# Supplementary material for: Response of the rare biosphere to environmental stressors in a highly diverse ecosystem (Zodletone spring, OK, USA)
Source: PeerJ. 2015 Aug 20;3:e1182. doi: 10.7717/peerj.1182 (PMC4548494; doi:10.7717/peerj.1182)
Supplement: Supplemental Information 1 [file peerj-03-1182-s002.fasta]

>F0OV55004IVXD7
TGATACGTCTAGAGTTTGATCCTGGCTCAGGATGAACGCTGGCGGTGTGCCTTAGACATGCAAGTCGAACGAAGCACCTCGGACCGATCGCTTCGGTGTGACGTCCTTGGTGACTTAGTGGCGAACGGGTGAGTAACACGTGGGTGACCTGCCCCAAGTCCGGCATAACAGTGGGAAACCGCTGCTAATTCCGGATGTGCTCCCGCCTCCTGTGGCGTGAGTAAAGTTCTTCGCTTGGGGATGGGCCCGCGGTGC
>F0OV55004H3338
TGATACGTCTAGAGTTTGATCCTGGCTCAGGACGAACGCTGGCGGCGTGCTTCAAACATGCAAGTCGAACGGACTATTATTGAGCTTGCTCAATAATAGTTAGTGGCGGACGGGTGAGTAACACGTGAGCAACCTGCCTTTTACTGGGGAATAACACTTAGAAATAGATGCTAATACCGCATATGACCACAATTCGGCATCGAATAGGGGTAAAAGATTTATTGGTAAAAGAGGGGCTTGCGTCTCATTAGCTAGTTGGTAAGGG
>F0OV55004IM9MO
TGATACGTCTAGAGTTTGATCCTGGCTCAGGATGAACGCTGGCGGCGTGCCTAATACATGCAAGTCGAACGCACCATTTCGGTGGTGAGTGGCGAACGGGTGAGTAACACGTAGATAACCTGCCCTTAAGACGAGGATAACCATTGGAAACGATGGCTAAGACTGGATAGGAATATTAGAGGCATCTCTGATATTTTAAAAGACCTAGCAATAGGTATGCTTAAGGAGGGGTCTGCGGCGCATTAGTTAGTTGGTGGGGTG
>F0OV55004H6XM2
TGATACGTCTAGAGTTTGATCCTGGCTCAGGACGAACGCTGGCGGCGTGCTTAACACATGCAAGTCGAACGTGAATCGACCTTCGGTCGAGGAAAGTGGCGCACGGGTGAGTAACACGTGGATAATCTACCCAATGATCCGGGATAACACTTCGAAAGGGGTGCTAATACCTGATAAGCCCACGGGCTCTTCGGAGCTTGCGGGAAAAGGTGGGGAACCTTCGGGTCCTGCCGTCACTGGATGAGTCCGCGTCCCATTAGCTAGTTGGTGGGGTAA
>F0OV55004IHK0X
TGATACGTCTAGAGTTTGATCCTGGCTCAGGATGAACGCTAGCGACAGGCCTAACACATGCAAGTCGAACGGGATTTAGTAGCTTGCTACTAATGAGAGTGGCGCACGGGTGAGTAACGCGTATGCAACCTGCCCGTAACAGGGGAATAGCTCCCTGAAAGGGGAATTAACACCGCATAAGACCACACTGCCGCATGGTAGAGTGGTAAAAATATTTATAGGTTACAGATGGGCATGCGTGACATTAG
>F0OV55004H5IQB
TGATACGTCTAGAGTTTGATCCTGGCTCAGGATGAACGCTGGCGGCGTGCCTAACACATGCAAGTCGAGCGCGATTAGTTGGAACGGAGACTTCGGTTGAAGGGAAGACTATGAAAGCGGCGGACGGGTGAGTAACGCGTGAGCAACCTGCCCTGTACAGGGGGATAGCCACTGGAAACGGTGATTAATACCCCATAACCCCAATGGGTCACATGGCCTGCTGGGCAAAGCCTTGGCGGTACAGGATGGGCTCGCGT
>F0OV55004H7VWP
TGATACGTCTAGAGTTTGATCCTGGCTCAGAACGAACGCTGGCGGCGTGCTTAACACATGCAAGTCGAACGCGAAAGGGACTTCGGTCCTGAGTAAAGTGGCGCACGGGTGAGTAACACGTGGATAATCTACCCGATGGACCGGGATAACACTTCGAAAGGGGTGCTAATACCGGATAAGCCCACAGGCTCCCTGGAGCTTGCGGGAAAAGGTGGGGACCTTCGGGCCTGCCGTCATCGGATGAGTCCGCGGCCCATTAGCTAGTTGGTGGGGTAACGG
>F0OV55004H4DQM
TGATACGTCTAGAGTTTGATCCTGGCTCAGGATGAACGCTGGCGGCATGCCTAATACATGCAAGTCGAACGCACTAGTTTACTAGTGAGTGGCGAACTGGTGAGTAACACGTAGATAACCAACCCTAAAGACGAGGATAACCCGGGGAAACCTGGACTAATACTGGATAGGAGCTAATTTCACAAGAGATTAGTTTTAAAGGCGCATTAAAGCGCCGCTATAGGATGGGACTGCGTCGCATTAGCTAGTTGGTGGGGTAACGGCCT
>F0OV55004IV8MI
TGATACGTCTAGAGTTTGATCCTGGCTCAGGATGAACGCTAGCGACAGGCCTAACACATGCAAGTCGAGGGGTATCGGTTTCGGCCGAGAGACCGGCGCACGGGTGCGTAACGCGTATGTAACCTGCCTCACACTGGGGGATAGCCTTCCGAAAGGGAGATTAATACCGCATAATAATATTGTTCTGCCTGGGATGATATTTAAAACTTCGGTGGTGTGAGATGGACATGCGTATGATTAGCTAGTTGGCGGGGTAACGG
>F0OV55004H5OU8
TGATACGTCTAGAGTTTGATCCTGGCTCAGAACGAACACTGGCGGCGTGGATTAGGCATGCAAGTCGAACGAGAAAAGTTCCTTCGGGAACCTAGTACAGTGGCGAACGGGTGAGTAACGGGTGGAAAACCTACCCTTCAATGGGGGATAACAGTTCTAACGAGCTGCTAATACCGCATACGACCTTTTGATCGCATGGTCGATTGGTGAAAGGTGGCCTCTCTTTGAAGCTGCCGTTGAAGGATGGTTCCGCCTCCCATTAGCTTGTTGGTGGGGTAA
>F0OV55004IHESH
TGATACGTCTAGAGTTTGATCCTGGCTCAGAGCGAACGCTGGCGGCGTACTCAACACATGCAAGTCGAACGAGGTCGCCCGGGGTAGCAATATTCCGGGCGGTTGAGTGGCGCACGGGTGAGTAACACGTGAGTGACCTGCCCTTGGGTTCGGGATACCCCTTCGAAAGGAGGGCTAATACCGGATACGGTCCCCTGGCTGCGAGGCGGGGGAAGAAAGGTAGCCGCAAGGCTGCCGCACGAGGAGGGGCTCGCGGCCTATCAGCTAGTTGGGGGGTAACG
>F0OV55004H8O51
TGATACGTCTAGAGTTTGATCCTGGCTCAGAACGAACGCTGGCGGCGTGCTTAACACATGCAAGTCGAACGAGAAAGGGACTTCGGTCCTGAGTAGAGTGGCGCACGGGTGAGTAACACGTGGATAATCTACCCAATGATTCGGAATAACACTTCGAAAGGGGTGCTAATACCGGATAAGCCCACAGGCTCTTCGGAGTTTGCGGGAAAAGGTGGGGACCTTCGGGCCTGCCGTCATTGGATGAGTCCGCGGCCCATTAGCTAGTTGGTAGGGTAA
>F0OV55004H55B4
TGATACGTCTAGAGTTTGATCCTGGCTCAGGACGAACGCTGGCGGCGTGCTTAACACATGCAAGTCTAGGGGAAAGTGGTCTTCGGATCGCAAGTATACTGGCGAACGGGTGAGTAACACGTAGGTAATCTACCTTCGAGATTGGGATAACGTCGAGAAATTGACGCTAATACCGAATGATGCCTCGGTAGTTAATATCGGGATGAAAGATGGGGATCTTCGGACCTATCGCTTGAAGATGAGCCTGCGTCTGATTAG
>F0OV55004IIVY3
TGATACGTCTAGAGTTTGATCCTGGCTCAGAACGAACGCTGGCGGCAGGCCTAACACATGCAAGTCGAACGCTCGTAGCAATACGGGAGTGGCGCACGGGTGAGTAACGCGTGGGCACCTGCCCGGTGGTCCGGAATAACCGCGGGAAACTGCGGCTAATACCGAATACGCCCTTAGGGGGAAAGATTTATCGCCATCGGATGGGCCCGCGTAGGATTAGCTAGTTGGTGAGGTAACGGCTCACCAAGGCGACGATCCTTAGCTGGT
>F0OV55004IP498
TGATACGTCTAGAGTTTGATCCTGGCTCAGAACGAACGCTGGCGGCAGGCTTAACACATGCAAGTCGAACGAAGTCTTCGGACTTAGTGGCAGACGGGTGAGTAACGCGTGGGAACCTACCTTTCGGTACGGAACAACAGTTGGAAACGACTGCTAATACCGTATGCGCCCTACGGGGGAAAGATTTATCGCCGAGAGATGGGCCCGCGTTGGATTAGCTAGTTGGTGGGGTAATGGCCTACCAAGGCGACGATCCATAGCTGGTCTGAGAGGA
>F0OV55004IQ7PW
TGATACGTCTAGAGTTTGATCCTGGCTCAGGATTAACGCTAGCAGTGTGCCTAAGGTATGCAAGTCGAACGACCTTTTAAGAGCTTGCTCTTAAAAGGAGTGGCAGACGGCTGAGTAACGCGTGGGAATCTTCCTCGAACACGGGTATAGCTCATCGAAAGATGGGGTAATCCCCGATAGTCCCCGCACTTTATAGTGCTGGGTAAAGCTCCGGCGGTTCGAGATGAGCCCGCGTCCTATCAGGTTGTTGGTGAGGTAATTGCT
>F0OV55004IXR2B
TGATACGTCTAGAGTTTGATCCTGGCTCAGAACGAACGCTGGCGGCGTGGCTAAAACATGCAAGTCGCACGCGAACATCAATGCTAGCTTGCTAGCGGAGATAAGTAGAGTGGCGAAGGGCGAGGAATACTTGGGTAACGTGCCTTGAGCACAAGGATAGCCGTGGGAAACTACGGGTAATACTTGATAATATCATCGCGTCCTCGGACGCCTTGATCAAACGGTGGCCTCTTCTTGAAAGCTACCGGCT
>F0OV55004I126A
TGATACGTCTAGAGTTTGATCCTGGCTCAGGATGAACGCTGGCGGCATGCCTAATACATGCAAGTCGAACGAACTAGTTTACTAGTTAGTGGCGAACGGGTGAGTAACACGTAGATAACCAACCCTTAAGACGAGGATAACCCGGGGAAACCTGGACTAATACTGGATAGGAGCTATTTTCAAAAGAGGATAGTTTTAAAGGTGCCCTAAAGCACCGCTAAAGGCCGGGACTGCGTCGCATTAGCTAGTTGGTGGGGTAACGGCCTACCAAGGCAACGATGCGTAG
>F0OV55004IHYCD
TGATACGTCTAGAGTTTGATCCTGGCTCAGAACGAACGTTAGCGGCGCGCTTAACACATGCAAGTCGCACGAGAAAGGGCTTCGGCCCCGGTAAAGTGGCGCACGGGTGAGTAACACGTAGGTCATCTACCCTCGAGTGGGGGACAACCCTCCGAAAGGAGGGCTAATACCGCATGACGCCAGAAATGGCCAAAGCGGGCCTCTCCATGGAAGCTCGCGCTTAAGGATGAGCCTGCGGCCCATCAGCTTGTTGGCGGGTAACGGCCC
>F0OV55004I000C
TGATACGTCTAGAGTTTGATCCTGGCTCAGAACGAACGCTGGCGGCATGCCTAACACATGCAAGTCGAACGAAGGCTTCGGCCTTAGTGGCGCACGGGTGCGTAACGCGTGGGAATCTACCCTTAGGTTCGGAATAACTCAGAGAAATTTGAGCTAATACCGGATAATGTCTTCGGACCAAAGATTTATCGCCTTTGGATGAGCCCGCGTAAGATTAGCTAGTTGGTAGGGTAAAGGCCTACCAAGGCGACGATCTTTAGCTGGT
>F0OV55004H6X64
TGATACGTCTAGAGTTTGATCCTGGCTCAGAACGAACGCTGGCGGCGTGTCTTAAGCATGCAAGTCGGGCGGCAAGGCGGGGCAACCCGCCCTAGAGCGGCGGACTGGTGAGTAACACGTGGGTGATCTGCCCTTGGATTGGGGATAGCCATTAGAAATAGTGGGTAATACCGAATAAGTCTGCGAGGTTGCGACCTTGCGGGGAAAGGCGCTACGGCGCCGTCCGAGGATGAGCCCGCGGCCCATTAGCTAGTTGGCGGGGTAATGG
>F0OV55004IFKD9
TGATACGTCTAGAGTTTGATCCTGGCTCAGAACGAACGCTGGCGGCGTGCTTAACACATGCAAGTCGAACGCGAAAGGGACCTTCGGGTCCTGAGTAAAGTGGCGCACGGGTGAGTAACACGTGGATAATCTACCCGGTGATCTGGGATAACATTCCGAAAGGAGTGCTAATACCGGATAAGCCCACGGGCTCTTCGGAGCTTGCGGGAAAAGGTGGGGACCTTCGGGCCTACTGTCATTGGATGAGTCCGCGGCCCATTAGCTAGTTGGTAGGGTAA
>F0OV55004IO6BW
TGATACGTCTAGAGTTTGATCCTGGCTCAGGATGAACGCTGGCGGCGTGCCTAATACATGCAAGTCGAACGCACCATTTCGGTGGTGAGTGGCGAACGGGTGAGTAACACGTAGATAACCTGCCCTTAAGACGAGGATAACCATTGGAAACGATGGCTAAGACTGGATAGGAATATTAGAGGCATCTCTGATATTTTAAAAGACCTAGCAATAGGTATGCTTAAGGAGGGGTCTGCGGCGCATTAGTTAGTTGGTGGGGTG
>F0OV55004JJ5BA
TGATACGTCTAGAGTTTGATCCTGGCTCAGGATGAACGCTGGCGGCGTGCCTAATACATGCAAGTCGAACGCACCGGTTTACCGGTGAGTGGCGAACGGGTGAGTAACACGTAGGTAACCTGCCCTCAAGACGAGGATAACCGTTGGAAACGATGGCTAAGACTGGATAGGAACCGAGGAGGCATCTCTTTGGTTTTAAAGGACCCGCAAGGGTACGCTTGAGGAGGGGCCTGCGGCGCATTAGTTAGTTGGCGGGGTGAAAGGGCCCACCAAGACTTTTG
>F0OV55004JBA13
TGATACGTCTAGAGTTTGATCCTGGCTCAGGATGAACGTTGGCGGCGTGCCTAATACATGCAAGTCGAACGCGAAGCTTGTTTTCGGACGAGCGGAGAGTGGCGCACGGGTGAGTAACACATGGCTGACCTGCCCTTCAGAGGGGGACAACCACTGGAAACGGTGGCTAATACCCCATATGCTCACGGTGATTAGAAAGCGGTGAGGAAACGTTCCGGCGCTGAAGGAGGGGGCTGTGGCCCATCAGCTAGTTGGTGTGG
>F0OV55004H7ZCL
TGATACGTCTAGAGTTTGATCCTGGCTCAGGATGAACGCTGGCGGCGTGCCTAATACATGCAAGTCGAACGCACTAGTTTACTAGTGAGTGGCGAACGGGTGAGTAACACGTAGGTAACCTGCCCTCAAGACGAGGATAACCGTTGGAAACGATGGCTAAGACTGGATAGGAACAGAAGAGGCATCTCTTGTGTTTTAAAAGACCTAGCAATAGGTATGCTTGAGGAGGGGCCTGCGGCGCATTAGTTAGTTGGCGGGGTGAAGG
>F0OV55004IILL9
TGATACGTCTAGAGTTTGATCCTGGCTCAGGATGAACGCTAGCGACAGGCCTAACACATGCAAGTCGAACGGGATTCACCTTCGGGTGATGAGAGTGGCGCACGGGTGAGTAACGCGTATGCAACCTACCTACAACAGGGGGATAGCTCCCGGAAACGGGGATTAATACCGCATAAGACTACGGTTTCACATGGGACAGTAGTAAAAATTCAGATGGTTGTAGATGGGCATGCGTGACATTAGGTAGTTGGTGAGGTAATGG
>F0OV55004IA0CT
TGATACGTCTAGAGTTTGATCCTGGCTCAGAACGAACGCTGGCGGCGTGCTTAACACATGCAAGTCGAACGTGAAAGGGACTTCGGTCCTGAGTAAAGTGGCGCACGGGTGAGTAACACGTGGATAATCTACCCGATGGACCGGGATAACACTTCGAAAGGGGTGCTAATACCGGATAAGCCCACAGGCTCTTTGGAGTTTGCGGGAAAAGGTGGGGACCTTCGGGCCTACTGTCATCGGATGAGCCCGCGGCCCATTAGCTAGTTGGTAGGGTAATGG
>F0OV55004H4ET0
TGATACGTCTAGAGTTTGATCCTGGCTCAGGATGAACGCTAGCGGTGCGCCTAACACATGCAAGTCGAGCGATATAGCGGCGAACAGGTGAGTAACACGTTGGAACCTGCCTCGAACTCAGGGATAGCCATCCGAAAGGATGATTAATACCGGATAGTCCCGAAAGGGTAAAGATTTTTCGGTTCGAGAGGGGCCTGCGGCCTATCAGCTAGTTGGTAAGGTAATGGCTTACCAAGGCTATGACGGGTAACTGGTGTGAGAG
>F0OV55004IQR13
TGATACGTCTAGAGTTTGATCCTGGCTCAGATTGAACGCTGGCGGCATGCCTTACACATGCAAGTCGAACGGCAGCACGGGGGCAACCCTGGTGGCGAGTGGCGAACGGGTGAGTAATGCATCGGAACGTGCCCAGTAGTGGGGGATAACCCGGCGAAAGCCGGGCTAATACCGCATACGACCTAAGGGTGAAAGCGGGGGACCGTAAGGCCTCGCGCTATTGGAGCGGCCGATGTCTGATTAGCTAGTTGGCGGGGTAA
>F0OV55004H7P9L
TGATACGTCTAGAGTTTGATCCTGGCTCAGAACGAACGCTGGCGGCGCGTTTTAAGCATGCAAGTCGAGCGGTAAGCTAACTTCGGTTAGCCTAGAGCGGCGGACGGGTGAGTAACACGTGGATAATCTACCCCCTTGTTTGGGATAGCCTGTGGAAACATAGGGTAATACCAAATAATACTCTTTTATCATAAGATAAGAGAAGGAAAGGCGCTGAGGCGTCGCAAGAGGATGAGTCTGCGTCCCATTAGCTAGACGGCAGGGTAAAAG
>F0OV55004H84UL
TGATACGTCTAGAGTTTGATCCTGGCTCAGAACGAACGCTGGCGGCGTGCTTAACACATGCAAGTCGGATGCGAAAGGGGCTTTCGGGCGCTGAGTAGCATGGCAGACGGGTGAGGAGTGCGTATCTGACGGAACTCAGGCAGGGGGATAGTCCTCCGAAAGGGGGTTGAATACCGCATGTGCTCAATCTTGTCATGGGATTGAGGAAAGGTGGCCTCTCCATGGAAGCTGCT
>F0OV55004IL505
TGATACGTCTAGAGTTTGATCCTGGCTCAGAATGAACGCTGGCGGCGTGCTTAACACATGCAAGTCGGATGCGAAAGGGGCTTTCGGGCGCTGAGTAGCATGGCAGACGGGTGAGGAGTGCGTATCTGACGAAACTCAGGCTGGGGGATAGTCCCTCGAAAGGGGTTGAATACCGCATGTGCTCGGCGCTGTCATGGTGTCGAGGAAAGGTGGCCTCTGCATGCACGCTATTGG
>F0OV55004I7L1J
TGATACGTCTAGAGTTTGATCCTGGCTCAGAACGAACGCTGGCGGCGCGTTTTAAGCATGCAAGTCGAACGGTATACGGTCTTCGGACTGTAGAGAGTGGCGAACGGGTGAGTAACACGTAGATAATCTGCCTTGAAGTGGGGGATAGTCCATGGAAACATGGAGTAATACCGCATATGTCTTAGGATGAAAGTTCCAATTGGAACGCTTTGGGATGAGTCTGCGGCTCATTAGCTAGTTGGTGGGGTAAAGGCCTACCAAGG
>F0OV55004JDZXN
TGATACGTCTAGAGTTTGATCCTGGCTCAGAACGAACGCTGGCGGCGTGCTTAACACATGCAAGTCGAACGCGAAAGGGACTTCGGTCCTGAGTAAAGTGGCGCACGGGTGAGTAACACGTGGATAATCTACCCGATGGACCGGGATAACACTTCGAAAGGGGTGCTAATACCGGATAAGCCCACGGGCTCTTCGGAGCTTGCGGGAAAAGGTGGGGAACCTTCGGGTCCTACCGTCAACGGATGAGTCCGCGTCCCATTAGCTAGTTGGTGGGGTAATGGCCTACCAAGG
>F0OV55004IO10G
TGATACGTCTAGAGTTTGATCCTGGCTCAGGATGAACGCTAGCGACAGGCCTAACACATGCAAGTCGAACGGGATTTATCCTTCGGGGTAATGAGAGTGGCGCACGGGTGAGTAACGCGTATGCAACCTACCTGTAACTGGGGAATAGCTCCCTGAAAGGGGAATTAACACCGCATAAGACCACACTTTCGCATGGAAGAGTGGTAAAATATTCATAGGTTACAGATGGGCATGCGTGACATTAGTTTGTTGGTGAGGTAACGG
>F0OV55004H35BA
TGATACGTCTAGAGTTTGATCCTGGCTCAGGATGAACGCTGACAGAATGCTTAACACATGCAAGTCTATTGGAAGCTTGCTTCCGATGGCGGGCGGATGAGTAACACGTAAAGAATCTGCCCTTTAGTCTGGGATAACATCTGGAAACAGTTGCTAATACCGGATATTATAATTCGATGGCATCATCTTATTATGAAAACTATATGTGCTAGAGGAGGACTTTGCGGCCCATTAGCTAGTTGG
>F0OV55004IJKSM
TGATACGTCTAGAGTTTGATCCTGGCTCAGAATGAACGCTGGCGGCGTGCTTAACACATGCAAGTCGAACGAGAAAGGGATTGCTTGCAGTCCTGAGTAGAGTGGCGCACGGGTGAGTAACACGTGGATAATCTACCTTTGAATCCGGGATAACTGTTCGAAAGAATCGCTAATACCGGATGAAGTCAGTTTTTCCTTGGAGGAATTGATGAAAGACAGCCTCTTCCTGAAAGCTGTTGTTTGAAGATGAGTCCG
>F0OV55004IA9V3
TGATACGTCTAGAGTTTGATCCTGGCTCAGGACGAACGCTGGCGGTGTGCTTCATACATGCAAGTCGAACGAGAAAGTCCCCTTCGGGGGCGAGTAAAGTGGCGAACGGGTGCGTAACACGTGAGCAATCTGCCTCGAAGCCGGGGATAACCTTCCTAGCGGGGGGCTAATACCGGATGTGTTTACCGGGTGGCATCGCCTGGTGAATAAAGATGGCGTGCTGAGCGCTATCACTTCGAGATGAGCTCGCGGCCTATTAG
>F0OV55004JAR67
TGATACGTCTAGAGTTTGATCCTGGCTCAGGATGAACGCTAGCGGCAGGCTTAACACATGCAAGTCGAGGGGCAGCACGTCTTCGGATGGTGGCGACCGGCGCACGGGTGCGTAACGCGTATACAATCTACCTTTTACAGGGGCATAGCCCGGGGAAACCCGGATTAATATCCCATGGTATTATTAAATGGCATCGTTTGATAATTAAAGCTTCGGCGGTAAAAGATGAGTATGCGTCCTATTAGCTAGATGGTAAGGTAACGGCTT
>F0OV55004H3RC3
TGATACGTCTAGAGTTTGATCCTGGCTCAGGATGAACGCTGGCGGCATGCCTAATACATGCAAGTCGAACGAACTAGTTTACTAGTTAGTGGCGAACGGGTGAGTAACACGTAGATAACCAACCCTTAAGACGAGGATAACCCGGGGAAACCTGGACTAATACTGGATAGGAGCTATTTTCAAAAGAGGATAGTTTTAAAGGTGCCCTAAAGCACCGCTAAAGGCTGGGACTGCGTCGCATTAGCTAGTTGGTGGGGTAACGGCCTACCAAGGCAACGATGCG
>F0OV55004H3YCH
TGATACGTCTAGAGTTTGATCCTGGCTCAGATTGAACGCTGGCGGCATGCTTTACACATGCAAGTCGAACGGCAGCGCGGACTTCGGTCTGGCGGCGAGTGGCGAACGGGTGAGTAGTACATCGGAACGTGCCTATTAGTGGGGGATAACTAAGCGAAAGTTTAGCTAATACCGCATACGCCCTGAGGGGGAAAGCGGGGGATCTTCGGACCTCGTGCTAATAGAGCGGCTGATGGCTGATTAGCTAGTTGGTGAGG
>F0OV55004IOPEL
TGATACGTCTAGAGTTTGATCCTGGCTCAGAACGAACGCTGGCGGCGCGTTTTAAGCATGCAAGTCGAGCGGCAAGGGCCTTCGGGCCCCTAGAGCGGCGGACGGGTGAGTAACACGTGGACAATCTGCCCCCCGGTCCGGGATAGCCCAGGGAAACCTGGGTCAATACCGGATGCGAGCGCGAGCACACAGGTGCTTGCGGGGAAAGGCGCTTCGGCGCCGCCGGGGGATGAGTCCGCGGCCCATTAGCTAGACGGCGGGGTAAAGCCCACCGTGGCG
>F0OV55004H7PDG
TGATACGTCTAGAGTTTGATCCTGGCTCAGGATGAACGCTAGCGGCAGGCCTAACACATGCAAGTCGAGGGGCAGCACGTCTTCGGATGGTGGCGACCGGCGCACGGGTGCGTAACGCGTATGCAACCTACCTTTAACTGGAGCATAGCCCCGAGAAATCGGGATTAATACTCCATAACAACAAGAAGTGGCATCACTTTTTATTTAAAGCTTTGGCGGTTAAAGATGGGCATGCGTGACATTAGTTTGTTGGTGAGGTAACGG
>F0OV55004IZDRC
TGATACGTCTAGAGTTTGATCCTGGCTCAGAACGAACGCTGGCGGCGCGTTTTAAGCATGCAAGTCGAGCGGCAAGGGCCTTCGGGCCCCTAGAGCGGCGGACGGGTGAGTAACACGTGGACAATCTGCCCCCCGGCCGGGGATAGCCCAGGGAAACCTGGATTAATACCGGATGAGACGGGACGCACACAGGTGCGATCCGGGAAAGGCGCTGCGGCGCCGCCGGGGGATGAGTCCGCGACCCATTAGCTAGACGGCGGGGTAAAGGCCCACCGTGGCGACG
>F0OV55004IX1KU
TGATACGTCTAGAGTTTGATCCTGGCTCAGGATGAACGCTGGCGGCGTGCCTAATACATGCAAGTCGAACGCACCATTTCGGTGGTGAGTGGCGAACGGGTGAGTAACACGTAGATAACCTGCCCTTAAGACGAGGATAACCATTGGAAACGATGGCTAAGACTGGATAGGAATATTAGAGGCACCTCTGATATTTTAAAAGACCTAGCAATAGGTATGCTTAAGGAGGGGTCTGCGGCGCATTAGTTAGTTGGTGGGGTGA
>F0OV55004I8EEI
TGATACGTCTAGAGTTTGATCCTGGCTCAGAACGAACGCTGGCGGCGTGCTTAACACATGCAAGTCGAACGCGAAAGGGACTTCGGTCCTGAGTAAAGTGGCGCACGGGTGAGTAACGCGTAGATAACCTGTCTTACACTGGGGGATAACGTCGGGAAACCGGCGCTAATACCGCATAAGACTCCGGAATCGCATGGTTCTGCAGTCAAAACTCCGGTGGTGTAAGATGGGCTCGCGTCCAATTAGCTTGTTGGCGGGGTAATGGCCCACCAAGG
>F0OV55004H7PN8
TGATACGTCTAGAGTTTGATCCTGGCTCAGGATAAACGCTGGCGGCGTGCCTTACGCATGCAAGTCGAACGATTCTGATTTATCAGTTTAGTGGCAAACGGGTGAGTAACACGTAAGTAACCTGCCCTTAAGCAGGGGATAATCCGCCGAAAGGTGGACTAATACCGTATGTGATAACAGAGGTAATGCTTTGTTATTAAAGCCTTCGGGCACTTAAGGAGGGGCTTGCGGCCGATTAGCTAGTTGGTGGGGTAACGGTTCACCAAGGCGATGATCGG
>F0OV55004H7AMM
TGATACGTCTAGAGTTTGATCCTGGCTCAGGATGAACGCTGGCGGTATGCCTAAGATATGCAAGTCGTATGCTCCTTCGGGGGCATGGCGAACGGCTGAGTAATGCGTAGGAATCTACCCTTAAGAGGGAGATAACCCACCGAAAGGTGGGATAATATCCCATATTCTTATTACCTTCGGGTTTATAAGGAAAGCTTTGCGCTTAAGGATGAGCCTACGTCCTATCAGGTTGTTGGCGGGGTAAATGCCACCAAGCCTATGGCGGGTAG
>F0OV55004H3OL9
TGATACGTCTAGAGTTTGATCCTGGCTCAGGATGAACGCTAGCGGCAGGCCTAACACATGCAAGTCGAACGGTAAGGCTCCTTCGGGAGTACACGAGTGGCGCACGGGTGAGTAACGCGTATGCAACCTACCCTTAACTGGGGGATAGCCCGGAGAAATTCGGATTAATACCCCATAATATCCCGACGACACCTGTTGATGGGATTAAAACTCCGGTGGTTAAGGATGGGCATGCGTGACATTAGCTAGTTGGTAAGGTAACGGCTTACCAAGGCTACG
>F0OV55004H44AK
TGATACGTCTAGAGTTTGATCCTGGCTCAGGATGAACGCTGGCGGCGTGCCTAACACATGCAAGTCGAGCGGAGATTACGAGGAGTACTTGTACAAATTGTAATCTTAGCGGCGGACGGGTGAGTAACACGTGAGGAACCTGCCCTTGAGTGGGGAATAACACCGAGAAATGGGTGCTAATACCGCATAATGTCTTGGAAGCGCATGCTTTCGGGACCAAAGGATTTATTCGCTTAAGGATGGACTCGCGTCCGATTAGGT
>F0OV55004H7VU1
TGATACGTCTAGAGTTTGATCCTGGCTCAGGATGAACGCTGGCGGCGTGCTTAACACATGCAAGTCGAACGAGGTCCAACCTTCGGGTGAAGACCGAGTGGCGAACGGGTGAGTAACACGTGGGGAACCTGCCCTTCTCTCTGGGATAACGTCGAGAAATCGTCGCTAATACCGGATACTCCTTGCGGACCGCATGGTCTGCTCGGGAAAGCTCCGGCGGAGATGGATGGCCCCGCGGCCCATTAGCTAGTTGGTGAGGTAACGGCCC
>F0OV55004H55ET
TGATACGTCTAGAGTTTGATCCTGGCTCAGGATGAACGCTGGCGGTGTGCCTTAAGCATGCAAGTCGAACGATCCGCCTTCGGGCGGATAGTGGCAGACGGGTGAGTAACGCGTAGGAATCTACCTTGAAATGGGGAATAGCCAGCCGAAAGGTTGGGTAATACCGCATGATATCGTAAGATCAAAGGCCTTAACTGGCCGTTTCAAGAGGAGCCTGCGTCCTATCAGCTAGTTGGTGAGATAACAGCCCACCAAGGCG
>F0OV55004ILM66
TGATACGTCTAGAGTTTGATCCTGGCTCAGATTGAACGCTGGCGGCATGCTTTACACATGCAAGTCGAACGGTAACAGGCCGCAAGGTGCTGACGAGTGGCGAACGGGTGAGTAATGTATCGGAACGTGCCCAGTCGTGGGGGATAACGCAGCGAAAGCTGCGCTAATACCGCATACGATCTATGGATGAAAGCGGGGGACCGTAAGGCCTCGCGCGATTGGAGCGGCCGATATCAGATTAGGTAGTTGGG
>F0OV55004H5CZI
TGATACGTCTAGAGTTTGATCCTGGCTCAGGATGAACGCTAGCGGGAGGCTTAACACATGCAAGTCGAGGGGCAGCACGGACTTCGGTCTGGTGGCGACCGGCGCACGGGTGCGTAACGCGTATGCAACCTGCCTTATACAGGAGGATAGCCCATGGAAACGTGGATTAATACTCCATAGTATCAATGAATCGCATGGTTTATTGATTAAAACTTTGGTGGTATAAGATGGGCATGCGTAAGATTAG
>F0OV55004ITK20
TGATACGTCTAGAGTTTGATCCTGGCTCAGGATGAACGCTAGCGGTGCGCCTAACACATGCAAGTCGAGCGATATAGCGGCGAACGGGTGAGTAACACGTTGGAACCTGCCTCGAACTCAGGGATAGCCATCCGAAAGGATGATTAATACCGGATAGTCCCGAAAGGGTAAAGATTTTTCGGTTCGAGAGGGGCCTGCGGCCTATCAGCTAGTTGGTAAGGTAATGGCTTACCAAGGCTATGACGGGTAACTGGTGTGAGAGCA
>F0OV55004IRWJ1
TGATACGTCTAGAGTTTGATCCTGGCTCAGGATGAACGCTAGCGGCAGGCCTAACACATGCAAGTCGAGGGGCAGCACGGGTAGCAATACCTGGTGGCGACCGGCGCACGGGTGCGTAACGCGTATGCAACCTACCTTTAACTGGAGCATAGCCCCGAGAAATCGGGATTAATACTCCATAACAACAAGAAGTGGCATCACTTTTTATTAAAGCTTTGGCGGTTAAAGATGGGCATGCGTGACATTAGTTAGTTGGTGAAGG
>F0OV55004I2PQY
TGATACGTCTAGAGTTTGATCCTGGCTCAGGACGAACGCTGGCGGCGTGCCTAACACATGCAAGTCTACTCAGCAATGGGTGGCGAACGGGTGAGTAACGCGTAGACAATCTGCCCTTTAATCACGGATAACCTAGTGAAAACTGGACTAAAACGGGATGTGGTCGCGATATGGCATCATAAGCGATCAAAGACGTAGTCGTTAAAGGAGGAGTCTACGTAACATTAGCTAGTGTAGGTAACGGCTTACCAAGGCGACG
>F0OV55004ITSBK
TGATACGTCTAGAGTTTGATCCTGGCTCAGGATGAACGCTGGCGGCGTGCCTAACACATGCAAGTCGAACGGGAATCCCTGGACTCGTCTGGGGAGGAGAGTGGCGTACGGGTGAGTAACACGTAGCTGACCTACCCTGGAGAGGGGGATAACTATTGGAAACGATAGCTAAAACCCCATACGCTCTTGATAATTTGAAAGTCAAGAGGAAAACTCCGGTGCTCTGGGATGGGGCTGCGGTCCATCAGCTAGTTGGTGCGGTAAAAGCG
>F0OV55004I700C
TGATACGTCTAGAGTTTGATCCTGGCTCAGGATGAACGCTGGCGGCATGCCTAATACATGCAAGTCGAACGCACTAGTTTACTAGTGAGTGGCGAACGGGTGAGTAACACGTAGATAACCAACCCTAAAGACGAGGATAACCCGGGGAAACCTGGACTAATACTGGATAGGAGCTAATTTCACAAGGGATTAGTTTTAAAGGCGCATTAAAGCGCCGCTATAGGATGGGACTGCGTCGCATTAGCTAGTTGGTGGGGTAACGGCCTACCAAGG
>F0OV55004IAG30
TGATACGTCTAGAGTTTGATCCTGGCTCAGGATGAACGCTGGCGGCGTGCCTAATACATGCAAGTCGAACGGTCGTTTGGAAACAGGCGATAGTGGCGAACGGGTGAGTAACGCGTTGGTGACCTGCCCTTTAGTGAGGGATAACAGTCCGAAAGGATTGCTAATACCGCATAAGTTCGTGAGGATTAGAAGCTCACGAGGAAAGCCAGACGCTCCGCGAGGAGCGCAGGCGCTGAAGGAGGGGCCTGCGACCCAT
>F0OV55004IBIXH
TGATACGTCTAGAGTTTGATCCTGGCTCAGAACGAACGCTGGCGGCGTGCTTAACACATGCAAGTCGTACGAGAAAGTTTCCTTCGGGAGATGAGTAGAGTGGCGCACGGGTGAGTAACACGTGGATAATCTGCCCAATGGACCGGGATAACACTTCGAAAGGGGTGCTAATACCGGATAAGCCCACAGGCTCTTCGGAGCTTGCGGGAAAAGGTGGGGACCTTCGGGTCTGCCGTCATTGGATGAGTCCGCGGCCCATTAGCTAGTTGG
>F0OV55004IFYTU
TGATACGTCTAGAGTTTGATCCTGGCTCAGAACGAACGCTGGCGGCGTGCCTAACACATGCAAGTCGAACGAGAAAGGGACTTCGGTCCTGAGTAGAGTGGCGCACGGGTGAGTAACACGTGGATAATCTGCCTGATAATCCGGGATAACCTCTCGAAAGAGGAGCTAATACCGGATAAGCCCACAGCCTCCTCGGAGGCAGCGGGAAAAGATGGCCTCTTCATGAAAGCTATTGTTATCAGATGAGTCCGCGG
>F0OV55004H7F6A
TGATACGTCTAGAGTTTGATCCTGGCTCAGAACGAACGCTGGCGGCAGGCTTAACACATGCAAGTCGAGCGAAGCCTTCGGGCTTAGCGGCGGACGGGTGAGTAACGCGTGGGAACGTGCCCTTCACTACGGAATAGTCCCTGGAAACGGGGTTTAATACCGTATGCGCCCTTCGGGGGAAAGATTTATCGGTGAAGGATCGGCCCGCGTCTGATTAGGTAGTTGGTGGGGTAATGGCCTACCAAGCCGACGATTAGTAGCTGGTTTGA
>F0OV55004IA488
TGATACGTCTAGAGTTTGATCCTGGCTCAGGATGAACGCTGGCGGCGTGGATAAGGCATGCAAGTCGAATGGGTTTAGGCCCATGGCAAACGGGTTAGTAACGCGTAGGAATTTTCCCCAAAGTCGTGAATAATCCGGAGAAATCCGGAATAATACACGATGTGCTCTACGGAGTAAAGATTTATCGCTTTGGGATAAGCCTGCGTCCTATCAGCTTGTTGGTGAGGTAATAGCTCACCAAGGCTATGACGGGTAGGGGGTGTGAGAG
>F0OV55004IIM97
TGATACGTCTAGAGTTTGATCCTGGCTCAGATTGAACGCTGGCGGCATGCTTAACACATGCAAGTCGAACGGTAACAGGCCTTCGGGCGCTGACGAGTGGCGGACGGGTGAGTAATACATGGGAATCTGCCCTTAGGTGGGGGATAACGTTGGGAAACTAACGCTAATACCGCATAACCTCTTTGGAGCAAAGCGTGGGATCTTCGGGACCACGTGCCAAAGGATGAGCCCATGTCTGATTAGCTAGTTGGTGAGGTAACGG
>F0OV55004H8UW9
TGATACGTCTAGAGTTTGATCCTGGCTCAGGACGGACGCTGGCGGCGTGCCTAACACATGCAAGTCTACTCAGCAATGGGTGGCGAACGGGTGAGTAACGCGTAGATAATCTGCCCTTTAATCACGGATAACCTAGTGAAAACTGGACTAATACGGGATATTATCACTGATTGGCATCAATGGTGATGAAAGACTACGGGTCGTTAAAGGATGAGTCTGCGTATCATTAGCTAGTTGGCGGGGTAACGGCCCACCAAGG
>F0OV55004H4S2N
TGATACGTCTAGAGTTTGATCCTGGCTCAGGATGAACGCTGGCGGCATGCCTAACACATGCAAGTCGAACGGGAAGGTATCCTTCGGGGTACTGGAGAGTGGCGAACGGGTGAGTAACACGTAGACGACCTGCCCTGGAGAGGGGGATAACTGTTGGAAACGGCAGCTAATACCCCGTAGGCTCGATGCGGAAGTATTGAGTGAGAAGTTCCGGCGCTCCGGGAGGGGTCTGCGGCCTATCAGCTAGTTGGTGGGGTAGAGGCCTACCAAGG
>F0OV55004IV2MV
TGATACGTCTAGAGTTTGATCCTGGCTCAGAACGAACGCTGGCGGCGTGTCTTAAGCATGCAAGTCGAGCGGCAAGGCGGGGCAACCCGCCCTAGAGCGGCGGACTGGTGAGTAACGCGTGGGTGATCTACCCTTCGGGATGGGGATAGCCATTAGAAATAGTGGGTAATACCGAATACGCTCGTCACTTCGGTGTGACGAGGAAAGGCGCCACGGCGCCACCCGAGGATGAGCCCGCGTCTCATTAGCTAGTTGGTGGGGTAATGG
>F0OV55004IT156
TGATACGTCTAGAGTTTGATCCTGGCTCAGAATCAACGCTGGCGGCGTGCCTCAGACATGCAAGTCGAACGCGAAAGTCTCCTTCGGGAGACAAGTAGAGTGGCGCACGGGTGAGTAACACGTAGGTTATCTACCTCCGAGTGGGGAATAACAGCCGGAAACGGCTGCTAATACCGCATAATACCGAAAGGTCAAAGCTTTAGTGCTTGGAGAGGAGCCTGCGGCAGATTAGCTAGTTGGTAAGGTAATGGCTTACCAAGG
>F0OV55004ICHXJ
TGATACGTCTAGAGTTTGATCCTGGCTCAGAACGAACGCTGGCGGCGCGTTTTAAGCATGCAAGTCGAACGGTAGACAGGCTTCGGCCTGTTGAGAGTGGCGAACGGGTGAGTAACACGTAGGTGACCTGCCCCCAAGTCAGGGATAACGGGTGGAAACACACGCTAATACCGGATGGTCTCAGTCGGTCAAAGGATTGAGGAAAGCTACGGTGCTTGGGGAGGGGCCTGCGGCCCATCAGCTAGTTGGTAGGGTAACGGCCTACCAAGGCACAGG
>F0OV55004JIBVV
TGATACGTCTAGAGTTTGATCCTGGCTCAGGACAAACGCTGGCGGCGTGCCTAACACATGCAAGTCGAACGGAGACAGTAGCAATATTGTCTTAGTGGCGGACGGGTGAGTAATGCGTGAGCAACCTGCCTTTCGGAGGGGGACAACAGTTGGAAACGACTGCTAATACCGCATAAAGTATAACCAAGGCTATCTTGGATATACCAAAGATTTATCGCTGAAAGATGGGCTCGCGTCTGATTAGTTAGTTGGTGGGGTAAAGG
>F0OV55004JOR9A
TGATACGTCTAGAGTTTGATCCTGGCTCAGAACGAACGCTGGCGGCGTGGATTAGGCATGCAAGTCGTACGCGAAAGTCTCCTTCGGGGGGCGAGTAGAGTGGCGAACTGGTGAGTACAAGGTGACTAACCTGCCCTTGAGTGGGGGATAACTTCGGGAAACCGAAGCTAATACCGCATGGTTTCTTGATCTCTCGGGATTAAGAATAAAGCAGTAATGCGCTCAAGGATGGGGTCACCCCCCATTAGCTTGTTGGTAGGGTAACGGCCTACCAAGG
>F0OV55004ITG8J
TGATACGTCTAGAGTTTGATCCTGGCTCAGAACGAACGCTGGCGGCGCGTTTTAAGCATGCAAGTCGAGCGGCAAGGGCCTTCGGGCCCCTAGAGCGGCGGACGGGTGAGTAACACGTGGACAATCTGCCCCCCGGCCGGGGATAGCCCAGGGAAACCTGGATTAATACCGGATGAGACGGGACGCACACAGGTGCGATCCGGGAAAGGCGCTGCGGCGCCGCCGGGGGATGAGTCCGCGACCCATTAGCTAGACGGCGGGGTAAAGGCCCACCGTGGCGACG
>F0OV55004II89Y
TGATACGTCTAGAGTTTGATCCTGGCTCAGGATGAACGCTAGCGGTGCGCCTAACACATGCAAGTCGAGCGATATAGCGGCGAACGGGTGAGTAACACGTTGGAACCTGCCTCGAACTCAGGGATAGCCATCCGAAAGGATGATTAATACCGGATAGTCCCGAAAGGGTAAAGATTTTTCGGTTCGAGAGGGGCCTGGCGGCCTATCAGCTAGTTGGTAAGGTAATGGCTTACCAAGGCTATGACGGGTAACTGGTGTGAGAGCA
>F0OV55004ICX1S
TGATACGTCTAGAGTTTGATCCTGGCTCAGGACGAACGCTGGCGGCGTGCCTAACACATGCAAGTCAAGGAGAAAGACTGGTTTCGGCCGGTCAAGTAAACTGGCGGACGGGTGAGTAACGCGTAGGCGACCTGCCCTTGTGTTTGGAATAACCCCGAGAAATTGGGGCTAATACCGAATGACGCATTGAGTATGCATGTACTTGATGTTAAAGGTGCTGCAAGGTACCGCACAGGGATGGGCCTGCGTTCCATTAGTTAGATGGG
>F0OV55004H9NM6
TGATACGTCTAGAGTTTGATCCTGGCTCAGGATGAACGCTGGCGGCGTGCCTAATACATGCAAGTCGAACGCACCATTTCGGTGGTGAGTGGCGAACGGGTGAGTAACACGTAGATAACCTGCCCTTAAGACGAGGATAACCATTGGAAACGATGGCTAAGACTGGATAGGAATATTAGAGGCGTCTCTGATATTTTAAAAGACCTAGCAATAGGTATGCTTAAGGAGGGGTCTGCGGCGCATTAGTTAGTTGGTGGGGTGA
>F0OV55004I2CWB
TGATACGTCTAGAGTTTGATCCTGGCTCAGGATGAACGCTAGCGGCGCGCTTAATGCATGCAAGTCGAGCGATGAGGCTCCTTCGGGAGTACATCAGCGGCAGACGGGTGAGTAACACGTGGGTGACCTACCCCAGAGACGGGAATAACGGATGGAAACATGCGCTAAAACCCGATGGCCTTCGAGGGTCGAAGCTTGAAGGAAAACTACGGTGCTCTGGGAGGGGCCTGCGGCCCATCAGCTAGTTGGTGAGGTAACGG
>F0OV55004H240V
TGATACGTCTAGAGTTTGATCCTGGCTCAGGATGAACGCTGGCGGCGTGCTTCATACATGCAAGTCGAACGGGACTGTTTTTGAATAGCAATATTTGATTGCAGTCTAGTGGCGAACGGGTGAGTAACACGTAGGTAATTTGCCTCACGGGGTGGGATAACGGTCTGAAAGGATCGCTAAGACCACATAATAAGCGGAGTCGCATGGCTCTGTTTTGAAATACGGCCTCTATTTATAAGCCGTTCCGCGAG
>F0OV55004H5OUM
TGATACGTCTAGAGTTTGATCCTGGCTCAGAACGAACGCTGGCGGCGTGCTTAACACATGCAAGTCGAACGCGAAAGAGTTCTTCGGAACTTGAGTAGAGTGGCGCACGGGTGAGTAACGCGTAAGTGATCTACCCCTGTATCAGGAATAACTATGGGAAACTGTAGCTAATACCGGATACGTTCATGTGATTGCGATCATGTGAAGAAAGATGGCCTCTGACATAAGCTATCGTACAGGGAGGAG
>F0OV55004H3HU9
TGATACGTCTAGAGTTTGATCCTGGCTCAGGATAAACGCTGGCGGCGTGCCTTACGCATGCAAGTCGAACGATTCTGATTTATCAGTTTAGTGGCAAACGGGTGAGTAACACGTAAGTAACCTGCCCTTAAGCAGGGGATAATCCGCCGAAAGGTGGACTAATACCGTATGTGATAACAGAGGTAATGCTTTGTTATTAAAGCCTTCGGGCACTTAAGGAGGGGCTTGCGGCCGATTAGCTAGTTGGTGGGGTAACGGTTCACCAAGGCGATGATCGG
>F0OV55004IG17R
TGATACGTCTAGAGTTTGATCCTGGCTCAGGATGAACGCTGGCGGCGTGCCTAATACATGCAAGTCGAACGGTCTTTTCTATGGAAGCTTGCTTCCACTGGAAAGATAGTGGCGAACGGGTGAGTAACACGTGGGTAACCTGCCCATAAGAGGGGGATAACATCCGGAAACGGGTGCTAATACCGCATAGTTTTCTTGATCGCATGATTGAGAAAGGAAAGACGGCCTTTGTGCTGTCGCTTATGGATGGACCCGCGGCGTA
>F0OV55004H2L0I
TGATACGTCTAGAGTTTGATCCTGGCTCAGGATGAACGCTAGCGGCAGGCCTAACACATGCAAGTCGGACGGAAACGATAGGAGCTTGCTCCTAGGCGTCGAGTGGCGGACGGGTGAGTAATGCATGGGAATCTGCCCTTTAGTTGGGGATACCGTATGGAAACGTACGTTAATACCGAATAAGATCTACGGATGAAAGGTGGCCTCTACTTGTAAGCTATCGCTAAAGGATGAGCCCATGTTAGATTAGCTAGTTGGTG
>F0OV55004JCH3M
TGATACGTCTAGAGTTTGATCCTGGCTCAGGATGAACGCTGGCGGCGTGCCTAATACATGCAAGTCGAGCGAGGTGCTTTTGTAACAATACGAGGGTATCCTAGTGGCGGACGGGTGAGTAACGCGTTGGTGACCTGCCCCAAAGTGTGGGATAACAGTCCGAAAGGATTGCTAATACCGCATGTGGTCCTCGGATTTAGAAACCGATGATTAAAGCAGCAATGCGCTTTGGGAGGGACCTGCGTCCCATCAG
>F0OV55004IE66V
TGATACGTCTAGAGTTTGATCCTGGCTCAGATTGAACGCTGGCGGCAGGCCTAACACATGCAAGTCGAGCGGTAGAGAGAAGCTTGCTTCTCTTGAGAGCGGCGGACGGGTGAGTAATGCCTAGGAATCTGCCTGGTAGTGGGGGATAACGTTCGGAAACGGACGCTAATACCGCATACGTCCTACGGGAGAAAGCAGGGGACCTTCGGGCCTTGCGCTATCAGATGAGCCTAGGTCGGATTAGCTAGTTGGTGGGGTAA
>F0OV55004H4WWD
TGATACGTCTAGAGTTTGATCCTGGCTCAGGATGAACGCTGGCGGCGTGCCTAATACATGCAAGTCGAACGCACTAGTTTACTAGTGAGTGGCGAACGGGTGAGTAACACGTAGGTAACCTGCCCTTAAGACGAGGATAACCATTGGAAACGATGGCTAAGACTGGATAGGAATATTTAAGGCATCTTAAATATTTTAAAAGACCTAGCAATAGGTATGCTTAAGGAGGGGCCTGCGGCGCATTAGTTAGTTGGTGAGGTGAGAG
>F0OV55004IZMMW
TGATACGTCTAGAGTTTGATCCTGGCTCAGGACGAACGCTGGCGGCGTGCCTAATACATGCAAGTAGAACGCTGAAGGGAGAGCTTGCTCTTCTGGATGAGTTGCGAACGGGTGAGTAACGCGTAGGTAACCTGCCTGGTAGCGGGGGATAACTATTGGAAACGATAGCTAATACCACATAACAGCAAATGTTGCATGACATTTGCTTAAAAGGTGCAATTGCATCACTACCAGATGG
>F0OV55004IFOW6
TGATACGTCTAGAGTTTGATCCTGGCTCAGGATGAACGCTGGCGGCGTGCCTAACACATGCAAGTCGAGCGGAGATATAGAGGAGTACTTGTACGAATCTTTATCTTAGCGGCGGACGGGTGAGTAACACGTGAGGAACCTGCCCTTAAGTGTGGAATAACACCGAGAAATCGGTGCTAATACCGCATAACGTCCTGGAAGCGCATGCTTTCGGGACCAAAGGATTTATTCGCTTAAGGATGGCCTCGCGGCCGATTAGGTAG
>F0OV55004IN77X
TGATACGTCTAGAGTTTGATCCTGGCTCAGAACGAACGCTGGCGGCGTGCTTAACACATGCAAGTCGAACGAGAAAGGGACTTCGGTCCTGAGTAGAGTGGCGCACGGGTGAGTAACACGTGGATAATCTACCCAATGATTCGGAATAACACTTCGAAAGGGGTGCTAATACCGGATAAGCCCACAGGCTCTTCGGAGTTTGCGGGAAAAGGTGGGGACCTTCGGGCCTGCCGTCATTGGATGAGTCCGCGGCCCATTAGCTAGTTGGTAGGGTAA
>F0OV55004ICYUG
TGATACGTCTAGAGTTTGATCCTGGCTCAGGATGAACGCTAGCGGCAGGCTTAACACATGCAAGTCGAGGGGTAACAGGTAAAAAGCTTGCTTTTTATGCTGACGACCGGCGCACGGGTGAGTAACGCGTATGCAACCTACCTTTAACAGGAGGATAGCCCCGAGAAATCGGGATTAATACTCCATATCATATTTGAATCGCATGGTTTAAATATAAAAGCTCCGGCGGTTAAAGATGGGCATGCGTGACATTAGTTAGTTGGTG
>F0OV55004IQ18J
TGATACGTCTAGAGTTTGATCCTGGCTCAGAACGAACGCTGGCGGCAGGCTTAACACATGCAAGTCGAGCGCCCCGCAAGGGGAGCGGCAGACGGGTGAGTAACGCGTGGGAACGTACCCTTTCCTGCGGAACAACTCCGGGAAACTGGAGCTAATACCGCATACGCCCTTCGGGGAAGATTTATCGGGAAGGATCGGCCCGCGTTGGATTAGCTAGTTGGTGGGGTAAAGGCCTACCAAGGCGACGATCCATAGCTGGTCTGAGAGG
>F0OV55004H6RLN
TGATACGTCTAGAGTTTGATCCTGGCTCAGGATGAACGCTGGCGGCGTGCCTAATACATGCAAGTCGAACGAGGACAATTAGATCTTCGGATTTGAGAAATCCTAGTGGCGAACGGGTGAGTAACGCGTTGGTGACCTGCCCCGAAGAGGGGGATAACAGTTCGAAAGGACTGCTAATACCCCATGAGCTCACGAGAGTTAGAGGTCTTGTGAGGAAAGGAGAAATCCGCTTTGGGAGGGGCCTGCGTCCCATCAGCTAGTTGG
>F0OV55004IDJ4M
TGATACGTCTAGAGTTTGATCCTGGCTCAGGATAAACGCTGGCGGCGTGCTTTATGCATGCAAGTCGAACGGTCTCGATTTATCGGGATAGTGGCGAACGGGTGAGTAACACGTAAGTAACCTGCCCTAAAGTGAGGAATAACTTCGGGAAACTGAGGCTAATACTGCATGTGATGGCAGAGGTAGAGCTTTGTCATTAAAGCCTTCGGGCGCTTTTGGAGGGGCTTGCGTTCGATTAGCTAGTTGGTAGGGTAACGGCCTACCAAGGCG
>F0OV55004JGSPH
TGATACGTCTAGAGTTTGATCCTGGCTCAGGACGAACGCTGGCGGCGTGCTTAACACATGCAAGTCGAGCGGAAAGGCTCCTTTGGGGGTACTCGAGCGGCGAACGGGTGAGTAACACGTGAGTAACCTGCCCTGGACTTTGGGATAACCCTCGGAAACGGGGGCTAATACCGGATATGACTGCTGGCCGCATGGTTGGTGGTGAAAAGTTTTTCGGTCTGGGATGGGCTCGCGGCCTATCAGCTTGTTGGTGGGGTGATGGCCTACCAAGGCGACG
>F0OV55004IBGQN
TGATACGTCTAGAGTTTGATCCTGGCTCAGGATGAACGCTAGCGGCAGGCTTAACACATGCAAGTCGAGGGGTAACAGGTAGGAAGCTTGCTTTCTATGCTGACGACCGGCGCACGGGTGCGTAACGCGTATGCAACTTACCCATAGCTGAGGGATAGCCCGGAGAAATTCGGATTAATACCTCATAATATCTTAGAACCGCATGGTTTTAAGATTAAAATTCCGATGGCTATGGATGGGCATGCGTCCCATTAG
>F0OV55004I39Y5
TGATACGTCTAGAGTTTGATCCTGGCTCAGAACGAACGCTGGCGGCGCGTTTTAAGCATGCAAGTCGAACGGTAAAAGGGTGCTTGCACCCTTTGAGAGTGGCGAACGGGTGAGTAACACGTAGGTGATCTGCCCTTTGGTTGGGGATAGCCTGTGGAAACACAGGGTAATACCGAATAAGATCGGGACTCTTTGGAGATCCGATGAAAGCAGCTTCGGCTGCACCGAAGGATGAGCCTGCGGCTGATTAGCTTGTTGGCGGGG
>F0OV55004IQ8TR
TGATACGTCTAGAGTTTGATCCTGGCTCAGAGTGAACGCTGGCGGCGTGCTTAACACATGCAAGTCGAACGGTAACAGATAGAAGCTTGCTTCTATGCTGACGAGTGGCGCACGGGTGAGTAATATATAGGCAATGTGCCCCGCAGACCGGGATAGCCACTGGAAACGGTGATTAATACTGGATACTCCTTCTTTTTATAAGAGAAGAAGGGAAATGGATTCTGCTGCGGGATCGGCCTATATCCTA
>F0OV55004H66WK
TGATACGTCTAGAGTTTGATCCTGGCTCAGGACGAACGCTGGCGGCATGCCTAATACATGCAAGTCGAACGAACTAGTTTACTAGTTAGTGGCGAACGGGTGAGTAACACGTAGATAACCAACCCTTAAGACGAGGATAACCCGGGGAAACCTGGACTAATACTGGATAGGAGCTATTTTCAAAAGAGGATAGTTTTAAAGGTGCCCTAAAGCACCGCTAAAGGCTGGGACTGCGTCGCATTAGCTAGTTGGTGGGGTAACGGCCTACCAAGGCAACGATGCGTAG
>F0OV55004IEUIG
TGATACGTCTAGAGTTTGATCCTGGCTCAGGATAAACGCTGGCGGTGTGCATTATGCATGCAAGTCGAACGAGCTACTTCGGTAGCTAGTGGCAGACGGGTGAGTAACACGTAAGCAACCTGTCCTCAAGTGGGGAATAACTCTGAGAAATCGGAGCTAATACCGCATGTGAATCGTCATTGCAAGGAGATGATTTAAAGCCTTCGGGCGCTTAAGGAGGGGCTTGCGCACGATTAGTTAGTTGGTGGGGTAACGG
>F0OV55004I6ZUV
TGATACGTCTAGAGTTTGATCCTGGCTCAGAACGAACGCTGGCGGCGTGCCTAACACATGCAAGTCGAACGCGAAAGGGGCTTCGGCCCTGAGTAAAGTGGCGCACGGGTGAGTAACACGTGGATAATCTACCCGACGATCCGGGGCAACATTCCGAAAGGGGTGCTAATACCGGATAAGCCCACGCATCCTTCGGGATATGCGGGAAAAGGTGGGGACCTTCGGGCCTACTGTCATCGGATGAGTCCGCGTCCCATTAGCTAGTTGGCAGGGTAA
>F0OV55004H3X8E
TGATACGTCTAGAGTTTGATCCTGGCTCAGAATGAACGCTGGCGGCGTGCTTAACACATGCAAGTCGAACGAGGAAGGGATTGCTTGCAATCCCGAGTAGAGTGGCGCACGGGTGAGTAACACGTGGATAATCTACCTTTGAATCCGGGATAACTGTTCGAAAGAATCGCTAATACCGGATGAAGTCAGTCATTCCTTGGATAGATTGATGAAAGACAGCCTCTTCTTGAAAGCTGTTGTTTGAAG
>F0OV55004IDJQ8
TGATACGTCTAGAGTTTGATCCTGGCTCAGAACGAACGCTGGCGGCGTGCTTAACACATGCAAGTCGGATGCGAAAGGGGCTTTCGGGCGCTGAGTAGCATGGCAGACGGGTGAGGAGTGCGTATCTGACGGAACTCAGGCAGGGGGATAGTCCTCCGAAAGGGGTTGAATACCGCATGTGCTCAATCTTGTCATGGGATTGAGGAAAGGTGGCCTCTCCATGGAAGCTGCT
>F0OV55004H57JW
TGATACGTCTAGAGTTTGATCCTGGCTCAGGATGAACGCTAGCGGCAGGCCTAACACATGCAAGTCGAGGGGTAACAGGAGTAGCAATACTTGCTGACGACCGGCGCACGGGTGAGTAACGCGTATGCAACCTACCCTTAACTGGGGAATAGCCCGAAGAAATTCGGATTAATGCCCCATAATACTGTATTGAAGCATTTCAGTGCATTTAAAACTCCGGTGGTTAAGGATGGGCATGCGTGACATTAGCTAGTTGGTG
>F0OV55004H88AJ
TGATACGTCTAGAGTTTGATCCTGGCTCAGAACGAACGCTGGCGGCGTGCTTAACACATGCAAGTCGAACGCGAAAGGGACCTTCGGGTCCTGAGTAAAGTGGCGCACGGGTGAGTAACACGTGGATAATCTACCCGGTGATCTGGGATAACATTCCGAAAGGAGTGCTAATACCGGATAAGCCCACGGGCTCTTCGGAGCTTGCGGGAAAAGGTGGGGACCTTCGGGCCTACTGTCATTGGATGAGTCCGCGGCCCATTAGCTAGTTGGTAGGGTAA
>F0OV55004I2FY2
TGATACGTCTAGAGTTTGATCCTGGCTCAGGATGAACGCTAGCGGCAGGCCTAACACATGCAAGTCGAGGGGTAACAGGGGTAGCAATACCTGCTGACGACCGGCGCACGGGTGAGTAACGCGTATGCAACCTGCCCCTGACTGAGGGATAGCCCGGAGAAATTCGGATTAATACTTCATAACATCTTAAATTCGCATGTTTTTAAGATTAAAGCTCCGGCGGTCAGGGATGGGCATGCGTGCCATTAGCTAGTTGG
>F0OV55004IDDIJ
TGATACGTCTAGAGTTTGATCCTGGCTCAGGATGAACGCTAGCGACAGGCCTAACACATGCAAGTCGAACGGGATTTATCCTTCGGGGTAATGAGAGTGGCGCACGGGTGAGTAACGCGTATGCAACCTACCTGTAACTGGGGAATAGCTCCCTGAAAGGGGAATTAACACCGCATAAGACCACACTTTCGCATGGAAGAGTGGTAAAATATTTATAGGTTACAGATGGGCATGCGTGACATTAGTTTGTTGGTGAGGTAACGG
>F0OV55004IENIL
TGATACGTCTAGAGTTTGATCCTGGCTCAGAACGAACGCTGGCGGCGTGCTTAACACATGCAAGTCGAACGCGAAAGGGACTTCGGTCCTGAGTAAAGTGGCGCACGGGTGAGTAACACGTGGATAATCTACCCGATGGACCGGGATAACACTTCGAAAGGGGTGCTAATACCGGATAAGCCCACAGGCTCCCTGGAGCTTGCGGGAAAAGGTGGGGACCTTCGGGCCTGCCGTCATCGGATGAGTCCGCGGCCCATTAGCTAGTTGGTGGGGTAACGG
>F0OV55004H8GI2
TGATACGTCTAGAGTTTGATCCTGGCTCAGAACGAACGCTGGCGGCGTGCCTAACACATGCAAGTCGTACGAGAAAATTCGCTTCGGCGAGTGAGTAGAGTGGCGCACGGGTGAGTAACGCGTGGATAATCTGCCTTTAAGTTTGGAATAACTCACCGAAAGGTGGGCTAATACCGGATAATGCTATGTTGCTTTGGCGGCATAGCCAAAGAGAGCCTCTGCATGCAAGCCCTCGCTTAAAGATGAGTCCG
>F0OV55004I29NG
TGATACGTCTAGAGTTTGATCCTGGCTCAGGATGAACGCTAGCGGCAGGCCTAACACATGCAAGTCGAGGGGTAACAGGTAGAAAGCTTGCTTTCTATGCTGACGACCGGCGCACGGGTGAGTAACGCGTATGCAACCTACCTTTAACAGGAGAATAGCCCCGAGAAATCGGGATTAATGCTCCATACAATGTTTAGATCGCATGGTTTGAACATTAAAGCTCCGGCGGTTAAAGATGGGCATGCGTGACATTAG
>F0OV55004IB3WA
TGATACGTCTAGAGTTTGATCCTGGCTCAGAACGAACGCTGGCGGCGTGCTTAACACATGCAAGTCGTACGAGAAAGTTTCCTTCGGGAGATGAGTAGAGTGGCGCACGGGTGAGTAACACGTGGATAATCTGCCCAATGGACCGGGATAACACTTCGAAAGGGGTGCTAATACCGGATAAGCCCACAGGCTCTTCGGAGCTTGCGGGAAAAGGTGGGGACCTTCGGGCCTGCCGTCATTGGATGAGTCCGCGGCCCATTAGCTAGTTGG
>F0OV55004ICPUN
TGATACGTCTAGAGTTTGATCCTGGCTCAGAACGAACGTTGGCGGCGTGGATTAGGCATGCAAGTCGAGCGGGATCCTGTTTTTTCAATTCTTCGGAAGAGAAGTTTCAGGTGAGAGCGGCGAACGGGTTAGTAATATATGGGTAATTTGCCTCTTTGTTCGGGATAGCCATCGGAAACGATGATTAATACCGGATGTGTTCGGGTGTCGCATGGCACCCTATGTAAAGGCGGGGATCTTCGGACCTGTCGCAAAGAGATAAGCCCAT
>F0OV55004IBW55
TGATACGTCTAGAGTTTGATCCTGGCTCAGAGTGAACGCTGGCGGCGTGCTTAACACATGCAAGTCGAACGAGAACGGGACATAGCTTGCTATGTTTGTCAGCTAAGTGGCGGACGGGTGAGTAATGTATAGCTAATGCACCCCTTGGAGGGGGATAACAGTTGGAAACGGCTGCTAATACCCCATACTCCTTCTATCTTAATGGTAGTTGGGAAATGTTTTTTCGCCAAGGGATCGGGCTATATGGTATCAGTTAGTTGGTG
>F0OV55004IIJ4C
TGATACGTCTAGAGTTTGATCCTGGCTCAGGATAAACGCTGGCGGCGTGCCTAACACATGCAAGTCAAGGAGAATTTCTACTTCGGTGGATTAGTAAACTGGCGAACGGGTGAGTAACGCGTAGATAACTTGCCCAAAGGACTGGGATAACCTCGAGAAATCGGGACTAATACCGGATATTGCAAGCGACTGCAGGGTTGTTTGTGAAAGGGGGTTTCGGCTCCCACCTTTGGATAGGTCTGCGTCTGATTAGCTAGTTGGTAGGGTAACGGCCTACCAAGG
>F0OV55004IU45V
TGATACGTCTAGAGTTTGATCCTGGCTCAGGATGAACGCTAGCGGCAGGCTTAACACATGCAAGTCGAGGGGCAGCACGGGTAGCAATACCTGGTGGCGACCGGCGGAAGGGTGCGTAACGCGTGAGCAACATGCCCTATACAGGGGAATAATCCAGGGAAACTTGGTCTAATGCCCCATAGCAATAAGATAAGGCATCTTATTTTATTTAAAGCTTCGGTGGTATAGGATTGGCTCGCGTGACATTAG
>F0OV55004H3UCV
TGATACGTCTAGAGTTTGATCCTGGCTCAGAGCGAACGCTGGCGGCAGGCTTAACACATGCAAGTCGAACGCCCGTAGCAATACGGGAGTGGCAGACGGGTGAGTAACACGTGGGAACATGCCTTTCGGTTCGGAATAACCCAGGGAAACTTGGGCTGATACCGGATACGCCCTTACGGGGAAAGATTTATCGCCGAAAGATTGGCCCGCGTCCGATTAGCTAGTTGGTGGGGTAATGGCCCACCAAGGCGACGATCGGTAGCTGGTCTGAGAGGA
>F0OV55004I2G5K
TGATACGTCTAGAGTTTGATCCTGGCTCAGGATGAACGCTAGCGGCAGGCCTAACACATGCAAGTCGAGGGGTAACAGGAGTAGCAATACTTGCTGACGACCGGCGCACGGGTGAGTAACGCGTATGCAACCTACCCTTAACTGGGGAATAGCCCGAAGAAATTCGGATTAATGCCCCATAATACTGTATTGAAGCATTTCAGTGCATTTAAAACTCCGGTGGTTAAGGATGGGCATGCGTGACATTAGCTAGTTGGTG
>F0OV55004I30GC
TGATACGTCTAGAGTTTGATCCTGGCTCAGAACGAACGCTGGCGGCGTGCCTAATACATGCAAGTCGTGCGTGAAGTCCCGGGCAACTGGGATGGAAAGCGGCGAACGGGTGAGTAACACGTAAGCAATCTACCTCCAGGACTGGAATAACCCTGCCAACGCGGGGCTAATACCGGATGTGGTCCTGTTATCGCATGGTGGCGGGATTAAAGGAGTGATCCGCTTGGAGATGAGCTTGCGGCCCATTAGCTAGTTGGCGGGG
>F0OV55004IKCWF
TGATACGTCTAGAGTTTGATCCTGGCTCAGAACGAACGCTGGCGGCGCGTTTTAAGCATGCAAGTCGAGGGGTAGGGACTTTCGGGTCCTGAGACCGGCGAACGGGTGAGTAACACGTAGGTGATCTACCATTGGGATGGGGATAGCCTGTGGAAACACAGGGTAATACCGAATGAGCTTATACGACTGTGGTTGTATAAGGAAAAGCGCTACGGCGCTGCCCGATGATGAGCCTGCGGCTGATTAGCTAGTTGGTGGGGTAAGAG
>F0OV55004JAHFH
TGATACGTCTAGAGTTTGATCCTGGCTCAGAACGAACGTTCGCGGCGCGCTTAACACATGCAAGTCGAACGAGAAAGCATCTTCGGATGTGAGTAAAGTGGCGCACGGGTGAGTAACACGTGGGTAATCTACCTTATGGTGGGGGACAACATCTTGAAAAGGGTGCTAATACCGCATAAGTCAACTTCGGTTGGGAAAGGCGCTTTTGTGTCGCCATAAGATGAGCTCGCGTCCCATCAGCTAGTTGGTAAGGTAATGGCTT
>F0OV55004IYUJB
TGATACGTCTAGAGTTTGATCCTGGCTCAGAATGAACGCTGGCGGCGTGCTTAACACATGCAAGTCGAACGAGAAAGGGATTGCTTGCAGTCCCGAGTAGAGTGGCGCACGGGTGAGTAACACGTAGATAATCTGCCTTCAAGCCTGGGATAACTATTCGAAAGGGTAGCTAATACCGGATAAAGTCGATCTACACAAGTAGATTGATGAAAGATTGCCTCTTCTTGAAAGCAATTGTTTGGAG
>F0OV55004ITPR6
TGATACGTCTAGAGTTTGATCCTGGCTCAGAATGAACGCTGGCGGCAGGCCTAACACATGCAAGTCGGACGGAAACGATAGGAGCTTGCTCCTAGGCGTCGAGTGGCGGACGGGTGAGTAATGCATGGGAATCTGCCCTTTAGTTGAGGATACCGTATGGAAACGTACGTTAATACCGAATAAGATCTACGGATGAAAGGTGGCCTCTACTTGTAAGCTATCGCTAAAGGATGAGCCCATGTTAGATTAGCTAGTTGG
>F0OV55004INL6A
TGATACGTCTAGAGTTTGATCCTGGCTCAGATTGAACGCTGGCGGCATGCCTTACACATGCAAGTCGGACGGCAGCGCGGGGGCAACCCTGGCGGCGAGTGGCGAACGGGTGAGTAATACATCGGAACGTGTCCTGGAGTGGGGGATAGCCCGGCGAAAGCCGGATTAATACCGCATACGATCTGAGGATGAAAGCGGGGGACCGAAAGGCCTCGCGCTCAAGGAGCGGCCGATGGCGGATTAGCTAGTTGGTGGGGTAAAGG
>F0OV55004H330Z
TGATACGTCTAGAGTTTGATCCTGGCTCAGGACGAACGCTGGTGGCGTGCCTAACACATGCAAGTCGTACGGTCCCCCAGAGTTTGATACTTCGGTTGATTACTCTGGAAGGATAGTGGCAAACGGGTGAGTAACACGTGGGTAACCTACCTTCGAGATTGGGATAACACCTGGAAACGGGTGCTAATACCGGATAACATCGCTGGAACTTAGGTCTGGCGATCAAAGGCGGCCTCTGCTTGCAAGCTGTCACTCGAAGATGGGCCCG
>F0OV55004JKN3Y
TGATACGTCTAGAGTTTGATCCTGGCTCAGGATGAACGCTGGCGGCGTGCCTAACACATGCAAGTCGTACGAGAAAGGGGCTTCGGCCCTGAGTAGAGTGGCGCACGGGTGAGTAACGCGTGGGTAATCTACCCTTGGATTTGGGATAACTCTGCGAAAGTGGAGCTAATACCGGATAGTCTGGCTTTAAATAAGAAGTCGGTAAAGGATGCCTCTGCATATGCATTCGTCCGAGGATAAGCCCGCGTCTCATTAG
>F0OV55004I3RES
TGATACGTCTAGAGTTTGATCCTGGCTCAGAATGAACGCTGGCGGCGTGCTTAACACATGCAAGTCGTACGAGAACACCCTAGCTTGCTAGGGTAAGTAAAGTGGCGCACGGGTGAGTAACGCGTGGGTAATCTACCTTCGAATTGGGGATAACGTTGCGAAAGCGACGCTAATACCGAATAATATCCATTTATCTTAGGATTTATGGATCAAGGGTGGCCTCTACATGTAAGCTACTGTTTGAAGATGAGTCCGCGTACCA
>F0OV55004I3RFO
TGATACGTCTAGAGTTTGATCCTGGCTCAGGATGAACGCTAGCGGCAGGCTTAATACATGCAAGTCGAGGGGCAGCATGACTGTAGCAATACAGTTGATGGCGACCGGCAAACGGGTGCGGAACACGTACGCAACCTACCCAAAACTGGGGAATAGCCCGGGGAAACCCGGATTAATACCTCGTAATATCATTGGATGGCATCATTTGATGATTATAGCTCCGGCGGTTTTGGATGGGCGTGCGCCTGATTAGGTAG
>F0OV55004H6X92
TGATACGTCTAGAGTTTGATCCTGGCTCAGGATGAACGCTGGCGGCGTGCCTAATACATGCAAGTCGAACGCACTAGTTTACTAGTGAGTGGCGAACGGGTGAGTAACACGTAGGTAATCTGCCCTTAAGACGAGGATAACCGTTGGAAACGATGGCTAAGACTGGATAGGAATATTTAAGGCATCTTAGATATTTTAAAAGACACTTGTGTATGCTTAAGGAGGAACCTGCGGCGCATTAGTTAGTTGGTGAGGTAACGGCTC
>F0OV55004H9WFL
TGATACGTCTAGAGTTTGATCCTGGCTCAGGATGAACGCTGACAGAATGCTTAACACATGCAAGTCGACTGGAATTCGCCTTCGGGTGTTAGTACGGTGGCGGACGGGTGAGTAACGCGTAAAGAACTTGCCCTTCAGTTGGGGACAACATCTCGAAAGGGGTGCTAATACCCGATACGATCATTTTAAGGCATCTTAAGATGATGAAAGCTATATGCGCTGAAGGAGAGCTTTGCGTCCTATTAGCTAGTTGGTG
>F0OV55004I2NBP
TGATACGTCTAGAGTTTGATCCTGGCTCAGGATGAACGCTGGCGGCGTGCCTAACACATGCAAGTCGAGGGGCAGCACGAGGTAGCAATACTTTGGTGGCGACCGGCGCACGGGTGAGTAACACGTATGCAACCTACCCTGTACAGGGGGATAGCCCGGAGAAATTCGGATTAATACCCCATAATAATATGAAGAGGCATCTTTTTATATTTAAAGCTTCGGCGGTACGGGATGGGCATGCGCAACATTAGCTAGTTGGTAGGG
>F0OV55004I8H9T
TGATACGTCTAGAGTTTGATCCTGGCTCAGGACGAACGCTGGCGGCGTGCTTAACACATGCAAGTCTAGGGGAAAGTTTTCTTCGGAGAATGAGTATACTGGCGCACGGGTGAGTAATATGTAAGTAATCTACCTATGAGAAGGGGATAACGTCGAGAAATCGGCGCTAATACCGTATAATGCAGCGGCACCGCATGGTGATGTTGTTAAAGTCATTTATGGCACTTATAGATGAGCTTGCAT
>F0OV55004IO1YS
TGATACGTCTAGAGTTTGATCCTGGCTCAGAATCAACGCTGGCGGCGTGCCTAACACATGCAAGTCGAACGCGGTTTCCTCGCAAGGGGAAACTGAGTGGCGAACGGGTGAGTAACACGTGGGTGACCTACCTTCGAGTGGGGGATAACGTCCCGAAAGGGACGCTAATACCGCATGACATCCTGCCTTTGAACAGGTGGAGATCAAAGCTGGGGATCGCAAGACCCGGCGCTTGATGAGGGGCCCGCGTCCGATTAGCTAGTTGGTGGG
>F0OV55004IHKFA
TGATACGTCTAGAGTTTGATCCTGGCTCAGGATGAACGCTAGCGACAGGCCTAACACATGCAAGTCGAGGGGTATAGTAGCAATACTAGAGACCGGCGCACGGGTGCGTAACGCGTATGTAACCTGCCTCACACTGGGGGATAGCCTTCCGAAAGGGAGATTAATACCGCATAATAATATTGTCCTGCCTGGGATGATATTTAAAGCTTCGGTGGTGTGAGATGGACATGCGTATGATTAGCTAGTTGG
>F0OV55004H8X79
TGATACGTCTAGAGTTTGATCCTGGCTCAGAGTGAACGCTGGCGGCGTGCTTAACACATGCAAGTCGAACGGTAACAGGAAGAGCTTGCTCTTTGCTGACGAGTGGCGCACGGGTGAGTAATATATAGTTAATGTACCTTCAAGACTGGGATAGCCACTGGAAACGGTGATTAATACTAGATACACCTTCATGTCATAAGGCATGAAGGGAAACGTTTTTTCGCTTGAAGATCAGACTATATCCTAT
>F0OV55004H5MTH
TGATACGTCTAGAGTTTGATCCTGGCTCAGGACGAACGCTGGCGGCGTGCCTAATACATGCAAGTCGAGCGAACCACTTCGGTGGTTAGCGGCGGACGGGTGAGTAACACGTGGGCAACCTGCCTATGAGACTGGGATAACTTCGGGAAACCGGAGCTAATACCGGATAATCTTTTTCTCCGCATGGAGAAGAAATGAAAGTTGGCTTTTAGCTAACACTCATAGATGGGCCCGCGGCGCATTAGCTAGTTGGTGAGGTAATGG
>F0OV55004I78CE
TGATACGTCTAGAGTTTGATCCTGGCTCAGAGTGAACGCTGGCGGCGTGCTTAACACATGCAAGTCGAACGGACTTAAGGGGCTTGCTTCTTAAGTTAGTGGCGCACGGGTGAGTAATATATAGCTAACCTGCCCTTTAGTGGGGGACAACAGTTGGAAACGACTGCTAATACCCTATATTCCTTCTTATCTCAAGATAAGTTGGGAAAGATTTATCGCTAAAGGATGGGGCTTTATTGTATCAGCTAGTTGGTGGGGTAATGGCCTACCAAGG
>F0OV55004H623Y
TGATACGTCTAGAGTTTGATCCTGGCTCAGGATGAACGCTAGCGACAGGCCTAACACATGCAAGTCGAACGGGATTTATCCTTCGGGGTAATGAGAGTGGCGCACGGGTGAGTAACGCGTATGCAACCTACCTGTAACTGGGGAATAGCTCCCTGAAAGGGGAATTAACACCGCATAAGACCACACTTTCGCATGGAAGAGTGGTAAAATATTTATAGGTTACAGATGGGCATGCGTGACATTAGTTTGTTGGTGAGGTAACGG
>F0OV55004H82PZ
TGATACGTCTAGAGTTTGATCCTGGCTCAGGATGAACGCTGGCGGCGTGCCTAATACATGCAAGTCGAACGAGAAGCTTGTTTTCGAACGAGCGGAGAGTGGCGCACGGGTGAGTAACACGTAGCTGACCTGCCCTTCAGGGGGGGGACAACCATTGGAAACGATGGCTAATACCCCATACGTTCGCCGGGGCTAGAGGCCCGGTGAAGAAAGCTACGGCGCTGAAGGAGGGGGCTGCGGCCCATCAGCTAGTTGGTAGGGTAACGGCCT
>F0OV55004H3ZB0
TGATACGTCTAGAGTTTGATCCTGGCTCAGGATGAACGCTAGCGGTGCGCCTAACACATGCAAGTCGAGCGATATAGCGGCGAACGGGTGAGTAACACGTTGGAACCTGCCTCGAACTCAGGGATAGCCATCCGAAAGGATGATTAATACCGGATAGTCCCGAAAGGGTAAAGATTTTTCGGTTCGAGAGGGGCCTGCGGCCTATCAGCTAGTTGGTAAGGTAATGGCTTACCAAGGCTATGACGGGTAACTGGTGTGAGAGCA
>F0OV55004ITVQJ
TGATACGTCTAGAGTTTGATCCTGGCTCAGAACGAACGCTGGCGGCGTGCTTAACACATGCAAGTCGAACGAGAAAGGGACTTCGGTCCTGAGTAGAGTGGCGCACGGGTGAGTAACACGTGGATAATCTACCCAATGATTCGGAATAACACTTCGAAAGGGGTGCTAATACCGGATAAGCCCACAGGCTCTTCGGAGTTTGCGGGAAAAGGTGGGGACCTTCGGGCCTGCCGTCATTGGATGAGTCCGCGGCCCATTAGCTAGTTGGTAGGGTAA
>F0OV55004IJKNU
TGATACGTCTAGAGTTTGATCCTGGCTCAGGATGAACGCTGGCGGCATGCCTAATACACGCAAGTCGAACGAACTAGTTTACTAGTTAGTGGCGAACGGGTGAGTAACACGTAGATAACCAACCCTTAAGACGAGGATAACCCGGGGAAACCTGGACTAATACTGGATAGGAGCTATTTTCAAAAGAGGATAGTTTTAAAGGTGCCCTAAAGCACCGCTAAAGGCTGGGACTGCGTCGCATTAGCTAGTTGGTGGGGTAACGGCCTACCAAGGCAACGATGCGTAG
>F0OV55004IZV58
TGATACGTCTAGAGTTTGATCCTGGCTCAGGACGAACGCTGGCGGCGTGCTTAACACATGCAAGTCGAACGATGAAGCCGCTTTGGTGGTGGATTAGTGGCGAACGGGTGAGTAACACGTGGGCAATCTGCCCTTCACTCTGGGACAAGCCCTGGAAACGGGGTCTAATACCGGATATGACACACGACCGCATGGTCTGTGTGTGGAAAGCTCCGGCGGTGAAGGATGAGCCCGCGGCCTATCAGCTTGTTGGTGGGG
>F0OV55004I8Q4F
TGATACGTCTAGAGTTTGATCCTGGCTCAGAATGAACGCTGGCGGCGTGCCTAACACATGCAAGTCGTACGAGAAAGGGGCTTCGGCCCTGAGTAGAGTGGCGCACGGGTGAGTAACGCGTGGGTAATCTACCCTTGGATTTGGGATAACTCCGCGAAAGTGGAGCTAATACCGGATAGTCTGGCTTTAAATAAGAAGTCGGTAAAGGATGCCTCTGCATATGCATTCGTCCGAGGATGAGCCCGCGTCTCATTAG
>F0OV55004H4Z20
TGATACGTCTAGAGTTTGATCCTGGCTCAGAACGAACGCTGGCGGCGTGCTTAACACATGCAAGTCGTACGAGAAAGTTTCCTTCGGGAGATGAGTAGAGTGGCGCACGGGTGAGTAACACGTGGATAATCTGCCCAATGGACCGGGATAACACTTCGAAAGGGGTGCTAATACCGGATAAGCCCACAGGCTCTTCGGAGCTTGCGGGAAAAGGTGGGGACCTTCGGGCCTGCCGTCATTGGATGAGTCCGCGGCCCATTAGCTAGTTGGG
>F0OV55004ISSJM
TGATACGTCTAGAGTTTGATCCTGGCTCAGATTGAACGCTGGCGGCATGCCTTACACATGCAAGTCGAACGGCAGCACGGGAGCAATCCTGGTGGCGAGTGGCGAACGGGTGAGTAATATATCGGAACGTGCCCAGTCGTGGGGGATAACGTAGCGAAAGCTACGCTAATACCGCATACGATCTATGGATGAAAGCGGGGGATCGCAAGACCTCGCGCGATTGGAGCGGCCGATATCAGATTAGG
>F0OV55004IEKVR
TGATACGTCTAGAGTTTGATCCTGGCTCAGAACGAACGCTGGCGGCGTGCTTAACACATGCAAGTCGAACGTGAAAGGGACTTCGGTCCTGAGTAAAGTGGCGCACGGGTGAGTAACACGTGGATAATCTACCCGATGGACCGGGATAACACTTCGAAAGGGTGCTAATACCGGATAAGCCCACAGGCTCTTTGGAGTTTGCGGGAAAAGGTGGGGACCTTCGGGCCTACTGTCATTGGATGAGTCCGCGGCCCATTAGCTAGTTGGTAGGGTAATGG
>F0OV55004IRFJG
TGATACGTCTAGAGTTTGATCCTGGCTCAGATTGAACGCTGGCGGCGTGCCTAACACATGCAAGTCGAGCGAGAAAGGGTCCTTCGGGGCCGTGAGTAGAGCGGCGCACGGTGAGTAACGCGTAGGTGATCTACCCTTGGGATCGGGATAACAGTTGGAAACGGCTGCTAATACCGGATATCCTCCATATTTAGCTTTATGGGGAAAAGGTGGCCTCTGCATGCAAGCTACCACCTGAGGATGAACCTGCGTCT
>F0OV55004IHEVE
TGATACGTCTAGAGTTTGATCCTGGCTCAGGGCGAACGCTGGCGGCGCGCTTAAAGCATGCAAGTCGAACGAGGCACCCGCAAGGGTGTCTAGTGGCGGACGGCTGAGTAACGCGTGGGTAACCTGCCCCGAAGTGGGGAATATCTTGTGGAAACACTGGTTAATGCCGCATGTGGTCTATTCCCGCCAGGGGATAGACTAAAGGCTTCGGTCGCTTCGGGAGGGGCCCGCGTCCCATCAGCTAGTTGGTGGGGTAATGGCTCACCAAGG
>F0OV55004IIOLN
TGATACGTCTAGAGTTTGATCCTGGCTCAGAACGAACGCTGGCGGCGCGTTTTAAGCATGCAAGTCGAACGGTATATAGTCTTCGGATTATAGAGAGTGGCGAACGGGTGAGTAACACGTAGATAATCTACCTTGAAGTGGGGGATAGTCCATGGAAACATGGAGTAATACCGCATATGTCTTTGGATGAAAGTTCCAATTGGAACGCTTTGAGATGAGTCTGCGGCTCATTAGCTTGTTGGTGGGGTAAAGGCCTACCAAGG
>F0OV55004H96ZC
TGATACGTCTAGAGTTTGATCCTGGCTCAGAACGAACGCTGGCGGCGCGTCTTAAGCATGCAAGTCGAGCGGGATCCGTAGCAATACGGTGAGAGCGGCGGACTGGTGAGTAACACGTAGGTGATCTGCCTCTGGGATGGGGATAGCCCGTGGAAACACGGGGTAATACCGAATACGCTCTTTCCGCCGTGGCGGGAAGAGGAAACGAGCGATTGCTCGGCCCGGAGATGAGCCTGCGTCTGATTAGCTAGTTGGCGGGG
>F0OV55004IMWPO
TGATACGTCTAGAGTTTGATCCTGGCTCAGAGTGAACGCTGGCGGCGTGCTTAACACATGCAAGTCGAACGATGAAGCCTAGCTTGCTAGGTGGATTAGTGGCGAACGGGTGAGTAATGTATAGCTAACCTGCCCCTTGGTGGGGGACAACAGATGGAAACGTCTGCTAATACCCCATATTCCGTATCTTTTTAAGAAGATATGGGAAAACTCCGGTGCCAAGGGATGGGGCTGTATCCTATCAGCTTGTTGGTGAGGTAA
>F0OV55004IPA5D
TGATACGTCTAGAGTTTGATCCTGGCTCAGAACGAACGCTGGCGGCGCGTTTTAAGCATGCAAGTCGAACGGTAAAAGGGTGCTTGCACCCTTTGAGAGTGGCGAACGGGTGAGTAACACGTAGGTGATCTGCCCTTCGGTTGGGGATAGCCTGTGGAAACACAGGGTAATACCGAATAAGATCGGGACTCTTTGGAGATCCGATGAAAGCAGCTTCGGCTGCACCGAAGGATGAGCCTGCGGCTGATTAGCTTGTTGGCGGGG
>F0OV55004IEIPL
TGATACGTCTAGAGTTTGATCCTGGCTCAGGATGAACGCTAGCGGCAGGCCTAACACATGCAAGTCGAGGGGTAACAGGGAAGAGCTTGCTCTTTCGCTGACGACCGGCGCACGGGTGCGTAACGCGTATACAACCTACCTTTTGGAGGGGAATAGCCCAGGGAAACTTGGATTAATGCCCCATAGTATGGGAATATCTCCTGATATTTTCATTAAACATTTATGGCCATTAGATGGGTATGCGTCCTATTAGCTAGTTGGTAAGG
>F0OV55004H51Q9
TGATACGTCTAGAGTTTGATCCTGGCTCAGAACGAACGCTGGCGGCGCGTTTTAGGCATGCAAGTCGAACGGTATATAGTCTTCGGATTATAGAGAGTGGCGAACGGGTGAGTAACACGTAGATAATCTACCTTGAAGTGGGGGATAGTCCATGGAAACATGGAGTAATACCGCATATGTCTTTGGATGAAAGTTCCAATTGGAACGCTTTGAGATGAGTCTGCGGCTCATTAGCTTGTTGGTGGGGTAAAGGCCTACCAAGG
>F0OV55004H3RQG
TGATACGTCTAGAGTTTGATCCTGGCTCAGGATGAACGCTGGCGGCATGCCTAATACATGCAAGTCGAACGCACTAGTTTACTAGTGAGTGGCGAACGGGTGAGTAACACGTAGATAACCAACCCTAAAGACGAGGATAACCCGGGGAAACCTGGACTAATACTGGATAGGAGCTAATTTCACAAGGGATTAGTTTTAAAGGCGCATTAAAGCGCCGCTATAGGATGGGACTGCGTCGCATTAGCTAGTTGGTGGGGTAACGGCCTACCAAGG
>F0OV55004H9JXL
TGATACGTCTAGAGTTTGATCCTGGCTCAGAACGAACGCTGGCGGCGTGCTTAACACATGCAAGTCGAACGCGAAAGGGACCTTCGGGTCCTGAGTAAAGTGGCGCACGGGTGAGTAACACGCGGATAATCTACCCGGTGATCTGGGATAACATTCCGAAAGGAGTGCTAATACCGGATAAGCCCACGGGCTCTTCGGAGCTTGCGGGAAAAGGTGGGGACCTTCGGGCCTACTGTCATTGGATGAGTCCGCGGCCCATTAGCTAGTTGGTAGGGTAA
>F0OV55004II7IU
TGATACGTCTAGAGTTTGATCCTGGCTCAGGGTGAACGCTGGCGGCGTGCTTTACACATGCAAGTTGAACGAGAACTCGGAGGTTCTTACTTCGGTAAGAAAGGAAGAGGGACAGTAGCGAACGAGTGAGTAACACGTAGTAACCTGCCCACTGGAGGGGGAGAACCACTGGAAACGGTGGCTAATACCGCATAAGCCCGAAAGGGGAAAGCAATTTATTGTGCCGGTGGAGGGGACTGCGGGCCATCAGGAAGATGGTGAGGTAAAAGCTCACCAAACCGACG
>F0OV55004IHF93
TGATACGTCTAGAGTTTGATCCTGGCTCAGAATGAACGCTGGCGGCGTGCCTAACACATGCAAGTCGTACGAGAAAGGGGCTTCGGCCCTGAGTAGAGTGGCGCACGGGTGAGTAACGCGTGGGTAATCTACCCTTGGATTTGGGATAACTCTGCGAAAGTGGAGCTAATACCGGATAGTCTGGCTTTAAATAAGAAGTCGGTAAAGGATGCCTCTGCATATGCATTCGTCCGAGGATGAGCCCGCGTCTCATTAG
>F0OV55004H6N8Z
TGATACGTCTAGAGTTTGATCCTGGCTCAGGACGAACGCTGGCGGCGTGCTTAACACATGCAAGTCGAACGGTTTTCTATTGAAAGCTTGCTGGATATAGGAGATAGTGGCGGACGGGTGAGTAACGCGTGAATACCTGTCCATCGGAGGGGGACAACGGCTGGAAACGGCCGCTAATACCGCGTAAGCCGAGAGGTGAAAGGTTCTCTTAGGGGAGCCGCCGATGGGGTGGTTCGCGTCCTATCAGCTAGTTGGTGGGGTAAGGGCCTACCAAGGCG
>F0OV55004I26NP
TGATACGTCTAGAGTTTGATCCTGGCTCAGAGTGAACGCTGGCGGCGTGCTTAACACATGCAAGTCGAACGGTAACAGATCTTTCGGGATGCTGACGAGTGGCGAACGGGTGAGTAATGTATAGTTAATTTACCTCTTGGAGAGGGATAACAGTTGGAAACGACTGCTAATACCTCATACTCCTATATACTTAATGTGTATAGGGAAATGTTATTTCGCCAAGAGATAAGACTATATGGTATCAGGTAGTTGGTGGGGTAA
>F0OV55004H65D2
TGATACGTCTAGAGTTTGATCCTGGCTCAGAACGAACGCTGGCGGCGTGCTTAACACATGCAAGTCGTACGAGAAAGTTTCCTTCGGGAGATGAGTAGAGTGGCGCACGGGTGAGTAACACGTGGATAATCTGCCCAATGGACCGGGATAACACTTCGAAAGGGGTGCTAATACCGGATAAGCCCACAGGCTCTTCGGAGCTTGCGGGAAAAGGTGGGGACCTTCGGGCCTGCCGTCATTGGATGAGTCCGCGGCCCATTAGCTAGTTGGG
>F0OV55004ICRJ6
TGATACGTCTAGAGTTTGATCCTGGCTCAGAACGAACGTTAGCGGCGTGCTTAACACATGCAAGTCGAACGAGAAAGTATCTTCGGATATGAGTAGAGTGGCGCACGGGTGAGTAACACGTGGGTAACCTGCCCTTTGGAGGGGGACAACATCTGGAAACGGATGCTAATACCGCATAAGTCGTCTTCGGACGGGAAAGGTGGCTTCGGCTACCGCCAGAGGATGGGCCCGCGTCCCATCAGCTAGTTGGTAAGGTAACGGCTTACCAAGGCAACGG
>F0OV55004JPQU9
TGATACGTCTAGAGTTTGATCCTGGCTCAGGACGAACGCTGGCGGCGTGCTTAACACATGCAAGTCTAGGGGAAAGTGGTCTTCGGATCGCAAGTATACTGGCGAACGGGTGAGTAACACGTAGGTAATCTACCTTCGAGATTGGGATAACGTCGAGAAATTGACGCTAATACCGAATGATGCCTCGGTAGTTAATATCGGGATGAAAGATGGGGATCTTCGGACCTATCGCTTGAAGATGAGCCTGCGTCTGATTAG
>F0OV55004H3YES
TGATACGTCTAGAGTTTGATCCTGGCTCAGAGCGAACGCTGGCGGCAGGCCTAACACATGCAAGTCGAACGGATCCTTCGGGATTAGTGGCGGACGGGTGAGTAACACGTGGGAACGTGCCCTTTGGTTCGGAACAACTCAGGGAAACTTGAGCTAATACCGGATAAGCCCTTCGGGGGAAAGATTTATCGCCATTGGAGCGGCCCGCGTAGGATTAGCTAGTTGGTGGGGTAAAGGCCCACCAAGGCTACGATCCTTAGCTGGTCTGAGAGG
>F0OV55004IQTCS
TGATACGTCTAGAGTTTGATCCTGGCTCAGAACGAACGCTGGCGGCGTGCTTAACACATGCAAGTCGAACGTGAAAGGGACTTCGGTCCTGAGTAAAGTGGCGCACGGGTGAGTAACACGTGGATAATCTACCCGATGGACCGGGATAACACTTCGAAAGGGGTGCTAATACCGGATAAGCCCACAGGCTCTTTGGAGTTTGCGGGAAAAGGTGGGGACCTTCGGGCCTACTGTCATTGGATGAGTCCGCGGCCCATTAGCTAGTTGGTAGGGTAATGG
>F0OV55004H8BFZ
TGATACGTCTAGAGTTTGATCCTGGCTCAGGATGAACGCTGGCGGCGTGCCTAATACATGCAAGTCGAACGCACCATTTCGGTGGTGAGTGGCGAACGGGTGAGTAACACGTAGATAACCTGCCCTTAAGACGAGGATAACCATTGGAAACGATGGCTAAGACTGGATAGGAATATTAGAGGCATCTCTGATATTTTAAAAGACCTAGCAATAGGTATGCTTAAGGAGGGGTCTGCGGCGCATTAGTTAGTTGGTGGGGTG
>F0OV55004H697I
TGATACGTCTAGAGTTTGATCCTGGCTCAGAACGAACGCTGGCGGCGTGCTTAACACATGCAAGTCGTACGAGAAAGTTTCCTTCGGGAGATGAGTAGAGTGGCGCACGGGTGAGTAACACGTGGATAATCTGCCCAATGGACCGGGATAACACTTCGAAAGGGGTGCTAATACCGGATAAGCCCACAGGCTCTTCGGAGCTTGCGGGAAAAGGTGGGGACCTTCGGGCCTGCCGTCATTGGATGAGTCCGCGGCCCATTAGCTAGTTGGG
>F0OV55004INA05
TGATACGTCTAGAGTTTGATCCTGGCTCAGGATGAACGCTAGCGGTGCGCCTAACACATGCAAGTCGAGCGATATAGCGGCGAACGGGTGAGTAACACGTTGGAACCTGCCTCGAACTCAGGGATAGCCATCCGAAAGGATGATTAATACCGGATAGTCCCGAAAGGGTAAAGATTTTTCGGTTCGAGAGGGGCCTGCGGCCTATCAGCTAGTTGGTAAGGTAATGGCTTACCAAGGCTATGACGGGTAACTGGTGTGAGAGCA
>F0OV55004I1JWD
TGATACGTCTAGAGTTTGATCCTGGCTCAGAACGAACGCTGGCGGCAGGCCTCAAACATGCAAGTCTAGGGGTGTAGCAATACACACCGGCGGACGGGTGCGTAACGCGTGGGAACATACCTTTCGGTACGGAACAACTGCGGGAAACTGCAGCTAATACCGTATACGCCCTTACGGGGAAAGATTTATCGCCGAAGGATTGGCCCGCGTTCGATTAGCTAGTTGGTGGGGTAATGGCCCACCAAGGCTACGATCGATAGCTGTTCTGAGAGGAAG
>F0OV55004H9VOB
TGATACGTCTAGAGTTTGATCCTGGCTCAGGATGAACGCTAGCGACAGGCCTAACACATGCAAGTCGAGGGGTAACATGAGAGCTTGCTCTTGATGACGACCGGCGCACGGGTGAGTAACGCGTATGCAACCTTCCTTTAACAGGAGAATAGCCCCCGGAAACGGGGATTAATGCTCCATAGTAATTATTTGCCACCTGACAGATAATTTAAAGTTCCGACGGTTAAAGATGGGCATGCGTGACATTAGCCAGTTGGCGGGG
>F0OV55004IT94L
TGATACGTCTAGAGTTTGATCCTGGCTCAGGATGAACGCTAGCGGCAGGCTTAACACATGCAAGTCGAGGGGTAACGATGGCTTCGGCCAGGCGACGACCGGCGCACGGGTGAGTAACGCGTATGCAACCTACCTTCAACTGGGGGATAGCCCAGGGAAACTTGGATTAATACCCCATAGTTTAGCGGATCCGCATGTTTCCGTTAATAAAGTTCCGGCGGTTGAAGATGGGCATGCGTGCCATTAGATAGTTGGTGAGGTAACGGCT
>F0OV55004H9N8D
TGATACGTCTAGAGTTTGATCCTGGCTCAGGATGAACGCTGGCGGCGTGCCTAATACATGCAAGTCGAACGCACTAGTTTGCTAGTGAGTGGCGAACGGGTGAGTAACACGTAGGTAACCTGCCCTTAAGACGAGGATAACCGTTGGAAACGATGGCTAAAACTGGATAGGAACATTGAAGGCATCTTTGATGTTTTAAAAGACCTAGCAATAGGTATGCTTAAGGAGGGGCCTGCGGCGCATTAGTTAGTTGGTGAGGTGAAGG
>F0OV55004IWL9G
TGATACGTCTAGAGTTTGATCCTGGCTCAGGATGAACGCTGGCGGCGTGCCTAATACATGCAAGTCGAACGCACTAGTTTACTAGTGAGTGGCGAACGGGTGAGTAACACGTAGGTAACCTGCCCTTAAGACGAGGATAACCGTTGGAAACGATGGCTAAGACTGGATAGGAACATTGAAGGCATCTTTGATGTTTTAAAAGACCTAGCAATAGGTATGCTTAAGGAGGGGCCTGCGGCGCATTAGTTAGTTGGTGAGGTGAAGG
>F0OV55004I8B7U
TGATACGTCTAGAGTTTGATCCTGGCTCAGGACGAACGCTGGCGGCGTGCTTAACACATGCAAGTAGAACGAAGCAATCGGAATTAGTTTACTAAGGAAGATTGACTTAGTTGCGGACGGGTGAGTAACGCGTGAGTAACCTACCTTTATGAGGGGGACAACAGCTGGAAACGGCTGCTAATACCGCATAAGGCCACGGTGTCGATTGGCACAGTGGTAAAAGATTTATCGCATAGAGATGGACTCGCGTCCCATTAGATAG
>F0OV55004H37TF
TGATACGTCTAGAGTTTGATCCTGGCTCAGAGCGAACGTTAGCGGCGGGCTTAACACATGCAAGTCGAACGCAGAGGGAGCGCTTGCACTTCCAATGAGTGGCGCACGGGTGAGTAACACGTAGGTAATCTATCCTTTGTTCAGGGACAACCATTGGAAACGATGGCTAATACCAAATAAGCTTGAGACGGCTCCGGCTGTTTCGAGGAGAGCTGAGAAGCGACGAAGGAGGAGCCTGCGGTCCATCAGTTAG
>F0OV55004IK8NQ
TGATACGTCTAGAGTTTGATCCTGGCTCAGAACGAACGCTGGCGGCGTGCTTAACACATGCAAGTCGAACGAGAAAGGGACTTCGGTCCTGAGTAGAGTGGCGCACGGGTGAGTAACACGTGGATAATCTACCCAATGATTCGGAATAACACTTCGAAAGGGGTGCTAATACCGGATAAGCCCACAGGCTCTTCGGAGTTTGCGGGAAAAGGTGGGGACCTTCGGGCCTGCCGTCATTGGATGAGTCCGCGGCCCATTAGCTAGTTGGTAGGGTAA
>F0OV55004I126D
TGATACGTCTAGAGTTTGATCCTGGCTCAGAACGAACGCTGGCGGCGTGCTTAACACATGCAAGTCGAACGCGAAAGGGACTTCGGTCCTGAGTAAAGTGGCGCACGGGTGAGTAACACGTGGATAATCTACCCGATGGACCGGGATAACACTTCGAAAGGGGTGCTAATACCGGATAAGCCCACAGGCTCCCTGGAGCTTGCGGGAAAAGGTGGGGACCTTCGGGCCTGCCGTCATCGGATGAGTCCGCGGCCCATTAGCTAGTTGGTGGGGTAACGG
>F0OV55004IK2VF
TGATACGTCTAGAGTTTGATCCTGGCTCAGGATGAACGCTAGCGGCAGGCTTAACACATGCAAGTCGAGGGGTAACGGGGTAGCAATACTGCCGACGACCGGCGCACGGGTGAGTAACGCGTATGCAACCTACCCATAACAGGGGGATAGCTTTCGGAAACGGAAATTAATACCCTATAGTATCTAAATATCGCATGATATTAAGATTAAAGTTACGACGGTTATGGATGGGCATGCGTGCCATTAGCTAGTTGGTGAGGTAACGG
>F0OV55004H8YRQ
TGATACGTCTAGAGTTTGATCCTGGCTCAGGATGAACGCTAGCGACAGGCCTAACACATGCAAGTCGAACGGGATTTATCCTTCGGGGTAATGAGAGTGGCGCACGGGTGAGTAACGCGTATGCAACCTACCTGTAACTGGGGAATAGCTCCCTGAAAGGGGAATTAACACCGCATAAGACCACACTTTCGCATGGAAGAGTGGTAAAATATTTATAGGTTACAGATGGGCATGCGTGACATTAGTTTGTTGGTGAGGTAACGG
>F0OV55004I4ABV
TGATACGTCTAGAGTTTGATCCTGGCTCAGAACGAACGTTAGCGGCGTGCTTAACACATGCAAGTCGAACGAGAAAGTATCTTCGGATATGAGTAGAGTGGCGCACGGGTGAGTAACACGTGGGTAATCTGCCCTTTGGAGGGGGACAACATCTGGAAACGGATGCTAATACCGCATAAGTCGTCTTCGGACGGGAAAGGTGGCTTCGGCTACCGCCAGAGGATGAGCCCGCGGCCCATCAGCTAGTTGGCAGGGTAATGG
>F0OV55004JAH6H
TGATACGTCTAGAGTTTGATCCTGGCTCAGGACGAACGCTGGCGGCGTGGATTAGGCATGCAAGTCGAACGAGAAAGTTTTCCTTCGGGAGAGCGAGTACAGTGGCGGACTGGTGAGTAACGCGTAGGTAATCTACCTTTAAGTGGGGGATAGCCCTCGGAAACGGGGATTAATACCGCATGTGCTCCTTCGGGAGTAAAGGTGGCCTCTGATATAAGCTGTCGCTTAAAGATGAGCCTGCGTCCCATTAGTTAGTTGGTGTGGTAATGGCG
>F0OV55004IT2KZ
TGATACGTCTAGAGTTTGATCCTGGCTCAGGATGAACGCTAGCGGCAGGCCTAACACATGCAAGTCGAGGGGCAGCACGTCTTCGGATGGTGGCGACCGGCGCACGGGTGCGTAACGCGTATGCAACCTACCTTTAACTGGAGCATAGCCCCGAGAAATCGGGATTAATACTCCATAACAACAAGAAGTGGCATCACTTTTTATTAAAGCTTTGGCGGTTAAAGATGGGCATGCGTGACATTAGTTTGTTGGTGAGGTAACGG
>F0OV55004I6AL0
TGATACGTCTAGAGTTTGATCCTGGCTCAGAGTGAACGCTGGCGGCGTGCTTAACACATGCAAGTCGAACGATGAAGCCTTTGCTTGCAAAGACGGATTAGTGGCGCACGGGTGAGTAATGTATAGCTAACCTGCCCTTTAGTGGGGGACAACAGTTGGAAACGACTGCTAATACCCCATACTCCTTTTTACTCTAAGGTAAATTGGGAAAGATTTATTGCTAAAGGATGGGGCTGTATCGTATCAGCTAGTTGGTGAGGTAATGG
>F0OV55004ITKK9
TGATACGTCTAGAGTTTGATCCTGGCTCAGGATGAACGCTGGCGGCGTGCCTAATACATGCAAGTCGAACGCACTAGTTTACTAGTGAGTGGCGAACGGGTGAGTAACACGTAGGTAACCTGCCCTTAAGACGAGGATAACCATTGGAAACGATGGCTAAGACTGGATAGGAATATTTAAGGCATCTTAAATATTTTAAAAGACCTAGCAATAGGTATGCTTAAGGAGGGGCCTGCGGCGCATTAGTTAGTTGGTGAGGTGAGAG
>F0OV55004IRZMP
TGATACGTCTAGAGTTTGATCCTGGCTCAGAACGAACGGTGGCGGTGTGCTTATTACATGCAAGTCGTGCGATAGCCGGTTTCGGCCGGTGAAAGCGGCGCAAGGGTGAGTAACGTATAGATAACCTACCCTCGAGAGGGGGACAACAGCTCGAAAGGGCTGCTAATACCGCGTACGATAGCGAGGACGCCTGTCTTTGCTATGGAAGTGGGGGACCTTCGGGCCTCACGTTCGGGGAGGGGTCTATATCCTATTAGCTAGTTGGCGGGGTAACGGCCC
>F0OV55004I7KHR
TGATACGTCTAGAGTTTGATCCTGGCTCAGAACGAACGCTGGCGGCGCGTTTTAAGCATGCAAGTCGAACGGTAAAAGGGTGCTTGCACCCTTTGAGAGTGGCGAACGGGTGAGTAACACGTAGGTGATCTGCCCTTTGGTTGGGGATAGCCTGTGGAAACACAGGGTAATACCGAATAAGATCGGGACTCTTTGGAGATCCGATGAAAGCAGCTTCGGCTGCACCGAAGGATGAGCCTGCGGCTGATTAGCTTGTTGGACGGGG
>F0OV55004H4GF3
TGATACGTCTAGAGTTTGATCCTGGCTCAGAATCAACGCTGGCGGCGTGCCTAACACATGCAAGTCGAACGAGAAAGTGGGGGCAACTCCATGAGTACAGTGGCAGACGGGTGAGTAGCACGTGAACAACCTACCCTTGAGTGTGGAATAACACCGCGAAAGCGGTGCTAATACCGCATGATATCTCCGGGTCGCATGATTGGGAGATCAAAAGCGCAAGCTGCTCGAGGAGGGGTTCGCG
>F0OV55004IWO2S
TGATACGTCTAGAGTTTGATCCTGGCTCAGGACGAACGCTGGCGGCGTGTCTAAGGCATGCAAGTCGAACGAATCACTTCGGTGAAGAGTGGCAAACGGGAGAGTAACACCTTGGTAACCTACCCCTAAGATGGGCATAACTTGGAGAAATCCAAACTAATTCCCAATGTGCTAATTTTACATAAGTAAACTTAGTAAAGCTCCGACGCTTAGGGAGGGGCCTAGGTTCCATCAGCTTGTTGGTGAGGTAAAAGCTCACCAAGGCTACGACGGATAGCGGG
>F0OV55004H8GU8
TGATACGTCTAGAGTTTGATCCTGGCTCAGGATGAACGCTAGCGGTGCGCCTAACACATGCAAGTCGAGCGATATAGCGGCGAACGGGTGAGTAACACGTTGGAACCTGCCTCGAACTCAGGGATAGCCATCCGAAAGGATGATTAATACCGGATAGTCCCGAAAGGGTAAAGATTTTTCGGTTCGAGAGGGGCCTGCGGCCTATCAGCCAGTTGGTAAGGTAATGGCTTACCAAGGCTATGACGGGTAACTGGTGTGAGAGCA
>F0OV55004IN78A
TGATACGTCTAGAGTTTGATCCTGGCTCAGGACGAACGCTGGCGGCGTGCTTAACACATGCAAGTCAAGGAGAGGATTCCTTTCGGGGAATTAGTAAACTGGCGCACGGGTGAGTAACATGTAAGTAACCTACCCTTAGGATTGGGATAACTTTGAGAAATTAGGGCTAATACCGAATGATACAATGAGCTCGCATGGGTTTATTGTTAAAGTTGCTTTTGTAACACCTAAGGATGGGCTTGCATCCAATTAGTTTGTTGGCGGAGTAAAAGCCC
>F0OV55004JSKH3
TGATACGTCTAGAGTTTGATCCTGGCTCAGGATGAACGCTGGCGGCGTGCCTAATACATGCAAGTCGAGCGAACTGATTAGAAGCTTGCTTCTATGACGTTAGCGGCGGACGGGTGAGTAACACGTGGGCAACCTGCCTGTAAGACTGGGATAACTTCGGGAAACCGAAGCTAATACCGGATAGGATCTTCTCCTTCATGGGAGATGATTGAAAGATGGTTTCGGCTATCACTTACAGATGGGCCCGCGGTG
>F0OV55004IM80H
TGATACGTCTAGAGTTTGATCCTGGCTCAGAACGAACGCTGGCGGCAGGCCTAACACATGCAAGTCGAACGAGAAGCCGTCTTCGGATGGTGGAGAGTGGCGCACGGGTGAGTAACGCGTGGGAATTTGCCTTTCGGTACGGGATAACGTCTGGAAACGGACGCTAATACCGTATGATATCTACGGATTAAAGATTTATCGCCGAGAGAGGAGCCCGCGTAGGATTAGGTAGTTGGTGGGGTAAAGGCTCACCAAGCCGACGATCCTTAG
>F0OV55004ITEH7
TGATACGTCTAGAGTTTGATCCTGGCTCAGGACGAACGCTGGCGGCGTGCCTAACACATGCAAGTCGAGCGAAGTGACTCTAAGTAAAATCTTCGGATAGAGCGAAGAGTCATCTTAGCGGCGGACGGGTGAGTAACGCGTGAGAAACCTGCCTTTCACAAAGGGATAGCCTCGGGAAACTGGGATTAATACCTTATGATACTTCATTGTCGCATGACGAAGAAGTTAAAGCGAATAAGCGGTGAAAGATGGTCTCGCG
>F0OV55004I6LWM
TGATACGTCTAGAGTTTGATCCTGGCTCAGAACGAACGCTGGCGGCATGCCTAACACATGCAAGTCGAACGAGACCTTCGGGTTTAGTGGCGCACGGGTGCGTAACGCGTGGGAACCTGCCTTTTGGTTCGGAATAACAGTGAGAAATTGCTGCTAATACCGGATGAAGTCTACGGACCAAAGATTATCGCCGAAGATGGCCCGCGTAGGATTAGGTAGTTGGTGGGGTAAAGGCCTACCAAGCCGACGATCCTTAGCTGGTCTTAGAGG
>F0OV55004IDUE6
TGATACGTCTAGAGTTTGATCCTGGCTCAGAACGAACGCTGGCGGCATGCCTAACACATGCAAGTCGAACGGACATTCTTAGCTTGCTTTGAATGTTAGTGGCGGACGGGTGAGTAACGCGTGGGGACCTGCCCTGAAGTGGGGAACAACCGATGGAAACGTCGGCTAATACCGCATACGCCCTGAGGGGAAAGGCTTCGGCCGCTTTAGGATGGACCCGCGTCGGATTAGCTTGTGGTGGGTAACGGCCTACCAAGGCGACGATCCGTAG
>F0OV55004IY1HB
TGATACGTCTAGAGTTTGATCCTGGCTCAGAACGAACGCTGGCGGCAGGCTTAACACATGCAAGTCGAACGGGCGCTTTCGGGCGTCAGTGGCAGACGGGTGAGTAACGCGTGGGAACCTACCCATTGGTGCGGAATAACCCGGGGAAACCCGGGCTAATACCGCATACGCCCGGTCCTTAGGGATTGGGGAAAGATTCATCGCCGATGGATGGGCCCGCGTCGGATTAGCTTGTTGGTGGGGTAAAGGCCTACCAAGGCGATGATAGGTAGGCGGCTTTGACGAG
>F0OV55004ISOZ2
TGATACGTCTAGAGTTTGATCCTGGCTCAGAACGAACGCTGGCGGCGCGTTTTAAGCATGCAAGTCGAACGGGATTCAAGTGCTTGCACTTGATGAGAGTGGCGAACGGGTGAGTAACACGTAAGTGATCTGCCCTGGGGATGGGGATAGCTCATGGAAACATGGGGTAAGACCGAATACCGTAACACTATTTGAAGGTTATGTTACGAAAAGAGCTACGGCTCTGCCCTGGGATGAGCTTGCGGCCCATTAG
>F0OV55004I1WG3
TGATACGTCTAGAGTTTGATCCTGGCTCAGGATGAACGCTGGCGGCGTGCTTAACACATGCAAGTCGAACGATTAAGACCCTCTTCGGAGGGTGCATAAAGTGGCGAACGGGTGAGTAACACGTGGGGAACCTGCCCCTCTCTCTGGGACAACTCCGGGAAACCGGAGCTAATACCGGATATTCCGATCGGATCGCATGGTCTGATCGGGAAAGCTCCGGCGGTGAGGGATGGCCCCGCGGCCCATTAGCTTGTTGGTGAGGTAACGGCT
>F0OV55004H5YT7
TGATACGTCTAGAGTTTGATCCTGGCTCAGAACGAACGCTGGCGGCGCGTTTTAAGCATGCAAGTCGAACGGTATATAGTCTTCGGATTATAGAGAGTGGCGAACGGGTGAGTAACACGTAGATAATCTACCTTGAAGTGGGGGATAGTCCATGGAAACATGGAGTAATACCGCATATGTCTTTGGATGAAAGTTCCAATTGGAACGCTTTGAGATGAGTCTGCGGCTCATTAGCTTGTTGGTGGGGTAAAGGCCTACCAAGG
>F0OV55004JBY7L
TGATACGTCTAGAGTTTGATCCTGGCTCAGAATGAACGCTGGCGGCGTGCTTAACACATGCAAGTCGAACGAGAAAGGGACTGCTTGCAGTCCCGAGTAAAGTGGCGCACGGGTGCGTAACGCGTGGGTAATCTACCCTTGAAACGGGGATAACATTGCGAAAGCGATGCTAATACCCGATAAAGTCAAGTTGGCTTAGGCGGATTTGATGAAAGGTGGCCTCTTCCTGAAAGCCATTGATTGAGGATGAGCCCGCGT
>F0OV55004II6DM
TGATACGTCTAGAGTTTGATCCTGGCTCAGGATGAACGCTAGCGGGAGGCTTAACACATGCAAGTCGAGCGGCATCACGGTTTTCGGACTGGTGGCGAGCGGCGCACGGGTGCGTAACGCGTATGCAACCTTCCTTATGCAGGGGGATAGCCCATGGAAACGTGGATTAATATCCCATAATATTTAGGTATCGCATGGTATTTAAATTAAAGTTACGATGGCATAAGATGGGCATGCGTCTGATTAG
>F0OV55004I3I38
TGATACGTCTAGAGTTTGATCCTGGCTCAGGACGAACGCTGGCGGCGTGCCTAACACATGCAAGTCGAGCGGGAACCTCAGGAGGGGTAACCCTTCTGAGGGGAGAGCGGCGAACGGGTGAGTAACACGTGGGCAACCTGCCCCGGACACCGGGATAACCCAGGGAAACCTGAGCTAATACCGGATACTCCGGCGCGATCGCATGGTCGCGCCGGGAAAGCTCCGACGGTCCGGGATGGGCCCGCGGCCTATCAGCTTGTTGGTGGGGTAACGGCCCACCAAGGCG
>F0OV55004I78HH
TGATACGTCTAGAGTTTGATCCTGGCTCAGAATGAACGCTGGCGGCAGGCCTAACACATGCAAGTCGAACGGGCCCCTTCGGGGGTCAGTGGCAGACGGGTGAGTAACACGTGGGAACGTGCCCTTCAGTTCGGAACAACCCAGGGAAACTTGGGCTAATACCGGATACGCCCTTTGGGGAAAGATTGATCGCTGAAGGATCGGCCCGCGTCTGATTAGCTAGTTGGTAGGGTAACGGCCTACCAAGGCGACGATCAGTAGCT
>F0OV55004H33X5
TGATACGTCTAGAGTTTGATCCTGGCTCAGAACGAACGCTGGCGGCGTGCTTAACACATGCAAGTCGTACGAGAAAGTTTCCTTCGGGAGATGAGTAGAGTGGCGCACGGGTGAGTAACACGTGGATAATCTGCCCAATGGACCGGGATAACACTTCGAAAGGGGTGCTAATACCGGATAAGCCCACAGGCTCTTCGGAGCTTGCGGGAAAAGGTGGGGACCTTCGGGCCTGCCGTCATTGGATGAGTCCGCGGCCCATTAGCTAGTTGGG
>F0OV55004H5R8C
TGATACGTCTAGAGTTTGATCCTGGCTCAGAACAAACGCTGGCGGCGTGTCTTAAGCATGCAAGTCGAGCGGCAAGGGCAGCAATGCCCCTAGAGCGGCGGACTGGTGAGTAACGCGTGGGTGATCTACCGAGGGCATGGGGATAGCCATTAGAAATAGTGGGTAATACCGAATACGTTCGTTACCGTGAGGGTAACGAGGAAAGGTGCTACGGCACCGGCCTTATGATGAGCTCGCGTCCCATTAGCTAGTTGGTGAAGG
>F0OV55004ITK3F
TGATACGTCTAGAGTTTGATCCTGGCTCAGGACGAACGCTGGCGGCGCGCTTTACACATGCAAGTCGAGCGAGAAGTCGTGCAAACAAGTCTTCGGATGAGGATGCATGGCGGAAAGCGGCAAACGGGTGAGTAACACGTAGGTAATATGCCATTCAGTGGGGAGCAGCCCTGGGAAACCAGGATTAATACCGCATACGATTTTCAGGTGATGCCTGAAAATGAAAGGCCTTCGGGCCGCTGATTGATTAG
>F0OV55004IM6K8
TGATACGTCTAGAGTTTGATCCTGGCTCAGGATGAACGCTGGCGGCGTGCCTAACACATGCAAGTCGAACGGGAAACCTTTGATTCGTCAGAGGTGGAGAGTGGCGCACGGGTGAGTAACACGTAGCTGACCTGCCCTGGAGCGGGGGATAACTATTGGAAACGATGGCTAATACCCCATACGTTTACGGTGCTTAGCAAGCCGTAAAGAAAACTCTGGTGCTCTGGGAGGGGGCTGCGGTCCATCAGCTAGTTGGTGTGGTAAAAG
>F0OV55004IF0LD
TGATACGTCTAGAGTTTGATCCTGGCTCAGAACTAACGCTGGCGGCGCGTCTTAAGCATGCAAGTCGGACGGGAACCTGCCCTTCGGGGTGGGGGAGAGTGGCGAACGGGTGAGTAACACGTAGGTGATCTGTCCTTGGGTGGGAATAGCCCATGGAAACATGGGGTAATACCGCATAAGGTCCTGGCCCTGTGGGGTTTGGATGAAAGGAGCAATTGTTCCGCCTGGGGGTGAGCCTGCGGTCCATTAGCTAGTTGGTGAGGTAAGAGCCCACCAAGG
>F0OV55004IU777
TGATACGTCTAGAGTTTGATCCTGGCTCAGGATGAACGCTGGCGGCGTGCCTAATACATGCAAGTCGAACGCACTAGTTTACTAGTGAGTGGCGAACGGGTGAGTAACACGTAGGTAATCTGCCCTTAAGACGAGGATAACCGTTGGAAACGATGGCTAAGACTGGATAGGAATATTTAAGGCATCTTAGATATTTTAAAAGACACTTGTGTATGCTTAAGGAGGAACCTGCGGCGCATTAGTTAGTTGGTGAGGTAACGGCTC
>F0OV55004IH4BP
TGATACGTCTAGAGTTTGATCCTGGCTCAGGATGAACGCTAGCGGCAGGCTTAACACATGCAAGTCGAGGGGCAGCACGTCTTCGGATGGTGGCGACCGGCGCACGGGTGCGTAACGCGTATACAATCTACCTTTTACAGGGGCATAGCCCGGGGAAACCCGGATTAATATCCCATGGTATCATTTAGTGGCATCACTTGAATGATTAAAGCTTCGGCGGTAGAAGATGAGTATGCGTCCTATTAGCTAGATGG
>F0OV55004I8Q3A
TGATACGTCTAGAGTTTGATCCTGGCTCAGGATGAACGCTGGCGGCGTGCCTAATACATGCAAGTCGAACGCACCATTTCGGTGGTGAGTGGCGAACGGGTGAGTAACACGTAGATAACCTGCCCTTAAGACGAGGATAACCATTGGAAACGATGGCTAAGACTGGATAGGAATATTAGAGGCATCTCTGATATTTTAAAAGACCTAGCAATAGGTATGCTTAAGGAGGGGTCTGCGGCGCATTAGTTAGTTGGTGGGGTG
>F0OV55004H97J3
TGATACGTCTAGAGTTTGATCCTGGCTCAGGATGAACGCTAGCGGCAGGCCTAACGCATGCAAGTCGAGGGGTAACGATGGCTTCGGCCAGGCGACGACCGGCGCACGGGTGAGTAACGCGTTTGTAACCTACCTCTAACTGGAGAATAGCCCGAAGAAATTCGGATTAATACTCCATATGGCTATGATTTGGCATCTTTTTATAGTCAAAGCTCCGGCGGTTAGAGATGGGCATGCGTGACATTAGTTAGTTGGTGAGG
>F0OV55004I9DDQ
TGATACGTCTAGAGTTTGATCCTGGCTCAGAGTGAACGCTGGCGGCGTGCTTAACACATGCAAGTCGAACGATGAAGTCTTTGCTTGCAAAGACGGATTAGTGGCGCACGGGTGAGTAATGTATAGCTAACCTGCCCTTTAGTGGGGGACAACAGTTGGAAACGACTGCTAATACCCCATACTCCTTTTTACTCTAAGGTAAATTGGGAAAGATTTATTGCTAAAGGATGGGGCTGTATCGTATCAGCTAGTTGGTGAGGTAATGG
>F0OV55004IJI3S
TGATACGTCTAGAGTTTGATCCTGGCTCAGAATGAACGCTGGCGGCGTGCTTAACACATGCAAGTCGAACGAGAAAGGGATTGCTTGCAGTCCCGAGTAGAGTGGCGCACGGGTGAGTAACACGTAGATAATCTGCCTTCAAGCCTGGGATAACTATTCGAAAGGGTAGCTAATACCGGATAAAGTCGATCTACACAAGTAGATTGATGAAAGATTGCCTCTTCTTGAAAGCAATTGTTTGGAG
>F0OV55004H8BEC
TGATACGTCTAGAGTTTGATCCTGGCTCAGGACGAACGCTGGCGGCGTGCTTAACACATGCAAGTCGAGCGGTAAGGCCCCTCCGGGGGTACACGAGCGGCGAACGGGTGAGTAACACGTGAGCAATCTGCCCATCACATCGGGATAACTCCGGGAAACCGGAGCTAATACCGAATACGACCACTTCAGGCATCTGACGGTGGTGGAAAGTTCCGGCGGTGATGGATGAGCTCGCGGCCTATCAGCTTGTTGGTGGGTAACG
>F0OV55004IFC5W
TGATACGTCTAGAGTTTGATCCTGGCTCAGGATGAACGCTGGCGGCATGCCTAATACATGCAAGTCGAACGCACTAGTTTACTAGTGAGTGGCGAACGGGTGAGTAACACGTAGATAACCAACCCTAAAGACGAGGATAACCCGGGGAAACCTGGACTAATACTGGATAGGAGCTAATTTCACAAGGGATTAGTTTTAAAGGCGCATTAAAGCGCCGCTATAGGATGGGACTGCGTCGCATTAGCTAGTTGGTGGGGTAATGGCCTACCAAGG
>F0OV55004IL97Y
TGATACGTCTAGAGTTTGATCCTGGCTCAGAACGAACGCTGGCGGCGTGCTTAATACATGCAAGTCGAACGTGAAGCCTTGGCTTGCCAGGGTGGAAAGTGGCGAACGGGTGAGTAACACGTAAATAATCTACCTCTAAGTTTGGGATAACCTTGCCAACGCGGGGCTAATACCGGATGTGATCACGAAGACGCATGTTTTTGTGATTAAAGATGCAAATCGCTTAGAGATGAATTTGCGGCCCATTATGCTTGTTGGTG
>F0OV55004IIJD6
TGATACGTCTAGAGTTTGATCCTGGCTCAGGATGAACGCTGGCGGCGTGCCTAACACATGCAAGTCGAGCGGTAACAGGCTTTCACTATTTGCTGACACCTAATTTTTGGGTTGAGCAAATTGTGAAAGTGCTGACGAGCGGCGGACGGGTGAGTAACGCGTAGGAATCTACCCCAAACTGAGGGATAACCAGCCGAAAGGTTGGCTAATACCGCATATGGTCTTCGGATTAAAACCTTCGGGTGGTTTGGGAAGAGCCTGCGTCCGATTAG
>F0OV55004IFNT7
TGATACGTCTAGAGTTTGATCCTGGCTCAGGGTGAACGCTGGCGGCATGTCTAAGGCATGCAAGTCGAATGCTGAGCTTGCTCAGCATGGCAAACGGGAGAGTAACACATTGGTAATCTGCCTCTATCTCAGGCATAACCCTACGAAAGTGGGAATAATTCCTGATAGTCATGGGGGGACACAAGTCGTTCCCATGTAAAACTCCGGTGGATAGAGAGGAGCCTATGGCCTATCAGCTTG
>F0OV55004IH34G
TGATACGTCTAGAGTTTGATCCTGGCTCAGGATGAACGCTGGCGGCGTGCCTAATACATGCAAGTCGAACGCACCGGTTTACCGGTGAGTGGCGAACGGGTGAGTAACACGTAGGTAACCTGCCCTCAAGACGAGGATAACCGTTGGAAACGATGGCTAAGACTGGATAGGAACCGAGGAGGCATCTCTTTGGTTTTAAAGGACCCGCAAGGGTACGCTTGAGGAGGGGCCTGCGGCGCATTAGTTAGTTGGCGGGGTGAAGGCCCACCAAGACTTTG
>F0OV55004IJLGA
TGATACGTCTAGAGTTTGATCCTGGCTCAGGATGAACGCTGGCGGCGTGCCTAACACATGCAAGTCGAACGGGAATCCCTGGACTCGTCTGGGGAGGAGAGTGGCGTACGGGTGAGTAACACGTAGCTGACCTACCCTGGAGAGGGGGATAACTATTGGAAACGATAGCTAAAACCCCATACGCTCTTGATAATTTGAAAGTCAAGAGGAAAACTCCGGTGCTCTGGGATGGGGCTGCGGTCCATCAGCTAGTTGGTGCGGTAAAAGCG
>F0OV55004IJG0P
TGATACGTCTAGAGTTTGATCCTGGCTCAGAACGAACGCTGGCGGCGTGCTTAACACATGCAAGTCGAACGTGAAAGGGACTTCGGTCCTGAGTAAAGTGGCGCACGGGTGAGTAACACGTGGATAATCTACCCGATGGACCGGGATAACACTTCGAAAGGGGTGCTAATACCGGATAAGCCCACAGGCTCTTTGGAGTTTGCGGGAAAAGGTGGGGACCTTCGGGCCTACTGTCATTGGATGAGTCCGCGGCCCATTAGCTAGTTGGTAGGGTAATGG
>F0OV55004IHEEY
TGATACGTCTAGAGTTTGATCCTGGCTCAGAACGAACGTTAGCGGCGTGCTTAACACATGCAAGTCGAACGAGAAAGTGTCTTCGGACATGAGTAGAGTGGCGCACGGGTGAGTAACACGTGGGTATCTGCCCTTTGGCGGGGGACAACATCTGGAAACGGATGCTAATACCGCATAAGTCGGCTTCGGCCGGGAAAGGTGGCTTCGGCTACCGCCAGAGGATGAGCCCGCGTCCCATCAGCTAGTTGGCAGGGTAATGG
>F0OV55004H7LA6
TGATACGTCTAGAGTTTGATCCTGGCTCAGGATGAACGCTGGCGGCGTGCCTAACACATGCAAGTCGAGCGAGACGGTTGTGAAGGATCCTTCGGGTGACTGATCAGCTAGACAGCGGCGGACGGGTGAGTAACGCGTGGGCAACCTGCCTTGTACTGGGGGATAACGTTTTGAAAAGAACGCTAATACCGCATAAGCGCACAGTATCGCATGATACAGTGTGAAAAACTCCGGTGGTACAAGATGGGCCCGCG
>F0OV55004I74YG
TGATACGTCTAGAGTTTGATCCTGGCTCAGGATGAACGCTGGCGGCGTGCCTAATACATGCAAGTCGAACGCACTAGTTTGCTAGTGAGTGGCGAACGGGTGAGTAACACGTAGGTAACCTGCCCTTAAGACGAGGATAACCGTTGGAAACGATGGCTAAAACTGGATAGGAACATTGAAGGCATTTTTGATGTTTTAAAAGACCTAGCAATAGGTATGCTTAAGGAGGGGCCTGCGGCGCATTAGTTAGTTGGTGAGGTGAAGGCTT
>F0OV55004IWD81
TGATACGTCTAGAGTTTGATCCTGGCTCAGGATGAACGCTAGCGGTAGGCTTAACACATGCAAGTCGAGGGGTAATTCCGATTTATCGGGAACGACCGGCGCACGGGTGAGTAACGCGTATGCAACCTACCCATTGCAGGGGCATAGGCCGAAGAAATTCGGATTAATACCCCATAATATCATTAGATCACATGTTCTGATGATTAAAGTTCAGGCGGCAACGGATGGGCATGCGTGACATTAGTTAGTTGGTGAGG
>F0OV55004IHBRJ
TGATACGTCTAGAGTTTGATCCTGGCTCAGGATGAACGCTAGCGGCAGGCTTAACACATGCAAGTCGAGCGGAGTTACAGGGAAGCACTTGTGCTGAACAGTAACTTAGCGGCGGACGGGTGAGTAACACGTGAGCAACCTGCCTTTTGCAGGGGAATAACATTGGGAAACCAGTGCTAATACCGCATGACATTCATTTTCGGCATCGGAGATGAATCAAAGGAGAAATCCGGCAAAAGATGGGCTCGCG
>F0OV55004IBO5D
TGATACGTCTAGAGTTTGATCCTGGCTCAGGATGAACGCTGGCGGCGTGCTTAACACATGCAAGTCTAGGAAAGGCTTCGAGCTTGCTTGAGGCTGAAACTGGCGAACGGGCGAGTAACACGTAGATAACCTACCCATTGGCGGGGGATAACGTCGAGAAATTGACACTAATACCGCATAAGATCCCGGGATGATTTTCCGGGATGAAAGGGGGCTTCGGCTTCCACCGATGGATGGGTCTGCGTCTGATTAGCTTGTTGGTG
>F0OV55004JFV4N
TGATACGTCTAGAGTTTGATCCTGGCTCAGGATGAACGCTAGCGACAGGCCTAACACATGCAAGTCGAACGGGATTTATCCTTCGGGGTAATGAGAGTGGCGCACGGGTGAGTAACGCGTATGCAACCTACCTGTAACTGGGGAATAGCTCCCTGAAAGGGGAATTAACACCGCATAAGACCACACTTTCGCATGGAAGAGTGGTAAAATATTTATAGGTTACAGATGGGCATGCGTGACATTAGTTTGTTGGTGAGGTAACGG
>F0OV55004I5P03
TGATACGTCTAGAGTTTGATCCTGGCTCAGGACGAACGCTGGCGGCGTGCTTAACACATGCAAGTCAAGGAGAAAGTTTCTTTCGGGAGATAAGTAAACTGGCGCACGGGTGAGTAAAATGTAAGTAATCTACCCTTTGGATGGGAATAACTACTAGAAATGGTGGCTAATACCGAATAATGCAGCGGCACCGAGTGGTGATGTTGTTAAAGACCGAAAGGTTGCCAAGGGATGAGCTTGCATCTGATTAGCTAGTTGGCGGGGTAAAAG
>F0OV55004IQ5TM
TGATACGTCTAGAGTTTGATCCTGGCTCAGAGCGAACGCTGGCGGCAGGCTTAACACATGCAAGTCGAACGGGCGTCTTCGGGCGTCAGTGGCAGACGGGTGAGTAACGCGTGGGAACATGCCCTTTGGTTCGGGATAACTCAGGGAAACCTGAGCTAATACCGGATAAGTCCGGAAGGAGAAAGATTTATCGCCGAAGGATTGGCCCGCGTCTGATTAGCTAGTTGGTGAGGTAACGGCTCACCAAGGCGACGAT
>F0OV55004H54KX
TGATACGTCTAGAGTTTGATCCTGGCTCAGATTGAACGCTGGCGGCATGCCTAACACATGCAAGTCGAACGGCAGCATAAGAGAGCTTGCTCTCTTGATGGCGAGTGGCGGACGGGTGAGTAATGTATAGGGATCTGCCCAGTAGTGGGGGACAACGTGTGGAAACGCACGCTAATACCGCATGCGCTCTACGGAGGAAAGCGGGGGACCTTTCGGGGCCTCGTGCTATTGGATGAACCTATAT
>F0OV55004H4UC1
TGATACGTCTAGAGTTTGATCCTGGCTCAGGACGAACGCTAGCGGCAGGCCTAACACATGCAAGTCGAGGGGCAGCACGGGTAGCAATACCTGGTGGCGACCGGCGCACGGGTGCGTAACGCGTATGCAACCTACCTTTAACTGGAGCATAGCCCCGAGAAATCGGGATTAATACTCCATAACAACAAGAAGTGGCATCACTTTTTATTAAAGCTTTGGCGGTTAAAGATGGGCATGCGTGACATTAGTTAGTTGGTGAGGTAACGG
>F0OV55004H4J72
TGATACGTCTAGAGTTTGATCCTGGCTCAGAGCGAACGCTGGCGGCATGCTTAACACATGCAAGTCGCACGGTATGGTTTCGGCCATGCAGTGGCGGACGGGTGAGGAACGCGTAGGAACATGTCCAGGGGTGGGGGATAACGTTGGGAAACTGACGCTAATACCGCATGTGAGCTGAGGCTCAAAGCAGAGATGCGCCTTTGGAGTGGCCTGCGTCCGATTAGGTAGTTGGTGGGGTAATGGCTTACCAAG
>F0OV55004IOQ5I
TGATACGTCTAGAGTTTGATCCTGGCTCAGAGCGAACGCTGGCGGCGTGCCTAACACATGCAAGTCGAACGGACTCGGGGGGCAACTCCTGAGTTAGTGGCGGACGGGTGAGTAACACGTGGGTCATCTCCCCCCGAGTGAGGAATAAGCCTGCGAAAGCGGGTCTAATACCGCATAACACTCCGGGACACAAGTCTTCGGAGTCAAAGCCGCAAGGCGCTTGGGGATGAGCCTGCGTCCTATTAGCTAGTTGGTAGGGTAATGG
>F0OV55004IITSO
TGATACGTCTAGAGTTTGATCCTGGCTCAGAATCAACGTTGGCGGCGCGCTTAACACATGCAAGTCGAACGAGAAAGTGGAGCAATCCATGAGTAAAGTGGCGTACGGGTGAGTAACACGTGGGTATCTACCTTTTGATGGGGAATAACCCTGGGAAACCGGGGCTAATACCGCATAAGCCCGAGAGGGGAAAGTCGAAAGACGTCGAAAGAGGAGCCCGCGGCTGATTAGCTAGTTGGTGAGGTAATGGCTCACCAAGGCTTCGATCGGTAGCCGG
>F0OV55004IV63X
TGATACGTCTAGAGTTTGATCCTGGCTCAGAACGAACGCTGGCGGCGTGGTTGATACATGCAAGTCGAACGGGAACGGGTCCTTCGGGACCTCAGTATAGTGGCGGACGGGTGAGTAACACGTGATCAATCTGCCCTTGGGAGTGGGATAGCTATTCGAAAGGATAGGTAATACCACATAAGACTACAGAACCGCATGGTTTAGTAGTAAAAAGGTTGGGATCTTCGGACCTTTCGCCCAAGGATGAGATCGCGTCCTATTAGCTTGTTGGTG
>F0OV55004JOLVK
TGATACGTCTAGAGTTTGATCCTGGCTCAGGACGAACGCTGGCGGCGTGGATTAGGCATGCAGGTCGAACGGTAAACATTCCTTCGGGGATGTTGAGAGTGGCGAACGGGTGAGTAACGCGTAGGTGATCTACCTTCAGGTGGGGGACAACCCAGGGAAACTTGGGCTAATACCGCATGAGTCCGCAAGGACAAAGCCGGCCTCTATTTATAAGCTGGTGCCTGGAGCTGAGCCTGCGTCTGATTAGCTAGTTGGTGGGGTAACGG
>F0OV55004I6D9S
TGATACGTCTAGAGTTTGATCCTGGCTCAGAACGAACGCTGGCGGCGCGTTTTAAGCATGCAAGTCGAGCGGCAAGGGCCTTCGGGCCCCTAGAGCGGCGGACGGGTGAGTAACACGTGGACAATCTGCCCCCCGGCCGGGGATAGCCCAGGGAAACCTGGATTAATACCGGATGAGACGGGACGCACGAGGGTGCGATCCGGGAAAGGCGCTGCGGCGCCGCCGGGGGATGAGTCCGCGACCCATTAGCTAGACGGCGGGGTAAAGGCCCACCGTGGCGACGA
>F0OV55004IXXWU
TGATACGTCTAGAGTTTGATCCTGGCTCAGGATGAACGCTAGCGGCAGGCCTAACACATGCAAGTCGAGGGGTAACAGGAGTAGCAATACTTGCTGACGACCGGCGCACGGGTGAGTAACGCGTATGCAACCTACCCTTAACTGGGGAATAGCCCGAAGAAATTCGGATTAATGCCCCATAATACTGTATTGAAGCATTTCAGTGCATTTAAAACTCCGGTGGTTAAGGATGGGCATGCGTGACATTAGCTAGTTGGTG
>F0OV55004IMJV8
TGATACGTCTAGAGTTTGATCCTGGCTCAGGATAAACGCTGGCGGTGTGCTTTATGCATGCAAGTCGAACGGTCCTTTTTCGGAAGGATAGTGGCAGACGGGTGAGTAACACGTAAGCAACCTGTCCTCAAGTGGGGAATAACTCTGAGAAATCGGAGCTAATACCGCATAATAATCATCATCGCAAGGAGATGATTTAAAGCCTTCGGGCGCTTAAGGAGGGGCTTGCGCACGATTAGCTTGTTGGTGGGTAACGGCCT
>F0OV55004IGGAQ
TGATACGTCTAGAGTTTGATCCTGGCTCAGGACGAACGCTGGCGGCGTGCCTAACACATGCAAGTCTACTCAGCAATGGGTGGCGAACGGGTGAGTAACGCGTAGACAATCTGCCCTTTAATCACGGATAACCTAGTGAAAACTGGACTAACACGGGATGTGGTCGCGATATGGCATCATATGCGATCAAAGACGTAGTCGTTAAAGGAGGAGTCTGCGTAACATTAGCTAGTTGGTAAGGTAACGGCTTACCAAGGCG
>F0OV55004IDD46
TGATACGTCTAGAGTTTGATCCTGGCTCAGGACGAACGCTGGCGGCGTGCTTAACACATGCAAGTCGAGCGGAAAGGCCCCTTCGGGGGTACTCGAGCGGCGAACGGGTGAGTAACACGTGAGCAACCTGCCCCTGACTCTGGGATAAGCCCGGGAAACTGGGTCTAATACCGGATACGACCGGCCCTGCATGGGGTGTTGGTGGAAAGTTTTTCGGTGGGGATGGGCTCGCGGCCTATCAGCTTGTTGGTGGGGTGATGGCCTACCAAGGCGACGACGGGTAACCGG
>F0OV55004IX9QR
TGATACGTCTAGAGTTTGATCCTGGCTCAGAACGAACGCTGGCGGCGCGTTTTAAGCATGCAAGTCGAACGGTATATAGTCTTCGGATTATAGAGAGTGGCGAACGGGTGAGTAACACGTAGATAATCTACCTTGAAGTGGGGGATAGTCCATGGAAACATGGAGTAATACCGCATATGTCTTTGGATGAAAGTTCCAATTGGAACGCTTTGAGATGAGTCTGCGGCTCATTAGCTTGTTGGTGGGGTAAAGGCCTACCAAGG
>F0OV55004H3URE
TGATACGTCTAGAGTTTGATCCTGGCTCAGGACGAACGCTGGCGGCGTGCCTAACACATGCAAGTCTACTCAGCAATGGGTGGCGAACGGGTGAGTAACGCGTAGATAATCTGCCCTTTAATCACGGATAACCTAGTGAAAACTGGACTAATACGGGATATTATCACTGATCGGCATCGATGGTGATGAAAGACTACGGGTCGTTAAAGGATGAGTCTGCGTATCATTAGCTAGTTGGCGGGGTAACGGCCCACCAAGG
>F0OV55004IZ5SL
TGATACGTCTAGAGTTTGATCCTGGCTCAGAACAAACGCTAGCGGCGTGCCTAACACATGCAAGTCAGACGAGAAAGTTCGCTTCGGCGAATGAGTAGAGTGGCGCACGGGTGAGTAACGCGTGGACAATCTGCCCTAGAGTTAGGAATAACCCACCGAAAGGTGGGCTAATACCCAATAATGCTATACTTCTTCGGGAGTATAGCCAAAGATGGCCTCTGTTTACAAGCTATCGCTCAAGGATGAGTTCGCGT
>F0OV55004H7J53
TGATACGTCTAGAGTTTGATCCTGGCTCAGAACGAACGCTGGCGGCAGGCCTAACACATGCAAGTCGAGGGAGAAGCCGCTCTTCGGAGTGGTGGACACCGGCGCACGGGTGAGTAACGCGTGGGAACCTACCCCGGGGTGGGGGATAACCGCTGGAAACGGCGGCTAATACCGCATACGCCTTAAGAGGGAAAGATTTATCGCCCTGGGATGGGCCCGCGTTGGATTAGGTAGTTGGTGGGGTAACGGCCTACCAAGCCTGCGATCCATAGCTGGT
>F0OV55004IQB4Q
TGATACGTCTAGAGTTTGATCCTGGCTCAGGACGAACGCTGGCGGCGTGCCTAATACATGCAAGTCGAGCGGACCGAAGGGAGCTTGCTCCTTTAGGTTAGCGGCGGGCGGGTGAGTAACACGTGGGCAACCTGCCCTGCAGACTGGGATAACTTCGGGAAACCGGAGCTAATACCGGATAACACCGAAAACCGCATGGTTTTCGGTTGAAAGGCGACTTTTAGCTGTCACTGCAGGATGGGCCCGCGGCGCATTAGCTAGTTGGTGAGGTAACGG
>F0OV55004IMBEA
TGATACGTCTAGAGTTTGATCCTGGCTCAGGATGAACGCTAGCGGCAGGCCTAACACATGCAAGTCGAGGGGTAACAGGTAGAAAGCTTGCTTTCTATGCTGACGACCGGCGCACGGGTGAGTAACGCGTATGCAACCTACCTTTAACAGGAAGATAGCCCCGAGAAATCGGGATTAATACTCCATAATATATATGAATCGCATGGTTTATATATTAAAGCTCCGGCGGTTAAAGATGGGCATGCGTGACATTAG
>F0OV55004JCAMT
TGATACGTCTAGAGTTTGATCCTGGCTCAGGATGAACGCTGGCGGCGTGCCTAATACATGCAAGTCGAACGCTTCGATTTATCGAAGAGTGGCGAACGGGTGAGTAATACATAAGTAACCTGCCCTTAACAGGGGGATAACTACTAGAAATGGTAGCTAAGACCGCATAGGTGGATTGATCGCATGATCGATTCATTAAAAGCCTTTCAAGGTCTGGATAAGGATGGACTTATGTCGCATTAGCTAGTTGGTAAAGG
>F0OV55004H6ERP
TGATACGTCTAGAGTTTGATCCTGGCTCAGGACGAACGCTGGCGGCGTGCTTAACACATGCAAGTCTAGGGGAAAGTGGTCTTCGGATCGCAAGTATACTGGCGAACGGGTGAGTAACACGTAGGTAATCTACCTTCGAGATTGGGATAACGTCGAGAAATTGACGCTAATACCGAATGATGCCTCGGTAGTTAATATCGGGATGAAAGATGGGGATCTTCGGACCTATCGCTTGAAGATGAGCCTGCGTCTGATTAG
>F0OV55004INAAZ
TGATACGTCTAGAGTTTGATCCTGGCTCAGGATGAACGCTGGCGGCGTGCCTAACACATGCAAGTCGAGCGGAGATTACGAGGAGTACTTGTACAAATTGTAATCTTAGCGGCGGACGGGTGAGTAACACGTGAGGAACCTGCCCTTGAGTGGGGAATAACACCGAGAAATGGGTGCTAATACCGCATAATGTCTTGGAAGCGCATGCTTTCGGGACCAAAGGATTTATTCGCTTAAGGATGGACTCGCGTCCGATTAGGTAG
>F0OV55004I4L3O
TGATACGTCTAGAGTTTGATCCTGGCTCAGAGTGAGCGCTGGCGGCGTGCTTAACACATGCAAGTCGAACGATGAAGTCTTTGCTTGCAAGGACGGATTAGTGGCGCACGGGTGAGTAATGTATAGCTAACCTGCCCTTTAGTGGGGGACAACAGTTGGAAACGACTGCTAATACCCCATACTCCTTTTTACTCTAAGGTAAATTGGGAAAGATTTATTGCTAAAGGATGGGGCTGTATCGTATCAGCTAGTTGGTGAGGTAA
>F0OV55004IHAZV
TGATACGTCTAGAGTTTGATCCTGGCTCAGGATGAACGCTAGCGGCGCGCTTAATGCATGTAAGTCGAGCGATGAGGCCCTACGGGGTACATCAGCGGCAGACGGGTGAGTAACACGTGGATGACCTGCCCTCAAGACCGGGATAACGCGTGGAAACATGCGCTAATACCGGATAGACTTCTGGGGTCGCAGCCAGAAGTAAAGCTACGGTGCTTGGGGAGGGGTCCGCGGCCCATCAGCTCGTTGGTAGGGTAACGG
>F0OV55004H84WX
TGATACGTCTAGAGTTTGATCCTGGCTCAGGATGAGCGCTGGCGGCGTGCTTAACACATGCAAGTCGAACGAGGTCCAACCTTCGGGTGAAGACCGAGTGGCGAACGGGTGAGTAACACGTGGGGAACCTGCCCTTCTCTCTGGGATAACGTCGAGAAATCGTCGCTAATACCGGATACTCCTTGCGGACCGCATGGTCTGCTCGGGAAAGCTCCGGCGGAGATGGATGGCCCCGCGGCCCATTAGCTAGTTGGTGAGGTAACGG
>F0OV55004IOF42
TGATACGTCTAGAGTTTGATCCTGGCTCAGATTGAACGCTGGCGGCGTGGATAAGGCATGCAAGTCGAACGCGAAAGTCCCCTTCGGGGGATGAGTAGAGTGGCAAACGGGTGAGTAACACGTGAGCAACCAACCCTCTGGTGGGGGACAACTTCGGGAAACCGGAGCTAATACCGCATAAGTTGAAGGAGTCGCATGGCTCCTTCAGGAAAGCGGGGGACCCTTCGGGGCCTCGCGCCGGAGGACGGGCTCGCGGTCGATTAGCTAGTTGGCGGGGTAACG
>F0OV55004JRY21
TGATACGTCTAGAGTTTGATCCTGGCTCAGGATGAACGCTAGCGGTGCGCCTAACACATGCAAGTCGAGCGATATAGCGGCGAACGGGTGAGTAACGCGTTGGAACCTGCCTCGAACTCAGGGATAGCCATCCGAAAGGATGATTAATACCGGATAGTCCCGAAAGGGTAAAGATTTTTCGGTTCGAGAGGGGCCTGCGGCCTATCAGCTAGTTGGTAAGGTAATGGCTTACCAAGGCTATGACGGGTAACTGGTGTGAGAGCA
>F0OV55004H2YMU
TGATACGTCTAGAGTTTGATCCTGGCTCAGAACGAACGCTGGCGGCGTGCTTAACACATGCAAGTCGAACGTGAAAGGGACTTCGGTCCTGAGTAAAGTGGCGCACGGGTGAGTAACACGTGGATAATCTACCCGATGGACCGGGATAACACTTCGAAAGGGGTGCTAATACCGGATAAGCCCACAGGCTCTTTGGAGTTTGCGGGAAAAGGTGGAGACCTTCGGGCCTACTGTCATTGGATGAGTCCGCGGCCCATTAGCTAGTTGGTAGGGTAATGG
>F0OV55004IBU17
TGATACGTCTAGAGTTTGATCCTGGCTCAGAGCGAACATTGGCGGCGCGTTTAACACATGCAAGTCGAGCGAGAAAACTTCTTCGGAAGTGAGTAGAGCGGCGAACGGGTGAGTAACACGTGAGTGACCTGCCCCCAAGCTTGGGATAGCCACGGGAAACTGTGGGTAATACCGGATGCGACTTTATTATTAGAAGATGAAGTTGAAAGCGTGGGACCCTTCGGGGCCACGTACTTGGGGATGGGCTCGCGTCCCATTAGCTAGTTGGAGAGG
>F0OV55004IEQKF
TGATACGTCTAGAGTTTGATCCTGGCTCAGATTGAACGCTGGCGGCAGGCCTAACACATGCAAGTCGAGCGGCAGCGGGAGGTGCTTGCACCTCGCCGGCGAGCGGCGGACGGGTGAGTAACGCATAGGAATCTGCCCGGTAGTGGGGGATAACCTGGGGAAACCCAGGCTAATACCGCATACGTCCTACGGGAGAAAGCAGGGGACCTTCGGGCCTTGCGCTATCGGATGAGCCTATGCCGGATTAGCTGGTTGGTGAGG
>F0OV55004IKA4L
TGATACGTCTAGAGTTTGATCCTGGCTCAGAATGAACGCTGGCGGCGTGCTTAACACATGCAAGTCGAACGATGAAGACACTAGCTTGCTAGGGTTGGATTAGTGGCGCACGGGTGAGTAATATATAGATAACGTGCCTCTTAGTCTGGGATAGCCATTGGAAACGATGATTAATACTAGATACTCCTTTTTATCATATGATAAATCGGGAAAGTTTTTTCGCTAAGAGATCGGTCTATATCGCAT
>F0OV55004IM0CU
TGATACGTCTAGAGTTTGATCCTGGCTCAGATTGAACGCTGGCGGCATGCTTAACACATGCAAGTCGAACGGTAACAGGCCTTCGGGCGCTGACGAGTGGCGGACGGGTGAGTAATGCGTGGGAATCTGCCGTGTAGTGGGGGATAACCCGGGGAAACTCGGGCTAATACCGCATACGCTCTACGGAGGAAAGCGGGGGTCGCAAGACCTCGCGCTATACGATGAGCCCACGTCCTATCAGCTTGTTGGTGGGGTAACGGCCTACCAAGG
>F0OV55004JKREN
TGATACGTCTAGAGTTTGATCCTGGCTCAGGACGAACGCTGGCGGCGTGCTTAACACATGCAAGTCTAGGGGAAAGTGGTCTTCGGATCGCAAGTATACTGGCGAACGGGTGAGTAACACGTAGGTAATCTACCTTCGAGATTGGGATAACGTCGAGAAATTGACGCTAATACCGAATGATGCCTCGGTAGTTAATATCGGGATGAAAGATGGGGATCTTCGGACCTATCGCTTGAAGATGAGCCTGCGTCTGATTAG
>F0OV55004IY392
TGATACGTCTAGAGTTTGATCCTGGCTCAGGACGAACGCTGGCGGCGTGCCTAACACATGCAAGTCGAACGCGATCCAGGGAGTAGTTTACTATGAACTGGTGAAAGTGGCGGACGGGTGAGTAACGCGTGGGTAACCTGGCTTATGGAAGGGGATAGCCTCGGGAAACCGGGATTAATACCGTATGGAGTTGGCAGACCGCATGGTCTGCCAATGAAAGATTTTATCGCCATAAGATGGACCCGCGTCCCATTAGCTAGTTGGTGAG
>F0OV55004IYY1R
TGATACGTCTAGAGTTTGATCCTGGCTCAGGATGAACGCTAGCGACAGGCCTAACACATGCAAGTCGAGGGGTAACATGAGAGCTTGCTCTTGATGACGACCGGCGCACGGGCGAGTAACGCGTATGCAACCTTCCTTTAACAGGAGAATAGCCCCCGGAAACGGGGATTAATGCTCCATAGCAATTATTTGCCACCTGACAGATAATTTAAAGTTCCGACGGTTAAAGATGGGCATGCGTGACATTAGCCAGTTGGG
>F0OV55004ID1B9
TGATACGTCTAGAGTTTGATCCTGGCTCAGGATAAACGCTGGCGGTGTGCTTTATGCATGCAAGTCGAACGAGTCACTTCGGTGGCTAGTGGCAGACGGGTGAGTAACACGTAAGCAACCTATCCTTAAGTGTGGAATAACTCTGAGAAATTGGAGCTAATACCGCATGTGAATCAGTCTCGCCGGAGATTGATTTAAAGGCTTCGGCCGCTTATTGAGGGGCTTGCGCACGATTAGCTAGTTGGTGGGGTAACGG
>F0OV55004H63K3
TGATACGTCTAGAGTTTGATCCTGGCTCAGGATGAACGCTGGCGGCGTGCTTAACACATGCAAGTCTAGGAAAGGCTTCGAGCTTGCTTGAGGCTGAAACTGGCGAACGGGTGAGTAACACGTAGATAACCTACCCATTGGCGGGGGATAACGTCGAGAAATTGACACTAATACCGCATAAGATCCCGGGATGATTTTCCGGGATGAAAGGGGGCTTCGGCTTCCACCGATGGATGGGTCTGCGTCTGATTAGCTTGTTGGTG
>F0OV55004I9P1K
TGATACGTCTAGAGTTTGATCCTGGCTCAGGATGAACGCTAGCGGCAGGCCTAACACATGCAAGTCGAGGGGTAACAGGGTAGCAATATCGCTGACGACCGGCGCACGGGTGAGTAATGCGTATGCAACCTTCCTTTAACTGGGGCATAGCCCGGAGAAATTCGGATTAATACCCCATAACATCATTGAAAGGCATCTTTTGATGATTAAAGCTCCGGCGGTTAAAGATGGGCATATGTGCCATTAGCTTGTTGG
>F0OV55004H787O
TGATACGTCTAGAGTTTGATCCTGGCTCAGATTGAACGCTGGCGGCAGGCCTAACACATGCAAGTCGAGCGGTAGCACAGAGAAGCTTGCTTCTTGGGTGACGAGCGGCGGACGGGTGAGTAACGCGTGGGAATCTACCTGGTAGTGGGGGACAACAGTCGGAAACGACTGCTAATACCGCATACGCCCTTCGGGGAAAGTGGGGGATCTTCGGACCTCACGCTATCAGATGAGCCCGCGTCGGATTAGCTTGTTGGTG
>F0OV55004IQJ8W
TGATACGTCTAGAGTTTGATCCTGGCTCAGAACGAACGCTGGCGGCGTGCCTAACACATGCAAGTCGAACGCGAACGGAATCTTCGGATTCCAAGTAGAGTGGCGCACGGGTGAGTAACACGTGGATAACCTGCCCCAAGATCTGGGATAACATTTCGAAAGAAGTGCTAATACCGGATAAGCCCACGCTTTCTTCGGAGAAAGTGGGAAAAGATTTATCGTCTTGGGATGGGTCCGCGGTCCATTAGCTAGTTGGTAGGGTAATGGCCTACCAAGG
>F0OV55004H6XPY
TGATACGTCTAGAGTTTGATCCTGGCTCAGGACGAACGCTGGCGGCGTGCTTAACACATGCAAGTCAAGGGGAAAGGTTGACTTCGGTTGACCGAGTATACTGGCGAACGGGTGAGTAACGCGTAGGTAACCTGCCTATGAGTTTGGGATAACACTGCTAACGCGGTGCTAATACCGGATAACGCATCATTTTTGCATATTTATGATGTTAAAGCGGGCTTTCGGGCTCGTGCTTATAGATGGACCTGCGTCCCATTAGTTAGTTGGG
>F0OV55004JTKJA
TGATACGTCTAGAGTTTGATCCTGGCTCAGGACGAACGCTGGCGGCGTGCTTAACACATGCAAGTCTAGGGGAAAGTGGTCTTCGGATCGCAAGTATACTGGCGAACGGGTGAGTAACACGTAGGTAATCTACCTTCGAGATTGGGATAACGTCGAGAAATTGACGCTAATACCGAATGATGCCTCGGTAGTTAATATCGGGATGAAAGATGGGGATCTTCGGACCTATCGCTTGAAGATGAGCCTGCGTCTGATTAG
>F0OV55004IOXO9
TGATACGTCTAGAGTTTGATCCTGGCTCAGAATGAACGCTGGCGGCGTGCTTAACACATGCAAGTCGAACGATGAAGACACTAGCTTGCTAGGGTTGGATTAGTGGCGCACGGGTGAGTAATATATAGATAACGTGCCTCTTAGTCTGGGATAGCCATTGGAAACGATGATTAATACTAGATACTCCTTTTTATCATATGATAAATCGGGAAAGTTTTTTCGCTAAGAGATCGGTCTATATCGCAT
>F0OV55004IKAB9
TGATACGTCTAGAGTTTGATCCTGGCTCAGGATGAACGCTAGCGGCAGGCTTAACACATGCAAGTCGAGGGGTAACAGGGTGCTTGCACCGCTGACGACCGGCGCACGGGTGCGTAACGCGTATACAATCTACCTTTTACAGGGGCATAGCCCGGGGAAACCCGGATTAATATCCCATGGTATCATTGAATGGCATCATTTGATGATTAAAGCTTCGGCGGTGAAAGATGAGTACGCGTCCTATTAGTTAGATGGTAAAGG
>F0OV55004H72J6
TGATACGTCTAGAGTTTGATCCTGGCTCAGGATGAACGCTGGCGGCGTGCCTAACACATGCAAGTCGAGCGAGAATTGATGGAATGCGGACTTCGGTCCAAGTGAAGTTGAGGAAAGCGGCGGACGGGTGAGTAACGCGTGGGTAACCTGCCCCATACAATGGGATAGCCACTGGAAACGGTGATTAATACCATATGACGCTTTTGGATCGCATGATCCGAAAGCTAAAGATTTATCGGTATGGGATGGACCCGCG
>F0OV55004IJ5XE
TGATACGTCTAGAGTTTGATCCTGGCTCAGGACGAACGCTGGCGGCGTGCTTAACACATGCAAGTCGAGCGGTAAGGCTCCTTCGGGGGTACACGAGCGGCGAACGGGTGAGTAACACGTGAGTAATCTGCCCTTCACTTCGGGATAAGCTTCGGAAACGGGGTCTAATACCGGATATGACGACCATCTGCATGGATTGGTTGTGGAAAGTTTTTTCGGTGGGGGATGTGCTCGCGGCCTATCAGCTTGTTGGTGGGGTAATGGCTC
>F0OV55004H8MKF
TGATACGTCTAGAGTTTGATCCTGGCTCAGAACGAACGCTGGCGGCGTGCTTAACACATGCAAGTCGAACGTGAAAGGGACTTCGGTCCTGAGTAAAGTGGCGCACGGGTGAGTAACACGTGGATAATCTACCCGATGGACCGGGATAACACTTCGAAAGGGGTGCTAATACCGGATAAGCCCACAGGCTCTTTGGAGTTTGCGGGAAAAGGTGGGGACCTTCGGGCCTACTGTCATCGGATGAGTCCGCGGCCCATTAGCTAGTTGGTAGGGTAGTGG
>F0OV55004JDQ4D
TGATACGTCTAGAGTTTGATCCTGGCTCAGAACGAACGCTGGCGGCGTGCTTAACACATGCAAGTCGAACGTGAAAGGGACTTCGGTCCTGAGTAAAGTGGCGCACGGGTGAGTAACACGTGGATAATCTACCCGATGGACCGGGATAACACTTCGAAAGGGGTGCTAATACCGGATAAGCCCACAGGCTCTTTGGAGTTTGCGGGAAAAGGTGGGGACCTTCGGGCCTACTGTCATTGGATGAGTCCGCGGCCCATTAGCTAGTTGGTAGGGTAATGG
>F0OV55004H6QKD
TGATACGTCTAGAGTTTGATCCTGGCTCAGAACGAACGCTGGCGGCAGGCCTAACACATGCAAGTCGAGCGCCCCGCAAGGGGAGCGGCGGACGGGTGAGTAACACGTGGGAATTTTCCTCAAGGTACGGAACAACTCAGGGAAACTTGGGCTAATACCGTATGATGCAGAGATGCCAAAGATTTATCGCCTTGGGATAAGCCCGCGTCAGATTAGGTAGTTGGTGAGGTAACGGCTCACCAAGCCTGTGAT
>F0OV55004ISIUU
TGATACGTCTAGAGTTTGATCCTGGCTCAGAACGAACGCTGGCGGCGTGCTTAACACATGCAAGTCGAACGCGAAAGGGCCTTCGGGTCCTGAGTAGAGTGGCGCACGGGTGAGTAACACGTGGATAATCTGCCCAATGGACCGGGATAACACTTCGAAAGGGGTGCTAATACCGGATAAGCCCACAGGCTCTTCGGAGCTTGCGGGAAAAGGTGGGGACCTTCGGGCCTGCCGTCATTGGATGAGTCCGCGGCCCATTAGCTAGTTGGTAGGG
>F0OV55004IG6SP
TGATACGTCTAGAGTTTGATCCTGGCTCAGGATGAACGCTAGCGGGAGGCTTAACACATGCAAGTCGAGCGGGATCCACCTTCGGGTGGTGAGAGCGGCGGACGGGTGAGTAACGCGTATGCAACCTACCTTTTACAGGGGAATAGCCCAGAGAAATTTGGATTAATGCCCCATGGTACTATTGAATCGCATGGTTCGATAGTTAAAGATTTATCGGTAAAAGATGGGCATGCGTGACATTAGTTTGTTGGCGGGGTAACGGCCCACCAAG
>F0OV55004ITV4L
TGATACGTCTAGAGTTTGATCCTGGCTCAGGACGAACGCTGGCGGCGTGGATTAGGCATGCAAGTCGAACGGTAGTATTTCTTTCGGGAGATATGAGAGTGGCGAACGGGTGAGTAACGCGTAGGTGATCTACCTTCAAGTGGGGGACAACTCAGGGAAACTTGGGCTAATACCGCATGTGGCAGCAATGCTAAAGCCGGCCTCTGTATATGCTGGTGCTTGGAGATGAGCTTGCGTCTGATTAG
>F0OV55004H6QJZ
TGATACGTCTAGAGTTTGATCCTGGCTCAGAATGAACGCTGGCGGCGTGCCTAACACATGCAAGTCGTACGAGAAAGGGGCTTCGGCCCTGAGTAGAGTGGCGCACGGGTGAGTAACGCGTGGGTAATCTACCCTTGGATTTGGGATAACTCTGCGAAAGTGGAGCTAATACCGGATAGTCTGGCTTTAAATAAGAAGTCGGTAAAGGATGCCTCTGCATATGCATTCGTCCGAGGATGAGCCCGCGTCTCATTAG
>F0OV55004H5AZ9
TGATACGTCTAGAGTTTGATCCTGGCTCAGGACGAACGTTGGCGGCGTGGATTAGGCATGCAAGTCGAACGAGAAAAGGGGGGCAACTCCCTGAGTACAGTGGCGAACTGGTGAGTAACGGGTGGGTAATGTGCCTCACAGTGGGGGACAACAGTTGGAAACAGCTGCTAATACCGCATGTGGCCGAGGGGACGTCGGTTCCTTCGGTTAAAGGTGCGCTTCGCGCGTGCCGCTGAGAGATCAGCCCGCTCCCGATTAGCTTGTTGG
>F0OV55004JH6RW
TGATACGTCTAGAGTTTGATCCTGGCTCAGGATGAACGCTAGCGGCAGGCTTAACACATGCAAGTCGAACGGTAAGGTTCCTTCGGGAATACACGAGTGGCGAACGGGTGCGTAACGCGTATGCAACCTACCTTTAACTGGGAGATAGCCCCGAGAAATCGGGACTAATATCCCATAATATCCTAACATGGCATCATGAATGGATTAAAGCTCCGGCGGTTAAAGATGGGCATGCGTGACATTAGTTAGTTGGTGAGGTAACGG
>F0OV55004IWYGI
TGATACGTCTAGAGTTTGATCCTGGCTCAGGATTAACGCTAGCGGCAGGCCTAACACATGCAAGTCGAGGGGCAGCACGGGGTAGCAATACTCTGGTGGCGACCGGCGCACGGGTGAGTAACGCGTATGCAACCTACCTTTAACAGGAAGATAGCCCCGAGAAATCGGGATTAATACTCCATAATGATTAGAAATCGCATGGTTTTTAATTTAAAGTTCCGACGGTTAAAGATGGGCATGCGTGACATTAGCTAGTTGGTGAGGTAACGG
>F0OV55004ILQBY
TGATACGTCTAGAGTTTGATCCTGGCTCAGAACGAACGCTGGCGGCGCGTTTTAAGCATGCAAGTCGAACGGGATTCAAGTGCTTGCACTTGATGAGAGTGGCGAACGGGTGAGTAACACGTAAGTGATCTGCCCTGGGGATGGGGATAGCTCATGGAAACATGGGGTAAGACCGAATACCGTAACACTATTTGAAGGTTATGTTATGAAAAGAGCTACGGCTCTGCCCTGGGATGAGCTTGCGGCCCATTAG
>F0OV55004JH3T2
TGATACGTCTAGAGTTTGATCCTGGCTCAGGATGAACGCTAGCGACAGGCCTAACACATGCAAGTCGAACGGGATTTAGTAGCTTGCTACTAATGAGAGTGGCGCACGGGTGAGTAACGCGTATGCAACCTGCCTGTAACAGGGGAACAGCTCCCTGAAAGGGGAATTAACACCGCATAAGACCACACTGCCGCATGGTAGAGTGGTAAAATATTTATAGGTTACAGATGGGCATGCGTGACATTAG
>F0OV55004ID233
TGATACGTCTAGAGTTTGATCCTGGCTCAGAACGAACGTTAGCGGCGTGCTTAACACATGCAAGTCGAACGAGAAAGTGTCTTCGGACATGAGTAGAGTGGCGCACGGGTGAGTAACACGTGGGTATCTGCCCTTTGGCGGGGGACAACATCTGGAAACGGATGCTAATACCGCATAAGTCGGCTTCGGCCGGGAAAGGTGGCTTCGGCTACCGCCAGAGGATGAGCCCGCGTCCCATCAGCTAGTTGGCAGGGTAATGG
>F0OV55004I6K75
TGATACGTCTAGAGTTTGATCCTGGCTCAGAACGAACGCTGGCGGCAGGCTTAACACATGCAAGTCGAGCGCCCCGCAAGGGGAGCGGCAGACGGGTGAGTAACGCGTGGGAATCTACCCAACCCTACGGAATAACGCATGGAAACGTGTGCTAATACCGTATACGCCCTAAGGGGGAAAGATTTATCGGGGATGGATGAGCCCGCGTTGGATTAGCTAGTTGGTGGGGTAAAGGCCTACCAAGGCGACGATCCATAGCTGGTCTGAGAGGA
>F0OV55004H817Y
TGATACGTCTAGAGTTTGATCCTGGCTCAGGATGAACGCTGGCGGCGTGCCTAATACATGCAAGTCGAACGCACCGGTTTACCGGTGAGTGGCGAACGGGTGAGTAACACGTAGGTAACCTGCCCTCAAGACGAGGATAACCGTTGGAAACGATGGCTAAGACTGGATAGGAACCGAGGAGGCATCTCTTTGGTTTTAAAGGACCCGCAAGGGTACGCTTGAGGAGGGGCCTGCGGCGCATTAGTTAGTTGGCGGGGTGAAGGCCCACCAAGACTTTG
>F0OV55004I9L23
TGATACGTCTAGAGTTTGATCCTGGCTCAGGATAAACGCTGGCGGCATGCCTAATACATGCAAGTCGAACGGACTAGTTTACTAGTCAGTGGCGAACGGGTGAGTAACACGTAAGGAACCAACCCTTGACACGAGGATAACTCCGGGAAACTGGAGCTAATACTGGATAGGATATAGATACAGAAGTATTTATATTTAAAGGCGCTTTCGGGCGGTGGTGAAGGATGGTCTTGCGTCGCATTAGATAGTTGGTGAGGGTAACGGCCCACCAAG
>F0OV55004IKYMN
TGATACGTCTAGAGTTTGATCCTGGCTCAGAACGAACGCTGGCGGCGTGCTTAACACATGCAAGTCGGATGCGAAAGGGGCTTTCGGGCGCTGAGTAGCATGGCAGACGGGTGAGGAGTGCGTATCTGACGAAACTCAGGCTGGGGGATAGTCCCTCGAAAGGGGTTGAATACCGCATGTGCTCGGCGCTGTCATGGTGTCGAGGAAAGGTGGCCTCTGCATGCACGCTATTGG
>F0OV55004IO3HG
TGATACGTCTAGAGTTTGATCCTGGCTCAGGATGAACGCTGGCGGCGTGGATAAGGCATGCAAGTCGAATGGGTTTAGGCCCATGGCAAACGGGTTAGTAACGCGTAGGAATTTTCCCCAAAGTCGTGAATAATCCGGAGAAATCCGGAATAATACACGATGTGCTCTACGGAGTAAAGATTTATCGCTTTGGGATAAGCCTGCGTCCTATCAGCTTGTTGGTGAGGTAATAGCTCACCAAGGCGATGACGGGTA
>F0OV55004I30W2
TGATACGTCTAGAGTTTGATCCTGGCTCAGAACGAACGCTGGCGGCGTGCTTAACACATGCAAGTCGAACGTGAAAGGGACTTCGGTCCTGAGTAAAGTGGCGCACGGGTGAGTAACACGTGGATAATCTACCCGATGGACCGGGATAACACTTCGAAAGGGGTGCTAATACCGGATAAGCCCACAGGCTCTTCGGAGCTTGCGGGAAAAGGTGGGGACCTTCGGGCCTGCCGTCATTGGATGAGTCCGCGGCCCATTAGCTAGTTGGTAGGGTAATGG
>F0OV55004IP3T7
TGATACGTCTAGAGTTTGATCCTGGCTCAGGATAAACGCTGGCGGCATGCCTAATACATGCAAGTCGAACGGACTAGTTTACTAGTCAGTGGCGAACGGGTGAGTAACACGTAAGGAACCAACCCTTGACACGAGGATAACTCCGGGAAACTGGAGCTAATACTGGATAGGATATAGATACAGAAGTATTTATATTTAAAGGCGCTTTCGGGCGGTGGTGAAGGATGGTCTTGCGTCGCATTAGATAGTTGGTGAGGGTAACGGCCCACCAAG
>F0OV55004IR0CB
TGATACGTCTAGAGTTTGATCCTGGCTCAGGATGAACGCTGGCGGCGTGCCTAATACATGCAAGTCGAACGCACTAGTTTACTAGTGAGTGGCGAACGGGTGAGTAACACGTAGGTAACCTGCCCTCAAGACGAGGATAACCGTTGGAAACGATGGCTAAGACTGGATAGGAACAGAAGAGGCATCTCTTGTGTTTTAAAAGACCTAGCAATAGGTATGCTTGAGGAGGGGCCTGCGGCGCATTAGTTAGTTGGCGGGGTGAAGG
>F0OV55004JJH99
TGATACGTCTAGAGTTTGATCCTGGCTCAGAATTAACGCTGACGGCGTGCTTAACACATGCAAGTCGAACGGGATCCAAATATCTTAAGATTTCGGTCAAGAGATATTTGGTGAGAGTGGCAAACGGGTGAGTAACACGTGGGTAATCTACCTTCAAGAGGGGGATAGCTTCGCGAAAGCGGAGGTAATACCCCGTAAGACCACGATCTGGTAGCAGATTGAGGTAAAAGGTTTCGATCGCTTGAAGATGAGCTCGCGGCCTAT
>F0OV55004H7Y3T
TGATACGTCTAGAGTTTGATCCTGGCTCAGGATGAACGCTAGCGGGAGGCTTAACACATGCAAGTCGAGCGGCAGCACGGTCTTCGGACTGGTGGCGAGCGGCGCACGGGTGCGTAACGCGTATGCAACCTGCCTTATACAGGGGGATAGCCCATGGAAACGTGGATTAATACCCCATAACATTATGAATTCGCCTGGATTTATAATTAAAACTTCGGTGGTATAAGATGGGCATGCGTCTGATTAGCTTGTTGG
>F0OV55004H9ZS2
TGATACGTCTAGAGTTTGATCCTGGCTCAGGACGAACGCTGGCGGCGTGCCTAACACATGCAAGTCGAGCGGGGATACTGGAGGAGTAATCTGACAGTATTCTAGCGGCGGACGGGTGAGTAACGCGTGAGCAACCTGTCCTTGTCTGGGGGATAAGGAGCCGAAAGGCTCTCTAATACCGCATGAGACCACGGAATCACATGGTTCTGGGGTCAAAGGAGTAATCCGGACAAGGGTGGGCTCGCGTCTGATTAG
>F0OV55004JDMB8
TGATACGTCTAGAGTTTGATCCTGGCTCAGGACGAACGCTGGCGGCGTGCCTAACACATGCAAGTCTACTCAGCAATGGGTGGCGAACGGGTGAGTAACGCGTAGATAATCTGCCCTTTAATCACGGATAACCTAGTGAAAACTGGACTAATACGGGATATTATCACTGATCGGCATCGATGGTGATGAAAGACTACGGGTCGTTAAAGGATGAGTCTGCGTATCATTAGCTAGTTGGCGGGGTAACGGCCCACCAAGG
>F0OV55004H96C7
TGATACGTCTAGAGTTTGATCCTGGCTCAGGATGAACGCTGGCGGCGTGCCTAATACATGCAAGTCGAACGCACTAGTTTACTAGTGAGTGGCGAACGGGTGAGTAACACGTAGGTAACCTGCCCTTAAGACGAGGATAACCGTTGGAAACGATGGCTAAGACTGGATAGGAACATTGAAGGCATCTTTGATGTTTTAAAAGACCTAGCAATAGGTATGCTTAAGGAGGGGCCTGCGGCGCATTAGTTAGTTGGTGAGGTGAAGG
>F0OV55004I0R1Z
TGATACGTCTAGAGTTTGATCCTGGCTCAGACTGAACGCTGGCGGCATGCCTAACACATGCAAGTCGAACGGCAGCGCGGGGGCAACCCTGGCGGCGAGCGGCGGACGGGTGAGGAATACATCGGAATCTACCCTGTCGTGGGGGATAACCAACCGAAAGGTTGGCTAATACCGCATACGACCGAGAGGTGAAAGCGGAGGACCTTCGGGCTTCGCGCGATTGGATGAGCCGATGTCGGATTAGCTAGTTGGCGGGGTAAAGGCCC
>F0OV55004I9L0Z
TGATACGTCTAGAGTTTGATCCTGGCTCAGGACGAACGCTGGCGGCGTGGATTAGGCATGCAAGTCGAACGAGAAAGTTTTCCTTCGGGAGAGCGAGTACAGTGGCGGACTGGTGAGTAACGCGTAGGTAATCTACCTTTAAGTGGGGGATAGCCCTCGGAAACGGGGATTAATACCGCATGTGCTCCTTCGGGAGTAAAGGTGGCCTCTGATATAAGCTGTCGCTTAAAGATGAGCCTGCGTCCCATTAGTTAGTTGGTGTGGTAATGGCG
>F0OV55004JFQ1Z
TGATACGTCTAGAGTTTGATCCTGGCTCAGGATGAACGCTAGCGGCAGGCTTAACACATGCAAGTCGAGGGGTAACGGGGTAGCAATACTGCCGACGACCGGCGCACGGGTGAGTAACGCGTATGCAACCTACCCATAACAGGGGGATAGCTTTCGGAAACGGAAATTAATACCCTATAGTATCTAAATATCGCATGATATTAAGATTAAAGTTACGACGGTTATGGATGGGCATGCGTGCCATTAGCTAGTTGGTGAGGTAACGG
>F0OV55004IHN9D
TGATACGTCTAGAGTTTGATCCTGGCTCAGGACGAACGCTGGCGGCGTGCTTAACACATGCAAGTCAAGGAGAAAGTTTCTTTCGGGAGATAAGTAAACTGGCGCACGGGTGAGTAAAATGTAAGTAATCTACCCTTTGGATGGGAATAACTACTAGAAATGGTGGCTAATACCGAATAATGCAGCGGCACCGAGTGGTGATGTTGTTAAAGACCGAAAGGTTGCCAAGGGATGAGCTTGCATCTGATTAGCTAGTTGGCGGGGTAAAAG
>F0OV55004I7TXB
TGATACGTCTAGAGTTTGATCCTGGCTCAGGATGAACGCTGGCGGCATGCCTAATACATGCAAGTCGAACGAACTAGTTTACTAGTTAGTGGCGAACGGGTGAGTAACACGTAGATAACCAACCCTTAAGACGAGGATAACCCGGGGAAACCTGGACTAATACTGGATAGGAGCTATTTTCAAAAGAGGATAGTTTTAAAGGTGCCCTAAAGCACCGCTAAAGGCTGGGACTGCGTCGCATTAGCTAGTTGGTGGGGTAACGGCCTACCAAGGCAACG
>F0OV55004H7SB8
TGATACGTCTAGAGTTTGATCCTGGCTCAGGATGAACGCTAGCGGCGCGCTTAATGCATGTAAGTCGAGCGATGAGTTTCTTCGGAGACATCAGCGGCAGACGGGTGAGTAACACGTGGATGACCTGCCCTCAAGACTGGGATAACGGGTGGAAACATGCGCTAATACCGGATAGGCTCTCGGGGTCGCAACCGGGAGTAAAGCTACGGTGCTTGAGGAGGGGTCCGCGGCCCATCAGCTAGTTGGTAGGGTAACGG
>F0OV55004IRS62
TGATACGTCTAGAGTTTGATCCTGGCTCAGGATGAACGCTGGCGGCGTGCCTAATACATGCAAGTCGAACGCACTAGTTTACTAGTGAGTGGCGAACGGGTGAGTAACACGTAGGTAACCTGCCCTTAAGACGAGGATAACCGTTGGAAACGATGGCTAAGACTGGATAGGAACATTGAAGGCATCTTTGATGTTTTAAAAGACCTAGCAATAGGTATGCTTAAGGAGGGGCCTGCGGCGCATTAGTTAGTTGGTGAGGTGAAGG
>F0OV55004H4E6S
TGATACGTCTAGAGTTTGATCCTGGCTCAGGACGAACGCTGGCGGCGTGCTTAACACATGCAAGTCGAACGGAAGATACCTGGAACAATCTGCTTGCGGAAAGTGAAGGGTATCTTTAGTGGCGAACGGGTGAGTAACGCGTGAGGATCTATCTTCAGGAGGGGGACAACAGTTGGAAACGGCTGCTAATACCCCATATGCCGAGAGGTAAAAGGAGCAATCCGCCAGAAGAGGAACTCGCGTCCTATCAGGTAGTTGGTGAGG
>F0OV55004IPY02
TGATACGTCTAGAGTTTGATCCTGGCTCAGAACGAACGTTAGCGGCGCGCTTAACACATGCAAGTCGCACGAGAAAGGGCTTCGGCCCCGGTAAAGTGGCGCACGGGTGAGTAACACGTAGGTCATCTACCCTCGAGTGGGGGACAACCCTCCGAAAGGAGGGCTAATACCGCATGACGCCAGAAATGGCCAAAGCGGGCCTCTCCATGGAAGCTCGCGCTTAAGGATGAGCCTGCGGCCCATCAGCTTGTTGGCGGGTAACGGCCC
>F0OV55004H81FZ
TGATACGTCTAGAGTTTGATCCTGGCTCAGATTGAACGCTGGCGGCATGCCTTACACATGCAAGTCGAACGGCAGCACGGGAGCAATCCTGGTGGCGAGTGGCGAACGGGTGAGTAATACATCGGAACGTGCCCAGTAGTGGGGGATAACCCGGCGAAAGCCGGACTAATACCGCATACGACCTATGGGTGAAAGCGGGGGATCGCAAGACTTCGCGCTATTGGAGCGGCCGATGGCAGATTAGCTTGTTGGTAGGGG
>F0OV55004I1G2F
TGATACGTCTAGAGTTTGATCCTGGCTCAGGATGAACGCTAGCGGCAGGCCTAACACATGCAAGTCGAGGGGTAAGGTTCAGCTTGCTGAACACACGACCGGCGCACGGGTGAGTAACGCGTTTGTAATCTACCTCTAACTGGGGCATAGCCCGAAGAAATTCGGATTAATACCCCATAACATCATAGAAGGGCATCCTTTAGTGATTAAAGCTCCGGCGGTTAGAGATGAGCATGCGTGTCATTAGCTTGTTGG
>F0OV55004IKR79
TGATACGTCTAGAGTTTGATCCTGGCTCAGAACGAACGCTGGCGGCAGGCCTAACACATGCAAGTCGAGCGAACCCTTCGGGTTAGCGGCGGACGGGTGAGTAACGCGTGGGAACGTGCCCTTCGGTGCGGAATAGCCCCGGGAAACTGGGATTAATTCCGCATACGCCCTTTTGGGGAAAGATTTATCGCCGAAGGATCGGCCCGCGTCGGATTAGGTAGTTGGTGGGGTAATGGCCTACCAAGCCGACGATCCGTAGCTGGTCTGAGAGGATGGACCAGCC
>F0OV55004JAZ6W
TGATACGTCTAGAGTTTGATCCTGGCTCAGGATGAACGTTGGCGGCGTGCCTAATACATGCAAGTCGAACGAGAAGCTCTGGACTCGTCTAGGGCGGAGAGTGGCGCACGGGTGAGTAACACATGGCTGACCTGCCCTTCAGAGGGGGACAACCACTGGAAACGGTGGCTAATACCCCATATGCTCACGGTATTTAGAAAGCTGTGAGGAAAAGTTCCGGCGCTGAAGGAGGGGGCTGTGGCCCATCAGCTAGTTGG
>F0OV55004IL18E
TGATACGTCTAGAGTTTGATCCTGGCTCAGAACGAACGCTGGCGGCGTGGATTAGGCATGCAAGTCGAACGAGAAAGGTTTCTTCGGAAACTGAGTAAAGTGGCAAACGGGTGAGTAACGCGTGGGAAACCTGCCCTTTGGTTGGGGACAACACTCCTAACGGGGTGCTAATACCGAATAAGCTCAAGTTATCGCATGATGATTTGAGGAAAGGCGGCCTCTGCTTGCAAGCTGTCACCAAAGGATGGTCCCGCGTCCCATTAGCTAGTTGG
>F0OV55004H3K5J
TGATACGTCTAGAGTTTGATCCTGGCTCAGGATGAACGCTGGCGGCGTGCCTAATACATGCAAGTCGAACGCACTAGTTTACTAGTGAGTGGCGAACGGGTGAGTAACACGTAGGTAACCTGCCCTTAAGACGAGGATAACCGTTGGAAACGATGGCTAAGACTGGATAGGAACATTGAAGGCATCTTTGATGTTTTAAAAGACCTAGCAATAGGTATGCTTAAGGAGGGGCCTGCGGCGCATTAGTTAGTTGGTGAGGTGAAGG
>F0OV55004INA8Y
TGATACGTCTAGAGTTTGATCCTGGCTCAGGATGAACGCTGGCGGCGTGCCTAACACATGCAAGTCGAACGAGAAGTTAACCGCTGATTCCTTCGGGATGAGGAGGTTAGCAGAAAGTGGCGAACGGGTGAGTAACGCGTGGGTAATCTACCCTGTAAGTGGGGGATAACCCTCCGAAAGGAGGGCTAATACCGCATAATATCTTCACTTCTAAAAGAAGAGAAGATTAAAGATGGCCTCTGTCTTAAGCTATCACTTCAGG
>F0OV55004JGAV6
TGATACGTCTAGAGTTTGATCCTGGCTCAGGACGAGCGCTGGCGGCGTGTCTAATACATGCAAGTCGAGCGAACCTTATGAGAGTGCTTGCACATTTATAAGGTTAGCGGCGAACGGGTGAGTAACGCGTAAATAATCTACCTTATGGTCCGGGATAACACTGGGAAACTGGTGCTAACACTGGATATTATGCAGAAGTCGCATGGCTTTTGCATGAAACGGGGCGTAAGCTAGGCCATAAGATGAATTTG
>F0OV55004H4RGW
TGATACGTCTAGAGTTTGATCCTGGCTCAGGACGAACGCTGGCGGCGTGCCTAACGCATGCAAGTCGAGCGAGGGGAGGTCGCAAGACCGAACCTAGCGGCGAACGGGTGAGTAACACGTGGATAATCTGCCCAATGGACCGGGATAACACTTCGAAAGGGGTGCTAATACCGGATAAGCCCACAGGCTCTTCGGAGCTTGCGGGAAAAGGTGGGGACCTTCGGGCCTGCCGTCATTGGATGAGTCCGCGGCCCATTAGCTAGTTGGTAGGGTAA
>F0OV55004I3KUY
TGATACGTCTAGAGTTTGATCCTGGCTCAGAACGAACGCTGGCGGCGTGCTTAACACATGCAAGTCGAACGTGAAAGGGACTTCGGTCCTGAGTAAAGTGGCGCACGGGTGAGTAACACGTGGATAATCTACCCGATGGACCGGGATAACACTTCGAAAGGGGTGCTAATACCGGATAAGCCCACAGGCTCTTTGGAGTTTGCGGGAAAAGGTGGGGACCTTCGGGCCTACTGTCATCGGATGAGTCCGCGGCCCATTAGCTAGTTGGTAGGGTAATGG
>F0OV55004H5L0Z
TGATACGTCTAGAGTTTGATCCTGGCTCAGAATGAACGCTGGCGGTAGGCTTAACACATGCAAGTCGGACGGAAGCGATAGATTAGCTTGCTATTCTAGGCGTCGAGTGGCGGACGGGTGAGTAACGCGTGGGAATCTACCCTATAGTTGGGGACAACATATGGAAACGTATGCTAATACCGAATATGCTCTACGGAGTAAAGGAGCCCTCTTCTTGAAAGGTTTCGCTATAGGATGAGCCCGCGTAGGATTAGCTAGTTGG
>F0OV55004IUB24
TGATACGTCTAGAGTTTGATCCTGGCTCAGGATGAACGCTAGCGGCAGGCCTAACACATGCAAGTCGAGGGGCAGCACGGGTAGCAATACCTGGTGGCGACCGGCGCACGGGTGCGTAACGCGTATGCAACCTACCTTTAACTGGAGCATAGCCCCGAGAAATCGGGATTAATACTCCATAACAACAAGAAGTGGCATCACTTTTTATTTAAAGCTTTGGCGGTTAAAGATGGGCATGCGTGACATTAGTTAGTTGGTGAGG
>F0OV55004IBT9Y
TGATACGTCTAGAGTTTGATCCTGGCTCAGGACGAACGCTGGCGGCGTGGATAAGGCATGCAAGTCGAACGCGAACGGAATAACTAATTCGTTAGGAGTTCCTAGTAGAGTGGCGAACGGGTGAGTAACACGTGGATAACATACCTCTCAGTGGGGAATAACATCGGGAAACTGATGCTAATACCGCAGATGTCATTTCGTCGTATGGTGGAATGACTGAAGGTGGGGCTCCTTCGGGACCTACCGCTGAGAGATTGGTCCGCCG
>F0OV55004JWLXZ
TGATACGTCTAGAGTTTGATCCTGGCTCAGAGTGAACGCTGGCGGCGTGCTTAACACATGCAAGTCGAACGAGAACGGGACATAGCTTGCTATGTTTGTCAGCTAAGTGGCGGACGGGTGAGTAATGTATAGCTAATGTACCCCTTGGAGGGGGATAACAGTTGGAAACGGCTGCTAATACCCCATACTCCTTCTATCTTAATGGTAGTTGGGAAATGTTTTTTCGCCAAGGGATCGGGCTATATGGTATCAGTTAGTTGGTGAGG
>F0OV55004I2G65
TGATACGTCTAGAGTTTGATCCTGGCTCAGAACGAACGCTGGCGGCGTGTCTTAAGCATGCAAGTCGGGCGGCAAGGCGGGGCAACCCGCCCTAGAGCGGCGGACTGGTGAGTAACACGTGGGTGATCTGCCCTTGGATTGGGGATAGCCATTAGAAATAGTGGGTAATACCGAATAAGTCCGCGAGGTTGCGACCTTGCGGGGAAAGGCGCTACGGCGCCGTCCGAGGATGAGCCCGCGGCCCATTAGCTAGTTGGCGGAGTAATGG
>F0OV55004INADU
TGATACGTCTAGAGTTTGATCCTGGCTCAGGATGAACGCTAGCGGGAGGCTTAACACATGCAAGTCGAACGGTAACAGTTCCTTCGGGAAGCTGACGAGTGGCGCACGGGTGCGTAACGCGTATGCAACCTGCCTTATACAGGAGGATAGCCCATGGAAACGTGGATTAATACTCCATAGTATATAATTATCGCATGGTAATTATATTAAAACTTCGGTGGTATAAGATGGGCATGCGTAGGATTAGCTAGTAGGTG
>F0OV55004IPKLR
TGATACGTCTAGAGTTTGATCCTGGCTCAGAACGAACGCTGGCGGCGTGCTTAACACATGCAAGTCGTACGAGAAAGTTTCCTTCGGGAGATGAGTAGAGTGGCGCACGGGTGAGTAACACGTGGATAATCTGCCCAATGGACCGGGATAACACTTCGAAAGGGGTGCTAATACCGGATAAGCCCACAGGCTCTTCGGAGCTTGCGGGAAAAGGTGGGGACCTTCGGGCCTGCCGTCATTGGATGAGTCCGCGGCCCATTAGCTAGTTGG
>F0OV55004IF918
TGATACGTCTAGAGTTTGATCCTGGCTCAGGATGAACGCTAGCGGCAGGCCTAACACATGCAAGTCGAGGGGTAGCAGGGTAGCAATATCGCTGACGACCGGCGCACGGGTGAGTAATGCATATGCAACCTTCCTTTAACTGGGGCATAGCCCGGAGAAATTCGGATTAATACCCCATAACATCATGAGAAGGCATCTTTTTATGATTAAAGCTCCGGCGGTTAAAGATGGGCATATGCGCCATTAG
>F0OV55004IN8HX
TGATACGTCTAGAGTTTGATCCTGGCTCAGGACGAACGCTGGCGGCGTGCTTAACACATGCAAGTCAAGGGGAAAGGTTAATTTCGGTTGACCGAGTATACTGGCGAACGGGTGAGTAACGCGTAGGTAACCTGCCTGAGAGTTTGGGATAACACTGCAAACGTGGTGCTAATACCGGATGAGGCCTGCTATTCGCATGGGTAGTGGGTTAAAGCGGGCGCAAGCCTGTGCTCACAGATGGACCTGCGTCTCATTAG
>F0OV55004JMRUG
TGATACGTCTAGAGTTTGATCCTGGCTCAGAACGAACGCTGGCGGCGCGTCTTAAGCATGCAAGTCGGACGGCAAGGGGAGCTTGCTCCCCCTAGAGTGGCGGACTGGTGAGTAACGCGTGGGTGACCTACCCTTGAGATGGGGATAGCCATTAGAAATAGTGGATAATACCGAATACGCTCATGACCCTGTGGGGATATGAGGAAATCAGGCTACGGCCTGGCTCGAGGATGGGCCCGCGTCCCATTAGCTAGTTGG
>F0OV55004ITXVB
TGATACGTCTAGAGTTTGATCCTGGCTCAGGACGAACGCTGGCGGCGTGCCTAACACATGCAAGTCTACTCAGCAATGGGTGGCGAACGGGTGAGTAACGCGTAGATAATCTGCCCTTTAATCACGGATAACCTAGTGAAAACTGGACTAATACGGGATATTATCACTGATCGGCATCGATGGTGATGAAAGACTACGGGTCGTTAAAGGATGAGTCTGCGTATCATTAGCTAGTTGGCGGGGTAACGGCCCACCAAGG
>F0OV55004H2PG4
TGATACGTCTAGAGTTTGATCCTGGCTCAGGATGAACGCTAGCGGTAGGCTTAACACATGCAAGTCGAGGGGTAATTCCGATTTATCGGGAACGACCGGCGCACGGGTGAGTAACGCGTATGCAACCTACCCATTGCAGGGGCATAGGCCGAAGAAATTCGGATTAATACCCCATAATATCATTAGATCACATGTTCTGATGATTAAAGTTCAGGCGGCAATGGATGGGCATGCGTGACATTAGTTAGTTGGTG
>F0OV55004H78LF
TGATACGTCTAGAGTTTGATCCTGGCTCAGGATGAACGCTGGCGGCGTGCCTAATACATGCAAGTCGAACGCACTAGTTTACTAGTGAGTGGCGAACGGGTGAGTAACACGTAGGTAACCTGCCCTTAAGACGAGGATAACCGTTGGAAACGATGGCTAAGACTGGATAGGAACATTGAAGGCATCTTTGATGTTTTAAAAGACCTAGCAATAGGTATGCTTAAGGAGGGGCCTGCGGCGCATTGGTTAGTTGGTGAGGTGAAGGG
>F0OV55004IOQOG
TGATACGTCTAGAGTTTGATCCTGGCTCAGGGTGAACGCTGGCGGCGTGCTTAACACATGCAAGTCGAACGCGAAAGGGACCTTCGGGTCCTGAGTAAAGTGGCGCACGGGTGAGTAACACGTGGATAATCTACCCGGTGATCTGGGATAACATTCCGAAAGGAGTGCTAATACCGGATAAGCCCACGGGCTCTTCGGAGCTTGCGGGAAAAGGTGGGGACCTTCGGGCCTACTGTCATTGGATGAGTCCGCGGCCCATTAGCTAGTTGGTAGGGTAA
>F0OV55004I7XQ5
TGATACGTCTAGAGTTTGATCCTGGCTCAGGATGAACGCTAGCGGCAGGCCTAACACATGCAAGTCGAGGGGCAGCATTTGTAGCAATACAAGATGGCGACCGGCGCACGGGTGAGTAACGCGTATGCAACCTACCCATAACAGGGGGATAGCTCCCGGAAACGGAAATTAATACCCCATAGTATCCAAAGAGCGCATGCTTTTAGGATTAAAACTCAGGTGGTTATGGATGGGCATGCGTGCCATTAG
>F0OV55004IHA2X
TGATACGTCTAGAGTTTGATCCTGGCTCAGGATGAACGCTAGCGGCAGGCTTAACACATGCAAGTCGAGGGGCAGGCACGTCTTCGGACTGGTGGCGACCGGCGCACGGGTGCGTAACGCGTATACAATCTACCTTTTACAGGGGCATAGCCCGGGGAAACCCGGATTAATATCCCATGGTATCAAGAAGTGGCATCGCTTTTTGATTAAAGTTTCGGCGGTAAAAGATGAGTATGCGTTCTATTAGCTAGATGGTAAGGTAACGGCTT
>F0OV55004IPETG
TGATACGTCTAGAGTTTGATCCTGGCTCAGAACGAACGTTAGCGGCGTGCTTAACACATGCAAGTCGAACGAGAAAGTATCTTCGGATATGAGTAGAGTGGCGCACGGGTGAGTAACACGTGGGTAATCTGCCCTTTGGAGGGGGACAACATCTGGAAACGGATGCTAATACCGCATAAGTCGTCTTCGGACGGGAAAGGTGGCTTCGGCTACCGCCAGAGGATGAGCCCGCGGCCCATCAGCTAGTTGGCAGGGTAATGG
>F0OV55004I5S8F
TGATACGTCTAGAGTTTGATCCTGGCTCAGAATCAACGCTGGCGGCGTGCCTAACACATGCAAGTCGAACGAGAAAGCTGTCTTCGGACGGCAAATACAGTGGCAAACGGGTGAGTAACGCGTGGGACATCTACCCTGATGAGGGGAATAACTCTCCGAAAGGAAAGCTAATACCGCATATACCGTGCAAACGGGAAAGGCCTTCGGGCCGCATCAGGAGGAGCCCGCGTCCGATTAGCTAGTTGGTGAGGTAATGGCTC
>F0OV55004I7103
TGATACGTCTAGAGTTTGATCCTGGCTCAGGATAAACGCTGGCGGTGTGCTTTATGCATGCAAGTCGAACGAGTCACTTCGGTGGCTAGTGGCAGACGGGTGAGTAACACGTAAGCAACCTGTCCTTAAGTGGGGAATAACTCTGAGAAATCGGAGCTAATACCGCATGTGAATCAGTCTCGCCGGAGGCTGATTTAAAGGCTTCGGCCGCTTATTGAGGGGCTTGCGCACGATTAGCTAGTTGGTGGGGTAACGG
>F0OV55004JXBDF
TGATACGTCTAGAGTTTGATCCTGGCTCAGGATGAACGCTAGCGAAGTGCCTAACACATGCAAGTCGAACAATCTTCGGATTAGTGGCAAACGGGCGAGTAACACGTGCATAACATGCCCTGGAGAGGGGGACAACAACTGAAAGGTTGCTAATCCCGCATACGTTCCGAAAGGAAGAAAGATTTATCGCTCTAGGAGTGGTGCGCGGACCACCAGTTAGGTTGGGCAGGGGTTAAAAAGGCCCTTACCCAAAGGACCTATGACGGATAGCCGG
>F0OV55004I9OFT
TGATACGTCTAGAGTTTGATCCTGGCTCAGATTGAACGCTGGCGGCGTGCTTAACACATGCAAGTCGAACGATGAAGACACTAGCTTGCTAGGGTTGGATTAGTGGCGCACGGGTGAGTAATATAGTAGATAACGTGCCTCTTAGTCTGGGATAGCCATTGGAAACGATGATTAATACTAGATACTCCTTTTTATCATATGATAAATCGGGAAAGTTTTTCGCTAAGAGATCGGTCTATATCGCAT
>F0OV55004I0NO8
TGATACGTCTAGAGTTTGATCCTGGCTCAGGATGAACGCTGGCGGCGTGCTTAACACATGCAAGTCGAACGTGAAGGGACTGCTTCGGTGGTCCTGGAAAGTGGCGAACGGGTGAGTAACACGTAGGTAACCTGCCTTACAGTGGGGGATAACCATTGGAAACGATGGCTAATACCGCATGGTTCTACCTTGACGGGAGGAAGGGTAGATAAAGCTTAATGTGCTGTAAGAGGGGTCTGCGGTCGATTAGTTAGTTGGTGGGGTAATGGCCTACCAAGG
>F0OV55004IVR1V
TGATACGTCTAGAGTTTGATCCTGGCTCAGGACGAACGCTGGCGGCGTGCCTAACACATGCAAGTCGAGCGGGGAGAAGAATTCGTTTTTCTCTTTAGCGGCGGACGGGTGAGTAACACGTGGGTAACCTGCCTCAAAGAGGGGGATAGCCTTCCGAAAGGAAGATTAATACCGCATAATATCTTGGTGCTGCATGGCATTGGGATTAAAGGAGCAATCCGCTTTGAGATGGACCCGCGGCGCATTAGCTAGTTGGTGAGGTAACCGG
>F0OV55004INSLL
TGATACGTCTAGAGTTTGATCCTGGCTCAGGACGAACGCTGGCGGCGTGCCTAATGCATGCAAGTCGAACGAGATTAGTTGCGATACTTCGGTATCAATATTTTGACAGTGGCGAACGGGTGAGTAACGCGTGAACAACCAACCCTTCACAGGGGGACAACATCTGGAAACGGATGCTAATACCGCATATGCTCACGGTACCGCATGGTACAGTGAGGAAAACTCCGGTGGTGAAGGACGGGTTCGCGTTCCATTAGTTAGTAGGG
>F0OV55004IK3GC
TGATACGTCTAGAGTTTGATCCTGGCTCAGGATGAACGCTGGCGGCGTGCCTAATACATGCAAGTCGAACGCACCATTTCGGTGGTGAGTGGCGAACGGGTGAGTAACACGTAGATAACCTGCCCTTAAGACGAGGATAACCATTGGAAACGATGGCTAAGACTGGATAGGAATATTAGAGGCATCTCTGATATTTTAAAAGACCTAGCAATAGGTATGCTTAAGGAGGGGTCTGCGGCGCATTAGTTAGTTGGTGGGGTG
>F0OV55004IMHFF
TGATACGTCTAGAGTTTGATCCTGGCTCAGGATGAACGCTGGCGGCGTGCCTAACACATGCAAGTCGAGCGAGACGGTTGTGAAGGATCCTTCGGGTGACTGATCAGCTAGACAGCGGCGGACGGGTGAGTAACGCGTGGGCAACCTGCCTTGTACTGGGGGATAACGTTTTGAAAAGAACGCTAATACCGCATAAGCGCACAGTATCGCATGATACAGTGTGAAAAACTCCGGTGGTACAAGATGGGCCCGCG
>F0OV55004H5Z3J
TGATACGTCTAGAGTTTGATCCTGGCTCAGGATGAACGCTGGCGGCGTGCTTAACACATGCAAGTCTAGGGTAAGTGAACTTTCGGGTTTGCGGATACTGGCGGACGGGTGAGTAACACGTAGATAATCTGCCCCTATCACAGGGATAACGTTTGGAAACGAGCGCTAATACCTGATGAGGCGTATACGTCGAAGTTTCGACGGATAGGGATGAGTCTGCGTCTGATTAGCTAGTTGGAGAGGTAACGGCTCCCCAAGGCGACG
>F0OV55004IRCOR
TGATACGTCTAGAGTTTGATCCTGGCTCAGGATGAACGCTGGCGGAGTGCCTAATACATGCAAGTCGAGCGGCAGCACGAGTAGTTTACTACTTGGTGGCGAGCGGCGAACGGCTGAGTAACGCGTGGGAACGTGCCCCAAAGTGAGGAATAACTGCCCGAAAGGGTAGCTAATACCGCATATGGTCTTCGGATTAAAGTAATTATTTACGCTTTGGGAGCGGCCCGCGTCCGATTAGATAGTTGGTGAGGTAATGGCTCACCAAG
>F0OV55004IHLUR
TGATACGTCTAGAGTTTGATCCTGGCTCAGGATGAACGCTAGCGGTGCGCCTAACACATGCAAGTCGAGCGATATAGCGGCGAACGGGTGAGTAACACGTTGGAACCTGCCTCGAACTCAGGGATAGCCATCCGAAAGGATGATTAATACCGGATAGTCCCGAAAGGGTAAAGATTTTTCGGTTCGAGAGGGGCCTGCGGCCTATCAGCTAGTTGGTAAGGTAATGGCTTACCAAGGCTATGACGGGTAACTGGTGTGAGAGCA
>F0OV55004IUCUN
TGATACGTCTAGAGTTTGATCCTGGCTCAGAGCGAACGCTGGCGGCAGGCCTAACACATGCAAGTCGAGCGGGCACCGCAAGGTGTCAGCGGCAGACGGGAGAGTAACACGTGGGAACGTGCCCTTCGGTTCGGAATAACTCGGGGAAACCCGAGCTAATACCGAATACGCCCTTACGGGGAAAGATTTATCGCCGATGGAGCGGCCCGCGTCTGATTAGCTAGTTGGTGAGGTAACGGCTCACCAAGGCTACGATCAGTAGCTGGT
>F0OV55004IIHZ4
TGATACGTCTAGAGTTTGATCCTGGCTCAGAATGAACGCTGGCGGCGTGCCTAACACATGCAAGTCGTACGAGAAAGGGGCTTCGGCCCTGAGTAGAGTGGCGCACGGGTGAGTAACGCGTGGGTAATCTACCCTTGGATTTGGATAACTCCGCGAAAGTGGAGCTAATACCGGATAGCCTGGCTTTTAATAGAAGTCGGTAAAGGATGCCTCTGCATATGCATTCGTCCGAGGATGAGCCCGCGTCTCATTAG
>F0OV55004JRIKC
TGATACGTCTAGAGTTTGATCCTGGCTCAGGACGAACGCTGGCGGCGTGCTTAACACATGCAAGTCAAGGAGAAAGCATTTTTCGGAATGCAAGTAAACTGGCGAACGGGTGAGTAACGCGTAGGTAACCTGCCTTTAAGATTGGGATAACACTGCTAACGCGGTGCTAATACCGGATGAAGCATAACGATCGCATGGTGGTTATGTTAAAGCGGGCTTCGGCTCGTGCTTAGAGATGGACCTGCGTCTCATTAG
>F0OV55004IIPW7
TGATACGTCTAGAGTTTGATCCTGGCTCAGGATTAACGCTGGCGGCGTGCTTAACACATGCAAGTCGAACGAGAAGCTTTCACATGATTTCTTCGGATTGATTATGGGAGCGGAAAGTGGCGAACGGGTGAGTAACGCGTGGGTAACCAACCTTAGACTGGGGGACAACACAGGGAAACTTGTGCTAATACCGCATATATGCAGACATGGCATCATGATTGCAGGAAAGGCTTCGGCCGGTTTAAGGCGGACCCGCGTCCG
>F0OV55004JDB1H
TGATACGTCTAGAGTTTGATCCTGGCTCAGGATGAACGCTAGCGGCAGGCTTAACACATGCAAGTCGAGGGGCAGCACGTCTTCGGATGGTGGCGACCGGCGCACGGGTGCGTAACGCGTATACAATCTACCTTTTACAGGGGCATAGCCCGGGGAAACCCGGATTAATATCCCATGGTATCATTTAGTGGCATCACTTGAATGATTAAAGTTTCGGCGGTAAAAGATGAGTATGCGTTCTATTAGCTAGATGGTAAGGTAACGG
>F0OV55004IB7R5
TGATACGTCTAGAGTTTGATCCTGGCTCAGGATGAACGCTAGCGGTGCGCCTAACACATGCAAGTCGAGCGATATAGCGGCGAACGGGTGAGTAACACGTTGGAACCTGCCTCGAACTCAGGGATAGCCATCCGAAAGGATGATTAATACCGGATAGTCCCGAAAGGGTAAAGATTTTTCGGTTCGAGAGGGGCCTGCGGCCTATCAGCTAGTTGGTAAGGTAATGGCTTACCAAGGCTATGACGGGTAACTGGTGTGAGAGCA
>F0OV55004ID6LE
TGATACGTCTAGAGTTTGATCCTGGCTCAGGACGAACGCTGGCGGCGTGCTTAACACATGCAAGTCAAGGAGAACGGGAATCTTCGGAGTCCTTAGTAAACTGGCGAACGGGTGAGTAACACGTAGGTAACCTGCCTGCGGGTTCAGGATAACCTTGCTAACGCGGGGCTAATACTGGATAACGTTCTTTTGTCATAAGACATGAGAACCAAAGCTGCCTTCGGGTAGCACCTGTGGATGGACCTGCGCCCCATTAGCTAGTTGGTAGGGTAACGG
>F0OV55004H7Y9R
TGATACGTCTAGAGTTTGATCCTGGCTCAGGATGAACGCTGGCGGCATGCCTAATACATGCAAGTCGAACGAATTGACCTTCGGGTCAGTTAGTGGCGAACGGGTGAGTAACACGTAGATAACCAACCCTAAAGACGAGGATAACCCGGGGAAACCTGGACTAATACTGGATAGGAGCTATTTTCAAAAGAGGATAGTTTTAAAGATGCCTTAAAGCATCGCTATAGGCTGGGACTGCGTCGCATTAGCTAGTTGGTGGAGTAACGGCCC
>F0OV55004I6WW7
TGATACGTCTAGAGTTTGATCCTGGCTCAGGACGAACGCTGGCGGCGTGCCTAATACATGCAAGTCGAGCGGACCGAAGGGAGCTTGCTCCTTTAGGTTAGCGGCGGACGGGTGAGTAACACGTGGGCAACCTGCCCTGCAGACTGGGATAACTTCGGGAAACCGGAGCTAATACCGGATAACACCGAAAACCGCATGGTTTTCGGTTGAAAGGCGACTTTTAGCTGTCACTGCAGGATGGGCCCGCGGCGCATTAGCTAGTTGGTGAGGTAACGG
>F0OV55004IQFGE
TGATACGTCTAGAGTTTGATCCTGGCTCAGAACGAACGCTGGCGGCGTGCCTAACACATGCAAGTCGAACGAGAAAGGGACTTCGGTCCTGAGTAGAGTGGCGCACGGGTGAGTAACACGTGGATAATCTGCCTGATAATCCGGGATAACCTCTCGAAAGAGGAGCTAATACCGGATAAGCCCACAGCCTCCTCGGAGGCAGCGGGAAAAGATGGCCTCTTCATGAAAGCTATTGTTATCAGATGAGTCCGCGG
>F0OV55004IGOV0
TGATACGTCTAGAGTTTGATCCTGGCTCAGAACGAACGCTGGCGGCGCGTTTTAAGCATGCAAGTCGAACGGTAAAAGGGTGCTTGCACCCTTTGAGAGTGGCGAACGGGTGAGTAACACGTAGGTGATCTGCCCTTTGGTTGGGGATAGCCTGTGGAAACACAGGGTAATACCGAATAAGATCGGGACTCTTTGGAGATCCGATGAAAGCAGCTTCGGCTGCACCGAAGGATGAGCCTGCGGCTGATTAGCTTGTTGGCGGGG
>F0OV55004JDZXK
TGATACGTCTAGAGTTTGATCCTGGCTCAGGATGAACGCTAGCGGCAGGCTTAACACATGCAAGTCGAGGGGCAGCACGTCTTCGGATGGTGGCGACCGGCGCACGGGTGCGTAACGCGTATACAATCTACCTTTTACAGGGGCATAGCCCGGGGAAACCCGGATCAATATCCCATGGTATCATTTAGTGGCATCACTTGAATGATTAAAGTTTCGGCGGTAAAAGATGAGTATGCGTTCTATTAGCTAGATGGTAAGG
>F0OV55004IZGF7
TGATACGTCTAGAGTTTGATCCTGGCTCAGGATGAACGCTGGCGGCGTGCCTAACACATGCAAGTCGAGCGATAAACAGTGGATGGAATTCTTCGGAAGGAAAGAAACTGTTGAAAGCGGCGGACGGGTGAGTAACGCGTGGGCAACCTGCCCTATACAGGGGGATAGCCACTGGAAACGGTGATTAATACCCCATGACACCTTAACCTCGCATGAGGAGAGGGTCAAAGATTATATCGGTATAGGATGGGCCCGCGT
>F0OV55004ICS89
TGATACGTCTAGAGTTTGATCCTGGCTCAGAACGAACGCTGGCGGCGTGCTTAACACATGCAAGTCGAACGCACTAGTTTACTAGTGAGTGGCGAACGGGTGAGTAACACGTAGGTAACCTGCCCTTAAGACGAGGATAACCATTGGAAACGATGGCTAAGACTGGATAGGAATATTTAAGGCATCTTAAATATTTTAAAAGACCTAGCAATAGGTATGCTTAAGGAGGGGCCTGCGGCGCATTAGTTAGTTGGTGAGGTGAGAGCT
>F0OV55004IDLZM
TGATACGTCTAGAGTTTGATCCTGGCTCAGAGCGAACGCTGGCGGCGTGCCTAACACATGCAAGTCGAACGGACTCGGGGGGCAACTCCTGAGTTAGTGGCGGACGGGTGAGTAACACGTGGGTCATCTCCCCCCGAGTGAGGAATAAGCCTGCGAAAGCGGGTCTAATACCGCATAACACTCCGGGACACAAGTCTTCGGAGTCAAAGCCGCAAGGCGCTTGGGGATGAGCCTGCGTCCTATTAGCTAGTTGGTAGGGTAATGG
>F0OV55004IZDQ9
TGATACGTCTAGAGTTTGATCCTGGCTCAGGGTGAACGCTGGCGGCGTGCTTTACACATGCAAGTTGAACGAGAACTCGGAGGTTCTTACTTCGGTAAGAAAGGAAGAGGGACAGTAGCGAACGAGTGAGTAACACGTAGTAACCTGCCCACTGGAGGGGGAGAACCACTGGAAACGGTGGCTAATACCGCATAAGCCCGAAAGGGGAAAGCAATTTATTGTGCCGGTGGAGGGGACTGCGGGCCATCAGGAAGATGGTGAGGTAAAAGCTCACCAAACCGACG
>F0OV55004IVGHV
TGATACGTCTAGAGTTTGATCCTGGCTCAGATTGAACGCTGGCGGCAGGCCTAACACATGCAAGTCGAGCGGATGAAGAGAGCTTGCTCTCTGATTCAGCGGCGGACGGGTGAGTAATGCCTAGGAATCTGCCTGATAGTGGGGGACAACGTTTCGAAAGGAACGCTAATACCGCATACGTCCTACGGGAGAAAGCAGGGGACCTTCGGGCCTTGCGCTATCAGATGAGCCTAGGTCGGATTAG
>F0OV55004H8AGC
TGATACGTCTAGAGTTTGATCCTGGCTCAGAACGAACGTTAGCGTCGTGCTTAACACATGCAAGTCGAACGAGAAAGTATCTTCGGATATGAGTAGAGTGGCGCACGGGTGAGTAACACGTGGGTAACCTGCCCTTTGGAGGGGGACAACATCTGGAAACGGATGCTAATACCGCATAAGTCGTCTTCGGACGGGAAAGGTGGCTTCGGCTACCGCCAGAGGATGGGCCCGCGTCCCATCAGCTAGTTGGTAAGGTAACGGCTTACCAAGGCAACG
>F0OV55004IZHFD
TGATACGTCTAGAGTTTGATCCTGGCTCAGGACGAACGCTGGCGGCGTGCCTAATACATGCAAGTAGAACGCTGAAGGGAGAGCTTGCTCTTCTGGATGAGTTGCGAACGGGTGAGTAACGCGTAGGTAC
>F0OV55004H337M
TGATACGTCTAGAGTTTGATCCTGGCTCAGGATGAACGCTAGCGGAACGCCTAACACATGCAAGTCGAACGAGAGTTATTTTGTAGCAATACAAGATAATAAAAGTGGCAAACGAGCGAGTAACACGTACTTAACCTGCCCAGAAGTTGAGGCCAACTACAGAGATGTAGCTAATCCTCAATAGTATCTAAGTGATGAAATTAGCTTAGATTAAAGATTTATCGCTTTTGGAGGGGGGTGCGTCCTATCAGGTTGTTGGTG
>F0OV55004H4JMM
TGATACGTCTAGAGTTTGATCCTGGCTCAGATTGAACGCTGGCGGCATGCTTAACACATGCAAGTCGAACGGTAACGCGGGGGCAACCCTGGCGACGAGTGGCGGACGGGTGAGTAATGCTTGGGAATCTACCCAGTAGCGGGGGATAACCTAGGGAAACTTAGGCTAATACCGCATACGACCTACGGGTGAAAGCGGGGGATCGCAAGACCTCGCACTATTGGATGAGCCCAAGTCGGATTAGCTAGTTGGTGGGGTAACGGCCTACCAAGGCGACG
>F0OV55004IALWF
TGATACGTCTAGAGTTTGATCCTGGCTCAGGATGAACGCTAGCGGTGCGCCTAACACATGCAAGTCGAGCGATATAGCGGCGAACGGGTGAGTAACACGTTGGAACCTGCCTCGAACTCAGGGATAGCCATCCGAAAGGATGATTAATACCGGATAGTCCCGAAAGGGTAAAGATTTTTCGGTTCGAGAGGGGCCTGCGGCCTATCAGCTAGTTGGTAAGGTAATGGCTTACCAAGGCTATGACGGGTAACTGGTGTGAGAGCA
>F0OV55004ICPYS
TGATACGTCTAGAGTTTGATCCTGGCTCAGGGTGAACGCTGGCGGCGTGGATAAGGCATGCAAGTCGAACGGTCATCTTCGGATGGCAGTGGCAAACGGGTTAGTAACGCGTAGGTAACTACCTTAAAGTCTGGAATAACTCGGAGAAATCCGAGCTAATGCTAGATAGTCCCGCAAGGGTAAAGATTTATCGCTTTAAGAGGTGCCTGCGTCCTATCAGCTTGTTGGTAAGGTAATGGCTTACCAAGGCTACGACGGGTAGGGGGTGTGAGAG
>F0OV55004IO3Z2
TGATACGTCTAGAGTTTGATCCTGGCTCAGGATGAACGCTAGCGGCAGGCCTAACACATGCAAGTCGAGGGGCAGCACGAGTAGCAATACTTGGTGGCGACCGGCGCACGGGTGAGTAACGCGTATGCAACCTACCTTTAACAGGAGAATAGCCCCGAGAAATCGGGATTAATGCTCCATATTATTTATGAATCGCATGGTTTATAAATTAAAGCTCCGGCGGTTAAAGATGGGCATGCGTGACATTAATTAGTTGG
>F0OV55004IT3XO
TGATACGTCTAGAGTTTGATCCTGGCTCAGGACGAACGCTGGCGGCGTGGATTAGGCATGCAAGTCGAACGGTAGTACCCTTTCGGGGGTATGAGAGTGGCGAACGGGTGAGTAACGCGTAGGTGATCTACCTTCAAGTGGGGGACAACCCAGGGAAACTTGGGCTAATACCGCATGTGGCAGCAATGCTAAAGCCGGCCTCTGTATATGCTGGTGCTTGGAGATGAGCTTGCGTCTGATTAGCTAGTTGGTGGGGTAA
>F0OV55004IJQSQ
TGATACGTCTAGAGTTTGATCCTGGCTCAGGATGAACGCTGGCGGCGTGCCTAATACATGCAAGTCGAACGCACTAGTTTACTAGTGAGTGGCGAACGGGTGAGTAACACGTAGGTAACCTGCCCTCAAGACGAGGATAACCGCTGGAAACGATGGCTAAGACTGGATAGGAACAGAAGAGGCATCTCTTGTGTTTGCTTAAGGAGGAACCTGCGGCGCATTAGTTAGTTGGTGAGGTAACGGCTCACCAAGGCG
>F0OV55004I3D58
TGATACGTCTAGAGTTTGATCCTGGCTCAGAACAAACGCTGGCGGCGTGCTTAATACATGCAAGTCGAACGTGAAGCTCTGGCTTGCCAGAGTGGAAAGTGGCGAACGGGTGAGTAACACGTAAATAATCTGCCCCTAAGTTTGGGATAACCTTGCCAACGCGAGGCTAATACCGGATGTGGTCATGGAAACGCATGTTTTTATGACTAAAGGCGCAAGTCGCTTAGGGATGAGTTTGCGGCCCATTATGCTTGTTGGCGGGG
>F0OV55004JJB7G
TGATACGTCTAGAGTTTGATCCTGGCTCAGGATAAACGCTGGCGGTGTGCTTTATGCATGCAAGTCGAACGAACTATTTCGGTAGTTAGTGGCAGACGGGTGAGTAACACGTAAGCAACCTATCCCCAAGTGGGGAATAACTCTGAGAAATCGGAGCTAATACCGCATGTGAATCATCTTCGCGAGTGGATGATTTAAAGCCTTCGGGCGCTTAAGGAGGGGCTTGCGTACGATTAGCTTGTTGGTGGGGTAACGGCCTACCAAGGCG
>F0OV55004I2VJM
TGATACGTCTAGAGTTTGATCCTGGCTCAGATTGAACGCTGGCGGCAGGCTTAACACATGCAAGTCGAGCGGTAACAGGGGGTGCTTGCACCCCGCTGACGAGCGGCGGACGGGTGAGTAATGCATAGGAATCTGCCCAGTAGTTGGGGATAGCCCGGGGAAACCCGGATTAATACCGAATACGCCTACGGGGAAAGCAGGGGATCTTCGGACCTTGCGCTATTGGATGAGCCTATGTCGGATTAGCTAGTTGGTAGGGTAACGGCCT
>F0OV55004JZ1UX
TGATACGTCTAGAGTTTGATCCTGGCTCAGGATGAACGCTGGCGGCGTGTCTAAGGCATGCAAGTCGATTGGGTTTAGACCCAAGGCAAACGGGAGAGTAACACATTGGTAATTTACCTTGAGGACGAGAATAACCCGGAGAAATCCGGAATAATACTCGATAATAGTGGGGGGTCATATGACATTCCTACTTAAAGCTTTTGCGCCTCGGGAGAAGCCTATGGACTATCAGCTTGTTGGTGAGGTAATGGCTCACCAAGGCT
>F0OV55004I42VG
TGATACGTCTAGAGTTTGATCCTGGCTCAGAACGAACGTTAGCGGCGCGCTTAACACATGCAAGTCGCACGAGAAAGGGCTTCGGCCCCGGTAAAGTGGCGCACGGGTGAGTAACACGTAGGTCATCTACCCTCGAGTGGGGGACAACCCTCCGAAAGGAGGGCTAATACCGCATGACGCCAGAAATGGCCAAAGCGGGCCTCTCCATGGAAGCTCGCGCTTAAGGATGAGCCTGCGGCCCATCAGCTTGTTGGCGGGGTAACGGCCC
>F0OV55004H4TMB
TGATACGTCTAGAGTTTGATCCTGGCTCAGATGAACGCTAGCGACAGGCCTAACACATGCAAGTCGAACGGGATTTATCCTTCGGGGTAATGAGAGTGGCGCACGGGTGAGTAACGCGTATGCAACCTACCTGTAACTGGGGAATAGCTCCCTGAAAGGGGAATTAACACCGCATAAGACCACACTTTCGCATGGAAGAGTGGTAAAACATTTACAGTTACGTA
>F0OV55004I3M1V
TGATACGTCTAGAGTTTGATCCTGGCTCAGATTGAACGCTGGCGGCGTGCTTAACACATGCAAGTCGGTCGGTAACGCGGGGGCAACCCTGGCGACGAGAGGCGGACGGGTGAGGAACGCTTGGGAATCTGCCCTTCAGCGGGGGACAACCCGGGGAAACCCGGGCTAATACCGCATACGCTCCACGGAGGAAAGCCGGGGACCGCAAGGCCTGGCACTGAAGGATGAGCCCAAGTCGGATTAGCTAGTTGGCGGGGTAACGGCCCACCAAGGCGACGATCCGTAG
>F0OV55004INPK8
TGATACGTCTAGAGTTTGATCCTGGCTCAGGATGAACGCTAGCGGCAGGCTTAATACATGCAAGTCGAGGGGCATCAGGCTGTAGCAATACAGTGCTGGCGACCGGCAAACGGGTGCGGAACACGTACACAACCTTCCTTTAAGTGGGGGATAGCCCAGAGAAATTTGGATTAATACCCCGTAAAATTATGAGATGGCATCATTTTATAATTAAAGCTCCGGCGCTTGAAGATGGGTGTGCGGCTGATTAGGTAGTTGG
>F0OV55004H8EUW
TGATACGTCTAGAGTTTGATCCTGGCTCAGAATGAACGCTGGCGGCGTGCTTAACACATGCAAGTCGAACGAGAAAGGGACTGCTTGCAGTCCTGAGTAGAGTGGCGCACGGGTGAGTAACACGTAGATAATCTGCCTTCAAGCCCGGGATAACTATTCGAAAGGGTAGCTAATACCGGATAAAGTTGATTCACATAAGTGGATTAATGAAAGATTGCCTATTCTTGAAAGCAATTGTTTGGAGATGAGTTTG
>F0OV55004ICWTY
TGATACGTCTAGAGTTTGATCCTGGCTCAGATTGAACGCTGGCGGCATGCCTAACACATGCAAGTCGAACGGTAACAGTAAGGAGCTTGCTCCTTAGCTGACGAGTGGCGGACGGGTGAGTAATACGTAGGAACCGAACTTTAAGAGCGGGACAACTTTAGGAAACTGAAGCTAATACCGCATAAAATTCTGAGGAAGAAAGGGTAGGGATCGAAAGACCAATCGCTTAGAGACGGGCCTACGGAGGATTAGCTAGTTGGAGAGGTAAAAGCT
>F0OV55004ISR03
TGATACGTCTAGAGTTTGATCCTGGCTCAGAACGAACGCTGGCGGCGTGCTTAACACATGCAAGTCGTACGAGAAAGTTTCCTTCGGGAGATGAGTAGAGTGGCGCACGGGTGAGTAACACGTGGATAATCTGCCCAATGGACCGGGATAACACTTCGAAAGGGGTGCTAATACCGGATAAGCCCACAGGCTCTTCGGAGCTTGCGGGAAAAGGTGGGGACCTTCGGGCCTGCCGTCATTGGATGAGTCCGCGGCCCATTAGCTAGTTGG
>F0OV55004IZPQZ
TGATACGTCTAGAGTTTGATCCTGGCTCAGATTGAACGCTGGCGGCGTGCTTAACACATGCAAGTCGAGCGAGAAAGCTCTCTTCGGAGAGTGAGTAGAGCGGCGCACGGGTGAGTAACGCGTGGATAATCTGCCCTGAAGATCGGGATAACAGTTGGAAACGGCTGCTAATACCGTATAATCTGCATATTTAACTTTATGTGGGAAAGATGGCCTCTACTTGTAAGCTATCACTTTTGG
>F0OV55004IA9GL
TGATACGTCTAGAGTTTGATCCTGGCTCAGGACGAACGCTGGCGGCGTGCCTAATACATGCAAGTCGAGCGGACCGATGGGAGCTTGCTCCTTTAGGTTAGCGGCGGACGGGTGAGTAACACGTGGGCAACCTGCCCTGCAGACTGGGATAACTTCGGGAAACCGGAGCTAATACCGGATAACACCGAAAACCGCATGGTTTTCGGTTGAAAGGCGGCTTTTAGCTGTCACTGCAGGATGGGCCCGCGGCGCATTAGCTAGTTGGTGAGG
>F0OV55004I7A17
TGATACGTCTAGAGTTTGATCCTGGCTCAGGATGAACGCTGGCGGCGTGCCTAATACATGCAAGTCGAACGCACTAGTTTACTAGTGAGTGGCGAACGGGTGAGTAACACGTAGGTAACCTGCCCTTAAGACGAGGATAACCATTGGAAACGATGGCTAAGACTGGATAGGAATATTTAAGGCATCTTAAATATTTTAAAAGACCTAGCAATAGGTATGCTTAAGGAGGGGCCTGCGGCGCATTAGTTAGTTGGTGAGGTGAGAG
>F0OV55004H439T
TGATACGTCTAGAGTTTGATCCTGGCTCAGGACGAACGCTGGCGGCGTGCTTAACACATGCAAGTCAAGGGGAACGTTCTGTTTCGATGGGACAAGTATACTGGCGGACGGGTGAGTAACGCGTAGGCAACCTGCCCTTGTGTCTGGGATAACATCGAGAAATCGGTGCTAATAGCGGATGACATCCTGGATATACCTGTATTTGGGATCAAAGGTGCTTTGGTATCGCACAGGGATGGGCCTGCGTTCCATTAG
>F0OV55004ICXFM
TGATACGTCTAGAGTTTGATCCTGGCTCAGGATGAACGCTGGCGGCGTGGATAAGGCATGCAAGTCGAGAGGGTTTAGACCCTCGGCAAACGGGTTAGTAATACATAGGAACATACCCTAGAGTTGCGCATAATTCATTGAAAGATGAAATAATTCGCAATGGTATCTAAGGATTAAAGCTTCGACGCAAGTCGAGGCGCTCTGGGAGTGGCCTGTGGCCTATCAGCTTGTTGGTAAGGTAAAGGCTTACCAAGGCTA
>F0OV55004IH3KF
TGATACGTCTAGAGTTTGATCCTGGCTCAGAGCGAACGTTAGCGGCGGGCTTAACACATGCAAGTCGAACGTGAAAGTCCCTTCGGGGATAAGTAAAGTGGCGCACGGGTGAGTAACACGTAGGTAACCTGTCCTGAGGTCTGGGATAACCACTGGAAACGGTGGCTAATACCGGGTATACTGAGACGCTTAAGGGTGTTTCGGGGAAAGATGAGATTTCGCCTTAGGAGGGGCCTGCGTCCCATCAGTTAGATGGTAGGGTAACGGCCTACCATGACAACGACGGGTAG
>F0OV55004I46BF
TGATACGTCTAGAGTTTGATCCTGGCTCAGGACGAACGCTGGCGGCGTGCCTAATGCATGCAAGTCGAACGAGAATATGTTGAAGTACTTGTACGAATATATATGACAGTGGCGAACGGGTGAGTAACGCGTGAACAACCAACCCTTCACAGGGGGACAACATCTGGAAACGGATGCTAATACCGCATATGCTCACAGTACCGCATGGTACAGTGAGGAAAACTCCGGTGGTGAAGGACGGGTTCGCGTTCCATTAG
>F0OV55004IBUEF
TGATACGTCTAGAGTTTGATCCTGGCTCAGGATGAACGCTGGCGGCGTGCCTAATACATGCAAGTCGAACGCACTAGTTTACTAGTGAGTGGCGAACGGGTGAGTAACACGTAGGTAACCTGCCCTTAAGACGAGGATAACCGTTGGAAACGATGGCTAAGACTGGATAGGAACATTGAAGGCATCTTTGATGTTTTAAAAGACCTAGCAATAGGTATGCTTAAGGAGGGGCCTGCGGCGCATTAGTTAGTTGGTGAGGTGAAGG
>F0OV55004H8IBI
TGATACGTCTAGAGTTTGATCCTGGCTCAGGATAAACGCTAGCGGCAGGCCTAACACATGCAAGTCGAGGGGTAAGGTTCTTTCGGGAATACACGGCCGGCGCACGGGTGAGTAACGCGTATGCAACCTACCTATAGTCTGAAGGATAGCCCGGAGAAATTCGGATTAATACTTCATAATATTCTGAAGAGGCATCTCTTTAGTCTTAAAGCTCCGGCGGCTATAGATGGGCATGCGTGACATTAGCTAGTTGGTGAGG
>F0OV55004IOZX7
TGATACGTCTAGAGTTTGATCCTGGCTCAGGATGAACGCTAGCGGCAGGCTTAACACATGCAAGTCGTGGGGCAGCATAGGGTTGCAATACTTTGATGGCGACCGGCGCACGGGTGAGTAACGCGTATGCAACCTACCCAGTACAGGGGGATAGCCCGGAGAAATTCGGATTAATACCCCATAATGATATTTAGTGGCATCACTGAATATTTAAAGCTACGGCGGTACTGGATGGGCATGCGTAAGATTAG
>F0OV55004I3LNQ
TGATACGTCTAGAGTTTGATCCTGGCTCAGAACGAACGCTGGCGGCGCGTTTTAAGCATGCAAGTCGAACGGTATATAGTCTTCGGATTATAGAGAGTGGCGAACGGGTGAGTAACACGTAGATAATCTACCTTGAAGTGGGGGATAGTCCATGGAAACATGGAGTAATACCGCATATGTCTTTGGATGAAAGTTCCAATTGGAACGCTTTGAGATGAGTCTGCGGCTCATTAGCTTGTTGGTGGGGTAAAGGCCTACCAAGG
>F0OV55004JO354
TGATACGTCTAGAGTTTGATCCTGGCTCAGGATGAACGCTAGCGGCAGGCCTAACACATGCAAGTCGAGGGGCAGCACGAGTAGCAATACTTGGTGGCGACCGGCGCACGGGTGAGTAACGCGTATGCAACCTACCTTTAACAGGAGAATAGCCCCGAGAAATCGGGATTAATGCTCCATATATTATTGATCGCATGGTTTATAAATTAAAGTACTCCGGCCGGGTTAAAGGTAATGGGCGATGCGTGACATTAGTTAGTTGG
>F0OV55004JGW2X
TGATACGTCTAGAGTTTGATCCTGGCTCAGGATGAACGCTGGCGGCGTGCCTAATACATGCAAGTCGAACGCACTAGTTTACTAGTGAGTGGCGAACGGGTGAGTAACACGTAGGTAACCTGCCCTTAAGACGAGGATAACCATTGGAAACGATGGCTAAGACTGGATAGGAATATTTGAGGCATCTTAAATATTTTAAAAGACCTAGCAATAGGTATGCTTAAGGAGGGGCCTGCGGCGCATTAGTTAGTTGGTGGGGTAGAAGCCT
>F0OV55004IK768
TGATACGTCTAGAGTTTGATCCTGGCTCAGGATTAACGCTAGCGGCAGGCCTAACACATGCAAGTCGAGGGGCAGCACGGGGTAGCAATACTCTGGTGGCGACCGGCGCACGGGTGAGTAACGCGTATGCAACCTACCTTTAACAGGAAGATAGCCCCGAGAAATCGGGATTAATACTCCATAATGATTAGAAATCGCATGGTTTTTAATTTAAAGTTCCGACGGTTAAAGATGGGCATGCGTGACATTAGCTAGTTGGTGAGGTAACGG
>F0OV55004IGP52
TGATACGTCTAGAGTTTGATCCTGGCTCAGAACGAACGCTGGCGGCGCGTTTTAAGCATGCAAGTCGAACGGTAAAAGGGTGCTTGCACCCTTTGAGAGTGGCGAACGGGTGAGTAACACGTAGGTGATCTGCCCTTTGGTTGGGGATAGCCTGTGGAAACACAGGGTAATACCGAATAAGATCGGGACTCTTTGGAGATCCGATGAAAGCAGCTTCGGCTGCACCGAAGGATGAGCCTGCGGCTGATTAGCTTGTTGGCGGGG
>F0OV55004IVPTL
TGATACGTCTAGAGTTTGATCCTGGCTCAGAACGAACGCTGGCGGCGTGCTTAACACATGCAAGTCGTACGAGAAAGTTTCCTTCGGGAGATGAGTAGAGTGGCGCACGGGTGAGTAACACGTGGATAATCTGCCCAATGGACCGGGATAACACTTCGAAAGGGGTGCTAATACCGGATAAGCCCACAGGCTCTTCGGAGCTTGCGGGAAAAGGTGGGGACCTTCGGGCCTGCCGTCATTGGATGAGTCCGCGGCCCATTAGCTAGTTGG
>F0OV55004JHXYR
TGATACGTCTAGAGTTTGATCCTGGCTCAGGACGAACGCTGGCGGCGTGCTTAACACATGCAAGTCAAGGAGAAAGTTTCTTTCGGGAGATAAGTAAACTGGCGCACGGGTGAGTAAAATGTAAGTAATCTACCCTTTGGATGGGAATAACTACTAGAAATGGTGGCTAATACCGAATAATGCAGCGGCACCGAGTGGTGATGTTGTTAAAGACCGAAAGGTTGCCAAGGGATGAGCTTGCATCTGATTAGCTAGTTGGCGGGGTAAAAG
>F0OV55004IU2QW
TGATACGTCTAGAGTTTGATCCTGGCTCAGGATGAACGCTGGCGGCGTGCCTAACACATGCAAGTCGAGCGGAGATTACGAGGAGTACTTGTACAAATTGTAATCTTAGCGGCGGACGGGTGAGTAACACGTGAGGAACCTGCCCTTGAGTGGGGAATAACACCGAGAAATGGGTGCTAATACCGCATAATGTCTTGGAAGCGCATGCTTTCGGGACCAAAGGATTTATTCGCTTAAGGATGGACTCGCGTCCGATTAGGTAG
>F0OV55004IUI1O
TGATACGTCTAGAGTTTGATCCTGGCTCAGAATCAACGCTGGCGGCGTGCCTCAGACATGCAAGTCGAACGCGAAAGGCCCCTTCGGGGGCCGAGTAGAGTGGCGCACGGGTGAGTAACACGTAGGTAATTTGCCTTTGGGTGGGGAATAACAGCCGGAAACGGCTGCTAATACCGCATAATGCAGCGGCTCGACATCGAGACAGTTGTTAAAGCGGGGGAACTTTCGAGTCCTCGCGCCTGAAGAGAAGCCTGCGGCGGATTAG
>F0OV55004I2W2W
TGATACGTCTAGAGTTTGATCCTGGCTCAGGACGAACGCTGGCGGCGTGCTTAACACATGCAAGTCGAACGAAGCAATTTGAATAGTTTACTAGGATAATTGACTTAAGTGGCGGACGGGTGAGTAACGCGTGAACAATCTACCTATCAGAGGGGGACAACACTTAGAAATGGGTGCTAATACCGCATGAGACCACACTGCCGCATGGCAGAGGGGTAAAAGATTTATCGCTGATAGATGAGTTCGCGTAT
>F0OV55004IEIG6
TGATACGTCTAGAGTTTGATCCTGGCTCAGGATGAACGCCGGCGATGTGGATTAGGCATGCAAGTCAAACGGCTTACGCAAGTAAGCAGTGGCGAACGAGTTAGTAACACGTGGGTAACATACCCTTGAGTCAGAAATAACCTAGAGAAATCTAGGATAATGTCTGATGACCCTCGGTGTCGCAAGACACTTAGGTAAAGGCTTCGGCCGCTCGAGGATTGGCCCGCGTCCTATCAGCTAGTTGGTGAGGTAATGG
>F0OV55004I2ZFA
TGATACGTCTAGAGTTTGATCCTGGCTCAGAACGAACGCTGGCGGCGTGCTTAACACATGCAAGTCGAACGTGAAAGGGACTTCGGTCCTGAGTAAAGTGGCGCACGGGTGAGTAACACGTGGATAATCTACCCGATGGACCGGGATAACACTTCGAAAGGGGTGCTAATACCGGATAAGCCCACAGGCTCTTTGGAGTTTGCGGGAAAAGGTGGGGACCTCCGGGCCTACTGTCATTGGATGAGTCCGCGGCCCATTAGCTAGTTGGTAGGGTAATGG
>F0OV55004H3MC1
TGATACGTCTAGAGTTTGATCCTGGCTCAGATTGAACGCTGGCGGCAGGCCTAACACATGCAAGTCGAGCGGTAGCACAGAGAAGCTTGCTTCTTGGGTGACGAGCGGCGGACGGGTGAGTAACGCGTGGGAATCTACCTGGTAGTGGGGGACAACAGTCGGAAACGACTGCTAATACCGCATACGCCCTTCGGGGAAAGTGGGGGATCTTCGGACCTCACGCTATCAGATGAGCCCGCGTCGGATTAGCTTGTTGGTG
>F0OV55004I13DH
TGATACGTCTAGAGTTTGATCCTGGCTCAGATTGAACGCTGGCGGCATGCTTTACACATGCAAGCCGAACGGCAGCACGGGGGCAACCCTGGTGGCGAGTGGCGAACGGGTGAGTAATGCATCGGAACGTGCCCAGTAGTGGGGGATAACGCGTCGAAAGATGTGCTAATACCGCATACGCACTACGGTGGAAAGCGGGGGACCGCAAGGCCTCGCGCTATTGGAGCGGCCGATGTCCGATTAGCTAGTTGGTGGGG
>F0OV55004IE75Z
TGATACGTCTAGAGTTTGATCCTGGCTCAGAACGAACGCTGGCGGCGTGCTTAACACATGCAAGTCGTACGAGAAAGTTTCCTTCGGGAGATGAGTAGAGTGGCGCACGGGTGAGTAACACGTGGATAATCTGCCCAATGGACCGGGATAACACTTCGAAAGGGTGCTAATACCGGATAAGCCCACAGGCTCTTCGGAGCTTGCGGAAAAGGTGGGACCTCGGCCTGCCGTCATTGGATGAGTCCGCGGCCCATTAGCTAGTTGG
>F0OV55004IGGBH
TGATACGTCTAGAGTTTGATCCTGGCTCAGAGCGAACGCTGGCGGCGTGCCTAACACATGCAAGTCGAACGGACTCGGGGGCGAACTCCTGAGTTAGTGGCGGACGGGTGAGTAACACGTGGGTCATCTCCCCCCGAGTGAGGAATAAGCCTGCGAAAGCGGGTCTAATACCGCATAACACTCCGGGACACAAGTCTTCGGAGTCAAAGCCGCAAGGCGCTTGGGGATGAGCCTGCGTCCTATTAGCTAGTTGGTAGGGTAATGG
>F0OV55004JC42J
TGATACGTCTAGAGTTTGATCCTGGCTCAGATTGAACGCTGGCGGCATGCCTTACACATGCAAGTCGAACGGTAACAGGGAGCTTGCTCCGCTGACGAGTGGCGAACGGGTGAGTAAAGTATCGGAACGTACCATTCAGTGGGGGATAACGTAGCGAAAGTTACGCTAATACCGCATATTCTGTGAGCAGGAAAGCAGGGGTATCGCAAGACCTTGCGCTGATTGAGCGGCCGATATCAGATTAG
>F0OV55004IO3X6
TGATACGTCTAGAGTTTGATCCTGGCTCAGGGTGAACGCTGGCGGCGTGCTTGACACATGCAAGTCGAACGGTATGTGGCAACACATAGAGTGGCGAACGGGTGAGTAACACGTGGGAACGTACCTTCTGCAGGGGGATAACTGACCGAAAGGACAGCTAATACCGCATAAGACCGAGAGGAGAAAGGTGCAACAGCATCGGCAGAGGAGCGGCCCGCGGACCATCAGCTAGTTGGTGGGGTAAGAGCCTACCAAGG
>F0OV55004INT7G
TGATACGTCTAGAGTTTGATCCTGGCTCAGGACGAACGCTGGCGGCGTGCTTAACACATGCAAGTGGAGCGACGAACCAGGCTTCGGCCTGGGGCAGAGCCGCGAACGGGTGAGTAACACGTGGGTAACGTGCCCCGATGACCGGGACAACCCGGGGGAAACCCGGGCTAATACCGGATGTGCTCCCCTCACACCAGTGAGGGGTGGAAAGGAAGCCTCGGCCTCCGCATCGGGATCGGCCCGCGGCCCATTAGCTTGTTGGTGAGGTAACGGCTCACCAAGG
>F0OV55004ILGPJ
TGATACGTCTAGAGTTTGATCCTGGCTCAGATTGAACGCTGGCGGCGTGCCTAACACATGCAAGTCGTGCGAGAAAGTTCCCTTCGGGGAGCGAGTAGAGTGGCGCACGGGTGAGTAACACGTGGATAATCTGCCCAATGGACCGGGATAACACTTCGAAAGGGGTGCTAATACCGGATAAGCCCACAGGCTCTTCGGAGCTTGCGGGAAAAGGTGGGGACCTTCGGGCCTGCCGTCATTGGATGAGTCCGCGGCCCATTAGTTAGTTGG
>F0OV55004I8315
TGATACGTCTAGAGTTTGATCCTGGCTCAGAATGAACGCTGGCGGCGTGCTTAACACATGCAAGTCGAACGAGAAAGGGATTGCTTGCAATCCCGAGTAGAGTGGCGCACGGGTGAGTAACACGTAGATAATCTGCCTTCAAGCCTGGGATAACTATTCGAAAGGGTAGCTAATACCGGATAAAGTCGATCTACACAAGTAGATTGATGAAAGATTGCCTCTTCTTGAAAGCAATTGTTTGGAG
>F0OV55004I1WO6
TGATACGTCTAGAGTTTGATCCTGGCTCAGAACGAACGCTGGCGGCGTGCTTAACACATGCAAGTCGTACGAGAAAGTTTCCTTCGGGAGATGAGTAGAGTGGCGCACGGGTGAGTAACACGTGGATAATCTGCCCAATGGACCGGGATAACACTTCGAAAGGGGTGCTAATACCGGATAAGCCCACAGGCTCTTCGGAGCTTGCGGGAAAAGGTGGGGACCTTCGGGCCTGCCGTCATTGGATGAGTCCGCGGCCCATTAGCTAGTTGGG
>F0OV55004JYSNX
TGATACGTCTAGAGTTTGATCCTGGCTCAGAACGAACGCTGGCGGCGTGCTTAACACATGCAAGTCGTACGAGAAAGTTTCCTTCGGGAGATGAGTAGAGTGGCGCACGGGTGAGTAACACGTGGATAATCTGCCCAATGGACCGGGATAACACTTCGAAAGGGGTGCTAATACCGGATAAGCCCACAGGCTCTTCGGAGCTTGCGGGAAAAGGTGGGGACCTTCGGGCCTGCCGTCATTGGATGAGTCCGCGGCCCATTAGCTAGTTGG
>F0OV55004IRTC8
TGATACGTCTAGAGTTTGATCCTGGCTCAGGATGAACGCTAGCGGCAGGCTTAACACATGCAAGTCGAGGGGCAGCACGTCTTCGGATGGTGGCGACCGGCGCACGGGTGCGTAACGCGTATACAATCTACCTTTTACGGGGGCATAGCCCGGGGAAACCCGGATTAATATCCCATGGTATCATTTAGTGGCATCACTTGAATGATTAAAGTTTCGGCGGTAAAAGATGAGTATGCGTCCTATTAGCTAGATGGTAAGGTAACGG
>F0OV55004IRFBO
TGATACGTCTAGAGTTTGATCCTGGCTCAGGACGAACGCTGGCGGCGTGCCTAACACATGCAAGTCTACTCAGCAATGGGTGGCGAACGGGTGAGTAACGCGTAGACAATCTGCCCTTTAATCACGAATAACCTAGTGAAAACTGGACTAACACGGGATGTGGTCGCGATATGGCATCATATGCGATCAAAGACGTAGTCGTTAAAGGAGGAGTCTGCGTAACATTAGCTAGTTGGTAAGGTAACGGCTTACCAAGGCG
>F0OV55004IBLCD
TGATACGTCTAGAGTTTGATCCTGGCTCAGGATGAACGCTAGCGGTGCGCCTAACACATGCAAGTCGAGCGATATAGCGGCGAACGGGTGAGTAACACGTTGGAACCTGCCTCGAACTCAGGGATAGCCATCCGAAAGGATGATTAATACCGGATAGTCCCGAAAGGGTAAAGATTTTTCGGTTCGAGAGGGGCCTGCGGCCTATCAGCTAGTTGGTAAGGTAATGGCTTACCAAGGCTATGACGGGTAACTGGTGTGAGAGCA
>F0OV55004IUI8G
TGATACGTCTAGAGTTTGATCCTGGCTCAGAACGAACGCTGGCGGCGCGTTTTAAGCATGCAAGTCGAACGGTATACGGTCTTCGGACTGTAGAGAGTGGCGGACGGGTGAGTAACACGTAGATAATCTGCCTTGAAGTGGGGGATAGTCCATGGAAACATGGAGTAATACCGCATATGTCTTTGGATGAAAGTTCCAATTGGAACGCTTTGGGATGAGTCTGCGGCTCATTAGCTAGTTGGTGGGGTAAAGGCCTACCAAGG
>F0OV55004IMXZ2
TGATACGTCTAGAGTTTGATCCTGGCTCAGGATGAACGCTGACAGAATGCTTAACACATGCAAGTCGACTTGAGAATCCTTCGGGGTTGATAGGGTGGCGGACGGGTGAGTAACGCGTAAAGAACTTGCCCTTCAGTTGGGGACAACATCTCGAAAGGGGTGCTAATACCCGATACGATCATTTTAAGGCATCTTAAGATGATGAAAGCTATATGCGCTGAAGGAGAGCTTTGCGTCCTATTAGCTAGTTGGTG
>F0OV55004IFZI4
TGATACGTCTAGAGTTTGATCCTGGCTCAGGATGAACGCTGGCGGCATGCCTAATACATGCAAGTCGAACGAATTGACCTTCGGGTCAGTTAGTGGCGAACGGGTGAGTAACACGTAGATAACCAACCCTAAAGACGAGGATAACCCGGGGAAACCTGGACTAATACTGGATAGGAGCTATTTTCAAAAGAGGATAGTTTTAAAGATGCCTTAAAGCATCGCTATAGGCTGGGACTGCGTCGCATTAGCTAGTTGGTGGAGTAACGGCCC
>F0OV55004IHK8L
TGATACGTCTAGAGTTTGATCCTGGCTCAGGATGAACGCTGGCGGCATGCCTAATACATGCAAGTCGAACGCACTAGTTTACTAGTGAGTGGCGAACGGGTGAGTAACACGTAGATAACCAACCCTAAAGACGAGGATAACCCGGGGAAACCTGGACTAATACTGGATAGGAGCTAATTTCACAAGGGATTAGTTTTAAAGGCGCATTAAAGCGCCGCTATAGGATGGGACTGCGTCGCATTAGCTAGTTGGTGGGGTAACGGCCTACCAAGG
>F0OV55004I9WIO
TGATACGTCTAGAGTTTGATCCTGGCTCAGGATGAACGCTAGCGGCAGGCTTAACACATGCAAGTCGAGGGGTAACAGGGTGCTTGCACCGCTGACGACCGGCGCACGGGTGCGTAACGCGTATACAATCTACCTTTTACAGGGGCATAGCCCGGGGAAACCCGGATTAATATCCCATGGTATCATTTAGTGGCATCATTTGAATGATTAAAGCTTCGGCGGTAAAAGATGAGTATGCGTCCTATTAGTTAGTTGGTAAGGTAACGG
>F0OV55004ITLQI
TGATACGTCTAGAGTTTGATCCTGGCTCAGAGTGAACGCTGGCGGCATGCTTAACACATGCAAGTCGAACGGATTCCGGCAGTATATCGTCGGAGTTAGTGGCAGACGGGTGAGTAATGCATGGATAATTTACCTTCAAGAGAGGGATAACCCCGGGAAACCGGAGCTAGTACCGCATAAGATCACGTTCTGTGTTAAATCGGAATGGGATTAAAGTTATCAGCAATGAAGACGCTTGGAGATATGTCC
>F0OV55004IC8TJ
TGATACGTCTAGAGTTTGATCCTGGCTCAGGACGAACGCTGGCGGCGTGCCTAACACATGCAAGTCTACTCAGCAATGGGTGGCGAACGGGTGAGTAACGCGTAGACAATCTGCCCTTTAATCACGGATAACCTAGTGAAAACTGGACTAACACGGGATGTGGTCGCGATATGGCATCATATGCGATCAAAGACGTAGTCGTTAAAGGAGGAGTCTGCGTAACATTAGCTGGTTGGTAAGGTAACGGCTTACCAAGG
>F0OV55004JNF5Q
TGATACGTCTAGAGTTTGATCCTGGCTCAGGATGAACGCTAGCGGCAGGCCTAACACATGCAAGTCGAACGGTAACAGGGTAGCAATACCGCTGACGAGTGGCGCACGGGTGCGTAACGCGTATGCAACCTACCTATAACAGAGGGATAGCCCCGAGAAATTGGGAATAATACCCCATAGTATTGATTTATTGCCTAATAGATTAATTAAAGCTGAGGCGGTTATAGATGGGCATGCGTAACATTAGCTAGTTGGTG
>F0OV55004IWVLH
TGATACGTCTAGAGTTTGATCCTGGCTCAGAACGAACGCTGGCGGCGTGCTTAACACATGCAAGTCGTACGAGAAAGTTTCCTTCGGGAGATGAGTAGAGTGGCGCACGGGTGAGTAACACGTGGATAATCTGCCCAATGGACCGGGATAACACTTCGAAAGGGGTGCTAATACCGGATAAGCCCACAGGCTCTTCGGAGCTTGCGGGAAAAGGTGGGGACCTTCGGGCCTGCCGTCATTGGATGAGTCCGCGGCCCATTAGCTAGTTGGG
>F0OV55004H8VEB
TGATACGTCTAGAGTTTGATCCTGGCTCAGGATGAACGCTAGCGGGAGGCCTAACACATGCAAGTCGAACGGGATTGAGAGCTTGCTCTCATGAGAGTGGCGCACGGGTGAGTAACGCGTATGCAACCTGCCCTTGACAGGGGGATAGCCCGGAGAAATCCGGATTAATACCCCATGGTATTTAAGTTCCGCATGGGATTTAAATTAAAGATTTATCGGTCAGGGATGGGCATGCGTGACATTAGCTAGTTGGCGGGG
>F0OV55004IWINA
TGATACGTCTAGAGTTTGATCCTGGCTCAGGATGAACGCTAGCGGGAGGCTTAACACATGCAAGTCGAGGGGTAGGGAAGCAATTCCTGAGACCGGCGGACGGGTGCGTAACGCGTATGCAACTTGCCTTATACAGGGGGATAGCCCGTGGAAACGCGGATTAATACCCCATACGTCATTGATATCGCATGGTATTTATGATAAAACTGAGGTGGTATAAGATGGGCATGCGTCTGATTAGCTTGTTGGTAAGGTAACGG
>F0OV55004I3MYS
TGATACGTCTAGAGTTTGATCCTGGCTCAGGATGAACGCCGGCGGCATGCCTAATACATGCAAGTCGAACGCACTAGTTTACTAGTGAGTGGCGAACGGGTGAGTAACACGTAGATAACCAACCCTAAAGACGAGGATAACCCGGGGAAACCTGGACTAATACTGGATAGGAGCTAATTTCACAAGAGATTAGTTTTAAAGGCGCATTAAAGCGCCGCTATAGGATGGGACTGCGTCGCATTAGCTAGTTGTGGGGTAACGGCCTACCAAGGCG
>F0OV55004ISTZB
TGATACGTCTAGAGTTTGATCCTGGCTCAGGATGAACGCTAGCGGGAGGCTTAACACATGCAAGTCGAGCGGGATCCCCTTCGGGGGTGAGAGCGGCGCACGGGTGCGTAACGCGTATGCAACCTGCCTTGTACAGGGGGATAGCCCATGGAAACGTGGATTAATACCCCATAGTATTGTTAGATCGCATGGTTTAACAATTAAAGTTTAGGTGGTACAAGATGGGCATGCGTAGGATTAGCTAGTAGGTGAGGTAACGGCTC
>F0OV55004H3KYI
TGATACGTCTAGAGTTTGATCCTGGCTCAGAGCGAACGCTGGCGGCGCGCTTAATACATGCAAGTCGAGCGTTAGTCATTTTGGGTAACTAAGATGGCAAAAGCGGCGGACGGGTGAGTAACACGTAGATAACCTGCCCTTAAATCGAGGATAACATCGGGAAACTGGTGCTAATACTCGATGTGCCCATAAACTTACGAGGAGTTTTTGGGTAAAGGTGGCCTATGCTTGCAAGCTAATGTTTAAGGAAGGGTCTGCGTCCTATCAGG
>F0OV55004I7W4U
TGATACGTCTAGAGTTTGATCCTGGCTCAGAACGAACGCTGGCGGCGTGCCTAACACATGCAAGTCGAACGCGAAAGTTTTCTTCGGAAAGCGAGTAGAGTGGCGCACGGGTGAGTAACACGTGGATAACCTGCCCTAGAGTCTGGGATAACACTTCGAAAGGGGTGCTAATACCGGATAAGCCCACGCTTTCTTCGGAAGAAGTGGGAAAAGATTTATTGCTCTAGGATGGGTCCGCGGTCCATTAGCTAGTTGGTGGGGTAATGGCCTACCAAGG
>F0OV55004JN76B
TGATACGTCTAGAGTTTGATCCTGGCTCAGGATGAACGCTGGCGGCATGCCTAATACATGCAAGTCGAACGCACTAGTTTACTAGTGAGTGGCGAACGGGTGAGTAACACGTAGATAACCAACCCTAAAGACGAGGATAACCCGGGGAAACCTGGACTAATACTGGATAGGAGCTAATTTCACAAGGGATTAGTTTTAAAGGCGCATTAAAGCGCCGCTATAGGATGGGACTGCGTCGCATTAGCTAGTTGGTGGGGTAACGGCCTACCAAGG
>F0OV55004IHEJ2
TGATACGTCTAGAGTTTGATCCTGGCTCAGGATAAACGCTAGCGGCGCGCCTAATGCATGCAAGTCGAGCGATGAGATCCTTCGGGGTCATCAGCGGCAAACGGGTGAGTAACACATAGGTAACCTACCTCCAAGCCGGGGATAACGGTCGGAAACGGTCGCTAATACCCGATGCGTACGGCTAACAGGAGACTATAGTCGTAGAAAGTTACGGCGCTTGGAGAGGGGCCTGTGGCCCATCAGCTAGTTGGTAGGGTAACGGCTTACCAAGG
>F0OV55004IV34M
TGATACGTCTAGAGTTTGATCCTGGCTCAGGATGAACGCTGGCGGCGTGCCTAATACATGCAAGTCGAACGCACTAGTTTACTAGTGAGTGGCGAACGGGTGAGTAACACGTAGGTAACCTGCCCTCAAGACGAGGATAACCGTTGGAAACGATGGCTAAGACTGGATAGGAACAGAAGAGGCATCTCTTGTGTTTTAAAAGACCTAGCAATAGGTATGCTTGAGGAGGGGCCTGCGGCGCATTAGTTAGTTGGCGGGGTGAAGG
>F0OV55004I4AA8
TGATACGTCTAGAGTTTGATCCTGGCTCAGGATGAACGCTAGCGGCAGGCTTAACACATGCAAGTCGAGGGGCAGCACGTCTTCGGATGGTGGCGACCGGCGCACGGGTGCGTAACGCGTATACAATCTACCTTTTACAGGGGCATAGCCCGGGGAAACCCGGATTAATATCCCATGGTATCATTTAGTGGCATCACTTGAATGATTAAAGTTTCGGCGGTAAAAGATGAGTATGCGTTCTATTAGCTAGATGGTAAGGTAACGG
>F0OV55004H3OOP
TGATACGTCTAGAGTTTGATCCTGGCTCAGGATGAACGCTAGCGGCAGGCTTAACACATGCAAGTCGAGGGGCAGCACGTCTTCGGATGGTGGCGACCGGCGCACGGGTGCGTAACGCGTATACAATCTACCTTTTACAGGGGCATAGCCCGGGGAAACCCGGATTAATATCCCATGGTATCATTTAGTGGCATCACTTGAATGATTAAAGCTTCGGCGGTAGAAGATGAGTATGCGTCCTATTAGCTAGATGG
>F0OV55004IT6LX
TGATACGTCTAGAGTTTGATCCTGGCTCAGATTGAACGCTGGCGGCAGGCCTAGCACATGCAAGCCGAGCGGATGAGGGTAGCTTGCTACCTGATTCAGCGGCGGACGGGTGAGTAATGCCTAGGAATCTGCCCGATAGTGGGGGACAACGTTTCGAAAGGAACGCTAATACCGCATACGTCCTACGGGAGAAAGCAGGGGACCTTCGGGCCTTGCGCTATCGGATGAGCCTAGGTCGGATTAGCTAGTTGGTGGGGTAAAGG
>F0OV55004IS9T2
TGATACGTCTAGAGTTTGATCCTGGCTCAGGATGAACGTTGGCGGCGTGCCTAATACATGCAAGTCGAACGCGAAGCTTGTTTTCGGACGAGCGGAGAGTGGCGCACGGGTGAGTAACACATGGCTGACCTGCCCTTCAGAGGGGGACAACCACTGGAAACGGTGGCTAATACCCCATATGCTCACGGTGATTAGAAAGCGGTGAGGAAACGTTCCGGCGCTGAAGGAGGGGCTGTGGCCCATCAGCTAGTTGGTAGGGTAAAGG
>F0OV55004H874G
TGATACGTCTAGAGTTTGATCCTGGCTCAGGACGAACGCTGGCGGCGTGCCTAACACATGCAAGTCTACTCAGCAATGGGTGGCGAACGGGTGAGTAACGCGTAGACAATCTGCCCTTTAATCACGAATAACCTAGTGAAAACCGGACTAACACGGGATGTGGTCGCGATATGGCATCATATGCGATCAAAGACGTAGTCGTTAAAGGAGGAGTCTGCGTAACATTAGCTAGTTGGTAAGGTAACGGCTTACCAAGGCGACG
>F0OV55004H7C5N
TGATACGTCTAGAGTTTGATCCTGGCTCAGGACGAACGCTGGCGGCGTGCCTAATACATGCAAGTCGAGCGGAACCATTGGAGCTTGCTCCTTTGGTTTAGCGGCGGACGGGTGAGTAACACGCGGGCAACCTGCCCTGCAGATCGGGATAACTCCGGGAAACCGGTGCTAATACCGAATAGTTTGTGGCCTCTCATGAGGCTGCACGGAAAGCGGTTTCGGCTGTCATTGCAGGATGGGCCCGCGGCGCATTAG
>F0OV55004IOSWJ
TGATACGTCTAGAGTTTGATCCTGGCTCAGGACGAACGCTGGCGGCGTGGATTAGGCATGCAAGTCGAACGGTATCATACCTTCGGGTATGAGAGAGTGGCGAACGGGTGAGTAACACGTAGGTGATCTACCCTCGAATCGGGGACAACCCAGGGAAACTTGGGCTAATACCGGATGCGCGTATCCTTAGGGATGCGTAAAAGATGGCAGTAATGCTGTCGTTTGGGGATGAGCCTGCGCCCTATTAGTTAGTTGGTGAGGTAACGG
>F0OV55004IDU9W
TGATACGTCTAGAGTTTGATCCTGGCTCAGGATGAACGCTGGCGGCATGCCTAATACATGCAAGTCGAACGAACTAGTTTACTAGTTAGTGGCGAACGGGTGAGTAACACGTAGATAACCAACCCTTAAGACGAGGATAACCCGGGGAAACCTGGACTAATACTGGATAGGAGCTATTTTCAAAAGAGGATAGTTTTAAAGGTGCCCTAAAGCACCGCTAAAGGCTGGGACTGCGTCGCATTAGCTAGTTGGTGGGGTAACGGCCTACCAAGGCAACGATGCG
>F0OV55004H8YDB
TGATACGTCTAGAGTTTGATCCTGGCTCAGGATGAACGCTGGCGGCGTGCCTAATACATGCAAGTCGAACGCACCATTTCGGTGGTGAGTGGCGAACGGGTGAGTAACACGTAGATAACCTGCCCTTAAGACGAGGATAACCATTGGAAACGATGGCTAAGACTGGATAGGAATATTAGAGGCATCTCTGATATTTTAAAAGACCTAGCAATAGGTATGCTTAAGGAGGGGTCTGCGGCGCATTAGTTAGTTGGTGGGGTG
>F0OV55004IFUCO
TGATACGTCTAGAGTTTGATCCTGGCTCAGGATGAACGCTGGCGGCGTGCCTAACACATGCAAGTCGAACGAGAAGTTAACCGCTGATTCCTTCGGGATGAGGAGGTTAGCAGAAAGTGGCGAACGGGTGAGTAACGCGTGGGTAATCTACCCTGTAAGTGGGGGATAACCCTCCGAAAGGAGGGCTAATACCGCATAATATCTTCACTTCTAAAAGAAGAGAAGATTAAAGATGGCCTCTGTCTTAAGCTATCACTTCAGG
>F0OV55004IBKFH
TGATACGTCTAGAGTTTGATCCTGGCTCAGGACGAACGCTGGCGGCGTGCCTAACACATGCAAGTCGAACGAGAAAGGGACTTCGGTCCTGAGTAGAGTGGCGCACGGGTGAGTAACACGTGGATAATCTGCCTGATAATCCGGGATAACCTCTCGAAAGAGGAGCTAATACCGGATAAGCCCACAGCCTCCTCGGAGGCAGCGGGAAAAGATGGCCTCTTCATGAAAGCTATTGTTATCAGATGAGTCCGCGG
>F0OV55004INQFG
TGATACGTCTAGAGTTTGATCCTGGCTCAGGATTAACGCTAGCGGCAGGCCTAACACATGCAAGTCGAGGGGTAACAGGGAGCTTGCTCCGCTGACGACCGGCGCACGGGTGCGTAACGCGTATGAAACTTGCCCTGTACAGGGAGATAGCCCGGGGAAACTCGGATTAATATCCCATAATGTTTAGATATCGCATGGTATTTAAATTAAAGCCCCGGCGGTACAGGATGGTCATGCGTGACATTAGCTAGTTGGTGAGGTAACGG
>F0OV55004IJKR5
TGATACGTCTAGAGTTTGATCCTGGCTCAGGATGAACGCTAGCGACAGGCCTAACACATGCAAGTCGAACGGGATTTAGTAGCTTGCTACTAATGAGAGTGGCGCACGGGTGAGTAACGCGTATGCAACCTGCCTGTAACAGGGGAATAGCTCCCTGAAAGGGGAATTAACACCGCATAAGACCACACTGCCGCATGGTAGAGTGGTAAAATATTTATAGGTTACAGATGGGCATGCGTGACATTGG
>F0OV55004JMU9O
TGATACGTCTAGAGTTTGATCCTGGCTCAGAACGAACGCTGGCGGCAGGCTTAACACATGCAAGTCGAGCGAAGCCTTCGGGCTTAGCGGCGGACGGGTGAGTAACGCGTGGGAACGTGCCCTTCACTACGGAATAGTCCCTGGAAACGGGGTTTAATACCGTATGCGCCCTTCGGGGAAAGATTTATCGGTGAAGGATCGGCCCGCGTCTGATTAGGTAGTTGGTGGGGTAATGGCCTACCAAGCCGACGATCAGTAGCTGGTTTGAGAGGATGAT
>F0OV55004H73MD
TGATACGTCTAGAGTTTGATCCTGGCTCAGGACGAACGCTGGCGGCGTGCCTAATACATGCAAGTCGAACGCACCATTTCGGTGGTGAGTGGCGAACGGGTGAGTAACACGTAGATAACCTGCCCTTAAGACGAGGATAACCATTGGAAACGATGGCTAAGACTGGATAGGAATATTAGAGGCATCTCTGATATTTTAAAAGACCTAGCAATAGGTATGCTTAAGGAGGGGTCTGCGGCGCATTAGTTAGTTGGTGGGGTGA
>F0OV55004IWJ33
TGATACGTCTAGAGTTTGATCCTGGCTCAGGATGAACGCTGGCGGCGTGCCTAATACATGCAAGTCGAACGCACTAGTTTACTAGTGAGTGGCGAACGGGTGAGTAACACGTAGGTAACCTGCCCTCAAGACGAGGATAACCGTTGGAAACGATGGCTAAGACTGGATAGGAACAGAAGAGGCATCTCTTGTGTTTTAAAAGACCTAGCAATAGGTATGCTTGAGGAGGGGCCTGCGGCGCATTAGTTAGTTGGCGGGGTGAA
>F0OV55004IFFZW
TGATACGTCTAGAGTTTGATCCTGGCTCAGAACGAACGCTGGCGGCGCGTTTTAAGCATGCAAGTCGAACGGTATACGGTCTTCGGACTGTAGAGAGTGGCGAACGGGTGAGTAACACGTAGATAATCTGCCTTGAGGTGGGGGATAGTCCATGGAAACATGGAGTAATACCGCATATGTCTTAGGATGAAAGTTCCAATTGGAACGCTTTGGGATGAGTCTGCGGCTCATTAGCTAGTTGGTGGGGTAAAGGCCTACCAAGG
>F0OV55004JGSK1
TGATACGTCTAGAGTTTGATCCTGGCTCAGGATGAACGCTAGCGGCAGGCCTAACACATGCAAGTCGAGGGGTAACAGGAGTAGCAATACTTGCTGACGACCGGCGCACGGGTGAGTAACGCGTATGCAACCTACCCTTAACTGGGGAATAGCCCGAAGAAATTCGGATTAATGCCCCATAATACTGTATTGAAGCATTTCAGTGCATTTAAAACTCCGGTGGTTAAGGATGGGCATGCGTGACATTAGCTAGTTGGTG
>F0OV55004IIBL7
TGATACGTCTAGAGTTTGATCCTGGCTCAGGATGAACGCTGGCGGTAGGTCTGACACATGCAAGTCGAACGGGAAGCCGGTGCTTGCACCGGCAGAGAGTGGCGAACGGCTGAGTAACACGTAGGAACCTACCCCCCGGTTCGGGATAACAAGCCGAAAGGCTTGCTAATACCGGATATATTCTTCGGAAGGAAAGGCTTGCTGCCGGGGAGGGGCCTGCGGCCTATTAGCTTGTTGGTGAGGTAAAGGCTCACCAAGGCTATGATGGGTAG
>F0OV55004H7BMP
TGATACGTCTAGAGTTTGATCCTGGCTCAGAGCGAACGTTAGCGGCGGGCTTAACACATGCAAGTCGAACGCAGAGGGAGTGCTTGCACTTCCAATGAGTGGCGCACGGGTGAGTAACACGTAGGTAATCTATCCTTTGTTCAGGGACAACCATTGGAAACGATGGCTAATACCAAATAAGCTTGAGACGGCTCCGGCTGTTTCGAGGAGAGCTGAGAAGCGACGAAGGAGGAGCCTGCGGTCCATCAGTTAG
>F0OV55004JG4FK
TGATACGTCTAGAGTTTGATCCTGGCTCAGGACGAACGCTGGCGGCGTGGATTAGGCATGCAAGTCGAACGGTATCATACCTTCGGGTATGAGAGAGTGGCGAACGGGTGAGTAACACGTAGGTGATCTACCCTCGAATCGGGGACAACCCAGGGAAACTTGGGCTAATACCGGATGCGCGTATCCTTAGGGATGCGTAAAAGATGGCAGTAATGCTGTCGTTTGGGGATGAGCCTGCGCCCTATTAGTTAGTTGGTGAGGTAACGG
>F0OV55004IOK1Y
TGATACGTCTAGAGTTTGATCCTGGCTCAGGATGAACGCTGGCGGCGTGCCTAGTACATGCAAGTCGAACGCACTAGTTTACTAGTGAGTGGCGAACGGGTGAGTAACACGTAGGTAACCTGCCCTTAAGACGAGGATAACCGTTGGAAACGATGGCTAAGACTGGATAGGAACATTGAAGGCATCTTTGATGTTTTAAAAGACCTAGCAATAGGTATGCTTAAGGAGGGGCCTGCGGCGCATTAGTTAGTTGGTGAGGTGAAGG
>F0OV55004IHTTS
TGATACGTCTAGAGTTTGATCCTGGCTCAGGACGAACGCTGGCGGCGTGCCTAACACATGCAAGTCTACTCAGCAATGGGTGGCGAACGGGTGAGTAACGCGTAGACAATCTGCCCTTTAACCACGGATAACCTAGTGAAAACTGGACTAAAACGGGATGTGGTCGCGATATGGCATCATAAGCGATCAAAGACGTAGTCGTTAAAGGAGGAGTCTGCGTAACATTAGCTAGTTGGTAAGGTAACGGCTTACCAAGGCGACG
>F0OV55004IH3VT
TGATACGTCTAGAGTTTGATCCTGGCTCAGGATGAACGCTAGCGGGAGGCTTAACACATGCAAGTCGAGGGGCATCACGCCTTCGGGTGGTGGCGACCGGCGCACGGGTGCGTAACGCGTATGCAACCTGCCTTATGCAGGGGGATAGCCCATGGAAACGTGGATTAATACCCCATAAGCTTTATTATATGCATATATATTAAAGGAAAACTTAGGTGGCATAAGATGGGCATGCGTCTGATTAGCTAGTTGG
>F0OV55004IK8Z9
TGATACGTCTAGAGTTTGATCCTGGCTCAGAACGAACGTTAGCGGCGTGCTTAACACATGCAAGTCGAACGAGAAAGTATCTTCGGATATGAGTAGAGTGGCGCACGGGTGAGTAACGACGTGGGTAACCTGCCCTTTGGAGGGGACAACCATCTGGGAAACGGATGCTAATACCGCATAAGTCCGTCTTCGGACGGGAAAGGTGGCTTCGGCTACCGCCAGAGGATGGCCCGCGTCCCATCGAGGCTAGTTGGTAAGGTAACGGCTTACCAAGGCAACGG
>F0OV55004I97ZQ
TGATACGTCTAGAGTTTGATCCTGGCTCAGGATGAACGCTGGCGGCGTGCCTAATACATGCAAGTCGAACGCACTAGCAATAGTGAGTGGCGAACGGGTGAGTAACACGTAGGTAACTTACCTCTAAGACGAGGATAACGACTGGAAACGGTCGCTAAAACTGGATAGGATAACGGGTGGCATCACCTGTTATTTAAAGGGGCTTTCAAGCCACACTTAGAGAAAGGCCTGCGGCGCATTAGCTAGTTGGTGAGGTAGAGGCT
>F0OV55004JER7T
TGATACGTCTAGAGTTTGATCCTGGCTCAGGATGAACGCTGGCGGCGTGCCTAATACATGCAAGTCGAACGCACTAGTTTACTAGTGAGTGGCGAACGGGTGAGTAACACGTAGGTAACCTGCCCTTAAGACGAGGATAACCATTGGAAACGATGGCTAAGACTGGATAGGAATATTTAAGGCATCTTAAATATTTTAAAAGACCTAGCAATAGGTATGCTTAAGGAGGGGCCTGCGGCGCATTAGTTAGTTGGTGAGGTGAGAG
>F0OV55004IJRVB
TGATACGTCTAGAGTTTGATCCTGGCTCAGGACGAACGCTGGCGGCGTGCCTAACACATGCAAGTCTACTCAGCAATGGGTGGCGAACGGGTGAGTAACGCGTAGACAATCTGCCCTTTAATCACGGATAACCTAGTGAAAACTGGACTAAAACGGGATGTGGTCGCGATATGGCATCATATGCGATCAAAGACGTAGTCGTTAAAGGAGGAGTCTGCGTAACATTAGCTAGTTGGTAAGGTAACGGCTTACCAAGGCGACG
>F0OV55004IRWBI
TGATACGTCTAGAGTTTGATCCTGGCTCAGGATGAACGCTAGCGGGAGGCTTAACACATGCAAGTCGAGGGGCAGCACGAGGTAGCAATACTTTGGTGGCGACCGGCGCACGGGTGAGTAACGCGTATGTAACCTACCCTGTACAGGGGAATAACCCGGAGAAATTCGGACTAATACCCCATAAAGATATTCTGAGGCATCTTGGAATATTTAAAGTTTCGGCGGTACGGGATGGGCATGCGTAACATTAGCTAGTTGGTAGGGTAACGGCCTACCAAGG
>F0OV55004IUPM7
TGATACGTCTAGAGTTTGATCCTGGCTCAGAACGAACGCTGGCGGCGTGCTTAACACATGCAAGTCGTACGAGAAAGTTTCCTTCGGGAGATGAGTAGAGTGGCGCACGGGTGAGTAACACGTGGATAATCTGCCCAATGGACCGGGATAACACTTCGAAAGGGGTGCTAATACCGGATAAGCCCACAGGCTCTTCGGAGCTTGCGGGAAAAGGTGGGGACCTTCGGGCCTGCCGTCATTGGATGAGTCCGCGGCCCATTAGCTAGTTGGG
>F0OV55004I02OG
TGATACGTCTAGAGTTTGATCCTGGCTCAGGACGAACGCTGGCGGCGTGCCTAATACATGCAAGTCGAGCGGACCGAAGGGAGCTTGCTCCTTTAGGTTAGCGGCGGACGGGTGAGTAACACGTGGGCAACCTGCCCTGCAGACTGGGATAACTTCGGGAAACCGGAGCTAATACCGGATAACACCGAAAACCGCATGGCTTTCGGTTGAAAGGCGACTTTTAGCTGTCACTGCAGGATGGGCCCGCGGCGCATTAGCTAGTTGGTGAGG
>F0OV55004IXT6S
TGATACGTCTAGAGTTTGATCCTGGCTCAGGATGAACGCTAGCGGTGCGCCTAACACATGCAAGTCGAGCGATATAGCGGCGAACGGGTGAGTAACACGTTGGAACCTGCCTCGAACTCAGGGATAGCCATCCGAAAGGATGATTAATACCGGATAGTCCCGAAAGGGTAAAGATTTTTCGGTTCGAGAGGGGCCTGCGGCCTATCAGCTAGTTGGTAAGGTAATGGCTTACCAAGGCTATGACGGGTAACTGGTGTGAGAGCA
>F0OV55004H5VKE
TGATACGTCTAGAGTTTGATCCTGGCTCAGGACGAACGCTGGCGGCGTGCTTAACACATGCAAGTCGAGCGGAAAGGCCCTTTCGGGGGTACTCGAGCGGCGAACGGGTGAGTAACACGTGAGTAACCTGCCTTCAGCTTTGGGATAACCCTCGGAAACGGGGGCTAATACCGGATATTCATTCTGGCCGGCATCGGTTGGGGTGGAAAGTTTTTCGGCTGGGGATGGGCTCGCGGCCTATCAGCTTGTTGGTGGGGCAATGGCCTACCAAGGCGGCGACGGGTAG
>F0OV55004JUT99
TGATACGTCTAGAGTTTGATCCTGGCTCAGGATGAACGCTAGCGGCAGGCTTAACACATGCAAGTCGAGGGGCAGCACGTCTTCGGATGATGGCGACCGGCGCACGGGTGCGTAACGCGTATACAATCTACCTTTTACAGGGGCATAGCCCGGGGAAACCCGGATTAATATCCCATGGTATGTAGAGATGGCATCATCTCTTCATTAAAGTTTCGGCGGTAAAAGATGAGTATGCGTCCTATTAGCTAGATGG
>F0OV55004I62ZH
TGATACGTCTAGAGTTTGATCCTGGCTCAGAATGAACGCTGGCGGCGTGCCTAACACATGCAAGTCGTACGAGAAAGGGGCTTCGGCCCTGAGTAGAGTGGCGCACGGGTGAGTAACGCGTGGGTAATCTACCCTTGGATTTGGGATAACTCTGCGAAAGTGGAGCTAATACCGGATAGTCTGGCTTTAAATAAGAAGTCGGTAAAGGATGCCTCTGCATATGCATTCGTCCGAGGATGAGCCCGCGTCTCATTAG
>F0OV55004ISSBV
TGATACGTCTAGAGTTTGATCCTGGCTCAGGATGAACGCTAGCGGGAGGCTTAACACATGCAAGTCGAGGGGCAGCACGAGGTAGCAATACTTTGGTGGCGACCGGCGCACGGGTGAGTAACACGTATGCAACCTACCCTGTACAGGGGTATAGCCCGGAGAAATTCGGATTAATACCCCATAATAATATGAAGAGGCATCTTTTTATATTTAAAGCTTCGGCGGTACGGGATGGGCATGCGCAACATTAGCTAGTTGGTAGGGTAACGG
>F0OV55004H72QU
TGATACGTCTAGAGTTTGATCCTGGCTCAGGACGAACGCTGGCGGCGTGCTTAACACATGCAAGTCGAACGGTAAGGCCCCTTCGGGGGTACACGAGTGGCGAACGGGTGAGTAACACGTGGGTAATCTGCCCTGCACTTCGGGATAAGCCTGGGAAACTGGGTCTAATACCGGACATGAACTCCTGCCGCATGGTGGGGGTTGGAAAGTTTTTCGGTGCAGGATGAGCCCGCGGCCTATCAGCTTGTTGGTGGGGTAATGGCCTACCAAGGCGACGACGGG
>F0OV55004ITSHR
TGATACGTCTAGAGTTTGATCCTGGCTCAGGATGAACGCTGGCGGCGTGGATAAGGCATGCAAGTCACGGGGGCTCGCAAGAGCAACCGGCAGACGAGTTAGTAACACGTAGATTACCAACCCCATTCACGGGCATAGCTAGCCGAAAGGCTAGATAATTCCCGATAGTCCCGCAAGGGTAAAGGCGCAAGCCGGAATGGGATGGGTCTGCGTCCTATCAGCTAGTTGGTGAGGTAAAGGCCCACCAAGGCTATGACGGGTAGGGG
>F0OV55004H8TW8
TGATACGTCTAGAGTTTGATCCTGGCTCAGATTGAACGCTGGCGGCAGGCCTAACACATGCAAGTCGAGCGGATGAGGGTAGCTTGCTACCTGATTCAGCGGCGGACGGGTGAGTAATGCCTAGGAATCTGCCCGATAGTGGGGGACAACGTTTCGAAAGGAACGCTAATACCGCATACGTCCTACGGGAGAAAGCAGGGGACCTTCGGGCCTTGCGCTATCGGATGAGCCTAGGTCGGATTAGCTAGTTGGTGGGGTAAAGG
>F0OV55004JCP4N
TGATACGTCTAGAGTTTGATCCTGGCTCAGAATCAACGCTGGCGGCGTGCCTAACACATGCAAGTCGAACGAGAAAGCTGTCTTCGGACGGCAAGTACAGTGGCAAACGGGTGAGTAACGCGTGGGACATCTACCCTGATGAGGGGAATAACTCTCCGAAAGGAAAGCTAATACCGCATATACCGTGCAAACGGGAAAGGCCTTCGGGCCGCATCAGGAGGAGCCCGCGTCCGATTAGCTAGTTGGTGAGGTAATGGCTC
>F0OV55004II8WV
TGATACGTCTAGAGTTTGATCCTGGCTCAGAACGAACGCTGGCGGCAGGCCTAACACATGCAAGTCGAGCGAGATCTTCGGATCTAGCGGCGGACGGGTTAGTAACGCGTGGGAATATGCCCTTTGGTACGGAATAGCCTCGGGAAACTGGGAGTAATACCGTATGAGCCCTTCGGGGGAAAGATTTATCGCCAAAGGATTAGCCCGCGTTGGATTAGATAGTTGGTGGGGTAATGGCCTACCAAGTCGACGATCCATAGCTGGTTTGAGAGGA
>F0OV55004IYKCL
TGATACGTCTAGAGTTTGATCCTGGCTCAGGATGAACGCTAGCGGCAGGCCTAACACATGCAAGTCGAGGGGCAGCATGAGTAGCAATACTTGATGGCGACCGGCGCACGGGTGAGTATCGCGTTTGTAACCTACCTCTAACTGGAGCATAGCCCGAAGAAATTCGGATTAATACTCCATAAGACTATAGTCTGGCATCATTTTATAGTTAAAGCTCCGGCGGTTAGAGATGGGCATGCGTAACA
>F0OV55004JFNUG
TGATACGTCTAGAGTTTGATCCTGGCTCAGGATGAACGCTAGCGGCAGGCTTAACACATGCAAGTCGAGGGGTAACAGGGTGCTTGCACCGCTGACGACCGGCGCACGGGTGCGTAACGCGTATACAATCTACCTTTTACAGGGGCATAGCCCGGGGAAACCCGGATTAATATCCCATGGTATCATTTAGTGGCATCACTTGAATGATTAAAGCTTCGGCGGTAGAAGATGAGTATGCGTCCTATTAGTTAGTTGGTAAGGTAACGG
>F0OV55004IR09F
TGATACGTCTAGAGTTTGATCCTGGCTCAGGATGAACGCTAGCGGCAGGCTTAACACATGCAAGTCGAGGGGCAGCACGGGTAGCAATACCTGGTGGCGACCGGCGCACGGGTGCGTAACGCGTATGCAACTTACCTTAAACTGGGGAATAGCCCGGGGAAACTCGGATTAATGTCCCATAATATCCTGAATTCGCATGTTTTTAGGATTAAAGTTCCGACGGTTTAAGATGGGCATGCGTGCCATTAGTTAGTTGGTGAGGTAACGGCT
>F0OV55004JJ3RW
TGATACGTCTAGAGTTTGATCCTGGCTCAGAGTGAACGCTGGCGGCGTGCCTAACACATGCAAGTCGAACGGTCCCGCCCCTTATAGCAATATAAGGGAACGGGATAGTGGCAGACGGGTGAGTAACACGTGGGTCATCTACCTTCAAGAGGAAAATAACTCCGAGAAATCGAAGCTAATGTTCCATAAGACCAAAATCTCTCCTAAAAGGGATACGGGTCAAAGCTCCGCAAGGGGTACTTGAAGATGAGCCTGCGGTCTATC
>F0OV55004H2V47
TGATACGTCTAGAGTTTGATCCTGGCTCAGGACGAACGCTGGCGGCGTGGATTAGGCATGCAAGTCGAACGGTAGTACCCCTTCGGGGGTATGAGAGTGGCGAACGGGTGAGTAACGCGTAGGTGATCTACCTTCAGATGGGGGACAACCCAGGGAAACTTGGGCTAATACCGCATGTGGCTGTAAAGCTAAAGCCGGCCTCTATTTATAAGCTGGTGTCTGGAGATGAGCCTGCGTCTGATTAGCTAGTTGGTGGGGTAATGG
>F0OV55004H8I5F
TGATACGTCTAGAGTTTGATCCTGGCTCAGAACAAACGCTGGCGGCGTGCCTAACACATGCAAGTCGTACGAGAAAGGGTCCTTCGGGACCTGAGTAAAGTGGCGCACGGGTGAGTAACGCGTGGATAATCTGCCCTTCAGTTGGGAACAACTCATCGAAAGGTGGGCTAATACCGAATAACACTGCGAGACCTGGGTCGAGCAGTCAAAGAGAGCCTCTGCTTGCAAGCGCTCGCTGAAGGATGAGTCCGCG
>F0OV55004I8MX8
TGATACGTCTAGAGTTTGATCCTGGCTCAGGATGAACGCTGGCGGCGTGCTTAACACATGCAAGTCGAACGAGGTCCAACCTTCGGGTGAAGACCGAGTGGCGAACGGGTGAGTAACACGTGGGGAACCTGCCCTTCTCTCTGGGATAACGTCGAGAAATCGTCGCTAATACCGGATACTCCTTGCGGACCGCATGGTCTGCTCGGGAAAGCTCCGGCGGAGATGGATGGCCCCGCGGCCCATTAGCTAGTTGGTGAGGTAACGGCT
>F0OV55004IB39L
TGATACGTCTAGAGTTTGATCCTGGCTCAGGATGAACGCTGGCGGCGTGCCTAATACATGCAAGTCGAGCGATGAGGCTCCTTCGGGGGCCATCAGCGGCGAACGGGTGAGTAACACGTGGGCGACCTGTCCCGAAGATGGGAATAACCTTTGGAAACGAGGGCTAATACCCAATGGTCTCGGTAGTTCGTTCTATCGAGTAAAGCTCCGGCGCTTCGGGAGGGGCCTGCGGCCCATCAGCTAGTTGGTAGGGTAACGGCTTACCAAGGCGA
>F0OV55004IWP31
TGATACGTCTAGAGTTTGATCCTGGCTCAGAACGAACGCTGGCGGCGCGTTTTAAGCATGCAAGTCGGACGGTAGAAGTCCTTCGGGACTTTGAGAGTGGCGAACGGGTGAGTAACGACGTAGACGATCTACCTTGGGATTGGGGATAGCCTATGGAAACATGGGGTAATACCGAATACGTCCTGTCCTGTAAGGGTGACAGGGGAAAGGAGCTGAGGCTTCGTCCTGGGATGAGTCTGCGGCTCATTAGCTAGTTGGTGGGGTAAAGGCCTACCAAGG
>F0OV55004H5UYQ
TGATACGTCTAGAGTTTGATCCTGGCTCAGAACGAACGCTGGCGGCGTGCTTAACACATGCAAGTCGAACGTGAAAGGGACTTCGGTCCTGAGTAAAGTGGCGCACGGGTGAGTAACACGTGGATAATCTACCCGATGGACCGGGATAACACTTCGAAAGGGGTGCTAATACCGGATAAGCCCACAGGCTCTTTGGAGTTTGCGGGAAAAGGTGGGGACCTTCGGGCCTACTGTCATTGGATGAGTCCGCGGCCCATTAGCTAGTTGGTAGGGTAATGG
>F0OV55004JC09R
TGATACGTCTAGAGTTTGATCCTGGCTCAGGATGAACGCTAGCGGGAGGCTTAACACATGCAAGTCGAGGGGCAGCACGAGGTAGCAATACTTTGGTGGCGACCGGCAGACGGGTGAGTAACGCGTATGTAACCTGCCCCGTACAGGGGGATAACCCGGAGAAATTCGGACTAATATCCCATGGTAATATTGGAAGGCATCTTCTGATATTTAAAGTTCCGGCGGTACAGGAGGGGCATGCGTAACATTAGCTGGTTGGTAAGGTAACGGCTT
>F0OV55004IS3M6
TGATACGTCTAGAGTTTGATCCTGGCTCAGAACGAACGCTGGCGGCGTGCTTAACACATGCAAGTCGTACGAGAAAGTTTCCTTCGGGAGATGAGTAGAGTGGCGCACGGGTGAGTAACACGTGGATAATCTGCCCAATGGACCGGGATAACACTTCGAAAGGGGTGCTAATACCGGATAAGCCCACAGGCTCTTCGGAGCTTGCGGGAAAAGGTGGGGACCTTCGGGCCTGCCGTCATTGGATGAGTCCGCGGCCCATTAGCTAGTTGG
>F0OV55004JC05O
TGATACGTCTAGAGTTTGATCCTGGCTCAGAACGAACGCTGGCGGCGTGCTTAACACGTGCAAGTCGTACGAGAAAGGGTCCTTCGGGACCTGAGTAAAGTGGCGCACGGGTGAGTAACGCGTGGATAATCTGCCCTTCAGTTGGGAACAACTCATCGAAAGGTGGGCTAATACCGAATAACACTGCGAGACCTGGGTCGAGCAGTCAAAGAGAGCCTCTGCTTGCAAGCGCTCGCTGAAGGATGAGTCCGCGT
>F0OV55004IAILD
TGATACGTCTAGAGTTTGATCCTGGCTCAGGATGAACGCTAGCGGTGCGCCTAACACATGCAAGTCGAGCGATATAGCGGCGAACGGGTGAGTAACACGTGGGTAACCAACCTTAGACTGGGGGACAACACAGGGAAACTTGTGCTAATACCGCATATATGCAGACATGGCATCATGATTGCAGGAAAGGCTTCGGCCGGTTTAAGACGGACCCGCGTCCGATTAGTTAGTTGGTAGGGTAATGGCCTACCAAG
>F0OV55004H9MVB
TGATACGTCTAGAGTTTGATCCTGGCTCAGAACGAACGCTGGCGGCGTGCCTAACACATGCAAGTCGAGCGTGAAAGTCCCTTCGGGGATGAGTAAAGCGGCGCACGGGTGAGGAACACGTAGATTATCTGCCCCTGAGACTGAGATAACCCTGGGAAACCGGGGCTAATACCGGATGAAGCATCATTATTGGTTTAATGATGTTAAAGTGGCGCAAGTCACACTTGGGGATGAGTCTGCGACCTATCAG
>F0OV55004JGV94
TGATACGTCTAGAGTTTGATCCTGGCTCAGGATGAACGCTAGCGGTGCGCCTAACACATGCAAGTCGAGCGATATAGCGGCGAACGGGTGAGTAACACGTGGGGAACCTGCCCTTCTCTCTGGGATAACGTCGAGAAATCGGCGCTAATACCGGATACTCCTTGCGGACCGCATGGTCTGCTCGGGAAAGCTCCGGCGGAGATGGATGGCCCCGCGGCCCATTAGCTAGTTGGTGAGGTAACGGCCCACCAAGGCAACGA
>F0OV55004H2FXD
TGATACGTCTAGAGTTTGATCCTGGCTCAGGACGAACGCTGGCGGCGTGCCTAACACATGCAAGTCGAACGAGAAAGCACCTTCGGGTGTGAGTACAGTGGCGCACGGGTGAGTAACACGTGAGTAATCTGCCCTAGGGTCCGGGACAACATCTCGAAAGGGGTGCTAATACCGGATAAGACCACACCTGGTTTGCCAGGAGTGGTAAAAGGTGGCCTCTTCATGAACGCTATTGCCTAAGGATGAGCTCGCGGCCCAT
>F0OV55004JF0HX
TGATACGTCTAGAGTTTGATCCTGGCTCAGAATGAACGCTGGCGGCGTGCCTAACACATGCAAGTCGAACGAGAAATCCCGGGCTTGCTCGGGAGAGTAAAGTGGCGCACGGGTGAGTAACACGTGGGTAACCTGCCCTTGAATTTGGGATAACTTCGCGAAAGCGACGCTAATACCGAATATTATGACATTAACTTCGGTTTTTGTTATGAAAGGTGACCTCTTCTTGAAAGTTGCCGTTTAAGGATGGGCTCGCGTACCATTAGCTAGTTGGTAGGG
>F0OV55004ICGFC
TGATACGTCTAGAGTTTGATCCTGGCTCAGGATGAACGCTGGCGGTGTGCCTTAAGCATGCAAGTCGAACGATCCGCTTTCGGGCGGATAGTGGCAGACGGGTGAGTAACGCGTAGGAATCTACCTTGAAATGGGGAATAGCCAGCCGAAAGGCTGGGTAATACCGCATGATATCGCAAGATTAAAGGCCTTCACCGGCCGTTTCAAGAGGAGCCTGCGTCCTATCAGCTAGTTGGTGAGATAATAGCCCACCAAGG
>F0OV55004IU7DL
TGATACGTCTAGAGTTTGATCCTGGCTCAGGATTAACGCTGGCGGCGTGCTTAACACATGCAAGTCGAACGAGAAGCTTTCACATGATTTCTTCGGATTGATTATGGGAGCGGAAAGTGGCGAACGGATGAGTAACGCGTGGGTAACCAACCTTAGGCTGGGGGACAACACAGGGAAACTTGTGCTAATACCGCATATATGCAGACATGGCATCATGATTGCAGGAAAGGCTTCGGCCGGTTTAAGACGGACCCGCG
>F0OV55004JYPNQ
TGATACGTCTAGAGTTTGATCCTGGCTCAGGATGAACGCTAGCGGCAGGCCTAACACATGCAAGTCGAGGGGCAGCACGGGTAGCAATACCTGGTGGCGACCGGCGCACGGGTGCGTAACGCGTATGCAACCTACCTTTAACTGGAGCATAGCCCCGAGAAATCGGGATTAATACTCCATAACAACAAGAAGTGGCATCACTTTTTATTTAAAGCTTTGGCGGTTAAAGATGGGCATGCGTGACATTAGTTAGTTGGTGAGG
>F0OV55004IPA6I
TGATACGTCTAGAGTTTGATCCTGGCTCAGGATGAACGCTGGCGGCGTGCCTAATACATGCAAGTCGAACGAGAAGGACAATTTCGATTGTCTGGAGAGTGGCGAACGGGTGAGTAACACGTAGGTGACCTGCCCCAGAGAGGGGGACAACCGGGGGAAACACCGGCTAATACCCCATAAGCTCACAGTGATTAGAAAAGTGTGAGAAAAGCCGAGACGCTCTGGGAGGGGCCTGCGGCCCATCAGCTGGTTGGTAGGGTAACGGCCT
>F0OV55004JE7NX
TGATACGTCTAGAGTTTGATCCTGGCTCAGAACGAACGCTGGCGGCGTGCTTAACACATGCAAGTCGAACGTGAAAGGGACTTCGGTCCTGAGTAAAGTGGCGCACGGGTGAGTAACACGTGGATAATCTACCCGATGGACCGGGATAACACTTCGAAAGGGGTGCTAATACCGGATAAGCCCACAGGCTCTTTGGAGTTTGCGGGAAAAGGTGGGGACCTTCGGGCCTCTCGCGTCAGGATATGCCCAGGTGGGATTAGCTAGTTGGTGAGGTAATGG
>F0OV55004IU42I
TGATACGTCTAGAGTTTGATCCTGGCTCAGAACGAACGCTGGCGGCGTGCTTAACACATGCAAGTCGTACGAGAAAGTTTCCTTCGGGAGATGAGTAGAGTGGCGCACGGGTGAGTAACACGTGGATAATCTACCCGATGGACCGGGATAACACTTCGAAAGGGGTGCTAATACCGGATAAGCCCACAGGCTCTTTGGAGTTTGCGGGAAAAGGTGGGGACCTTCGGGCCTACTGTCATTGGATGAGTCCGCGGCCCATTAGCTAGTTGGTAGGGT
>F0OV55004IBPEN
TGATACGTCTAGAGTTTGATCCTGGCTCAGAACGAACGCTGGCGGCGCGTTTTAAGCATGCAAGTCGAACGGGATTGATCCTTCGGGATCATGAGAGTGGCGAACGGGTGAGTAACACGTAGATGATCTGCCTTGAAGTTGGGGATAGCCCATAGAAATATGGGGTAATACCGGATAATCTCTTTTTACTTTGGTGAATAGAGGAAAGGGGCTTCGGCCTCGCTTTGAGATGAGTCTGCGGCTGATTAGCTAGTTGGTAGGG
>F0OV55004IBVWF
TGATACGTCTAGAGTTTGATCCTGGCTCAGAACGAACGCTGGCGGCAGGCCTAACACATGCAAGTCGAAGGAGAAGCACCTTTCGGGGTGTGGACACTGGCGCACGGGTGAGTAACGCGTGGGAATCTACCCCGGGGTGGGGAATAACCGCTGGAAACGGCGGCTAATACCGCATACGCCTTTTTTAGGGAAAGCTTTAGCGCCCTGGGATGAGCCCGCGTTAGATTAGCTAGTTGGTGGGGTAACGGCCTACCAAGGCGACGATCTATAGCTGGT
>F0OV55004IRQDN
TGATACGTCTAGAGTTTGATCCTGGCTCAGGATGAACGCTGGCGGCATGCCTAATACATGCAAGTCGAACGAATGTACCTGGT
>F0OV55004IUNJS
TGATACGTCTAGAGTTTGATCCTGGCTCAGAACGAACGCTGGCGGCGTGCTTAACACATGCAAGTCGAACGAGAAAGCATCTTCGGATGTGAGTAAAGTGGCGCACGGGTGAGTAACACGTGGGTAATCTACCTTATGGTGGGGGACAACATCTTGAAAAGGGTGCTAATACCGCATAAGTCAACTTCGGTTGGGAAAGGCGCTTTTGTGTCGCCATAAGATGAGCTCGCGTCCCATCAGCTAGTTGGTAAGGTAACGGCTT
>F0OV55004IG5V6
TGATACGTCTAGAGTTTGATCCTGGCTCAGAATCAACGCTGGCGGCGTGCCTAACACATGCAAGTCGAACGAGAAAGCTGTCTTCGGACGGCAAGTACAGTGGCAAACGGGTGAGTAACGCGTGGGACATCTACCCTGATGAGGGGAATAACTCTCCGAAAGGAAAGCTAATACCGCATATACCGTGCAAACGGGAAAGGCCTTCGGGCCGCATCAGGAGGAGCCCGCGTCCGATTAGCTAGTTGGTGAGGTAATGGCTC
>F0OV55004IV9E1
TGATACGTCTAGAGTTTGATCCTGGCTCAGGACGAACGCTGGCGGCATGCCTAATACATGCAAGTCGAACGATGAAGCACTCTGCTTGCAGAGTGCGGAAGAGTGGCGAACGGGTGAGTAACACGTGGGGAACCTGCCCATAAGAGGGGGATAACATCCGGAAACGGGTGCTAATACCGCATAGGTGATCATAGCGCATGCTTAGATCATTAAAGATGGCTTCGGCTATCGCTT
>F0OV55004J0BRX
TGATACGTCTAGAGTTTGATCCTGGCTCAGAGTGAACGCTGGCGGCAGGCCTAACGCATGCAAGTCGAACGGCAGCATAGGGGAGCTTGCTCCCTGGGTGGCGAGTGGCGGACGGGTGAGGAATACATCGGAATCTACCTTGTCGTGGGGGATAACCTCGGGAAACCGGGACTAATACCGCATACGACCTACGGGTGAAAGCGGAGGACCGCAAGGCTTCGCGCGATTGGATGAGCCGATGTCGGATTAGCTTGTTGGCGGGGTAACGG
>F0OV55004I8ZWR
TGATACGTCTAGAGTTTGATCCTGGCTCAGGATGAACGCTAGCGGGAGGCTTAACACATGCAAGTCGAGGGGGTACAGGG
>F0OV55004H669D
TGATACGTCTAGAGTTTGATCCTGGCTCAGGACGAACGCTGGCGGCGTGCTTAACACATGCAAGTCGAGCGAGGCCCCTCCTTCGGGAGGGTGTCCTAGCGGCGAACGGGTGAGTAACACGTGGGCAACCTGCCCTCAGCTCTGGGATAACCCCGGGAAACCGGGGCTAATACCGGATACGACCTCCGCGGGCATCCGCGGAGGTGGAGAGGGTTTCCGGCTGGGGATGGGGCCCGCGGCCTATCAGCTAGTTGGTGGGGTGATGGCCCACCAAGGCGACGACGGG
>F0OV55004H3RW9
TGATACGTCTAGAGTTTGATCCTGGCTCAGGATGAACGCTGGCGGCGTGCCTAACACATGCAAGTCGAACGAGAAGTTAACCGCTGATTCCTTCGGGATGAGGAGGTTAGCAGAAAGTGGCGAACGGGTGAGTAACGCGTGGGTAATCTACCCTGTAAGTGGGGGATAACCCTCCGAAAGGAGGGCTAATACCGCATAATATCTTCACTTCTAAAAGAAGAGAAGATTAAAGATGGCCTCTGTCTTAAGCTATCACTTCAGG
>F0OV55004I7HU8
TGATACGTCTAGAGTTTGATCCTGGCTCAGAACGAACGCTGGCGGCGCGTCTTAAGCATGCAAGTCGAGCGGCAAGGGGTGCTTGCACCCCCTAGAGCGGCGGACTGGTGAGTAACACGTGGGTGACCTACCCAAAGGTTGGGGATAGCCATTAGAAATAGTGGGTAATACCGAATGTGGTTGGAGGATTTTGATCCTCTAAAGAAAGGAGCTCCGGCTCCGCCTTTGGATGGGCCCGCGTCCCATTAGCTAGTTGGTGAGGTAACGGCCCACCAAGG
>F0OV55004IFHV8
TGATACGTCTAGAGTTTGATCCTGGCTCAGAGCGAACGCTGGCGGCGTGCCTAACACATGCAAGTCGAGCGAAGGTATCTCGGGGGTAACCCTTGGATACACTGAGCGGCGAACGGGTGAGTAATACGTGGATAACTTGCCTTTAGGACCGGGATAACTCCGGGAAACTGGGGCTAATACCGGATAAGACCACATTGTTCGAGGACAGAGGGGTAAAAGGTGGCTAGGCAACTAGCTATCGCCTATAGAGAGGTTCACGTCCCATCAGG
>F0OV55004H8C5B
TGATACGTCTAGAGTTTGATCCTGGCTCAGGATGAACGCTGGCGGCGTGCCTAATACATGCAAGTCGGACGGGGTACAGAAGCAATTTTGTACTTAGTGGCGAACGGGTGAGTAACGCGTTGGTGACCTGCCCCAAAGCGGGGGATAACAGCCTGAAAGGGTTGCTAATACCGCATATGGTCGAAAGAGATTAGAAGCTTTTGATTAAAGGAGAAATCCACTTTGGGAGGGGCCTGCGTCCCATCAGCTAGTTGGTAGGGTAACGGCCTACCAAGGCG
>F0OV55004H76YT
TGATACGTCTAGAGTTTGATCCTGGCTCAGAACGAACGCTGGCGGCGTGCCTAACACATGCAAGTCGAGCGCGAATGGAGCAATCCTAGTAGAGCGGCGCACGGGTGCGTAACACGTGGGTAATCTGCCTGGAAGCTCGGGACAACCATCCGAAAGGATGGCTAATACCGAATAAGCCCACGAAGACTTCGGTCTTTGTGGGAAAAGGTGGCCTCTGTATACAAGCTATCACTTCTAGATGAGCCCGCGGCCCA
>F0OV55004INI1I
TGATACGTCTAGAGTTTGATCCTGGCTCAGGATGAACGCTAGCGACAGGCTTAACACATGCAAGTCGAGGGGCAGCATAAAAGTAGCAATACTTTGGTGGCGACCGGCGCACGGGTGAGTAACGCGTATGCAACCTACCTATCAGAGGGGGATAACCCGGCGAAAGTCGGACTAATACCGCATAAAACAGGGGCACCGCATGGTGATATTTGTTAAAAATTTATTGCTGATAGATGGGCATGCGTTCCATTAGGTAGTTGG
>F0OV55004IH0WL
TGATACGTCTAGAGTTTGATCCTGGCTCAGAACGAACGCTGGCGGCGTGCTTAACACATGCAAGTCGGATGCGAAAGGGGCTTTCGGGCGCTGAGTAGCATGGCAGACGGGTGAGGAGTGCGTATCTGACGAAACTCAGGCTGGGGGATAGTCCCTCGAAAGGGGGTTGAATACCGCATGTGCTCGGCGCTGTCATGGTGTCGAGGAAAGGTGGCCTCTGCATGCACGCTATTGG
>F0OV55004IVPZV
TGATACGTCTAGAGTTTGATCCTGGCTCAGGATGAACGCTGGCGGCGTGCCTAACACATGCAAGTCGAACGGGAATCCCTGGACTCGTCTGGGGAGGAGAGTGGCGTACGGGTGAGTAACACGTAGCTGACCTACCCTGGAGAGGGGGGTAACTATTGGAAACGATAGCTAAAACCCCATACGCTCTTGATAATTTGAAAGTCAAGAGGAAAACTCCGGTGCTCTGGGATGGGGCTGCGGTCCATCAGCTAGTTGGTGCGGTAAAAGCG
>F0OV55004I8TJQ
TGATACGTCTAGAGTTTGATCCTGGCTCAGGATGAACGCTAGCGGCAGGCCTAACACATGCAAGTCGAGGGGTAGCAGGGTAGCAATATCGCTGACGACCGGCGCACGGGTGAGTAATGCATATGCAACCTTCCTTTAACTGGGGCATAGCCCGGAGAAATTCGGATTAATACCCCATAACATCATGAGAAGGCATCTTTTTATGATTAAAGCTCCGGCGGTTAAAGATGGGCATATGCGCCATTAG
>F0OV55004H51J6
TGATACGTCTAGAGTTTGATCCTGGCTCAGAACGAACGCTGGCGGCGCGTTTTAAGCATGCAAGTCGAGCGGCAAGGGCCTTCGGGCCCCTAGAGCGGCGGACGGGTGAGTAACACGTGGACAATCTGCCCCCCGGCCGGGGATAGCCCAGGGAAACCTGGATTAATACCGGATGAGACGGGACCCGCGAAGGCGGGATCCGGGAAAGGCGCTACGGCGCCGCCGGGGGATGAGTCTGCGTCCCATTAGCTAGACGGCGGGGTAACGGCCCACCGTGGCGACGATGGGTACG
>F0OV55004H4ZOY
TGATACGTCTAGAGTTTGATCCTGGCTCAGGACGAACGCTGGCGGCGTGGATTAGGCATGCAAGTCGAACGGTATCATACCTTCGGGTATGAGAGAGTGGCGAACGGGTGAGTAACACGTAGGTGATCTACCCCTGAATCGGGGACAACCCAGGGAAACTTGGGCTAATACCGGATGCGCGTATCCTTAGGGATGCGTAAAAGATGGCTTTCGGGCTGTCGTTTGGGGATGAGCCTGCGCCCTATTAGTTAGTTGGTGAGGTAACGGCTTACCAAGG
>F0OV55004H7OCK
TGATACGTCTAGAGTTTGATCCTGGCTCAGGATGAACGCTGGCGGCGTGCCTAATACATGCAAGTCGAACGCACCATTTCGGTGGTGAGTGGCGAACGGGTGAGTAACACGTAGATAACCTGCCCTTAAGACGAGGATAACCATTGGAAACGATGGCTAAGACTGGATAGGAATATTAGAGGCATCTCTGATATTTTAAAAGACCTAGCAATAGGTATGCTTAAGGAGGGGTCTGCGGCGCATTAGTTAGTTGGTGGGGTG
>F0OV55004JT54A
TGATACGTCTAGAGTTTGATCCTGGCTCAGGATGAACGCTAGCGGCAGGCCTAACACATGCAAGTCGAGGGGCAGCACGAGGTAGCAATACTTTGGTGGCGACCGGCAGACGGGTGAGTAACGCGTATGTAACCTGCCCTGTACAGGGGGATAACCCGGAGAAATTCGGACTAATATCCCATGGTAATATTGGAAGGCATCTTCTGATATTTAAAGTTCCGGCGGTACAGGAGGGGCATGCGTAACATTAGCTGGTTGGTAAGGTAACGG
>F0OV55004JF8FJ
TGATACGTCTAGAGTTTGATCCTGGCTCAGAACGAACGTTAGCGGCGTGCTTAACACATGCAAGTCGAACGAGAAAGTATCTTCGGATATGAGTAGAGTGGCGCACGGGTGAGTAACACGTGGGTAACCTGCCCTTTGGAGGGGGACAACATCTGGAAACGGATGCTAATACCGCATAAGTCGTCTTCGGACGGGAAAGGTGGCTTCGGCTACCGCCAGAGGATGGGCCCGCGTCCCATCAGCTAGTTGGTAAGGTAACGGCTTACCAAGGCAACGG
>F0OV55004IQBO4
TGATACGTCTAGAGTTTGATCCTGGCTCAGGATGAACGCTGGCGGCGTGCCTAATACATGCAAGTCGAACGCACTAGTTTACTAGTGAGTGGCGAACGGGTGAGTAACACGTAGGTAACCTGCCCTTAAGACGAGGATAACCGTTGGAAACGATGGCTAAAACTGGATAGGAACATTGAAGGCATCTTTGATGTTTTAAAAGACCTAGCAATAGGTATGCTTAAGGAGGGGCCTGCGGCGCATTAGTTAGTTGGTGAGGTGAAGGCTT
>F0OV55004IN6IS
TGATACGTCTAGAGTTTGATCCTGGCTCAGGATGAACGCTGGCGGCGTGCCTAACACATGCAAGTCGAGCGGAGATATAGAGGAGTACTTGTACGAATCTTTATCTTAGCGGCGGACGGGTGAGTAACACGTGAGGAACCTGCCCTTAAGTGTGGAATAACACCGAGAAATCGGTGCTAATACCGCATAACGTCCTGGAAGCGCATGCTTTCGGGACCAAAGGATTTATTCGCTTAAGGATGGCCTCGCGGCCGATTAGGTAG
>F0OV55004IFMPX
TGATACGTCTAGAGTTTGATCCTGGCTCAGGATGAACGCTAGCGGTGCGCCTAACACATGCAAGTCGAGCGATATAGCGGCGAACGGGTGAGTAACACGTTGGAACCTGCCTCGAACTCAGGGATAGCCATCCGAAAGGATGATTAATACCGGATAGTCCCGAAAGGGTAAAGATTTTTCGGTTCGAGAGGGGCCTGCGGCCTATCAGCTAGTTGGTAAGGTAATGGCTTACCAAGGCTATGACGGGTAACTGGTGTGAGAGCA
>F0OV55004JF6OS
TGATACGTCTAGAGTTTGATCCTGGCTCAGAACGAACGCTGGCGGCGCGTTTTAAGCATGCAAGTCGAACGGTATACGGTCTTCGGACTGTAGAGAGTGGCGAACGGGTGAGTAACACGTAGATAATCTGCCTTGAAGTGGGGGATAGTCCATGGAAACATGGAGTAATACCGCATATGTCTTAGGATGAAAGTTCCAATTGGAACGCTTTGGGATGAGTCTGCGGCTCATTAGCTAGTTGGTGGGGTAAAGGCCTACCAAGG
>F0OV55004JLD34
TGATACGTCTAGAGTTTGATCCTGGCTCAGGATGAACGCTAGCGACAGGCCTAACACATGCAAGTCGAACGGGATTTATCCCTCGGGGTAATGAGAGTGGCGCACGGGTGAGTAACGCGTATGCAACCTACCTGTAACTGGGGAATAGCTCCCTGAAAGGGGAATTAACACCGCATAAGACCACACTTTCGCATGGAAGAGTGGTAAAAATATTTATAGGTTACAGATGGGCATGCGTGACATTAGTTTGTTGGTGAGGTAACGG
>F0OV55004H9FDM
TGATACGTCTAGAGTTTGATCCTGGCTCAGAACGAACGCTGGCGGCGTGCTTAACACATGCAAGTCGAACGTGAAAGGGACTTCGGTCCTGAGTAAAGTGGCGCACGGGTGAGTAACACGTGGATAATCTACCCGATGGACCGGGATAACACTTCGAAAGGGGTGCTAATACCGGATAAGCCCACAGGCTCTTTGGAGTTTGCGGGAAAAGGTGGGGACCTTCGGGCCTACTGTCATTGGATGAGTCCGCGGCCCATTAGCTAGTTGGTAGGGTAATGG
>F0OV55004IVPW9
TGATACGTCTAGAGTTTGATCCTGGCTCAGAACGAACGCTGGCGGCATGCCTAACACATGCAAGTCGAACGAGACCTTCGGGTCTAGTGGCGCACGGGTGCGTAACGCGTGGGAACCTGCCCTTAGGTTCGGAATAACTCCCCGAAAGGGGTGCTAATACCGGATAATGTCTTCGGACCAAAGATTTATCGCCTTTGGATGGGCCCGCGTTGGATTAGCTAGTTGGTGGGGTAAAGGCCTACCAAGGCGACGATCCATAGCTGGTCTTAGAGG
>F0OV55004JHBC2
TGATACGTCTAGAGTTTGATCCTGGCTCAGATTGAACGCTGGCGGCATGCTTAACACATGCAAGTCGAACGGTAACAGGCCTTCGGGCGCTGACGAGTGGCGGACGGGTGAGTAGTACATGGGAATCTGCCCTTAGGTGGGGGATAACGTTGGGAAACTAACGCTAATACCGCATAACCTCTTTGGAGCAAAGCGTGGGATCTTCGGACCACGTGCCAAAGGATGAGCCCATGTCTGATTAGCTAGTTGGTGAGGTAACGG
>F0OV55004IT9W8
TGATACGTCTAGAGTTTGATCCTGGCTCAGGATGAACGCTAGCGGCAGGCCTAACACATGCAAGTCGAGGGGCAGCACGGGTAGCAATACCTGGTGGCGACCGGCGCACGGGTGCGTAACGCGTATGCAACCTACCTTTAACTGGAGCATAGCCCCGAGAAATCGGGATTAATACTCCATAACAACTAGAAGTGGCATCACTTTTTATTTAAAGCTTTGGCGGTTAAAGATGGGCATGCGTGACATTAGTTAGTTGGTGAAGG
>F0OV55004H4NFE
TGATACGTCTAGAGTTTGATCCTGGCTCAGGATGAACGCTGGCGGCGTGCCTAATACATGCAAGTCGAACGCACTAGTTTACTAGTGAGTGGCGAACGGGTGAGTAACACGTAGGTAACCTGCCCTTAAGACGAGGATAACCATTGGAAACGATGGCTAAGACTGGATAGGAATATTTGAGGCATCTTAAATATTTTAAAAGACCTAGCAATAGGTATGCTTAAGGAGGGGCCTGCGGCGCATTAGTTAGTTGGTGGGGTAGAAGCCT
>F0OV55004IJCAC
TGATACGTCTAGAGTTTGATCCTGGCTCAGGATGAACGCTGGCGGTGTGCCTTAGGCATGCAAGTCGAACGAGAACTTGTTCTTCGGTACAGGGGATAGTGGCAGACGGGTGAGTAATGCACAGGAATCTACCTTTTAGTGGGGAATAGCCTCGGGAAACCGGGATTAATACCTCATAATATCGCAAGATTAAAGACTTCGGTCGCTAAGAGAGGAGCCTGTGTCCTATCAGGTAGTTGGTGAGGTAATGGCCCACCAAGCCTTCG
>F0OV55004IH3WK
TGATACGTCTAGAGTTTGATCCTGGCTCAGAACGAACGCTGGCGGCGCGTCTTAAACATGCAAGTCGGACGATAACCTCAGTGCTTGCACAGAGGGGACAGTGGCGAACGGGTGAGTAACACGTGGGTAATCTGCCTTTTGGTCGGGGACAACTTCGGGAAACCGGAGCTAATACCGGATAATATGATATTTCGCAAGGAGTATCATTAAAGATGGGGATCGCAAGACCTATCGCCAGAAGATGAGCCTGCGTCCCATTAG
>F0OV55004IZV5Q
TGATACGTCTAGAGTTTGATCCTGGCTCAGGATGAACGCTAGCGGCAGGCTTAACACATGCAAGTCGAGGGGCAGCACGTCTTCGGATGGTGGCGACCGGCGCACGGGTGCGTAACGCGTATACAATCTACCTTTTACAGGGGCATAGCCCGGGGAAACCCGGATTAATATCCCATGGTATCATTTAGTGGCATCACTTGAATGATTAAAGTTTCGGCGGTAAAAGATGAGTATGCGTTCTATTAGCTAGATGGTAAGGTAACGG
>F0OV55004IU68N
TGATACGTCTAGAGTTTGATCCTGGCTCAGAGTGAACGCTGGCGGCGTGCTTAACACATGCAAGTCGAACGGTAACAGCAGAAGCTTGCTTCTGGCTGACGAGTGGCGGACGGGTGAGTAATGTATAGTTAATCTACCCTTTAGAGGGGGATAACAGTTGGAAACGGCTGCTAATACCCCATACTCCTTCTATCTTAATGATAGTTGGGAAATGTTTTTTCGCTAAAGGATGAGACTATATGGTATCAGCTAGTTGGTG
>F0OV55004IC0VT
TGATACGTCTAGAGTTTGATCCTGGCTCAGGATGAACGCTAGCGGCGCGCTTAATGCATGTAAGTCGAGCGATGAGTTTCTTCGGAGACATCAGCGGCAGACGGGTGAGTAACACGTGGATGACCTGCCCTCAAGACTGGGATAACGGGTGGAAACATGCGCTAATACCGGATAGGCTCTCGGGGTCGCAACCGGGAGTAAAGCTACGGTGCTTGAGGAGGGGTCCGCGGCCCATCAGCTAGTTGGTAGGGTAACGG
>F0OV55004IGBEZ
TGATACGTCTAGAGTTTGATCCTGGCTCAGGATGAACGCTGGCGGTGTGCCTAACACATGCAAGTCGAGCGGAGATTACGAGGAGTACTTGTACAAATTGTAATCTTAGCGGCGGACGGGTGAGTAACACGTGAGGAACCTGCCCTTGAGTGGGGAACAACACCGAGAAATGGGTGCTAATACCGCATAATGTCTTGGAAGCGCATGCTTTCGGGACCAAAGGATTTATTCGCTTAAGGATGGACTCGCGTCCGATTAGGTAG
>F0OV55004I2YKX
TGATACGTCTAGAGTTTGATCCTGGCTCAGGACGAACGCTAGCGGCAGGCTTAACACATGCAAGTCGAGGGGCAGCACGTCTTCGGATGGTGGCGACCGGCGCACGGGTGCGTAACGCGTATACAATCTACCTTTTACAGGGGCATAGCCCGGGGAAACCCGGATTAATATCCCATGGTATCGTTCAGTGGCATCACTTGAATGATTAAAGCTTCGGCGGTAAAAGATGAGTATGCATCCTATTAGTTAGTTGGTAAGGTAACGG
>F0OV55004JJE88
TGATACGTCTAGAGTTTGATCCTGGCTCAGGATAAACGCTGGCGGCATGCCTAATACATGCAAGTCGAACGGACTAGTTTACTAGTCAGTGGCGAACGGGTGAGTAACACGTAAGGAACCAACCCTTGACACGAGGATAACTCCGGGAAACTGGAGCTAATACTGGATAGGATATAGATACAGAAGTATTTATATTTAAAGGCGCTTTCGGGCGGTGGTGAAGGATGGTCTTGCGTCGCATTAGATAGTTGGTGAGGGTAACGGCCCACCAAG
>F0OV55004H5ZUI
TGATACGTCTAGAGTTTGATCCTGGCTCAGGATGAACGCTAGCGGGAGGCTTAACACATGCAAGTCGAGGGGCATCACGGAGTAGCAATATTCTGGTGGCGACCGGCGCACGGGTGAGTAACACGTATGCAACCTGCCTCGTACAGGGGGATAACCCGGAGAAATTCGGACTAATATCCCATAATGATATTGAAAGGCATCTTTTAATATTTAAAGCTCAGGCGGTACGGGATGGGCATGCGGAACATTAGCTGGTTGG
>F0OV55004I7N9R
TGATACGTCTAGAGTTTGATCCTGGCTCAGAGTGAACGCTGGCGGCGTGCTTAACACATGCAAGTCGGACGATGAAGTCTTTGCTTGCAAAGACGGATTAGTGGCGCACGGGTGAGTAATGTATAGCTAACCTGCCCTTTAGTGGGGGACAACAGTTGGAAACGACTGCTAATACCCCATACTCCTTTTTACTCTAAGGTAAATTGGGAAAGATTTATTGCTAAAGGATGGGGCTGTATCGTATCAGCTAGTTGGTGAGGTAATGG
>F0OV55004IK8QS
TGATACGTCTAGAGTTTGATCCTGGCTCAGAACTAACGCTGGCGGCGCGTCTTAAACATGCAAGTCGAACGGTATCCTTTGAGCTTGCTTAGAGGAGAAAGTGGCGAACGGGTGAGTAACACGTGAATAATCTGCCTTCAGGTCGGGGATAACCTCGGGAAACCGAAGCTAATACCGGATAATATGGCACCTGCACAAGCAGGAGTCATTAAAGATGGGGACCGCAAGGCCTATCGCCTGGAGATGAGTTCGCGG
>F0OV55004IHWPJ
TGATACGTCTAGAGTTTGATCCTGGCTCAGGATGAACGCTAGCGGGAGGCCTAACACATGCAAGTCGAGGGGCAGCATTACCTTCGGGTAGATGGCGACCGGCGCACGGGTGCGTAACGCGTATGCAACCTTCCTTGTACAGAGAGATAGCCCATGGAAACGTGGATTAATATCTCATAGTATCACAATTTCGCATGTTATTGTGATTAAAGTTTCGGCGGTACAAGATGGGCATGCGTAAGATTAG
>F0OV55004H864M
TGATACGTCTAGAGTTTGATCCTGGCTCAGAACGAACGCTGGCGGCGTGCTTAATACGTGCAAGTCGAACGTGAAACGAGTAGCAATACTTGTGGAAAGTGGCGAACGGGTGAGTAATACGTAAGCAATCTACCTTTAAGACTGGGATAACCTTGCCAACGCGGGGCTAATACCGGATGTGGTCATTTTAACGCATGTTAGAATGATTAAAGGAGTGATCCGCTTAAGGATGAGCTTGCGGCCCATTAGTTAGTTGGCGGGGTAACGGCCCACCAAG
>F0OV55004IETUC
TGATACGTCTAGAGTTTGATCCTGGCTCAGGATAAACGCTGGCGGCATGCCTAATACATGCAAGTCGAACGGACTAGTTTACTAGTCAGTGGCGAACGGATGAGTAACACGTAAGGAACCAACCCTTGACACGAGGATAACTCCGGGAAACTGGAGCTAATACTGGATAGGATATAGATACAGAAGTATTTATATTTAAAGGCGCTTTCGGGCGGTGGTGAAGGATGGTCTTGCGTCGCATTAGATAGTTGGTGAGGGTAACGGCCC
>F0OV55004JDHUL
TGATACGTCTAGAGTTTGATCCTGGCTCAGGATGAACGCTGGCGGCGTGCCTAACACATGCAAGTCGAGCGAGATCTTTCGGAACAAAACTTCGGTCTAGTGAAGGAAGTGAAAGCGGCGGACGGGTGAGTAACGCGTAGGCAACCTGCCCCATACAGAGGGATAGCCTCGGGAAACCGGGATTAAAACCTCATAACGCGACCTGGTCACATGGCCGGATCGCCAAAGATTTATCGGTATGGGATGGGCCTGCGTCTGATTAG
>F0OV55004IDI1G
TGATACGTCTAGAGTTTGATCCTGGCTCAGGACGAACGCTGGCGGCGTGCTTAACACATGCAAGTTGAACGGACCGACTGGTTGGAACCTTCGGGGGAAGACGAGAAAGGTTAGTAGCGGACGGGTGAGTAACACGTGGGTAATCTGCCCTTTAGTTTGGAATAACACCGAGAAATCGGTGCTAATACCGCATAACGTCCTGGAAGCGCATGCTTTCGGGACCAAAGGATTTATTCGCTTAAGGATGGCCTCGCGGCCGATTAGGTAGTTGGTGAGGTAACGGCCC
>F0OV55004ICI9D
TGATACGTCTAGAGTTTGATCCTGGCTCAGGATGAACGCTAGCGGTGCGCCTAACACATGCAAGTCGAGCGATATAGCGGCGAACGGGTGAGTAACACGTTGGAACCTGCCTCGAACTCAGGAATAGCCATCCGAAAGGATGATTAATACCGGATAGTCCCGAAAGGGTAAAGATTTTTCGGTTCGAGAGGGGCCTGCGGCCTATCAGCTAGTTGGTAAGGTAATGGCTTACCAAGGCTATGACGGGTAACTGGTGTGAGAGCA
>F0OV55004IGOO0
TGATACGTCTAGAGTTTGATCCTGGCTCAGAGTGAACGCTGGCGGCGTGCTTAACACATGCAAGTCGAACGGTAACAGGAAGAGCTTGCTCTTTGCTGACGAGTGGCGCACGGGTGAGTAATATATAGTTAATGTACCTTCAAGACTGGGATAGCCACTGGAAACGGTGATTAATACTAGATACACCTTCATGTCATAAGGCATGAAGGGAAACGTTTTTCGCTTGAAGATCAGACTATATCCTAT
>F0OV55004JBVDC
TGATACGTCTAGAGTTTGATCCTGGCTCAGAACGAACGCTGGCGGCGTGTCTTAAGCATGCAAGTCGAGCGGCAAGCGCCAGCAATGGCGCCTAGAGCGGCGGACTGGTGAGTAACGCGTGGGTGATCTGCCCTTGGGATGGGGATAGCCATTAGAAATAGTGGGTAATACCGAATACGCTTCTGTGGCCAAGGCCATGGGAGGAAAGGCGCTACGGCGCCACCCGAGGATGAGCCCGCGTCCCATTAG
>F0OV55004I1SE8
TGATACGTCTAGAGTTTGATCCTGGCTCAGAGTGAACGCTGGCGGCGTGCTTAACACATGCAAGTCGAACGGTAACAGATAGAAGCTTGCTTCTATGCTGACGAGTGGCGCACGGGTGAGTAATATATAGGTAATGTGCCCCGCAGACCGGGATAGCCACTGGAAACGGTGATTAATACTGGATACTCCTTCTTCTTTTAAGAGAGGTTGGGAAATGGATTCCGCTGCGGGATCGGCCTATATCCTATCAGG
>F0OV55004IRJQZ
TGATACGTCTAGAGTTTGATCCTGGCTCAGGATGAACGCTAGCGGCAGGCCTAACACATGCAAGTCGAGGGGTAACAGGAGTAGCAATACTTGCTGACGACCGGCGCACGGGTGAGTAACGCGTATGCAACCTACCCTTAACTGGGGAATAGCCCGAAGAAATTCGGATTAATGCCCCATAATACTGTATTGAAGCATTTCAGTGCATTTAAAACTCCGGTGGTTAAGGATGGGCATGCGTGACATTAGCTAGTTGGTG
>F0OV55004I9EZT
TGATACGTCTAGAGTTTGATCCTGGCTCAGAACGAACGCTGGCGGCGTGCTTAACACATGCAAGCCGAACGCGAAAGGGACTTCGGTCCTGAGTAAAGTGGCGCACGGGTGAGTAACGCGTGGATAATCTACCCAATGATCCGGGATAACACCTCGAAAGGGGTGCTAATACCGGATAAGACCACGGGATCTACGGGTTCTGCGGTAAAAGGTGGGGACCTTCGGGCCTACCGTCATCGGATGAGTCCGCGTACCATTAGCTAGTTGGTGGGGTAATGGCCT
>F0OV55004IM1UP
TGATACGTCTAGAGTTTGATCCTGGCTCAGGATGAACGCTGGCGGCATGCCTAATACATGCAAGTCGAACGAACTGGTTTACTAGTTAGTGGCGAACGGGTGAGTAACACGTAGATAACCAACCCTTAAGACGAGGATAACCCGGGGAAACCTGGACTAATACTGGATAGGAGCTATTTTCAAAAGAGGATAGTTTTAAAGGTGCCCTAAAGCACCGCTAAAGGCTGGGACTGCGTCGCATTAGCTAGTTGGTGGGGTAACGGCCTACCAAGGCAACGATGCG
>F0OV55004IMMR1
TGATACGTCTAGAGTTTGATCCTGGCTCAGAACGAACGCTGGCGGCGTGCTTAATACATGCAAGTCGAACGTGAAGCCCTGGCTTGCCAGGGTGGAAAGTGGCGAACGGGTGAGTAACACGTAAATAATCTACCTCTAAGTTTGGGATAACCTTGCCAACGCGGGGCTAATACCGGATGTGGTCACGAAAACGCATGTTTTTGTGATTAAAGATGCAAATCGCTTAGAGATGAGTTTGCGGCCCATTATGCTTGTTGGTAGGGTAACGG
>F0OV55004IA1SS
TGATACGTCTAGAGTTTGATCCTGGCTCAGAACGAACGCTGACGGCGTGCTTAACACATGCAAGTCGCACGAGAAAATTTCGCTTCGGTGGAATGAGTAAAGTGGCGCACGGGTGAGTAACGCGTGGGTAATCTGCCTTTAAGTCCGGGATAACATTGCGAAAGCGATGCTAATACCTGATAAGCTCACAGTTTTCAAAGACAGTGGGAAAAGATGGCCTCTGTTTCATGCTATCGCTTAAAGATGAGCCCGCG
>F0OV55004IY3WH
TGATACGTCTAGAGTTTGATCCTGGCTCAGGATGAACGCTGGCGGCATGCCTAATACATGCAAGTCGAACGAACTAGTTTACTAGTTAGTGGCGAACGGGTGAGTAACACGTAGATAACCAACCCTTAAGACGAGGATAACCCGGGGAAACCTGGACTAATACTGGATAGGAGCTATTTTCAAAAGAGGATAGTTTTAAAGGTGCCCTAAAGCACCGCTAAAGGCTGGGACTGCGTCGCATTAGCTAGTTGGTGGGGTAACGGCCTACCAAGGCAACGATGCG
>F0OV55004H4DPN
TGATACGTCTAGAGTTTGATCCTGGCTCAGAATCAACGCTGGCGGCGTGCCTAACACATGCAAGTCGAACGAGAAAGTGGGGCTTGCTCCACGAGTAAAGTGGCAAACGGGTGAGTAACACGTGAACAACCTACCCTCGAGTGGGGAATAACACCGCGAAAGCGGTGCTAATACCGCATAACATCCCGGGGTCGCATGGTCCTGGGATCAAAAGCGCAAGTTGCTTGAGGAGGGGTTCACGGCTGATTAGCTAGTTGGTGAGGTAACCGG
>F0OV55004JP8Q3
TGATACGTCTAGAGTTTGATCCTGGCTCAGGACGAACGCTGGCGGCGTGCTTAACACATGCAAGTCAAGGGGAAAGGTTAATTTCGGTTGACCGAGTATACTGGCGAACGGGTGAGTAACGCGTAGGTAACCTGCCTGAGAGTTTGGGATAACACTGCAAACGTGGTGCTAATACCGGATGAGGCCTGCTATTCGCATGGGTAGTGGGTTAAAGCGGGCGCAAGCCTGTGCTCACAGATGGACCTGCGTCTCATTAG
>F0OV55004IA9HU
TGATACGTCTAGAGTTTGATCCTGGCTCAGGATGAACGCTAGCGGGAGGCTTAACACATGCAAGTCGAGGGGCAGCATTTCCTTCGGGAAGATGGCGACCGGCGCACGGGTGCGTAACGCGTATGCAACCTACCTTATACAGGGGGATAGCCCATGGAAACGTGGATTAATACCCCATCGTACAGTAATTTCGCATGTTATTACTGTTAAAACTTCGGTGGTATAAGATGGGCATGCGTAGGATTAGCTAGTAGGTAGTGTAACGG
>F0OV55004IB2AA
TGATACGTCTAGAGTTTGATCCTGGCTCAGGATGAACGCTAGCGACAGGCCTAACACATGCAAGTCGAACGGGATTTAGTAGCTTGCTACTAATGAGAGTGGCGCACGGGTGAGTAACGCGTACGCAACCTGCCTGTAACAGGGGAATAGCTCCCTGAAAGGGGAATTAACACCGCATAAGACCACACTGCCGCATGGTAGAGTGGTAAAAATATTTATAGGTTACAGATGGGCATGCGTGACATTAG
>F0OV55004I4ENO
TGATACGTCTAGAGTTTGATCCTGGCTCAGGATGAACGCTGGCGGCGTGCCTAACACATGCAAGTCGAGCGGAGATATAGAGGAGTACTTGTACGAATCTTTATCTTAGCGGCGGACGGGTGAGTAACACGTGAGGAACCTGCCCTTAAGTGTGGAATAACACCGAGAAATCGGTGCTAATACCGCATAACGTCCTGGAAGCGCATGCTTTCGGGACCAAAGGATTTATTCGCTTAAGGATGGCCTCGCGGCCGATTAGGTAG
>F0OV55004IMOBY
TGATACGTCTAGAGTTTGATCCTGGCTCAGAACGAACGCTGGCGGCGTGCTTAACACATGCAAGTCGGATGCGAAAGGGGCTTTCGGGCGCTGAGTAGCATGGCAGACGGGTGAGGAGTGCGTATCTGACGGAACTCAGGCAGGGGGATAGTCCTCCGAAAGGGGGTTGAATACCGCATGTGCTCAATCTTGTCATGGGATTGAGGAAAGGTGGCCTCTCCATGGAAGCTGCT
>F0OV55004JQTKJ
TGATACGTCTAGAGTTTGATCCTGGCTCAGGATGAACGCTAGCGGCAGGCTTAACACATGCAAGTCGAGGGGTAACAGGGTGCTTGCACCGCTGACGACCGGCGCACGGGTGCGTAACGCGTATACAATCTACCTTTTACAGGGGCATAGCCCGGGGAAACCCGGATTAATATCCCATGGTATCATTTAGTGGCATCACTTTAATGATTAAAGCTTCGGCGGTAGAAGATGAGTATGCGTCCTATTAGTTAGTTGGTAAGGTAACGG
>F0OV55004IRFGC
TGATACGTCTAGAGTTTGATCCTGGCTCAGAATGAACGCTGGCGGCGTGCTTAACACATGCAAGTCGAACGAGAAAAAGATTGCTTGCAATCTTGAGTAGAGTGGCGCACGGGTGAGTAACACGTAGATAATCTACCTTCAAGCCCGGGATAACCCTTCGAAAGGATGGCTAATACCGGATGCAGTTTCTATACACAGGTGTAGAGATGAAAGATTGCCTCTTCATGAAAGCAGTTGTTTGGAG
>F0OV55004IR9KP
TGATACGTCTAGAGTTTGATCCTGGCTCAGGACGAACGCTGGCGGCGTGCTTAACACATGCAAGTCAAGGAGAAAGTTTTCTTCGGAAAGCGAGTAAACTGGCGCACGGGTGAGTAATATGTAAGTAATCTACCCATAGGTTAGGAATAACTCAGAGAAATCTGGGCTAATACCAAATAATGCAGCGGCATCGCATGATGATGTTGTTAAAGTTGCTTCGGTAACGCCTATGG
>F0OV55004IAFSV
TGATACGTCTAGAGTTTGATCCTGGCTCAGAATCAACGCTGGCGGCGTGCCTAACACATGCAAGTCGCGCGCGAAAGGGGGGCAACTCCCAAGTAGAGCGGCGCACGGGTGAGTAACGCGTATGCAATCTACCCTCAGTCCGGGGATAACACTTCTAACGAGGTGCTAATACCCGATGATGCAGCGGCACCGCATGGTGACAGTTGTTAAAGCTTCGGTGACTGAGGATGAGCATGCGTCCCA
>F0OV55004I1VU8
TGATACGTCTAGAGTTTGATCCTGGCTCAGGACGAACGCTGGCGGCGTGCTTAACACATGCAAGTCGAACGGTGACCTCGAGAGCTTGCTCTCGGGCGATCAGTGGCGAACGGGTGAGTAACACGTGAGTAACCTGCCCCAGACTCTGGAATAACCCCGGGAAACCGGAGCTAATACCGGATACGAGACGGAGAGGCATCTCTACCGTCTGGAAAGTTTTTCGGTCTGGGATGGACTCGCGGCCTATCAGCTTGTTGGTGAGGTAACGG
>F0OV55004JZBLY
TGATACGTCTAGAGTTTGATCCTGGCTCAGAATCAACGCTGGCGGCGTGCCTAACACATGCAAGTCGAACGCGAAAGGGGCTTCGGCCCTGAGTAGAGTGGCGAACGGGTGAGTAACGCGTGGGTGATCTACCTTCGAGTGGGGGATAACGTCCCGAAAGGGGCGCTAATACCGCATGACGTTCTGGGTTTAAAGACCTGGAAACCAAAGCCGGGGACCGCAAGGCCTGGCGCTTGAAGAGGAGCCCGCGTCCGATTAGCTAGTTGGCGGGGTAACGGCCCACCAAGG
>F0OV55004IR4RI
TGATACGTCTAGAGTTTGATCCTGGCTCAGGGTTAACGCTGGCGGTATGTATAATACATGCAAGTCGTGCGCCCCGCACTTTGTTTACCAGTCTTGGGCTGGCCGATAAAGTGCGGGGAGCGGCGAACGGGTGAGTAATACGTTGGAACCTGCCTCGAACTCAGGGATAACCTATCTAACGATGGGCTAATACCGGATAGTCCCGCAAGGGTAAAGCTTTTGCGGTTCGAGAGGGGCCTTCGGCCTATCAGCTTGTTGGTGAGGTAATGGCTTACCAAGG
>F0OV55004ICOUC
TGATACGTCTAGAGTTTGATCCTGGCTCAGAATGAACGCTGGCGGCGTGCCTAACACATGCAAGTCGAACGAGAAATTTCCCGCTTGCGGGAGAGAGTAAAGTGGCGCACGGGTGAGTAACGCGTGGGTAACCTGCCCTTGAATCGGGGATAACCTTGCGAAAGCGTTGTTAATACCGGATATTGTCACAAGGACTATGGTTTTTGTGATGAAAGGTGACCTCTTCATGAAAGTTGCCGTTTAAGGATGGGCCCGCGTACCATTAGCTTGTTGG
>F0OV55004H6057
TGATACGTCTAGAGTTTGATCCTGGCTCAGGATGAACGTTGGCGGTGCGCTTTATGCATGCAAGTCGTACGAAATCATGGTTTTCGGATTATGGTTTAGTGGCGGACGGCTGAGTAACACGTAGGTAACTTGCCCACGAGTGGGGGATAACTTGCCGAAAGGTAAGCTAATACCGCATGGCATGGATCTGCATAAGTAGATTCATCAAAGCCGTAAGGCGCTTGTGGATGGGCCTGCGGCCGATTAGCTTGTTGGG
>F0OV55004ISYRY
TGATACGTCTAGAGTTTGATCCTGGCTCAGGATAAACGCTGGCGGTGTGCTTTATGCATGCAAGTCGAACGAGTCACTTCGGTGGCTAGTGGCAGACGGGTGAGTAACACGCAAGCAACCTGTCCTTATGTGGGGAATAACTCTGAGAAATCGGAGCTAATACCGCATGTGAATCTTTCCCGCGAGGGATAGATTTAAAGGCTTCGGCCGCATATTGAGGGGCTTGCGCACGATTAGCTTGTTGGTGGGGTAACGG
>F0OV55004H90IC
TGATACGTCTAGAGTTTGATCCTGGCTCAGAACGAACGCTGGCGGCGTGCTTAACACATGCAAGTCGAACGTGAAAGGGACTTCGGTCCTGAGTAAAGTGGCGCACGGGTGAGTAACACGTGGATAATCTACCCGATGGACCGGGATAACACTTCGAAAGGGGTGCTAATACCGGATAAGCCCACAGGCTCTTTGGAGTTTGCGGGAAAAGGTGGGGACCTTCGGGCCTACTGTCATTGGATGAGTCCGCGGCCCATTAGCTAGTTGGTAGGGTAATGG
>F0OV55004IFTWA
TGATACGTCTAGAGTTTGATCCTGGCTCAGGATGAACGCTGGCGGCGTGCCTAATACATGCAAGTCGAACGAAGATCTAGCTTGCTAGATCTTAGTGGCGAACGGGTGAGTAATACATAAATAATCTGCCCATTGGACTGGGATAACTATTGGAAACGATAGCTAATACCGGATAGGTGATTTGAAGGCATCTTCGAATCATTAAAGTAGGGTCACTACACCAATGGATGAGTTTATGGCGCATTAG
>F0OV55004IY5EO
TGATACGTCTAGAGTTTGATCCTGGCTCAGGATGAACGCTGGCGGCGTGCCTAACACATGCAAGTCGAGCGTGAAGTCTTGGAATGATACTTCGGTAAAGTAAAGAGATGGAAAGCGGCGGACGGGTGAGTAACGCGTAGGTAACCTGCCCCATACACAGGGATAGCCTAGGGAAACCTGGATTAATACCTGATAACGCAGAGGAGTCACATGACTTTTCTGCCAAAGATTTATCGGTATGGGATGG
>F0OV55004I7GQE
TGATACGTCTAGAGTTTGATCCTGGCTCAGGATGAACGCTAGCGGTGCGCCTAACACATGCAAGTCGAGCGATATAGCGGCGAACGGGTGAGTAACACGTTGGAACCTGCCTCGAACTCAGGGATAGCCATCCGAAAGGATGATTAATACCGGATAGTCCCGAAAGGGTAAAGATTTTTCGGTTCGAGAGGGGCCTGCGGCCTATCAGCTAGTTGGTAAGGTAATGGCTTACCAAGGCTATGACGGGTAACTGGTGTGAGAGCA
>F0OV55004I07M3
TGATACGTCTAGAGTTTGATCCTGGCTCAGAACGAACGCTGGCGGCGCGTTTTAAGCATGCAAGTCGAGCGGCAAGGGCCTTCGGGCCCCTAGAGCGGCGGACGGGTGAGTAACACGTGGACAATCTGCCCCCCGGCCGGGGATAGCCCAGGGAAACCTGGATTAATACCGGATGAGACGGGACCCGCGAAGGCGGGATCCGGGAAAGGCGCTACGGCGCCGCCGAGGGATGAGTCTGCGTCCCATTAGCTAGACGGCGGGGTAACGGCCCACCGTGGCGACGATGGG
>F0OV55004I3Q0J
TGATACGTCTAGAGTTTGATCCTGGCTCAGGACGAACGCTGGCGGCGTGCTTAACACATGCAAGTCAAGGAGAACGTCTGGCTTCGGCTGGATTAGTAAACTGGCGAACGGGTGAGTAACACGTAGGTAACCTACCTCTTGATTGGGGATAACACTGCTAAAGCGGTGCTAATACCGAATAACACAATTGTTTCGCATGTTACGATTGTTAAAGATGGCCTCTACTTGTAAGCTATCGTCAAGAAATGGACCTGCGTCCCATTAG
>F0OV55004IZHFX
TGATACGTCTAGAGTTTGATCCTGGCTCAGATCAACGCTGGCGGCGTGCCTAATGCATGCAAGTCGCGCGCGGGCCCTTTCGGGGGTGCTGCGCGGCGGACGGGTGCGTAACACGTGGGCAACCTGCCCCGGGGTGGGGGATAGCCGTGGGAAACCGCGGGTAATTCCGCATACGTTCGGGTCTCGACCGGAGATCTGAAGAAAGGGAGCAATCCCGCCCTGGGAGGGGCCTGCGGCCGATTAGCTTGTTGGTGAGGTAACGGCTTACCAAGGCG
>F0OV55004ISA1H
TGATACGTCTAGAGTTTGATCCTGGCTCAGAACGGACGCTGGCGGCGTGCTTAACACATGCAAGTCGAACGCGAAAGTTTTCTTCGGAAGACGAGTAGAGTGGCGCACGGGTGAGTAACGCGTAAGTAATCTGCCCTGGTATCTGGGATAACCCACCGAAAGGTGTGCTAATACGGGATACGCTGATTTATCAGGAAAGGTGGCCTCTTCATGAAAGCTACTGTACCAGGAGGAGCTTGCGTACCATTAGCTAGTTGGTAGGGTAA
>F0OV55004IFR28
TGATACGTCTAGAGTTTGATCCTGGCTCAGGATGAACGCTAGCGGCAGGCCTAACACATGCAAGTCGAGGGGCAGCACGGGTAGCAATACCTGGTGGCGACCGGCGCACGGGTGCGTAACGCGTATGCAACCTACCTTTAACTGGAGCATAGCCCCGAGAAATCGGGATTAATACTCCATAACAACAAGAAGTGGCATCACTTTTTATTTAAAGCTTTGGCGGTTAAAGATGGGCATGCGTGACATTAGTTAGTTGGTGAGG
>F0OV55004H2SIY
TGATACGTCTAGAGTTTGATCCTGGCTCAGGATGAACGCTGGCGGCGTGCCTAATACATGCAAGTCGAACGCACCATTTCGGTGGTGAGTGGCGAACGGGTGAGTAACACGTAGATAACCTGCCCTTAAGACGAGGATAACCATTGGAAACGATGGCTAAGACTGGATAGGAATATTAGAGGCATCTCTGATATTTTAAAAGACCTAGCAATAGGTATGCTTAAGGAGGGGTCTGCGGCGCATTAGTTAGTTGGTGGGGTG
>F0OV55004IHN26
TGATACGTCTAGAGTTTGATCCTGGCTCAGGATGAACGCTGGCGGCGTGCTTAACACATGCAAGTCGAACGAGGTCCAACCTTCGGGTGAAGACCGAGTGGCGAACGGGTGAGTAACACGTGGGGAACCTGCCCTTCTCTCTGGGATAACGTCGAGAAATCGTCGCTAATACCGGATACTCCTTGCGGACCGCATGGTCTGCTCGGGAAAGCTCCGGCGGAGATGGATGGCCCCGCGGCCCATTAGCTAGTTGGTGAGGTAACGGCCC
>F0OV55004IOPH4
TGATACGTCTAGAGTTTGATCCTGGCTCAGGATGAACGCTGGCGGCGTGCCTAACACATGCAAGTCGAGCGAGAATTGATGGAATGCGGACTTCGGTCCAAGTGAAGTCGAGGAAAGCGGCGGACGGGTGAGTAACGCGTGGGTAACCTGCCCCATACAATGGGATAGCCACTGGAAACGGTGATTAATACCATATGATGCTTTAAAATCGCATGATTTAAAAGCTAAAGATTTATCGGTATGGGATGGACCCGCGT
>F0OV55004IOJIB
TGATACGTCTAGAGTTTGATCCTGGCTCAGGATGAACGCTAGCGGCAGGCCTAACACATGCAAGTCGAGGGGCAGCACGGGTAGCAATACCTGGTGGCGACCGGCGCACGGGTGCGTAACGCGTATGCAACCTACCTTTAACTGGAGCATAGCCCCGAGAAATCGGGATTAATACTCCATAACAACAAGAAGTGGCATCACTTTTTATTTAAAGCTTTGGCGGTTAAAGATGGGCATGCGTGACATTAGTTAGTTGGTGAGG
>F0OV55004IWS5I
TGATACGTCTAGAGTTTGATCCTGGCTCAGCCTGAACGCTGGCGGCGTGGCTAAGACATGCAAGTCGTACGGTGTAGCAATACACAGTGGCGAACGGGTGAGTAATGAATCGCTAATGTGCCCCGGACTCTGGGATAGCCGATCGAAAGGTCGGGTAATACCGGATGAGACCACGAACAGGCATCTGTTTGTGCTCAAAGGTCCGCCGGTCTGGGAGCAGGCGATTTCGTATCAGCTAGTTGGTGAGGTAACGG
>F0OV55004IAALK
TGATACGTCTAGAGTTTGATCCTGGCTCAGGATGAACGCTAGCGACAGGCCTAACACATGCAAGTCGAACGGGATTTATCCTTCGGGGTAATGAGAGTGGCGCACGGGTGAGTAACGCGTATGCAACCTACCTGTAACTGGGGAATAGCTCCCTGAAAGGGGAATTAACACCGCATAAGACCACACTTTCGCATGGAAGAGTGGTAAAAATATTTATAGGTTACAGATGGGCATGCGTGACATTAGTTTGTTGGTGAGGTAACGG
>F0OV55004I23B3
TGATACGTCTAGAGTTTGATCCTGGCTCAGGATGAACGCTGGCGGCGTGCCTAATACATGCAAGTCGAACGCACCATTTCGGTGGTGAGTGGCGAACGGGTGAGTAACACGTAGATAACCTGCCCTTAAGACGAGGATAACCATTGGAAACGATGGCTAAGACTGGATAGGAATATTAGAGGCATCTCTGATATTTTAAAAGACCTAGCAATAGGTATGCTTAAGGAGGGGTCTGCGGCGCATTAGTTAGTTGGTGGGGTG
>F0OV55004JEOGT
TGATACGTCTAGAGTTTGATCCTGGCTCAGGATGAACGCTGGCGGCGTGCCTAATACATGCAAGTCGAACGCACCATTTCGGTGGTGAGTGGCGAACGGGTGAGTAACACGTAGATAACCTGCCCTTAAGACGAGGATAACCATTGGAAACGATGGCTAAGACTGGATAGGAATATTAGAGGCATCTCTGATATTTTAAAAGACCTAGCAATAGGTATGCTTAAGGAGGGGTCTGCGGCGCATTAGTTAGTTGGTGGGGTG
>F0OV55004IEUGZ
TGATACGTCTAGAGTTTGATCCTGGCTCAGAACGAACGTTAGCGGCGTGCTTAACACATGCAAGTCGAACGAGAAAGTGTCTTCGGCATGAGTAGAGTGGCGCACGGGTGAGTAACACGTGGGTATCTGCCCTTTGGCGGGGGACAACATCTGGAAACGGATGCTAATACCGCATAAGTCGGCTTCGGCCGGGAAAGGTGGCTTCGGCTACCGCCAGAGGATGAGCCCGCGTCCCATCAGCTAGTTGGCAGGGTAATGG
>F0OV55004I3RSO
TGATACGTCTAGAGTTTGATCCTGGCTCAGGATGAACGCTAGCGGCAGGCCTAACACATGCAAGTCGAACGGTAAGGCTCCTTCGGGAGTACACGAGTGGCGCACGGGTGAGTAACGCGTATGCAACCTACCCTTAACTGGGGGATAGCCCGGAGAAATTCGGATTAATACCCCATAATATCCCGACGACACCTGTTGATGGGATTAAAATTCCGGTGGTTAAGGATGGGCATGCGTGACATTAGCTAGTTGGTAAGGTAACGGCTTACCAAGGCTACG
>F0OV55004JKGAQ
TGATACGTCTAGAGTTTGATCCTGGCTCAGAACGAACGCTGGCGGCGTGCTTAACACATGCAAGTCGAACGCGAAAGGGACTTCGGTCCTGAGTAAAGTGGCGCACGGGTGAGTAACACGTGGATAATCTACCCGATGGACCGGGATAACACTTCGAAAGGGGTGCTAATACCGGATAAGCCCACAGGCTCCCTGGAGCTTGCGGGAAAAGGTGGGGACCTTCGGGCCTGCCGTCATCGGATGAGTCCGCGGCCCATTAGCTAGTTGGTGGGGTAACGG
>F0OV55004ILZEU
TGATACGTCTAGAGTTTGATCCTGGCTCAGAACAAACGCTGGCGGCGTGCTTAATACATGCAAGTCGAACGTGAAGCTCTGGCTTGCCAGAGTGGAAAGTGGCGAACGGGTGAGTAACACGTAAATAATCTGCCCCTAAGTTTGGGATAACCTTGCCAACGCGAGGCTAATACCGGATGTGGTCATGGAAACGCATGTTTTTATGACTAAAGGCGCAAGTCGCTTAGGGATGAGTTTGCGGCCCATTATGCTTGTTGGCGGGG
>F0OV55004JBUOY
TGATACGTCTAGAGTTTGATCCTGGCTCAGAACGAACGCTGGCGGCATGCTTAATACATGCAAGTCGAACGAGAAAGCTCTTCGGAGTGAGTAGAGTGGCGCACGGGTGAGTAATGCATGGGAACGTGCCTTTTGGTTGGGAATAACCACGGGAAACTGTGGCTAATACCGAATAGTCTCGCGAGAGTAAAGGTGGCCTCTATTTATAAGCTATCGCTAAAAGATCGGCCCATGTCCCATTAGCTAGTTGGCAGGGTAAAGG
>F0OV55004JT198
TGATACGTCTAGAGTTTGATCCTGGCTCAGGACGAACGCTGGCGGCGTGCCTAATACATGCAAGTAGAACGCTGAAGGGAGAGCTTGCTCTTCTGGATGAGTTGCGAACGGGTGAGTAACGCGTAGGTAACCTGCCTGGTAGCGGGGGATAACTATTGGAAACGATAGCTAATACCGCATAACAGCAAATGTTGCATGACATTTGCTTAAAAGGTGCAATTGCATCACTACCAGATGG
>F0OV55004IL4L6
TGATACGTCTAGAGTTTGATCCTGGCTCAGGACGAACGCTGGCGGCGTGCTTAACACATGCAAGTCGAACGGAAAGGCCCTTGCTTGCAGGGGTACTCGAGTGGCGAACGGGTGAGTAACACGTGGGTGATCTGCCTTGTACTTCGGGATAAGCCTGGGAAACTGGGTCTAATACCGGATAGGACCATGCTTTAGTGTGTGTGGTGGAAAGTTTTTTCGGTACAAGATGAGCCCGCGGCCTATCAGCTTGTTGGTGGGGTAAGGGCCCACCAAGGCG
>F0OV55004JTJA8
TGATACGTCTAGAGTTTGATCCTGGCTCAGATTGAACGCTGGCGGCATGCCTAACACATGCAAGTCGAACGGCAGCACAGCCCGCAAGGGTGGGTGGCGAGTGGCGGACGGGTGAGGAATACATCGGGATCTACCCTGTTGTGGGGGATAACCCATCGAAAGGTGGGCTAATACCGCATAAGACGGAGACGTGAAAGCGGGGGACCTTCGGGCCTCGCGCGAGAGGATGAACCGATGTCCGATTAGCTAGTTGGCGGGGTAAGA
>F0OV55004IN6EQ
TGATACGTCTAGAGTTTGATCCTGGCTCAGGATGAACGCTGGCGGCGTGCTTAACACATGCAAGTCGAACGAGGTCCAACCTTCGGGTGAAGACCGAGTGGCGAACGGGTGAGTAACACGTGGGGAACCTGCCCTTCTCTCTGGGATAACGTCGAGAAATCGTCGCTAATACCGGATACTCCTTGCGGACCGCATGGTCTGCTCGGGAAAGCTCCGGCGGAGATGGATGGCCCCGCGGCCCATTAGCTAGTTGGTGAGGTAACGGCCC
>F0OV55004I4K4Y
TGATACGTCTAGAGTTTGATCCTGGCTCAGGATGAACGCTGGCGGCGTGCCTAATACATGCAAGTCGAACGCACTAGTTTACTAGTGAGTGGCGAACGGGTGAGTAACACGTAGGTAACCTGCCCTTAAGACGAGGATAACCATTGGAAACGATGGCTAAGACTGGATAGGAATATTTGAGGCATCTTAAATATTTTAAAAGACCTAGCAATAGGTATGCTTAAGGAGGGGCCTGCGGCGCATTAGTTAGTTGGTGGGGTAGAAGCCT
>F0OV55004IYW41
TGATACGTCTAGAGTTTGATCCTGGCTCAGGATGAACGCTAGCGGCAGGCTTAACACATGCAAGTCGAGGGGCAGCACGTCTTCGGATGGTGGCGACCGGCGCACGGGTGCGTAACGCGTATACAATCTACCTTTTACAGGGGCATAGCCCGGGGAAACCCGGATTAATATCCCATGGTATCATTTAGTGGCATCACTTGAATGATTAAAGTTTCGGCGGTAAAAGATGAGTATGCGTCCTATTAGTTAGTTGGTAAGGTAACGGCTT
>F0OV55004ID7A3
TGATACGTCTAGAGTTTGATCCTGGCTCAGATTGAACGCTGGCGGCATGCCTAACACATGCAAGTCGAACGGTAACAGGCCTTCGGGCGCTGACGAGTGGCGGACGGGTGAGTAATGCATAGGAATCTGCCCAGTAGTGGGGGACAACTACCGGAAACGGTAGCTAATACCGCATACGACCTACGGGTGAAAGTGGGGGACCTTCGGGCCTCACGCTATTGGATGAGCCTATGTCAGATTAGCTTGTTGGTGGGGTAAAGGCCT
>F0OV55004H3OR3
TGATACGTCTAGAGTTTGATCCTGGCTCAGAACGAACGCTGGCGGCGTGCTTAATACATGCAAGTCGAACGCACCGGTTTACCGGTGAGTGGCGAACGGGTGAGTAACACGTAGGTAACCTGCCCTCAAGACGAGGATAACCGTTGGAAACGATGGCTAAGACTGGATAGGAACCGAGGAGGCATCTCCATGGTTTTAAAGGACCCGCAAGGGTACGCTTGAGGAGGGGCCTGCGGCGCATTAGTTAGTTGGCGGGGTGAAGGCCCACCAAGACTTTG
>F0OV55004IPCWM
TGATACGTCTAGAGTTTGATCCTGGCTCAGGATGAACGCTAGCGGCGCGCTTAATGCATGCAAGTCGAGCGATGAGGCTCCTTCGGGGGCTATCAGCGGCAGACGGGTGAGTAACGCGTAGGCAACCTACCCTTGAGCGGGGGATAAGCCCGGGAAACTGGGTACAATACCGCATGATATTCCGATTACGCATGTAAATGGAATCAAAGCCTTCGGGCACTCAAGGATGGGCCTGCGTCCTATTAGCTTGTTGG
>F0OV55004IYZ86
TGATACGTCTAGAGTTTGATCCTGGCTCAGAACGAACGCTGGCGGCGTGCTTAACACATGCAAGTCGTACGAGAAAGTTTCCTTCGGGAGATGAGTAGAGTGGCGCACGGGTGAGTAACACGTGGATAATCTGCCCAATGGACCGGGATAACACTTCGAAAGGGGTGCTAATACCGGATAAGCCCACAGGCTCTTCGGAGCTTGCGGGAAAAGGTGGGGACCTTCGGGCCTGCCGTCATTGGATGAGTCCGCGGCCCATTAGCTAGTTGGG
>F0OV55004IK44S
TGATACGTCTAGAGTTTGATCCTGGCTCAGAATGAACGCTGGCGGCGTGCTTAACACATGCAAGTCGAACGAGAAAGGTGGTGCTTGCATCGCCGAGTAGAGTGGCGCACGGGTGAGTAGAATGTAGATAATCTACCTTTAAAACAGGGATAACTATTCGAAAGGGTAGCTAATACCAGATGAAGTCGGGTATGCTTAGGTATATTTGATGAAAGAGTGCTTTTTAGGAGGCATTTGTTTAGAG
>F0OV55004JE4QC
TGATACGTCTAGAGTTTGATCCTGGCTCAGGATGAACGCTGGCGGCGTGCCTAACACATGCAAGTCGAGCGGAGATTACGAGGAGTACTTGTACAAATTGTAATCTTAGCGGCGGACGGGTGAGTAACACGTGAGGAACCTGCCCTTGAGTGGGGAATAACACCGAGAAATGGGTGCTAATACCGCATAATGTCTTGGAAGCGCATGCTTTCGGGACCAAAGGATTTATTCGCTTAAGGATGGACTCGCGTCCGATTAGGTAG
>F0OV55004I0N8H
TGATACGTCTAGAGTTTGATCCTGGCTCAGGATGAACGCTGGCGGCGTGGATAAGGCATGCAAGTCGAATGGGTTTAGGCCCATGGCAAACGGGTTAGTAACGCGTAGGAATTTTCCCCAAAGTCGTGAATAATCCGGAGAAATCCGGAATAATACACGATGTGCTCTACGGAGTAAAGATTTATCGCTTTGGGATAAGCCTGCGTCCTATCAGCTTGTTGGTGAGGTAATAGCTCACCAAGGCTATGACGGGTA
>F0OV55004IX5FL
TGATACGTCTAGAGTTTGATCCTGGCTCAGGATGAACGCTGGCGGCGTGCTTAACACATGCAAGTCTAGGAAAGGCTTCGAGCTTGCTTGAGGCTGAAACTGGCGAACGGGTGAGTAACACGTAGATAACCTACCCATTGGCGGGGGATAACGTCGAGAAATTGACACTAATACCGCATAAGATCCCGGGATGATTTTCCGGGATGAAAGGGGGCTTCGGCTTCCACCGATGGATGGGTCTGCGTCTGATTAGCTTGTTGGTG
>F0OV55004I0UZ7
TGATACGTCTAGAGTTTGATCCTGGCTCAGGATTAACGCTGGCGGCGTGCTTAACACATGCAAGTCGAACGAGAAGCTTTCACATGATTTCTTCGGATTGATTATGGGAGCGGAAAGTGGCGAACGGGTGAGTAACGCGTGGGTAACCAACCTTAGACTGGGGGACAACACAGGGAAACTTGTGCTAATACCGCATATATGCAGACATGGCATCATGATTGCAGGAAAGGCTTCGGCCGGTTTAAGACGGACCCGCGTCCG
>F0OV55004IIW5R
TGATACGTCTAGAGTTTGATCCTGGCTCAGAACGAACGCTGGCGGCGTGCTTAACACATGCAAGTCGAACGTGAAAGGGACTTCGGTCCTGAGTAAAGTGGCGCACGGGTGAGTAACACGTGGATAATCTACCCGATGGACCGGGATAACACTTCGAAAGGGGTGCTAATACCGGATAAGCCCACAGGCTCTTTGGAGTTTGCGGGAAAAGGTGGGGACCTTCGGGCCTACTGTCATCGGATGAGTCCGCGGCCCATTAGCTAGTTGGTAGGGTAATGG
>F0OV55004JGNK0
TGATACGTCTAGAGTTTGATCCTGGCTCAGGATGAACGCTAGCGGCAGGCTTAACACATGCAAGTCGAACGGTAAGGTTCCTTCGGGAATACACGAGTGGCGAACGGGTGCGTAACGCGTATGCAACCTACCTTTAACTGGGAGATAGCCCCGAGAAATCGGGATTAATATCCCATAATATCCTAACATGGCATCATGAATGGATTAAAGCTCCGGCGGTTAAAGATGGGCATGCGTGACATTAGTTAGTTGGTGAGGTAACGG
>F0OV55004IYMFZ
TGATACGTCTAGAGTTTGATCCTGGCTCAGGACAAACGCTGGCGGCGTGCTTAACACATGCAAGTCAAACGGGATTCATTTGGGGGGCAACCCCTGGATGCGTCTAGTGGCGAACGGGTGAGTAACACGTGAGAAATCTGCCCCTAAGACCGGGATAACCCACCGAAAGGTGAGCTAATACCGGATATGGTGCCCGGGTGAAAGCCCCGGGTATTAAACGATGGCTGAGGCTTGCAAGCTATCGCTTAGGGATGAGCTCGCGG
>F0OV55004JAAYT
TGATACGTCTAGAGTTTGATCCTGGCTCAGGATGAACGCTGGCGGCGTGCTTAACACATGCAAGTCGAACGATGACTTCTGTGCTTGCACAGAATGATTAGTGGCGAACGGGTGAGTAACACGTGAGTAACCTGCCCTTGACTTCGGGATAAGCCTGGGAAACCGGGTCTAATACCGGATACGACCTCCTGGCGCATGCCATGGGGGTGGAAAGCTTTATTGCGGTTTTGGATGGACTCGCGGCCTATCAGCTTGG
>F0OV55004I6K7T
TGATACGTCTAGAGTTTGATCCTGGCTCAGGACGAACGCTGGCGGCGTGGATTAGGCATGCAAGTCGAACGGTAGTATTTCTTTCGGGAGATATGAGAGTGGCGAACGGGTGAGTAACGCGTAGGTGATCTACCTTCAAGTGGGGGACAACCCAGGGAAACTTGGGCTAATACCGCATGTGGCAGCAATGCTAAAGCCGGCCTCTGTATATGCTGGTGCTTGGAGATGAGCTTGCGTCTGATTAG
>F0OV55004JCI11
TGATACGTCTAGAGTTTGATCCTGGCTCAGAGTGAACGCTGGCGGCGTGCTTAACACATGCAAGTCGAACGAGAACGGGACATAGCTTGCTATGTTTGTCAGCTAAGTGGCGGACGGGTGAGTAATGTATAGCTAATGTACCCCTTGGAGGGGGATAACAGTTGGAAACGGCTGCTAATACCCCATACTCCTTCTATCTTAATGGTAGTTGGGAAATGTTTTTTCGCCAAGGGATCGGGCTATATGGTATCAGTTAGTTGGTGAGG
>F0OV55004I3T3X
TGATACGTCTAGAGTTTGATCCTGGCTCAGGATAAACGCTGGCGGCATGCCTAATACATGCAAGTCGAACGGATCAGCTTAGGCTGGTTAGTGGCGAACGGGTGAGTAACACGTAAGTAACCCAACCTTCAGACGAGGATAACTGCTGGAAACGGTAGCTAATACTGGATAGGATTATCGATAGGATGATTGATAATTTAAAGGCGCTTTCGGGCGGTACTGGAGGAGGGGCTTGCGGCGCATTAGATAGTTGGTGAGGTAACCGG
>F0OV55004JAYG9
TGATACGTCTAGAGTTTGATCCTGGCTCAGGATGAACGCTGGCGGCGTGCCTAACACATGCAAGTCGAGCGATAAACAGTGGATGGAATTCTTCGGAAGGAAAGAAACTGTTGAAAGCGGCGGACGGGTGAGTAACGCGTGGGCAACCTGCCCTATACAGGGGGATAGCCACTGGAAACGGTGATTAATACCCCATGACACCTTAACCTCGCATGAGGAGAGGGTCAAAGATTATATCGGTATAGGATGGGCCCGCGT
>F0OV55004IC2JS
TGATACGTCTAGAGTTTGATCCTGGCTCAGAACGAACGCTGGCGGCGTGCTTAACACATGCAAGTCGAACGTGAATCGACCTTCGGGTCGAGGAAAGTGGCGCACGGGTGAGTAACACGTGGATAATCTACCCAATGATCCGGGATAACACTTCGAAAGGGTGCTAATACCTGATAAGCCCACGGGCTCTTCGGAGCTTGCGGGAAAAGGTGGGGAACCTTCGGGTCCTGCCGTCACTGGATGAGTCCGCGTCCCATTAGCTAGTTGGTGGGGTAA
>F0OV55004IWZQR
TGATACGTCTAGAGTTTGATCCTGGCTCAGGACGAACGCTGGCGGCGTGCTTAACACATGCAAGTCGAGCGGTAAGGCCCCTTCGGGGGTACACGAGCGGCGAACGGGTGAGTAACACGTGAGCAATCTGCCCATCACTTTGGGATAACTCCGGGAAACCGGTGCTAATACCGAATATGACCACTCCACGCATGTGGTGGTGGTGGAAAGTTCCGGCGGTGATGGATGAGCTCGCGGCCTATCAGCTTGTTGGTGGGGTAATGG
>F0OV55004IBCTM
TGATACGTCTAGAGTTTGATCCTGGCTCAGAACGAACGCTGGCGGCGTGCTTAACACATGCAAGTCGAACGTGAAGGGGGCTTCGGTCCCTGGAAAGTGGCGCACGGGTGAGTAACACGTGGATAATCTACCCGATGATCCGGGATAACCTTTCGAAAGGGGGGCTAATACCGGGTAAGCTCACGAACTCCTCGGAGTTTGCGGGAAAAGGTGGGGACCTTCGGGCCTACCGTCATCGGATGAGTCCGCGGCCCATTAGCTAGTTGGTGGGTAATGGCCTACCAAGGCAACG
>F0OV55004IASSK
TGATACGTCTAGAGTTTGATCCTGGCTCAGAACGGACGCTGGCGGCGCGTTTTAAGCATGCAAGTCGAGCGGCAAGGGCCTTCGGGCCCCTAGAGCGGCGGACGGGTGAGTAACACGTGGACAATCTGCCCCCCGGCCGGGGATAGCCCAGGGAAACCTGGATTAATACCGGATGAGACGGGACGCACACAGGTGCGATCCGGGAAAGGCGCTGCGGCGCCGCCGGGGGATGAGTCCGCGACCCATTAGCTAGACGGCGGGGTAAAGGCCCACCGTGGCGACG
>F0OV55004IKL3B
TGATACGTCTAGAGTTTGATCCTGGCTCAGAACGAACGCTGGCGGCGTGCCTAACACATGCAAGTCGAACGAGAAAGGGATCTTCGGATCCCGAGTAGAGTGGCGCACGGGTGAGTAACACGTGGATAACCTGCCCTATGATCTGGGATAACATTTCGAAAGGGATGCTAATACCGGATAAGCCCACGACTTCCTCGGAAGATGTGGGAAAAGATTTATCGTCATAGGATGGGTCCGCGGTCCATTAGCTAGTTGGTGGGGTAATGG
>F0OV55004IQI88
TGATACGTCTAGAGTTTGATCCTGGCTCAGGATGAACGCTAGCGACAGGCCTAACACATGCAAGTCGAACGGGATTTATCCTTCGGGGTAATGAGAGTGGCGCACGGGTGAGTAACGCGTATGCAACCTACCCTGTACCGGGAAATAACCCGGAGAAATTCGGACTAATATCCCATAATAATATAAAGGGGCATCCCTTAATATTTAAAGTTCCGGCGGTACAGGATGGGCATGCGTAACATTAGCTAGTTGGAGGGTAACGGCCCACCAAGGCAACG
>F0OV55004IDM7W
TGATACGTCTAGAGTTTGATCCTGGCTCAGAACGAACGTTAGCGGCGCGCCTAACACATGCAAGTCGCACGAGAAAGGGCTTCGGCCCCGGTACAGTGGCGCACAGGTGAGTAACACGTAGGTAATCTGCCCCTGGGTGGTGGATAACCCTCCGAAAGGAGGGCTAATACAGCATGAGACCACGGCATCTCCGGATGCTGCGGCCAAAGCAGGCCTCTCTATAGAAGCTTGCGCCTGAGGATGAACCTGCCGG
>F0OV55004JCV29
TGATACGTCTAGAGTTTGATCCTGGCTCAGAATGAACGCTGGCGGCGTGCCTAACACATGCAAGTCGAACGCGAAAGTTTTCTTCGGAAAGCGAGTAGAGTGGCGCACGGGTGAGTAACACGTGGATAACCTGCCCTAGAGTCTGGGATAACACTTCGAAAGGGGTGCTAATACCGGATAAGCCCACGCCTTCTTCGGAAGAAGTGGGAAAAGATTTATTGCTCTAGGATGGGTCCGCGGTCCATTAGCTAGTTGGTGGGGTAATGGCCTACCAAGG
>F0OV55004ICN76
TGATACGTCTAGAGTTTGATCCTGGCTCAGGACGAACGCTGGCGGCGTGGATTAGGCATGCAAGTCGAACGCGAAAGGACTGCTTCGGCAGACCGAGTAGAGTGGCGAACGGGTGAGTAACGCGTAGGTAATCTGCCTTTAAGTGGGGGATAGCCTCGGGAAACCGGGGGTAATACCGCATGTGTCAGGCGTAAGCCTGATAAAGATGGCCTCTGACATAAGCTGTTGCTTAGAGATGAGCCTGCGTCCTATTAG
>F0OV55004IVIU9
TGATACGTCTAGAGTTTGATCCTGGCTCAGAACGAACGCTGGCGGCAGGCCTAACACATGCAAGTCGAGCGAGATCTTCGGATCTAGCGGCGGACGGGTTAGTAACGCGTGGGAATATGCCCTTTGGTACGGAATAGCCTCGGGAAACTGGGAGTAATACCGTATGAGCCCTTCGGGGGAAAGATTTATCGCCAAAGGATTAGCCCGCGTTGGATTAGATAGTTGGTGGGGTAATGGCCTACCAAGTCGACGATCCATAGCTGGTTTGAGAGGA
>F0OV55004H4ZS1
TGATACGTCTAGAGTTTGATCCTGGCTCAGGATGAACGCTAGCGACAGGCCTAACACATGCAAGTCGAACGGGATTTATCCTTCGGGGTAATGAGAGTGGCGCACGGGTGAGTAACGCGTATGCAACCTACCTGTAACTGGGGAATAGCTCCCTGAAAGGGGAATTAACACCGCATAAGACCACACTTTCGCATGGAAGAGTGGTAAAATATTTATAGGTTACAGATGGGCATGCGTGACATTAGTTTGTTGGTGAGGTAACGG
>F0OV55004IR27D
TGATACGTCTAGAGTTTGATCCTGGCTCAGAACGAACGCTGGCGGCAGGCCTAACACATGCAAGTCGAACGATGCCTTCGGGCATAGTGGCGCACGGGTGAGTAACACGTGGGAACATACCTTTCGGTGGGGGATAACATCGGGAAACTGATGCTAATACCGCATACGCCCCTTGGGGGAAAGATTTATCGCCGAAAGATTGGCCCGCGTCCGATTAGCTAGTTGGTGAGGTAACGGCTCACCAAGGCTTCGATCGGTAGCTGGT
>F0OV55004IWAR4
TGATACGTCTAGAGTTTGATCCTGGCTCAGGACGAACGCTGGCGGCGTGCCTAACACATGCAAGTCGAACGCGATCCAGGGAGTAGTTTACTATGAACTGGTGAAAGTGGCGGACGGGTGAGTAACGCGTGGGTAACCTGGCTTATGGAAGGGGATAGCCTCGGGAAACCGGGATTAATACCGTATGGAGTTGGCAGACCGCATGGTCTGCCAATGAAAGATTTTATCGCCATAAGATGGACCCGCGTCCCATTAGCTAGTTGGTGAG
>F0OV55004ICCVJ
TGATACGTCTAGAGTTTGATCCTGGCTCAGGATGAACGCTAGCGGGAGGCTTAACACATGCAAGTCGAACGGCAGCACGGGCTTCGGCCTGGTGGCGAGTGGCGCACGGGTGCGTAACGCGTATGCAACCTACCTTATACAGGAGGATAGCCCATGGAAACGTGGATTAATACTCCATAGTATCATTAATCTGCATGGAATAATGATTAAAACTTCGGTGGTATAAGATGGGCATGCGTAGGATTAG
>F0OV55004I3YOF
TGATACGTCTAGAGTTTGATCCTGGCTCAGAACGAACGCTGGCGGCGTGCTTAACACATGCAAGTCGTACGAGAAAGTTTCCTTCGGGAGATGAGTAGAGTGGCGCACGGGTGAGTAACACGTGGATAATCTGCCCAATGGACCGGGATAACACTTCGAAAGGGGTGCTAATACCGGATAAGCCCACAGGCTCTTCGGAGCTTGCGGGAAAAGGTGGGGACCTTCGGGCCTGCCGTCATTGGATGAGTCCGCGGCCCATTAGCTAGTTGGG
>F0OV55004I42JL
TGATACGTCTAGAGTTTGATCCTGGCTCAGAACGAACGCTGGCGGCGTGCTTAACACATGCAAGTCGAACGCGAAAGGGACTTCGGTCCTGAGTAAAGTGGCGCACGGGTGAGTAACACGTGGATAATCTACCCGATGGACCGGGATAACACTTCGAAAGGGGTGCTAATACCGGATAAGCCCACAGGCTCCCTGGAGCTTGCGGGAAAAGGTGGGGACCTTCGGGCCTGCCGTCATCGGATGAGTCCGCGGCCCATTAGCTAGTTGGTGGGGTAACGG
>F0OV55004IK8NW
TGATACGTCTAGAGTTTGATCCTGGCTCAGGATGAACGCTAGCGGGAGGCTTAACACATGCAAGTCGAGCGATATAGCGGCGAACGGGTGAGTAACACGTTGGAACCTGCCTCGAACTCAGGGATAGCCATCCGAAAGGATGATTAATACCGGATAGTCCCGAAAGGGTAAAGATTTTTCGGTTCGAGAGGGGCCTGCGGCCTATCAGCTAGTTGGTAAGGTAATGGCTTACCAAGGCTATGACGGGTAACTGGTGTGAGAGC
>F0OV55004JC78P
TGATACGTCTAGAGTTTGATCCTGGCTCAGGATGAACGCTGGCGGCGTGCCTAATACATGCAAGTCGAACGCACCGGTTTACCGGTGAGTGGCGAACGGGTGAGTAACACGTAGGTAACCTGCCCTCAAGACGAGGATAACCGTTGGAAACGATGGCTAAGACTGGATAGGAACCGAGGAGGCATCTCTTTGGTTTTAAAGGACCCGCAAGGGTACGCTTGAGGAGGGGCCTGCGGCGCATTAGTTAGTTGGCGGGGTGAAGGCCCACCAAGACTTTG
>F0OV55004H730F
TGATACGTCTAGAGTTTGATCCTGGCTCAGGATGAACGCTGGCGGCGTGCCTAACACATGCAAGTCGAACGGGAATCCCTGGACTCGTCTGGGGAGGAGAGTGGCGTACGGGTGAGTAACACGTAGCTGACCTACCCTGGAGAGGGGGATAACTATTGGAAACGATAGCTAAAACCCCATACGCTCTTGATAATTTGAAAGTCAAGAGGAAAACTCCGGTGCTCTGGGATGGGGCTGCGGTCCATCAGCTAGTTGGCGCGGTAAAAGCG
>F0OV55004H65EN
TGATACGTCTAGAGTTTGATCCTGGCTCAGGATGAACGCTGGCGGCGTGCCTAATACATGCAAGTCGAACGCACTAGTTTACTAGTGAGTGGCGAACGGGTGAGTAACACGTAGGTAATCTGCCCTTAAGACGAGGATAACCGTTGGAAACGATGGCTAAGACTGGATAGGAATATTTAAGGCATCTTAGATATTTTAAAAGACACTTGTGTATGCTTAAGGAGGAACCTGCGGCGCATTAGTTAATTGGTGAGGTAACGGCTC
>F0OV55004IWUBN
TGATACGTCTAGAGTTTGATCCTGGCTCAGAACGAACGCTGGCGGCAGGCTTAACACATGCAAGTCGCGCGAAGTCTTCGGACTTAGCGGCGGACGGGTGAGTAACGCGTGGGAACGTGCCCTTCACTGCGGAATAGCCACTGGAAACGGTGAGTAATACCGCATACGCCCTTTGGGGGAAAGATTTATCGGTGAAGGATCGGCCCGCGTCTGATTAGGTAGTTGGTGGGGTAATGGCCTACCAAGCCTACGATCAGTAGCTGGTTTGAGAGG
>F0OV55004IZH6Y
TGATACGTCTAGAGTTTGATCCTGGCTCAGGATGAACGCTGGCGGCGTGCCTAATACATGCAAGTCGAACGCACTAGTTTACTAGTGAGTGGCGAACGGGTGAGTAACACGTAGGTAACCTGCCCTTAAGACGAGGATAACCGTTGGAAACGATGGCTAAA
>F0OV55004I24SJ
TGATACGTCTAGAGTTTGATCCTGGCTCAGAACGAACGCTGGCGGCGTGCTTAACACATGCAAGTCGAACGTGAAAGGGACTTCGGTCCTGAGTAAAGTGGCGCACGGGTGAGTAACACGTGGATAATCTACCCGATGGACCGGGATAACACTTCGAAAGGGGTGCTAATACCGGATAAGCCCACAGGCTCTTTGGAGTTTGCGGGAAAAGGTGGGGACCTTCGGGCCTACTGTCATTGGATGAGTCCGCGGCCCATTAGCTAGTTGGTAGGGTAATGG
>F0OV55004IBBZY
TGATACGTCTAGAGTTTGATCCTGGCTCAGGGTGAACGCTGGCGATGTGCCTAAGACATGCAAGTCGAACGGGGCTTATTTTCTTCGCAAAGTACCTTTTATAGGGATTTTGTGAAGAATTTAATCCAAGTGGCAAACGGGTGAGTATAAAATACGAACGTACTCTGAAGCGGGGAATAGCCCACCGAAAGGTGGGGTAATACCCCATAGTCCCTCCGGGGTAAAGATGCAAATCACTTCAGAAGCGGCGTATTTACTACCAGCTAGTTGGTGAGGTAATGGCT
>F0OV55004I2ZAZ
TGATACGTCTAGAGTTTGATCCTGGCTCAGGATGAACGCTAGCGGGAGGCTTAACACATGCAAGTCGAGGGGCAGCACGAGGTAGCAATACTTTGGTGGCGACCGGCGCACGGGTGAGTAACGCGTATGTAACCTACCCTGTACAGGGGAATAACCCGGAGAAATTCGGACTAATACCCCATAAAGATATTCTGAGGCATCTTGGAATATTTAAAGTTTCGGCGGTACGGGATGGGCATGCGTAACATTAGCTAGTTGGTAGGGTAACGGCCTACCAAGG
>F0OV55004IS7ZB
TGATACGTCTAGAGTTTGATCCTGGCTCAGGATGAACGCTGGCGGCGTGCCTAATACATGCAAGTCGAACGCACCATTTCGGTGGTGAGTGGCGAACGGGTGAGTAACACGTAGATAACCTGCCCTTAAGACGAGGATAACCATTGGAAACGATGGCTAAGACTGGATAGGAATATTAGAGGCATCTCTGATATTTTAAAAGACCTAGCAATAGGTATGCTTAAGGAGGGGTCTGCGGCGTATTAGTTAGTTGGTGGGGTGA
>F0OV55004H7V76
TGATACGTCTAGAGTTTGATCCTGGCTCAGAACGAACGCTGGCGGCGTGGATTAGGCATGCAAGTCGAACGAGAAAGTACTCTTCGGAGTGCGAGTAGAGTGGCGAACTGGTGAGTAGCAGGTGAGTAATCTGCCCATATGTGGGGGATAACCTCGGGAAACCGGGGCTAATACCGCATACGGCTCTCAGGCATAAGTCTGAAAGTCAAAGGTGGCTAATTTAACGATTGGCTGTCGCATATGGATGGGCCCG
>F0OV55004IMJ5Z
TGATACGTCTAGAGTTTGATCCTGGCTCAGATTGAACGCTGGCGGCGTGCCTAACACATGCAAGTCGAGCGAGAAAGGGTCCTTCGGGGCCGTGAGTAGAGCGGCGCACGGGTGAGTAACGCGTAGGTGATCTACCCTTGGGATCGGGATAACAGTTGGAAACGGCTGCTAATACCGGATATCCTCCATATTTAGCTTTATGGGGAAAAGGTGGCCTCTGCATGCAAGCTACCACCTGAGGATGAACCTGCGTCT
>F0OV55004IN2RU
TGATACGTCTAGAGTTTGATCCTGGCTCAGAGCGAACGCTGGCGGCGCGTTTTAAGCATGCAAGTCGAGGGGTAGGGACTTTCGGGTCCTGAGACCGGCGAACGGGTGAGTAACACGTAGGTGATCTACCATTGGGATGGGGATAGCCTGTGGAAACACAGGGTAATACCGAATGAGCTTATACGACTGTGGTTGTATAAGGAAAAGCGCTACGGCGCTGCCCGATGATGAGCCTGCGGCTGATTAGCTAGTTGGTGGGGTAAG
>F0OV55004JT16O
TGATACGTCTAGAGTTTGATCCTGGCTCAGGACGAACGCTGGCGGCGTGGATTAGGCATGCAAGTCGAACGGTAGTACCCCTTCGGGGGTATGAGAGTGGCGAACGGGTGAGTAACGCGTAGGTGATCTACCTTCAGATGGGGGACAACCCAGGGAAACTTGGGCTAATACCGCATGTGGCTGTAAAGCTAAAGCCGGCCTCTATTTATAAGCTGGTGTCTGGAGATGAGCCTGCGTCTGATTAGCTAGTTGGTGGGGTAACGGCCTACCG
>F0OV55004IX273
TGATACGTCTAGAGTTTGATCCTGGCTCAGAACGAACGCTGGCGGCGCGTTTTAAGCATGCAAGTCGAACGGTATATAGTCTTCGGATTATAGAGAGTGGCGAACGGGTGAGTAACACGTAGATAATCTACCTTGAAGTGGGGGATAGTCCATGGAAACATGGAGTAATACCGCATATGTCTTTGGATGAAAGTTCCAATTGGAACGCTTTGAGATGAGTCTGCGGCTCATTAGCTTGTTGGTGGGGTAAAGGCCTACCAAGG
>F0OV55004JABVX
TGATACGTCTAGAGTTTGATCCTGGCTCAGAGTGAACGCTGGCGGCGTGCTTAACACATGCAAGTCGAACGCGAAAGTGGAGCAATCCATGAGTAGAGTGGCGAACGGGTGAGTAAAGTGTGGGTAATCTAGCTTTTAGAGGGGGATAACCCGGGGAAACCTGGGCTAATACCGCGTACGATTTTTGGGTTTACGGACCTGGAAATGAAAACATGGGGATCCGCAAGGACCTATGGCTGAAAGATGAGCCCACATCCTATCACGCTTGTCGGG
>F0OV55004IEU1H
TGATACGTCTAGAGTTTGATCCTGGCTCAGAATGAACGCTGGCGGCGTGCTTAACACATGCAAGTCGAACGATGAAGCCTAGCTTGCTAGGTGGATTAGTGGCGCACGGGTGAGTAATATATAGATAACGTACCTCCGAGACCGGGATAGCCATTGGAAACGATGATTAATACTGGATACTCCTTCTCTATCTAATTAGAGTCGGGAAAGTTTTTTCGCTCGGAGATCGGTCTATATCCTATCAGTTAGTTGGTG
>F0OV55004JAFNF
TGATACGTCTAGAGTTTGATCCTGGCTCAGGACGAACGCTGGCGGCGTGCTTAATACATGCAAGTCGAGCGTGAAAGTCCCTTCGGGGATGAGTAAAGCGGCGCACGGGTGAGGAACACGTAGATTATCTGCCCCTGAGACTGAGATAACCCTGGGAAACCGGGGCTAATACCGGATGAAGCATCATTATTGGTTTAATGATGTTAAAGTGGCGCAAGTCACACTTGGGGATGAGTCTGCGACCTATCAG
>F0OV55004ISWYM
TGATACGTCTAGAGTTTGATCCTGGCTCAGAATGAACGCTGGCGGCGTGCCTAACACATGCAAGTCGAACGAGAAATCCCGGGCTTGCTCGGGAGAGTAAAGTGGCGCACGGGTGAGTAACACGTGGGTAACCTGCCCTTGAATTTGGGATAACTTCGCGAAAGCGACGCTAATACCGAATATTATGACATTAACTTCGGTTTTTGTTATGAAAGGTGACCTCTTCTTGAAAGTTGCCGTTTAAGGATGGGCTCGCGTACCATTAGCTAGTTGGTAGGG
>F0OV55004I8R1C
TGATACGTCTAGAGTTTGATCCTGGCTCAGGACGAACGCTGGCGGCGTGGATTAGGCATGCAAGTCGAACGGTATCATACCTTCGGGTATGAGAGAGTGGCGAACGGGTGAGTAACACGTAGGTGATCTACCCTCGAATCGGGGACAACCCAGGGAAACTTGGGCTAATACCGGATGCGCGTATCCTTAGGGATGCGTAAAAGATGGCAGTAATGCTGTCGTTTGGGGATGAGCCTGCGCCCTATTAGTTAGTTGGTGAGGTAACGG
>F0OV55004ITPPZ
TGATACGTCTAGAGTTTGATCCTGGCTCAGAACGAACGCTGGCGGCGTGCCTAACACATGCAAGTCGAACGCGAAAGCCCTTTCGGGGTGAGTAAAGTGGCGCACGGGTGAGTAACACGTGGATAATCTGCCTGATAATCTGGGATAACATCTCGAAAGAGATGCTAATACCGGATAAGCCCACAGTCTCCTCGGAGACAGCGGGAAAAGATGGCCTCTTCTTGAAAGCTATTGTTATCAGATGAGTCCGCGG
>F0OV55004JPK2G
TGATACGTCTAGAGTTTGATCCTGGCTCAGGATAAACGCTGGCGGTGTGCATTATGCATGCAAGTCGAACGAGCTACTTCGGTAGCTAGTGGCAGACGGGTGAGTAACACGTAAGCAACCTGTCCTCAAGTGGGGAATAACTCTGAGAAATCGGAGCTAATACCGCATGTGAATCGTCATTGCAAGGAGATGATTTAAAGCCTTCGGGCGCTTAAGGAGGGGCTTGCGCACGATTAGTTAGTTGGTGGGGTAACGG
>F0OV55004IQ2WG
TGATACGTCTAGAGTTTGATCCTGGCTCAGGACGAACGCTGGCGGCGTGCTTAATACATGCAAGCCAACTGAAATGACAGTAGTAATATTTTCATGGAGGTGGCGCACGGGTGAGTAACACGTAGGTAATCTACCTTTGGGACTGACATAATACCGGGAAATCGGTACTAATATCAGATAATGCAGCGGCTCCGCATGGAGACAGTTGTTAAAGCTTCGGCGCCTGAAGATGAACCTGCGGCCCATTAGA
>F0OV55004H5FTQ
TGATACGTCTAGAGTTTGATCCTGGCTCAGGATGAACGCTGGCGGCGTGCCTAACACATGCAAGTCGAGCGCGATTAGTTGGAACGGAGACTTCGGTCAAAGAGAAGACTATGAAAGCGGCGGACGGGTGAGTAACGCGTGAGCAACCTGCCCTGTACAGGGGGATAGCCACTGGAAACGGTGATTAATACCCCATAACCCCAATAGGTCGCATGGCCTGGTGGGCAAAGCCTTGGCGGTACAGGATGGG
>F0OV55004JV0H8
TGATACGTCTAGAGTTTGATCCTGGCTCAGAACGAACGCTGGCGGCGTGCTTAACACATGCAAGTCGTACGAGAAAGTTTCCTTCGGGAGATGAGTAGAGTGGCGCACGGGTGAGTAACACGTGGATAATCTGCCCAATGGACCGGGATAACACTTCGAAAGGGGTGCTAATACCGGATAAGCCCACAGGCTCTTCGGAGCTTGCGGGAAAAGGTGGGGACCTTCGGGCCTGCCGTCATTGGATGAGTCCGCGGCCCATTAGCTAGTTGGG
>F0OV55004I3OR7
TGATACGTCTAGAGTTTGATCCTGGCTCAGGATGAACGCTGGCGGCGTGCCTAATACATGCAAGTCGAACGCACTAGTTTACTAGTGAGTGGCGAACGGGTGAGTAACACGTAGGTAACCTGCCCTTAAGACGAGGATAACCATTGGAAACGATGGCTAAGACTGGATAGGAATATTTGAGGCATCTTAAATATTTTAAAAGACCTAGCAATAGGTATGCTTAAGGAGGGGCCTGCGGCGCATTAGTTAGTTGGTGGGGTAGAAGCCT
>F0OV55004ICOEW
TGATACGTCTAGAGTTTGATCCTGGCTCAGGATGAACGCTAGCGACAGGCCTAACACATGCAAGTCGAACGGGATTTAGTAGCTTGCTACTAATGAGAGTGGCGCACGGGTGAGTAACGCGTATGCAACCTGCCTGTAACAGGGGAATAGCTCCCTGAAAGGGGAATTAACACCGCATAAGACCACACTGCCGCATGGTAGAGTGGTAAAAATATTTATAGGTTACAGATGGGCATGCGTGACATTAG
>F0OV55004IVMKY
TGATACGTCTAGAGTTTGATCCTGGCTCAGGATGAACGCTAGCGGCAGGCCTAATACATGCAAGTCGAACGGATCTGGAGACTTCGGCTTCCAGGTTAGTGGCGCACGGGTGCGTAACGCGTATGCAACCTACCTTCTATTGGGGGATAGCCCGTCGAAAGACGGATTAATACCGCATAAGATCACTTGATGGCATCTGAAGGTGATTAAAGCTACGGCGATAGAAGATGGGCATGCGTGACATTAG
>F0OV55004INPKB
TGATACGTCTAGAGTTTGATCCTGGCTCAGGATGAACGCTAGCGGCAGGCTTAACACATGCAAGTCGAGGGGTAACAGGGTGCTTGCACCGCTGACGACCGGCGCACGGGTGCGTAACGCGTATACAATCTACCTTTTACAGGGGCATAGCCCGGGGAAACCCGGATTAATATCCCATGGTATCAAGAAGTGGCATCGCTTTTTGATTAAAGTTTCGGCGGTAAAAGATGAGTATGCGTTCTATTAGCTAGATGGTAAGGTAACGGCTT
>F0OV55004IAKZ9
TGATACGTCTAGAGTTTGATCCTGGCTCAGGATGAACGCTGGCGGCGTGCTTAACACATGCAAGTCGAACGATTAAGACCCTCTTCGGAGGGTGCATAAAGTGGCGAACGGGTGAGTAACACGTGGGGAACCTGCCCCTCTCTCTGGGACAACTCCGGGAAACCGGAGCTAATACCGGATATTCCGATCGGATCGCATGGTCTGATCGGGAAAGCTCCGGCGGTGAGGGATGGCCCCGCGGCCCATTAGCTTGTTGGCAGGGTAATGG
>F0OV55004ISYZK
TGATACGTCTAGAGTTTGATCCTGGCTCAGAATGAACGCTGGCGGCGTGCCTAACACATGCAAGTCGTACGAGAAAGGGGCTTCGGCCCTGAGTAGAGTGGCGCACGGGTGAGTAACGCGTGGGTAATCTACCCTTGGATTTGGGATAACTCTGCGAAAGTGGAGCTAATACCGGATAGTCTGGCTTTAAATAAGAAGTCGGTAAAAGATGCCTCTGCATATGCATTCGTCCGAGGATGAGCCCGCGTCTCATTAG
>F0OV55004I6XNS
TGATACGTCTAGAGTTTGATCCTGGCTCAGGATGAACGCTAGCGACAGGCCTAACACATGCAAGTCGAACGGGATTTAGTAGCTTGCTACTAATGAGAGTGGCGCACGGGTGAGTAACGCGTATGCAACCTGCCTGTAACAGGGGAATAGCTCCCTGAAAGGGGAATTAACACCGCATAAGACCACACTGCCGCATGGTAGAGTGGTAAAATATTCATAGGTTACAGATGGGCATGCGTGACATTTAG
>F0OV55004IP35V
TGATACGTCTAGAGTTTGATCCTGGCTCAGGATTAACGCCGGCGGCGTGCTTAACACATGCAAGTCGAACGAGAAGCTTTCACATGATTTCTTCGGATTGATTATGGGAGCGGAAAGTGGCGAACGGGTGAGTAACGCGTGGGTAACCAACCTTAGACTGGGGGACAACACAGGGAAACTTGTGCTAATACCGCATATATGCAGACATGGCATCATGATTGCAGGAAAGGCTTCGGCCGGTTTAAGACGGACCCGCGTCCGA
>F0OV55004I5PB3
TGATACGTCTAGAGTTTGATCCTGGCTCAGAACGAACGCTGGCGGCGCGTCTTAAGCATGCAAGTCGGACGGCAAGGGGAGCTTGCTTCCCCTAGAGTGGCGGACTGGTGAGTAACGCGTGGGTGACCTACCCTTGAGATGGGGATAGCCATTAGAAATAGTGGATAATACCGAATACGCTCATGACCCTGTGGGGATATGAGGAAATCAGGCTACGGCCTGGCTCGAGGATGGGCCCGCGTCCCATTAGCTAGTTGG
>F0OV55004IMCXL
TGATACGTCTAGAGTTTGATCCTGGCTCAGGACGAACGCTGGCGGCGTGCTTAACACATGCAAGTCGAACGGTTTTCTATTGAAAGCTTGCTGGATATAGGAGATAGTGGCGGACGGGTGAGTAACGCGTGAATACCTGTCCATCGGAGGGGGACAACGGCTGGAAACGGCCGCTAATACCGCGTAAGCCGAGAGGTGAAAGGTTCTCTTCGGGGAGCCGCCGATGGGGTGGTTCGCGTCCTATCAGCTAGTTGGTGGGGTAAGGGCCTACCAAGGCG
>F0OV55004IYQ5L
TGATACGTCTAGAGTTTGATCCTGGCTCAGGACGAACGCTGGCGGCGTGCTTAACACATGCAAGTCAAGGAGAAAGTTTCTTTCGGGAGATAAGTAAACTGGCGCACGGGTGAGTAAAATGTAAGTAATCTACCCTTTGGATGGGAATAACTACTAGAAATGGTGGCTAATACCGAATAATGCAGCGGCACCGAGTGGTGATGTTGTTAAAGACCGAAAGGTTGCCAAGGGATGAGCTTGCATCTGATTAGCTAGTTGGCGGGGTAAAAG
>F0OV55004I36ZS
TGATACGTCTAGAGTTTGATCCTGGCTCAGAACGAACGCTGGCGGCGTGCTTAACACATGCAAGTCGTACGAGAAAGTTTCCTTCGGGAGATGAGTAGAGTGGCGCACGGGTGAGTAACACGTGGATAATCTGCCCAATGGACCGGGATAACACTTCGAAAGGGGTGCTAATACCGGATAAGCCCACAGGCTCTTCGGAGCTTGCGGGAAAAGGTGGGGACCTTCGGGCCTGCCGTCATTGGATGAGTCCGCGGCCCATTAGCTAGTTGG
>F0OV55004IETDV
TGATACGTCTAGAGTTTGATCCTGGCTCAGGATGAACGCTAGCGGGAGGCTTAACACATGCAAGTCGAGGGGCATCACGGAGTAGCAATATTCTGGTGGCGACCGGCGCACGGGTGAGTAACACGTATGCAACCTGCCTCGTACAGGGGGATAACCCGGAGAAATTCGGACTAATATCCCATAATGATATTGAAAGGCATCTTTTAATATTTAAAGCTCAGGCGGTACGGGATGGGCATGCGGAACATTAGCTGGTTGG
>F0OV55004H5FF2
TGATACGTCTAGAGTTTGATCCTGGCTCAGGATGAACGCTAGCGGGAGGCTTAACACATGCAAGTCGAGGGGTAACAGGGGTAGCAATACCTGCTGACGACCGGCGAACGGGTGAGTAACGCGTATGCAACCTGCCTCGAACCGGGGGATAGCTTTCGGAAACGGAAATTAAAACCCCATAATGTTAATAGACGGCATCGTTTTTAACTAAAACTCCGGTGGTTTGAGATGGGCATGCGTAACATTAGCTTGTTGGTGAGGTAACGGCTCACCAAGGCTACGA
>F0OV55004H8OR8
TGATACGTCTAGAGTTTGATCCTGGCTCAGGATGAACGCTAGCGGTGCGCCTAACACATGCAAGTCGAGCGATATAGCGGCGAACGGGTGAGTAACACGTTGGAACCTGCCTCGAACTCAGGGATAGCCATCCGAAAGGATGATTAATACCGGATAGTCCCGAAAGGGTAAAGATTTTTCGGTTCGAGAGGGGCCTGCGGCCTATCAGCTAGTTGGTAAGGTAATGGCTTACCAAGGCTATGACGGGTAACTGGTGTGAGAGCA
>F0OV55004IVZOJ
TGATACGTCTAGAGTTTGATCCTGGCTCAGGTTGAACGCTGGCGGTGCGTTTAATACATGCAAGTCGAACGAGAATGTGAGAGAGTTTACTTTCTTGCAGGAAAGTGGCGGACGAGCGAGTAACACGTAAGTAGTTGCCCTGTACTCGGGGACAACCAGTCGAAAGATTGGCTAATACCGGATGGTCTCGAAAGAGTAAAGATTTATCGGTACAGGAGACGCTTGCGGCCTATCAGCTTGTTGGTGAGGTAAAGGCTTACCAAGGCTA
>F0OV55004IPST9
TGATACGTCTAGAGTTTGATCCTGGCTCAGGATGAACGCTAGCGGGGGGCTTAACACATGCAAGTCGAGCGGCAGCACGGTTTTCGGACTGGTGGCGAGCGGCGCACGGGTGCGTAACGCGTATGCAACCTTCCTTATGCAGGGGGATAGCCCATGGAAACGTGGATTAATACCCCATAATATTTATTTATTGCATGATAGATAGATTAAAATTTCGGTGGCATAAGATGGGCATGCGTCTGATTAGTTAGTTGG
>F0OV55004IFAIM
TGATACGTCTAGAGTTTGATCCTGGCTCAGAGTTAACGTTGGCGGCGTGCCTAACACATGCAAGTCGAACGCGTTCCGGGGGCAACTCCGGGATGAGTGGCGAACGGGTGAGTAACACGTGGGTAATCTTCCTTTAAGTGGGGAATAAGCTCTCGGAAGGGAGTCTAATACCGCATGACGTTCCGGGACATAAGTCCCGTAACCAAAGCCGCAAGGCGCTTGAAGATGAGCCTGCGTCCTATTAGCTAGTTGGTGGGGTAATGGCCTACCAAGG
>F0OV55004IWI0W
TGATACGTCTAGAGTTTGATCCTGGCTCAGGATGAACGCTGGCGGCGTGCCTAATACATGCAAGTCGAACGCACCGGTTTACCGGTGAGTGGCGAACGGGTGAGTAACACGTAGGTAACCTGCCCTCAAGACGGGGATAACCGTTGGAAACGATGGCTAAGACTGGATAGGAACCGAGGAGGCATCTCTTTGGTTTTAAAGGACCCGCAAGGGTACGCTTGAGGAGGGGCCTGCGGCGCATTAGTTAGTTGGCGGGGTGAAGGCCCACCAAGACTTTGATGCG
>F0OV55004JSJ5B
TGATACGTCTAGAGTTTGATCCTGGCTCAGAACGAACGTTAGCGGCGTGCTTAACACATGCAAGTCGAACGAGAAAGTATCTTCGGATATGAGTAGAGTGGCGCACGGGTGAGTAACACGTGGGTAATCTGCCCTTTGGAGGGGGACAACATCTGGAAACGGATGCTAATACCGCATAAGTCGTCTTCGGACGGGAAAGGTGGCTTCGGCTACCGCCAGAGGATGAGCCCGCGGCCCATCAGCTAGTTGGCAGGGTAATGG
>F0OV55004IWHB5
TGATACGTCTAGAGTTTGATCCTGGCTCAGAACGAACGCTGGCGGCGCGTTTTAAGCATGCAAGTCGGACGGTAGAAGTCCTTCGGGACTTTGAGAGTGGCGAACGGGTGAGTAACACGTAGATGATCTACCTTGGGATTGGGGATAGCCTATGGAAACATGGGGTAATACCGAATACGTCCTGTCATGTAAGGGTGACAGGGGAAAGGAGCTGAGGCTTCGTCCTGGGATGAGTCTGCGGCTCATTAGCTAGTTGGTGGGGTAAAGG
>F0OV55004IH9V2
TGATACGTCTAGAGTTTGATCCTGGCTCAGGATGAACGCTGGCGGCGTGCCTAATACATGCAAGTCGAACGCACTAGTTTACTAGTGAGTGGCGAACGGGTGAGTAACACGTAGGTAACCTGCCCTCAAGACGAGGATAACCGTTGGAAACGATGGCTAAGACTGGATAGGAACAGAAGAGGCATCTCTTGTGTTTTAAAAGACCTAGCAATAGGTATGCTTGAGGAGGGGCCTGCGGCGCATTAGTTAGTTGGCGGGGTGAA
>F0OV55004I821C
TGATACGTCTAGAGTTTGATCCTGGCTCAGGACGAACGCTGGCGGCGTGCCTAACACATGCAAGTCGAGCGGAGAATGCAAGATGTTTACATTGCGCATTCTTAGCGGCGGACGGGTGAGTAACACGTGGGTAACCTGCCTCAAAGTGGGGGATAGCCTTTCGAAAGGAAGATTAATACCGCATAAGCTTGTAGCATCGCATGGTGCAGCAAGAAAAGGAGCAATCCGCTTTGAGATGGACCCGCGGCG
>F0OV55004ISGRM
TGATACGTCTAGAGTTTGATCCTGGCTCAGGATGAACGCTGGCGGCGTGCTTAACACATGCAAGTCGAACGATTAAGACCCTCTTCAGAGGGTGCATAAAGTGGCGAACGGGTGAGTAACACGTGGGGAACCTGCCCCTCTCTCTGGGACAACTCCGGGAAACCGGAGCTAATACCGGATATTCCGATCGGATCGCATGGTCTGATCGGGAAAGCTCCGGCGGTGAGGGATGGCCCCGCGGCCCATTAGCTTGTTGGTGAGGTAACGG
>F0OV55004IASRN
TGATACGTCTAGAGTTTGATCCTGGCTCAGGACGAACGCTGGCGGCGTGCCTAACACATGCAAGTCTACTCAGCAATGGGTGGCGAACGGGTGAGTAACGCGTAGACAATCTGCCCTTTAATCACGGATAACCTAGCGAAAACTGGACTAAAACGGGATGTGGTCGCGATATGGCATCATATGCGATCAAAGACGTAGTCGTTAAAGGAGGAGTCTGCGTAACATTAGCTAGTTGGTAAGGTAACGGCTTACCAAGGCGACG
>F0OV55004I5684
TGATACGTCTAGAGTTTGATCCTGGCTCAGGATGAACGCTAGCGACAGGCCTAACACATGCAAGTCGAACGGGATTTATCCTTCGGGTAATGAGAGTGGCGCACGGGTGAGTAACGCGTATGCAACCTACCTGTAACTGGGGAATAGCGTCCCTGAAAGGGGAATTAACACCGCATAAGACCACACTTTCGCATGGAAGAGTGGTAAAATATTCATAGGTTACAGGATGGGCATGCGTGACATTAGTTTGTTGGTGAGGTAACGG
>F0OV55004I5BTD
TGATACGTCTAGAGTTTGATCCTGGCTCAGGACGAACGCTGGCGGCAGGCCTAATACATGCAAGTCGAACGGCAGCACAGCAGAGCTTGCTCTGTGGGTGGCGAGTGGCGGACGGGTGAGGAATACATGGGAATCTGCCCAGTCGTGGGGGATAACGTAGGGAAACTTACGCTAATACCGCATGCGCCCTTCGGGGGAAAGCCGGGGGACCTTCGGGCCTGGCGCGATTGGATGAGCCCATGTCGGATTAGCTAGTTGGG
>F0OV55004H5G4D
TGATACGTCTAGAGTTTGATCCTGGCTCAGAGTGAACGCTGGCGGCGTGCTTAACACATGCAAGTCGAACGATGAAGTCTTTGCTTGCAAAGACGGATTAGTGGCGCACGGGTGAGTAATGTATAGCTAACCTGCCCTTTAGTGGGGGACAACAGTTGGAAACGACTGCTAATACCCCATACTCCTTTTTACTCTAAGGTAAATTGGGAAAGATTTATTGCTAAAGGATGGGGCTGTATCGTATCAGCTAGTTGGTGAGGTAATGG
>F0OV55004I5KJE
TGATACGTCTAGAGTTTGATCCTGGCTCAGGATGAACGCTGGCGGCGTGCCTAATACATGCAAGTCGAACGCACCATTTCGGTGGTGAGTGGCGAACGGGTGAGTAACACGTAGATAACCTGCCCTTAAGACGAGGATAACCATTGGAAACGATGGCTAAGACTGGATAGGAATATTAGAGGCATCTCTGATATTTTAAAAGACCTAGCAATAGGTATGCTTAAGGAGGGGTCTGCGGCGCATTAGTTAGTTGGTGGGGTG
>F0OV55004IF3MR
TGATACGTCTAGAGTTTGATCCTGGCTCAGGATGAACGCTGGCGGCGTGCCTAATACATGCAAGTCGAACGCACCATTTCGGTGGTGAGTGGCGAACGGGTGAGTAACACGTAGATAACCTGCCCTTAAGACGAGGATAACCATTGGAAACGATGGCTAAGACTGGATAGGAATATTAGAGGCATCTCTGATATTTTAAAAGACCTAGCAATAGGTATGCTTAAGGAGGGTCTGCGGCGCATTAGTTAGTTGGTGGGGTG
>F0OV55004IIPYP
TGATACGTCTAGAGTTTGATCCTGGCTCAGGATGAACGCTAGCGGCAGGCTTAACACATGCAAGTCGAGGGGCAGCACGTCTTCGGATGGTGGCGACCGGCGCACGGGTGCGTAACGCGTATACAATTTACCTTTTACAGGGGCATAGCCCGGGGAAACCCGGATTAATATCCCATGGTATCATTTAGTGGCATCACTTGAATGATTAAAGTTTCGGCGGTAAAAGATGAGTATGCGTCCTATTAGTTAGTTGGTAAGGTAACGGCTTACCAAGG
>F0OV55004H5V2M
TGATACGTCTAGAGTTTGATCCTGGCTCAGGATGAACGCTAGCGGCAGGCCTAACACATGCAAGTCGAGGGGCAGCACGGGTAGCAATACCTGGTGGCGACCGGCGCACGGGTGCGTAACGCGTATGCAACCTACCTTTAACTGGAGCATAGCCCCGAGGAATCGGGATTAATACTCCATAACAACAAGAAGTGGCATCACTTTTTATTTAAAGCTTTGGCGGTTAAAGATGGGCATGCGTGACATTAGTTAGTTGGTGAGG
>F0OV55004ID6C5
TGATACGTCTAGAGTTTGATCCTGGCTCAGGACGAACGCTGGCGGCGTGCTTAACACATGCAAGTCAAGGAGAAAGCATTTTTCGGAATGCAAGTAAACTGGCGAACGGGTGAGTAACGCGTAGGTAACCTGCCTTTAAGATTGGGATAACACTGCTAACGCGGTGCTAATACCGGATGAAGCATAACGATCGCATGGTGGTTATGTTAAAGCGGGCTTCGGCTCGTGCTTAGGGATGGACCTGCGTCTCATTAG
>F0OV55004H2YUP
TGATACGTCTAGAGTTTGATCCTGGCTCAGGATGAACGCTGGCGGCGTGCCTAACACATGCAAGTCGAGCGTGAAATCTCTAAGTGATACTTCGGTAAAGTGAGGAGATGGAAAGCGGCGGACGGGTGAGTAACGCGTAGGTAACCTGCCCCATACACAGGGATAGCCTAGGGAAACCTGGATTAATACCTGATAATGCAAGATGATCACATGGTCATTTTGCCAAAGATTTATCGGTATGGGATGGG
>F0OV55004ISCKG
TGATACGTCTAGAGTTTGATCCTGGCTCAGGATGAACGCTAGCGGCAGGCCTAACACATGCAAGTCGAGGGGTAACAGGAGTAGCAATACTTGCTGACGACCGGCGCACGGGTGAGTAACGCGTATGCAACCTACCCTTAACTGGGGAATAGCCCGAAGAAATTCGGATTAATGCCCCATAATACTGCATTGAAGCATTTCAGTGCATTTAAAACTCCGGTGGTTAAGGATGGGCATGCGTGACATTAGCTAGTTGG
>F0OV55004IY7DT
TGATACGTCTAGAGTTTGATCCTGGCTCAGGATGAACGCTAGCGGTGCGCCTAACACATGCAAGTCGAGCGATATAGCGGCGAACGGGTGAGTAACACGTTGGAACCTGCCTCGAACTCAGGGATAGCCATCCGAAAGGATGATTAATACCGGATAGTCCCGAAAGGGTAAAGATTTTTCGGTTCGAGAGGGGCCTGCGGCCTATCAGCTAGTTGGTAAGGTAATGGCTTACCAAGGCTATGACGGGTAACTGGTGTGAGAGCA
>F0OV55004IGNWH
TGATACGTCTAGAGTTTGATCCTGGCTCAGGATGAACGCTGGCGGCGTGCCTAATACATGCAAGTCGAACGCACTAGTTTACTAGTGAGTGGCGAACGGGTGAGTAACACGTAGGTAACCTGCCCTTAAGACGAGGATAACCGTTGGAAACGATGGCTAAGACTGGATAGGAACATTGAAGGCATCTTTGATGTTTTAAAAGACCTAGCAATAGGTATGCTTAAGGAGGGGCCTGCGGCGCATTAGTTAGTTGGTGAGGTGAAGG
>F0OV55004JCIX2
TGATACGTCTAGAGTTTGATCCTGGCTCAGGATTAACGCTGGCGGCGTGCTTAACACATGCAAGTCGAACGAGAAGCTTTCACATGATTTCTTCGGATTGATTATGGGAGCGGAAAGTGGCGAACGGGTGAGTAACGCGTGGGTAACCAACCTTAGACTGGGGGACAACACAGGGAAACTTGTGCTAATACCGCATATATGCAGACATGGCATCATGATTGCAGGAAAGGCTTCGGCCGGTTTAAGACGGACCCGCGTCCG
>F0OV55004IMTO3
TGATACGTCTAGAGTTTGATCCTGGCTCAGGACGAACGCTGGCGGCGTGTCTAAGGCATGCAAGTCGAACGCACTACTTCGGTAGAGAGTGGCAAACGGGAGAGTAACACCTTGGTAACTTACCTCTAAGATGGGCACAACTCCGCGAAAGCGGGGCTAATTCCCAATATGCTGATATTGCATAAGTGATATTAGTAAAACTCCGGTGCTTAGAGAGAGGCCTAGGTTCCATCAGCTTGTTGGTGAGGTAAAAGCTC
>F0OV55004IYH1A
TGATACGTCTAGAGTTTGATCCTGGCTCAGGACGAACGCTGGCGGCGTGCCTAACACATGCAAGTCTACTCAGCAATGGGTGGCGAACGGGTGAGTAACGCGTAGACAATCTGCCCTTTAATCACGGATAACCTAGTGAAAACTGGACTAACACGGGATGTGGTCGCGATATGGCATCATATGCGATCAAAGACGTAGTCGTTAAAGGAGGAGTCTGCGTAACATTAGCTAGTTGGTAAGGTAACGGCTTACCAAGGCG
>F0OV55004I2C8U
TGATACGTCTAGAGTTTGATCCTGGCTCAGGATTAACGCTGGCGGCATGCCTAAGACATGCAAGTCGAACGGAGTGGCCCTTTGAAATTGAAGTGCCTGCACAGATATGGAAGAGGATTTTCCACTTAGTGGCGGACGGGTGAGTAACACGTAGACAACCTACCTTTGAGTTGGGGACAACAGTTGGAAACGACTGCTAATACCGAATAATATGTAGAATTTAGTTTTTCTATATCAAAAGGAGCTTTCAAGCTTCGCTTTTAGATGGG
>F0OV55004IJIN5
TGATACGTCTAGAGTTTGATCCTGGCTCAGGATGAACGCTGGCGGCATGCCTAATACATGCAAGTCGAACGAACTAGTTTACTAGTTAGTGGCGAACGGGTGAGTAACACGTAGATAACCAACCCTTAAGACGAGGATAACCCGGGGAAACCTGGACTAATACTGGATAGGAGCTATTTTCAAAAGAGGATAGTTTTAAAGGTGCCCTAAAGCACCGCTAAAGGCTGGGACTGCGTCGCATTAGCTAGTTGGTGGGGTAACGGCCTACCAAGGCAACG
>F0OV55004ITTU5
TGATACGTCTAGAGTTTGATCCTGGCTCAGAACGAACGCTGGCGGCGCGTTTTAAGCATGCAAGTCGAACGGTATACGGTCTTCGGACTGTAGAGAGTGGCGAACGGGTGAGTAACACGTAGATAATCTGCCTTGAAGCGGGGGATAGTCCATGGAAACATGGAGTAATACCGCATATGTCTTTGGATGAAAGTTCCAATTGGAACGCTTTGGGATGAGTCTGCGGCTCATTAGCTAGTTGGTGGGGTAAAGGCCTACCAAGG
>F0OV55004I4AC1
TGATACGTCTAGAGTTTGATCCTGGCTCAGAGTGAACGCTGGCGGCGTGCTTAACACATGCAAGTCGAACGAGAACGGATTATAGCTTGCTATAATTGTCAGCTAAGTGGCGCACGGGTGAGTAATGTATAGATAACCTGCCCTTAAGAAAGGAATAACAGTTGGAAACGACTGCTAATGCCCTATATGCCTTTAATACATAAGTATGCAAGGGAAACGCTTTAGTGCTTAAGGATGGGTCTGTATGGTAT
>F0OV55004IBQS9
TGATACGTCTAGAGTTTGATCCTGGCTCAGGATGAACGCTAGCGGCAGGCCTAACACATGCAAGTCGAGGGGTAGCAGGGTAGCAATATCGCTGACGACCGGCGCACGGGTGAGTAATGCATATGCAACCTTCCTTTAACTGGGGCATAGCCCGGAGAAATTCGGATTAATACCCCATAACATCATGAGAAGGCATCTTTTTATGATTAAAGCTCCGGCGGTTAAAGATGGGCATATGCGCCATTAG
>F0OV55004I4Q6J
TGATACGTCTAGAGTTTGATCCTGGCTCAGGATGAACGCTAGCGACAGGCCTAACACATGCAAGTCGAGGGGCAGCACGTCTTCGGATGGTGGCGACCGGCGCACGGGTGAGTAACGCGTATGTAACCTGCCTACAACAGGGGGATAGCTCGCTGAAAAGCGAATTAAGACCGCATAAGACCACGCTTCCGCATGTTAGCGTGGTAAAATATTTATAGGTTGTAGATGGGCATGCGTGACATTAG
>F0OV55004IWP2I
TGATACGTCTAGAGTTTGATCCTGGCTCAGGATGAACGCTGGCGGCATGCCTAATACATGCAAGTCGAACGAACTAGTTTACTAGTGAGTGGCGAACGGGTGAGTAACACGTAGGTAACCTGCCCTCAAGACGAGGATAACCGTTGGAAACGATGGCTAAGACTGGATAGGAACAGAAGAGGCATCTCTTGTGTTTTAAAAGACCTAGCAATAGGTATGCTTGAGGAGGGGCCTGCGGCGCATTAGTTAGTTGGCGGGGTGAA
>F0OV55004IJGVL
TGATACGTCTAGAGTTTGATCCTGGCTCAGGATGAACGCTGACAGAATGCTTAACACATGCAAGTCTACTTGAAACTACCTTCGGGTAGTGGAAGGTGGCGGACGGGTGAGTAACGCGTAAAGAACTTGCCCTTCAGTTCGGGACAACTGTTGGAAACGACAGCTAATACCGGATATTATGAGTTTGAGGCATCTCGAACTTATGAAAGCTATATGCGCTGAAGGAGAGCTTTGCGTCCTATTAGCTAGTTGGTGAAGG
>F0OV55004INU48
TGATACGTCTAGAGTTTGATCCTGGCTCAGGACGAACGCTGGCGGCGTGCTTAACACATGCAAGTCTAGGGGAAAGTGGTCTTCGGATCGCAAGTATACTGGCGAACGGGTGAGTAACACGTAGGTAATCTACCTTCGAGATTGGGATAACGTCGAGAAATTGACGCTAATACCGAATGATGCCTCGGTAGTTAATATCGGGATGAAAGATGGGGATCTTCGGACCTATCGCTTGAAGATGAGCCTGCGTCTGATTAG
>F0OV55004IAF78
TGATACGTCTAGAGTTTGATCCTGGCTCAGGACGAACGCTGGCGGCGTGCCTAACACATGCAAGTCGAGCGATGAAACCCTTCGGGGTGGATTAGCGGCGGACGGGTGAGTAACACGTGGGTAACCTGCCTCAAAGAGGGGGATAGCCTCCCGAAAGGGAGATTAATACCGCATAACATTATTTCTTCGCATGAAGAGATAATCAAAGGAGTAATCCGCTTTGAGATGGACCCGCGGCGCATTAGCTAGTTGGTGAGGTAACGGCT
>F0OV55004IEXDO
TGATACGTCTAGAGTTTGATCCTGGCTCAGAACGAACGCCGGCGGCGCGTATTAAGCATGCAAGTCGAACGGTATTCGGTGCTTCGGCACCGGAGAGAGTGGCGAACGGGTGAGTAACACGTAGATGATCCGCCCCTGGGTGAGGGATAGTCCATGGAAACATGGGGTAATACCTTATGAAGTCTTGGGAGTAAAGGCCCACGGATGAAAGCAGCAATTGTTGTGCCTGGGGAAGAGTCTGCGGTCCATTAGTTAGTTGGTGAGGTAACGG
>F0OV55004IEM4Y
TGATACGTCTAGAGTTTGATCCTGGCTCAGGATGAACGCTAGCGGCAGGCTTAACACATGCAAGTCGAGGGGCAGCACGGGTAGCAATACCTGGTGGCGACCGGCGCACGGGTGCGTAACGCGTATGCAACTTACCTTAAACTGGGGAATAGCCCGGGGAAACTCGGATTAATGTCCCATAATATCCTGAATTCGCATGTTTTTAGGATTAAAGTTCCGACGGTTTAAGATGGGCATGCGTGCCATTAGTTAGTTGGTGAGGTAACGGCT
>F0OV55004I7IRP
TGATACGTCTAGAGTTTGATCCTGGCTCAGGAACGAACGCTGGCGGCGTGCCTAACACATGCAAGTCTACTCAGCAATGGGTGGCGAGCGGGTGAGTAACGCGTAGACAATCTGCCCTTTAATCACGAATAACCTAGTGAAAACTGGACTAACACGGGATGTGGTCGCGATATGGCATCATATGCGATCAAAGACGTAGTCGTTAAAGGAGGAGTCTGCGTAACATTAGCTAGTTGGTAAGGTAACGGCTTACCAAGG
>F0OV55004IVWGM
TGATACGTCTAGAGTTTGATCCTGGCTCAGGATGAACGCTAGCGGGAGGCTTAACACATGCAAGTCGAGGGGCATCACGCCTTCGGGTGGTGGCGACCGGCGCACGGGTGCGTAACGCGTATGCAACCTGCCTTATGCAGGGGGATAGCCCATGGAAACGTGGATTAATACCCCATAAGCTTTATTATATGCATATATATTAAAGGAAAACTTAGGTGGCATAAGATGGGCATGCGTCTGATTAGCTAGTTGG
>F0OV55004IIX27
TGATACGTCTAGAGTTTGATCCTGGCTCAGGACGAACGCTGGCGGCGGGCTTAACACATGCAAGTCGCGGGAGAAGCTGCCCTTCGGGGCAGCGGAGACCGGCGGATGGGTGAGTAACGCGTAGGTAATTTGCCGTTAGGCCGGGGATAACCCACCGAAAGGTGAGCTAATACCGGATGATGCAGCGGCCCCGCATGGGGACAGTTGTTAAAGCCTTCGGGCGCCTAACGATGAGCCTGCGTGCCATTAGCTAGTTGGTAGGGTAACGGCCT
>F0OV55004IHQY1
TGATACGTCTAGAGTTTGATCCTGGCTCAGAACGAACGCTGGCGGCGTGCTTAACACATGCAAGTCGAACGTGAAAGGGACTTCGGTCCTGAGTAAAGTGGCGCACGGGTGAGTAACACGTGGATAATCTACCCAATGGACCGGGATAACACTTCGAAAGGGGTGCTAATACCGGATAAGCCCACAGGCTCTTCGGAGTTTGCGGGAAAAGGTGGGGACCTTCGGGCCTACTGTCATTGGATGAGTCCGCGGCCCATTAGCTAGTTGGTAGGGTAATGG
>F0OV55004IN9XP
TGATACGTCTAGAGTTTGATCCTGGCTCAGGATGAACGCTAGCGGGAGGCCTAACACATGCAAGTCGAGCGGGATTCACCTTCGGGTGATGAGAGCGGCGCACGGGTGCGTAACGCGTATGCAACCTTCCTTGTACAGAGGGATAGCCCATGGAAACGTGGATTAATATCTCATAGTATCACAATTTCGCATGTTATTGTGATTAAAGTTTCGGCGGTACAAGATGGGCATGCGTAAGATTAG
>F0OV55004H5AR4
TGATACGTCTAGAGTTTGATCCTGGCTCAGGACGAACGCTGGCGGCGTGCCTAACACATGCAAGTCGAGCGGAGAATGCGAGATGTTTACATCGAGTATTCTTAGCGGCGGACGGGTGAGTAACACGTGGGTAACCTGCCTCAAAGTGGGGGATAGCCTTTCGAAAGGAAGATTAATACCGCATAAGCCTGCAGCACCGCATGGTGCAGCAGGAAAAGGAGCAATCCGCTTTGAGATGGACCCGCGGCG
>F0OV55004H54RL
TGATACGTCTAGAGTTTGATCCTGGCTCAGGACGAACGCTGGCGGCGTGGATTAGGCATGCAAGTCGAATGGGTTTAGACCCATGGCGAACGAGTTAGTAAGACGTAGGTACATCCCCCAATCACAGGAATAACTCGGAGAAATCCGAGATAATACTTGATGGTCTCCAACTTCGGTTGGAGTAAAGAGTGCAGCAATGCATTTCGGATTGGGAGTGGCCTACGCCCTATCAGCTAGTTGGTGAGGTAATGGCTTACCAAGG
>F0OV55004IB2B2
TGATACGTCTAGAGTTTGATCCTGGCTCAGGACAAACGTTGGCGGAATGTATTAGGCATGCAAGTCGTGCGTGAAATCCCCCTTCGGGGGGAGAGTAAAGCGGCGGACGGGTGAGTAACACGTGGGTAACGTGCCCTGGAGTGGGGAATAACCTGCCGAAAGGCAGGCTAATACCGCATATACCTGCCGGTGGGATTCCGGCAAGGGAAAGTTTCGGCGCTCCAGGAGCGGCCCGCGGCCGATTAGCTTGTTGGTGTGGTAATGGCGCACCAAGGCCACGA
>F0OV55004IRS7O
TGATACGTCTAGAGTTTGATCCTGGCTCAGAACGAACGCTGGCGGCGCGTTTTAAGCATGCAAGTCGAACGGGATTCAGGTGCTTGCACCTGATGAGAGTGGCGAACGGGTGAGTAACACGTAGATGATCTGCCTTTGGGCCGGGGATAGCCCATGGAAACATGGATTAATACCGGATGATGTTACGAGACTATGGTTTTGTAATGAAAGGGGCTTAGGCCCTGCCTGAAGATGAGTCTGCGGCCCATTAG
>F0OV55004ICC68
TGATACGTCTAGAGTTTGATCCTGGCTCAGGATGAACGCTAGCGGGAGGCCTAACACATGCAAGTCGAGCGGGAACCCCTTTCGGGGGGTGAGAGCGGCGCACGGGTGAGTAACGCGTATGCAACCTGCCTTTAACAGGGGGATAGCCCGGGGAAACCCGGATTAATACCCCATAACATTATTGAATGGCATCATTTAATAATTAAAGCTCCGGCGGTTAAAGATGGGCATGCGTGACATTAGTTAGTTGGTGAGGTAACGGCTCACCAAGGCTACGA
>F0OV55004IC3YZ
TGATACGTCTAGAGTTTGATCCTGGCTCAGAACGAACGCTGGCGGCATGCCTAACACATGCAAGTCGAACGAGACCTTCGGGTCTAGTGGCGCACGGGTGCGTAACGCGTGGGAATCTGCCCTTGGGTTCGGAATAACAGTTAGAAATGACTGCTAATACCGGATGATGTCTTCGGACCAAAGATTTATCGCCCAGGGATGAGCCCGCGTCGGATTAGCTTGTTGGTGAGGTAAAAGCTCACCAAGGCGACGATCCGTAG
>F0OV55004JD4X2
TGATACGTCTAGAGTTTGATCCTGGCTCAGAGCGAACGCTGGCGGCAGGCTTAACACATGCAAGTCGAACGCTCGCAGCAATGCGGGAGTGGCAGACGGGTGAGTAACGCGTGGGAACGTACCCTTTGGTTCGGAATAACTCAGGGAAACTTGAGCTAATACCGGATAAGCCCTTTTGGGGAAAGATTTATCGCCGAAGGATCGGCCCGCGTCCGATTAGCTAGTTGGTGAGGTAATGGCTCACCAAGGCGACGATCGGTAGCTGGT
>F0OV55004IJVUS
TGATACGTCTAGAGTTTGATCCTGGCTCAGGACGAACGCTGGCGGCGTGCCTAACACATGCAAGTCTACTCAGCAATGGGTGGCGAACGGGTGAGTAACGCGTAGATAATCTGCCCTTTAATCACGGATAACCTAGTGAAAACTGGACTAATACGGGATATTATCACTGATCGGCATCGATGGTGATGAAAGACTACGGGTCGTTAAAGGATGAGTCTGCGTATCATTAGCTAGTTGGCGGGTAACGGCCCACAAGG
>F0OV55004IQGLC
TGATACGTCTAGAGTTTGATCCTGGCTCAGGATGAATGCTGGCGGCGTGCCTAATACATGCAAGTCGAGCGGAAAGGCCCTTCGGGGTACTCGAGGGCGGACGGCTGAGTAACGCGTGGGAACGTACCCCAAAGTGAGGAATAACCGCCCGAAAGGGTGGCTAATGCCGCATATGGTCTTCGGATTAAAGGATTTATCCGCTTTGGGAACGGCCTGCGTATGATTAGATAGTTGGTGAGGTAAAGGCTCACCAAGTCTACGATCATT
>F0OV55004I500O
TGATACGTCTAGAGTTTGATCCTGGCTCAGGACGAACGCTGGCGGCGTGCTTAACACATGCAAGTCAAGGGGAAAGGTTGACTTCGGTTGACCGAGTATACTGGCGAACGGGTGAGTAACGCGTAGGTAACCTGCCTATGAGTTTGGGATAACACTGCTAACGCGGTGCTAATACCGGATAATGCATCATTTTTGCATATTTATGATGTTAAAGCGGGCTTTCGGGCTCGTGCTTATAGATGGACCTGCGTCCCATTAGTTAGG
>F0OV55004JM30H
TGATACGTCTAGAGTTTGATCCTGGCTCAGAATCAACGCTGGCGGCGTGCCTAACACATGCAAGTCGAACGCGAAAGGGGCGCAAGCCCTGAGTAGAGTGGCAAACGGGTGAGTAACACGTGGGTGACCTGCCTTCGAGTGGGGGATAACGTTCCGGAAGGAACGCTAATACCGCATGACATCCTGCGTTTGGAGACGCGGAGATCAAAGCTGGGGATCGCAAGACCTGGCGCTGGGAGAGGGGCCCGCGGCTGATTAG
>F0OV55004I2GMI
TGATACGTCTAGAGTTTGATCCTGGCTCAGGACGAACGCTGGCGGCGTGCCTAACACATGCAAGTCTACTCAGCAATGGGTGGCGAACGGGTGAGTAACGCGTAGACAATCCGCCCTTTAATCACGGATAACCTAGTGAAAACTGGACTAACACGGGATGTGGTCGCGATATGGCATCATATGCGATCAAAGACGTAGTCGTTAAAGGAGGAGTCTGCGTAACATTAGCTGGTTGGTAAGGTAACGGCTTACCAAGGCTACG
>F0OV55004JJ7LO
TGATACGTCTAGAGTTTGATCCTGGCTCAGAACGAACGTTAGCGGCGTGCTTAACACATGCAAGTCGAACGAGAAAGTATCTTCGGATATGAGTATAGTGGCGCACGGGTGAGTAACACGTGGGTAACCTACCCTTTGGAGGGGGGACAACATTG
>F0OV55004INLTE
TGATACGTCTAGAGTTTGATCCTGGCTCAGGATCAACGCTGGCGGCGTGCCTAATGCATGCAAGTCGCACGGGGGTCTCTTCGGAGGCCTTACGTGGCGGACGGGTGAGGAACACGTGGGCAACCTGCCCGGTGGTGGGGGCTAGCCCTCGGAAACGAGGGGTAATTCCGCATGAGCTCGCGTCCCGAGTGGGGGATGTGAGGAAAGCGCGCGAGCGCGCCGCCGGAGGGGTCTGCGTCCGATTAGTTAGTTGGTGGGGTAACGGCTCACCAAGG
>F0OV55004IL2N3
TGATACGTCTAGAGTTTGATCCTGGCTCAGAATGAACGCTGGCGGTAGGCTTAACACATGCAAGTCGGACGGAAACGATAGATTAGCTTGCTATTCTAGGCGTCGAGTGGCGGACGGGTGAGTAACGCGTGGGAATCTACCCTATAGTTGGGGACAACATATGGAAACGTATGCTAATACCGAATATGCTCTACGGAGTAAAGGAGCCCTCTTCTTGAAAGGTTTCGCTATAGGATGAGCCCGCGTAGGATTAGCTAGTTGGTAAGG
>F0OV55004IASJA
TGATACGTCTAGAGTTTGATCCTGGCTCAGGATGAACGCTGGCGGCGTGCCTAATACATGCAAGTCGAACGCACCATTTCGGTGGTGAGTGGCGAACGGGTGAGTAACACGTAGATAACCTGCCCTTAAGACGAGGATAACCATTGGAAACGATGGCTAAGACTGGATAGGAATATTAGAGGCACCTCTGATATTTTAAAAGACCTAGCAATAGGTATGCTTAAGGAGGGGTCTGCGGCGCATTAGTTAGTTGGTGGGGTGA
>F0OV55004IIBOV
TGATACGTCTAGAGTTTGATCCTGGCTCAGAACGAACGCTGGCGGCACGCTTAATACATGCAAGTCGTACGAGAAAGTTTCCTTCGGGGAGCGAGTAAAGTGGCGCACGGGTGAGTAACACGTGGGTGACCTATCCTGTAGAGGGGGATAACAGCTAGAAATAGCTGCTAATACCGCGTAAGCTTGACAACTTTGAAAAGAGTCAAGGAAAGATGGCCTCTACTTGTAAGCTATCACTATAGGAAGGGCCTGCGGACCATTAG
>F0OV55004IH3IJ
TGATACGTCTAGAGTTTGATCCTGGCTCAGAACGAACGCTGGCGGCAGGCCTAACACATGCAAGTCGAGCGAGATCTTCGGATCTAGCGGCGGACGGGTTAGTAACGCGTGGGAATATGCCCTTTGGTACGGAATAGCCTCGGGAAACTGGGAGTAATACCGTATGAGCCCTTCGGGGGAAAGATTTATCGCCAAAGGATTAGCCCGCGTTGGATTAGATAGTTGGTGGGGTAATGGCCTACCAAGTCGACGATCCATAGCTGGTTTGAGAGGA
>F0OV55004INI34
TGATACGTCTAGAGTTTGATCCTGGCTCAGGATGAACGCTGGCGGCGTGCCTAATACATGCAAGTCGAACGCACCGGTTTACCGGTGAGTGGCGAACGGGTGAGTAACACGTAGGTAACCTGCCCTCAAGACGAGGATAACCGTTGGAAACGATGGCTAAGACTGGATAGGAACCGAGGAGGCATCTCTTTGGTTTTAAAGGACCCGCAAGGGTACGCTTGAGGAGGGGCCTGCGGCGCATTAGTTAGTTGGCGGGGTGAAGGCCCACCAAGACTTTG
>F0OV55004H4J5G
TGATACGTCTAGAGTTTGATCCTGGCTCAGGACGAACGCTGGCGGCGTGCTTAACACATGCAAGTCGAACGCGAAAGGGACTTCGGTCCTGAGTAAAGTGGCGCACGGGTGAGTAACACGTGGATAATCTACCCGATGGACCGGGATAACACTTCGAAAGGGGTGCTAATACCGGATAAGCCCACAGGCTCCCTGGAGCTTGCGGGAAAAGGTGGGGACCTTCGGGCCTGCCGTCATCGGATGAGTCCGCGGCCCATTAGCTAGTTGGTGGGGTAACGG
>F0OV55004H8148
TGATACGTCTAGAGTTTGATCCTGGCTCAGGATGAACGCTAGCGGCAGGCTTAACACATGCAAGTCGAACGGTAAGGTTCCTTCGGGAATACACGAGTGGCGAACGGGTGCGTAACGCGTATGCAACCTACCTTTAACTGGGAGATAGCCCCGAGAAATCGGGATTAATATCCCATAATATCCTAACATGGCATCATGAATGGATTAAAGCTCCGGCGGTTAAAGATGGGCACGCGTGACATTAGTTAGTTGGTGAGGTAACGGCT
>F0OV55004I0GRO
TGATACGTCTAGAGTTTGATCCTGGCTCAGGACTAACGCTGGCGGCGTGCCTAACACATGCAAGTCGAACGAGTCTTAAACTAGTAGCAATACCTGTATAAGGCAAGTGGCGAACGAGTGAGTAATACGTAGATAATCTGCCTTCGAGACGGGAACAACCCAGGGAAACTTGGGCTAATGCCCGATAAGACCACGGAATGGGAATTCCGAGGTCAAAGGGGGGGCGAAAGTCTCTCGCTTGGAGATGAGTCTACGGCCTATCAGCTTG
>F0OV55004H392T
TGATACGTCTAGAGTTTGATCCTGGCTCAGAACGAACGCTGGCGGCGCGTTTTAAGCATGCAAGTCGAACGGTAGTAATCCTTCGGGGTTATTAGAGTGGCGAACGGGTGAGTAACACGTAGATGATCTACCTTGAGGTTGGGGATAGCCTGTGGAAACACAGGGTAATACCGAATAAGCCCTATGGGGGAAAGGTGCTAAGGCACCGCCTTAAGATGAGTCTGCGGCTCATTAGCTTGTTGGTGGGGTAAAGGCCTACCAAGGCGACGATGAGTA
>F0OV55004IF8ZB
TGATACGTCTAGAGTTTGATCCTGGCTCAGGATGAACGCTGGCGGCGTGCCTAACACATGCAAGTCGAGCGGAGATTACGAGGAGTACTTGTACAAATTGTAATCTTAGCGGCGGACGGGTGAGTAACACGTGAGGAACCTGCCCTTGAGTGGGGAATAACACCGAGAAATGGGTGCTAATACCGCATAATGTCTTGGAAGCGCATGCTTTCGGGACCAAAGGATTTATTCGCTTAAGGATGGACTCGCGTCCGATTAGGTAG
>F0OV55004H38S2
TGATACGTCTAGAGTTTGATCCTGGCTCAGGATTAACGTTGGCAGCGTGCCTAACACATGCAAGTCGAGCGATATAGCGGCAGACGAGAGAGTACAAGCAAGGAACGTACCCCCGAGTGAAGGATAGCCACCCGAAAGGGTGGGTAATCCTGCATAACGTCGAAAGACCAAAGTCTTCGGACGCTTGGGGAGCGGCCTTGCTCCTATCAGCTAGTTGGTGAGGTAAAGGCCCACCAAGGCGATGACGGGTAGCTGGCCCGAGAGGG
>F0OV55004IA60D
TGATACGTCTAGAGTTTGATCCTGGCTCAGAGCGAACGTTAGCGGCAGGCTTAACACATGCAAGTCGAACGCGAAATCTCCTTCGGGGGAGAGTAAAGTGGCGCACGGGTGAGTAACACGTAGGTAACCTGTCCTTGTGTCGGGGATAACCACTGGAAACGGTGGGTAATACCGGGTAGAGCTGTGACTTTTTATTAGGTTACAGGGAAAGCTGAAAAGCGCACGAGGAGGGGCCTGCGTCCCATCAGCTAGATGGTAAGGTAACGGCTTACCATGGCTACGG
>F0OV55004I5LM6
TGATACGTCTAGAGTTTGATCCTGGCTCAGAACGAACGCTGGCGGCGTGCTTAACACATGCAAGTCGAACGCGAAAGGGACTTCGGTCCTGAGTAAAGTGGCGCACGGGTGAGTAACGCGTGGATAATCTACCCAATGATCCGGGATAACACTTCGAAAGGGGTGCTAATACCGGATAAGACCACGGGATCTACGGGTTCTGCGGTAAAAGGTGGGGACCTTCGGGCCTACCGTCATCGGATGAGTCCGCGTACCATTAGCTAGTTGGTGGGGTAATGGCCT
>F0OV55004IJGZ8
TGATACGTCTAGAGTTTGATCCTGGCTCAGGATGAACGCTGGCGGCGTGCCTAATACATGCAAGTCGAACGCACCATTTCGGTGGTGAGTGGCGAACGGGTGAGTAACACGTAGATAACCTGCCCTTAAGACGAGGATAACCATTGGAAACGATGGCTAAGACTGGATAGGAATATTAGAGGCATCTCTGATATTTTAAAAGACCTAGCAATAGGTATGCTTAAGGAGGGGTCTGCGGCGCATTAGTTAGTTGGTGGGGTG
>F0OV55004IAM44
TGATACGTCTAGAGTTTGATCCTGGCTCAGAACGAACGCTGGCGGCGCGTTTTAAGCATGCAAGTCGAACGGTATACGGTCTTCGGACTGTAGAGAGTGGCGAACGGGTGAGTAACACGTAGATAATCTGCCTTGAAGTGGGGGATAGTCCATGGAAACATGGAGTAGTACCGCATATGTCTTTGGATGAAAGTTCCAATTGGAACGCTTTGGGATGAGTCTGCGGCTCATTAGCTAGTTGGTGGGGTAAAGGCCTACCAAGG
>F0OV55004I620Q
TGATACGTCTAGAGTTTGATCCTGGCTCAGAACGAACGCTGGCGGCGTGCTTAACACATGCAAGTCGAACGTGAAAGGGACTTCGGTCCTGAGTAAAGTGGCGCACGGGTGAGTAACACGTGGATAATCTACCCGATGGACCGGGATAACACTTCGAAAGGGGTGCTAATACCGGATAAGCCCACAGGCTCTTTGGAGTTTGCGGGAAAAGGTGGGGACCTTCGGGCCTACTGTCATCGGATGAGTCCGCGGCCCATTAGCTAGTTGGTAGGGTAATGG
>F0OV55004JFS0R
TGATACGTCTAGAGTTTGATCCTGGCTCAGAGTGAACGCTGGCGGCGTGCTTAACACATGCAAGTCGAACGATGAAGTCTTTGCTTGCAAAGACGGATTAGTGGCGCACGGGTGAGTAATGTATAGCTAACCTGCCCTTTAGTGGGGGACAACAGTTGGAAACGACTGCTAATACCCCATACTCCTTTTTACTCTAAGGTAAATTGGGAAAGATTTATTGCTAAAGGATGGGGCTGTATCGTATCAGCTAGTTGGTGAGGTAATGG
>F0OV55004IW5S3
TGATACGTCTAGAGTTTGATCCTGGCTCAGAACGAACGCTGGCGGCGTGCTTAACACATGCAAGTCGAACGTGAAAGGGACTTCGGTCCTGAGTAAAGTGGCGCACGGGTGAGTAACACGTGGATAATCTACCCGATGGACCGGGATAACACTTCGAAAGGGGTGCTAATACCGGATAAGCCCACAGGCTCTTTGGAGTTTGCGGGAAAAGGTGGGGACCTTCGGGCCTACTGTCATTGGATGAGTCCGCGGCCCATTAGCTAGTTGGTAGGGTAATGG
>F0OV55004IKHLO
TGATACGTCTAGAGTTTGATCCTGGCTCAGAACGAACGCTGGCGGCGTGCTTAACACATGCAAGTCGAACGTGAAAGGGACTTCGGTCCTGAGTAAAGTGGCGCACGGGTGAGTAACACGTGGATAATCTACCCGATGGACCGGGATAACACTTCGAAAGGGGTGCTAATACCGGATAAGCCCACAGGCTCTTCGGAGTTTGCGGGAAAAGGTGGGGACCTTCGGGCCTGCGTCATTGGATGAGTCCGCGGCCCATTAGCTAGTTGGTAGGGTAATGG
>F0OV55004IM7QP
TGATACGTCTAGAGTTTGATCCTGGCTCAGAACGAACGCTGGCGGCGTGCTTAATACATGCAAGTCGAACGTGAAGCCTTGGCTTGCCAAGGTGGAAAGTGGCGAACGGGTGAGTAACACGTAAGTAATCTACCTCTAAGTTTGGGATAACCTTGCCAACGCGGGGCTAATACCGGATGTGGTCATGAAAACGCATGTTTTCGTGATTAAAGGTGCAAATCGCTTAGAGATGAGCTTGCGGCCCATTATGCTTGTTGGTAGGGTAACGG
>F0OV55004H2PGJ
TGATACGTCTAGAGTTTGATCCTGGCTCAGGATGAACGCTAGCGGCAGGCCTAACACATGCAAGTCGAGGGGTAACAGGAGTAGCAATACTTGCTGACGACCGGCGCACGGGTGAGTAACGCGTATGCAACCTACCCTTAACTGGGGAATAGCCCGAAGAAATTCGGATTAATGCCCCATAATACTGTATTGAAGCATTTCAGTGCATTTAAAACTCCGGTGGTTAAGGATGGGCATGCGTGACATTAGCTAGTTGGTG
>F0OV55004IHQLO
TGATACGTCTAGAGTTTGATCCTGGCTCAGGATGAACGCTGGCGGCGTGCCTAATACATGCAAGTCGAACGCACTAGTTTACTAGTGAGTGGCGAACGGGTGAGTAACACGTAGGTAACCTGCCCTCAAGACGAGGATAACCGTTGGAAACGATGGCTAAGACTGGATAGGAACAGAAGAGGCATCTCTTGTGTTTTAAAAGACCTAGCAATAGGTATGCTTGAGGAGGGGCCTGCGGCGCATTAGTTAGTTGGCGGGGTGAAGG
>F0OV55004JGJEF
TGATACGTCTAGAGTTTGATCCTGGCTCAGGATGAACGCTGGCGGCATGCCTAATACATGCAAGTCGAACGAATTGACCTTCGGGTCAGTTAGTGGCGAACGGGTGAGTAACACGTAGATAACCAACCCTAAAGACGAGGATAACCCGGGGAAACCTGGACTAATACTGGATAGGAGCTATTTTCAAAAGAGGATAGTTTTAAAGATGCCTTAAAGCATCGCTATAGGCTGGGACTGCGTCGCATTAGCTAGTTGGTGGAGTAACGGCCC
>F0OV55004H8V4Q
TGATACGTCTAGAGTTTGATCCTGGCTCAGATTGAACGCTGGCGGCAGGCCTAACATATGCAAGTCGAGCGGCAGCGGGTCCTTCGGGTGCCGGCGAGCGGCGGACGGGTGAGTAATGCCTAGGAATCTGCCTGGTAGTGGGGGATAACTCGGGGAAACTCGAGCTAATACCGCATACGTCCTACGGGAGAAAGCGGGGGATCTTCGGACCTCGCGCTACCAGATGAGCCTAGGTCGGATTAGCTAGTTGGTGAGGTAAAGGCT
>F0OV55004IXGX3
TGATACGTCTAGAGTTTGATCCTGGCTCAGGATGAACGCTGGCGGCGTGCTTAATACATGCAAGTCGAGCGAGGACCACCCGGTGGCAACACCGGGTGACTCCTAGCGGCGAACGGGTGAGTAACACGTGGGCAACCTGCCCCCGACTCTGGGATAAGCCCGGGAAACTGGGTCTAATACCGGATACGAGCCTCCACCGCATGGCGGAGGTTGGAAAGGGTCTCCGGTCGGGGATGGGCCCGCGGCCTATCAGCTTGTTGGTGGGGTGACGGCCCACCAAGG
>F0OV55004JIY5G
TGATACGTCTAGAGTTTGATCCTGGCTCAGGATGAACGCTGGCGGCGTGCCTAATACATGCAAGTCGAACGCACCATTTCGGTGGTGAGTGGCGAACGGGTGAGTAACACGTAGATAACCTGCCCTTAAGACGAGGATAACCATTGGAAACGATGGCTAAGACTGGATAGGAATATTAGAGGCATCTCTGATATTTTAAAAGACCTAGCAATAGGTATGCTTAAGGAGGGGTCTGCGGCGCATTAGTTAGTTGGTGGGGTG
>F0OV55004IGNLO
TGATACGTCTAGAGTTTGATCCTGGCTCAGAACGAACGCTGGCGGCGTGCTTAACACATGCAAGTCGTACGAGAAAGTTTCCTTCGGGAGATGAGTAGAGTGGCGCACGGGTGAGTAACACGTGGATAATCTGCCCAATGGACCGGGATAACACTTCGAAAGGGGTGCTAATACCGGATAAGCCCACAGGCTCTTCGGAGCTTGCGGGAAAAGGTGGGGACCTTCGGGCCTGCCGTCATTGGATGAGTCCGCGGCCCATTAGCTAGTTGG
>F0OV55004IQV6R
TGATACGTCTAGAGTTTGATCCTGGCTCAGAACGAACGCTGGCGGCGCGTTTTAAGCATGCAAGTCGAACGGTATACGGTCTTCGGACTGTAGAGAGTGGCGAACGGGTGAGTAACACGTAGATAATCTGCCTTGAAGTGGGGGATAGTCCATGGAAACATGGAGTAATACCGCATATGTCTTTGGATGAAAGTTCCAATTGGAACGCTTTGGGATGAGTCTGCGGCTCATTAGCTAGTTGGTGGGGTAAAGGCCTACCAAGG
>F0OV55004IB7N8
TGATACGTCTAGAGTTTGATCCTGGCTCAGGATAAACGCTGGCGGCATGCCTAATACATGCAAGTCGAACGGATCAGCTTAGGCTGGTTAGTGGCGAACGGGTGAGTAACACGTAAGTAACCCAACCTTCAGACGAGGATAACTGCTGGAAACGGTAGCTAATACTGGATAGGATTATCGATAGGATGATTGATAATTTAAAGGCGCTTTCGGGCGGTACTGGAGGAGGGGCTTGCGGCGCATTAGATAGTTGGTGAGGTAACCGG
>F0OV55004JG6K7
TGATACGTCTAGAGTTTGATCCTGGCTCAGGATGAACGCTGGCGGCGTGCCTAATACATGCAAGTCGAACGGGAAACTGGATTTCGATCTGGTGGAGAGTGGCGCACGGGTGAGTAACACGTAGCTAACCTGCCCTGAAGACCGGGATAACGCCTCGAAAGGGGTGCTAATACCGGATAAGCTCCCGGTGAGTAAGTAACGGGGAGAAAAGGTTCAGGCGCTTTGGGAGGGGGCTGCGGCCCATCAGGTAGTTGGTAGGGTAACGGCCTACCAAGCCGACGACGGGG
>F0OV55004H8H7S
TGATACGTCTAGAGTTTGATCCTGGCTCAGAACGAACGCTGGCGGCGTGCTTAACACATGCAAGTCGAACGCGAAAGGGACTTCGGTCCTGAGTAAAGTGGCGCACGGGTGAGTAACACGTGGATAATCTACCCGATGGACCGGGATAACACTTCGAAAGGGGTGCTAATACCGGATAAGCCCACAGGCTCCCTGGAGCTTGCGGGAAAAGGTGGGGACCTTCGGGCCTGCCGTCATCGGATGAGTCCGCGGCCCATTAGCTAGTTGGTGGGGTAACGG
>F0OV55004IPUD3
TGATACGTCTAGAGTTTGATCCTGGCTCAGATTGAACGCTGGCGGCATGCCTTACACATGCAAGTCGAGCGGCAGCGCGGGGGCAACCCTGGCGGCGAGCGGCGAACGGGTGAGTAATGCATCGGAACGTGTCCTCTTGTGGGGGATAACCAGTCGAAAGATTGGCTAATACCGCATGAGATCGAGAGATGAAAGCAGGGGACCGCAAGGCCTTGCGCGAGAGGAGCGGCCGATGCCGGATTAG
>F0OV55004IFF89
TGATACGTCTAGAGTTTGATCCTGGCTCAGAACGAACGTTAGCGGCGTGCTTAACACATGCAAGTCGAACGAGAAAGTGTCTTCGGACATGAGTAGAGTGGCGCACGGGTGAGTAACACGTGGGTATCTGCCCTTTGGCGGGGGACAACATCTGGAAACGGATGCTAATACCGCATAAGTCGGCTTCGGCCGGGAAAGGTGGCTTCGGCTACCGCCAGAGGATGAGCCCGCGTCCCATCAGCTAGTTGGCAGGGTAATGG
>F0OV55004H87QW
TGATACGTCTAGAGTTTGATCCTGGCTCAGGACGAACGCTGGCGGCGTGCTTAACACATGCAAGTCGAGCGGAAAGGCCCCTTCGGGGGCACTCGAGCGGCGAACGGGTGAGTAACACGTGGGTAACCTGCCCCTGGCTCCGGGATAACCCCGGGAAACCGAGGCTAATACCGGATACGACACGCGACCGCATGGTCTGCGTGTGGAAAGGATTCTGGCCAGGGATGGACTCGCGGCCTATCAGCTAGTTGGTGGGGTAACGGCCTACCAAGGCGACGACGGG
>F0OV55004II86I
TGATACGTCTAGAGTTTGATCCTGGCTCAGAATGAACGCTGGCGGCGTGCTTAACACATGCAAGTCGAACGGGAAAGGGATTGCTTGCAGTCCCGAGTAGAGTGGCGCACGGGTGAGTAACACGTAGATAATCTGCCTTCAAGCCTGGGATAACTATTCGAAAGGGTAGCTAATACCGGATAAAGTCGATCTACACAAGTAGATTGATGAAAGATTGCCTCTTCTTGAAAGCAATTGTTTGGAGATGAGTTTG
>F0OV55004IELTB
TGATACGTCTAGAGTTTGATCCTGGCTCAGGATGAACGCTAGCGGTGCGCCTAACACATGCAAGTCGAGCGATATAGCGGCGAACGGGTGAGTAACACGTTGGAACCTGCCTCGAACTCAGGGATAGCCATCCGAAAGGATGATTAATACCGGATAGTCCCGAAAGGGTAAAGATTTTTCGGTTCGAGAGGGGCCTGCGGCCTATCAGCTAGTTGGTAAGGTAATGGCTTACCAAGGCTATGACGGGTAACTGGTGTGAGAGCA
>F0OV55004IEWR1
TGATACGTCTAGAGTTTGATCCTGGCTCAGAGTGAACGCTGGCGGCGTGCTTAACACATGCAAGTCGAACGATGAAGTCTTTGCTTGCAAAGACGGATTAGTGGCGCACGGGTGAGTAATGTATAGCTAACCTGCCCTTTAGTGGGGGACAACAGTTGGAAACGACTGCTAATACCCCATACTCCTTTTTACTCTAAGGTAAATTGGGAAAGATTTATTGCTAAAGGATGGGGCTGTATCGTATCAGCTAGTTGGTGAGGTAATGG
>F0OV55004IU2GS
TGATACGTCTAGAGTTTGATCCTGGCTCAGGATGAACGCTAGCGGGAGGCTTAACACATGCAAGTCGAGGGGCAGCACGGTCTTCGGACTGGTGGCGACCGGCGGACGGGTGCGTAACGCGTATGCAACCTGCCTTATACAGGGGTATAGCCCATGGAAACGTGGATTAACACCCCATAGGATATATTTTTCGCATGGGAGATATATTAAAACTTCGGTGGTATAAGATGGGCATGCGTAGGATTAGCTGGTAGGTGAGGTAACGG
>F0OV55004IYPWS
TGATACGTCTAGAGTTTGATCCTGGCTCAGGATGAACGCTGGCGGCGTGCTTAATACATGCAAGTCGAACGGAGACTGTAGCAATACTGTCTTAGTGGCGAACGGGTGAGTAACGCGTTGGTGACCTGCCCCGAAGAGGGGATAACAGTCCGAAAGGATTGCTAATACCCCATGTGGTCATTTGGATTAGAAGCCTTATGACTAAACGGATTTATTCGCTTCGGGAGGGGCCTGCGTCCCATCAGCTAGTTGGTAGGGTAATAG
>F0OV55004IBCL1
TGATACGTCTAGAGTTTGATCCTGGCTCAGGATGAACGCTAGCGGCAGGCTTAACACATGCAAGTCGAGGGGTAACAGGGTGCTTGCACCGCTGACGACCGGCGCACGGGTGCGTAACGCGTATACAATCTACCTTTTACAGGGGCATAGCCCGGGGAAACCCGGATTAATATCCCATGGTATCATTTAGTGGCATCATTTGAATGATTAAAGCTTCGGCGGTAAAAGATGAGTATGCGTCCTATTAGTTAGTTGGTAAGGTAACGG
>F0OV55004ILSBN
TGATACGTCTAGAGTTTGATCCTGGCTCAGGATGAACGCTAGCGGCAGGCTTAACACATGCAAGTCGAGGGGCAGCACGTCTTCGGATGGTGGCGACCGGCGCACGGGTGCGTAACGCGTATACAATCTACCTTTTACAGGGGCATAGCCCGGGGAAACCCGGATTAATATCCCATGGTATGTAGAGATGGCATCATCTCTACATTAAAGTTTCGGCGGTAAAAGATGAGTATGCGTCCTATTAGCTAGATGGTAAGG
>F0OV55004I8929
TGATACGTCTAGAGTTTGATCCTGGCTCAGAACGAACGCTGGCGGCGTGCCTAACACATGCAAGTCGTACGCGAAAGGGGCTTCGGCCCTGAGTAAAGTGGCGCACGGGTGAGTAACACGTGGATAATCTGCCCGGTGATCGGGGATAACATTCCGAAAGGGATGCTAATACCGGATAAGACCACGTATCCTTCGGGATATGCGGGAAAAGGTGGGCTTTCGGGCCTATTGTCACCGGATGAGTCCGCGTCCCATTAGCTAGTTGGTAGGGTAATGG
>F0OV55004IDTUV
TGATACGTCTAGAGTTTGATCCTGGCTCAGAGTGAACGCTGGCGGCAGGCCTAACACATGCAAGTCGAGCGGCAGCGCGGGGGCAACCCTGGCGGCGAGCGGCGGACGGGTGAGGAATACATCGGAATCTACCCAGTCGTGGGGGATAACGTAGGGAAACTTACGCTAATACCGCATACGACCTGAGGGTGAAAGCGGCGGACCGCAAGGCGTCGCGCGATTGGATGAGCCGATGTCCGATTAGCTAGTTGGCGGGGTAAAAG
>F0OV55004H70K7
TGATACGTCTAGAGTTTGATCCTGGCTCAGGATGAACGCTAGCGGCAGGCTTAACACATGCAAGTCGAGGGGCAGCACGTCTTCGGATGGTGGCGACCGGCGCACGGGTGCGTAACGCGTATACAATCTACCTTTTACAGGGGCATAGCCCGGGGAAACCCGGATTAATATCCCATGGTATGTAGAGATGGCATCATCTCTTCATTAAAGTTTCGGCGGTAAAAGATGAGTATGCGTCCTATTAGCTAGATGGTAAGG
>F0OV55004IK5O7
TGATACGTCTAGAGTTTGATCCTGGCTCAGGATGAACGCTGGCGGCGTGCCTAACACATGCAAGTCGAACGGTGAACTTTACTTTTAGTAAGGGGATCAGTGGCGAACGGGTGAGTAACACGTAGGTGACCTACCCCGGAGAGGAGAATAACCATGCGAAAGCGTGGCTAATACTCCGTATGGTCGGCTATTCGTTTAGTCGATTAAAGCTTCGGCGCTCTGGGAGGGGCCTGCGGCCCATCAGCTAGTTGGTAGGGTAATGGCCTACCAAGG
>F0OV55004IR1TO
TGATACGTCTAGAGTTTGATCCTGGCTCAGAACGAACGCTGGCGGCGTGCTTAACACATGCAAGTCGAACGTGAAAGGGACTTCGGTCCTGAGTAAAGTGGCGCACGGGTGAGTAACACGTGGATAATCTACCCGATGGACCGGGATAACACTTCGAAAGGGGTGCTAATACCGGATAAGCCCACAGGCTCTTTGGAGTTTGCGGGAAAAGGTGGGGACCTTCGGGCCTACTGTCATCGGATGAGTCCGCGGCCCATTAGCTAGTTGGTAGGGTAATGG
>F0OV55004IMJYX
TGATACGTCTAGAGTTTGATCCTGGCTCAGAACGAACGCTGGCGGCGTGCTTAACACATGCAAGTCGTACGTGAAAGGGACTTCGGTCCTGAGTAAAGTGGCGCACGGGTGAGTAACACGTGGATAATCTGCCCAATGGTCCGGGATAACACTTCGAAAGGGGTGCTAATACCGGGTAAGCCCACGAGCTCTTCGGAGCACGCGGGAAAAGGTGGGGACCTTCGGGCCTGCCGTCATTGGATGAGTCCGCGGCCCATTAGCTAGTTGGTGGGGTAAAGG
>F0OV55004JJ5WJ
TGATACGTCTAGAGTTTGATCCTGGCTCAGGACGAACGCTGGCGGCGTGCCTAATACATGCAAGTCGAACGGTCTTTTCTATGGAAGCTTGCTTCCACTGGAAAGATAGTGGCGAACGGGTGAGTAACACGTGGGTAACCTGTCCATAAGAGGGGGATAACATCCGGAAACGGGTGCTAATACCGCATAGTTTTCTTGATCGCATGATTGAGAAAGGAAAGACGGCCTTTGTGCTGTCGCTTATGGATGGACCCGCGGCGTATTAG
>F0OV55004I4VW9
TGATACGTCTAGAGTTTGATCCTGGCTCAGAATGAACGCTGGCGGCGTGCCTAACACATGCAAGTCGTACGAGAAAGGGGCTTCGGCCCTGAGTAGAGTGGCGCACGGGTGAGTAACGCGTGGGTAATCTACCCTTGGATTTGGAATAACTCCGCGAAAGTGGAGCTAATACCGGATAGTCTGGCTTTTAATAGAAGTCGGTAAAGGATGCCTCTGCATATGCATTCGTCCGAGGATGAGCCCGCGTCTCATTAG
>F0OV55004I5505
TGATACGTCTAGAGTTTGATCCTGGCTCAGAATGAACGCTGGCGGCGTGCCTAACACATGCAAGTCGTACGAGAAAGGGGCTTCGGCCCTGAGTAGAGTGGCGCACGGGTGAGTAACGCGTGGGTAATCTACCCTTGGATTTGGAATAACTCCGCGAAAGTGGAGCTAATACCGGATAGTCTGGCTTTTAATAGAAGTCGGTAAAGGATGCCTCTGCATATGCATTCGTCCGAGGATGAGCCCGCGTCTCATTAG
>F0OV55004JCVL3
TGATACGTCTAGAGTTTGATCCTGGCTCAGGATGAACGCTAGCGGGAGGCTTAACACATGCAAGTCGAGCGGGATTCACCTTCGGGTGATGAGAGCGGCGCACGGGTGCGTAACGCGTATGCAACCTGCCTTGTACAGGGGGATAGCCCATGGAAACGTGGATTAATACCCCATAGTATTGTTGAACCACATGGTTTAACAATTAAAACTTCGGTGGTACAAGATGGGCATGCGTAGGATTAGCTAGTAGGTGAGGTAACGG
>F0OV55004JRTDS
TGATACGTCTAGAGTTTGATCCTGGCTCAGGATGAACGTTGGCGGCGTGCCTAATACATGCAAGTCGAACGAGAAGCTTGTTTTCGAACGAGCGGAGAGTGGCGCACGGGTGAGTAACACGTAGCTGACCTGCCCTTCAGGGGGGGACAACCATTGGAAACGATGGCTAATACCCCATACGTTCGCCGGGGCTAGAGGCCCGGTGAAGAAAGCTACGGCGCTGAAGGAGGGGGCTGCGGCCCATCAGCTAGTTGGTAGGGTAACGGCCTACCAAGG
>F0OV55004II76Y
TGATACGTCTAGAGTTTGATCCTGGCTCAGAACGAACGCTGGCGGCGTGGTTGATACATGCAAGTCGAACGGGAACGGGTCCTTCGGACCTTAGTACAGTGGCGGACGGGTGAGTAACGCGTGATCAATCTACTCCTGGGAGTGGGATAGCCTTCCGAAAGGATGGGTAATACCACATATGACCACGGCCTCGCATGAGGCTGTGGTAAAAAGGTTGGGCTCTTCGGACCTTCTGCCTGGGAATGAGATCGCGTCCTATTAGCTTG
>F0OV55004ILHFP
TGATACGTCTAGAGTTTGATCCTGGCTCAGGATGAACGCTGGCGGCATGCCTAATACATGCAAGTCGAACGCACTAGTTTACTAGTGAGTGGCGAACGGGTGAGTAACACGTAGATAACCAACCCTAAAGACGAGGATAACCCGGGGAAACCTGGACTAATACTGGATAGGAGCTAATTTCACAAGGGATTAGTTTTAAAGGCGCATTAAAGCGCCGCTATAGGATGGGACTGCGTCGCATTAGCTAGTTGGTGGGGTAACGGCCTACCAAGG
>F0OV55004JDQGX
TGATACGTCTAGAGTTTGATCCTGGCTCAGGATGAACGCTAGCGGCAGGCCTAACACATGCAAGTCGAGGGGCAGCACGGGTAGCAATACCTGGTGGCGACCGGCGCACGGGTGCGTAACGCGTATGCAACCTACCTTTAACTGGAGCATAGCCCCGAGAAATCGGGATTAATACTCCATAACAACAAGAAGTGGCATCACTTTTTATTTAAAGCTTTGGCGGTTAAAGATGGGCATGCGTGACATTAGTTAGTTGGTGAGG
>F0OV55004I1DOG
TGATACGTCTAGAGTTTGATCCTGGCTCAGAACGAACGCTGGCGGCGTGCTTAACACATGCAAGTCGTACGAGAAAGTTTCCTTCGGGAGATGAGTAGAGTGGCGCACGGGTGAGTAACACGTGGATAATCTGCCCAATGGACCGGGATAACACTTCGAAAGGGGTGCTAATACCGGATAAGCCCACAGGCTCTTCGGAGCTTGCGGGAAAAGGTGGGGACCTTCGGGCCTGCCGTCATTGGATGAGTCCGCGGCCCATTAGCTAGTTGGG
>F0OV55004IVWOA
TGATACGTCTAGAGTTTGATCCTGGCTCAGGACGAACGCTGGCGGCGTGCCTAATACATGCAAGTAGAACGCTGAAGGAGGAGCTTGCTTCTCCGGATGAGTTGCGAACGGGTGAGTAACGCGTAGGTAACCTGCCTGGTAGCGGGGGATAACTATTGGAAACGATAGCTAATACCGCATAACAGTAGATGTTGCATGACATTTGCTTAAAAGGTGCAATTGCATCACTACCAGATGGACCTGCGTTG
>F0OV55004IMFJL
TGATACGTCTAGAGTTTGATCCTGGCTCAGGATGAACGCTAGCGGCAGGCTTAACACATGCAAGTCGAGGGGTAACAGGGACTTCGGTTCGCTGACGACCGGCGCACGGGTGAGTAACGCGTATGCAACCTACCTCAAACTGGGGGATAGCCCAGGGAAACTTGGATTAATACCCCATAGTATCTGATTATCGCATGGTGATTAGATTAAAGTTCCGGCGGTTTGAGATGGGCATGCGTGCCATTAGTTAGTTGGTGAGGTAACGG
>F0OV55004IMESX
TGATACGTCTAGAGTTTGATCCTGGCTCAGAACGAACGCTGGCGGCGTGCTTAACACATGCAAGTCGTACGAGAAAGTTTCCTTCGGGAGATGAGTAGAGTGGCGCACGGGTGAGTAACACGTGGATAATCTGCCCAATGGACCGGGATAACACTTCGAAAGGGGTGCTAATACCGGATAAGCCCACAGGCTCTTCGGAGCTTGCGGGAAAAGGTGGGGACCTTCGGGCCTGCCGTCATTGGATGAGTCCGCGGCCCATTAGCTAGTTGG
>F0OV55004IBG5E
TGATACGTCTAGAGTTTGATCCTGGCTCAGGTGAACGCTGGCGGCGTGCCTAATACATGCAAGTCGAGCGGTAAGGCCCTTCGGGGGTACACGAGCGGCGGACGGCTGAGTAACGCGTAGGAACGTACCCCGAACTGAGGGATAAGCACCAGAAATGGTGTCTAATACCGCATGTGCTCTAAGGAGTAAAGCTTCGGCGGTTCGGAACGGCCTGCGTCTCATTAGCTTGTTGGTGAGGTAATGGCTCACCAAGGCGACGATGGGTAG
>F0OV55004H9NRJ
TGATACGTCTAGAGTTTGATCCTGGCTCAGGACGAACGCTGGCGGCGTGCTTAACACATGCAAGTCAAGGGGAAAGCATCCTTCGGGATGTGAGTATACTGGCGAACGGGTGAGTAACGCGTAGGCGACTTGCCTCTAAGTTTGGGATAACACTGCTAACGCGGTGCTAATACCGGATAAGGCATACAATCTGCATGGACAGTATGTTAAAGCGGGCTTTCGGGCTCGTGCTTAGAGATAGGCCTGCGTCCCA
>F0OV55004IYUMG
TGATACGTCTAGAGTTTGATCCTGGCTCAGAATGAACGCTGGCGGCGTGCCTAACACATGCAAGTCGTACGAGAAAGGGGCTTCGGCCCTGAGTAGAGTGGCGCACGGGTGAGTAACGCGTGGGTAATCTACCCTTGGATTTGGGATAACTCTGCGAAAGTGGAGCTAATACCGGATAGTCTGGCTTTAAATAAGAAGTCGGTAAAGGATGCCTCTGCATATGCATTCGTCCGAGGATGAGCCCGCGTCTCATTAG
>F0OV55004IW0VV
TGATACGTCTAGAGTTTGATCCTGGCTCAGGATGAACGCTAGCGGGAGGCTTAACACATGCAAGTCGAGGGGCAGTCCCGATAGCAATATCGGGAGCGACCGGCGCACGGGTGAGTAACACGTATGCAACCTACCCTGTACAGGGGGATAACCCGGAGAAATTCGGACTAATACCCCATAATGATATCATGGGGCATCCTTTGATATTTAAAGTTGAGGCGGTACGGGATGGGCATGCGGAACATTAGCTAGTTGGCAGGGTAACGG
>F0OV55004I4T9U
TGATACGTCTAGAGTTTGATCCTGGCTCAGGATGAACGCTGGCGGCATGCCTAATACATGCAAGTCGAACGCACTAGTTTACTAGTGAGTGGCGAACGGGTGAGTAACACGTAGATAACCAACCCTAAAGACGAGGATAACCCGGGGAAACCTGGACTAATACTGGATAGGAGCTAATTTCACAAGAGATTAGTTTTAAAGGCGCATTAAAGCGCCGCTATAGGATGGGACTGCGTCGCATTAGCTAGTTGGTGGGGTAACGGCCTACCAAGG
>F0OV55004JXT3D
TGATACGTCTAGAGTTTGATCCTGGCTCAGGACGAACGCTGGCGGCGTGCCTAACACATGCAAGTCGAACGAGATTTCATCAGATGAATTTTTCGGAAGGATTCTGATGATTGACAGTGGCGAACGGGTGAGTAACGCGTGGGTAACCTGCCTTTAACTGGGGGATAACACCGGGAAACTGGTGCTAATACCGCATAGTTGATACCATGGCATCATGGAATCAGGAAAGGAGTAATCCGGTTTAAGATGGACCCGCGTCCAA
>F0OV55004IZY6C
TGATACGTCTAGAGTTTGATCCTGGCTCAGGATGAACGCTGGCGGCGTGGATAAGGCATGCAAGTCGAATGGGTTTAGGCCCATGGCAAACGGGTTAGTAACGCGTAGGAATTTTCCCCAAAGTCGTGAATAATCCGGAGAAATCCGGAATAATACACGATGTGCTCTACGGAGTAAAGATTTATCGCTTTGGGATAAGCCTGCGTCCTATCAGCTTGTTGGTGAGGTAATAGCTCACCAAGGCTACGACGGGTAGGGGGTGTGAGAG
>F0OV55004H74IU
TGATACGTCTAGAGTTTGATCCTGGCTCAGGATGAACGCTAGCGGGAGGCTTAACACATGCAAGTCGAGGGGCAGCACGAGGTAGCAATACTTTGGTGGCGACCGGCGCACGGGTGAGTAACACGTATGCAACCTACCCTGTACAGGGGGATAGCCCGGAGAAATTCGGATTAATACCCCATAATAATATGAAGAGGCATCTTTTTATATTTAAAGTTCCGGCGGGTACAGGAGGGGCATGCGTAACATTAGCTGGTTGGTAAGGTACGGCTT
>F0OV55004IHLUF
TGATACGTCTAGAGTTTGATCCTGGCTCAGAACGAACGTTCGCGGCGCGCTTAACACATGCAAGTCGAACGAGAAAGCATCTTCGGATGTGAGTAAAGTGGCGCACGGGTGAGTAACACGTGGGTAATCTACCTTATGGTGGGGGACAACATCTTGAAAAGGGTGCTAATACCGCATAAGTCAACTTCGGTTGGGAAAGGCGCTTTTGTGTCGCCATAAGATGAGCTCGCGTCCCATCAGCTAGTTGGTAAGGTAATGGCTT
>F0OV55004I401A
TGATACGTCTAGAGTTTGATCCTGGCTCAGATTGAACGCTGGCGGCATGCCTAACACATGCAAGTCGAACGGTAACGCGGGGGCAACCCTGGCGACGAGTGGCGGACGGGTGAGTAATACGTAGGAATCTGCCCATTAGTGGGGGATAACCCGGCGAAAGCCGGGCTAATACCGCATACGCTCTACGGAGGAAAGCGGGGGATCGTAAGACCTCGCGTTAATGGATGAGCCTACGTCGGATTAGCTAGTTGGTAGGGTAACGGCCTACCAAGGCGACG
>F0OV55004IOZ3C
TGATACGTCTAGAGTTTGATCCTGGCTCAGAACGAACGCTGGCGGCAGGCTTAACACATGCAAGTCGAGCGCTCTCTTCGGAGGGAGCGGCGGACGGGTGAGTAACGCGTGGGAACGTGCCCAAAGGTACGGGATAACCGCTGGAAACGGCGGCTAATACCGTATGTGCCCTACGGGGGAAAGATTTATCGCCTTTGGATCGGCCCGCGTCTGATTAGGTAGTTGGTGGGGTAACGGCCCACCAAGCCGACGATCAGTAGCTGGTTTGAGAGG
>F0OV55004H8NYK
TGATACGTCTAGAGTTTGATCCTGGCTCAGAGTGAACGCTGGCGGCGTGCTTAACACATGCAAGTCGAACGGGACTTACAGGGTAGCAATACCTTGTAAGTTTAGTGGCAGACGGGTGAGTAACACGTGGGAAACCTGCCCTTAAGAGGGGGATAACCCCGGGAAACCGGAGCTAATACCCCATAAGACCACAGAGAGACATCTCTCAGGGGTCAAAAGCTACCAAGCGCTTTTGGATGGTCCCGCGGACTATCAGCTTGTTGGTGAGGTAACGGCT
>F0OV55004H9FIV
TGATACGTCTAGAGTTTGATCCTGGCTCAGAATGAACGCTGGCGGCGTGCCTAACACATGCAAGTCGTACGAGAAAGGGGCTTCGGCCCTGAGTAGAGTGGCGCACGGGTGAGTAACGCGTGGGTAATCTACCCTTGGATTTGGGATAACTCTGCGAAAGTGGAGCTAATACCGGATAGTCTGGCTTTAAATAAGAAGTCGGTAAAGGATGCCTCTGCATATGCATTCGTCCGAGGATGAGCCCGCGTCTCATTAG
>F0OV55004IAM0F
TGATACGTCTAGAGTTTGATCCTGGCTCAGGATGAACGCTAGCGGGAGGCTTAACACATGCAAGTCGAGGGGCAGCACGGCGTAGCAATATGCTGGTGGCGACCGGCGCACGGGTGAGTAACGCGTATGCAACCTACCCTGTACAGGGGGATAACCCGGAGAAATCCGGACTAATACCCCATAATTACCTATATGGGCATCCATAAAGGTTTAAAGCGGCGACGCGGTACGGGACGGGCATGCGTAACATTAGCTAGTTGGTGGGGCAACGG
>F0OV55004IX2CA
TGATACGTCTAGAGTTTGATCCTGGCTCAGAATGAACGCTGGCGGCGTGCTTAACACATGCAAGTCGTACGAGAAAGCCTTGGCTTGCCGAGGCGAGTAAAGTGGCGCACGGGTGAGTAACGCGTGGGTAACCTGCCTTCGAATTTGGGATAACACCCCGAAAGGGGTGCTAATACCGGATAACATCTTTTGTATTGCGGTACGGAAGATCAAAGACAGCCTCTACATGTAAGCTGTTGTTTGAAGATGGGCCCGCGTACCATTAG
>F0OV55004ITFKJ
TGATACGTCTAGAGTTTGATCCTGGCTCAGAACAAACGCTGGCGGCGTGCTTAATACATGCAAGTCGAACGTGAAGCTCTGGCTTGCCAGAGTGGAAAGTGGCGAACGGGTGAGTAACACGTAAATAATCTGCCCCTAAGTTTGGGATAACCTTGCCAACGCGAGGCTAATACCGGATGTGGTCATGGAAACGCATGTTTTTATGACTAAAGGCGCAAGTCGCTTAGGGATGAGTTTGCGGCCCATTATGCTTGTTGGCGGGG
>F0OV55004H6CNN
TGATACGTCTAGAGTTTGATCCTGGCTCAGGATGAACGCTAGCGGCAGGCCTAACACATGCAAGTCGAGGGGTAACAGGTAGAAAGCTTGCTTTCTATGCTGACGACCGGCGCACGGGTGAGTAACGCGTATGCAACCTACCTTTAACAGGAAGATAGCCCCGAGAAATCGGGATTAATACTCCATAATATATATGAATCGCATGGTTTATATATTAAAGCTCCGGCGGTTAAAGATGGGCATGCGTGACATTAG
>F0OV55004IVDB9
TGATACGTCTAGAGTTTGATCCTGGCTCAGGACGAACGCTGGCGGCGTGCCTAACACATGCAAGTCGAGCGGAGATTTAAGTTTACTTAGATCTTAGCGGCGGACGGGTGAGTAACGCGTGAGTAACCTGCCTTATACAGAGGGATAGCCTTGGGAAACCGGGATTAATACCTCATGACATAGTGCGATCGCATGATGGTGCTATCAAAATGAATGTGGTATAAGATGGACTCGCGTCTGATTAG
>F0OV55004IBFO3
TGATACGTCTAGAGTTTGATCCTGGCTCAGAACGAACGCTGGCGGCATGCCTAACACATGCAAGTCGAACGAGACCTTCGGGTCTAGTGGCGCACGGGTGCGTAACGCGTGGGAATCTGCCCTCTGGTTCGGAATAACAGTTAGAAATGACTGCTAATACCGGATAATGACTTCGGTCCAAAGATTTATCGCCTGAGGATGAGCCCGCGTCGGATTAGCTAGTTGGTGAGGTAAAGGCTCACCAAGGCGACGATCCGTAG
>F0OV55004IMY5Q
TGATACGTCTAGAGTTTGATCCTGGCTCAGAACGAACGCTGGCGGCGTGCCTAACACATGCAAGTCGAATGCGAACGCCCTTTTCGGAGGGTAAGTAGCATGGCAGACGGGTGAGGAGCACGTATCTGACCTGACTCTTGATGGGGGATAGTCCTGCGAAAGCGGGCATAATACCGCATACGCTCGTGAGGGGAGCCTCACGAGGAAAGCTGGCCTCTGCGAGCACGCTGGTGTCAAGAGAGGGGG
>F0OV55004H7XUI
TGATACGTCTAGAGTTTGATCCTGGCTCAGGATGAACGCTAGCGGCAGGCCTAACACATGCAAGTCGAGGGGTGACGATGGCTTCGGCCAGGCGACGACCGGCGCACGGGTGAGTAACGCGTTTGTAACCTACCTCTAACTGGAGAATAGCCCGAAGAAATTCGGATTAATACTCCATATGGCTATGATTTGGCATCTTTTTATAGTCAAAGCTCCGGCGGTTAGAGATGGGCATGCGTGACATTAGTTAGTTGGTG
>F0OV55004H95U2
TGATACGTCTAGAGTTTGATCCTGGCTCAGGACAAACGCTGGCGGCGTGGATTAGGCATGCAAGTCGGACGAGAAAGTCGCTTTCGGGTGATGAGTACAGTGGCGGACGGGTGAGTAACGCGTAGATCATCTACCTTTAAGTTGGGGACAACTCAGGGAAACCTGAGCTAATACCGAATGTGGCTGTAAGGCTAAAGGGGGCTTTTAGCTCTCGCTTAGAGATGAGTCTGCGTCCAATTAGCTAGATGGTGAGGTAATGG
>F0OV55004IRQFI
TGATACGTCTAGAGTTTGATCCTGGCTCAGGATGAACGCTAGCGGGAGGCTTAACACATGCAAGTCGAGGGGTAGGGTAGCAATACCTGAGACCGGCGCACGGGTGAGTAACGCGTATGCAACCTGCCCTTTACAGGGGGATAGCCCATGGAAACGTGGATTAATACCCCATGGTACCATACCACGGCATCGTGGTTTGGTTAAAGTTACAGCGGTAAAGGATGGGCATGCGTGGCATTAGATTGTTGGCGGGGTAACGGCCCACCAAGT
>F0OV55004IVGPS
TGATACGTCTAGAGTTTGATCCTGGCTCAGAACGAACGCTGGCGGCGTGCTTAACACATGCAAGTCGAACGCGAAAGGGACTTCGGTCCTGAGTAAAGTGGCGCACGGGTGAGTAACGCGTAGATAACCTGTCTTTGTGTCTGGAATAATACTTCGAAAGGGGTACTAATACCGGATAATCTTGCTTTATATAAGTTTTGCAAGCAAAGGTGGCCTCTGACATAAGCTACTGCATAAAGAGGGGTCTGCGTACCATTAGCTAGTAGG
>F0OV55004H3STN
TGATACGTCTAGAGTTTGATCCTGGCTCAGGATGAACGCTAGCGGTAGGCTTAACACATGCAAGTCGAGGGGTAATTCCGATTTATCGGGAACGACCGGCGCACGGGTGAGTAACGCGTATGCAACCTACCCATTGCAGGGGCATAGGCCGAAGAAATTCGGATTAATACCCCATAATATCATTAGATCACATGTTCTGATGATTAAAGTTCAGGCGGCAATGGATGGGCATGCGTGACATTAGTTAGTTGGTG
>F0OV55004IC90A
TGATACGTCTAGAGTTTGATCCTGGCTCAGAACGAACGCTGGCGGCGCGTCTTAAGCATGCAAGTCGAGGGAGAATCCGGTGCTTGCACTGGAGGGAACCGGCGAACGGGTGAGTAACACGTAGATAATCTGCCTTTAGGTTGGGGATAGCTCATGGAAACATGGGGTAATACCGAATGTGGTTCGATGTTCAAAAGGACATTGAAAGAAAGGAGCTTAGGCTTCGCCTGAAGATGAGTCTGCGTCTGATTAGGTAGTAGGG
>F0OV55004I8NW4
TGATACGTCTAGAGTTTGATCCTGGCTCAGGGTGAACGCTGGCGGCGTGCTTTACACATGCAAGTTGAACGAGAACTCGGAGGTTCTTACTTCGGTAAGAAAGGAAGAGGGACAGTAGCGAACGAGTGAGTAACACGTAGTAACCTGCCCACTGGAGGGGGAGAACCACTGGAAACGGTGGCTAATACCGCATAAGCCCGAAAGGGGAAAGCAATTTATTGTGCCGGTGGAGGGGACTGCGGGCCATCAGGAAGATGGTGAGGTAAAAAGCTCACCAAACCGACG
>F0OV55004IEI7D
TGATACGTCTAGAGTTTGATCCTGGCTCAGAACGAACGCTGGCGGCGTGCTTAACACATGCAAGTCGCACGAGAAAAGAGGCTTCGGCCTCCGAGTAAAGTGGCGAATGGGTGAGTAACACGTGAGTAATGTGCCTCCGAGCGGGGGATAACTATTCGAAAGGATAGCTAATACCGCATAAGACCCCACTGGCTGCGGCCAGAGTGGTCAAAGCTTTCGAGCGCTCGGAGGTCAGCTCGCGGTCCATTAG
>F0OV55004IQVRA
TGATACGTCTAGAGTTTGATCCTGGCTCAGAACGAACGCTGGCGGCGTGCTTAACACATGCAAGTCGCACGAGAAAAGGGGCTTCGGCTCCCGAGTAAAGTGGCGAACGGGTGAGTAACACGTGAGTGATGTGCCTTCGAGAGGGGGATAACCATCCGAAAGGATGGCTAATACCCCATAAGACCACAACGGTAGGATGCCGAAGGGGTCAAAGCCTTAGACGCGCTCGGAGATCAGCTCGCGGCCCATTAGCTAGTTGGTGAGG
>F0OV55004I2738
TGATACGTCTAGAGTTTGATCCTGGCTCAGAACGAACGCTGGCGGCGTGCTTAACACATGCAAGTCGAACGCGAAAGGGACCTTCGGGTCCTGAGTAAAGTGGCGCACGGGTGAGTAACACGTGGATAATCTACCCGGTGATCTGGGATAACATTCCGAAAGGAGTGCTAATACCGGATAAGCCCACGGGCTCTTCGGAGCTTGCGGGAAAAGGTGGGGACCTTCGGGCCTACTGTCATTGGATGAGTCCGCGGCCCATTAGCTAGTTGGTAGGGTAA
>F0OV55004IA5QN
TGATACGTCTAGAGTTTGATCCTGGCTCAGGATGAACGCTGGCGGCGTGCCTAATACATGCAAGTCGAACGCACTAGTTTACTAGTGAGTGGCGAACGGGTGAGTAACACGTAGGTAATCTGCCCTTAAGACGAGGATAACCGTTGGAAACGATGGCTAAGACTGGATAGGAATATTTAAGGCATCTTAGATATTTTAAAAGACACTTGTGTATGCTTAAGGAGGAACCTGCGGCGCATTAGTTAGTTGGTGAGGTAACGGCTC
>F0OV55004H480O
TGATACGTCTAGAGTTTGATCCTGGCTCAGGACTAACGCTGGCGGCGTGCCTAACACATGCAAGTCGAACGGTAACATGTTTGTAGCAATACAAATGATGACGAGTGGCGAACGGGTGAGTAATACGTAAATAATCTACCTTCTTGACGGGGACAACCCAGGGAAACTTGGGCTAATACCGCATGTGGCTGTAAAGCTAAAGCCGGCCTCTATTTATAAGCTGGTGTCTGGAGATGAGCCTGCGTCTGATTAG
>F0OV55004IWDYV
TGATACGTCTAGAGTTTGATCCTGGCTCAGAACGAACGCTGGCGGCGCGTTTTAAGCATGCAAGTCGAGCGGCAAGGGCCTTCGGGCCCCTAGAGCGGCGGACGGGTGAGTAACACGTGGACAATCTGCCCCCCGGCCGGGGATAGCCCAGGGAAACCTGGATTAATACCGGATGAGACGGGACGCACACAGGTGCGATCCGGGAAAGGTGCTGCGGCGCCGCCGGGGGATGAGTCCGCGACCCATTAGCTAGACGGCGGGGTAAAGGCCCACCGTGGCGACG
>F0OV55004ITBHS
TGATACGTCTAGAGTTTGATCCTGGCTCAGGATGAACGCTAGCGACAGGCCTAACACATGCAAGTCGAACGGGATTTAGTAGCTTGCTACTAATGAGAGTGGCGCACGGGTGAGTAACGCGTATGCAACCTGCCTGTAACAGGGGAATAGCTCCCTGAAAGGGGAATTAACACCGCATAAGACCACACTGCCGCATGGTAGAGTGGTAAAAATATTTATAGGTTACAGATGGGCATGCGTGACATTAG
>F0OV55004IOLT0
TGATACGTCTAGAGTTTGATCCTGGCTCAGGATGAACGCTGGCGGCGTGCCTAATACATGCAAGTCGAACGCACTAGTTTACTAGTGAGTGGCGAACGGGTGAGTAACACGTAGGTAACCTGCCCTCAAGACGAGGATAACCGTTGGAAACGATGGCTAAGACTGGATAGGAACAGAAGAGGCATCTCTTGTGTTTTAAAAGACCTAGCAATAGGTATGCTTGAGGAGGGGCCTGCGGCGCATTAGCTAGTTGGCGGGGTCG
>F0OV55004IVKZH
TGATACGTCTAGAGTTTGATCCTGGCTCAGAACGAACGCTGGCGGCGTGCTTAACACATGCAAGTCGAACGAGAAAGGGAACTTCGGGTCCTACGAGTAGAGTGGCGCACGGGTGAGTAACACGTGGATA
>F0OV55004IDPVO
TGATACGTCTAGAGTTTGATCCTGGCTCAGAACGAACGTTAGCGGCGTGCTTAACACATGCAAGTCGAACGAGAAAGTATCTTCGGATATGAGTAGAGTGGCGCACGGGTGAGTAACACGTGGGTAATCTGCCCTTTGGAGGGGGACAACATCTGGAAACGGATGCTAATACCGCATAAGTCGTCTTCGGACGGGAAAGGTGGCTTCGGCTACCGCCAGAGGATGAGCCCGCGGCCCATCAGCTAGTTGGCAGGGTAATGG
>F0OV55004IRKIJ
TGATACGTCTAGAGTTTGATCCTGGCTCAGGATGAACGCTAGCGGCAGGCTTAACACATGCAAGTCGAGGGGCAGCACGTCTTCGGATGGTGGCGACCGGCGCACGGGTGCGTAACGCGTATACAATCTACCTTTTACAGGGGCATAGCCCGGGGAAACCCGGATTAATATCCCATGGTATGGAGAAGTGGCATCGCTTTTTCATTAAAGTTTCGGCGGTAAAAGATGAGTATGCGTCCTATTAGTTAGTTGGTAAGGTAACGGCTTACCAAGG
>F0OV55004IE1PF
TGATACGTCTAGAGTTTGATCCTGGCTCAGAATCAACGCTGGCGGCGTGCCTAACACATGCAAGTCGAACGCGAAAGCCCCGCAAGGGGTAAGTAGAGTGGCAAACGGGTGAGTAACACGTGGGTGACCTGCCTTCGAGTGGGGGATAACGTCCCGAAAGGGACGCTAATACCGCATGACATCCTGCTCTTGGACGAGCGGAGATCAAAGCTGGGGATCGCAAGACCTGGCGCTTGAAGAGGGGCCCGCGCCTGATTAG
>F0OV55004H937D
TGATACGTCTAGAGTTTGATCCTGGCTCAGGATGAACGCTAGCGACAGGCCTAACACATGCAAGTCGAACGGGATTTATCCTTCGGGGTAATGAGAGTGGCGCACGGGTGAGTAACGCGTATGCAACCTACCTGTAACTGGGGAATAGCTCCCTGAAAGGGGAATTAACACCGCATAAGACCACACTTTCGCATGGAAGAGTGGTAAAATATTCATAGGTTACAGATGGGCATGCGTGACATTAGTTTGTTGGTGAGGTAACGG
>F0OV55004IKUD6
TGATACGTCTAGAGTTTGATCCTGGCTCAGGATAAGCGCTGGCGGTGTGCATTATGCATGCAAGTCGAACGAACTATTTTCGGATAGTTAGTGGCAAACGGGTGAGTAACACGTAAGTAACCTGCCCTTAAGTGGGGAATAGCTCTGAGAAATCGGAGCTAATACCGCATGTGATGAGGGGGTAACGCCCCATCATTAAAGGCTTCGGCCGCTTGAGGAGGGGCTTGCGCAAGATTAGCTAGTTGGTGAGGTAACGGCCT
>F0OV55004JAQ1B
TGATACGTCTAGAGTTTGATCCTGGCTCAGGATGAACGCTGGCGGCATGCCTAATACATGCAAGTCGAACGAATTGACCTTCGGGTCAGTTAGTGGCGAACGGGTGAGTAACACGTAGATAACCAACCCTAAAGACGAGGATAACCCGGGGAAACCTGGACTAATACTGGATAGGAGCTATTTTCAAAAGAGGATAGTTTTAAAGATGCCTTAAAGCATCGCTATAGGCTGGGACTGCGTCGCATTAGCTAGTTGGTGGAGTAACGGCCC
>F0OV55004IC8GO
TGATACGTCTAGAGTTTGATCCTGGCTCAGAACGAACGTTAGCGGCGCGCCTAACACATGCAAGTCGAGCGAGAAAGGGCTTCGGCCCCGGTACAGCGGCGCACGGGTGAGTAACACGTAGGTAATCTACCCCCAAGTGGTGGATAACCCTCCGAAAGGAGGACTAATACAGCATGAGACCACGAGCTCGTCGAGCTCGCGGCCAAAGCAGGCCTCTGCATGCAAGCTTGCGCTAGGGGATGAGCCTGCGG
>F0OV55004IJIYG
TGATACGTCTAGAGTTTGATCCTGGCTCAGAACGAACGCTGGCGGCGTGCTTAACACATGCAAGTCGAACGTGAAAGGGACTTCGGTCCTGAGTAAAGTGGCGCACGGGTGAGTAACACGTGGATAATCTACCCGATGGACCGGGATAACACTTCGAAAGGGGTGCTAATACCGGATAAGCCCACAGGCTCTTTGGAGTTTGCGGGAAAAGGTGGGGACCTTCGGGCCTACTGTCATCGGATGAGTCCGCGGCCCATTAGCTAGTTGGTAGGGTAATGG
>F0OV55004IKC32
TGATACGTCTAGAGTTTGATCCTGGCTCAGGACGAACGCTGGCGGCGTGCTTAATACATGCAAGTCGAGCGTGAAAGTCCCTTCGGGGATGAGTAAAGCGGCGCACGGGTGAGGAACACGTAGATTATCTGCCCCTGAGACTGAGATAACCCTGGGAAACCGGGGCTAATACCGGATGAAGCATCATTATTGGTTTAATGATGTTAAAGTGGCGCAAGTCACACTTGGGGATGAGTCTGCGACCT
>F0OV55004H3OXH
TGATACGTCTAGAGTTTGATCCTGGCTCAGGGTGAACGCTGGCGGCGTGCTTTACACATGCAAGTTGAACGAGAACTCGGAGGTTCTTACTTCGGTAAGAAAGGAAGAGGGACAGTAGCGAACGAGTGAGTAACACGTAGTAACCTGCCCACTGGAGGGGGAGAACCACTGGAAACGGTGGCTAATACCGCATAAGCCCGAAAGGGGAAAGCAATTTATTGTGCCGGTGGAGGGGACTGCGGGCCATCAGGAAGATGGTGAGGTAAAAGCTCACCAAACCGACG
>F0OV55004JGHYY
TGATACGTCTAGAGTTTGATCCTGGCTCAGGATGAACGCTGGCGGCGTGCTTAACACATGCAAGTCAAGGGGAAAGGTTAATTTCGGTTGACCGAGTATACTGGCGAACGGGTGAGTAACGCGTAGGTAACCTGCCTGAGAGTTTGGGATAACACTGCAAACGTGGTGCTAATACCGGATGAGGCCTGCTATTCGCATGGGTAGTGGGTTAAAGCGGGCGCAAGCCTGTGCTCACAGATGGACCTGCGTCTCATTAG
>F0OV55004IDWUA
TGATACGTCTAGAGTTTGATCCTGGCTCAGAACGAACGCTGGCGGCGTGCCTAACACATGCAAGTCGAACGAGAAAGGGACTTCGGTCCTGAGTAGAGTGGCGCACGGGTGAGTAACACGTGGATAATCTGCCTGATAATCCGGGATAACCTCTCGAAAGAGGAGCTAATACCGGATAAGCCCACAGCCTCCTCGGAGGCAGCGGGAAAAGATGGCCTCTTCATGAAAGCTATTGTTATCAGATGAGTCCGCGG
>F0OV55004H7JR3
TGATACGTCTAGAGTTTGATCCTGGCTCAGGATGAACGCTAGCGGGAGGCTTAACACATGCAAGTCGAGGGGCAGCACGGACTTCGGTCTGGTGGCGACCGGCGCACGGGTGCGTAACGCGTATGCAACCTGCCTTATACAGGAGGATAGCCCATGGAAACGTGGATTAATACTCCATAGTATCAATGAATCGCATGGTTTATTGATTAAAACTTTGGTGGTATAAGATGGGCATGCGTAAGATTAG
>F0OV55004INY0G
TGATACGTCTAGAGTTTGATCCTGGCTCAGGATGAACGCTAGCGGCAGGCTTAACACATGCAAGTCGAGGGGTAACAGGGTGCTTGCACCGCTGACGACCGGCGCACGGGTGCGTAACGCGTATACAATCTACCTTTTACAGGGGCATAGCCCGGGGAAACCCGGATTAATATCCCATGGTATCATTTAGTGGCATCACTTGAATGATTAAAGCTTCGGCGGTAAAAGATGAGTATGCGTCCTATTAGTTAGTTGGTAAGGTAACGG
>F0OV55004H93CN
TGATACGTCTAGAGTTTGATCCTGGCTCAGGATGAACGCTGGCGGCGTGCCTAATACATGCAAGTCGAACGCACTAGTTTACTAGTGAGTGGCGAACGGGTGAGTAACACGTAGGTAACCTGCCCTTAAGACGAGGATAACCGTTGGAAACGATGGCTAAGACTGGATAGGAACATTGAAGGCATCTTTGATGTTTTAAAAGACCTAGCAATAGGTATGCTTAAGGAGGGGCCTGCGGCGCATTAGTTAGTTGGTGAGGTGAAGG
>F0OV55004IY9YT
TGATACGTCTAGAGTTTGATCCTGGCTCAGAACGAACGCTGGCGGCGCGTTTTAAGCATGCAAGTCGAACGGTATATAGTCTTCGGATTATAGAGAGTGGCGAACGGGTGAGTAACACGTAGATAATCTACCTTGAAGTGGGGGATAGTCCATGGAAACATGGAGTAATACCGCATATGTCTTTGGATGAAAGTTCCAATTGGAACGCTTTGAGATGAGTCTGCGGCTCATTAGCTTGTTGGTGGGGTAAAGGCCTACCAAGG
>F0OV55004H46DT
TGATACGTCTAGAGTTTGATCCTGGCTCAGATTGAACGCTGGCGGCAGGCCTAACACATGCAAGTCGAGCGGCAGCACAGAGAAACTTGTTTCTCGGGTGGCGAGCGGCGGACGGGTGAGTAATGCCTGGGAAATTGCCCTGATGTGGGGGATAACCATTGGAAACGATGGCTAATACCGCATGATAGCTTCGGCTCAAAGAGGGGGACCTTCGGGCCTCTCGCGTCAGGATATGCCCAGGTGGGATTAG
>F0OV55004IAF40
TGATACGTCTAGAGTTTGATCCTGGCTCAGGATGAACGCTAGCGGGAGGCTTAACACATGCAAGTCGAACGGTAACAGTTCCTTCGGGAAGCTGACGAGTGGCGCACGGGTGCGTAACGCGTATGCAACCTGCCTTATACAGGAGGATAGCCCATGGAAACGTGGATTAATACTCCATAGTATATAATTATCGCATGGTAATTATATTAAAACTTCGGTGGTATAAGATGGGCATGCGTAGGATTAGCTAGTAGGTG
>F0OV55004IAT7B
TGATACGTCTAGAGTTTGATCCTGGCTCAGGACGAACGCTGGCGGCGTGGATTAGGCATGCAAGTCGAACGGTATCATACCTTCGGGTATGAGAGAGTGGCGAACGGGTGAGTAACACGTAGGTGATCTACCCCTGAATCGGGGACAACCCAGGGAAACTTGGGCTAATACCGGATGCGCGTATCCTTAGGGATGCGTAAAAGATGGCTTTCGGGCTGTCGTTTGGGGATGAGCCTGCGCCCTATTAGTTAGTTGGTGAGGTAACGGCTTACCAAGG
>F0OV55004IUXT9
TGATACGTCTAGAGTTTGATCCTGGCTCAGGATGAATGCTAGCGACGTGCCTAAGGTATGCAAGTCGACTGTGTAGTAGGCTTCGGCTCACTTCACAGGGCAGACGGCTGAGTAACGCGTGAGAACTTACCTCTAACTCGGGGACAATCCTGTGAAAACGGGGCTAATACCCGATAGTCCCCTGAACCATAGCGGTTCAGGAGTAAAGCTTTAGTGGTTAGAGAAAGGCTCGCGTCCTATCAGGTTGTTGGTGGGTAATTGCCT
>F0OV55004JAI9K
TGATACGTCTAGAGTTTGATCCTGGCTCAGAACGAACGCTGGCGGCGTGCTTAACACATGCAAGTCGAACGTGAAAGGGACTTCGGTCCTGAGTAAAGTGGCGCACGGGTGAGTAACACGTGGATAATCTACCCGATGGACCGGGATAACACTTCGAAAGGGGTGCTAATACCGGATAAGCCCACAGGCTCTTTGGAGTTTGCGGGAAAAGGTGGGGACCTTCGGGCCTACTGTCATTGGATGAGTCCGCGGCCCATTAGCTAGTTGGTAGGGTAATGG
>F0OV55004IGHO6
TGATACGTCTAGAGTTTGATCCTGGCTCAGGATGAACGCTAGCGGCAGGCCTAACACATGCAAGTCGAGGGGTAACGATGGCTTCGGCCAGGCGACGACCGGCGCACGGGTGAGTATCGCGTTTGTAACCTACTTCTAACTGGAGCATAGCCCGAAGAAATTCGGATTAATACTCCATAACACTATGAACTGGCATCTTTTTATAGTTAAAGCCCCGGCGGTTAGAGATGGGCATGCGTGACATTAGTTTGTTGGTGAGGTAAG
>F0OV55004IWW4D
TGATACGTCTAGAGTTTGATCCTGGCTCAGAATGAACGCTGGCGGCGTGCTTAACACATGCAAGTCGAACGATGAAGACACTAGCTTGCTAGGGTTGGATTAGTGGCGCACGGGTGAGTAATATATAGATAACGTGCCTCTTAGTCTGGGATAGCCATTGGAAACGATGATTAATACTAGATACTCCTTTTTATCATATGATAAATCGGGAAAGTTTTTCGCTAAGAGATCGGTCTATATCGCAT
>F0OV55004H45M9
TGATACGTCTAGAGTTTGATCCTGGCTCAGAACGAACGCTGGCGGCGTGCCTAACACATGCAAGTCGAACGCGAAAGTTTCTTCGGAAAGCGAGTAGAGTGGCGCACGGGTGAGTAACACGTGGATAACCTGCCCTAGAGTCTGGGATAACACTTCGAAAGGGTGCTAATACCGGATAAGCCCACGCCTTCTTCGGAAGAAGTGGGAAAAGATTTATTGCTCTAGGATGGGTCCGCGGTCCATTAGCTAGTTGGTGGGGTAATGGCCTACCAAGG
>F0OV55004I5S4N
TGATACGTCTAGAGTTTGATCCTGGCTCAGAACGAACGCTGGCGGCGTGCTTAACACATGCAAGTCGAACGCGAAAGGGACTTCGGTCCTGAGTAAAGTGGCGCACGGGTGAGTAACGCGTGGATAATCTACCCAATGATCCGGGATAACACTTCGAAAGGGGTGCTAATACCGGATAAGACCACGGGATCTACGGGTTCTGCGGTAAAAGGTGGGGACCTTCGGGCCTACCGTCATCGGATGAGTCCGCGTACCATTAGCTAGTTGGTGGGGTAATGGCCT
>F0OV55004IC4JC
TGATACGTCTAGAGTTTGATCCTGGCTCAGGATGAACGCTAGCGGCAGGCCTAACACATGCAAGTCGAGGGGTAACAGGAGTAGCAATACTTGCTGACGACCGGCGCACGGGTGAGTAACGCGTATGCAACCTACCCTTAACTGGGGAATAGCCCGAAGAAATTCGGATTAATGCCCCATAATACTGTATTGAAGCATTTCAGTGCATTTAAAACTCCGGTGGTTAAGGATGGGCATGCGTGACATTAGCTAGTTGGTG
>F0OV55004H9NBD
TGATACGTCTAGAGTTTGATCCTGGCTCAGAACGAACGCTGGCGGCGTGCTTAACACATGCAAGTCGAACGCGAAAGGGACTTCGGTCCTGAGTAAAGTGGCGCACGGGTGAGTAACACGTGGATAATCTACCCGATGGACCGGGATAACACTTCGAAAGGGGTGCTAATACCGGATAAGCCCACAGGCTCCCTGGAGCTTGCGGGAAAAGGTGGGGACCTTCGGGCCTGCCGTCATCGGATGAGTCCGCGGCCCATTAGCTAGTTGGTGGGGTAACGG
>F0OV55004H2SH2
TGATACGTCTAGAGTTTGATCCTGGCTCAGAGTGAACGCTGGCGGCGTGCTTAACACATGCAAGTCGAACGATGAAGTCTTTGCTTGCAAAGACGGATTAGTGGCGCACGGGTGAGTAATGTATAGCTAACCTGCCCTTTAGTGGGGGACAACAGTTGGAAACGACTGCTAATACCCCATACTCCTTTTTACTCTAAGGTAAATTGGGAAAGATTTATTGCTAAAGGATGGGGCTGTATCGTATCAGCTAGTTGGTGAGGTAATGG
>F0OV55004H9WR7
TGATACGTCTAGAGTTTGATCCTGGCTCAGGACGAACGCTGGCGGCGTGCCTAACACATGCAAGTCTACTCAGCAATGGGTGGCGAACGGGTGAGTAACGCGTAGATAATCTGCCCTTTAATCACGGATAACCTAGTGAAAACTGGACTAATACGGGATATTATCACTGATTGGCATCAATGGTGATGAAAGACTACGGGTCGTTAAAGGATGAGTCTGCGTATCATTAGCTAGTTGGCGGGGTAACGGCCCACCAAGG
>F0OV55004JSOO7
TGATACGTCTAGAGTTTGATCCTGGCTCAGGACGAACGCTGGCGGCGTGCCTAACACATGCAAGTCTACTCAGCAATGGGTGGCGAACGGGTGAGTAACGCGTAGACAATCTGCCCTTTAATCACGGATAACCTAGTGAAAACTGGACTAACACGGGATGTGGTCGCGATATGGCATCATATGCGATCAAAGACGTAGTCGTTAAAGGAGGAGTCTGCGTAACATTAGCTAGTTGGTAAGGTAACGGCTTACCAAGGCG
>F0OV55004H66JS
TGATACGTCTAGAGTTTGATCCTGGCTCAGAACGAACGTTAGCGGCGCGCTTAACACATGCAAGTCGAACGAGAAAGGGGCTTCGGCCCTGAGTAGAGTGGCGCACGGGTGAGTAACACGTGGGTAATCTACCCTTTGGTGGGGGACAACATCTAGAAATGGATGCTAATACCGCATGAGTCCACTTCGGTGGGGAAAGGCGGCTTCGGCTGTCGCCAAAGGATGAGCCCGCGGCCCATCAGCTAGTTGGTAGGGTAAAAGCCTACCAAGG
>F0OV55004IOCHG
TGATACGTCTAGAGTTTGATCCTGGCTCAGATTGAACGCTGGCGGCATGCTTAACACATGCAAGTCGAACGGTAACAGGCCTTCGGGCGCTGACGAGTGGCGGACGGGTGAGTAATACATGGGAATCTGCCCTTAGGTGGGGGATAACGTTGGAAACTAACGCTAATACCGCATAACCTCTTCGGAGCAAAGCGTGGGATCTTCGGACCACGTGCCAAAGGATGAGCCCATGTCTGATTAGCTAGTTGGTGAGGT
>F0OV55004JFMZC
TGATACGTCTAGAGTTTGATCCTGGCTCAGGATGAACGCTAGCGGCAGGCTTAACACATGCAAGTCGAGGGGTAACAGGGTGCTTGCACCGCTGACGACCGGCGCACGGGTGCGTAACGCGTATACAATCTACCTTTTACAGGGGCATAGCCCGGGGAAACCCGGATTAATATCCCATGGTATCATTTAGTGGCATCACTTGAATGATTAAAGCTTCGGCGGTAAAAGATGAGTATGCGTCCTATTAGTTAGTTGGTAAGGTAACGG
>F0OV55004JUOM4
TGATACGTCTAGAGTTTGATCCTGGCTCAGAACGAACGCTGGCGGCGTGCTTAACACATGCAAGTCGAACGGGGCATACGGATAGCTTGCTAGAAGTATGTTTAGTGGCGGACGGGTGAGTAACGCGTGAATACCTGTCCATCGGAGGGGGACAACGGCTGGAAACGGCCGCTAATACCGCGTAAGCCGAGAGGTGAAAGGTGCTCTTCGGAGTGCCGCCGATGGGGGGTTCGCGTCCTATCAGCTAGTTGGTGGGGTAAGGGCCTACCAAGGCG
>F0OV55004IUQIY
TGATACGTCTAGAGTTTGATCCTGGCTCAGGATGAACGCTAGCGACAGGCCTAACACATGCAAGTCGAACGGGATTTATCCTTCGGGGTAATGAGAGTGGCGCACGGGTGAGTAACGCGTATGCAACCTACCTGTAACTGGGGAATAGCTCCCTGAAAGGGGAATTAACACCGCATAAGACCACACTTTCGCATGGAAGAGTGGTAAAATATTTATAGGTTACAGATGGGCATGCGTGACATTAGTTTGTTGGTGAGGTAACGG
>F0OV55004JQL1Q
TGATACGTCTAGAGTTTGATCCTGGCTCAGGATGAACGCTAGCGGCAGGCTTAACACATGCAAGTCGAGGGGTATAGTAGCAATACTAGAGGCCGGCGCACGGGTGCGTAACGCGTATGCAATCTACCTTTCACAGAGGGATAGCCCAGAGAAATTTGGATTAATACCTCATAGTATAATACCTTGGCATCAAGGAATTATTAAAGTCACAACGGTGAAAGATGAGCATGCGTCCCATTAGCTAGTTGG
>F0OV55004H7L70
TGATACGTCTAGAGTTTGATCCTGGCTCAGGATGAACGCTGGCGGCGTGCCTAACACATGCAAGTCGAGCGCGATTAGTTGGACTGGAGACTTCGGTCAAAGGGAAGCTATGAAAGCGGCGGACGGGTGAGTAACGCGTGAGCAACCTGCCCTGTACAGGGGGATAGCCACTGGAAACGGTGATTAATACCCCATAAACCCAAAGGATCGCATGATCCAATGGGCAAAGTTCCAACGGTACAGGATGGGCTCGCGT
>F0OV55004JM4RA
TGATACGTCTAGAGTTTGATCCTGGCTCAGGATGAACGCTGGCGGCGTGCTTAACACATGCAAGTCGAACGATTAAAGCTCTCTTCGGAGAGTGTATAGAGTGGCGAACGGGTGAGTAACACGTGGGCAACCTGCCCCTCACACTGGGATAACTCCGGGAAACCGGGGCTAATACCGGATACTCCATAGAGATCGCATGGTCTTTATGGGAAAGCTCCGGCGGTGAGGGATGGGCCCGCGGCCCATTAGCTTGTTGGTGAGGTAA
>F0OV55004JD8CX
TGATACGTCTAGAGTTTGATCCTGGCTCAGGACGAACGCTGGCGGCGTGCTTAACACATGCAAGTCTAGGGGAAAGTGGTCTTCGGATCGCAAGTATACTGGCGAACGGGTGAGTAACACGTAGGTAATCTACCTTCGAGATTGGGATAACGTCGAGAAATTGACGCTAATACCGAATGATGCCTCGGTAGTTAATATCGGGATAAAAGATGGGGATCTTCGGACCTATCGCTTGAAGATGAGCCTGCGTCTGATTAG
>F0OV55004II4BD
TGATACGTCTAGAGTTTGATCCTGGCTCAGGATGAACGCTGACAGAATGCTTAACACATGCAAGTCTATTGGAAGCTTGCTTCCGACGGCGGACGGGTGAGTAACACGTAAAGAATCTGCCCTTTAGTCTGGGATAACATCTGGAAACAGTTGCTAATACCGGATATTATAATTCGATGGCATCATCTTATTATGAAAACTATATGTGCTAGAGGAGGACTTTGCGGCCCATTAGCTAGTTGGTGAGG
>F0OV55004H5INJ
TGATACGTCTAGAGTTTGATCCTGGCTCAGGATGAACGCTAGCGGGAGGCTTAACACATGCAAGTCGAGCGGCATCACGGTTTTCGGACTGGTGGCGAGCGGCGCACGGGTGCGTAACGCGTATGCAACCTTCCTTATGCAGGGGGATAGCCCATGGAAACGTGGATTAATATCCCATAATATTTAGGTATCGCATGGTATTTAAATTAAAGTTACGATGGCATAAGATGGGCATGCGTCTGATTAGCTTTGG
>F0OV55004H5OT1
TGATACGTCTAGAGTTTGATCCTGGCTCAGGATGAACGCTAGCGGCAGGCCTAACACATGCAAGTCGAGGGGCAGCACGGGTAGCAATACCTGGTGGCGACCGGCGCACGGGTGCGTAACGCGTATGCAACCTACCGTTAACTGGAGCATAGCCCCGAGAAATCGGGATTAATACTCCATAACAACAAGAAGTGGCATCACTTTTTATTTAAAGCTTTGGCGGTTAAAGATGGGCATGCGTGACATTAGTTAGTTGGTGAAGGG
>F0OV55004IL4RP
TGATACGTCTAGAGTTTGATCCTGGCTCAGAACGAACGCTGGCGGCATGCCTAACACATGCAAGTCGAACGGACGGTCGCAAGACCGTTAGTGGCGGACGGGTGCGTAACGCGTGGGAACCTGCCTTGAAGTTCGGAATAACTGCGGGAAACTGCAGCTAATACCGGATGTGGCCTGAGGGCCAAAGGGGAACTCGCTTCAAGAGGGGCCCGCGTCCGATTAGCTAGTTGGCGGGGTAACGGCCCACCAAGGCGATGATCGGTAGCTGGT
>F0OV55004H49AI
TGATACGTCTAGAGTTTGATCCTGGCTCAGGATGAACGCTGGCGGCGTGCCTAACACATGCAAGTCGAGCGAGATCTTTCGGAACAAAACTTCGGTCTAGTGAAGGAAGTGAAAGCGGCGGACGGGTGAGTAACGCGTAGGCAACCTGCCCCATACAGAGGGATAGCCTCGGGAAACCGGGATTAAAACCTCATAACGCGAATTTATCACATGGTTGATTCGCCAAAGATTTATCGGTATGGGATGGGCCTGCGTCTGATTAG
>F0OV55004ICB3A
TGATACGTCTAGAGTTTGATCCTGGCTCAGAACGAACGCTGGCGGCGTGCTTAACACATGCAAGTCGTACGAGAAAGTTTCCTTCGGGAGATGAGTAGAGTGGCGCACGGGTGAGTAACACGTGGATAATCTGCCCAATGGACCGGGATAACACTTCGAAAGGGGTGCTAATACCGGATAAGCCCACAGGCTCTTCGGAGCTTGCGGGAAAAGGTGGGACCTTCGGGCCTGCCGTCATTGGATGAGTCCGCGGCCCATTAGCTAGTTGG
>F0OV55004JY9WE
TGATACGTCTAGAGTTTGATCCTGGCTCAGGACGAACGCTGGCGGCGTGCCTAACACATGCAAGTCTACTCAGCAATGGGTGGCGAACGGGTGAGTAACGCGTAGATAATCTGCCCTTTAATCACGGATAACCTAGTGAAAACTGGACTAATACGGGATATTATCACTGATCGGCATCGATGGTGATGAAAGACTACGGGTCGTTAAAGGATGAGTCTGCGTATCATTAGCTAGTTGGCGGGGTAACGCCCACCAAGG
>F0OV55004I8Y4Q
TGATACGTCTAGAGTTTGATCCTGGCTCAGGATGAACGCTAGCGGCAGGCCTAACACATGCAAGTCGAGGGGCAGCACGTCTTCGGATGGTGGCGACCGGCGCACGGGTGCGTAACGCGTATGCAACCTACCTTTAACTGGAGCATAGCCCCGAGAAATCGGGATTAATACTCCATAACAACAAGAAGTGGCATCACTTTTTATTTAAAGCTTTGGCGGTTAAAGATGGGCATGCGTGACATTAGTTTGTTGGTGAGGTAACGG
>F0OV55004H6CY0
TGATACGTCTAGAGTTTGATCCTGGCTCAGAACGAACGCTGGCGGCGTGCTTAACACATGCAAGTCGTACGAGAAAGTTTCCTTCGGGAGATGAGTAGAGTGGCGCACGGGTGAGTAACACGTGGATAATCTGCCCAATGGACCGGGATAACACTTCGAAAGGGGTGCTAATACCGGATAAGCCCACAGGCTCTTCGGAGCTTGCGGGAAAAGGTGGGGACCTTCGGGCCTGCCGTCATTGGATGAGTCCGCGGCCCATTAGCTAGTTGG
>F0OV55004I536T
TGATACGTCTAGAGTTTGATCCTGGCTCAGGATGAACGCTGGCGACAGGCCTAACACATGCAAGTCGAACGGGATTTATCCTTCGGGGTAATGAGAGTGGCGCACGGGTGAGTAACGCGTATGCAACCTACCTGTAACTGGGGAATAGCTCCCTGAAAGGGGAATTAACACCGCATAAGACCACACTTTCGCATGGAAGAGTGGTAAAATATTTATAGGTTACAGATGGGCATGCGTGACATTAGTTTGTTGGTGAGGTAACGG
>F0OV55004I4MO9
TGATACGTCTAGAGTTTGATCCTGGCTCAGGATGAACGCTAGCGGGAGGCTTAACACATGCAAGTCGAGCGGGATCCCCTTCGGGGGTGAGAGCGGCGCACGGGTGCGTAACGCGTATGCAACCTGCCTTGTACAGGGGGATAGCCCATGGAAACGTGGATTAATACCCCATAGTATTGTTAGATCGCATGGTTTAACAATTAAAGTTTAGGTGGTACAAGATGGGCATGCGTAGGATTAGCTAGTAGGTGAGGTAACGGCTC
>F0OV55004H5VQB
TGATACGTCTAGAGTTTGATCCTGGCTCAGAATGAACGCTGGCGGCGTGCTTAACACATGCAAGTCGAACGATGAAGACACTAGCTTGCTAGGGTTGGATTAGTGGCGCACGGGTGAGTAATATATAGATAACGTGCCTCTTAGTCTGGGATAGCCATTGGAAACGATGATTAATACTAGATACTCCTTTTTATCATATGATAAATCGGGAAAGTTTTTTCGCTAAGAGATCGGTCTATATCGCAT
>F0OV55004JO8F7
TGATACGTCTAGAGTTTGATCCTGGCTCAGGATGAACGCTAGCGGCAGGCCTAATACATGCAAGTCGAGGGGCAGTCCCGCTTTCGGGCGGGAGCGACCGGCGCACGGGTGCGTAACGCGTATGCAACCTACCCACAACAGGTGGATAGCCCCCGGAAACGGGGGATTAATACACCATAATGCAGGGGTACCGCATGGTACTATTTGCTAAAGTTCCGGCGGTTGTGGACGGGCATGCGTCTGATTAGCTAGTTGGTGAGGTAACGGCT
>F0OV55004H31RD
TGATACGTCTAGAGTTTGATCCTGGCTCAGGATAAACGCTGGCGGCGTGCCTAACACATGCAAGTCAAGGAGAATTTCTACTTCAATGGATTAGTAAACTGGCGAACGGGTGAGTAACGCGTAGATAACTTGCCCAAAGGACTGGGATAACCTCGAGAAATCGGGACTAATACCGGATATTGCAAGCGACTGCAGGGTTGTTTGTGAAAGGGGGTTTCGGCTCCCACCTTTGGATAGGTCTGCGTCTGATTAGCTAGTTGGTAGGGTAACGGCCT
>F0OV55004JDJBV
TGATACGTCTAGAGTTTGATCCTGGCTCAGGATGAACGCTAGCGGCAGGCTTAACACATGCAAGTCGAGGGGTAACAGGGGAGCTTGCTCTCGCTGACGACCGGCGCACGGGTGAGTAACGCGTATGCAACCTACCTACAACAGGGGGATAGCTTTCGGAAACGGAAATTAATACCCCATAGTACCTAAATATCGCATGGTATTAAGGTTAAAACTCCGGTGGTTGTAGATGGGCATGCGTGACATTAGCTAGATGGCGGGGTAACGG
>F0OV55004H5L1S
TGATACGTCTAGAGTTTGATCCTGGCTCAGAACGAACGCTGGCGGCGTGCTTAACACATGCAAGTCGTACGAGAAAGTTTCCTTCGGGAGATGAGTAGAGTGGCGCACGGGTGAGTAACACGTGGATAATCTGCCCAATGGACCGGGATAACACTTCGAAAGGGGTGCTAATACCGGATAAGCCCACAGGCTCTTCGGAGCTTGCGGGAAAAGGTGGGGACCTTCGGGCCTGCCGTCATTGGATGAGTCCGCGGCCCATTAGCTAGTTGGG
>F0OV55004JCH6Z
TGATACGTCTAGAGTTTGATCCTGGCTCAGGATGAACGCTAGCGGCAGGCCTAACACATGCAAGTCGAGGGGTAACAGGAGTAGCAATACTTGCTGACGACCGGCGCACGGGTGAGTAACGCGTATGCAACCTACCCTTAACTGGGGAATAGCCCGAAGAAATTCGGATTAATGCCCCATAATACTGTATTGAAGCATTTCAGTGCATTTAAAACTCCGGTGGTTAAGGATGGGCATGCGTGACATTAGCTAGTTGGTG
>F0OV55004IS6BP
TGATACGTCTAGAGTTTGATCCTGGCTCAGGATGAACGCTAGCGGGAGGCTTAACACATGCAAGTCGAGGGGCAGCACGAGGTAGCAATACTTTGGTGGCGACCGGCAGACGGGTGAGTAACGCGTATGTAACCTGCCCTGTACAGGGGGATAACCCGGAGAAATTCGGACTAATATCCCATGGTAATATTGGAAGGCATCTTCTGATATTTAAAGTTCCGGCGGTACAGGAGGGGCATGCGTAACATTAGCTGGTTGGTAAGGTAACGG
>F0OV55004IXU8K
TGATACGTCTAGAGTTTGATCCTGGCTCAGAACGAACGCTGGCGGCATGCCTAACACATGCAAGTCGAACGAAGGCTTCGGCCTTAGTGGCGCACGGGTGCGTAACGCGTGGGAATCTGCCCTGGGGTACGGAATAACTCAGAGAAATTTGAGCTAATACCGTATGATGACGTAAGTCCAAAGATTTATCGCCCTGGGATGAGCCCGCGTAGGATTAGGTAGTTGGTGGGGTAAAGGCCTACCAAGCCGACGATCCTTAGCTGGT
>F0OV55004I98QV
TGATACGTCTAGAGTTTGATCCTGGCTCAGGATGAACGCTAGCGGCAGGCCTAATACATGCAAGTCGAACGGGACTTGGCAGCAATGCCAAGTTCAGTGGCGCACGGGTGCGTAACGCGTATGCAGCCTACCTTAAACTGGGGGATAGCCTTCCGAAAGGAAGATTAATACCGCATAAGATCACGAGAGGGCATCTGATTGTGATTAAAGATTTATTGGTTTAAGGTGGGCATGCGTGCCATTAGCTAGG
>F0OV55004JTMA8
TGATACGTCTAGAGTTTGATCCTGGCTCAGAATGAACGCTGGCGGCGTGCCTAACACATGCAAGTCGTACGAGAAAGGGGCTTCGGCCCTGAGTAGAGTGGCGCACGGGTGAGTAACGCGTGGGTGATCTGCCTCCGAGTGGGGAATAACACCGGGAAACTGGTGCTAATACCGCATGACATCCTCGGTTCAGACCGAGGATCAAAGCCGGGGACCGCAAGGCCTGGCGCTTGGAGATGAGCCCGCGTCCGATTAG
>F0OV55004I6IZG
TGATACGTCTAGAGTTTGATCCTGGCTCAGGATGAACGCTAGCGACAGGCCTAACACATGCAAGTCGAGGGGTAACGATGGTAGCTTGCTACCAGTCGACGACCGGCGCACGGGTGAGTAACGCGTATGCAACCTTTCTTTAACAGGAGAATAGCCCCCGGAAACGGGGATTAATGCTCCATAGCAATTATTTGCCACCTGACAGATAATTTAAAGTTCCGACGGTTAAAGATGGGCATGCGTGACATTAGCCAGTTGGCGGGGTAACGG
>F0OV55004I3RD7
TGATACGTCTAGAGTTTGATCCTGGCTCAGAGCGAACGCTGGCGGCAGGCTTAACACATGCAAGTCGAGCGGGCGTAGCAATACGTCAGCGGCAGACGGGTGAGTAACGCGTGGGAACGTACCTTTTGGTTCGGAACAACACAGGGAAACTTGTGCTAATACCGGATAAGCCCTTACGGGGAAAGATTTATCGCCGAAAGATCGGCCCGCGTCTGATTAGCTAGTTGGTGAGGTAATGGCTCACCAAGGCGACGATCAGTAG
>F0OV55004IW9GT
TGATACGTCTAGAGTTTGATCCTGGCTCAGAACGAACGTTAGCGGCGCGCCTAACACATGCAAGTCGCACGAGAAAGGGCTTCGGCCCCGGTAAAGTGGCGCACGGGTGAGTAACACGTAGGTCATCTACCCTCGAGTGGGGGACAACCCTCCGAAAGGAGGGCTAATACCGCATGATGCCAGCAATGGCCAAAGCGGGCCTCTCCATGGAAGCTCGCGCTTGAGGATGAGCCTGCGGCCCATCAGCTAGTTGGCGGGG
>F0OV55004JKD4N
TGATACGTCTAGAGTTTGATCCTGGCTCAGGATGAACGCTGGCGGCGTGCTTAACACATGCAAGTCGAACGATTAAAGCTCACTTCGGTGAGTGTATAGAGTGGCGAACGGGTGAGTAACACGTGGGCAACCTGCCCCTCACACTGGGATAACCATGGGAAACTGTGGCTAATACCGGATACTCCGACGAGATCGCATGGTCTTTTCGGGAAAGCTCCGACGGTGAGGGATGGGCCCGCGCCCCATTAGCTTGTTGGTGAGG
>F0OV55004H72X1
TGATACGTCTAGAGTTTGATCCTGGCTCAGGATGAACGCTAGCGGTGCGCCTAACACATGCAAGTCGAATGGGTTTAGACCCATGGCAAACGGGTGAGTAATACGTTGGTACCTACCCTTTACTCAGGGATAACCCGCCGAAAGGCGGAATAATACCGGATGGTCTCCATCTTTGATGGAGTAAAGATTTATCGGTAAAGGAGGGGCCTGCGGCCTATCAGCTTGTTGGTGGGGTAAAAGCCTACCAAGGCAATGACGGGTAGCTGGTGTGAGAG
>F0OV55004IXQGH
TGATACGTCTAGAGTTTGATCCTGGCTCAGGATGAACGCTGGCGGCATGCCTAATACATGCAAGTCGAACGCACTAGTTTACTAGTGAGTGGCGAACGGGTGAGTAACACGTAGATAACCAACCCTAAAGACGAGGATAACCCGGGGAAACCTGGACTAATACTGGATAGGAGCTAATTTCACAAGGGATTAGTTTTAAAGGCGCATTAAAGCGCCGCTATAGGATGGGACTGCGTCGCATTAGCTAGTTGGTGGGGTAACGGCCTACCAAGG
>F0OV55004IR0C5
TGATACGTCTAGAGTTTGATCCTGGCTCAGAACGAACGCTGGCGGCGCGTTTTAAGCATGCAAGTCGAGCGGCAAGGGCCTTCGGGCCCCTAGAGCGGCGGACGGGTGAGTAACACGTGGACAATCTGCCCCCCGGCCGGGGATAGCCCAGGGAAACCTGGATTAATACCGGATGAGACGGGACGCACACAGGTGCGATCCGGGAAAGGCGCTGCGGCGCCGCCGGGGGATGAGTCCGCGACCCATTAGCTAGACGGCGGGGTAAAGGCCCACCGTGGCGACG
>F0OV55004I66AU
TGATACGTCTAGAGTTTGATCCTGGCTCAGGATGAACGCTAGCGGCAGGCTTAACACATGCAAGTCGAGGGGCAGCACGTCTTCGGATGGTGGCGACCGGCGCACGGGTGCGTAACGCGTATACAATCTACCTTTTACAGGGGCATAGCCCGGGGAAACCCGGATTAATATCCCATGGTATCATTTAGTGGCATCACTTGAATGATTAAAGTTTCGGCGGTAAAAGATGAGTATGCGTTCTATTAGCTAGATGGTAAGGTAACGG
>F0OV55004INQXW
TGATACGTCTAGAGTTTGATCCTGGCTCAGGATTAACGCTGGCGGCGTGCTTAACACATGCAAGTCGAACGAGAAGCTTTCACATGATTTCTTCGGATTGATTATGGGAGCGGAAAGTGGCGAACGGGTGAGTAACGCGTGGGTAACCAACCTTAGACTGGGGGACAACACAGGGAAACTTGTGCTAATACCGCATATATGCAGACATGGCATCATGATTGCAGGAAAGGCTTCGGCCGGTTTAAGACGGACCCGCGTCCG
>F0OV55004JFIIU
TGATACGTCTAGAGTTTGATCCTGGCTCAGAACGAACGCTGGCGGCGTGCCTAATACATGCAGGTCGAGCGGACCGAAGGGAGCTTGCTCCTTTAGGTTAGCGGCGGACGGGTGAGTAACACGTGGGCAACCTGCCCTGCAGACTGGGATAACTTCGGGAAACCGGAGCTAATACCGGATAACACCGAAAACCGCATGGTTTTCGGTTGAAAGGCGGCTTTTAGCTGTCACTGCAGGATGGGCCCGCGGCGCATTAGCTAGTTGGTGAGGTAACGG
>F0OV55004IFMML
TGATACGTCTAGAGTTTGATCCTGGCTCAGGATGAACGCTGGCGGCGTGCCTAACACATGCAAGTCGAGCGATAAACAGTGGATGGAATTCTTCGGAAGGAAAGAAACTGTTGAAAGCGGCGGACGGGTGAGTAACGCGTGGGCAACCTGCCCTATACAGGGGGATAGCCACTGGAAACGGTGATTAATACCCCATGACACCTTAACCTCGCATGAGGAGAGGGTCAAAGATTATATCGGTATAGGATGGGCCCGCGT
>F0OV55004H9URB
TGATACGTCTAGAGTTTGATCCTGGCTCAGAGTGAACGCTGGCGGCAGGCCTAACACATGCAAGTCGAACGGCAGCACAGCAGTAGCAATACTGTGGGTGGCGAGTGGCGGACGGGTGAGGAATACATCGGAATCTACCTTGTCGTGGGGGATAACGTAGGGAAACTTACGCTAATACCGCATACGAACCATGGTTGAAAGCGGCGGACCGCAAGGCGTCGCGCGATTGGATGAGCCGATGTCCGATTAG
>F0OV55004I8TMN
TGATACGTCTAGAGTTTGATCCTGGCTCAGGACGAACGCTGGCGGCGTGCTTTACACATGCAAGTCGAGCGAGAAGTCGTGCAAACAAGTCTTCGGATGAGGATGCATGGCGGAAAGCGGCAAACGGGTGAGTAACACGTAGGTAATATGCCATTCAGTGGGGAGCAGCCCTGGGAAACCAGGATTAATACCGCATACGATTTTCAGGTGATGCCTGAAAATGAAAGGCCTTCGGGCCGCTGATTGATTAG
>F0OV55004IPDRD
TGATACGTCTAGAGTTTGATCCTGGCTCAGGATGAACGCTAGCGGCAGGCCTAACACATGCAAGTCGAGGGGTAACAGGTAGAAAGCTTGCTTTCTATGCTGACGACCGGCGCACGGGTGAGTAATGCATATGCAACCTTCCTTTAACTGGGGCATAGCCCGGAGAAATTCGGATTAATACCCCATAACATCATTGAAGGGCATCTTTTGATGATTAAAGCTCCGGCGGTTAAAGATGGGCATATGTACCATTAG
>F0OV55004IP8BK
TGATACGTCTAGAGTTTGATCCTGGCTCAGGACGAACGCTGGCGGCGTGCCTAACACATGCAAGTCGAACGGGAATACATTTGTAGCAATATGAGTGTATTTTAGTGGCGGACGGGTGAGTAACGCGTGAGCAACCTACCTTTCGGAGGGGGACAACAGCTGGAAACGGCTGCTAATACCGCATGAAGTATATTGGGGGCATCTCCGATATACCAAAGATTTATCGCCGAAAGATGGGCTCGCGTCTGATTAG
>F0OV55004IASIY
TGATACGTCTAGAGTTTGATCCTGGCTCAGAACGAACGCTGGCGGCGCGTTTTAAGCATGCAAGTCGAGCGGCAAGGGCCTTCGGGCCCCTAGAGCGGCGGACGGGTGAGTAACACGTGGACAATCTGCCCCCCGGCCGGGGATAGCCCAGGGAAACCTGGATTAATACCGGATGAGACGGGACGCACACAGGTGCGATCCGGGAAAGGCGCTGCGGCGCCGCCGGGGGATGAGTCCGCGACCCATTAGCTAGACGGCGGGGTAAAGGCCCACCGTGGCGACG
>F0OV55004H2081
TGATACGTCTAGAGTTTGATCCTGGCTCAGGACGAACGCTGGCGGCGGGTTTAACACATGCAAGTCGAGGGACGAAACCATCTTCGGATGGCTGAAACCGGCGAACGGGTGAGTAACACGTGACCAACCTGCCCTTCACTCAGGGATAACAGCGGGAAACCGTTGCTAACACCTGATACCGCGAGTCGAGCGCATGCTCTTCTCGTGAAAACTCCGGTGGTGAAGGAGGGGGTCGCGGCCTATCAGGTAGTTGGTGAGGTAACGGCTCACCAAG
>F0OV55004IJ4FP
TGATACGTCTAGAGTTTGATCCTGGCTCAGGATGAACGCTGGCGGCATGCCTAATACATGCAAGTCGAACGAATTGACCTTCGGGTCAGTTAGTGGCGAACGGGTGAGTAACACGTAGATAACCAACCCTAAAGACGAGGATAACCCGGGGAAACCTGGACTAATACTGGATAGGAGCTATTTTCAAAAGAGGATAGTTTTAAAGATGCCTTAAAGCATCGCTATAGGCTGGGACTGCGTCGCATTAGCTAGTTGGTGGAGTAACGGCCC
>F0OV55004IEZ7Y
TGATACGTCTAGAGTTTGATCCTGGCTCAGGATTAACGCTGGCGGCGTGCTTAACACATGCAAGTCGAACGTGAAAGGGACTTCGGTCCTGAGTAAAGTGGCGCACGGGTGAGTAACACGTGGATAATCTACCCGATGGACCGGGATAACACTTCGAAAGGGGTGCTAATACCGGATAAGCCCACAGGCTCTTTGGAGTTTGCGGGAAAAGGTGGGGACCTTCGGGCCTACTGTCATTGGATGAGTCCGCGGCCCATTAGCTAGTTGGTAGGGTAATGG
>F0OV55004JPUP7
TGATACGTCTAGAGTTTGATCCTGGCTCAGAATGAACGCTGGCGGCGTGCTTAACACATGCAAGTCGAACGATGAAGACACTAGCTTGCTAGGGTTGGATTAGTGGCGCACGGGTGAGTAATATATAGATAACGTGCCTCTTAGTCTGGGATAGCCATTGGAAACGATGATTAATACTAGATACTCCTTTTTATCATATGATAAATCGGGAAAGTTTTTTCGCTAAGAGATCGGTCTATATCGCAT
>F0OV55004H7YQR
TGATACGTCTAGAGTTTGATCCTGGCTCAGAATCAACGCTGGCGGCGTGCCTAACACATGCAAGTCGAACGAGAAAGTGGGGCTTGCTCCACGAGTAAAGTGGCAAACGGGTGAGTAACACGTGAACAACCTACCCTCGAGTGGGGAATAACACCGCGAAAGCGGTGCTAATACCGCATAACATCCCGGGGTCGCATGGTCCTGGGATCAAAAGCGCAAGTTGCTTGAGGAGGGGTTCACGGCTGATTAGCTAGTTGGTGAGGTAACCGG
>F0OV55004H5275
TGATACGTCTAGAGTTTGATCCTGGCTCAGGACGAACGCTGGCGGCGTGCTTAACACATGCAAGTCAAGGGGAAAGGTTAATTTCGGTTGACCGAGTATACTGGCGAACGGGTGAGTAACGCGTAGGTAACCTGCCTGAGAGTTTGGGATAACACTGCAAACGTGGTGCTAATACCGGATGAGGCCTGCTATTCGCAAGGGTAGTGGGTTAAAGCGGGCGCAAGCCTGTGCTCACAGATGGACCTGCGTCTCATTAG
>F0OV55004IBK8A
TGATACGTCTAGAGTTTGATCCTGGCTCAGGATGAACGCTGGCGGCGTGCCTAACACATGCAAGTCGAGCGGAGATTACGAGGAGTACTTGTACAAATTGTAATCTTAGCGGCGGACGGGTGAGTAACACGTGAGGAACCTGCCCTTGAGTGGGGAATAACACCGAGAAATGGGTGCTAATACCGCATAATGTCTTGGAAGCGCATGCTTTCGGGACCAAAGGATTTATTCGCTTAAGGATGGACTCGCGTCCGATTAGGTAG
>F0OV55004IAQ2C
TGATACGTCTAGAGTTTGATCCTGGCTCAGGATGAACGCTAGCGGGAGGCTTAACACATGCAAGTCGAGCGGCAGCACGGTTTTCGGACTGGTGGCGAGCGGCGCACGGGTGCGTAACGCGTATGCAACCTTCCTTATGCAGGGGGATAGCCCATGGAAACGTGGATTAATACCCCATATTATTTATGGATCGCATGGTTTATAGATGAAAGTTTTAATGGCATAAGATGGGCATGCGTCTGATTAG
>F0OV55004IMY53
TGATACGTCTAGAGTTTGATCCTGGCTCAGGATGAACGCTAGCGGTGCGCCTAACACATGCAAGTCGAGCGATATAGCGGCGAACGGGTGAGTAACACGTTGGAACCTGCCTCGAACTCAGGGATAGCCATCCGAAAGGATGATTAATACCGGATGGTCCCGAAAGGGTAAAGATTTTTCGGTTCGAGAGGGGCCTGCGGCCTATCAGCTAGTTGGTAAGGTAATGGCTTACCAAGGCTATGACGGGTAACTGGTGTGAGAGCA
>F0OV55004H9E1Z
TGATACGTCTAGAGTTTGATCCTGGCTCAGGATGAACGCTAGCGGCAGGCTTAACACATGCAAGTCGAGGGGTAACAGGTGTAGCAATACATGCTGACGACCGGCGCACGGGTGAGTAACGCGTTTGTAATCTACCTCTAACTGGGGCATAGCCCGAAGAAATTCGGATTAATACCCCATAACATCATAGAAGGGCATCCTTTAGTGATTAAAGCTCCGGCGGTTAGAGATGAGCATGCGTGTCATTAG
>F0OV55004H6R9H
TGATACGTCTAGAGTTTGATCCTGGCTCAGATTGAACGCTGGCGGCATGCTTAACACATGCAAGTCGAACGGCAGCGCGAAGGAGCTTGCTCCTTTGGCGGCGAGTGGCGGACGGGTGAGTATAACATAGGAATTTGCCTCTAAGAGGGGGATAACTTGAGGAAACTCGAGCTAATACCGCGTATTCTCTACGAAGGAAAGGATGGGACCTTTATCGGCCATCCGCTTAGAGAGAAGCCTGTGCCGGATTAGCTAGG
>F0OV55004IHWB9
TGATACGTCTAGAGTTTGATCCTGGCTCAGGGTGAACGCTGGCGGCGTGCTTTACACATGCAAGTTGAACGAGAACTCGGAGGTTCTTACTTCGGTAAGAAAGGAAGAGGGACAGTAGCGAACGAGTGAGTAACACGTAGTAACCTGCCCACTGGAGGGGGAGAACCACTGGAAACGGTGGCTAATACCGCATAAGCCCGAAAGGGGAAAGCAATTTATTGTGCCGGTGGAGGGGACTGCGGGCCATCAGGAAGATGGTGAGGTAAAAGCTCACCAAACCGACG
>F0OV55004JAR9O
TGATACGTCTAGAGTTTGATCCTGGCTCAGGGTGAACGCTGGCGGCATGTTTAAGGCATGCAAGTCGAATGCCTGTTTACAGGCATGGTAAACGGGAGAGTAACACATTGGTAATCTACCTTCGTCTCAGGGATAACCCGGAGAAATCTGGAATAATACTTGATAGTCATGGGGGGACATAAGTCATTCCCATGTAAAGATTTATCGGACGAAGAGGAGCCTATGGCCCATCAGCTTGTTGGTAAGGTAAAAGCTTACCAAGGCG
>F0OV55004IO3I6
TGATACGTCTAGAGTTTGATCCTGGCTCAGAACGAACGCTGGCGGCGCGTTTTAAGCATGCAAGTCGAACGGGATTTCAGGCTTCGGCCTGGATGAGAGTGGCGAACGGGTGAGTAACACGTAAGTGATCTGCCCTGGGGATGGGGATAGCTCATGGAAACATGGGGTAAGACCGAATACCGTAACACTATTTGAAGGTTATGTTACGAAAAGAGCTACGGCTCTGCCCTGGGATGAGCTTGCGGCCCATTAGCTAGTTGGTG
>F0OV55004IZ5NJ
TGATACGTCTAGAGTTTGATCCTGGCTCAGGACGAACGCTGGCGGCGTGCTTAACACATGCAAGTCGAGGGGTCCGGTTTCGGCCGGGCACCGGCGAACGGGTGCGTAACACGTGAGCGACCTGCCGATCTGCGGGGGATAGCCGGCCCAACGGCCGGGTAATACCGCATACGCTCTTCCTGGGGCATCCTGGGGGAGGAAACTTCCGGGGCGGATCGAGGGGCTCGCGGCCTATCAGCTAGTTGGGGGGTAACGCCCACCAAGGCGACGACGGGTAGCTGGT
>F0OV55004H9D70
TGATACGTCTAGAGTTTGATCCTGGCTCAGAATGAACGCTGGCGGCGTGCCTAACACATGCAAGTCGTACGAGAAAGGGGCTTCGGCCCTGAGTAGAGTGGCGCACGGGTGAGTAACGCGTGGGTAATCTACCCTTGGATTTGGGATAACTCCGCGAAAGTGGAGCTAATACCGGATAGTCTGGCTTTAAATAAGAAGTCGGTAAAGGATGCCTCTGCATATGCATTCGTCCGAGGATGAGCCCGCGTCTCATTAG
>F0OV55004I6RPB
TGATACGTCTAGAGTTTGATCCTGGCTCAGGATGAACGCTGGCGGCATGCCTAATACATGCAAGTCGAACGAACTAGTTTACTAGTTAGTGGCGAACGGGTGAGTAACACGTAGATAACCAACCCTTAAGACGAGGATAACCCGGGGAACCTGGACTAATACTGGATAGGAGCTATTTTCAAAGAGGATAGTTTAAAGGTGCCCTAAAGCACCGCTAAGGCTGGGACTGCGTCGCATTAGCTAGTTGGTGGGGTAACGGCCTACCAAGGCAACG
>F0OV55004IWP23
TGATACGTCTAGAGTTTGATCCTGGCTCAGATTGAACGCTGGCGGCATGCTTTACACATGCAAGTCGAACGGCAGCACGGGGGCAACCCTGGTGGCGAGTGGCGAACGGGTGAGTAATGCATCGGAACGTACCGTGTAATGGGGGATAACGAGTCGAAAGACTTGCTAATACCGCATACGCCCTGAGGGGGAAAGTGGGGGATCGTAAGACCTCACGTTATACGAGCGGCCGATGCCGGATTAGCTAGTTGGTAGAGTAAAGGCCT
>F0OV55004IGVK8
TGATACGTCTAGAGTTTGATCCTGGCTCAGGACGAACGCTGGCGGCGTGGATTAGGCATGCGAGTCGAACGAGAAAGTTTTCCTTCGGGAGAGCGAGTACAGTGGCGGACTGGTGAGTAACGCGTAGGTAATCTACCTTTAAGTGGGGGATAGCCCTCGGAAACGGGGATTAATACCGCATGTGCTCCTTCGGGAGTAAAGGTGGCCTCTGATATAAGCTGTCGCTTAAAGATGAGCCTGCGTCCCATTAGTTAGTTGGTGTGGTAATGGCG
>F0OV55004H8YJ0
TGATACGTCTAGAGTTTGATCCTGGCTCAGGATGAACGCTGGCGGCGTGCCTAACACATGCAAGTCGAGCGGAAATATTCTGAAGTATTCGTACGGAAGGGTATTTCAGCGGCGGACGGGTGAGTAACACGTGAGCAACCTGCCTTCAGCTGGGGAATAACATTGGGAAACCAGTGCTAATACCGCATGACATCACGAGGGGACATCCTCTTGTGATCAAAGGATTTCGATCCGGCAAAGATGGGCTCGCG
>F0OV55004IBBRT
TGATACGTCTAGAGTTTGATCCTGGCTCAGGATGAACGCTGGCGGCGTGCCTAACACATGCAAGTCGAGCGTGAAATCTCTAAGTGATACTTCGGTAAAGTGAGGAGATGGAAAGCGGCGGACGGGTGAGTAACGCGTAGGTAACCTGCCCCATACACAGGGATAGCCTAGGGAAACCTGGATTAATACCTGATAATGCAAGATGATCACATGGTCATTTTGCCAAAGATTTATCGGTATGGGATGG
>F0OV55004H8I7H
TGATACGTCTAGAGTTTGATCCTGGCTCAGGATGAACGCTGGCGGCGTGCTTAACACATACAAGTCGAACGAGGTCCAACCTTCGGGTGAAGACCGAGTGGCGAACGGGTGAGTAACACGTGGGGAACCTGCCCTTCTCTCTGGGATAACGTCGAGAAATCGTCGCTAATACCGGATACTCCTTGCGGACCGCATGGTCTGCTCGGGAAAGCTCCGGCGGAGATGGATGGCCCCGCGGCCCATTAGCTAGTTGGTGAAGTAACGGCCCACCAAGG
>F0OV55004IZRTH
TGATACGTCTAGAGTTTGATCCTGGCTCAGAACGAACGCTGGCGGCGTGCTTAACACATGCAAGTCGAACGCGAACAGTTTCTTCGGAAACTTAGTAGAGTGGCGCACGGGTGAGTAACGCGTAAGTAATCTACCCTGGCATCTGGAATAACTCACCGAAAGGTGTGCTAATACCGGATACGCTGATTTATCAGGAAAGGTGGCCTCTTCATGAAAGCTACTGTGCCGGGAGGAGCTTGCGTACCATTAGCTAGTTGGTGGGG
>F0OV55004IH4FJ
TGATACGTCTAGAGTTTGATCCTGGCTCAGAACGAACGCTGGCGGCGCGTTTTAAGCATGCAAGTCGAGCGGCAAGGGCCTTCGGGCCCCTAGAGCGGCGGACGGGTGAGTAACACGTGGACAATCTGCCCCCCGGCCGGGGATAGCCCAGGGAAACCTGGATTAATACCGGATGAGACGGGACCCGCGAAGGCGGGATCCGGGAAAGGCGCTACGGCGCCGCCGGGGGATGAGTCTGCGTCCCATTAGCTAGACGGCGGGGTAACGCCCACCGTGGCGACGATGGGTAG
>F0OV55004IFMRU
TGATACGTCTAGAGTTTGATCCTGGCTCAGGATGAACGCTAGCGGCAGGCCTAACACATGCAAGTCGAGGGGCAGCACGGGTAGCAATACCTGGTGGCGACCGGCGCACGGGTGCGTAACGCGTATGCAACCTACCTTTAACTGGAGCATAGCCCCGAGAAATCGGGATTAATACTCCATAACAACAAGAAGTGGCATCACTTTTTATTTAAAGCTTTGGCGGTTAAAGATGGGCATGCGTGACATTAGTTAGTTGGTGAGG
>F0OV55004I6K8Y
TGATACGTCTAGAGTTTGATCCTGGCTCAGAACGAACGCTGGCGGCGCGTCTTAAGCATGCAAGTCGGACGGCAAGGGGAGCTTGCTCCCCCTAGAGTGGCGGACTGGTGAGTAACGCGTGGGTGACCTACCCTCGAGATGGGGATAGCCACTAGAAATAGTGGATAATACCGAATACGCTCATGACCCTTTGGGGATATGAGGAAATCAGGCTACGGCCTGGCTCGAGGATGGGCCCGCGTCCCATTAGCTAGTTGGTG
>F0OV55004IU3K2
TGATACGTCTAGAGTTTGATCCTGGCTCAGAACGAACGCTGGCGGCGTGCCTAACACATGCAAGTCGAACGAGAAAGGGACTTCGGTCCTGAGTAGAGTGGCGCACGGGTGAGTAACACGTGGATAATCTGCCTGATAATCCGGGATAACCTCTCGAAAGAGGAGCTAATACCGGATAAGCCCACAGCCTCCTCGGAGGCAGCGGGGAAAGATGGCCTCTTCATGAAAGCTATTGTTATCAGATGAGTCCGCGG
>F0OV55004ILDB9
TGATACGTCTAGAGTTTGATCCTGGCTCAGGATGAACGCTGGCGGCGTGCCTAATACATGCAAGTCGAACGAAGATCTAGCTTGCTAGATCTTAGTGGCGAACGGGTGAGTAATACATAAATAATCTGCCCATTGGACTGGGATAACTATTGGAAACGATAGCTAATACCGGATAGGTGATTTGAAGGCATCTTCGAATCATTAAAGTAGGGTCACTGCACCAATGGATGAGTTTATGGCGCA
>F0OV55004IOG78
TGATACGTCTAGAGTTTGATCCTGGCTCAGGATGAACGCTAGCGATAGGCTTAACACATGCAAGTCGAGGGGCAGCACAGGCAGCAATGTTGGGTGGCGACCGGCGCACGGGTGCGTAACACGTATGCAACCTGCCTATAAGCGTGGGATAGCCTCCTGAAAGGGAGATTAATACCGCATAACATGTAGATACTGCATGGTATTTACATCAAACATTTATGGCTTATAGATGGGCA
>F0OV55004IFZYX
TGATACGTCTAGAGTTTGATCCTGGCTCAGAATGAACGCTGGCGGCGTGCTTAACACATGCAAGTCGAACGAGAAAGGGATTGCTTGCAGTCCCGAGTAGAGTGGCGCACGGGTGAGTAACACGTAGATAATCTGCCTTCAAGCCTGGGATAACTATTCGAAAGGGTAGCTAATACCGGATAAAGTCGATCTACACAAGTAGATTGATGAAAGATTGCCTCTTCTTGAAAGCAATTGTTTGGAG
>F0OV55004H9UPI
TGATACGTCTAGAGTTTGATCCTGGCTCAGAACGAACGCTGGCGGCGTGCTTAACACATGCAAGTCGAACGTGAAAGGGACTTCGGTCCTGAGTAAAGTGGCGCACGGGTGAGTAACACGTGGATAATCTACCCGATGGACCGGGATAACACTTCGAAAGGGGTGCTAATACCGGATAAGCCCACAGGCTCTTTGGAGTTTGCGGGAAAAGGTGGGGACCTTCGGGCCTACTGTCATCGGATGAGTCCGCGGCCCATTAGCTAGTTGGTAGGGTAATGG
>F0OV55004IQDI5
TGATACGTCTAGAGTTTGATCCTGGCTCAGAACGAACGCTGGCGGCGCGTTTTAAGCATGCAAGTCGAACGGTAAAAGGGTGCTTGCACCCTTTGAGAGTGGCGAACGGGTGAGTAACACGTAGGTGACCTGCCTCGAAGCGGGGGATAACCAGTGGAAACGCTGGCTAATACCGCATATGGCGCATATTATTGGAAGGTATGCGTTAAAACTTTGGTGCTTCGAGAGGGGCCTGCGACCGATTAGTTAGTTGGTGAGGTAAAGGCTCACCAAGG
>F0OV55004JKS9P
TGATACGTCTAGAGTTTGATCCTGGCTCAGGATGAACGCTGGCGGCATGCCTAATACATGCAAGTCGAACGAACTAGTTTACTAGTTAGTGGCGAACGGGTGAGTAACACGTAGATAACCAACCCTTAAGACGAGGATAACCCGGGGAAACCTGGACTAATACTGGATAGGAGCTATTTTCAAAAGAGGATAGTTTTAAAGGTGCCCTAAAGCACCGCTAAAGGCTGGGACTGCGTCGCATTAGCTAGTTGGTGGGGTAACGGCCCACCAAGGCGACGATGGA
>F0OV55004IOUQN
TGATACGTCTAGAGTTTGATCCTGGCTCAGGATGAACGCTGGCGGCGTGCCTAATACATGCAAGTCGAACGCACTAGTTTACTAGTGAGTGGCGAACGGGTGAGTAACACGTAGGTAACCTGCCCTTAAGACGAGGATAACCATTGGAAACGATGGCTAAGACTGGATAGGAATATTTAAGGCATCTTAAATATTTTAAAAGACCTAGCAATAGGTATGCTTAAGGAGGGGCCTGCGGCGCATTAGTTAGTTGGTGAGGTGAGAG
>F0OV55004JFVLL
TGATACGTCTAGAGTTTGATCCTGGCTCAGGATAAACGCTGGCGGTGTGCTTTATGCATGCAAGTCGAACGAGTCACTTCGGTGGCTAGTGGCAGACGGGTGAGTAACACGTAAGCAACCTATCCTTAAGTGTGGAATAACTCTGAGAAATTGGAGCTAATACCGCATGTGAATCAGTCTCGCCGGAGATTGATTTAAAGGCTTCGGCCGCTTATTGAGGGGCTTGCGCACGATTAGCTAGTTGGTGGGGTAACGG
>F0OV55004IAHK1
TGATACGTCTAGAGTTTGATCCTGGCTCAGGACGAACGCTGGCGGCGTGCCTAACACATGCAAGTCTTGGGAGAAAGAGGTAGCAATATCTTGAGTAAACCGGCGCAAGGGTGAGTAACACGTAGGCAATCTGCCCAGAGGACGGGAATAACTTCGAGAAATCGAGGCTAATGCCCGATGATTTTCCGATATAGCATTATGTTGGAATTAAATGCCGCAAGGTGCCTTTGGATGAACCTGCGTCCCATTAGGTAGTTGG
>F0OV55004JCVP5
TGATACGTCTAGAGTTTGATCCTGGCTCAGAATGAACGCTGGCGGCGTGCTTAACACATGCAAGCCGAACGATGAAGACACTAGCTTGCTAGGGTTGGATTAGTGGCGCACGGGTGAGTAATATATAGATAACGTGCCTCTTAGTCTGGGATAGCCATTGGAAACGATGATTAATACTAGATACTCCTTTTTATCATATGATAAATCGGGAAAGTTTTTTCGCTAAGAGATCGGTCTATATCGCAT
>F0OV55004IMWHL
TGATACGTCTAGAGTTTGATCCTGGCTCAGGATGAACGCTAGCGACAGGCCTAACACATGCAAGTCGAACGGGAATTAGCCTTCGGGTTAATGAGAGTGGCGCACGGGTGAGTAACGCGTATGCAACCTGCCTGTAACAGGGGAATAGCTCCCTGAAAGGGGAATTAATACCGCATAAGACTACACTATCGCATGATAGAGTGGTAAAATATTTATAGGTTACAGATGGGCATGCGTGACATTAGCTAGTTGG
>F0OV55004IK806
TGATACGTCTAGAGTTTGATCCTGGCTCAGGATGAACGCTGGCGGCGTGCCTAACACATGCAAGTCGAACGGGAATCCCTGGACTCGTCTGGGGAGGAGAGTGGCGCACGGGTGAGTAACACGTAGCTGACCTACCCCGGAGAGGAGGATAACTATTGGAAACGATGGCTAAAACTCCATACGTTCTCATTTTTTTGAAAGGTGAGAAGAAAACTCCGGTGCTCTGGGATGGGGCTGCGGTCCATCAGCTAGTTGGTAAGGTAAAAGCTT
>F0OV55004IX1PL
TGATACGTCTAGAGTTTGATCCTGGCTCAGAACGAACGCTGGCGGCGTGCTTAATACATGCAAGTCGAACGTGAAGCCTTGGCTTGCCAAGGTGGAAAGTGGCGAACGGGTGAGTAACACGTAAGTAATCTACCTCTAAGTTTGGGATAACCTTGCCAACGCGGGGCTAATACCGGATGTGGTCATGAAAACGCATGTTTTCGTGATTAAAGGTGCAAATCGCTTAGAGATGAGCTTGCGGCCCATTATGCTTGTTGGTAGGGTAACGG
>F0OV55004H4HYP
TGATACGTCTAGAGTTTGATCCTGGCTCAGGACGAACGCTGGCGGCGTGCCTAACACATGCAAGTGGAGCGACGAACCAGGCTTCGGCCTGGGGCCAAGCCGCGAACGGGTGAGTAACACGTGGGTAACCTGCCCCGATGACCGGGACAACCCGAGGAAACTCGGGCTAATACCGGATGTGCTCTGCCGGCATAGGCCGGCTCGAGCAAAGGAAGCTTCGGCCTCCGCATCGGGAGGGGCCCGCGGCCCATTAGCTTGTTGGTGAGGTAACGG
>F0OV55004IITL7
TGATACGTCTAGAGTTTGATCCTGGCTCAGGATGAACGCTAGCGGCAGGCCTAACACATGCAAGTCGAGGGGTAACGATTCCAAGCAATTGGAAGGCGACGACCGGCGGACGGGTGAGTAACGCGTTTGTAACCTACCTCTAACTGGAAGATAGCCCGAAGAAATTCGGATTAATACTCCATAATACTATGAACTGGCATCTTTTATAGTCAAAGCTTTGGCGGTTAGAGATGGGCATGCGTGACATTAGCTTGTTGGTGAGG
>F0OV55004I7KIX
TGATACGTCTAGAGTTTGATCCTGGCTCAGGATGAACGCTAGCGGGAGGCTTAACACATGCAAGTCGAGGGGCAGCACGAGGTAGCAATACTTTGGTGGCGACCGGCAGACGGGTGAGTAACGCGTATGTAACCTGCCCTGTACAGGGGGATAACCCGGAGAAATTCGGACTAATATCCCATGGTAATATTGGAAGGCATCTTCTGATATTTAAAGTTCCGGCGGTACAGGAGGGGCATGCGTAACATTAGCTGGTTGGTAAGGTAACGG
>F0OV55004H8F6R
TGATACGTCTAGAGTTTGATCCTGGCTCAGAGTGAACGCTGGCGGCGTGCTTAACACATGCAAGTCGAACGATGAAGTCTTTGCTTGCAAAGACGGATTAGTGGCGCACGGGTGAGTAATGTATAGCTAACCTGCCCTTTAGTGGGGGACAACAGTTGGAAACGACTGCTAATACCCCATACTCCTTTTTACTCTAAGGTAAATTGGGAAAGATTTATTGCTAAAGGATGGGGCTGTATCGTATCAGCTAGTTGGTGAGGTAATGG
>F0OV55004IGJIJ
TGATACGTCTAGAGTTTGATCCTGGCTCAGAATGAACGCTGGCGGCGTGCTTAACACATGCAAGTCGCACGAGAAAGGACTGGCTTGCCAGACCGAGTAAAGTGGCGCACGGGTGAGTAACGCGTGGGTAATCTACCCCTGAATTTGGGATAACAGTTCGAAAGGGCTGCTAATACCGAATGACATCATGAAGTCTTCGGGCTTTATGATTAAAGGAGGCCCCTCCATGGAAGCTTTTGTTTGGGGATGAGCCCGCGTACCA
>F0OV55004JIDAH
TGATACGTCTAGAGTTTGATCCTGGCTCAGGACGAACGCTGGCGGCGTGCCTAACACATGCAAGTCAAGGAGAAAGACTGGTTTCGGCCGGTCAAGTAAACTGGCGGACGGGTGAGTAACGCGTAGGCGACCTGCCCTTGTGTTTGGAATAACCCCGAGAAATTGGGGCTAATACCGAATGACGCATTGAGTATGCATGTACTTGATGTTAAAGGTGCTGCAAGGTACCGCACAGGGATGGGCCTGCGTTCCATTAGTTAGATGGG
>F0OV55004I9JK0
TGATACGTCTAGAGTTTGATCCTGGCTCAGAACGAACGCTGGCGGCAGGCCTAACACATGCAAGTCGAGCGAGATCTTCGGATCTAGCGGCGGACGGGTTAGTAACGCGTGGGAATATGCCCTTTGGTACGGAATAGCCTCGGGAAACTGGGAGTAATACCGTATGAGCCCTTCGGGGGAAAGATTTATCGCCAAAGGATTAGCCCGCGTTGGATTAGATAGTTGGTGGGGTAATGGCCTACCAAGTCGACGATCCATAGCTGGTTTGAGAGGA
>F0OV55004IWUD2
TGATACGTCTAGAGTTTGATCCTGGCTCAGGATGAACGCTGACAGAATGCTTAACACATGCAAGTCTACTTGAAGCACTTTCGGGTGTGGATGGTGGCGGACGGGTGAGTAACGCGTAAAGAACTTGCCCCCTAGTCTGGGACAACTGTTGGAAACGACAGCTAATACCGGATATTATGAAGAGATGGCATCATCTTTTTATGAAAGCTATATGCGCTAGGGGAGAGCTTTGCGTCCTATTAGCTAGTTGG
>F0OV55004IEEWN
TGATACGTCTAGAGTTTGATCCTGGCTCAGGATGAACGCTGGCGGCGTGCCTAATACATGCAAGTCGAACGCACTAGTTTACTAGTGAGTGGCGAACGGGTGAGTAACACGTAGGTAACCTGCCCTTAAGACGAGGATAACCATTGGAAACGATGGCTAAGACTGGATAGGAATATTTAAGGCATCTTAAATATTTTAAAAGACCTAGCAATAGGTATGCTTAAGGAGGGGCCTGCGGCGCATTAGTTAGTTGGTGAGGTGAGAG
>F0OV55004I1ABY
TGATACGTCTAGAGTTTGATCCTGGCTCAGAACGAACGTTCGCGGCGCGCTTAACACATGCAAGTCGAACGAGAAAGCATCTTCGGATGTGAGTAAAGTGGCGCACGGGTGAGTAACACGTGGGTAATCTACCTTATGGTGGGGGACAACATCTTGAAAAGGGTGCTAATACCGCATAAGTCAACTTCGGTTGGGAAAGGCGCTTTTGTGTCGCCATAAGATGAGCTCGCGTCCCATCAGCTAGTTGGTAAGGTAACGGCTTACCAAGG
>F0OV55004IQNU6
TGATACGTCTAGAGTTTGATCCTGGCTCAGGATGAACGCTGGCGGCGTGGATAAGGCATGCAAGTCGAATGGGTTTAGGCCCATGGCAAACGGGTTAGTAACGCGTAGGAATTTTCCCCAAAGTCGTGAATAATCCGGAGAAATCCGGAATAATACACGATGTGCTCTACGGAGTAAAGATTTATCGCTTTGGGATAAGCCTGCGTCCCATCAGCTTGTTGGTGAGGTAATAGCTCACCAAGGCTATGACGGGTAGGGGGTGTGAGAG
>F0OV55004H3JCF
TGATACGTCTAGAGTTTGATCCTGGCTCAGGATGAACGCTGGCGGCGTGCCTAACACATGCAAGTCGAGCGCGATTAGTTGGATTGGAGACTTCGGTCAAAGAGAAGACTATGAAAGCGGCGGACGGGTGGGTAACGCGTGAGCAACCTGCCCTGTACAGGGGGATAGCCACTGGAAACGGTGATTAATACCCCATAACCCCAAAGGATCGCATGGTCCAATGGGCAAAGCCTTGGCGGTACAGGATGGGCTCGCGT
>F0OV55004ISRWO
TGATACGTCTAGAGTTTGATCCTGGCTCAGAACGAACGTTAGCGGCGTGCTTAACACATGCAAGTCGAACGAGAAAGTGTCTTCGGACATGAGTAGAGTGGCGCACGGGTGAGTAACACGTGGGTATCTGCCCTTTGGCGGGGGACAACATCTGGAAACGGATGCTAATACCGCATAAGTCGGCTTCGGCCGGGGAAGGTGGCTTCGGCTACCGCCAGAGGATGAGCCCGCGTCCCATCAGCTAGTTGGCAGGGTAATGG
>F0OV55004IWFM1
TGATACGTCTAGAGTTTGATCCTGGCTCAGGACGAACGCTGGCGGCGTGCCTAACACATGCAAGTCAAGGAGAAAGTTTCCTTCGGGGAGCGATTAAACTGGCGGACGGGTGAGTAACGCGTAGATAATCTGCCCTAAACCGGGACATAACGTCGGGAAACCGGCGCTAATATCCCATGAGGTCCCAGTAAAACGGTATCAAAGCTTCGGCGGTTTAGGATGAGTCTGCGTCTGATTAGCTAGTTGGTGAGATAATAGCTCACCAAGGCAACG
>F0OV55004I617S
TGATACGTCTAGAGTTTGATCCTGGCTCAGGACGAACGCTGGCGGCGTGCCTAACACATGCAAGTCGAGCGGAGATTTAAGTTTACTTAGATCTTAGCGGCGGACGGGTGAGTAACGCGTGAGTAACCTGCCTTATACAGAGGGATAGCCTTGGGAAACCGGGATTAATACCTCATGACATAGTGCGATCGCATGATGGTGCTATCAAAATGAATGTGGTATAAGATGGACTCGCGTCTGATTAGTTAGG
>F0OV55004IE85Y
TGATACGTCTAGAGTTTGATCCTGGCTCAGGACGAACGCTGGCGGCGTGCCTAACACATGCAAGTCAAAGTGCAAGTAACTTCGGTTATGAGTACTTGGCGCAAGGGTGAGTAAGGCATAGGTAATCTGCCCTTTGGACTGGGATAACCTCGAGAAATCGAGGACAATACCAGATGATGCAGCGGAACCGCATGGTTATGTTGTTAAAGATTTATCGCCAAAGGATGAGCCTATGTTCCATCAGGTAGTTGGG
>F0OV55004ICDMU
TGATACGTCTAGAGTTTGATCCTGGCTCAGAACGAACGCTGGCGGCGTGCTTAACACATGCAAGTCGAACGAGAAAGGGACTTCGGTCCTGAGTAGAGTGGCGCACGGGTGAGTAACACGTGGATAATCTACCCAATGATTCGGAATAACACTTCGAAAGGGGTGCTAATACCGGATAAGCCCACAGGCTCTTCGGAGTTTGCGGGAAAAGGTGGGGACCTTCGGGCCTGCCGTCATTGGATGAGTCCGCGGCCCATTAGCTAGTTGGTAGGGTAA
>F0OV55004IIFCH
TGATACGTCTAGAGTTTGATCCTGGCTCAGAACGAACGCTGGCGGCGCGTTTTAAGCATGCAAGTCGAGGGAGAATCCGGTGCTTGCACTGGAGGGAACCGGCGAACGGGTGAGTAACACGTAGATAATCTGCCTTTAGGTTGGGGATAGCTCATGGAAACATGGGGTAATACCGAATGTGGTTCGATGTTCAAAAGGACATTGAAAGAAAGGAGCTTAGGCTTCGCCTGAAGATGAGTCTGCGTCTGATTAGGTAGTAGGTAGGG
>F0OV55004JFI2X
TGATACGTCTAGAGTTTGATCCTGGCTCAGGATGAACGCTGGCGGCATGCCTAATACATGCAAGTCGAACGAACTAGTTTACTAGTTAGTGGCGAACGGGTGAGTAACACGTAGATAACCAACCCTTAAGACGAGGATAACCCGGGGAAACCTGGACTAATACTGGATAGGAGCTATTTTCAAAAGAGGATAGTTTTAAAGGTGCCCTAAAGCACCGCTAAAGGCTGGGACTGCGTCGCATTAGCTAGTTGGTGGGGTAACGGCCTACCAAGGCAACG
>F0OV55004IMWRT
TGATACGTCTAGAGTTTGATCCTGGCTCAGGATGAACGCTGACAGAATGCTTAACACATGCAAGTCTACTTGAAGCACTTTCGGGTGTGGATGGTGGCGGACGGGTGAGTAACGCGTAAAGAACTTGCCCCCTAGTCTGGGACAACTGTTGGAAACGACAGCTAATACCGGATATTATGAAGAGATGGCATCATCTTTTTATGAAAGCTATATGCGCTAGGGGAGAGCTTTGCGTCCTATTAGCTAGTTGG
>F0OV55004I37E3
TGATACGTCTAGAGTTTGATCCTGGCTCAGAACGAACGCTGGCGGCGTGCCTAACACATGCAAGTCGAACGGAAGTAAGAAGCTTGCTTTTTACTTTAGTGGCGCACGGGAGAGTAACGCGTGGATAATCTGCCTGATGCTCTGGGATAACACTTCGAAAGGGGTGCTAATACCGGATAAGCCCACGGGCTCTTAGGAGTTTGCGGGAAAAGGGGGGACCTTCGGGCCTCCTGACATCAGATGAGTCCGCGTACCATTAGCTAGTTGGCGGGG
>F0OV55004H8KYE
TGATACGTCTAGAGTTTGATCCTGGCTCAGGATGAACGCTAGCGGGAGGCTTAACACATGCAAGTCGAGGGGCAGCAGGTCGAAATTTCGGTTTTGATGCTGGCGACCGGCGTACGGGTGAGTAACGCGTATGCAACCTACCCTGTACCGGGAAATAACCCGGAGAAATTCGGACTAATATCCCATAATAATATAAAGGGGCATCCCTTAATATTTAAAGTTCCGGCGGTACAGGATGGGCATGCGTAACATTAGCTAGTTGGAGGGGTAACGGCCCACCAAGG
>F0OV55004IDWZG
TGATACGTCTAGAGTTTGATCCTGGCTCAGGATGAACGCTAGCGACAGGCCTAACACATGCAAGTCGAACGGGATTTATCCTTCGGGGTAATGAGAGTGGCGCACGGGTGAGTAACGCGTATGCAACCTACCTGTAACTGGGGAATAGCTCCCTGAAAGGGGAATTAACACCGCATAAGACCACACTTTCGCATGGAAGAGTGGTAAAATATTTATAGGTTACAGATGGGCATGCGTGACATTAGTTTGTTGGTGAGGTAACGG
>F0OV55004H7X8Q
TGATACGTCTAGAGTTTGATCCTGGCTCAGAGCGAACGCTGGCGGCAGGCTTAACACATGCAAGTCGAGCGGGCGTAGCAATACGTCAGCGGCAGACGGGTGAGTAACGCGTGGGAACATACCTTTTGGTTCGGAACAACACAGGGAAACTTATGCTAATACCGGATAAGCCCTTACGGGGAAAGATTTATCGCCGAAAGATTGGCCCGCGTCTGATTAGCTAGTTGGTGAGGTAACGGCTCACCAAGGCGACGAT
>F0OV55004IRXPM
TGATACGTCTAGAGTTTGATCCTGGCTCAGAACGAACGCTGGCGGCGTGCTTAACACATGCAAGTCGAACGCGAAAGTTTTCTTCGGAAGACGAGTAGAGTGGCGCACGGGTGAGTAACGCGTAAGTAATCTGCCCTGGTATCTGGGATGACCCACCGAAAGGTGTGCTAATACCGGATACGCTGAGCAATCAGGAAAGGTGGCCTCTTCATGAAAGCTACTGTACCAGGAGGAGCTTGCGTACCATTAGCTAGTTGG
>F0OV55004JTV6T
TGATACGTCTAGAGTTTGATCCTGGCTCAGGATAAACGCTGGCGGCATGCCTAATACATGCAAGTCGAACGAACATAGTAATATGTTAGTGGCGAACGGGTGAGTAACACGTAAGTAACCAACCTTCAAGACGAGGATAACCACTGGAAACGGTAGCTAAAACTGGATAGGATATGATATCAAAAGATGTTATATTTAAAAGCGCTGAAAGGCGCTACTTGAAGCTGGGCTTGCGGCGCATTAGATAGTTGGTGAGGTAACCGG
>F0OV55004JSGX3
TGATACGTCTAGAGTTTGATCCTGGCTCAGGATGAACGCTGGCGGCGTGCCTAATACATGCAAGTCGAACGCACCGGTTTACCGGTGAGTGGCGAACGGGTGAGTAACACGTAGGTAACCTGCCCTCAAGACGAGGATAACCGTTGGAAACGATGGCTAAGACTGGATAGGAACCGAGGAGGCATCTCTTTGGTTTTAAAGGACCCGCAAGGGTACGCTTGAGGAGGGGCCTGCGGCGCATTAGTTAGTTGGCGGGGTGAAGGCCACCAAGACTTTG
>F0OV55004JMD71
TGATACGTCTAGAGTTTGATCCTGGCTCAGGATGAACGCTAGCGGGAGGCTTAACACATGCAAGTCGAGGGGCAGCACGAGGTAGCAATACTTTGGTGGCGACCGGCGCACGGGTGAGTAACGCGTATGCAACCTACCCTGTACAGAGGGATAACCCGGAGAAATTCGGACTAATACCTCATAAAGATATCATAAGGCATCTTAAGATATTTAAAGCTTCGGTGGTACGGGATGGGCATGCGTAACATTAGCTAGTTGGGAGGG
>F0OV55004IFNRJ
TGATACGTCTAGAGTTTGATCCTGGCTCAGGATGAACGCTAGCGGGAGGCCTAACACATGCAAGTCGAACGGGATTGAGAGCTTGCTCTCATGAGAGTGGCGCACGGGTGAGTAACGCGTATGCAACCTGCCCTTGACAGGGGGATAGCCCGGAGAAATCCGGATTAATACCCCACGGTATTTAAGTTCCGCATGGGATTTAAATTAAAGATTTATCGGTCAGGGATGGGCATGCGTGACATTAGCTAGTTGGCGGGGTAACGG
>F0OV55004JDTLR
TGATACGTCTAGAGTTTGATCCTGGCTCAGGATGAACGCTAGCGACAGGCCTAACACATGCAAGTCGAGGGGTATCGGTTTCGGCCGAGAGACCGGCGCACGGGTGCGTAACGCGTATGTAACCTGCCTCACACTGGGGGATAGCCTTCCGAAAGGGAGATTAATACCGCATAATAATATTGTTCTGCCTGGGATGATATTTAAAACTTCGGTGGTGTGAGATGGACATGCGTATGATTAGCTAGTTGGCGGGGTAACG
>F0OV55004JHU3U
TGATACGTCTAGAGTTTGATCCTGGCTCAGAACGAACGCTGGCGGCGTGCCTAATACATGCAAGTCGAACGAAGAACCTTCGGGTTCTTAGTGGCGAACGGGTGAGTAATACATAAGCAACCTGCCCCTATGTCTGGGATAACTATTGGAAACGATAGCTAATACCGGATACGAGTATCTCTGGCATCTGAGATATTTAAAAGATGGGTTACATCGCAAAGGGATGGGCTTATGGCGCATTAGCTAGTTGGTGAGGTAACGG
>F0OV55004H97M1
TGATACGTCTAGAGTTTGATCCTGGCTCAGAACGAACGCTGGCGGCGTGCTTAACACATGCAAGTCGAACGTGAAAGGGACTTCGGTCCTGAGTAAAGTGGCGCACGGGTGAGTAACACGTGGATAATCTACCCGATGGACCGGGATAACACTTCGAAAGGGGTGCTAATACCGGATAAGCCCACAGGCTCTTTGGAGTTTGCGGGAAAAGGTGGGGACCTTCGGGCCTACTGTCATTGGATGAGTCCGCGGCCCATTAGCTAGTTGGTGGGATAG
>F0OV55004I5MPN
TGATACGTCTAGAGTTTGATCCTGGCTCAGAATCAACGCTGGCGGCGCGCCTAACACATGCAAGTCGAACGAGAAAGGGGAGCAATCCCTGAGTACAGTGGCGTACGGGTGAGTAACACGTGGATAATCTACCCTCTTGTGGGGAATACCGATGGGAAACCGTCGACAATACCGCATAAGCTCGAGAGAGGAAAGCAGCAATGCGCTGGAGGAGGAGTCCGCGGCTGATTAGCTAGTTGGTGAGGTAATGG
>F0OV55004I74X4
TGATACGTCTAGAGTTTGATCCTGGCTCAGAGCGAACGCTGGCGGCAGGCCTAACACATGCAAGTCGAGCGCCCCGCAAGGGGAGCGGCAGACGGGAGAGTAACACGTGGGAACGTACCCTTCAGTTCGGAACAACCCAGGGAAACTTGGGCTAATACCGGATACGTCCGTAAGGAGAAAGATTTATCGCTGAAGGATCGGCCCGCGTCTGATTAGCTAGTTGGTGAGGTAACGGCTCACCAAGGCGACGATCAGTAGCTGGT
>F0OV55004JW41O
TGATACGTCTAGAGTTTGATCCTGGCTCAGGATGAACGCTAGTGGCAGGCCTAACACATGCAAGTCGAGGGGTAACAGGAGTAGCAATACTTGCTGACGACCGGCGCACGGGTGAGTAACGCGTATGCAACCTACCCTTAACTGGGGAATAGCCCGAAGAAATTCGGATTAATGCCCCATAATACTGTATTGAAGCATTTCAGTGCATTTAAAACTCCGGTGGTTAAGGATGGGCATGCGTGACATTAGCTAGTTGGTG
>F0OV55004H3RRJ
TGATACGTCTAGAGTTTGATCCTGGCTCAGGACGAACGCTGGCGGCGTGGATTAGGCATGCAAGTCGAACGGTAGTACCCTTTCGGGGGTATGAGAGTGGCGAACGGGTGAGTAACGCGTAGGTGATCTACCTTCAAGTGGGGGACAACCCAGGGAAACTTGGGCTAATACCGCATGTGGCAGCAATGCTAAAGCCGGCCTCTGTATATGCTGGTGCTAGGAGATGAGCTTGCGTCTGATTAGCTAGTTGGTGGGGTAA
>F0OV55004IDG4L
TGATACGTCTAGAGTTTGATCCTGGCTCAGAACGAACGCTGGCGGCGTGCTTAACACATGCAAGTCGTACGAGAAAGTTTCCTTCGGGAGATGAGTAGGGTGGCGCACGGGTGAGTAACACGTGGATAATCTGCCCAATGGACCGGGATAACACTTCGAAAGGGTGCTAATACCGGATAAGCCCACAGGCTCTTCGGAGCTTGCGGGAAAAGGTGGGGACCTTCGGGCCTGCCGTCATTGGATGAGTCCGCGGCCCATTAGCTAGTTGGTAGGG
>F0OV55004JA5X5
TGATACGTCTAGAGTTTGATCCTGGCTCAGGACGAACGCTGGCGGCGTGGATTAGGCATGCAAGTCGAACGGTAGTACCCCTTCGGGGGTATGAGAGTGGCGAACGGGTGAGTAACGCGTAGGTGATCTACCTTCAGATGGGGGACAACCCAGGGAAACTTGGGCTAATACCGCATGTGGCTGTAAAGCTAAAGCCGGCCTCTATTTATAAGCTGATGTCTGGAGATGAGCCTGCGTCTGATTAGCTAGTTGGTGGGGTAACGG
>F0OV55004IDAGB
TGATACGTCTAGAGTTTGATCCTGGCTCAGAACGAACGCTGGCGGCGTGCCTAACACATGCAAGTCGTACGGGAAAGCTTCCTTCGGGTGGCAAGTACCGTGGCGAACGGGTGAGTAACACGTGAGTAACCTACCCCTTGCGATCGGAATAACCCCTCGAAAGGGGGGATAATACCGAATAATGTCTTTTTCGTTAGCTCGTTAAAGACCAAAAGAGGGCCTCTTTACAATGCTCTTGCCAAGGGATGGGCTCGCGTCCTATTAGCTTGTTGGTGAGGTAACGGCTC
>F0OV55004IQCT6
TGATACGTCTAGAGTTTGATCCTGGCTCAGAACGAACGCTGGCGGCGTGCTTAACACATGCAAGTCGTACGAGAAAGTTTCCTTCGGGAGATGAGTAGAGTGGCGCACGGGTGAGTAACACGTGGATAATCTGCCCAATGGACCGGGATAACACTTCGAAAGGGGTGCTAATACCGGATAAGCCCACAGGCTCTTCGGAGCTTGCGGGAAAAGGTGGGGACCTTCGGGCCTGCCGTCATTGGATGAGTCCGCGGCCCATTAGCTAGTTGG
>F0OV55004IFRDX
TGATACGTCTAGAGTTTGATCCTGGCTCAGAACGAACGTTAGCGGCGTGCTTAACACATGCAAGTCGAACGAGAAAGTATCTTCGGATATGAGTAGAGTGGCGCACGGGTGAGTAACACGTGGGTAATCTGCCCTTTGGAGGGGGACAACATCTGGAAACGGATGCTAATACCGCATAAGTCGTCTTCGGACGGGAAAGGTGGCTTCGGCTACCGCCAGAGGATGAGCCCGCGGCCCATCAGCTAGTTGGCAGGGTAATGG
>F0OV55004IDK2P
TGATACGTCTAGAGTTTGATCCTGGCTCAGGATGAACGCTGGCGGCATGCCTAATACATGCAAGTCGAACGAACTAGTTTACTAGTTAGTGGCGAACGGGTGAGTAACACGTAGATAACCAACCCTTAAGACGAGGATAACCCGGGGAAACCTGGACTAATACTGGATAGGAGCTATTTTCAAAAGAGGATAGTTTTAAAGGTGCCCTAAAGCACCGCTAAAGGCTGGGACTGCGTCGCATTAGCTAGTTGGTGGGGTAACGGCCTACCAAGGCAACGATGCG
>F0OV55004IZKR7
TGATACGTCTAGAGTTTGATCCTGGCTCAGGATGAACGTTGGCGGTGCGCTTTATGCATGCAAGTCGTACGAAATCATGGTTTTCGGATTATGGTTTAGTGGCGGACGGCTGAGTAACACGTAGGTAACTTGCCCACGAGTGGGGGATAACTTGCCGAAAGGTAAGCTAATACCGCATGGCATGGATCTGCATAAGTAGATTCATCAAAGCCGTAAGGCGCTTGTGGATGGGCCTGCGGCCGATTAGCTTGTTGGG
>F0OV55004ISRYL
TGATACGTCTAGAGTTTGATCCTGGCTCAGAACGAACGCTGGCGGCGCGTTTTAAGCATGCAAGTCGAACGGTATACGGTCTTCGGACTGTAGAGAGTGGCGAACGGGTGAGTAACACGTAGATAATCTGCCTTGAAGTGGGGGATAGTCCATGGAAACATGGAGTAATACCGCATATGTCTTTGGATGAAAGTTCCAATTGGAACGCTTTGGGATGAGTCTGCGGCTCATTAGCTAGTTGGTGGGGTAAAGGCCTACCAAGG
>F0OV55004H5VOU
TGATACGTCTAGAGTTTGATCCTGGCTCAGGATGAACGCTAGCGGGAGGCCTAACACATGCAAGTCGAACGGGATTGAGAGCTTGCTCTCATGAGAGTGGCGCACGGGTGAGTAACGCGTATGCAACCTGCCCTTGACAGGGGGATAGCCCGGAGAAATCCGGATTAATACCCCATGGTATTTAAGTTCCGCATGGGATTTAAATTAAAGATTTATCGGTCAGGGATGGGCATGCGTGACATTAGCTAGTTGGCGGGG
>F0OV55004ISW86
TGATACGTCTAGAGTTTGATCCTGGCTCAGGATGAACGCTAGCGACAGGCCTAACACATGCAAGTCGAGGGGTATCGGTTTCGGCCGAGAGACCGGCGCACGGGTGCGTAACGCGTATGTAACCTGCCTCACACTGGGGGATAGCCTTCCGAAAGGGAGATTAATACCGCATAATAATATTGTTCTGCCTGGGATGATATTTAAAACTTCGGTGGTGTGAGATGGACATGCGTATGATTAGCTAGTTGGCGGGGTAACGG
>F0OV55004I0LB1
TGATACGTCTAGAGTTTGATCCTGGCTCAGGGTGAACGCTGGCGGCGTGCTTTACACATGCAAGTTGAACGAGAACTCGGAGGTTCTTACTTCGGTAAGAAAGGAAGAGGGACAGTAGCGAACGAGTGAGTAACACGTAGCTGACCTACCCTGGAGAGGGGGATAACTATTGGAAACGATAGCTAAAACCCCATACGCTCTTGATAATTTGAAAGTCAAGAGGAAAACTCCGGTGCTCTGGGATGGGGCTGCGGTCCATCAGCTAGTTGGTG
>F0OV55004IUB41
TGATACGTCTAGAGTTTGATCCTGGCTCAGAACGAACGCTGGCGGCGCGTTTTAAGCATGCAAGTCGAACGGCAGCCTCTGCTTGCAGAGGTGAGAGTGGCGAACGGGTGAGTAACACGTAAGTGATCTGCCCTGAGGATGGGGATAGCTCATGGAAACATGGGGTAATACCGAATAACATAACATTATTTGAAGGTGTTGTTATGAAAAGAGCTACGGCTCTGCCTTGGGATGAGCTTGCGGCCCA
>F0OV55004IQWMH
TGATACGTCTAGAGTTTGATCCTGGCTCAGAACGAACGCTGGCGGCGTGCTTAACACATGCAAGTCGTACGAGAAAGTTTCCTTCGGGAGATGAGTAGAGTGGCGCACGGGTGAGTAACACGTGGATAATCTGCCCAATGGACCGGGATAACACTTCGAAAGGGGTGCTAATACCGGATAAGCCCACAGGCTCTTCGGAGCTTGCGGGAAAAGGTGGGGACCTTCGGGCCTGCCGTCATTGGATGAGTCCGCGGCCCATTAGCTAGTTGG
>F0OV55004H76NE
TGATACGTCTAGAGTTTGATCCTGGCTCAGAACGAACGCTGGCGGCGTGCTTAACACATGCAAGTCGAACGTGAAAGGGACTTCGGTCCTGAGTAAAGTGGCGCACGGGTGAGTAACACGTGGATAATCTACCCGATGGACCGGGATAACACTTCGAAAGGGGTGCTAATACCGGATAAGCCCACAGGCTCTTTGGAGTTTGCGGGAAAAGGTGGGGACCTTCGGGCCTACTGTCATTGGATGAGTCCGCGGCCCATTAGCTAGTTGGTAGGGTAATGG
>F0OV55004H7J8H
TGATACGTCTAGAGTTTGATCCTGGCTCAGGATGAACGCTAGCGGCAGGCTTAACACATGCAAGTCGAGGGGTAACAGGGTGCTTGCACCGCTGACGACCGGCGCACGGGTGCGTAACGCGTATACAATCTACCTTTTACAGGGGCATAGCCCGGGGAAACCCGGATTAATATCCCATGGTATCATTTAGTGGCATCATTTGAATGATTAAAGCTTCGGCGGTAAAAGATGAGTATGCGTCCTATTAGTTAGTTGGTAAGGTAACGG
>F0OV55004IQXYN
TGATACGTCTAGAGTTTGATCCTGGCTCAGAATGAACGCTGGCGGCGTGTTTCAGGCATGCAAGTCGAACGTGAAAGTACCTTCGGGTGCGAGTAAAGTGGCGGACTGGTGAGTAACACGTGGGTAATTTGCCTTCCAGTTGGGGATAATACTCCGAAAGGGGTACTAATACCGGATGTGGTTCTGGGGTCTGCGGATCCCAAAATTAAAGGTAGCTCGCAAGGGCTGCCGCTGGAAGATGAGCCCGCGCCCTATTAGCTTGTTGGTGAGGTAA
>F0OV55004JBN4V
TGATACGTCTAGAGTTTGATCCTGGCTCAGGACGAACGCTGGCGGCGTGCTTAACACATGCAAGTCGAACGCGAAAGGGACTTCGGTCCTGAGTAAAGTGGCGCACGGGTGAGTAACGCGTGGATAATCTACCCAATGATCCGGGATAACACTTCGAAAGGGGTGCTAATACCGGATAAGACCACGGGATCTACGGGTTCTGCGGTAAAAGGTGGGGACCTTCGGGCCTACCGTCATCGGATGAGTCCGCGTACCATTAGCTAGTTGGTGGGGTAATGGCCT
>F0OV55004I3RCT
TGATACGTCTAGAGTTTGATCCTGGCTCAGGATGAACGCTAGCGGCAGGCCTAACACATGCAAGTCGAGGGGCAGCACGGGTGGCAACACCTGGTGGCGACCGGCGCACGGGTGCGTAACGCGTATGGAACCTACCCTCCGCAGGGGGATAGCCCGCCGAAAGGCGGATTAATACCCCATGGCTTTGACGTCCCGCATGGGGCGACGGGTAAAGCTACGGCGGCGGGGGATGGCCATGCGTGCCATTAGCTGGTTGGCGGGGTAACGGCCC
>F0OV55004H84CM
TGATACGTCTAGAGTTTGATCCTGGCTCAGGATGAACGCTGGCGGCATGCCTAATACATGCAAGTCGAACGCACTAGTTTACTAGTGAGTGGCGAACGGGTGAGTAACACGTAGATAACCAACCCTAAAGACGAGGATAACCCGGGGAAACCTGGACTAATACTGGATAGGAGCTAATTTCACAAGAGATTAGTTTTAAAGGCGCATTAAAGCGCCGCTATAGGATGGGACTGCGTCGCATTAGCTAGTTGGTGGGGTAACGGCCTACCAAGG
>F0OV55004IBKGW
TGATACGTCTAGAGTTTGATCCTGGCTCAGGATGAACGCTAGCGGGAGGCTTAACACATGCAAGTCGAGGGGCAGCACGGACTTCGGTCTGGTGGCGACCGGCGCACGGGTGCGTAACGCGTATGCAACCTGCCTTATACAGGAGGATAGCCCATGGAAACGTGGATTAATACTCCATAGTATCAATGAATCGCATGGTTTATTGATTAAAACTTTGGTGGTATAAGATGGGCATGCGTAAGATTAG
>F0OV55004H6SJ8
TGATACGTCTAGAGTTTGATCCTGGCTCAGAACGAACGCTGGCGGCGTGCCTAACACATGCAAGTCTACTCAGCAATGGGTGGCGAACGGGTGAGTAACGCGTAGACAATCTGCCCTTTAATCACGGATAACCTAGTGAAAACTGGACTAACACGGGATGTGGTCGCGATATGGCATCATATGCGATCAAAGACGTAGTCGTTAAAGGAGGAGTCTGCGTAACATTAGCTGGTTGGTAAGGTAACGGCTTACCAAGG
>F0OV55004IQE5W
TGATACGTCTAGAGTTTGATCCTGGCTCAGAACGAACGCTGGCGGCGCGTTTTAAGCATGCAAGTCGAGGGGTAGGGACTTTCGGGTCCTGAGACCGGCGAACGGGTGAGTAACACGTAGGTGATCTACCATTGGGATGGGGATAGCCTGTGGAAACACAGGGTAATACCGAATGAGCTTATACGACTGTGGTTGTATAAGGAAAAGCGCTACGGCGCTGCCCGATGATGAGCCTGCGGCTGATTAGCTAGTTGGTGGGGTAAGAG
>F0OV55004IPMPP
TGATACGTCTAGAGTTTGATCCTGGCTCAGAACGAACGCTGGCGGCGTGCTTAACACATGCAAGTCGTACGAGAAAGTTTCCTTCGGGAGATGAGTAGAGTGGCGCACGGGTGAGTAACACGTGGATAATCTGCCCAATGGACCGGGATAACACTTCGAAAGGGGTGCTAATACCGGATAAGCCCACAGGCTCTTCGGAGCTTGCGGGAAAAGGTGGGGACCTTCGGGCCTGCCGTCATTGGATGAGTCCGCGGCCCATTAGCTAGTTGG
>F0OV55004H8WIT
TGATACGTCTAGAGTTTGATCCTGGCTCAGAACGAACGCTGGCGGCAGGCCTAACACATGCAAGTCGAACGCCCCCTTCGGGGGAGTGGCGCACGGGTGAGTAACGCGTGGGAACCTACCCCGAGGTCCGGGACAACCGCTGGAAACGGCGGCTAATACCGGATGTGTCCTGAGGGAGAAAGATTCATCGCCTTGGGAGGGGCCCGCGTCCGATTAGGTAGTTGGTGTGGTAACGGTGCACCAAGCCTTCGATCGGTAGCTGGTCTGAGAGGATGAT
>F0OV55004I646U
TGATACGTCTAGAGTTTGATCCTGGCTCAGAACGAACGCTGGCGGCGCGTCTTAAGCATGCAAGTCGAGCGGCAAGGGGTGCTTGCACCCCCTAGAGCGGCGGACTGGTGAGTAACACGTGGGTGACCTACCCTTAGGTTGGGGATAGCCATTAGAAATAGTGGGTAATACCGAATACGGTTATCGGGTTATGACCTGATAAAGAAAGGAGCTACGGCTCCGCCTGAGGATGGGCCCGCGCCCCATTAGCTAGTTGGTACGGTAACGGCGTACCAAGGCG
>F0OV55004IRVGT
TGATACGTCTAGAGTTTGATCCTGGCTCAGGACGAACGCTGGCGGCGTGCCTAACACATGCAAGTCGAGCGGGGATACTAAAGGAGTAATCTGATAGTATTCTAGCGGCGGACGGGTGAGTAACGCGTGAGTAACCTGTCCTTGTCTGGGGGATAAGAAGCCGAAAGGCTTTCTAATACCGCATGAGACCACAGTGCCACATGGTACAGGGGTCAAAGGAGAAATCCGGATGAGGGTGGACTCGCGTCTGATTAG
>F0OV55004IW84P
TGATACGTCTAGAGTTTGATCCTGGCTCAGGATGAACGCTGACAGAATGCTTAACACATGCAAGTCTACTTGAAGCACTTTCGGGTGTGGATGGTGGCGGACGGGTGAGTAACGCGTAAAGAACTTGCCCCCTAGTCTGGGACAACTGTTGGAAACGACAGCTAATACCGGATATTATGAAGAGATGGCATCATCTTTTTATGAAAGCTATATGCGCTAGGGGAGAGCTTTGCGTCCTATTAGCTAGTTGG
>F0OV55004JNZQ9
TGATACGTCTAGAGTTTGATCCTGGCTCAGGACGAACGCTGGCGGCGTGCCTAACACATGCAAGTCAAAGTGCAAGTAACTTCGGTTATGAGTACTTGGCGCAAGGGTGAGTAAGGCATAGGTAATCTGCCCTTTGGACTGGGATAACCTCGAGAAATCGAGGACAATACCAGATGATGCAGCGGAACCGCATGGTTATGTTGTTAAAGATTTATCGCCAAAGGATGAGCCTATGTTCCATCAGGTAGTTGG
>F0OV55004IXVDW
TGATACGTCTAGAGTTTGATCCTGGCTCAGGGTGAACGCTGGCGGCGTGCTTTACACATGCAAGTTGAACGAGAACTCGGAGGTTCTTACTTCGGTAAGAAAGGAAGAGGGACAGTAGCGAACGAGTGAGTAACACGTAGTAACCTGCCCACTGGAGGGGGAGAACCACTGGAAACGGTGGCTAATACCGCATAAGCCCGAAAGGGGAAAGCAATTTATTGTGCCGGTGGAGGGGACTGCGGGCCATCAGGAAGATGGTGAGGTAAAAGCTCACCAAACCGACG
>F0OV55004H5ADX
TGATACGTCTAGAGTTTGATCCTGGCTCAGGATGAACGCTGGCGGCGTGCCTAATACATGCAAGTCGAACGAAGATCTAGCTTGCTAGATCTTAGTGGCGAACGGGTGAGTAATACATAAATAATCTGCCCATTGGACTGGGATAACTGTTGGAAACGATAGCTAATACCGGATAGGTGATTTGAAGGCATCTTCGAATCATTAAAGTAGGGTCACTACACCAATGGATGAGTTTATGGCGCATTAG
>F0OV55004IFBNF
TGATACGTCTAGAGTTTGATCCTGGCTCAGAACTAACGCTAGCGGCGTGCCTAACACATGCAAGTCTTACGAGAAAGTCCCGTTCGCGGGATGAGTAAAGTGGCGCACGGGTGAGTAACGCGTGGATAATCTGCCCTTTAGTCTGGGATAACTTGTCGAAAGATGGGCTAATACCAGATAATGCTTATCTGTTTAGACGGATAGGCCGAAGGTGGCCTCTATTTATAAGCTACTGCTAAAGGATGAGTTCGCGTACCATTAG
>F0OV55004IUDI2
TGATACGTCTAGAGTTTGATCCTGGCTCAGAACGAACGCTGGCGGCGCGTTTTAAGCATGCAAGTCGAGCGGCAAGGGCCTTCGGGCCCCTAGAGCGGCGGACGGGTGAGTAACACGTGGACAATCTGCCCCCCGGCCGTGGATAGCCCAGGGAAACCTGGATTAATACCGGATGGGACGGGACGCACACAGGTGCGATCCGGGAAAGGCGCTGCGGCGCCGCCGGGGGATGAGTCCGCGACCCATTAGCTAGACGGCGGGGTAAAGGCCCACCGTGGCGACG
>F0OV55004IGX52
TGATACGTCTAGAGTTTGATCCTGGCTCAGAACGAACGCTGGCGGCGCGTTTTAAACATGCAAGTCGCACGGTAAGAGAGCTTCGGCTCTCCTAGAGTGGCGGACGGGTGAGTAACACGTGGATAACCTACCCTTGGATTGGGGATAGCTCATGGAAACATGGGGTAATACCGAATACGACTGAACCTCCACAAGGAGGATCAAGGAAAGGCGCTACGGCGCCGTCGAAGGATGGGTCCGCGTTCCATTAGCTAGTTGGTGAGGTAACTG
>F0OV55004IZT9Q
TGATACGTCTAGAGTTTGATCCTGGCTCAGGATGAACGCTGGCGGCATGCCTAATACATGCAAGTCGAACGAACTAGTTTACTAGTTAGTGGCGAACGGGTGAGTAACACGTAGATAACCAACCCTTAAGACGAGGATAACCCGGGGAAACCTGGACTAATACTGGATAGGAGCTATTTTCAAAAGAGGATAGTTTTAAAGGTGCCCTAAAGCACCGCTAAAGGCTGGGACTGCGTCGCATTAGCTAGTTGGTGGGGTAACGGCCTACCAAGGCAACGATGCG
>F0OV55004I40E6
TGATACGTCTAGAGTTTGATCCTGGCTCAGAATGAACGCTGGCGGCGTGCTTAACACATGCAAGTCGAACGATGATGGAGGAGCTTGCTCTTCCTGATTAGTGGCGCACGGGTGAGTAATATATAGATAACGTACCTCTTAGTCTGGGATAGCCATTGGAAACGATGATTAATACTAGATACTCCTTCTAACTCCAATGTTAGTCGGGAAAGTTTTTTCGCTAAGAGATCGGTCTATATCCTATCAGTTAG
>F0OV55004IMMZQ
TGATACGTCTAGAGTTTGATCCTGGCTCAGGATGAACGCTGGCGGCGTGCCTAATACATGCAAGTCGAACGCACTAGTTTACTAGTGAGTGGCGAACGGGTGAGTAACACGTAGGTAACCTGCCCTTAAGACGAGGATAACCATTGGAAACGATGGCTAAGACTGGATAGGAATATTTGAGGCATCTTAAATATTTTAAAAGACCTAGCAATAGGTATGCTTAAGGAGGGGCCTGCGGCGCATTAGTTAGTTGGTGGGGTAGAAGCCT
>F0OV55004IBI59
TGATACGTCTAGAGTTTGATCCTGGCTCAGAACGAACGCTGGCGGCAGGCCTAACACATGCAAGTCGAAGGAGAAGCACCTTTCGGGGTGTGGACACTGGCGCACGGGTGAGTAACGCGTGGGAATCTACCCCGGGGTGGGGAATAACCGCTGGAAACGGCGGCTAATACCGCATACGCCTTTTTTAGGGAAAGCTTTAGCGCCCTGGGATGAGCCCGCGTTAGATTAGCTAGTTGGTGGGGTAACGGCCTACCAAGGCGACGATCTATAGCTGGT
>F0OV55004I11AM
TGATACGTCTAGAGTTTGATCCTGGCTCAGGACGAACGCTGGCGGCGTGCCTAACACATGCAAGTCGAGCGAGAGTTTGAGGAACGAGCCTTCGGGTAAGGGAATCGAATGAAAGCGGCGGACGGGTGAGTAACGCGTGGGTAACCTGCCCTATGGAGGGGGATAACGCAGAGAAATTTGCGCTAATACCGCATAAGCGCACAGTATCGCATGATACAGTGTGAAAAACTCCGGTGCCATAGGATGGACCCGCGT
>F0OV55004IHRY4
TGATACGTCTAGAGTTTGATCCTGGCTCAGAATGAACGCTGGCGGCGTGCTTAACACATGCAAGTCGCACGAGAACGCTTCAGCTTGCTGAAGCTAGTAAAGTGGCGCACGGGTGAGTATCGCGTGGGTAATCTACCCTTCGGCCGGGAATAACGTTGCGAAAGTGACGCTAATACCCGATAACATTTCGGTGCCTTTGGTTGCCGAAATCAAAGGTGGCCTCTCCATGGAAGCTACCGCAGGAGGATGAGCCCGCG
>F0OV55004IAM64
TGATACGTCTAGAGTTTGATCCTGGCTCAGGACGAACGCTGGCGGTGTGCTTAACACATGCAAGTGGAGCGACGAGCCAGAGCTTGCTCTGGGGCAGAGCCGCGAACGGGTGAGTAACACGTGGGTAACCTACCCCGATTACCGGGACAACCCGAGGAAACTCGGGCTAATACCGGATGTGCTCCCTCCCCATGAGGGGAGTGAGTAAAGGAAGCTTCGGCCTCCGAATCGGGAGGGGCCCGCGGCCCATTAGTTTGTTGGTGGGGTAACGGCCTACCAAG
>F0OV55004H7IYN
TGATACGTCTAGAGTTTGATCCTGGCTCAGAACGAACGCTGGCGGCGTGCTTAACACATGCAAGTCGAACGCGAAAGTTTTCTTCGGAAGACGAGTAGAGTGGCGCACGGGTGAGTAACGCGTAAGTAATCTGCCCTGGTATCTGGGATAACCCACCGAAAGGTGTGCTAATACGGGATACGCTGATTTATCAGGAAAGGTGGCCTCTTCATGAAAGCTACTGTACCAGGAGGAGCTTGCGTACCATTAGCTAGTTGGTAGGGTAA
>F0OV55004IKAFS
TGATACGTCTAGAGTTTGATCCTGGCTCAGATTGAACGCTGGCGGCAGGCCTAACACATGCAAGTCGAGCGGATGAGGGTAGCTTGCTACCTGATTCAGCGGCGGACGGGTGAGTAATGCCTAGGAATCTGCCCGATAGTGGGGGACAACGTTTCGAAAGGAACGCTAATACCGCATACGTCCTACGGGAGAAAGCAGGGGACCTTCGGGCCTTGCGCTATCGGATGAGCCTAGGTCGGATTAGCTAGTTGGTGGGGTAAAGG
>F0OV55004II7TQ
TGATACGTCTAGAGTTTGATCCTGGCTCAGGACGAACGCTGGACGGCGTGCTTAACACATGCAAGTCAAGGAGAAAATCGTTTTCGGATGGTGAGTAAACTGGCGCACGGGTGAGTAATATATAAGTAATCTACCAATGGGTCTGGGATAATCAGCCGAAAGGCTGAATAATACCGGATAATGCAGCGGGGCCACATGGTCATGTTGTTAAAGGTGCTTCGGTACCGCCTTTTGATGAGCTTGTATCTGATTAG
>F0OV55004IFDGQ
TGATACGTCTAGAGTTTGATCCTGGCTCAGGATGAACGCTGACAGAATGCTTAACACATGCAAGTCGACTTGAGAATCCTTCGGGATTGATAGGGTGGCGGACGGGTGAGTAACGCGTAAAGAACTTGCCCTTCAGTTGGGGACAACATCTCGAAAGGGGTGCTAATACCCGATACGATCATTTTAAGGCATCTTAAGATGATGAAAGCTATATGCGCTGAAGGAGAGCTTTGCGTCCTATTAGCTAGTTGG
>F0OV55004I3TAG
TGATACGTCTAGAGTTTGATCCTGGCTCAGGATGAACGCTAGCGGTGCGCCTAACACATGCAAGTCGAGCGATATAGCGGCGAACGGGTGAGTAACACGTTGGAACCTGCCTCGAACTCAGGGATAGCCATCCGAAAGGATGATTAATACCGGATAGTCCCGAAAGGGTAAAGATTTTTCGGTTCGAGAGGGGCCTGCGGCCTATCAGCTAGTTGGTAAGGTAATGGCTTACCAAGGCTATGACGGGTAACTGGTGTGAGAGCA
>F0OV55004IJ17D
TGATACGTCTAGAGTTTGATCCTGGCTCAGAACGAACGCTGGCGGCGTGCCTAACACATGCAAGTCGAACGAGAAAGGGACTTCGGTCCTGAGTAGAGTGGCGCACGGGTGAGTAACACGTGGATAATCTGCCTGATAATCCGGGATAACCTCTCGAAAGAGGAGCTAATACCGGATAAGCCCACAGCCTCCTCGGAGGCAGCGGGAAAAGATGGCCTCTTCATGAAAGCTATTGTTATCAGATGAGTCCGCGG
>F0OV55004I8XNI
TGATACGTCTAGAGTTTGATCCTGGCTCAGAACGAACGTTGGCGGCGTGGATTAGGCATGCAAGTCGAACGAGAAAGCGCCCTTCGGGGCGTGAGTAAAGTGGCGAACTGGTGAGTAACAGGTGGGTAATGTGCCTCATGGTGGGGAATAGCCTTTGGAAACAGAGGGTAATACCGCATATGGCTCTTCGGATAAAGGTCTGAAGGGTTAAAGGCGCGTCTTCGGACGCGTCGCCAAGAGAGCAGCCCGCTCCCGATTAGCTTGTTGGTGGGG
>F0OV55004IDXNH
TGATACGTCTAGAGTTTGATCCTGGCTCAGAACGAACGCTGGCGGCGTGTCTTAAGCATGCAAGTCGAGCGGCAAGGGTAGCAATACCCCTAGAGCGGCGGACTGGTGAGTAACACGTGGGTGATCTACCTCGGGGTTGGGGATAGCCATTAGAAATAGTGGGTAATACCGAATACGATCCGTTGACTACGGTCAGCGGAGGAAAGGCGCTACGGCGCCGCCCTGAGATGAGCCCGCGCCCCATTAGCTAGTTGGTGAGGTAATGG
>F0OV55004IET4B
TGATACGTCTAGAGTTTGATCCTGGCTCAGAACGAACGCTGGCGGCGTGCTTAACACATGCAAGTCGAACGAGAAAGTATCTTCGGATATGAGTAGAGTGGCGCACGGGTGAGTAACACGTGGGTAACCTGCCCTTTGGAGGGGGACAACATCTGGAAACGGATGCTAATACCGCATAAGTCGTCTTCGGACGGGAAAGGTGGCTTCGGCTACCGCCAGAGGATGGGCCCGCGTCCCATCAGCTAGTTGGTAAGGTAACGGCTTACCAAGG
>F0OV55004JC2B9
TGATACGTCTAGAGTTTGATCCTGGCTCAGGACGAACGCTGGCGGCGTGCCTAACACATGCAAGTCGAACGGAGAACATTTAGCAATAGGTGTTCTTAGTGGCGGACGGGTGAGTAACGCGTGAGCAATCTGCCCTTCGGAGGGGGACAACAGCTGGAAACGGCTGCTAATACCGCATAACGTATACGAGCGGCATCGTTTGTATACCAAAGATTCATCGCCGAAGGATGAGCTCGCGTCTGATTAG
>F0OV55004IJ7EP
TGATACGTCTAGAGTTTGATCCTGGCTCAGGATGAACGCTAGCGGTGCGCCTAACACATGCAAGTCGAGCGATATAGCGGCGGACGGGTGAGTAACACGTTGGAACCTGCCTCGAACTCAGGGATAGCCATCCGAAAGGATGACTAATACCGGATAGTCCCGAAAGGGTAAAGATTTTTCGGTTCGAGAGGGGCCTGCGGCCTATCAGCTAGTTGGTAAGGTAATGGCTTACCAAGGCTATGACGGGTAACTGGTGTGAGAGCA
>F0OV55004I7BPI
TGATACGTCTAGAGTTTGATCCTGGCTCAGAACGAACGCTGGCGGCGTGCTTAACACATGCAAGTCGAACGCGAAAGGGACTTCGGTCCTGAGTAAAGTGGCGCACGGGTGAGTAACACGTGGATAATCTACCCGATGGACCGGGATAACACTTCGAAAGGGGTGCTAATACCGGATAAGCCCACAGGCTCCCTGGAGCTTGCGGGAAAAGGTGGGGACCTTCGGGCCTGCCGTCATCGGATGAGTCCGCGGCCCATTAGCTAGTTGGTGGGGTAACGG
>F0OV55004IIBSF
TGATACGTCTAGAGTTTGATCCTGGCTCAGGATGAACGCTAGCGACAGGCCTAACACATGCAAGTCGAACGGGATTTATCCTTCGGGGTAATGAGAGTGGCGCACGGGTGAGTAACGCGTATGCAACCTACCTGTAACTGGGGAATAGCTCCCTGAAAGGGGAATTAACACCGCATAAGACCACACTTTCGCATGGAAGAGTGGTAAAATATTTATAGGTTACAGATGGGCATGCGTGACATTAGTTTGTTGGTGAGGTAACGG
>F0OV55004IKNY4
TGATACGTCTAGAGTTTGATCCTGGCTCAGGATGAACGCTAGCGGCAGGCTTAACACATGCAAGTCGAGGGGTAACAGGGTGCTTGCACCGCTGACGACCGGCGCACGGGTGCGTAACGCGTATACAATCTACCTTTACAGGGGCATAGCCCGGGGAAACCCGGATTAATATCCCATGGTATCATTTAGTGGCATCACTTGAATGATTAAAGCTTCGGCGGTAGAAGATGAGTATGCGTCCTATTAGTTAGTTGGTAAGGTAACGG
>F0OV55004I01UD
TGATACGTCTAGAGTTTGATCCTGGCTCAGGATAAACGCTGGCGGCGTGCCTTACGCATGCAAGTCGAACGATTCTGATTTATCAGTTTAGTGGCAAACGGGTGAGTAACACGTAAGTAACCTGCCCTTAAGCAGGGGATAATCCGCCGAAAGGTGGACTAATACCGTATGTGATAACAGAGGTAATGCTTTGTTATTAAAGCCTTCGGGCACTTAAGGAGGGGCTTGCGGCCGATTAGCTAGTTGGTGGGGTAACGGTTCACCAAGGCGATGATCGG
>F0OV55004JA9OO
TGATACGTCTAGAGTTTGATCCTGGCTCAGGATGAACGCTGGCGGCGTGCCTAATACATGCAAGTCGAACGCACTAGTTTACTAGTGAGTGGCGAACGGGTGAGTAACACGTAGGTAACCTGCCCTCAAGACGAGGATAACCGTTGGAAACGATGGCTAAGACTGGATAGGAACAGAAGAGGCATCTCTTGTGTTTTAAAAGACCTAGCAATAGGTATGCTTGAGGAGGGGCCTGCGGCGCATTAGTTAGTTGGCGGGGTGAAGG
>F0OV55004ILS6Q
TGATACGTCTAGAGTTTGATCCTGGCTCAGAATGAACGCTGGCGGTAGGCTTAACACATGCAAGTCGGACGGAAACGATAGATTAGCTTGCTATTCTAGGCGTCGAGTGGCGGACGGGTGAGTAACGCGTGGGAATCTACCCTATAGTTGGGGACAACATATGGAAACGTATGCTAATACCGAATATGCTCTACGGAGTAAAGGAGCCCTCTTCTTGAAAGGTTTCGCTATAGGATGAGCCCGCGTAGGATTAGCTAGTTGGTAAGG
>F0OV55004IMJ4I
TGATACGTCTAGAGTTTGATCCTGGCTCAGAACGAACGCTGGCGGCGTGCTTAACACATGCAAGTCGAACGCGAAAGGGACCTTCGGGTCCTGAGTAAAGTGGCGCACGGGTGAGTAACACGTGGATAATCTACCCGGTGATCTGGGATAACATTCCGAAAGGAGTGCTAATACCGGATAAGCCCACGGGCCCTTCGGAGCTTGCGGGAAAAGGTGGGGACCTTCGGGCCTACTGTCATTGGATGAGTCCGCGGCCCATTAGCTAGTTGGTAGGGTAATGG
>F0OV55004IDAM2
TGATACGTCTAGAGTTTGATCCTGGCTCAGAACGAACGCTGGCGGCGTGCTTAACACATGCAAGTCGAACGCGAAAGGGACTTCGGTCCTGAGTAAAGTGGCGCACGGGTGAGTAACACGTGGATAATCTACCCGATGGACCGGGATAACACTTCGAAAGGGGTGCTAATACCGGATAAGCCCACAGGCTCCCTGGAGCTTGCGGGAAAAGGTGGGGACCTTCGGGCCTGCCGTCATCGGATGAGTCCGCGGCCCATTAGCTAGTTGGTGGGGTAACGG
>F0OV55004IU280
TGATACGTCTAGAGTTTGATCCTGGCTCAGAGTGAACGCTGGCGGCGTGCTTAACACATGCAAGTCGAACGAGAACGGGACATAGCTTGCTATGTTTGTCAGCTAAGTGGCGGACGGGTGAGTAATGTATAGCTAATGTACCCCTTGGAGGGGGATAACAGTTGGAAACGGCTGCTAATACCCCATACTCCTTCTATCTTAATGGTAGTTGGGAAATGTTTTTTCGCCAAGGGATCGGGCTATATGGTATCAGTTAGTTGGTGAGG
>F0OV55004IEZMP
TGATACGTCTAGAGTTTGATCCTGGCTCAGGATGAACGCTGGCGGCGTGTCTAAGGCATGCAAGTCGAATGGGTTAGACCCATGGCAAACGGGTGAGTAACACATTGGTAACCTACCCCGAAGTGTGGCATAATCAGCCGAAAGGTTGGATAATTCCACATGTGCTCTGACAATTATGTTGTTAGAGTAAAGATTTATCGCTTCGGGAGGGGCCTATGGCCTATCAGCTAGTTGGTAAGGTAAAAGCTTACCAAGGCTACGACGGG
>F0OV55004IK64X
TGATACGTCTAGAGTTTGATCCTGGCTCAGAACGAACGCTGGCGGCGTGCCTAACACATGCAAGTCGTACGTGAAATCTTCCCTCGGGTTGAGAGTAAAGTGGCGCACGGGTGAGTAACGCGTGGGTAATCTACCCATGGGTTCGGGATAACCGGCCGAAAGGCTGGCTAATACCGGATGATGTCACCGTACACAGGTCCGGTGACCAAAGGGGGCGTAAGCTTCCGCCGATGGATGAGCCCGCGTACCATTAGCTAGTTGGTGGGGTAATGGCCT
>F0OV55004IDJVH
TGATACGTCTAGAGTTTGATCCTGGCTCAGAACGAACGTTAGCGGCGTGCTTAACACATGCAAGTCGAACGAGAAAGTATCTTCGGATATGAGTAGAGTGGCGCACGGGTGAGTAACACGTGGGTAACCTGCCCTTTGGAGGGGGACAACATCTGGAAACGGATGCTAATACCGCATAAGTCGTCTTCGGACGGGAAAGGTGGCTTCGGCTACCGCCAGAGGATGGGCCCGCGTCCCATCAGCTAGTTGGTAAGGTAACGGCTTACCAAGGCAACG
>F0OV55004JEX62
TGATACGTCTAGAGTTTGATCCTGGCTCAGGATGAACGCTGGCGGCGTGCCTAATACATGCAAGTCGAACGGGAAGCCTGTTTTCGGATAGGTGGAGAGTGGCGCACGGGTGAGTAACACATGGCTGACCTGCCCTTCAGCGGGGGACAACCAGTGGAAACGCTGGCTAATACCCCATACGTTCGCCGGAATTAGAACCCGGTGAAGAAAACCTTGGTGCTGAAGGAGGGGGCTGTGGCCCATCAGCTAGTTGGTAGGGTAGCGGCCT
>F0OV55004H90P8
TGATACGTCTAGAGTTTGATCCTGGCTCAGAACGAACGCCGGCGGCAGGCCTAACACATGCAAGTCGAGCGAGATCTTCGGATCTAGCGGCGGACGGGTTAGTAACGCGTGGGAATATGCCCTTTGGTACGGAATAGCCTCGGGAAACTGGGAGTAATACCGTATGAGCCCTTCGGGGGAAAGATTTATCGCCAAAGGATTAGCCCGCGTTGGATTAGATAGTTGGTGGGGTAATGGCCTACCAAGTCGACGATCCATAGCTGGTTTGAGAGG
>F0OV55004JCKZH
TGATACGTCTAGAGTTTGATCCTGGCTCAGAACGAACGCTGGCGGCGTGCTTAACACATGCAAGTCGAACGCGAAAGGGACTTCGGTCCTGAGTAAAGTGGCGCACGGGTGAGTAACGCGTGGATAATCTACCCAATGATCCGGGATAACACTTCGAAAGGGGTGCTAATACCGGATAAGACCACGGGATCTACGGGTTCTGCGGTAAAAGGTGGGGACCTTCGGGCCTACCGTCATCGGATGAGTCCGCGTACCATTAGCTAGTTGGTGGGGTAATGGCCT
>F0OV55004JE300
TGATACGTCTAGAGTTTGATCCTGGCTCAGGATGAACGCTAGCGGGAGGCTTAACACATGCAAGTCGAGCGGGATTTACCTTCGGGTAATGAGAGCGGCGGACGGGTGAGTAACGCGTATGCAACCTACCTTTTACAGGGGAATAGCCCAGAGAAATTTGGATTAATACCCCATGGTACTATAAGATCGCATGGTTTTATAGTTAAAGATTCATCGGTAAAAGATGGGCATGCGTGACATTAGATTGTTGGCGGGGTAACGGCCCACCAAGT
>F0OV55004IB8FG
TGATACGTCTAGAGTTTGATCCTGGCTCAGGATGAACGCTGGCGGCGTGCCTAACACATGCAAGTCGAACGCGAAGCCTGAAGCAATTCGGGCGGAGAGTGGCGAACGGGTGAGTAACACATGGCTAACCTGCCCCTCAGAGGGGGACAACCGCTGGAAACGGTGGCTAATACCCCATACGTTCGTGGGAATTAGAGGTTCCGCGAAGAAAGGTTCCGGCGCTGAGGGAGGGGGCTGTGGCCCATCAGCTAGTTGGTAGGGTAATGGCCT
>F0OV55004H9NZ1
TGATACGTCTAGAGTTTGATCCTGGCTCAGAACGAACGCTGGCGGCGCGTTTTAAGCATGCAAGTCGAGCGGCAAGGGCCTTCGGGCCCCTAGAGCGGCGGACGGGTGAGTAACACGTGGACAATCTGCCCCCCGGCCGGGGATAGCCCAGGGAAACCTGGATTAATACCGGATGAGACGGGACGCACACAGGTGCGATCCGGGAAAGGCGCTGCGGCGCCGCCGGGGGATGAGTCCGCGACCCATTAGCTAGACGGCGGGGTAAAGGCCCACCGTGGCGACG
>F0OV55004I8SWO
TGATACGTCTAGAGTTTGATCCTGGCTCAGATTGAACGCTGGCGGCAGGCCTAACACATGCAAGTCGAGCGGTAACAGGGGTAGCTTGCTACCCGCTGACGAGCGGCGGACGGGTGAGTAATGCATAGGAATCTGCCCGGTAGTGGGGGATAACCTGGGAAACCCAGGCTAATACCGCATACGTCCTACGGGAGAAAGGGGGCTCCGGCTCCCGCTATTGGATGAGCCTATGTCGGATTAGCTAGTTGGTGAGGTAATGGCT
>F0OV55004IKWR1
TGATACGTCTAGAGTTTGATCCTGGCTCAGGACGAACGCTGGCGGCGTGCCTAACACATGCAAGTCAAGGAGAAAGACTGGTTTCGGCCGGTCAAGTAAACTGGCGGACGGGTGAGTAACGCGTAGGCGACCTGCCCTTGTGTTTGGAATAACCCCGAGAAATTGGGCTAATACCGAATGACGCATTGAGTATGCATGTACTTGATGTTAAAGGTGCTGCAAGGTACCGCACAGGGATGGGCCTGCGTTCCATTAGTTAGATGGG
>F0OV55004H9RWA
TGATACGTCTAGAGTTTGATCCTGGCTCAGGATAAACGCTGGCGGCATGCCTAATACATGCAAGTCGAACGGATCAGCTTAGGCTGGTTAGTGGCGAACGGGTGAGTAACACGTAAGTAACCCAACCTTCAGACGAGGATAACTGCTGGAAACGGTAGCTAATACTGGATAGGATTATCGATAGGATGATTGATAATTTAAAGGCGCTTTCGGGCGGTACTGGAGGAGGGGCTTGCGGCGCATTAGATAGTTGGTGAGGTAACCGG
>F0OV55004JXEI2
TGATACGTCTAGAGTTTGATCCTGGCTCAGAACGAACGCTGGCGGCGTGCTTAACACATGCAAGTCGTACGAGAAAGTTTCCTTCGGGAGATGAGTAGAGTGGCGCACGGGTGAGTAACACGTGGATAATCTGCCCAATGGACCGGGATAACACTTCGAAAGGGGTGCTAATACCGGATAAGCCCACAGGCTCTTCGGAGCTTGCGGAAAAGGTGGGGACCTTCGGGCCTGCCGGTCATTGGATGAGTCCGCGGCCCATTAGCTAGTTGG
>F0OV55004JTJKI
TGATACGTCTAGAGTTTGATCCTGGCTCAGGACGAACGCTGGCGGCGTGCCTAATACATGCAAGTAGAACGCTGAAGGAGGAGCTTGCTTCTCTGGATGAGTTGCGAACGGGTGAGTAACGCGTAGGTAACCTGCCTGGTAGCGGGGGATAACTATTGGAAACGATAGCTAATACCGCATAATAGTAGATGTTGCATGACATTTGCTTAAAAGATGCAATTGCATCACTACCAGATGG
>F0OV55004JNTON
TGATACGTCTAGAGTTTGATCCTGGCTCAGAGCGAACGCTGGCGGCGCGTTTTAAGCATGCAAGTCGAACGGTATATAGTCTTCGGATTATAGAGAGTGGCGAACGGGTGAGTAACACGTAGATAATCTACCTTGAAGTGGGGGATAGTCCATGGAAACATGGAGTAATACCGCATATGTCTTTGGATGAAAGTTCCAATTGGAACGCTTTGAGATGAGTCTGCGGCTCATTAGCTTGTTGGTGGGGTAAAGGCCT
>F0OV55004H6KNZ
TGATACGTCTAGAGTTTGATCCTGGCTCAGAACGAACGCTGGCGGCGTGCTTAACACATGCAAGTCGTACGAGAAAGTTTCCTTCGGGAGATGAGTAGAGTGGCGCACGGGTGAGTAACACGTGGATAATCTGCCCAATGGACCGGGATAACACTTCGAAAGGGGTGCTAATACCGGATAAGCCCACAGGCTCTTCGGAGCTTGCGGGAAAAGGTGGGGACCTTCGGGCCTGCCGTCATTGGATGAGTCCGCGGCCCATTAGCTAGTTGGG
>F0OV55004I6CEU
TGATACGTCTAGAGTTTGATCCTGGCTCAGGATGAACGCTAGCGGTGCGCCTAACACATGCAAGTCGAGCGATATAGCGGCGAACGGGTGAGTAACACGTTGGAACCTGCCTCGAACTCAGGGATAGCCATCCGAAAGGATGATTAATACCGGATAGTCCCGAAAGGGTAAAGATTTTTCGGTTCGAGAGGGGCCTGCGGCCTATCAGCTAGTTGGTAAGGTAATGGCTTACCAAGGCTATGACGGGTAACTGGTGTGAGAGCA
>F0OV55004H6IBQ
TGATACGTCTAGAGTTTGATCCTGGCTCAGGATAAACGCTGGCGGCATGCCTAATACATGCAAGTCGAACGGATCAGCTTAGGCTGGTTAGTGGCGAACGGGTGAGTAACACGTAAGTAACCCAACCTTCAGACGAGGATAACTGCTGGAAACGGTAGCTAATACTGGATAGGATTATCGATAGGATGATTGATAATTTAAAGGCGCTTTCGGGCGGTACTGGAGGAGGGGCTTGCGGCGCATTAGATAGTTGGTGAGGTAACCGG
>F0OV55004H7YUZ
TGATACGTCTAGAGTTTGATCCTGGCTCAGAGTGAACGCTGGCGGCATGCCTAACACATGCAAGTCGAACGGATTCCGGCAATTTACCGCCGGGATGAGTGGCAGACGGGTGAGTAATACGTGGACAATCTGCCTTTGAGAGAGGGATAACCCCGGGAAACCGGGGCTAATACCGCGTGAGACCACGTCCCCGCATGGGGATGAGGTTGAAGCTCCGCAAGGGGCGCTTAAAGATGAGTTCACGGCCTATCAGCTAGTTGGTG
>F0OV55004IK9EP
TGATACGTCTAGAGTTTGATCCTGGCTCAGGATGAACGCTAGCGGCAGGCCTAACACATGCAAGTCGAACGCACCGGTTTACCGGTGAGTGGCGAACGGGTGAGTAACACGTAGGTAACCTGCCCTCAAGACGAGGATAACCGTTGGAAACGATGGCTAAGACTGGATAGGAACCGAGGAGGCATCTCCATGGTTTTAAAGGACCCGCAAGGGTACGCTTGAGGAGGGGCCTGCGGCGCATTAGTTAGTTGGCGGGGTGAAGGCCCACCAAGACTTTGA
>F0OV55004IKCRE
TGATACGTCTAGAGTTTGATCCTGGCTCAGGATGAACGCTAGCGGCAGGCCTAACACATGCAAGTCGAGGGGTAAGGTTCAGCTTGCTGAACACACGACCGGCGCACGGGTGAGTAACGCGTTTGTAATCTACCTCTAACTGGGGCATAGCCCGAAGAAATTCGGATTAATACCCCATAACATCATAGAAGGGCATCCTTTAGTGATTAAAGCTCCGGCGGTTAGAGATGAGCATGCGTGTCATTAGCTTGTTGG
>F0OV55004JSA0T
TGATACGTCTAGAGTTTGATCCTGGCTCAGGATGAACGCTAGCGGCAGGCCTAACACATGCAAGTCGTACGGTAACAGGGAAAAGCTTGCTTTTCCGCTGACGAGTGGCGCACGGGTGCGCAACGCGTATAGAACCTACCCTGTACAGGGGGATAGCCCATGGAAACGTGGATTAATACCCCGTGGAGACTTAAGGTGGCATCACTTTTAGTTTAAAGTTTCGGCGGTACGGGATGGCTATGCGTCCCATTAGTTAGTAGGTGAGGTAACGGCTC
>F0OV55004JIMSL
TGATACGTCTAGAGTTTGATCCTGGCTCAGGATGAACGCTGGCGGCGTGCCTAATACATGCAAGTCGAACGCACTAGTTTACTAGTGAGTGGCGAACGGGTGAGTAACACGTAGGTAACCTGCCCTTAAGACGAGGATAACCATTGGAAACGATGGCTAAGACTGGATAGGAATATTTAAGGCATCTTAAATATTTTAAAAGACCTAGCAATAGGTATGCTTAAGGAGGGGCCTGCGGCGCATTAGTTAGTTGGTGAGGTGAGAG
>F0OV55004JQEOB
TGATACGTCTAGAGTTTGATCCTGGCTCAGGATGAACGCTGGCGGCGTGCCTAACACATGCAAGTCGAGCGAGAGTTTGAGGAACGAGCCTTCGGGTAAGGGAATCGAATGAAAGCGGCGGACGGGTGAGTAACGCGTGGGTAACCTGCCCTATGGAGGGGGATAACGCAGAGAAATTTGCGCTAATACCGCATAAGCGCACAGTATCGCATGATACAGTGTGAAAAACTCCGGTGCCATAGGATGGACCCGCGT
>F0OV55004IUQ9E
TGATACGTCTAGAGTTTGATCCTGGCTCAGGATGAACGCTAGCGGCAGGCTTAACACATGCAAGTCGAGGGGTAACAGGGTGCTTGCACCGCTGACGACCGGCGCACGGGTGCGTAACGCGTATACAATCTACCTTTTACAGGGGCATAGCCCGGGGAAACCCGGATTAATATCCCATGGTATCATTTAGTGGCATCACTTGAATGATTAAAGTTTCGGCGGTAAAAGATGAGTATGCGTTCTATTAGCTAGATGGTAAGGTAACGG
>F0OV55004IR1VX
TGATACGTCTAGAGTTTGATCCTGGCTCAGAACGAACGCTGGCGGCGTGCTTAACACATGCAAGTCGTACGAGAAAGTTTCCTTCGGGAGATGAGTAGAGTGGCGCACGGGTGAGTAACACGTGGATAATCTGCCCAATGGACCGGGATAACACTTCGAAAGGGGTGCTAATACCGGATAAGCCCACAGGCTCTTCGGAGCTTGCGGGAAAAGGTGGGGACCTTCGGGCCTGCCGTCATTGGATGAGTCCGCGGCCCATTAGCTAGTTGGG
>F0OV55004I9G5B
TGATACGTCTAGAGTTTGATCCTGGCTCAGAATGAACGCTGGCGGCATGGATTAGGCATGCAAGTCGAACGTGAAATCTTTCTTCGGAAGGATGGAAAGTGGCGAAAGGGTGAGTAACACGTGAGTAACCTGCCCCCGAATCAGGGATAGCCCCGGGAAACCGGGATTAATACCCGATGCGGTCTCCGCCTCGCATGGGGCGCTGTACCAAAGATTTATTGTTCGGGGATGGGCTCGCGTCCTATTAGCTTGTTGGTGAGGTAACGGCTC
>F0OV55004IJN27
TGATACGTCTAGAGTTTGATCCTGGCTCAGAATCAACGCTGGCGGCGTGCCTAACACATGCAAGTCGAACGAGAAAGTGGGGCTTGCTCCACGAGTAAAGTGGCAAACGGGTGAGTAACACGTGAACAACCTACCCTCGAGTGGGGAATAACACCGCGAAAGCGGTGCTAATACCGCATAACATCCCGGGGTCGCATGGTCCTGGGATCAAAAGCGCAAGTTGCTTGAGGAGGGGTTCACGGCTGATTAGCTAGTTGGTGAGGTAACCGG
>F0OV55004JZSF7
TGATACGTCTAGAGTTTGATCCTGGCTCAGAACGAACGCTGGCGGCAGGCCTAACACATGCAAGTCGAGCGGCACCTTCGGGTGTAGCGGCGGACGGGTTAGTAACGCGTGGGAACGTGCCCTTCTCTACGGAATAGCCTCGGGAAACTGAGAGTAATACCGTATACGCCCTTTGGGGAAAGATTTATCGGAGAAGGATCGGCCCGCGTCTGATTAGATAGTTGGTGGGGTAATGGCCTACCAAGTCTACGATCAGTAGCTGGTTTTAGAGG
>F0OV55004I2M9G
TGATACGTCTAGAGTTTGATCCTGGCTCAGGACGAACGCTGGCGGCGGGCTTAACACATGCAAGTCGCGGGAGAAGCCGGGCCTTCGGGCCAGGTGGAGACCGGCGGATGGGTGAGTAACGCGTAGGCAATCTGCCGTTAGGACTGGGATAACCCACCGAAAGGTGAGCTAATACCGGATGATGCAGCGGGGCCGCATGGCCACAGTTGTTAAATCCTTCGGGAGCCTAACGATGAGCCTGCGTGCCATTAGCTAGTTGGTAGGG
>F0OV55004I51S4
TGATACGTCTAGAGTTTGATCCTGGCTCAGGATGAACGTTGGCGGCGTGCCTAATACATGCAAGTCGAACGAAGAATTTAGAGTAGCAATACCCTGAATTTCTTAGTGGCGAACGGGTGAGTAACGCGTTGGTGACCTGCCCCAAAGAAAGGGATAACAGTTCGAAAGGGCTGCTAATACCTTATGCGATCATTTAGTTTAGACGCTTTATGATCAAAGGAGCTTGCTCCGCTTTGGGAGGGGCCTGCGTACCATCAGCTAGTTGGG
>F0OV55004IXFKB
TGATACGTCTAGAGTTTGATCCTGGCTCAGGATGAACGCTAGCGGTGCGCCTAACACATGCAAGTCGAACGAGAAAGGGACTTCGGTCCTGAGTAGAGTGGCGCACGGGTGAGTAACACGTGGATAATCTACCCAATGATTCGGAATAACACTTCGAAAGGGGTGCTAATACCGGATAACACCGCACTATGGCATCATAGAGCGGTCAAAGGAGAAATCCGGTGTAAGATGGCCTCGCGCCCGATTAGTTAGTTGGTGGGGTAACCGG
>F0OV55004IHH63
TGATACGTCTAGAGTTTGATCCTGGCTCAGGATGAACGCTGGCGGCGTGCCTAACACATGCAAGTCGAGCGGAGATTACGAGGAGTACTTGTACAAATTGTAATCTTAGCGGCGGACGGGTGAGTAACACGTGAGGAACCTGCCCTTGAGTGGGGAATAACACCGAGAAATGGGTGCTAATACCGCATAATGTCTTGGAAGCGCATGCTTTCGGGACCAAAGGATTTATTCGCTTAAGGATGGACTCGCGTCCGATTAGGTAG
>F0OV55004JNQNZ
TGATACGTCTAGAGTTTGATCCTGGCTCAGAACGAACGCTGGCGGCGTGCTTAACACATGCAAGTCGAACGTGAAAGGGACTTCGGTCCTGAGTAAAGTGGCGCACGGGTGAGTAACACGTGGATAATCTACCCGATGGACCGGGATAACACTTCGAAAGGGGTGCTAATACCGGATAAGCCCACAGGCTCTTTGGAGTTTGCGGGAAAAGGTGGGGACCTTCGGGCCTACTGTCATTGGATGAGTCCGCGGCCCATTAGCTAGTTGGTAGGGTAATGG
>F0OV55004I4NA6
TGATACGTCTAGAGTTTGATCCTGGCTCAGGATGAACGCTGGCGGCGTGCCTAATACATGCAAGTCGAACGCACCATTTCGGTGGTGAGTGGCGAACGGGTGAGTAACACGTAGATAACCTGCCCTTAAGACGAGGATAACCATTGGAAACGATGGCTAAGACTGGATAGGAATATTAGAGGCATCTCTGATATTTTAAAAGACCTAGCAATAGGTATGCTTAAGGAGGGGTCTGCGGCGCATTAGTTAGTTGGTGGGGTG
>F0OV55004IDAL8
TGATACGTCTAGAGTTTGATCCTGGCTCAGGATGAACGCTAGCGACAGGCCTAACACATGCAAGTCGAACGGGATTTATCCTTCGGGGTAATGAGAGTGGCGCACGGGTGAGTAACGCGTATGCAACCTACCTGTAACTGGGGAATAGCTCCCTGAAAGGGGAATTAACACCGCATAAGACCACACTTTCGCATGGAAGAGTGGTAAAAATATTTTATAGGTTTACAGATGGGCATGCGTGACATTAGTTTGTTGGTGAGGTAACGG
>F0OV55004ITQS4
TGATACGTCTAGAGTTTGATCCTGGCTCAGGACGAACGCTGGCGGCGTGCCTAACACATGCAAGTCTACTCAGCAATGGGTGGCGAACGGGTGAGTAACGCGTAGATAATCTGCCCTTTAATCACGGATAACCTAGTGAAAACTGGACTAATACGGGATATTATCACTGATCGGCATCGATGGTGATGAAAGACTACGGGTCGTTAAAGGATGAGTCTGCGTATCATTAGCTAGTTGGCGGGGTAACGGCCCACCAAGG
>F0OV55004JKMSD
TGATACGTCTAGAGTTTGATCCTGGCTCAGGACGAACGCTGGCGGCGTGCTTAACACATGCAAGTCAAGGAGAAAGTTTCTTTCGGGAGATAAGTAAACTGGCGCACGGGTGAGTAAAATGTAAGTAATCTACCCTTTGGATGGGAATAACTACTAGAAATGGTGGCTAATACCGAATAATGCAGCGGCACCGAGTGGTGATGTTGTTAAAGACCGAAAGGTTGCCAAGGGATGAGCTTGCATCTGATTAGCTAGTTGGCGGGGTAAAAG
>F0OV55004IDW3O
TGATACGTCTAGAGTTTGATCCTGGCTCAGAACGAACGCTGGCGGCGTGCTTAACACATGCAAGTCGAACGCGAAAGAGTTCTTCGGAACTTGAGTAGAGTGGCGCACGGGTGAGTAACGCGTAAGTGATCTACCCCTGTATCTGGAATAACTATGGGAAACTGTAGCTAATACCGGATACGTTCATGTGATTGCGATCATGTGAAGAAAGATGGCCTCTGACATAAGCTATCGTACAGGGAGGAG
>F0OV55004I59CL
TGATACGTCTAGAGTTTGATCCTGGCTCAGGATGAACGTTGGCGGCGTGCCTAATACATGCAAGTCGAACGCGAAGCTTGTTTTCGGACGAGCGGAGAGTGGCGCACGGGTGAGTAACACATGGCTGACCTGCCCTTCAGAGGGGGACAACCACTGGAAACGGTGGCTAATACCCCATATGCTCACGGTGATTAGAAAGCGGTGAGGAAACGTTCCGGCGCTGAAGGAGGGGGCTGTGGCCCATCAGCTAGTTGGTGTGG
>F0OV55004I4DFL
TGATACGTCTAGAGTTTGATCCTGGCTCAGAACGAACGCTGGCGGCAGGCTTAACACATGCAAGTCGAACGCCCCGCAAGGGGAGTGGCAGACGGGTGAGTAACGCGTGGGAATCTACCCAGTTCTACGGAACAACACAGGGAAACTTGTGCTAATACCGTATACGCCCCAAGGGGGAAAGATTTATCGGAATTGGATGAGCCCGCGTTGGATTAGCTAGTTGGTGGGGTAATGGCCTACCAAGGCGACGATCCATAGCTGGTCTGAGAGGA
>F0OV55004IGH83
TGATACGTCTAGAGTTTGATCCTGGCTCAGGACGAACGCTGGCGGCGTGCTTAATACATGCAAGTCGAGCGTGAAAGTCCCTTCGGGGATGAGTAAAGCGGCGCACGGGTGAGGAACACGTAGATTATCTGCCCCTGAGACTGAGATAACCCTGGGAAACCGGGGCTAATACCGGATGAAGCATCATTATTGGTTTAATGATGTTAAAGTGGCGCAAGTCACACTTGGGGATGAGTCTGCGACCTATCAG
>F0OV55004I05TE
TGATACGTCTAGAGTTTGATCCTGGCTCAGGACGAACGCTGGCGGCGTGCTTAACACATGCAAGTCTAGGGGAAAGTGGTCTTCGGATCGCAAGTATACTGGCGAACGGGTGAGTAACACGTAGGTAATCTACCTTCGAGATTGGGATAACGTCGAGAAATTGACGCTAATACCGAATGATGCCTCGGTAGTTAATATCGGGATGAAAGATGGGGATCTTCGGACCTATCGCTTGAAGATGAGCCTGCGTCTGATTAG
>F0OV55004I75RS
TGATACGTCTAGAGTTTGATCCTGGCTCAGGACGAACGCTGGCGGCGTGCCTAATACATGCAAGTCGAGCGGAACCATTGGAGCTTGCTCCTTTGGTTTAGCGGCGGACGGGTGAGTAACACGTGGGCAACCTGCCCTGCAGATCGGGATAACTCCGGGAAACCGGTGCTAATACCGAATAGTTTGTGGCCTCTCATGAGGCTGCACGGAAAGACGGTTTCGGCTGTCATTGCAGGATGGGCCCGCGGCGCATTAG
>F0OV55004H7K5R
TGATACGTCTAGAGTTTGATCCTGGCTCAGGACGAACGCTGGCGGCGTGCTTAACACATGCAAGTCAAGGAGAACAGAAATCTTCGGAATTCTTAGTAAACTGGCGCACGGGTGCGTAACACGTAGGCAATCTACCCTTGAGTGGGGAATAACTCCGGGAAACCGGTGCTAATACCGCATGATGTCAGAATAATGCATATTGTTCTGATTAAAGATTTATCGCTTAAGGATGAGCCTGCGGCCTATTAGCTTGTT
>F0OV55004JFRRP
TGATACGTCTAGAGTTTGATCCTGGCTCAGGATGAACGCTGGCGGCGTGCCTAATACATGCAAGTCGAACGCACCATTTCGGTGGTGAGTGGCGAACGGGTGAGTAACACGTAGTAACCTGCCCACTGGAGGGGGAGAACCACTGGAAACGGTGGCTAATACCGCATAAGCCCGAAAGGGGAAAGCAATTTATTGTGCCGGTGGAGGGGACTGCGGGCCATCAGGAAGATGGTGAGGTAAAAGCTCACCAAACCGACGACGGCTAT
>F0OV55004H2MMS
TGATACGTCTAGAGTTTGATCCTGGCTCAGGATGAACGCTAGCGGCAGGCTTAACACATGCAAGTCGAGGGGCAGCACGTCTTCGGATGGTGGCGACCGGCGCACGGGTGCGTAACGCGTATACAATCTACCTTTTACAGGGGCATAGCCCGGGGAAACCCGGATTAATATCCCATAGTATGTAGGGATGGCATCATCTCTTCATTAAAGTTTCGGCGGTAAAAGATGAGTATGCGTTCTATTAGCTAGATGGTAAGGTAACGG
>F0OV55004IKHB1
TGATACGTCTAGAGTTTGATCCTGGCTCAGAACGAACGCCGGCGGCGCGTTTTAAGCATGCAAGTCGAGCGGCAAGGGCCTTCGGGCCCCTAGAGCGGCGGACGGGTGAGTAACACGTGGACAATCTGCCCCCCGGCCGGGGATAGCCCAGGGAAACCTGGATTAATACCGGATGAGACGGGACCCGCGATGGCGGGATCCGGGAAAGGCGCTACGGCGCCGCCGGGGGATGAGTCTGCGTCCCATTAGCTAGACGGCGGGGTAACGGCCCACCGTGGCGACGATGGGTAG
>F0OV55004IZQ0S
TGATACGTCTAGAGTTTGATCCTGGCTCAGAACGAACGCTGGCGGCAGGCCTAACACATGCAAGTCGAAGGAGAAGCACCTTTCGGGGTGTGGACACTGGCGCACGGGTGAGTAACGCGTGGGAATCTACCCCGGGGTGGGGAATAACCGCTGGAAACGGCGGCTAATACCGCATACGCCTTTTTTAGGGAAAGCTTTAGCGCCCTGGGATGAGCCCGCGTTAGATTAGCTAGTTGGTGGGGTAACGGCCTACCAAGGCGACGATCTATAGCTGGT
>F0OV55004IWZ7X
TGATACGTCTAGAGTTTGATCCTGGCTCAGGATGAACGCTAGCGGCAGGCTTAACACATGCAAGTCGAGGGGCAGCATGGTCTTCGGACCGATGGCGACCGGCGCACGGGTGCGTAACGCGTATACAATCTACCTTTTACAGGGGCATAGCCCGGGGAAACCCGGATTAATATCCCATGGTATCATTGAATGGCATCATTTAATGATTAAAGCTTTGGCGGTAAAAGATGAGTATGCGTTCTATTAGCTAGATGG
>F0OV55004I02FI
TGATACGTCTAGAGTTTGATCCTGGCTCAGAGCGAACGTTTGCGGCGGGCCTAACACATGCAAGTCGAACGAGAATCTCTTCGGAGAGGAAAGTGGCGCACGGGTGCGTAACACGTGGATAACCAACCCCCTGGTTCGGGATAACGCTGGGAAACCGGCGCTAATACCGGGTGTGTCCGAGGTGTCATCAGGCGCTTCGGAGAAAGACACGCAAGGGTCGCCAGGGGACGGGTCCGCGTCCCATCAGCTAGTTGGTGGGGTAAAGGCCTACCAAGGCGACGA
>F0OV55004IER5E
TGATACGTCTAGAGTTTGATCCTGGCTCAGAACGAACGCTGGCGGCGTGCTTAACACATGCAAGTCGAACGTGAAAGGGACTTCGGTCCTGAGTAAAGTGGCGCACGGGTGAGTAACACGTGGATAATCTACCCGATGGACCGGGATAACACTTCGAAAGGGGTGCTAATACCGGATAAGCCCACAGGCTCTTTGGAGTTTGCGGGAAAAGGTGGGGACCTTCGGGCCTACTGTCATTGGATGAGTCCGCGGCCCATTAGCTAGTTGGTAGGGTAATGG
>F0OV55004IXIEF
TGATACGTCTAGAGTTTGATCCTGGCTCAGAACGAACGCTGGCGGCGTGCTTAACACATGCAAGTCGAACGTGAAAGGGACTTCGGTCCTGAGTAAAGTGGCGCACGGGTGAGTAACACGTGGATAATCTACCCGATGGACCGGGATAACACTTCGAAAGGGGTGCTAATACCGGATAAGCCCACAGGCTCTTTGGAGTTTGCGGGAAAAGGTGGGGGCCTTCGGGCCTACTGTCATCGGATGAGTCCGCGGCCCATTAGCTAGTTGGTAGGGTAATGG
>F0OV55004IUPAP
TGATACGTCTAGAGTTTGATCCTGGCTCAGGACGAACGCTGGCGGCGTGCCTAATGCATGCAAGTCGAACGAGATTAGTTGCGATACTTCGGTATCAATATTTTGACAGTGGCGAACGGGTGAGTAACGCGTGAACAACCAACCCTTCACAGGGGGACAACATCTGGAAACGGATGCTAATACCGCATATGCTCACGGTACCGCATGGTACAGTGAGGAAAACTCCGGTGGTGAAGGACGGGTTCGCGTTCCATGAGTTAG
>F0OV55004H3BCS
TGATACGTCTAGAGTTTGATCCTGGCTCAGGATGAACGCTAGCGGGAGGCTTAACACATGCAAGTCGAGCGGCAGCACGGACTTCGGTCTGGTGGCGAGCGGCGCACGGGTGCGTAACGCGTATGCAACCTGCCTTATACAGGGGGATAGCCCATGGAAACGTGGATTAATACCCCATAATATCGTTGAATCGCATGGTTTAACGATTAAAATTTCGATGGTATAAGATGGGCATGCGTCTGATTAGCTTG
>F0OV55004IAJBS
TGATACGTCTAGAGTTTGATCCTGGCTCAGAACGAACGCTGGCGGCAGGCTTAACACATGCAAGTCGAGCGAGACCTTCGGGTCTAGCGGCGGACGGGTGAGTAACGCGTGGGAACGTGCCCTTTGCTACGGAATAGTCCCGGGAAACTGGGTTTAATACCGTATGTGCCCTTCGGGGGAAAGATTTATCGGCAAAGGATCGGCCCGCGTTGGATTAGGTAGTTGGTGGGGTAATGGCCCACCAAGCCGACGATCCATAGCTGGTTTGA
>F0OV55004IZEXS
TGATACGTCTAGAGTTTGATCCTGGCTCAGAACGAACGCTGGCGGCGCGTCTTAAACATGCAAGTCGGACGATAACCTCAGTGCTTGCACAGAGGGGACAGTGGCGAACGGGTGAGTAGCACGTGGGTAATCTGCCTTTTGGTCGGGGACAACTTCGGGAAACCGGAGCTAATACCGGATAATATGATATTTCGCAAGGAGTATCATTAAAGATGGGGATCGCAAGACCTATCGCCAGAAGATGAGCCTGCGTCCCA
>F0OV55004ILXFV
TGATACGTCTAGAGTTTGATCCTGGCTCAGAATCAACGCTGGCGGCGTGCCTAACACATGCAAGTCGAACGCGAAAGGGGCTTCGGTCCTGAGTAGAGTGGCGAACGGGTGAGTAACACGTGGGTGATCTACCTTCAAGTGGGGGATAGCGTTCCGAAAGGAACGCTAATACCGCATGACGTTCTGGGTTTAAAGACCCGGAAACCAAAGCCGGGGACCGCAAGGCCTGGCGCTGGAAGAGGAGCCCGCGTCCGATTAGCTAGTTGGCGGGGTAACGGCCCACCAAGG
>F0OV55004JIG92
TGATACGTCTAGAGTTTGATCCTGGCTCAGGACTAACGCTGGCGGCGTGCCTAACACATGCAAGTCGAACGAGTTGTTCAACAGTAGCAATACCATTGAACGGCAAGTGGCGAACGGGTGAGTAACACGTAGATAATCTGCCTTTCAGACGGGGACAACCCAGGGAAACTTGGGCTAATACCCGATAAGACCACGTCCAGGGATGGATGCGGCCAAAGGTGGGGGTAACCTCATGCTGGAAGATGAGTCTGCGTCCTATCAGG
>F0OV55004IB5GE
TGATACGTCTAGAGTTTGATCCTGGCTCAGGATGAACGCTAGCGGCGCGCCTAATGCATGCAAGTCGAGCGATGAGGGACTTCTTCGGAAGTGCCATCAGCGGCAGACGGGTGAGTAACACGTGGGTGACCTGCCCTCCAGATGGGGATAACGGATGGAAACATTTGCTAATACCCGATGTCCTTACGAGTCAAATCGATAAGGAAAGCTACGGCGCTGGAGGAGGGGCCTGCGGTCCATCAG
>F0OV55004JCC8Z
TGATACGTCTAGAGTTTGATCCTGGCTCAGAACGAACGCTGGCGGCAGGCCTAACACATGCAAGTCGAGCGCACCTTCGGGTGAGCGGCGGACGGGTTAGTAACGCGTGGGAACGTGCCCTTCTCTACGGAATAGCCTCGGGAAACTGAGAGTAATACCGTATACGCCCTTTGGGGGAAAGATTTATCGGAGAAGGATCGGCCCGCGTTGGATTAGGTAGTTGGTGGGGTAATGGCCTACCAAGCCGACGATCCATAGCTGGTTTGAGAGGATGAT
>F0OV55004IHN9X
TGATACGTCTAGAGTTTGATCCTGGCTCAGAACGAACGCTGGCGGCGCGTTTTAAGCATGCAAGTCGGACGGTAGAAGTCCTTCGGGACTTTGAGAGTGGCGAACGGGTGAGTAACACGTAGATGATCTACCTTGGGATTGGGGATAGCCTATGGAAACATGGGGTAATACCGGATACGTCCTGTCATGTAAGGGTGACAGGGGAAAGGAGCTGAGGCTTCGTCCTGGGATGAGTCTGCGGCTCATTAGCTAGTTGGTGGGGTAAAGG
>F0OV55004I9QAG
TGATACGTCTAGAGTTTGATCCTGGCTCAGGATGAACGCTAGCGACAGGCCTAACACATGCAAGTCGAACGGGATTTATCCTTCGGGGTAATGAGAGTGGCGCACGGGTGAGTAACGCGTATGCAACCTACCTGTAACTGGGGAATAGCTCCCTGAAAGGGGAATTAACACCGCATAAGACCACACTTTCGCATGGAAGAGTGGTAAAATATTTATAGGTTACAGATGGGCATGCGTGACATTAGTTTGTTGGTGAGGTAACGG
>F0OV55004JMLYG
TGATACGTCTAGAGTTTGATCCTGGCTCAGGATGAACGCTAGCGGTGCGCCTAACACATGCAAGTCGAGCGATATAGCGGCGAACGGGTGAGTAACACGTTGGAACCTGCCTCGAACTCAGGGATAGCCATCCGAAAGGATGATTAAATACCGGATAGTCCCGAAAGGGTAAAGATTTTCGGTTCGAGAGGGGTCCTGCGGCCTATCAGCTAGTTGGTAAGGTAATGGCTTACCAAGGCTATGACGGGTAACTGGTGTGAGAGCA
>F0OV55004IAYGJ
TGATACGTCTAGAGTTTGATCCTGGCTCAGGATGAACGCTAGCGGCAGGCCTAACACATGCAAGTCGAGGGGCAGCATTTGTAGCAATACAAGATGGCGACCGGCGCACGGGTGAGTAACGCGTATGCAACCTACCCATAACAGGGGGATAGCTCCCGGAAACGGAAATTAATACCCCATAGTATCCAAAGAGCGCATGCTTTTAGGATTAAAACTCAGGTGGTTATGGATGGGCATGCGTGCCATTAGCTTAGG
>F0OV55004IL00W
TGATACGTCTAGAGTTTGATCCTGGCTCAGAACGAACGCTGGCGGCGCGTTTTAAGCATGCAAGTCGAGCGGCAAGGGCCTTCGGGCCCCTAGAGCGGCGGACGGGTGAGTAACACGTGGACAATCTGCCCCCCGGCCGGGGATAGCCCAGGGAAACCTGGATTAATACCGGATGAGACGGGACGCACACAGGTGCGATCCGGGAAAGGCGCTGCGGCGCCGCCGGGGGATGAGTCCGCGACCCATTAGCTAGACGGCGGGGTAAAGGCCCACCGTGGCGACG
>F0OV55004IRM2F
TGATACGTCTAGAGTTTGATCCTGGCTCAGAACGAACGGTGGCGGTGTGCTTATTACATGCAAGTCGTGCGATAGCCGGTTTCGGCCGGTGAAAGCGGCGCAAGGGTGAGTAACGTATAGATAACCTACCCTCGAGAGGGGGACAACAGCTCGAAAGGGCTGCTAATACCGCGTACGATAGCGAGGACGCCTGTCTTTGCTATGGAAGTGGGGGACCTTCGGGCCTCACGTTCGGGGAGGGATCTATATCCTATTAGCTAGTTGGCGGGGTAACGG
>F0OV55004IUZ03
TGATACGTCTAGAGTTTGATCCTGGCTCAGAACGAACGCTGGCGGCGCGTTTTAAGCATGCAAGTCGAACGGTAAAAGGGTGCTTGCACCCTTTGAGAGTGGCGAACGGGTGAGTAACACGTAGGTGATCTGCCCTTTGGTTGGGGATAGCCTGTGGAAACACAGGGTAATACCGAATAAGATCGGGACTCTTTGGAGATCCGATGAAAGCAGCTTCGGCTGCACCGAAGGATGAGCCTGCGGCTGATTAGCTTGTTGGCGGGG
>F0OV55004IZE3H
TGATACGTCTAGAGTTTGATCCTGGCTCAGGATGAACGCTAGCGGCAGGCCTAACACATGCAAGTCGAGGGGCAGCACGGGTAGCAATACCTGGTGGCGACCGGCGCACGGGTGCGTAACGCGTATGCAACCTACCTTTAACTGGAGCATAGCCCCGAGAAATCGGGATTAATACTCCATAACAACAAGAAGTGGCATCACTTTTTATTTAAAGCTTTGGCGGTTAAAGATGGGCATGCGTGACATTAGTTAGTTGGTGAAGGG
>F0OV55004ITRYB
TGATACGTCTAGAGTTTGATCCTGGCTCAGAATGAACGCTGGCGGCGTGCTTAACACATGCAAGTCGAACGAGAAAGGGATTGCTTGCAGTCCTGAGTAGAGTGGCGCACGGGTGAGTAACACGTGGATAATCTACCTTTGAATCCGGGATAACTGTTCGAAAGAATCGCTAATACCGGATGAAGTCAGTTTTTCCTTGGAGGAATTGATGAAAGACAGCCTCTTCCTGAAAGCTGTTGTTTGAAGATGAGTCCG
>F0OV55004JJR1J
TGATACGTCTAGAGTTTGATCCTGGCTCAGGACGAACGCTGGCGGCGTGCTTAACACATGCAAGTCTAGGGGAAAGTGGTCTTCGGATCGCAAGTATACTGGCGAACGGGTGAGTAACACGTAGGTAATCTACCTTCGAGATTGGGATAACGTCGAGAAATTGACGCTAATACCGAATGATGCCTCGGTAGTTAATATCGGGATGAAAGATGGGGATCTTCGGACCTATCGCTTGAAGATGAGCCTGCGTCTGATTAG
>F0OV55004H8O4S
TGATACGTCTAGAGTTTGATCCTGGCTCAGAACGAACGCTGGCGGCGTGCTTAACACATGCAAGTCGAACGTGAAAGGGACTTCGGTCCTGAGTAAAGTGGCGCACGGGTGAGTAACACGTGGATAATCTACCCGATGGACCGGGATAACACTTCGAAAGGGGTGCTAATACCGGATAAGCCCACAGGCTCTTTGGAGTTTGCGGGAAAAGGTGGGGACCTTCGGGCCTACTGTCATTGGATGAGTCCGCGGCCCATTAGCTAGTTGGTAGGGTAATGG
>F0OV55004IEIQC
TGATACGTCTAGAGTTTGATCCTGGCTCAGGATGAACGCTGGCGGCGTGCCTAACACATGCAAGTCGAGCGCGATTAGTTGGAACGGAGATTTCGGTCAAAGAGAAGATTATGAAAGCGGCGGACGGGTGAGTAACGCGTGAGCAACCTGCCCTGTACAGGGGGATAGCCACTGGAAACGGTGATTAATACCCCATAACCCCAAAGGATCGCATGGTCTAATGGGCAAAGCCTTGGCGGTACAGGATGGGCTCGCGT
>F0OV55004JTBXU
TGATACGTCTAGAGTTTGATCCTGGCTCAGAACGAACGCTGGCGGCGTGCTTAACACATGCAAGTCGTACGAGAAAGTTTCCTTCGGGAGATGAGTAGAGTGGCGCACGGGTGAGTAACACGTGGATAATCTGCCCAATGGACCGGGATAACACTTCGAAAGGGGTGCTAATACCGGATAAGCCCACAGGCTCTTCGGAGCTTGCGGGAAAAGGTGGGGACCTTCGGGCCTGCCGTCATTGGATGAGTCCGCGGCCCATTAGCTAGTTGGG
>F0OV55004ISYG4
TGATACGTCTAGAGTTTGATCCTGGCTCAGGATGAACGTTGGCGGCGTGCCTAATACATGCAAGTCGAACGAAGAGCTTAAAGTAGCAATACTTTGATAACTCTTAGTGGCGAACGGGTGAGTAACGCGTTGGTGACCTACCCCAAAGATAGGGATAACAGCTCGAAAGGGCTGCTAATACCTAATGTTATCATTTGGCTTAGATGCCTTATGATTAAAGGAGCTTGCTCCACTTTGGGAGGGGCCTGCGTCCCATCAG
>F0OV55004IVYMS
TGATACGTCTAGAGTTTGATCCTGGCTCAGGACGAACGCTGGCGGTGCGCCTAACACATGCAAGTCGAACGGTGAAGCGGGCTTCGGCCCGTGGATCAGTGGCGAACGGGTGCGTAACACGTGGGCAACCTGCCCCTCACTCTGGGATAACTCCGGGAAACCGGGGCTAATACCGGATACTCCGGCCGAGCCGCATGGCTCAGCCGGGAAAGGTCCGCTGGTGAGGGATGGGCCCGCGGCCTATCAGCTTGTTGGTGGGGTAACGGCCTACCAAGGCG
>F0OV55004IHK7F
TGATACGTCTAGAGTTTGATCCTGGCTCAGGATGAACGCTAGCGGTGCGCCTAACACATGCAAGTCGAGCGATATAGCGGCGAACGGGTGAGTAACACGTTGGAACCTGCCTCGAACTCAGGGATAGCCATCCGAAAGGATGATTAATACCGGATAGTCCCGAAAGGGTAAAGATTTTTCGGTTCGAGAGGGGCCTGCGGCCTATCAGCTAGTTGGTAAGGTAATGGCTTACCAAGGCTATGACGGGTAACTGGTGTGAGAGCA
>F0OV55004H4OFB
TGATACGTCTAGAGTTTGATCCTGGCTCAGAACGAACGCTGGCGGCGCGTTTTAAGCATGCAAGTCGAGCGGCAAGGGCCTTCGGGCCCCTAGAGCGGCGGACGGGTGAGTAACACGTGGACAATCTGCCCCCCGGCCGGGGATAGCCCAGGGAAACCTGGATTAATACCGGATGAGACGGGACGCACACAGGTGCGATCCGGGAAAGGCGCTGCGGCGCCGCCGGGGGATGAGTCCGCGACCCATTAGCTAGACGGCGGGGTAAAGGCCCACCGTGGCGACG
>F0OV55004I11LN
TGATACGTCTAGAGTTTGATCCTGGCTCAGGACGAACGCTGGCGGCGTGCTTAACACATGCAAGTCGAACGAGAAAGTTCCTTCGGGAGCGAGTACAGTGGCGCACGGGTGAGTAACACGTGGATAACCAACCCTCAGGTGGGGGATAACACTCCGAAAGGAGTGCTAATCCCGCATAAGACCACGGCAACTGCGGTTGCTGAGGTAAAAGGAGCTTTACTGTTCCGCCTGAGGACGGGTCCGCGGCCCATTAGTTAGTTGGCAGGGTAATGG
>F0OV55004IBUNI
TGATACGTCTAGAGTTTGATCCTGGCTCAGAATGAACGCTGGCGGCGTGCTTAACACATGCAAGTCGAACGAGAAAGGGATTGCTTGCAGTCCCGAGTAGAGTGGCGCACGGGTGAGTAACACGTAGATAATCTGCCTTCAAGCCTGGGATAACTATTCGAAAGGGTAGCTAATACCGGATAAAGTCGATCTACACAAGTAGATTGATGAAAGATTGCCTCTTCTTGAAAGCAATTGTTTGGAG
>F0OV55004I6WQ0
TGATACGTCTAGAGTTTGATCCTGGCTCAGGATGAACGCTAGCGGCAGGCTTAACACATGCAAGTCGAGGGGTAACGATGGCTTCGGCCAGGCGACGACCGGCGCACGGGTGCGTAACGCGTATACAATCTGCCTTTGACAAAGGGATAGCCCCGAGAAATCGGGATTAATACCTTATAATATCTTGATATGGCATCATACTAAGATCAAAGCTCCGGCGGTCAAAGATGGGCATGCGTCCCATTAGTTAGTTGG
>F0OV55004JQPEO
TGATACGTCTAGAGTTTGATCCTGGCTCAGGACGAACGCTGGCGGCGTGCCTAACGCATGCAAGTCGAGCGAGGGGAGGTCGCAAGACCGAACCTAGCGGCGAACGGGTGAGTAACACGTGGGTAATCTGCCTTTGAGACGGGGATAGCCCCGGGAAACTGGGGATAATACCGGATGTGATCCAGCTGACGGAGGTTAGTTGGAGGAAAGGCGCAAGCCGCTCATAGATGAGCCCGCGGCCCATTAGCTAGTTGGTAGGGTAAAGGCCT
>F0OV55004IB1ZL
TGATACGTCTAGAGTTTGATCCTGGCTCAGGACGAACGCTGGCGGCGTGCCTCATACATGCAAGTCGAACGCACCGGTTTACCGGTGAGTGGCGAACGGGTGAGTAACACGTAGGTAACCTGCCCTCAAGACGAGGATAACCGTTGGAAACGATGGCTAAGACTGGATAGGAACCGAGGAGGCATCTCTTTGGTTTTAAAGGACCCGCAAGGGTACGCTTGAGGAGGGGCCTGCGGCGCATTAGTTAGTTGGCGGGGTGAAGGCCCACCAAGACTTTG
>F0OV55004IS2SU
TGATACGTCTAGAGTTTGATCCTGGCTCAGAACGAACGCTGGCGGCGTGCTTAACACATGCAAGTCGTACGAGAAAGTTTCCTTCGGGAGATGAGTAGAGTGGCGCACGGGTGAGTAACACGTGGATAATCTGCCCAATGGACCGGGATAACACTTCGAAAGGGGTGCTAATACCGGATAAGCCCACAGGCTCTTCGGAGCTTGCGGGAAAAGGTGGGGACCTTCGGGCCTGCCGTCATCGGATGAGTCCGCGGCCCATTAGCTAGTTGGG
>F0OV55004I3HX4
TGATACGTCTAGAGTTTGATCCTGGCTCAGAACGAACGCTGGCGGCGTGCTTAACACATGCAAGTCGAACGTGAAAGGGACTTCGGTCCTGAGTAAAGTGGCGCACGGGTGAGTAACACGTGGATAATCTACCCGATGGACCGGGATAACACTTCGAAAGGGGTGCTAATACCGGATAAGCCCACAGGCTCTTTGGAGTTTGCGGGAAAAGGTGGGGACCTTCGGGCCTACTGTCATTCGGATGAGTCCGCGGCCCATTAGCTAGTTGGTAGGGTAATGG
>F0OV55004H44UG
TGATACGTCTAGAGTTTGATCCTGGCTCAGGACGAACGCTGGCGGCGTGCTTAACACATGCAAGTCAAGGCAGAAAATACTTTCGGGTATGAGTAAACTGGCGAACGGGTGAGTAACATGTAGGTAATTTACCTTTGAATGGGGGATAGCCACGGGAAACTGTGATTAATACCGCATAAAGTCCGATTACGATGGTATTCGGATGAAAGTTGGGGACTTTCGGGCCCAACGTTTGAAGATAAGCCTGCATCTGATTAGTTAGTTGGTAGGGTAATGG
>F0OV55004I9J87
TGATACGTCTAGAGTTTGATCCTGGCTCAGAACGAACGCTGGCGGCGCGTTTTAAGCATGCAAGTCGAACGGTAACAGGGACTTCGGTCCGCTGACGAGTGGCGAACGGGTGAGTAACACGTAGGTGATCTACCCATGGGTTGGGGATATACTGTGGAAACACAGGGTAATACCGAATAGGCTTACCGGACTGCGGTCTGGAGAGCAAAGGGGCTTTGGCCTCGCCTGTGGATGAGCCTGCGGCTGATTAGCTAGTTGGTGGGGTAAAGG
>F0OV55004IMANV
TGATACGTCTAGAGTTTGATCCTGGCTCAGGATGAACGCTGGCGGCGTGCTTAACACATGCAAGTCTAGGAAAGGCTTCGAGCTTGCTTGAGGCTGAAACTGGCGAACGGGTGAGTAACACGTAGATAACCTACCCATTGGCGGGGGATAACGTCGAGAAATTGACACTAATACCGCATAAGATCCCGGGATGATTTTCCGGGATGAAAGGGGGCTTCGGCTTCCACCGATGGATGGGTCTGCGTCTGATTAGCTTGTTGGTG
>F0OV55004INTT9
TGATACGTCTAGAGTTTGATCCTGGCTCAGAACGAACGCTGGCGGCGTGCCTAACACATGCAAGTCGAGCGGGAAAGTTCCCTTCGGGAGCGAGTACAGCGGCGCACGGGTGGGTAACACGTAGGTAACCTACCCGGGAGACTGGGATAACCCGTCGAAAGACGGGCTAATACCGGATAAGACCACGGGGGCTTCGGCCCTTGAGGTAAAAGGTGGCCTCTGCTTGCAAGCTACCACTTCTGGATGGGCCTGCGGGCCATTAGCTAGTTGGTGAGGTAACGGCCC
>F0OV55004H3VVI
TGATACGTCTAGAGTTTGATCCTGGCTCAGGACGAACGCTGGCGGCGTGCCTAACACATGCAAGTCTACTCAGCAATGGGTGGCGAACGGGTGAGTAACGCGTAGATAATCTGCCCTTTAATCACGGATAACCTAGTGAAAACTGGACTAATACGGGATATTATCACTGATCGGCATCGATGGTGATGAAAGACTACGGGTCGTTAAAGGATGAGTCTGCGTATCATTAGCTAGTTGGCGGGGTAACGGCCCACCAAGG
>F0OV55004I8LFO
TGATACGTCTAGAGTTTGATCCTGGCTCAGGATGAACGCTAGCGGTGCGCCTAACACATGCAAGTCGAGCGATATAGCGGCGAACGGGTGAGTAACACGTTGGAACCTGCCTCGAACTCAGGGATAGCCATCCGAAAGGATGATTAATACCGGATAGTCCCGAAAGGGTAAAGATTTTTCGGTTCGAGAGGGGCCTGCGGCCTATCAGCTAGTTGGTAAGGTAATGGCTTACCAAGGCTATGACGGGTAACTGGTGTGAGAGCA
>F0OV55004H25XT
TGATACGTCTAGAGTTTGATCCTGGCTCAGAACGAACGCTGGCGGCGTGCTTAACACATGCAAGTCGAACGTGAAAGGGACTTCGGTCCTGAGTAAAGTGGCGCACGGGTGAGTAACACGTGGATAATCTACCCGATGGACCGGGATAACACTTCGAAAGGGGTGCTAATACCGGATAAGCCCACAGGCTCTTTGGAGTTTGCGGGAAAAGGTGGGGACCTTCGGGCCTACTGTCATTGGATGAGTCCGCGGCCCATTAGCTAGTTGGTAGGGTAATGG
>F0OV55004IDWP1
TGATACGTCTAGAGTTTGATCCTGGCTCAGGATGAACGCTGACAGAATGCTTAACACATGCAAGTCTATTGGAAGTTTGCTTCCGATGGCGGACGGGTGAGTAACACGTAAAGAATCTGCCCTTTAGTCTGGGATAACATCTGGAAACAGTTACTAATACCGGAAATTATAATTCGATGGCATCATCTTATTATGAAAACTATATGTGCTAGAGGAGGACTTTGCGGCCCATTAGCTAGTTGGTGAGGTAATGG
>F0OV55004IBYNR
TGATACGTCTAGAGTTTGATCCTGGCTCAGAACGAACGCTGGCGGCGTGCTTAACACATGCAAGTCGAACGTGAAAGGGACTTCGGTCCTGAGTAAAGTGGCGCACGGGTGAGTAACACGTGGATAATCTACCCGATGGACCGGGATAACACTTCGAAAGGGGTGCTAATACCGGATAAGCCCACAGGCTCTTTGGAGTTTGCGGGAAAAGGTGGGGACCTTCGGGCCTACTGTCATTGGATGAGTCCGCGGCCCATTAGCTAGTTGGTAGGGTAATGG
>F0OV55004JM1NK
TGATACGTCTAGAGTTTGATCCTGGCTCAGGATGAACGCTAGCGGCAGGCTTAACACATGCAAGTCGAACGGGATTTATCCTTCGGGGTAATGAGAGTGGCGCACGGGTGAGTAACGCGTATGCAACCTACCTGTAACTGGGGAATAGCTCCCTGAAAGGGGAATTAACACCGCATAAGACCACACTTTCGCATGGAAGAGTGGTAAAATATTTATAGGTTACAGATGGGCATGCGTGACATTAGTTTGTTGGTGAGGTAACGG
>F0OV55004ITZBI
TGATACGTCTAGAGTTTGATCCTGGCTCAGGATGAACGCTGGCGGCGTGCCTAACACATGCAAGTCAACTGGAAGCAGCAATGTTTTCCGTGGCGAACGGGTGAGTAACGCGTAGACAATCTGCCATTTAGCCACGGATAACCTAGTGAAAACTGGACTAATACGTGATGAAATCATTATTCGGCATCGGATATTGATTGAAGGCTATAAGCTGTTAAATGAGGAGTCTGCGTAACATTAGCTAG
>F0OV55004H549F
TGATACGTCTAGAGTTTGATCCTGGCTCAGGACGAACGCTGGCGGCGTGCCTAATACATGCAAGTCGAGCGGACCGATGGGAGCTTGCTCCTTTAGGTTAGCGGCGGACGGGTGAGTAACACGTGGGCAACCTGCCCTGCAGATTGGGATAACTTCGGGAAACCGGAGCTAATACCGGATAACACCGAAAACCGCATGGTTTTCGGTTGAAAGGCGGCTTTTAGCTGTCACTGCAGGATGGGCCCGCGGCGCATTAGCTAGTTGGTGAGG
>F0OV55004IFF09
TGATACGTCTAGAGTTTGATCCTGGCTCAGGATGAACGCTAGCGACAGGCCTAACACATGCAAGTCGAACGGGATTTAGTAGCTTGCTACTAATGAGAGTGGCGCACGGGTGAGTAACGCGTATGCAACCTGCCTGTAACAGGGGAATAGCTCCCTGAAAGGGGAATTAACACCGCATAAGACCACACTGCCGCATGGTAGAGTGGTAAAAATATTTATAGGTTACAGATGGGCATGCGTGACATTAG
>F0OV55004JDROX
TGATACGTCTAGAGTTTGATCCTGGCTCAGAACGAACGCTGGCGGCGTGCTTAACACATGCAAGTCGAACGTGAAAGGGACTTCGGTCCTGAGTAAAGTGGCGCACGGGTGAGTAACACGTGGATAATCTACCCGATGGACCGGGATAACACTTCGAAAGGGGTGCTAATACCGGATAAGCCCACAGGCTCTTTGGAGTTTGCGGGAAAAGGTGGGGACCTTCGGGCCTACTGTCATCGGATGAGTCCGCGGCCCATTAGCTAGTTGGTAGGGTAATGG
>F0OV55004IHEII
TGATACGTCTAGAGTTTGATCCTGGCTCAGAACGAACGCTGGCGGCGTGCCTAACACATGCAAGTCGAACGAGAAAGCACCTTCGGGTGTGAGTACAGTGGCGCACGGGTGAGTAACACGTGAGTAATCTGCCCTAGGGTCCGGGACAACATCTCGAAAGGGGTGCTAATACCGGATAAGACCACACCTGGTTTGCCAGGAGTGGTAAAAGGTGGCCTCTTCATGAACGCTATTGCCTAAGGATGAGTTCGCGGCCCATCAG
>F0OV55004I28LV
TGATACGTCTAGAGTTTGATCCTGGCTCAGGATAAACGCTGGCGGCATGCCTAATACATGCAAGTCGAACGGACTAGTTTACTAGTCAGTGGCGAACGGGTGAGTAACACGTAAGGAACCAACCCTTGACACGAGGATAACTCCGGGAAACTGGAGCTAATACTGGATAGGATATAGATACAGAAGTATTTATATTTAAAGGCGCTTTCGGGCGGTGGTGAAGGATGGTCTTGCGTCGCATTAGATAGTTGGTGAGGGTAACGGCCCACCAAG
>F0OV55004IFNHC
TGATACGTCTAGAGTTTGATCCTGGCTCAGGACGAACGCTGGCGGCGTGCTTAACACATGCAAGTCTAGGGGAAAGTTTTCTTCGGAGAGCGAGTATACTGGCGAACGGGTGAGGAATATATAAGTAGTCTACCCATGGGACTGGAATAACGTCGAGAAATCGGCGCTAATACCGGATAATGCAGCGGCATCACAAGATGATGTTGTTAAAGTCATTTATGGCGCCTATGGATGAGCTTGTAC
>F0OV55004ID4XQ
TGATACGTCTAGAGTTTGATCCTGGCTCAGGACGAACGCTGGCGGCAGGCCTAACACATGCAAGTCGAAGGAGAAGCTTCTCTTCGGAGAGGTGGACACTGGCGCACGGGTGAGTAACGCGTGGGAATCTACCCTGGGGTGGGGAATAACCGCTGGAAACGGCGGCTAATACCGCATACGCCTTAAGAGGGAAAGCTTTAGCGCCCTGGGATGAGCCCGCGTTAGATTAGGTTGTTGGTGGGGTAATGGCCTACCAAGCCTACGATCTATAG
>F0OV55004ITDWK
TGATACGTCTAGAGTTTGATCCTGGCTCAGGACGAACGCTGGCGGCGTGCTTAACACATGCAAGTCTAGGGGAAAGTTTTCTTCGGAGAGCGAGTATACTGGCGAACGGGTGAGGAATATATAAGTAATCTACCCATGGGACTGGAATAACGTCGAGAAATCGGCGCTAATACCGGATAATGCAGCGGCATCACAAGATGATGTTGTTAAAGTCATTTATGGCGCCTATGGATGAGCTTGTAC
>F0OV55004H8PIU
TGATACGTCTAGAGTTTGATCCTGGCTCAGGACGAACGCTGGCGGCGTGCTTAACACATGCAAGTCGAGCGAGCCCCTTCCTTCGGGAGGGTGTGCTAGCGGCGAACGGGTGAGTAACACGTGGGCAACCTGCCCCCGGCTCTGGGATAACTCCAAGAAATTGGGGCTAATACCGGATATGACCGCTGACCGCATGGTCTGGTGGTGGAAAGATTTATCGGCTGGGGATGGGCCCGCGGCCTATCAGCTTGTTGGTGGGGTAGTGG
>F0OV55004IWKSV
TGATACGTCTAGAGTTTGATCCTGGCTCAGGATGAACGCTAGCGGCAGGCCTAACACATGCAAGTCGAACGGTAACAGGGAAAAGCTTGCTTTTCCGCTGACGAGTGGCGCACGGGTGCGTAACGCGTATACAATCTACCTTCAAGCGGGGGATAGCCCATGGAAACGTGGATTAATACCCCATGGTATTATGATTTCACCTGGAATTATAATTAAACATTTATGGTTTGAAGATGAGTATGCGTCCTATTAGCTAGATGG
>F0OV55004H3DL9
TGATACGTCTAGAGTTTGATCCTGGCTCAGAACGAACGCTGGCGGCAGGCCTAACACATGCAAGTCGTACGAGAAGGTTCTTTCGGGAACTGGAGAGTGGCGCACGGGTGAGTAACGCGTGGGGACCTACCTCTTAGTGGGGGATAACGGTTGGAAACGACCGCTAATACCGCATACGCCCTTCGGGGAAGGATTATCGCTAAGAGATGGACCCGCGTTGGATTAGATAGTTGGTGAGGTAACGGCTCACCAAGTCAGCGATCCATAGCTGGTTTG
>F0OV55004IYIHB
TGATACGTCTAGAGTTTGATCCTGGCTCAGGATGAACGCTGGCGGCGTGCCTAACACATGCAAGTCGAGCGAGAATTGATGGAATGCGGACTTCGGTCCAAGTGAAGTTGAGGAAAGCGGCGGACGGGTGAGTAACGCGTAGGTAACCTGCCCCATACACAGGGATAGCCTAGGGAAACCTGGATTAATACCTGATAATGCAAGATGATCACATGGTCATTTTGCCAAAGATTTATCGGTATGGGATGG
>F0OV55004IXA74
TGATACGTCTAGAGTTTGATCCTGGCTCAGAACGAACGCTGGCGGCGTGCCTAACACATGCAAGTCGAACGCGAACGGAATCTTCGGATTCCAAGTAGAGTGGCGCACGGGTGAGTAACACGTGGATAACCTGCCCTAGAGTCTGGGATAACACTTCGAAAGGGGTGCTAATACCGGATAAGCCCACGCCATCTTCGGATGAAGTGGGAAAAGATTTATTGCTTTAGGATGGGTCCGCGGTCCATTAGCTAGTTGGTGGGGTAATGGCCT
>F0OV55004JDM53
TGATACGTCTAGAGTTTGATCCTGGCTCAGAACGAACGCTGGCGGCGTGCTTAACACATGCAAGTCGAACGTGAAAGGGACTTCGGTCCTGAGTAAAGTGGCGCACGGGTGAGTAACACGTGGATAATCTACCCGATGGACCGGGATAACACTTCGAAAGGGGTGCTAATACCGGATAAGCCCACAGGCTCTTTGGAGTTTGCGGGAAAAGGTGGGGACCTTCGGGCCTACTGTCATTGGATGAGTCCGCGGCCCATTAGCTAGTTGGTAGGGTAATGG
>F0OV55004IYUXA
TGATACGTCTAGAGTTTGATCCTGGCTCAGGATGAACGCTGGCGGCGTGCCTAATACATGCAAGTCGAACGCACCATTTCGGTGGTGAGTGGCGAACGGGTGAGTAACACGTAGATAACCTGCCCTTAAGACGAGGATGACCATTGGAAACGATGGCTAAGACTGGATAGGAATATTAGAGGCATCTCTGATATTTTAAAAGACCTAGCAATAGGTATGCTTAAGGAGGGGTCTGCGGCGCATTAGTTAGTTGGTGGGG
>F0OV55004JGMCV
TGATACGTCTAGAGTTTGATCCTGGCTCAGAACGAACGCTGGCGGCGTGCTTAACACATGCAAGTCGAACGTGAAAGGGACTTCGGTCCTGAGTAAAGTGGCGCACGGGTGAGTAACACGTGGATAATCTACCCGATGGACCGGGATAACACTTCGAAAGGGGTGCTAATACCGGATAAGCCCACAGGCTCTTTGGAGTTTGCGGGAAAAGGTGGGGACCTTCGGGCCTACTGTCATTGGATGAGTCCGCGGCCCATTAGCTAGTTGGTAGGGTAATGG
>F0OV55004IC8XR
TGATACGTCTAGAGTTTGATCCTGGCTCAGAACGAACGCTGGCGGCGTGCTTAACACATGCAAGTCGTACGAGAAAGTTTCCTTCGGGAGATGAGTAGAGTGGCGCACGGGTGAGTAACACGTGGATAATCTGCCCAATGGACCGGGATAACACTTCGAAAGGGGTGCTAATACCGGATAAGCCCACAGGCTCTTCGGAGCTTGCGGGAAAAGGTGGGGACCTTCGGGCCTGCCGTCATTGGATGAGTCCGCGGCCCATTAGCTAGTTGGG
>F0OV55004IG3NH
TGATACGTCTAGAGTTTGATCCTGGCTCAGAGTGAACGCTGGCGGCGTGCTTAACACATGCAAGTCGAACGGTAACAGATAGAAGCTTGCTTCTATGCTGACGAGTGGCGCACGGGTGAGTAATATATAGGTAATGTGCCCCGCAGACCGGGATAGCCACTGGAAACGGTGATTAATACTGGATACTCCTTCTTCTTTTAAGAGAGGTTGGGAAATGGATTCCGCTGCGGGATCGGCCTATATCCTATCAGG
>F0OV55004I625P
TGATACGTCTAGAGTTTGATCCTGGCTCAGATTGAACGCTGGCGGCATGCCTTACACATGCAAGTCGAACGGCAGCATGGGTGCTTGCACCTGATGGCGAGTGGCGAACGGGTGAGTAATGCATCGGAACGTGCCCTGAAGTGGGGGATAACGTAGCGAAAGTTACGCTAATACCGCATATTCTGTGAGCAGGAAAGCAGGGGATCGCAAGACCTTGCGCTTTAGGAGCGGCCGATGTCGG
>F0OV55004JJ3E7
TGATACGTCTAGAGTTTGATCCTGGCTCAGAACGAACGCTGGCGGCAGGCCTAACACATGCAAGTCGAACGCTCGTAGCAATACGGGAGTGGCAGACGGGTGAGTAACGCGTGGGAACGTACCTTTCGGTTCGGAATAACCCGGGGAAACTCGGGCTAATACCGGATACGTCCGCAAGGAGAAAGATTTATCGCCGAAAGATCGGCCCGCGTCGGATTAGCTAGTTGGCGGGGTAATGGCCCACCAAGGCGACGATCCGTAGCTGGTCTGAGAGG
>F0OV55004I53EO
TGATACGTCTAGAGTTTGATCCTGGCTCAGGACGAACGCTGGCGGCGTGCCTAATACATGCAAGTCGAGCGAATTTACGAGAGCTTGCTCTCGTAAATTAGCGGCGGACGGGTGAGTAACACGTGGGCAACCTGCCTATAAGACTGGGATAACTTCGGGAAACCGGAGCTAATACCGGATAATTCACATCTACTCATGTAGATGTGCTGAAAGACGGTTTACGCTGTCACTTATAGATGGGCCCGCGGCGCATTAG
>F0OV55004I26ZM
TGATACGTCTAGAGTTTGATCCTGGCTCAGGACGAACGCTGGCGGCGTGCTTAACACATGCAAGTCAAGGAGAAAGTTTCTTTCGGGAGATAAGTAAACTGGCGCACGGGTGAGTAAAATGTAAGTAATCTACCCTTTGGATGGGAATAACTACTAGAAATGGTGGCTAATACCGAATAATGCAGCGGCACCGAGTGGTGATGTTGTTAAAGACCGAAAGGTTGCCAAGGGATGAGCTTGCATCTGATTAGCTAGTTGGCGGGGTAAAAG
>F0OV55004JOFFY
TGATACGTCTAGAGTTTGATCCTGGCTCAGGATGAACGCTAGCGACAGGCCTAACACATGCAAGTCGAACGGGATTTAGTAGCTTGCTACTAATGAGAGTGGCGCACGGGTGAGTAACGCGTATGCAACCTGCCTGTAACAGGGGAATAGCTCCCTGAAAGGGGAATTAACACCGCATAAGACCACACTGCCGCATGGTAGAGTGGTAAAATATTTATAGGTTACAGATGGGCATGCGTGACATTAG
>F0OV55004IR9DJ
TGATACGTCTAGAGTTTGATCCTGGCTCAGAACGAACGCTGGCGGCGTGCTTAACACATGCAAGTCGAACGTGAAAGGGACTTCGGTCCTGAGTAAAGTGGCGCACGGGTGAGTAACACGTGGATAATCTACCCGATGGACCGGGATAACACTTCGAAAGGGGTGCTAATACCGGATAAGCCCACAGGCTCTTTGGAGTTTGCGGGAAAAGGTGGGGACCTTCGGGCCTACTGTCATCGGATGAGTCCGCGGCCCATTAGCTAGTTGGTAGGGTAATGG
>F0OV55004H4BT7
TGATACGTCTAGAGTTTGATCCTGGCTCAGGACGAACGCTGGCGGCGTGGATTAGGCATGCAAGTCGAACGGTAGTACCCCTTCGGGGGTATGAGAGTGGCGAACGGGTGAGTAACGCGTAGGTGATCTACCTTCAGATGGGGGACAACCCAGGGAAACTTGGGCTAATACCGCATGTGGCTGTAAAGCTAAAGCCGGCCTCTATTTATAAGCTGGTGTCTGGAGATGAGCCTGCGTCTGATTAGCTAGTTGGTGGGGTAACGGCCTACCG
>F0OV55004I0FSZ
TGATACGTCTAGAGTTTGATCCTGGCTCAGAGTGAACGCTGGCGGCGTGCTTAACACATGCAAGTCGAACGGTAACAGATAGAAGCTTGCTTCTATGCTGACGAGTGGCGCACGGGTGAGTAATATATAGGTAATGTGCCCCGCAGACCGGGATAGCCACTGGAAACGGTGATTAATACTGGATACTCCTTCTTCTTTTAAGAGAGGTTGGGAAATGGATTCCGCTGCGGGATCGGCCTATATCCTATCAGG
>F0OV55004JTA6V
TGATACGTCTAGAGTTTGATCCTGGCTCAGATTGAACGCTGGCGGCATGCCTAACACATGCAAGTCGAACGAGATCACCTCGGTGGTCTAGTGGCGGACGGGTGAGTAATACATGGGAATCTGCCTTTTAGTGGGGGATAACGTAGGGAAACTTACGCTAATACCGCATACGCTCTACGGAGGAAAGGGGGGATCGCAAGACCTCTCGCTAAAAGATGAGCCCATGTCTGATTAGCTAGTTGGTGGGGTAAATGCCTACCAAGG
>F0OV55004IB33Y
TGATACGTCTAGAGTTTGATCCTGGCTCAGGATGAACGCTAGCGGCAGGCTTAACACATGCAAGTCGAGGGGTAACAGGGGAGCTTGCTCCCGCTGACGACCGGCGCACGGGTGAGTAACGCGTATGCAACCTACCTTTAACAAAGGGATAGCCCGGAGAAATTCGGATTAATACCTTATAATATTCAGAATTCGCATGTTTTCTGAATTAAAGTTCCGACGGTTAAAGATGGGCATGCGTAACATTAGCTTGTTGGTGAGGTAACGGCT
>F0OV55004IOUUL
TGATACGTCTAGAGTTTGATCCTGGCTCAGGACGAACGCTGGCGGCGTGCCTAACACATGCAAGTCTTGGGAGAAAGAGGTAGCAATATCTTGAGTAAACCGGCGCAAGGGTGAGTAACACGTAGGCAATCTGCCCAGAGGACGGGAATAACTTCGAGAAATCGAGGCTAATGCCCGATGATTTTCCGATATAGCATTATGTTGGAATTAAATGCCGCAAGGTGCCTTTGGATGAACCTGCGTCCCATTAGGTAGTTGG
>F0OV55004H5R6W
TGATACGTCTAGAGTTTGATCCTGGCTCAGAACGAACGCTGGCGGCGTGCTTAACACATGCAAGTCGAACGTGAATCGACCTTCGGGTCGAGGAAAGTGGCGCACGGGTGAGTAACACGTGGATAATCTACCCAATGATCCGGGATAACACTTCGAAAGGGGTGCTAATACCTGATAAGCCCACGGGCTCTTCGGAGCTTGCGGGAAAAGGTGGGGAACCTTCGGGTCCTGCCGTCACTGGATGAGTCCGCGTCCCATTAGCTAGTTGGTGGGGTAA
>F0OV55004ID9LW
TGATACGTCTAGAGTTTGATCCTGGCTCAGGGTGAACGCTGGCGGCGTGCTTGACACATGCAAGTCGAACGGTATGTGGCAACACATAGAGTGGCGAACGGGTGAGTAACACGTGGGGACGTACCTTCTGCAGGGGGATAACTGACCGAAAGGACAGCTAATACCGCATAAGACCGAGAGGAGAAAGGTGCAACAGCATCGGCAGAGGAGCGGCCCGCGGACCATCAGCTAGTTGGTGGGGTAAGAGCCTACCAAGG
>F0OV55004JC9Y8
TGATACGTCTAGAGTTTGATCCTGGCTCAGGACGAACGCTGGCGGCGTGGATTAGGCATGCAAGTCGAACGGTATCATACCTTCGGGTATGAGAGAGTGGCGAACGGGTGAGTAACACGTAGGTGATCTACCCCTGAATCGGGGACAACCCAGGGAAACTTAGGCTAATACCGGATGCGCGTATCCTTAGGGATGCGTAAAAGATGGCTTTCGGGCTGTCGTTTGGGGATGAGCCTGCGCCCTATTAGTTAGTTGGTGAGGTAACGGCTTACCAAGG
>F0OV55004I276Z
TGATACGTCTAGAGTTTGATCCTGGCTCAGGATGAGCGCTAGCGGTGCGCCTAACACATGCAAGTCGAGCGATATAGCGGCGAACGGGTGAGTAACACGTTGGAACCTGCCTCGAACTCAGGGATAGCCATCCGAAAGGATGATTAATACCGGATAGTCCCGAAAGGGTAAAGATTTTTCGGTTCGAGAGGGGCCTGCGGCCTATCAGCTAGTTGGTAAGGTAATGGCTTACCAAGGCTATGACGGGTAACTGGTGTGAGAG
>F0OV55004IJA6E
TGATACGTCTAGAGTTTGATCCTGGCTCAGGATGAACGCTAGCGGTGCGCCTAACACATGCAAGTCGAACGAGAAAGGGACTTCGGTCCTGAGTAGAGTGGCGCACGGGTGAGTAACACGTGGATAATCTACCCAATGATTCGGAATAACACTTCGAAAGGGGTGCTAATACCGGATAACACCGCACTATGGCATCATAGAGCGGTCAAAGGAGAAATCCGGTGTAAGATGGCCTCGCGCCCGATTAGTTAGTTGGTGGGGTAACCGG
>F0OV55004JJ7XA
TGATACGTCTAGAGTTTGATCCTGGCTCAGAACTAACGCTGGCGGCGCGTCTTAAACATGCAAGTCGAACGGTATCCATTGAGCTTGCTTAGTGGAGAGAGTGGCGAACGGGTGAGTAACACGTGAATAATCTGGCTCCGGGATGGGGATAACTACCCGAAAGGGTAGCTAATACCGAATAAGATGGTAGATACACAAGTATCAGCCATTAAAGGTGGGGACCGCAAGGCCTACCGCCTGGAGATGAGTTCGCGGCTGATTAG
>F0OV55004I7MTM
TGATACGTCTAGAGTTTGATCCTGGCTCAGGATGAACGCTAGCGGCAGGCTTAACACATGCAAGTCGAGGGGCAGCGGGAGTAGCAATACTTGCCGGCGACCGGCGCACGGGTGAGTAACGCGTATGCAATCTACCTCTAACTGGGGAATAGCTCCCGGAAACGGAAATTAATACCCCATATTATCATGAATTCGCATGTTTTTATGATGAAAGCTCCGGCGGTTAGAGATGAGCATGCGTGCCATTAG
>F0OV55004I6WTH
TGATACGTCTAGAGTTTGATCCTGGCTCAGATTGAACGCTGGCGGCGTGCCTAACACATGCAAGTCGAGCGAATTTCAGCAGAACACCGCTGAGATTAGCGGCAGACGGGTGAGTAATATATGGGAAACCTGCCTTAGAGAGGGGGATACCCTAGAGAAATCTAGGCTAATACCCCATAAGACCACAACTCGGCATCGAGTAGAGGTAAAAGGCGTAAGTTGCTTTAAGATGGTCCCATATCCTATCAGCTTG
>F0OV55004H6Q5P
TGATACGTCTAGAGTTTGATCCTGGCTCAGGATAAACGCTGGCGGCGTGCCTTACGCATGCAAGTCGAACGATTCTGATTTATCAGTTTAGTGGCAAACGGGTGAGTAACACGTAAGTAACCTGCCCTTGAGTGGGGGATAGCCTCGGGAAACCGGGGTTAATACCGCGTAACATAGTAGAGGTAATGCATTACTATTAAAGCTTTCGAGCGCTTAAGGAGGGGCTTGCGGCCGATTAGCTAGTTGGTGGGGTAAAGGCTTACCAAGGCAGTGATCGGTAG
>F0OV55004IFWGA
TGATACGTCTAGAGTTTGATCCTGGCTCAGAATGAACGCTGGCGGCGTGCTTAACACATGCAAGTCGAACGAGAAAGGGATTGCTTGCAGTCCCGAGTAGAGTGGCGCACGGGTGAGTAACACGTAGATAATCTGCCTTCAAGCCTGGGATAACTATTCGAAAGGGTAGCTAATACCGGATAAAGTCGATCTACACAAGTAGATTGATGAAAGATTGCCTCTTCTTGAAAGCAATTGTTTGGAG
>F0OV55004IH05F
TGATACGTCTAGAGTTTGATCCTGGCTCAGGATGAACGCTGGCGGCGTGCCTAACACATGCAAGTCGAGCGATAAACAGTGGATGGAATTCTTCGGAAGGAAAGAAACTGTTGAAAGCGGCGGACGGGTGAGTAACGCGTGGGCAACCTGCCCTATACAGGGGGATAGCCACTGGAAACGGTGATTAATACCCCATGACACCTTAACCTCGCATGAGGAGAGGGTCAAAGATTATATCGGTATAGGATGGGCCCGCGT
>F0OV55004IY5XC
TGATACGTCTAGAGTTTGATCCTGGCTCAGACTGAACGCTGGCGGCATGCTTTACACATGCAAGTCGAACGGTAACAGGAGAAAGCTTGCTTTCTTGCTGACAAGTGGCGGACGGGTGAGTAATGTATCGGAACGTGCCCTGGAGTGGGGGATAACCAATCGAAAGGTTGGCTAATACCGCATACGATCTACGGATGAAAGGGGGGGACCTTCGGGCCTCCTGCTCCTGGAGCGGCCGATATCTGATTAGCTTGTTGGTG
>F0OV55004ICE2N
TGATACGTCTAGAGTTTGATCCTGGCTCAGGATGAACGCTGGCGGCGTGCCTAATACATGCAAGTCGAACGCACTAGTTTACTAGTGAGTGGCGAACGGGTGAGTAACACGTAGGTAACCTGCCCTTAAGACGAGGATAACCGTTGGAAACGATGGCTAAGACTGGATAGGAACATTGAAGGCATCTTTGATGTTTTAAAAGACCTAGCAATAGGTATGCTTAAGGAGGGGCCTGCGGCGCATTAGTTAGTTGGTGAGGTGAAGG
>F0OV55004IFPFT
TGATACGTCTAGAGTTTGATCCTGGCTCAGGATGAACGCTGGCGGCGTGCCTAACACATGCAAGTCGAGCGATAAACAGTGGATGGAATTCTTCGGAAGGAAAGAAACTGTTGAAAGCGGCGGACGGGTGAGTAACGCGTGGGCAACTTGCCCTATACAGGGGGATAGCCACTGGAAACGGTGATTAATACCCCATGACACCTTAACCTCGCATGAGGAGAGGGTCAAAGATTATATCGGTATAGGATGGGCCCGCGT
>F0OV55004I2CNX
TGATACGTCTAGAGTTTGATCCTGGCTCAGAATGAACGCTGGCGGCGTGCCTAACACATGCAAGTCGTACGAGAAAGGGGCTTCGGCCCTGAGTAGAGTGGCGCACGGGTGAGTAACGCGTGGGTAATCTACCCTTGGATTTGGGATAACTCTGCGAAAGTGGAGCTAATACCGGATAGTCTGGCTTTAAATAAGAAGTCGGTAAAGGATGCCTCTGCATATGCATTCGTCCGAGGATGAGCCCGCGTCTCATTAG
>F0OV55004H7N4C
TGATACGTCTAGAGTTTGATCCTGGCTCAGGACAAACGTTGGCGGCGTGCCTAATACATGCAAGTCGAACGGAACTTCAGTAGCAATATTGAAGTTTAGTGGCAAACGGGTGAGTAATGCATGGGTAACGTTCTTCAAAGACCGGGACAACAGCCCGAAAGGGTTGCTAATACCGGATGTGGTTACGGGGACCCAAGTTCCTGTAATTAAACGATGGCCTCTACTTGTAAGCTATCGCTTTGAAATCGGCCCATGTCCAATTAGCTAGTTGGTGAGGTAA
>F0OV55004IKWRK
TGATACGTCTAGAGTTTGATCCTGGCTCAGAACGAACGCTGGCGGCATGCCTAACACATGCAAGTCGAACGAACCCTTCGGGGTGAGTGGCGCACGGGTGCGTAACGCGTGGGAACCTGCCTTTTGGTTCGGAATAACAGTTAGAAATGACTGCTAATACCGGATAATGTCTTCGGACCAAAGATTTATCGCCATTAGATGGGCCCGCGTAGGATTAGCTAGTTGGTGAGGTAAAGGCTCACCAAGGCGACGATCCTTAGCTGGTCTTAG
>F0OV55004IY90L
TGATACGTCTAGAGTTTGATCCTGGCTCAGGATGAACGCTGGCGATGTGCCTAAGGTATGCAAGTCGAACGATCCATTTGAGTAATGATCTCTTCGGAGTGATTTACTCTGTTTTGGATAGTGGCAGACGGGTGAGTAACACGTGGATAACCTACCTTTAACTTTGGCATAGCTTCCCGAAAGGGAAGGTAAATCCAAATGGTCCCAATCTCTGTAATGTTTTTGGGTAAAACTCCGGTGGTTAAAGAAGGGTCCGCGTCCTATCAGCTTGTTGGTG
>F0OV55004I2JUA
TGATACGTCTAGAGTTTGATCCTGGCTCAGGATGAACGCTGGCGGCGTGCCTAATACATGCAAGTCGAACGCACCATTTCGGTGGTGAGTGGCGAACGGGTGAGTAACACGTAGATAACCTGCCCTTAAGACGAGGATAACCATTGGAAACGATGGCTAAGACTGGATAGGAATATTAGAGGCATCTCTGATATTTTAAAAGACCTAGCAATAGGTATGCTTAAGGAGGGGTCTGCGGCGCATTAGTTAGTTGGTGGGGTG
>F0OV55004JGISJ
TGATACGTCTAGAGTTTGATCCTGGCTCAGAGTGAACGCTGGCGGCGTGCTTAACACATGCAAGTCGAACGAGAACGGGACATAGCTTGCTATGTTTGTCAGCTAAGTGGCGGACGGGTGAGTAATGTATAGCTAATGTACCCCTTGGAGGGGGATAACAGTTGGAAACGGCTGCTAATACCCCATACTCCTTCTATCTTAATGGTAGTTGGGAAATGTTTTTTCGCCAAGGGATCGGGCTATATGGTATCAGTTAGTTGGTGAGG
>F0OV55004IBEBD
TGATACGTCTAGAGTTTGATCCTGGCTCAGAACGAACGCTGGCGGCGTGCTTAACACATGCAAGTCGTACGAGAAAGTTTCCTTCGGGAGATGAGTAGAGTGGCGCACGGGTGAGTAACACGTGGATAATCTGCCCAATGGACCGGGATAACACTTCGAAAGGGGTGCTAATACCGGATAAGCCCACAGGCTCTTCGGAGCTTGCGGGAAAAGGTGGGGACCTTCGGGCCTGCCGTCATTGGATGAGTCCGCGGCCCATTAGCTAGTTGGG
>F0OV55004IUZYQ
TGATACGTCTAGAGTTTGATCCTGGCTCAGAACGAACGCTGGCGGCGCGTTTTAAGCATGCAAGTCGAACGGTATATAGTCTTCGGATTATAGAGAGTGGCGAACGGGTGAGTAACACGTAGATAATCTACCTTGAAGTGGGGGATAGTCCATGGAAACATGGAGTAATACCGCATATGTCTTTGGATGAAAGTTCCAATTGGAACGCTTTGAGATGAGTCTGCGGCTCATTAGCTTGTTGGTGGGGTAAAGGCCTACCAAGG
>F0OV55004JD0ZG
TGATACGTCTAGAGTTTGATCCTGGCTCAGGATGAACGTTGGCGGTGCGCTTTATGCATGCAAGTCGTACGAAATCATGGTTTTCGGATTATGGTTTAGTGGCGGACGGCTGAGTAACACGTAGGTAACTTGCCCACGAGTGGGGGATAACTTGCCGAAAGGTAAGCTAATACCGCATGGCATGGATCTGCATAAGTAGATTCATCAAAGCCGTAAGGCGCTTGTGGATGGGCCTGCGGCCGATTAGCTTGTTGGG
>F0OV55004I1Y30
TGATACGTCTAGAGTTTGATCCTGGCTCAGAATGAACGCTGGCGGCGTGCTTAACACATGCAAGTCGTACGAGAAATCTTCAGCTTGCTGAAGAAAGTAAAGTGGCGCACGGGTGAGTAACGCGTGGGTAATCTACCCTCGAATTTGGGATAACATTGCGAAAGCGATGCTAATACCGGATAATATCCATTGAGCTTTGGTTTGGTGGATCAAAGGTGGCCTCTACATGTAAGCTACTGTTTGGGGATGAGCCCG
>F0OV55004JCS6C
TGATACGTCTAGAGTTTGATCCTGGCTCAGGACGAACGCTGGCGGCGTGGATTAGGCATGCAAGTCGAACGGTAGTACCCCTTCGGGGGTATGAGAGTGGCGAACGGGTGAGTAACGCGTAGGTGATCTACCTTCAGATGGGGGACAACCCAGGGAAACTTGGGCTAATACCGCATGTGGCTGTAAAGCTAAAGCCGGCCTCTATTTATAAGCTGGTGTCTGGAGATGAGCCTGCGTCTGATTAGCTAGTTGGTGGGGTAACGGCCTACCG
>F0OV55004IDIGR
TGATACGTCTAGAGTTTGATCCTGGCTCAGAACGAACGCTGGCGGCGTGCTTAACACATGCAAGTCGAACGTGAAAGGGACTTCGGTCCTGAGTAAAGTGGCGCACGGGTGAGTAACACGTGGATAATCTACCCGATGGACCGGGATAACACTTCGAAAGGGGTGCTAATACCGGATAAGCCCACAGGCTCTTTGGAGTTTGCGGGAAAAGGTGGGGACCTTCGGGCCTACTGTCATCGGATGAGTCCGCGGCCCATTAGCTAGTTGGTAGGGTAATGG
>F0OV55004IVLPN
TGATACGTCTAGAGTTTGATCCTGGCTCAGGATGAACGCTGGCGGCATGCCTAATACATGCAAGTCGAACGAACTAGTTTACTAGTTAGTGGCGAACGGGTGAGTAACACGTAGATAACCAACCCTTAAGACGAGGATAACCCGGGGAAACCTGGACTAATACTGGATAGGAGCTATTTTCAAAAGAGGATAGTTTTAAAGATGCCTTAAAGCATCGCTATAGGCTGGGACTGCGTCGCATTAGCTAGTTGGTGGAGTAACGGCCCACCAAGG
>F0OV55004I00XJ
TGATACGTCTAGAGTTTGATCCTGGCTCAGAGTGAACGCTGGCGGCGTGCTTAACACATGCAAGTCGAACGGTAACAGGAAGAGCTTGCTCTTTGCTGACGAGTGGCGCACGGGTGAGTAATATATAGTTAATGTACCTTCAAGACTGGGATAGCCACTGGAAACGGTGATTAATACTAGATACACCTTCATGTCATAAGGCATGAAGGGAAACGTTTTTTCGCTTGAAGATCAGACTATATCCTAT
>F0OV55004IQOZC
TGATACGTCTAGAGTTTGATCCTGGCTCAGAACGAACGCTGGCGGCGCGTTTTAAGCATGCAAGTCGAGCGGCAAGGGCCTTCGGGCCCCTAGAGCGGCGGACGGGTGAGTAACACGTGGACAATCTGCCCCCCGGCCGGGGATAGCCCAGGGAAACCTGGATTAATACCGGATGAGACGGGACGCACACAGGTGCGATCCGGGAAAGGCGCTGCGGCGCCGCCGGGGGATGAGTCCGCGACCCATTAGCTAGACGGCGGGGTAAAGGCCCACCGTGGCGACG
>F0OV55004JFPHX
TGATACGTCTAGAGTTTGATCCTGGCTCAGGATGAACGCTAGCGGGAGGCTTAACACATGCAAGTCGAGGGGCATCACGAGGTAGCAATACTTTGGTGGCGACCGGCGCACGGGTGAGTAACGCGTATGCAACCTACCCTGTACAGTGGGATAACCCGGAGAAATTCGGACTAATACCGCATAAAGATATTTTGAGGCATCTTAAGATATTTAAAGCTTCGGTGGTACGGGATGGGCATGCGTAACATTAGCTAGTTGGCAGGG
>F0OV55004IZSNQ
TGATACGTCTAGAGTTTGATCCTGGCTCAGGATGAACGCTGGCGGCGTGCCTAATACATGCAAGTCGAACGAAGATCTAGCTTGCTAGATCTTAGTGGCGAACGGGTGAGTAATACATAAATAATCTGCCCATTGGACTGGGATAACTATTGGAAACGATAGCTAATACCGGATAGGTGATTTGAAGGCATCTTCGAATCATTAAAGTAGGGTCACTACACCAATGGATGAGTTTATGGCGCATTAG
>F0OV55004JZB52
TGATACGTCTAGAGTTTGATCCTGGCTCAGGATGAACGCTAGCGGGAGGCTTAACACATGCAAGTCGAGGGGCAGCACGAGGTAGCAATACTTTGGTGGCGACCGGCAGACGGGTGAGTAACGCGTATGTAACCTGCCCTGTACAGGGGGATAACCCGGAGAAATTCGGACTAATATCCCATGGTAATATTGGAAGGCATCTTCTGATATTTAAAGTTCCGGCGGTACAGGAGGGGCATGCGTAACATTAGCTGGTTGGTAAGGTAACGG
>F0OV55004ISM6Q
TGATACGTCTAGAGTTTGATCCTGGCTCAGGATGAACGCTAGCGGCAGGCTTAACACATGCAAGTCGAGGGGCAGCACGTCTTCGGATGGTGGCGACCGGCGCACGGGTGCGTAACGCGTATACAATCTACCTTTTACAGGGGCATAGCCCGGGGAAACCCGGATTAATATCCCATGGTATCATTTAGTGGCATCACTTGAATGATTAAAGCTTTTGCGGTAAAAGATGAGTATGCGTTCTATTAGCTAGATGGTAAGG
>F0OV55004IV332
TGATACGTCTAGAGTTTGATCCTGGCTCAGGATGAACGCTGGCGGCGTGCCTAACACATGCAAGTCGAGCGGAGATTACGAGGAGTACTTGTACAGATTGTAATCTTAGCGGCGGACGGGTGAGTAACACGTGAGGAACCTGCCCTTGAGTGGGGAATAACACCGAGGAATGGGTGCTAATACCGCATAATGTCTTGGAAGCGCATGCTTTCGGGACCAAAGGATTTATTCGCTTAAGGATGGACTCGCGTCCGATTAGG
>F0OV55004JDUEW
TGATACGTCTAGAGTTTGATCCTGGCTCAGAATGAACGCTGGCGGCGTGCCTAACACATGCAAGTCGAGCGAGAAATCCCGGGCTTGCCTGGGAGAGTAAAGCGGCGCACGGGTGAGTAACGCGTGGGCAACCTGCCCTTGAGTGGGGGAAAACATTTCGAAAGGAATGCTAATCCCGCATACGACCTTTGTGCATAAGTACAAAGGGGAAAGACGGCCTCTGCTTGCAAGCTGTCGCTCATGGATGGGCCCGCGTTGG
>F0OV55004IVX2D
TGATACGTCTAGAGTTTGATCCTGGCTCAGAATCAACGCTGGCGGCGTGCCTAACACATGCAAGTCGAACGCGAAAGCCCCGCAAGGGGCAAGTAGAGTGGCAAACGGGTGAGTAACACGTGGGTGACCTACCTTCGAGCGGGGGATAACGTCCCGAAAGGGACGCTAATACCGCATGACATCCTGCCTTTGAAGAGGTGGAGATCAAAGCTGGGGATCGCAAGACCTAGCACTCGAAGAGGGGCCCGCGCCTGATTAG
>F0OV55004JQ9RG
TGATACGTCTAGAGTTTGATCCTGGCTCAGGATGAACGCTAGCGGTGCGCCTAACACATGCAAGTCGAGCGATATAGCGGCGAACGGGTGAGTAACACGTTGGAACCTGCCTCGAACTCAGGGATAGCCATCCGAAAGGATGATTAATACCGGATAGTCCCGAAAGGGTAAAGATTTTTCGGTTCGAGAGGGGCCTGCGGCCTATCAGCTAGTTGGTAAGGTAATGGCTTACCAAGGCTATGACGGGTAACTGGTGTGAGAGCA
>F0OV55004H8DLM
TGATACGTCTAGAGTTTGATCCTGGCTCAGAACGAACGCTGGCGGCGTGCTTAACACATGCAAGTCGAACGTGAAAGGGACTTCGGTCCTGAGTAAAGTGGCGCACGGGTGAGTAACACGTGGATAATCTACCCGATGGACCGGGATAACACTTCGAAAGGGGTGCTAATACCGGATAAGCCCACAGGCTCTTTGGAGTTTGCGGGAAAAGGTGGGGACCTTCGGGCCTACTGTCATTGGATGAGTCCGCGGCCCATTAGCTAGTTGGTAGGGTAATGG
>F0OV55004JUMDX
TGATACGTCTAGAGTTTGATCCTGGCTCAGGATGAACGCTGGCGGCGTGCCTAATACATGCAAGTCGAACGCACTAGTTTACTAGTGAGTGGCGAACGGGTGAGTAACACGTAGATAACCTGCCCTTAAGACGAGGATAACCATTGGAAACGATGGCTAAGACTGGATAGGAATATTAGAGGCATCTCTGATATTTTAAAAGACCTAGCAATAGGTATGCTTAAGGAGGGGTCTGCGGCGCATTAGTTAGTTGGTGGGGTG
>F0OV55004I7ZK7
TGATACGTCTAGAGTTTGATCCTGGCTCAGAGCGAACGCTGGCGGCGTGCCTAACACATGCAAGTCGAACGGACTCGGGGGGCAACTCCTGAGTTAGTGGCGGACGGGTGAGTAACACGTGGGTCATCTCCCCCCGAGTGAGGAATAAGCCTGCGAAAGCGGGTCTAATACCGCATAACACTCCGGGACACAAGTCTTCGGAGTCAAAGCCGCAAGGCGCTTGGGGATGAGCCTGCGTCCTATTAGCTAGTTGGTAGGGTAATGG
>F0OV55004H3K81
TGATACGTCTAGAGTTTGATCCTGGCTCAGATTGAACGCTGGCGGCATGCTTAACACATGCAAGTCGAACGGTAACAGGCCGCGTGATCCCTTCGGGGTGAACTTGGTGCTGACGAGTGGCGGACGGGTGAGTAATACTTAGGAATCTGCCCAGTAGTGGGGGACAACACGGGGAAACTCGTGCTAATACCGCATACGCCCTAAGGGGGAAAGCGGGGGATCTTCGGACCTCGCGCTATTGGATGAGCCTAAGTCGGATTAGCTAGTTGGG
>F0OV55004IELRQ
TGATACGTCTAGAGTTTGATCCTGGCTCAGAACAAACGCTGGCGGCGTGCCTAACACATGCAAGTCGTACGAGAAAGTCGGCTTCGGCCGATGAGTAAAGTGGCGCACGGGTGAGTAACGCGTGGATAATCTGCCCTATAGTCGGGAATAACCTGCCGAAAGGTGGGCTAATACCCGATAATACTATCTTTACTGCGGTGGGATAGTCAAAGATAGCCTCTATTCATAAGCTTTCGCTGAAGGATGAGTCCGCGTACCA
>F0OV55004IJO4H
TGATACGTCTAGAGTTTGATCCTGGCTCAGGATAAACGCTGGCGGCATGCCTAATACATGCAAGTCGAACGGACTAGTTTACTAGTCAGTGGCGAACGGGTGAGTAACACGTAAGGAACCAACCCTTGACACGAGGATAACTCCGGGAAACTGGAGCTAATACTGGATAGGATATAGATACAGAAGTATTTATATTTAAAAGGCGCTTTCGGGCGGTGGTGAAGGATGGTCTTGCGTCGCATTAGATAGTTGGTGAGGGTAACGGCCCACCAAG
>F0OV55004JZ527
TGATACGTCTAGAGTTTGATCCTGGCTCAGGATGAACGCTGGCGGCGTGCCTAACACATGCAAGTCGAGCGGAGATTACGAGGAGTACTTGTACAAATTGTAATCTTAGCGGCGGACGGGTGAGTAACACGTGAGGAACCTGCCCTTGAGTGGGGAATAACACCGAGGAATGGGTGCTAATACCGCATAATGTCTTGGAAGCGCATGCTTTCGGGACCAAAGGATTTATTCGCTTAAGGATGGACTCGCGTCCGATTAGGTAG
>F0OV55004I346S
TGATACGTCTAGAGTTTGATCCTGGCTCAGAACGAACGCTGGCGGCGCGTTTTAAGCATGCAAGTCGAGGGAGAATCCGGTGCTTGCACTGGAGGGAACCGGCGAACGGGTGAGTAACACGTAGATAATCTGCCTTTAGGTTGGGGATAGCACATGGAAACATGGGGTAATACCGAATGTGGTTCGATGTTCAAAAGGACATTGAAAGAAAGGAGCTTAGGCTTCGCCTGAAGATGAGTCTGCGTCTGATTAGGTAGTAGGTAGGG
>F0OV55004ISHMZ
TGATACGTCTAGAGTTTGATCCTGGCTCAGGATGAACGCTAGCGGCAGGCCTAATACATGCAAGTCGAACGGCAAGTTTTATAGCAATATGAGACCTAGAGTGACGTACGGGTGCGTAACACGTATGCAACCTACCCATAACAGGAGGATAGCTCCCCGAAAGGGGAATTAACCCTCCATAGTATAATTGAGTGGCATCACTTGATTATTAAAACTCCGGTGGTTATGGATGGGCATGCGTCTGATTAGTTAGTTGGCGG
>F0OV55004JGLTV
TGATACGTCTAGAGTTTGATCCTGGCTCAGGACGAACGCTGGCGGCGGGTTTAACACATGCAAGTCGAGGGACGAAGCCATCTTCGGGTGGTGGAGACCGGCGAACGGGTGAGTAACACGTGAGGAACCTACCTTGGACTTCGGGATAACCGCGGGAAACCGTGGCTAATACCGGATATTCCGATCTTTCCGCATGGTTGGGTCGGGAAAGCTTTTGCGGTTCTTGAGGGTCTCGCGGCCTATCAGCTTGTTGGTGAGGTAACGGCTCACCAAGGCGACGACGGGTAG
>F0OV55004IB6Y2
TGATACGTCTAGAGTTTGATCCTGGCTCAGGATGAACGCTGGCGGCGCATTTAAGACATGCAAGTCGAACGGAAATTTATTTTAATAAAGTTTTTAGTTTACTAAAAATTAAGTTGATATAAATTTTAGTGGCGGACGGGTGAGTAATACGTAGGCAATCTGCCTTTCAGAGGGAAATAACTAAAAGAAATTTTAGCTAATGTCCCATAAGACCACACTATGGCATCATAGAGGGGTCAAAGGAGAAATCCGCTGAGAGATGAGCCTACGG
>F0OV55004I3EJW
TGATACGTCTAGAGTTTGATCCTGGCTCAGAACGAACGCTGGCGGCGTGCTTAACACATGCAAGTCGTACGAGAAAGTTTCCTTCGGGAGATGAGTAGAGTGGCGCACGGGTGAGTAACACGTGGATAATCTGCCCAATGGACCGGGATAACACTTCGAAAGGGGTGCTAATACCGGATAAGCCCACAGGCTCTTCGGAGCTTGCGGGAAAAGGTGGGGACCTTCGGGCCTGCCGTCATTGGATGAGTCCGCGGCCCATTAGCTAGTTGG
>F0OV55004IJOBC
TGATACGTCTAGAGTTTGATCCTGGCTCAGAACGAACGCTGGCGGCGTGCTTAACACATGCAAGTCGTACGAGAAAGTTTCCTTCGGGAGATGAGTAGAGTGGCGCACGGGTGAGTAACACGTGGATAATCTGCCCAATGGACCGGGATAACACTTCGAAAGGGGTGCTAATACCGGATAAGCCCACAGGCTCTTCGGAGCTTGCGGGAAAAGGTGGGGACCTTCGGGCCTGCCGTCATTGGATGAGTCCGCGGCCCATTAGCTAGTTGG
>F0OV55004IZAVZ
TGATACGTCTAGAGTTTGATCCTGGCTCAGGATGAACGCTGGCGGCGTGCCTAACACATGCAAGTCGAACGGGAATCCCTGGACTCGCCTGGGGAGGAGAGTGGCGTACGGGTGAGTAACACGTAGCTGACCTACCCTGGAGAGGGGGATAACTATTGGAAACGATAGCTAAAACCCCATACGCTCTTGATAATTTGAAAGTCAAGAGGAAAACTCCGGTGCTCTGGGATGGGGCTGCGGTCCATCAGCTAGTTGGTGCGGTAAAAGCG
>F0OV55004IFK4V
TGATACGTCTAGAGTTTGATCCTGGCTCAGGGTTAACGCTGGCGGTGTGTTTAATACATGCAAGTCGAGCGAGATTTATTTGTTAGCTTGCTAACAAATAATGAAAGCGGCGAACGGGTGAGTAATACGTTGGAATCTGCCCTAGACTCAGGGATAACACATAGAAATATGTGCTAATACCGGATAGTCCCGTAAGAGTAAAGCTTTTGCGGTCTAGGAGGAGCCTGCGGCTTATCAGCTAGTTGGTGAGGTAATGGCCC
>F0OV55004IST7C
TGATACGTCTAGAGTTTGATCCTGGCTCAGAACGAACGCTGGCGGCAGGCCTAACACATGCAAGTCGAACGATCCTTCGGGATAGTGGCAGACGGGTGAGTAACGCGTAAGTAATCTACCCTGGTGTTCGGAATAACTCACCGAAAGGTGTGCTAATACCGGATACGCTGATTTATCAGGAAAGATAGCCTCTTCATGAAAGCTATCGCACTTGGAGGAGCTTGCGTACCATTAGCTAGTAGGTAGGGTAATGGCCT
>F0OV55004JE2RN
TGATACGTCTAGAGTTTGATCCTGGCTCAGAGTGAACGCTGGCGGCGTAGATTAGGCATGCAAGTCGAGCGATATTTCAGTTGGAGAGGTTGAAGCCGCAAGGTGGATGCCAATTCGTCTGATTTATAGCGGCAGATTGGTGAGTAACACGTGAGTAATGTACCTCCAAATCGGGGATAGCCTTGCGAAAACGAGGATAATACCCGATGTGTTTATAGTGGCGCAGGCCATTATAAGTAAAGGTAGCCCG
>F0OV55004I5EXH
TGATACGTCTAGAGTTTGATCCTGGCTCAGGATGAACGCTAGCGGCGCGCTTAATGCATGTAAGTCGAGCGATGAGGCCCTTCGGGGCTATCAGCGGCAGACGGGTGAGTAACACGTGGATGACCTGCCCTCAAGTCTGGGATAACGGGTGGAAACATGCGCTAATACCGGATAGACTACTGGGGTCAGAGCCAGTAGTAAAGCTACGGTGCTTGAGGAGGGGTCCGCAGCCCATCAGCTAGTTGGTAGGG
>F0OV55004I7DOR
TGATACGTCTAGAGTTTGATCCTGGCTCAGAGCGAACATTGGCGGCGCGTTTAACACATGCAAGTCGAGCGAGAAAACTTCTTCGGAAGTGAGTAGAGCGGCGAACGGGTGAGTAACACGTGAGTGACCTGCCCCCAAGCTTGGGATAGCCACGGGAAACTGTGGGTAATACCGGATGCGACTTTATTATTAGAAGATGAAGTTGAAAGCGTGGGACCCTTCGGGGCCACGTACTTGGGGATGGGCTCGCGTCCCATTAGCTAGTTGGAGAGG
>F0OV55004IP5F9
TGATACGTCTAGAGTTTGATCCTGGCTCAGGATGAACGCTGGCGGCGTGCCTAATACATGCAAGTCGAACGCACCATTTCGGTGGTGAGTGGCGAACGGGTGAGTAACACGTAGATAACCTGCCCTTAAGACGAGGATAACCATTGGAAACGATGGCTAAGACTGGATAGGAATATTAGAGGCATCTCTGATATTTTAAAAGACCTAGCAATAGGTATGCTTAAGGAGGGGTCTGCGGCGCATTAGTTAGTTGGTGGGGTG
>F0OV55004I3EUF
TGATACGTCTAGAGTTTGATCCTGGCTCAGAACGAACGCTGGCGGCGCGTTTTAAGCATGCAAGTCGAGGGAGAATCCGGTGCTTGCACTGGAGGGAACCGGCGAACGGGTGAGTAACACGTAGATAATCTGCCTTTAGGTTGGGGATAGCTCATGGAAACATGGGGTAATACCGAATGTGGTTCGATGTTCAAAAGGACATTGAAAGAAAGGAGCTTAGGCTTCGCCTGAAGATGAGTCTGCGTCTGATTAGGTAGTAGGTAGGG
>F0OV55004JJI8Y
TGATACGTCTAGAGTTTGATCCTGGCTCAGAACGAACGGTGGCGGTGTGCTTATTACATGCAAGTCGTGCGATAGCCGGTTTCGGCCGGTGAAAGCGGCGCAAGGGTGAGTAACGTATAGATAACCTACCCTCGAGAGGGGGACAACAGCTCGAAAGGGCTGCTAATACCGCGTACGATAGCGAGGACGCCTGTCTTTGCTATGGAAGTGGGGGACCTTCGGGCCTCACGTTCGGGGAGGGATCTATATCCTATTAGCTAGTTGGCGGGGTAACGG
>F0OV55004JOYM6
TGATACGTCTAGAGTTTGATCCTGGCTCAGGATGAACGCTAGCGGGAGGCCTAACACATGCAAGTCGAACGGGATTGAGAGCTTGCTCTCATGAGAGTGGCGCACGGGTGAGTAACGCGTATGCAACCTGCCCTTGACAGGGGGATAGCCCGGAGAAATCCGGATTAATACCCCATAGTATTTAAGTTCCGCATGGGATTTAAATTAAAGATTTATCGGTCAGGGATGGGCATGCGTGACATTAGCTAGTTGGCGGGG
>F0OV55004IXPF7
TGATACGTCTAGAGTTTGATCCTGGCTCAGATTGAACGCTGGCGGCATGCTTAACACATGCAAGTCGAACGGTAACAGGCCTTCGGGCGCTGACGAGTGGCGGACGGGTGAGTAATACATGGGAATCTGCCCTTAGGTGGGGGATAGCGTTGGGAAACTAACGCTAATACCGCATAACCTCTTTGGAGCAAAGCGTGGGATCTTCGGACCACGTGCCAAAGGATGAGCCCATGTCTGATTAGCTAGTTGGTGAGGTAACGG
>F0OV55004IJJ7Y
TGATACGTCTAGAGTTTGATCCTGGCTCAGGACGAACGCTGGCGGCGTGCCTAATACATGCAAGTCGAGCGGATTTCAAGGAGCTTGCTCCTTGATTTCAGCGGCGGACGGGTGAGTAACACGTGGGCAACCTGCCTATAAGACTGGGATAACTTCGGGAAACCGGAGCTAATACCGGATAATCCTTTTCCTCTCATGGGGAAAAGCTGAAAGACGGCGTAAGCTGTCACTTATAGATGGGCCCGCGGCGCATTAGCTAGTTGG
>F0OV55004H9073
TGATACGTCTAGAGTTTGATCCTGGCTCAGGACGAACGCTGGCGGCGGGCTTAACACATGCAAGTCGAACGAGAAGCCCCCTTCGGGGGGTGGACAGTGGCGCACGGGTGCGTAACGCGTAGGCAACCTGCCCTCAAGCGGGGAATAACTACCGGAAACGGTGGCTAATACCGCATATTGTCTGATGACCGCATGGTTATTAGATGAAAGCCTTCGGGCGCTTGAGGATGGGCCTGCGTCGGATTAGCTAGTTGGTAAGGTAAAAGCTTACCAAGG
>F0OV55004IKMK9
TGATACGTCTAGAGTTTGATCCTGGCTCAGGATGAACGCTAGCGGCAGGCCTAACACATGCAAGTCGAGCGATATAGCGGCGAACGGGTGAGTAACACGTTGGAACCTGCCTCGAACTCAGGGATAGCCATCCGAAAGGATGATTAATACCGGATAGTCCCGAAAGGGTAAAGATTTTTCGGTTCGAGAGGGGCCTGCGGCCTATCAGCTAGTTGGTAAGGTAATGGCTTACCAAGGCTATGACGGGTAACTGGTGTGAGAGCA
>F0OV55004JUQG8
TGATACGTCTAGAGTTTGATCCTGGCTCAGGATGAACGCTAGCGACAGGCCTAACACATGCAAGTCGAACGGGATTTATCCTTCGGGGTAATGAGAGTGGCGCACGGGTGAGTAACGCGTATGCAACCTACCTGTAACTGGGGAATAGCTCCCTGAAAGGGGAATTAACACCGCATAAGACCACACTTTCGCATGGAAGAGTGGTAAAATATTTATAGGTTACAGATGGGCATGCGTGACATTAGTTTGTTGGTGAGGTAACGG
>F0OV55004H88OA
TGATACGTCTAGAGTTTGATCCTGGCTCAGGACGAACGCTGGCGGCGTGCTTAACACATGCAAGTCGAACGGAAAGGCCCTGCTTTTGTGGGGTGCTCGAGTGGCGAACGGGTGAGTAACACGTGAGTAACCTGCCCTTGACTTTGGGATAACTTCAGGGAACTGGGGCTAATACCGGATAGGAGCTCCTGCTGCATGGTGGGGGTTGGAAAGTTTCGGCGGTTGGGGATGGACTCGCGGCTTATCAGCTTGTTGGTGGGGTAGTGGCTTACCAAGG
>F0OV55004IV256
TGATACGTCTAGAGTTTGATCCTGGCTCAGAACGAACGCTGGCGGTAGGCCTAACACATGCAAGTCGAGCGCGATTAGTTGGAACAGAGACTTCGGTTGAAGAGAAGACTATGAAAGCGGCGGACGGGTGAGTAACGCGTGAGCAACCTGCCCTGTACAGGGGGATAGCCACTGGAAACGGTGATTAATACCCCATAACCCCAATAGGTCACATGGCCTGCTGGGCAAAGCCTTGGCGGTACAGGATGGG
>F0OV55004IWD0E
TGATACGTCTAGAGTTTGATCCTGGCTCAGGATGAACGCTAGCGGTGCGCCTAACACATGCAAGTCGAGCGATATAGCGGCGAACGGGTGAGTAACACGTTGGAACCTGCCTCGAACTCAGGGATAGCCATCCGAAAGGATGATTAATACCGGATAGTCCCGAAAGGGTAAAGATTTTTCGGTTCGAGAGGGGCCTGCGGCCTATCAGCTAGTTGGTAAGGTAATGGCTTACCAAGGCTATGACGGGTAACTGGTGTGAGAGCA
>F0OV55004JEWP2
TGATACGTCTAGAGTTTGATCCTGGCTCAGAATGAACGCTGGCGGCGTGCTTAACACATGCAAGTCGAACGAGAAAGGGACTGCTTGCAGTCCCGAGTAAAGTGGCGCACGGGTGCGTAACGCGTGGGTAATCTACCCTTGAAACGGGGATAACATTGCGAAAGCGATGCTAATACCCGATAAAGTCAAGTTGGCTTAGGCGGATTTGATGAAAGGTGGCCTCTTCCTGAAAGCCATTGATTGAGGATGAGCCCGCGT
>F0OV55004I9NLO
TGATACGTCTAGAGTTTGATCCTGGCTCAGGACGAACGCTGGCGGCGGGTTTAACACATGCAAGTCGAGGGACGAAACCACTCTTCGGAGTGGTGGAAACCGGCGAACGGGTGAGTAACACGTGACCAACCTGCCCTCCACTCCGGGATAACAGCGGGAAACCGTTGCTAATACCGGATACCCCGCACCGATCGCATGGTCAGTGTGGGAAAGCTCCGGCGGTGGAGGAGGGGGTCGCGGCCTATCAGCTTGTTGGTGAGGTAACGGCTCACCAAGGCG
>F0OV55004JAOTR
TGATACGTCTAGAGTTTGATCCTGGCTCAGAATGAACGCTGGCGGCGTGCCTAACACATGCAAGTCGAACGCGTTCCGGGGGCAACTCCGGGATGAGTGGCGAACGGGTGAGTAACACGTGGGTAATCTTCCTTTAAGTGGGGAATAAGCTCTCGAAAGGGAGTCTAATACCGCATACGCCCTGAGGGGGAAAGCGGGGGATCGCAAGACCTCGCGCGATTGGAGCGGCCGATGTCCGATTAGCTAGTTGGTGGGGTAAAGGCTCACCAAGGCGACG
>F0OV55004IVCRR
TGATACGTCTAGAGTTTGATCCTGGCTCAGGATGAACGCTAGCGGCAGGCTTAACACATGCAAGTCGAGGGGCAGCACGTCTTCGGATGGTGGCGACCGGCGCACGGGTGCGTAACGCGTATACAATCTACCTTTTACAGGGGCACAGCCCGGGGAAACCCGGATTAATATCCCATAGTATGTAGAGATGGCATCATCTCTTCATTAAAGTTTCGGCGGTAAAAGATGAGTATGCGTTCTATTAGCTAGATGGTAAGG
>F0OV55004IYKMI
TGATACGTCTAGAGTTTGATCCTGGCTCAGGACGAACGCTGGCGGCGGGCTTAACACATGCAAGTCGCGGGAGAAGCCAGGCCTTCGGGTCAGGTGGAGACCGGCGGATGGGTGAGTAACGCGTAGGCAATCTGCCGTTAGGACTGGGATAACCCACCGAAAGGTGAGCTAATACCGGATGATGCAGCGGGGCCGCATGGCCACAGTTGTTAAATCTTTCGAGAGCCTAACGATGAGCCTGCGTGCCATTAG
>F0OV55004I8LN5
TGATACGTCTAGAGTTTGATCCTGGCTCAGGATGAACGCTGGCGGTGTGCCTTAAGCATGCAAGTCGAACGATAAATTCCCTTCGGGGAACAGACAGTGGCAGACGGGTGAGTAATACGTAGGAATCTACCCTTGAGTGGGGAATAGCCTGCCGAAAGGTGGGGTAATACCGCATGTGTCCGCAAGGACAAAGCATTTATGCGCTCAAGGAGGAGCCTACGTCCTATCAGGTAGTTGGTGGGGTAATAGCCTACCAAGCC
>F0OV55004I82J4
TGATACGTCTAGAGTTTGATCCTGGCTCAGAATGAACGCTGGCGGCGTGCTTAACACATGCAAGTCGAACGATGAAGCCTAGCTTGCTAGGTGGATTAGTGGCGCACGGGTGAGTAATATATAGATAACGTACCTCCGAGACCGGGATAGCCATTGGAAACGATGATTAATACTGGATACTCCTTCTCTATCTAATTAGAGTCGGGAAAGTTTTTCGCTCGGAGATCGGTCTATATCCTATCAGTTAGTTGGTG
>F0OV55004JI64P
TGATACGTCTAGAGTTTGATCCTGGCTCAGGATGAACGTTGGCGGCGTGCCTAATACATGCAAGTCGAACGAGAAGCTCTGGACTCGTCTAGGGCGGAGAGTGGCGCACGGGTGAGTAACGACATGGCTGACCTGCCCTTCAGAGGGGGACAACCACTGGAAACGGTGGCTAATACCCCATATGCTCACGGTATTTAGAAAGCTGTGAGGAAAAGTTCCGGCGCTGAAGGAGGGGCTGTGGCCCATCAGCTAGTTGG
>F0OV55004IDLOH
TGATACGTCTAGAGTTTGATCCTGGCTCAGGGTGAACGCTGGCGGCGTGCCTTAGGTATGCAAGTCGAACGGTTCCAATATTACGGATTCACAATTTCCTCGGAAAAAGTGTTGAAGTGCCTTTGGAATAGTGGCAGACGGGTGAGTAATGCACAGGAAGTTGCCTTTAGAACTGGAATAGCTCATCGAGAGATGGGGTAATACCGGATGGTCTTCTCTTTTTGAGAAGTAAAGGTCTAATTTATTAGATCGTCT
>F0OV55004I0HJ6
TGATACGTCTAGAGTTTGATCCTGGCTCAGAACGAACGCTGGCGGCGCGTCTTAAGCATGCAAGTCGAGCGGCAAGGCGGGGCAACCCGCCCTAGAGCGGCGGACTGGTGAGTAACACGTGGGTGATCTGCCTCTGGGTTGGGGATAGCCGCTAGAAATAGCGGATAATACCGAATACGTTCGCGGGGTTTTGACCCTGTGAGGAAAGGTCCGATTGGACCGCCCGGAGATGAGCCCGCGCCTGATTAGCTTGTTGGCGGGTAATGG
>F0OV55004IPM95
TGATACGTCTAGAGTTTGATCCTGGCTCAGGATGAACGCTAGCGACAGGCCTAACACATGCAAGTCGAGGGGCAGCATTTCCTTCGGGAAGATGGCGACCGGCGCACGGGTGCGTAACGCGTATGCAACCTACCTTATACAGGGGGATAGCCCATGGAAACGTGGATTAATACCCCATCGTACAGTAATTTCGCATGTTATTACTGTTAAAACTTCGGTGGTATAAGATGGGCATGCGTAGGATTAGCTAGTAGGTAGTGTAACGG
>F0OV55004IBNG3
TGATACGTCTAGAGTTTGATCCTGGCTCAGAATGAACGCTGGCGGCGTGCTTAACACATGCAAGTCGAACGAGAAAAAGATTGCTTGCAATCTTGAGTAGAGTGGCGCACGGGTGAGTAACACGTAGATAATCTACCTTCAAGCCCGGGATAACCCTTCGAAAGGATGGCTAATACCGGATGCAGTTTCTATACACAGGTGTAGAGATGAAAGATTGCCTCTTCATGAAAGCAGTTGTTGGAG
>F0OV55004IF504
TGATACGTCTAGAGTTTGATCCTGGCTCAGGACGAACGCTGGCGGCGTGCCTAACACATGCAAGTCGAACGGAACTTTTAGCAATAGAGGTTTAGTGGCGAAAGGGTGAGTAACGCGTGGGCAACCTGCCCTATACAGGGGGATAACACCGGGAAACCGGTGCTAATACCGCATAAAATCCTACGATGACATCATCGAAGGGTCAAAGGAGAAATCCGGTATAGGAGGGGCCCGCGTCCTATTAGCTAGTTGGTGAGGTAAAGGCCCACCAAGGCGACGATAGG
>F0OV55004JG3H3
TGATACGTCTAGAGTTTGATCCTGGCTCAGGACGAACGCTGGCGGCGTGGATTAGGCATGCAAGTCGAACGGTAGTACCCTTTCGGGGGTATGAGAGTGGCGAACGGGTGAGTAACGCGTAGGTGATCTACCTTCAAGTGGGGGACAACCCAGGGAAACTTGGGCTAATACCGCATGTGGCAGCAATGCTAAAGCCGGCCTCTGTATATGCTGGTGCTTGGAGATGAGCTTGCGTCTGATTAGCTAGTTGGTGGGGTAA
>F0OV55004IF1PR
TGATACGTCTAGAGTTTGATCCTGGCTCAGGATGAACGCTGGCGGCGTGCCTAACACATGCAAGTCGAGCGGAGATTACGAGGAGTACTTGTACAAATTGTAATCTTAGCGGCGGACGGGTGAGTAACACGTGAGGAACCTGCCCTTGAGTGGGGAATAACACCGAGAAATGGGTGCTAATACCGCATAATGTCTTGGAAGCGCATGCTTTCGGGACCAAAGGATTTATTCGCTTAAGGATGGACTCGCGTCCGATTAGGTAG
>F0OV55004ITETA
TGATACGTCTAGAGTTTGATCCTGGCTCAGAATGAACGCTGGCGGCGTGCTTAACACATGCAAGTCGAACGAGAAAGAGATTGCTTGCAATCTCGAGTAGAGTGGCGCACGGGTGAGTAACACGTAGATAATCTACCTTCAAGCCCGGGATAACCATCCGAAAGGATGGCTAATACCGGATGCAGTTGATACACACAAGTGTATTGATGAAAGATTGCCTCTTCATGAAAGCAGTTGTTTGG
>F0OV55004IU3V2
TGATACGTCTAGAGTTTGATCCTGGCTCAGAGTGAACGCTGGCGGCGTGCTTAACACATGCAAGTCGAACGAGAACGGGACATAGCTTGCTATGTTTGTCAGCTAAGTGGCGGACGGGTGAGTAATGTATAGCTAATGTACCCCTTGGAGGGGGATAACAGTTGGAAACGGCTGCTAATACCCCATACTCCTTCTATCTTAATGGTAGTTGGGAAATGTTTTTTCGCCAAGGGATCGGGCTATATGGTATCAGTTAGTTGGTGAGG
>F0OV55004IJLFH
TGATACGTCTAGAGTTTGATCCTGGCTCAGAACGAACGCTGGCGGCGTGCTTAACACATGCAAGTCGTACGAGAAAGTTTCCTTCGGGAGATGAGTAGAGTGGCGCACGGGTGAGTAACACGTGGATAATCTGCCCAATGGACCGGGATAACACTTCGAAAGGGGTGCTAATACCGGATAAGCCCACAGGCTCTTCGGAGCTTGCGGGAAAAGGTGGGGACCTTCGGGCCTGCCGTCATTGGATGAGTCCGCGGCCCATTAGCTAGTTGGG
>F0OV55004JFLZ6
TGATACGTCTAGAGTTTGATCCTGGCTCAGAACGAACGCTGGCGGCAGGCTTAACACATGCAAGTCGAACGCACCTTTCGGGGTGAGTGGCAGACGGGTGAGTAACGCGTGGGAACCTACCCATTGGTACGGAATAACCCGGGGAAACCCGAGCTAATACCGTATACGCCCTGGTTTTAGGATCGGGGGAAAGATTTATTGCCGATGGATGGGCCCGCGTCGGATTAGCTTGTTGGTGTGGTAACGGCGCACCAAGGCGACGATCCGTAGCTGGTCTGAGAGGA
>F0OV55004ICLHB
TGATACGTCTAGAGTTTGATCCTGGCTCAGAACGAACGCTGGCGGCGTGCTTAACACATGCAAGTCGAACGCGAAAGGGACCTTCGGGTCCTGAGTAAAGTGGCGCACGGGTGAGTAACACGTGGATAATCTACCCGGTGATCTGGGATAACATTCCGAAAGGAGTGCTAATACCGGATAAGCCCACGGGCTCTTCGGAGCTTGCGGGAAAAGGTGGGGACCTTCGGGCCTACTGTCATTGGATGAGTCCGCGGCCCATTAGCTAGTTGGTAGGGTAA
>F0OV55004ILH3M
TGATACGTCTAGAGTTTGATCCTGGCTCAGAACGAACGTTAGCGGCGCGCTTAACACATGCAAGTCGAACGAGAAAGCACCTTCGGGTGTGAGTAGAGTGGCGCACGGGTGAGTAGCACGTGGGTATCTACCCTCTGGCGGGGGACAACAGCTGGAAACGGCTGCTAATACCGCATAAGTCCGCTTCGGCGGGGAAAGGTGGCTTCGGCTATCACCAGAGGATGGGCCCGCGTCCCATCAGCTAGTTGGTAAGGTAAAGGCTTACCAAGG
>F0OV55004H7W8C
TGATACGTCTAGAGTTTGATCCTGGCTCAGATTGAACGCTGGCGGCATGCTTAACACATGCAAGTCGAACGGTAACGCGGGGGCAACCCTGGCGACGAGTGGCGGACGGGTGAGTAATGCTTGGGAATCTACCCAGTAGCGGGGGACAACCTAGGGAAACTTAGGCTAATACCGCATACGACCTACGGGTGAAAGCAGGGGATCGCAAGACCTTGCACTATTGGATGAGCCCAAGTCGGATTAGCTTGTTGGTGGGGTAACGGCCTACCAAGGCG
>F0OV55004I547E
TGATACGTCTAGAGTTTGATCCTGGCTCAGAATCAACGCTGGCGGCGTGCCTAACACATGCAAGTCGAACGAGAAAGTGGGGCTTGCTCCACGAGTAAAGTGGCAAACGGGTGAGTAACACGTGAACAACCTACCCTCGAGTGGGGAATAACACCGCGAAAGCGGTGCTAATACCGCATAACATCCCGGGGTCGCATGGTCCTGGGATCAAAAGCGCAAGTTGCTTGAGGAGGGGTTCACGGCTGGTTAGCTAGTTGGTGAGGTAACGG
>F0OV55004IMAHV
TGATACGTCTAGAGTTTGATCCTGGCTCAGGATGAACGCTAGCGGGAGGCTTAACACATGCAAGTCGAGGGGCATCACGCCTTCGGGTGGTGGCGACCGGCGCACGGGTGCGTAACGCGTATGCAACCTGCCTTATGCAGGGGGATAGCCCATGGAAACGTGGATTAATACCCCATAAGCTTTATTATATGCATATATATTAAAGGAAAACTTAGGTGGCATAAGATGGGCATGCGTCTGATTAGCTAGTTGG
>F0OV55004IEE1R
TGATACGTCTAGAGTTTGATCCTGGCTCAGGATAAACGCTGGCGGCGTGCCTAACACATGCAAGTCAAGGAGAATTTCTACTTCGGTGGATTAGTAAACTGGCGAACGGGTGAGTAAC
>F0OV55004IVMHR
TGATACGTCTAGAGTTTGATCCTGGCTCAGAACGAACGCTGGCGGCGCGTCTTAAGCATGCAAGTCGAGCGGTAAGTCGGGTGCTTGCACCCGGCCTAGAGCGGCGGACTGGTGAGTAACACGTGGGTGATCTACCCGTAGGTTGGGGATAGCCATTAGAAATAGCGGGTAATACCGAATGAGGTTGGAGGATTATGATTCTCCAAAGAAAGGAGCTACGGCTCCGCCTGAGGATGAGCCCGCGTCCCATTAGCTAGTTGG
>F0OV55004H5CP3
TGATACGTCTAGAGTTTGATCCTGGCTCAGGATGAACGCTGGCGGCGTGCCTAACACATGCAAGTCGAGCGATAAACAGTGGATGGAATTCTTCGGAAGGAAAGAAACTGTTGAAAGCGGCGGACGGGTGAGTAACGCGTGGGCAACCTGCCCTATACAGGGGGGATAGCCACTGGAAACGGTGATTAATACCCCATGACACCTTAACCTCGCATGAGGAGGAGGGTCAAAGATTATATCGGTATAGGATCGGGCCCGCGT
>F0OV55004JOZOQ
TGATACGTCTAGAGTTTGATCCTGGCTCAGGATGAACGCTAGCGGCAGGCTTAACACATGCAAGTCGAGGGGCAGCACGGGTAGCAATACCTGGTGGCGACCGGCGGAAGGGTGCGTAACGCGTGAGCAACATGCCCTATACAGGGGAATAATCCAGGGAAACTTGGTCTAATGCCCCATAGCAATAAGATAAGGCATCTTATTTTATTTAAAGCTTCGGTGGTATAGGATTGGCTCGCGTGACATTAG
>F0OV55004H525J
TGATACGTCTAGAGTTTGATCCTGGCTCAGAACGAACGCTGGCGGCGTGCCTAACACATGCAAGTCGAACGCGAAAGCCCTTTCGGGGGTGAGTAAAGTGGCGCACGGGTGAGTAACACGTGGGTAATCTGCCTGATAATCTGGGATAACATCTCGAAAGAGATGCTAATACCGGATAAGCCCACAGTCTCCTCGGAGACAGCGGGAAAAGATGGCCTCTTCTTGAAAGCTATTGTTATCAGATGAGTCCGCGGT
>F0OV55004H2CHL
TGATACGTCTAGAGTTTGATCCTGGCTCAGAACGAACGCTGGCGGCGTGCTTAACACATGCAAGTCGTACGAGAAAGTTTCCTTCGGGAGATGAGTAGAGTGGCGCACGGGTGAGTAACACGTGGATAATCTGCCCAATGGACCGGGATAACACTTCGAAAGGGGTGCTAATACCGGATAAGCCCACAGGCTCTTCGGAGCTTGCGGGAAAAGGTGGGGACCTTCGGGCCTGCCGTCATTGGATGAGTCCGCGGCCCATTAGCTAGTTGGG
>F0OV55004IQPXR
TGATACGTCTAGAGTTTGATCCTGGCTCAGGATGAACGCTAGCGGCAGGCCTAACACATGCAAGTCGAACGGTAACAGGGTAGCAATACCGCTGACGAGTGGCGCACGGGTGCGTAACGCGTATGCAACCTACCTATAACAGAGGAATAACCCCGAGAAATTGGGGCTAATACCGAATGACGCATTGAGTATGCATGTACTTGATGTTAAAGGTGCTGCAAGGTACCGCACAGGGATGGGCCTGCGTTCCA
>F0OV55004I3GKH
TGATACGTCTAGAGTTTGATCCTGGCTCAGGACGAACGCTGGCGGTATGCCTAATACATGCAAGTCGAACGATGAAATCCTCTGCTTGCAGAGGATGGATTAGTGGCGAACGGGTGAGTAACACGTGGGTAACCTGCCCATAAGAGGGGGATAACATTCGGAAACGAATGCTAATACCGCATATCTCTTCGAGACGCCTGTCTCTTAGATGAAAGGTGGCTTCGGCTGCCGCTTATGGATGGACCCGCGGCG
>F0OV55004IAIR8
TGATACGTCTAGAGTTTGATCCTGGCTCAGGATGAACGCTGGCGGCGTGCCTAATACATGCAAGTCGAACGCACTAGTTTACTAGTGAGTGGCGAACGGGTGAGTAACACGTAGGTAACCTGCCCTTAAGACGAGGATAACCGTTGGAAACGATGGCTAAGACTGGATAGGAACATTGAAGGCATCTTTGATGTTTTAAAAGACCTAGCAATAGGTATGCTTAAGGAGGGGCCTGCGGCGCATTAGTTAGTTGGTGAGGTGAAGG
>F0OV55004I9EXM
TGATACGTCTAGAGTTTGATCCTGGCTCAGGATGAACGCTAGCGGGAGGCTTAACACATGCAAGTCGAGGGGCAGCACGAGGTGGCAATACTTTGGTGGCGACCGGCAGACGGGTGAGTAACGCGTATGTAACCTGCCCTGTACAGGGGGATAACCCGGAGAAATTCGGACTAATATCCCATGGTAATATTGGAAGGCACCTTCTGATATTTAAAGTTCCGGCGGTACAGGAGGGGCATGCGTAACATTAGCTGGTTGGTAAGGTAACGGCTT
>F0OV55004IB2Q2
TGATACGTCTAGAGTTTGATCCTGGCTCAGGACGAACGCTGGCGGCGTGCTTAACACATGCAAGTCAAGGAGAAAGTTTCTTTCGGGAGATAAGTAAACTGGCGCACGGGTGAGTAAAATGTAAGTAATCTACCCTTTGGATGGGAATAACTACTAGAAATGGTGGCTAATACCGAATAATGCAGCGGCACCGAGTGGTGATGTTGTTAAAGACCGAAAGGTTGCCAAGGGATGAGCTTGCATCTGATTAGCTAGTTGGCGGGGTAAAAG
>F0OV55004JEYJX
TGATACGTCTAGAGTTTGATCCTGGCTCAGGATGAACGCTAGCGGTGCGCCTAACACATGCAAGTCGAGCGATATAGCGGCGAACGGGTGAGTAACACGTTGGAACCTGCCTCGAACTCAGGGATAGCCATCCGAAAGGATGATTAATACCGGATAGTCCCGAAAGGGTAAAGATTTTTCGGTTCGAGAGGGGCCTGCGGCCTATCAGCTAGTTGGTAAGGTAATGGCTTACCAAGGCTATGACGGGTAACTGGTGTGAGAGCA
>F0OV55004IMBW6
TGATACGTCTAGAGTTTGATCCTGGCTCAGGATGAACGCTAGCGGGAGGCCTAACACATGCAAGTCGAACGGGATTGAGAGCTTGCTCTCATGAGAGTGGCGCACGGGTGAGTAACGCGTATGCAACCTGCCCTTGACAGGGGGATAGCCCGGAGAAATCCGGATTAATACCCCATGGTATTTAAGTTCCGCATGGGATTTAAATTAAAGATTTATCGGTCAGGGATGGGCATGCGTGACATTAGCTAGTTGGCGGGG
>F0OV55004H3PQB
TGATACGTCTAGAGTTTGATCCTGGCTCAGGACGAACGCTGGCGGCGTGCTTAACACATGCAAGTCAAGGCAGAAAATACTTTCGGGTATGAGTAAACTGGCGAACGGGTGAGTAACATGTAGGTAATTTACCTTTGAATGGGGGATAGCCACGGGAAACTGTGATTAATACCGCATAAAGTCCGATTACGATGGTATTCGGATGAAAGTTGGGGACTTTCGGGCCCAACGTTTGAAGATAAGCCTGCATCTGATTAGTTAGTTGGTAGGGTAATGG
>F0OV55004ID8ZN
TGATACGTCTAGAGTTTGATCCTGGCTCAGAATGAACGCTGGCGGCGTGCCTAACACATGCAAGTCGTACGAGAAAGTTTCCTTCGGGAGATGAGTAGAGTGGCGCACGGGTGAGTAACACGTGGATAATCTGCCCAATGGACCGGGATAACACTTCGAAAGGGGTGCTAATACCGGATAAGCCCACAGGCTCTTCGGAGCTTGCGGGAAAAGGTGGGGACCTTCGGGCCTGCCGTCATTGGATGAGTCCGCGGCCCATTAG
>F0OV55004IFR77
TGATACGTCTAGAGTTTGATCCTGGCTCAGAACGAACGCTGGCGGCGTGCTTAACACATGCAAGTCGTACGAGAAAGTTTCCTTCGGGAGATGAGTAGAGTGGCGCACGGGTGAGTAACACGTGGATAATCTGCCCAATGGACCGGGATAACACTTCGAAAGGGGTGCTAATACCGGATAAGCCCACAGGCTCTTCGGAGCTTGCGGGAAAAGGTGGGGACCTTCGGGCCTGCCGTCATTGGATGAGTCCGCGGCCCATTAGCTAGTTGG
>F0OV55004I3LQD
TGATACGTCTAGAGTTTGATCCTGGCTCAGGATGAACGCTAGCGGCAGGCTTAACACATGCAAGTCGAGGGGCAGCACGTCTTCGGATGGTGGCGACCGGCGCACGGGTGCGTAACGCGTATACAATCTACCTTTTACAGGGGCATAGCCCGGGGAAACCCGGATTAATATCCCATGGTATCATTTAGTGGCATCACTTGAATGATTAAAGTTTCGGCGGTAAAAGATGAGTATGCGTCCTATTAGTTAGTTGGTAAGGTAACGGCTT
>F0OV55004JEB43
TGATACGTCTAGAGTTTGATCCTGGCTCAGGATGAACGCTAGCGGTGCGCCTAACACATGCAAGTCGAGCGATATAGCGGCGAACGGGTGAGTAACACGTTGGAACCTGCCTCGAACTCAGGGATAGCCATCCGAAAGGATGATTAATACCGGATAGTCCCGAAAGGGTAAAGATTTTTCGGTTCGAGAGGGGCCTGCGGCCTATCAGCTAGTTGGTAAGGTAATGGCTTACCAAGGCTATGACGGGTAACTGGTGTGAGAGCA
>F0OV55004IC3LW
TGATACGTCTAGAGTTTGATCCTGGCTCAGGATGAACGCTAGCGGCAGGCCTAACACATGCAAGTCGAGGGGTAACAGGGTAGCAATATCGCTGACGACCGGCGCACGGGTGAGTAATGCATATGCAACCTTCCTTTAACTGGGGCATAGCCCGGAGAAATCCGGATTAATACCCCATAAGATCATAGAGAGGCATCTTTCAGTGATTAAAGCTCCGGCGGTTAAAGATGGCCATATGTGCCATTAG
>F0OV55004JO780
TGATACGTCTAGAGTTTGATCCTGGCTCAGAACGAACGGTGGCGGTGTGCCTATTACATGCAAGTCGAGCGGTATCCGGACTTGTCCGGAGAGAGCGGCGGAAGGGTGAGTAAAGTATAGACAACCTGCCCTTGAGAGGGGGATAACAATCTGAAAAGATTGCTAATACCGCGTACGATAGATGCGATGCCTGTCGCATTTATGAAAGTGGGGGACCTTAGGGCCCCATGCTCAAGGAGGGGTTTATATCCTATTAGCTAGTTGGG
>F0OV55004H4BQX
TGATACGTCTAGAGTTTGATCCTGGCTCAGAGTGAACGCTGGCGGCGTGCCTAACACATGCAAGTTGAACGCGAAAGTTTTCTTCGGAAAACGAGTAGAGTAGCAGACGGGTGAGTAATGCATAGGTAATCTACCCTTGAGTGGGGGACAACTCGTCGAAAGATGGGCTAATCCCGCATAACATTTCGATTTATAAAGGTTGAAATCAAAGGGGGGGATCCTTCGGGACCTCTCGCTTGAGGATGAGCTTATGTCCTATTAGTTTGTTGGTAGGG
>F0OV55004IB671
TGATACGTCTAGAGTTTGATCCTGGCTCAGAACGAACGCTGGCGGCGTGCTTAACACATGCAAGTCGAACACGAAAGGGACCTTCGGGTCCTGAGTAAAGTGGCGCACGGGTGAGTAACACGTGGATAATCTACCCGGTGATCTGGGATAACATTCCGAAAGGAGTGCTAATACCGGATAAGCCCACGGGCTCTTCGGAGCTTGCGGGAAAAGGTGGGGACCTTCGGGCCTACTGTCATTGGATGAGTCCGCGGCCCATTAGCTAGTTGGTAGGGTAA
>F0OV55004IR7OW
TGATACGTCTAGAGTTTGATCCTGGCTCAGGATGAACGCTAGCGGGAGGCTTAACACATGCAAGTCGAGGGGCATCACGAGGTAGCAATACTTTGGTGGCGACCGGCGCACGGGTGAGTAACACGTATGCAACCTACCCTGTACAGGGGGATAGCCCGGAGAAATTCGGATTAATACCCCATAACGATATTTAGAGGCATCCTTAGATATTTAAAGTTTCGACGGTACGGGATGGGCATGCGCAACATTAGCTAGTTGGTAGGGTAACGG
>F0OV55004IGY5U
TGATACGTCTAGAGTTTGATCCTGGCTCAGGATGAACGCTAGCGGTGCGCCTAACACATGCAAGTCGAGCGATATAGCGGCGAACGGGTGAGTAACACGTTGGAACCTGCCTCGAACTCAGGGATAGCCATCCGAAAGGATGATTAATACCGGATAGTCCCGAAAAGGGTAAAGTATTTTTCGGTTCGAGAGGGCCTGCGGCCTATCAGCTAGTTGGTAAGGTAATGGCTTACCAAGGCTATGACGGGTAACTGGTGTGAGAGCA
>F0OV55004H7XU0
TGATACGTCTAGAGTTTGATCCTGGCTCAGGACGAACGCTGGCGGCGTGCTTAACACATGCAAGTCAAGGCAGAAAATACTTTCGGGTATGAGTAAACTGGCGAACGGGTGAGTAACATGTAGGTAATTTACCTTTGAATGGGGGATAGCCACGGGAAACTGTGATTAATACCGCATAAAGTCCGATTACGATGGTATTCGGATGAAAGTTGGGGACTTTCGGGCCCAACGTTTGAAGATAAGCCTGCATCTGATTAGTTAGTTGGTAGGGTAATGG
>F0OV55004H87R2
TGATACGTCTAGAGTTTGATCCTGGCTCAGAACGAACGCTGGCGGCGTGCTTAACACATGCAAGTCGAACGCGAAAGGGACTTCGGTCCTGAGTAAAGTGGCGCACGGGTGAGTAACGCGTGGATAATCTACCCAATGATCCGGGATAACACTTCGAAAGGGGTGCTAATACCGGATAAGACCACGGGATCTACGGGTTCTGCGGTAAAAGGTGGGGACCTTCGGGCCTACCGTCATCGGATGAGTCCGCGTACCATTAGCTAGTTGGTGGGGTAATGGCCT
>F0OV55004I6L1P
TGATACGTCTAGAGTTTGATCCTGGCTCAGATTGAACGCTGGCGGCATGCCTTACACATGCAAGTCGAACGGCAGCACGGGGGCAACCCTGGTGGCGAGTGGCGAACGGGTGAGTAATGCATCGGAACGTGTCCTCTCGTGGGGGATAACCAGTCGAAAGATTGGCTAATACCGCATGAGATCGAAAGATGAAAGCGGGGGACCGCAAGGCCTCGCGCGAGAGGAGCGGCCGATGCCGGATTAGCTAGTTGGG
>F0OV55004JHZF0
TGATACGTCTAGAGTTTGATCCTGGCTCAGGATGAACGCTGGCGGCGTGCCTAATACATGCAAGTCGAACGCGAAGCCTGATTTCGATTAGGTGGAGAGTGGCGCACGGGTGAGTAACACGTAGCTGACCTGCCCTTCAGAGGGGGACAACGACTGGAAACGGTTGCTAAGACCCCGTACGCTCATGGGGGTTAGAAGCCCATGAGGAAAGCTCCGGCGCTGAAGGAGGGGGCTGCGGCCCATCAGCTAGTTGGTAGGGTAACGG
>F0OV55004H7Y4D
TGATACGTCTAGAGTTTGATCCTGGCTCAGAACAAACGCTGGCGGCGTGCCTAACACATGCAAGTCGTACGAGAAAGGGTCCTTCGGGGCCTGAGTAAAGTGGCGCACGGGTGAGTAACGCGTGGATAATCTACCCTTCAGTTGGGAACAACTCATCGAAAGGTGGGCTAATACCGAATAACACTGCAAGACCTTGGTCGAGCAGTCAAAGAGAGCCTCTGCTTGCAAGCCCTCGCTGAAGGATGAGTCCGCGTACCA
>F0OV55004H3BB1
TGATACGTCTAGAGTTTGATCCTGGCTCAGGATGAACGCTGGCGGCGTGCCTAATACATGCAAGTCGAACGCACTAGTTTACTAGTGAGTGGCGAACGGGTGAGTAACACGTAGGTAACCTGCCCTCAAGACGAGGATAACCGTTGGAAACGATGGCTAAGACTGGATAGGAACAGAAGAGGCATCTCTTGTGTTTTAAAAGACCTAGCAATAGGTATGCTTGAGGAGGGGCCTGCGGCGCATTAGTTAGTTGGCGGGGTGAA
>F0OV55004H8C4I
TGATACGTCTAGAGTTTGATCCTGGCTCAGAACGAACGCTGGCGGCGTGCTTAACACATGCAAGTCGAACGAGAAAGGGACTTCGGTCCTGAGTAGAGTGGCGCACGGGTGAGTAACACGTGGATAATCTACCCAATGATTCGGAATAACACTTCGAAAGGGGTGCTAATACCGGATAAGCCCACAGGCTCTTCGGAGTTTGCGGGAAAAGGTGGGGACCTTCGGGCCTGCCGTCATTGGATGAGTCCGCGGCCCATTAGCTAGTTGGTAGGGTAA
>F0OV55004IWGMF
TGATACGTCTAGAGTTTGATCCTGGCTCAGGATGAGCGCTGGCGGCGTGCCTAATACATGCAAGTCGAACGGGAACCGATATTCGTATCGGGGAGAGTGGCGAACGGGTGAGTAACACGTAGACGACCTGCCCTCGGGACGGGGATAACGCGGGGAAACCCACGCTAATACCCGATAAGCTCACGGAGATTAGAGGCTCAGTGAGAAAAGGATTTATTGCCTGAGGAGGGGTCTGCGGCCCATCAGCTAGTTGGCGGGGTAAAGGCCCACCAAGG
>F0OV55004JHYR7
TGATACGTCTAGAGTTTGATCCTGGCTCAGAATGAACGCTGGCGGCGTGCCTAACACATGCAAGTCGTACGAGAAAGGGGCGTTCGGCCCTGAGTAGAGTGGCGCACGGGTGAGTAACGCGTGGGTAATCTACCCTTGGATTTGGAATAACTCCGCGAAAGTGGAGCTAATACCGGATAGTCTGGCTTTTAATAGAAGTCGGTAAAGGATGCCTCTGCATATGCATTCGTCCGAGGATGAGCCCGCGTCTCATTAG
>F0OV55004IEY1O
TGATACGTCTAGAGTTTGATCCTGGCTCAGGATGAACGCTGGCGGCATGCCTAATACATGCAAGTCGAACGAACTAGTTTACTAGTTAGTGGCGAACGGGTGAGTAACACGTAGATAACCAACCCTTAAGACGAGGATAACCCGGGGAAACCTGGACTAATACTGGATAGGAGCTATTTTCAAAAGAGGATAGTTTTAAAGGTGCCCTAAAGCACCGCTAAAGGCTGGGACTGCGTCGCATTAGCTAGTTGGTGGGGTAACGGCCTACCAAGGCAACG
>F0OV55004H7I1I
TGATACGTCTAGAGTTTGATCCTGGCTCAGGATGAACGCTAGCGGTGCGCCTAACACATGCAAGTCGAGCGATATAGCGGCGAACGGGTGAGTAACACGTTGGAACCTGCCTCGAACTCAGGGATAGCCATCCGAAAGGATGATTAATACCGGATAGTCCCGAAAGGGTAAAGATTTTTCGGTTCGAGAGGGGCCTGCGGCCTATCAGCTAGTTGGTAAGGTAATGGCTTACCAAGGCTATGACGGGTAACTGGTGTGAGAGCA
>F0OV55004IP725
TGATACGTCTAGAGTTTGATCCTGGCTCAGAACGAACGCTGGCGGCGTGCTTAACACATGCAAGTCGAACGCGAAAGGGACTTCGGTCCTGAGTAAAGTGGCGCACGGGTGAGTAACGCGTGGATAATCTACCCAATGATCTGGGATAACATCTCGAAAGGGGTGCTAATACCGGATAAGACCACGGAGTCCCTGGACTCTGCGGTAAAAGGTGGGGACCTTCGGGCCTACCGTCATCGGATGAGTCCGCGTACCATTAGCTAGTTGGCAGGG
>F0OV55004JDMIP
TGATACGTCTAGAGTTTGATCCTGGCTCAGGATGAACGCTGGCGGCGTGCCTAATACATGCAAGTCGAACGCACTAGTTTACTAGTGAGTGGCGAACGGGTGAGTAACACGTAGGTAACCTGCCCTTAAGACGAGGATAACCGTTGGAAACGATGGCTAAGACTGGATAGGAACATTGAAGGCATCTTTGATGTTTTAAAAGACCTAGCAATAGGTATGCTTAAGGAGGGGCCTGCGGCGCATTAGTTAGTTGGTGAGGTGAAGG
>F0OV55004IXLS2
TGATACGTCTAGAGTTTGATCCTGGCTCAGAACGAACGCTGGCGGCGCGTTTTAAGCATGCAAGTCGAACGGTAAAAGGGTGCTTGCACCCTTTGAGAGTGGCGAACGGGTGAGTAACACGTAGGTGATCTGCCCTTTGGTTGGGGATAGCCTGTGGAAACACAGGGTAATACCGAATAAGATCGGGACTCTTTGGAGATCCGATGAAAGCAGCTTCGGCTGCACCGAAGGATGAGCCTGCGGCTGATTAGCTTGTTGGCGGGG
>F0OV55004IGJ2I
TGATACGTCTAGAGTTTGATCCTGGCTCAGGACGAACGCTGGCGGCGTGCTTAACACATGCAAGTCAAGGAGAGGATTCCTTTCGGGGAATTAGTAAACTGGCGCACGGGTGAGTAACATGTAAGTAACCTACCCTTAGGATTGGGATAACCTTGAGAAATTAGGGATAATACCAAATGATACAATGAACTCGCATGGGTTTATTGTTAAAGTTGCTTTTGTAACACTTAAGGATGGGCTTGCACCCAATTAGTTTGTTGGCGGAGTAAAACGCCCACCAAG
>F0OV55004I9W3G
TGATACGTCTAGAGTTTGATCCTGGCTCAGGATGAACGCTAGCGGCAGGCCTAACACATGCAAGTCGAGGGGTAGCAGGGTAGCAATATCGTTGACGACCGGCGCACGGGTGAGTAATGCATATGCAACCTTCCTTTAACTGGGGCATAGCCCGGAGAAATTCGGATTAATACCCCATAACATCATGAGAAGGCATCTTTTTATGATTAAAGCTCCGGCGGTTAAAGATGGGCATATGCGCCATTAGCTTGG
>F0OV55004II45C
TGATACGTCTAGAGTTTGATCCTGGCTCAGGATGAACGCTGGCGGCGTGCTTAATACATGCAAGTCGAACGGAGTATGTAGCAATACGTACTTAGTGGCGAACGGGTGAGTAACGCGTTGGTGACCTGCCTCGAAGAGAGGGATAACAGTCCGAAAGGATTGCTAATACCTCATGTGATCATGGACTTTAGAAATCTATGATTAAAGGAGTAATTCACTTCGAGAGGGGCCTGCGTACCATCAGCTAGTTGG
>F0OV55004JHJ0E
TGATACGTCTAGAGTTTGATCCTGGCTCAGAATGAACGCTGGCGGCGTGCCTAATACATGCAAGTCGAACGAGAAAGGTACCTTCGGGTACCGAGTAGAGTGGCGCACGGGTGAGTAACGCGTAAGTAATCTGCCTTCAGGCTTGGGATAACACCCTGAAAGGGGTGCTAATACCGGATAAGACCACAGAGGGGTGATCCTCAGTGGGAAAAGATAGCCTCTTCACGAAAGCCTTCACCTGAAGATGAGCTTGCGTACCATTTAG
>F0OV55004JL5PA
TGATACGTCTAGAGTTTGATCCTGGCTCAGAACGAACGCTGGCGGCGTGCCTAACACATGCAAGTCGAACGCGAAAGTTTTCTTCGGAAAGCGAGTGGAGTGGCGCACGGGTGAGTAACGCGTGGGCAACCTGCCCTATACAGGGGGATAGCCACTGGAAACGGTGATTAATACCCCATGACACCTTAACCTCGCATGAGGAGAGGGTCAAAGATTATATCGGTATAGGATGGGCCCGCGTCTGATTAGCTAGTTGGTAAGGTAACGG
>F0OV55004IE1QZ
TGATACGTCTAGAGTTTGATCCTGGCTCAGGATGAACGCTAGCGACAGGCCTAACACATGCAAGTCGAGGGGTAACATGAGAGCTTGCTCTTGATGACGACCGGCGCACGGGTGAGTAACGCGTATGCAACCTTCCTTTAACAGGAGAATAGCCCCCGGAAACGGGGATTAATGCTCCATAGCAATTATTTGCCACCTGACAGATAATTTAAAGTTCCGACGGTTAAAGATGGGCATGCGTGACATTAGCCAGTTGGG
>F0OV55004JO3GK
TGATACGTCTAGAGTTTGATCCTGGCTCAGGATGAACGCTAGCGGCAGGCTTAACACATGCAAGTCGAGGGGTAACAGGGGAGCAATCTCGCTGACGACCGGCGCACGGGTGAGTATCGCGTTTGTAACCTACCTATAGCTGGGGCATAGCTTCCGGAAACGGAAATTAATACCCCATAATATCATAGATTCGCATGTTTTTATGATTAAAGTTCTGACGGCTATAGATGGGCATGCGTGACATTAG
>F0OV55004IUGN3
TGATACGTCTAGAGTTTGATCCTGGCTCAGGATGAACGCTGGCGGCGTGCCTAATACGTGCAAGTCGAACGCACTAGTTTACTAGTGAGTGGCGAACGGGTGAGTAACACGTAGGTAACCTGCCCTCAAGACGAGGATAACCGTTGGAAACGATGGCTAAGACTGGATAGGAACAGAAGAGGCATCTCTTGTGTTTTAAAAGACCTAGCAATAGGTATGCTTGAGGAGGGGCCTGCGGCGCATTAGTTAGTTGGCGGGGTGAAGG
>F0OV55004IK4VS
TGATACGTCTAGAGTTTGATCCTGGCTCAGAACGAACGCTGGCGGCGTGGTTGATACATGCAAGTCGAACGGGAAAGCACCCTTCGGGGTGTGAGTATAGTGGCGGACGGGTGAGTAACACGTGATCAACGTACCTACAGGACTGGGATAGCTATTCGAAAGGATAGGTAATACCGGATAAGACTACGACCTCGCATGGGGACGTAGCAAAAGTTTTTCGCCTGTGGAGCGGATCGCGGCTTATCAGCTTGTTGGTGAGGTAACGGCT
>F0OV55004JKRFN
TGATACGTCTAGAGTTTGATCCTGGCTCAGGACGAACGCTGGCGGCGTGCCTAATACATGCAAGTCGAGCGAACCACTTCGGTGGTTAGCGGCGGACGGGTGAGTAACACGTGGGCAACCTGCCTGTAAGACTGGGATAACTTCGGGAAACCGGAGCTAATACCGGATAATCCTCTTCCCCTCATGGGGAAGAGTTGAAAGATGGCTTCGGCTATCACTTACAGATGGGCCCGCGGCGCATTAGCTAGTTGGTGAGGTAACGGCTC
>F0OV55004IQO2S
TGATACGTCTAGAGTTTGATCCTGGCTCAGGATGAACGCTAGCGGCAGGCTTAACACATGCAAGTCGAGGGGCAGCACGTCTTCGGATGGTGGCGACCGGCGCACGGGTGCGTAACGCGTATACAATCTACCTTTTACAGGGGCATAGCCCGGGGAAACCCGGATTAATATCCCATGGTATTATTAAACGGCATCGTTTGATAATTAAAGCTTCGGCGGTAAAAGATGAGTATGCGTCCTATTAGCTAGATGGTAAGGTAACGGCTTACCA
>F0OV55004IH6ZG
TGATACGTCTAGAGTTTGATCCTGGCTCAGAATCAACGCTGGCGGCGTGCCTAACACATGCAAGTCGAACGAGAAAGTGGGGCTTGCTCCACGAGTAAAGTGGCAAACGGGTGAGTAACACGTGAACAACCTACCCTCGAGTGGGGAATAACACCGCGAAAGCGGTGCTAATACCGCATAACATCCCGGGGTCGCATGGTCCTGGGATCAAAAGCGCAAGTTGCTTGAGGAGGGGTTCACGGCTGATTAGCTAGTTGGTGAGGTAACGG
>F0OV55004I2ECT
TGATACGTCTAGAGTTTGATCCTGGCTCAGGACGAACGCTGGCGGCGTGCTTAACACATGCAAGTCAAGGAGAAGCTTCGCTTCGGTGGAGTGGATACTGGCGCACGGGTGAGTAACGCGTATGCAATCTACCCTCAGTCCGGGGATAACACTTCTAACGAGGTGCTAATACCCGATGATGCAGCGGCACCGCATGGTGACAGTTGTTAAAGCTTCGGTGACTGAGGATGAGCATGCGT
>F0OV55004H9LPB
TGATACGTCTAGAGTTTGATCCTGGCTCAGAACGAACGCTGGCGGCGCGTTTTAAGCATGCAAGTCGAGCGGCAAGGGCCTTCGGGCCCCTAGAGCGGCGGACGGGTGAGTAACACGTGGACAATCTGCCCCCCGGCCGGGGATAGCCCAGGGAAACCTGGATTAATACCGGATGAGACGGGACGCACACAGGTGCGATCCGGGAAAGGCGCTGCGGCGCCGCCGGGGGATGAGTCCGCGGCCCATTAGCTGGATGGCGGGGTAAAGGCCCACCATGG
>F0OV55004IJVJT
TGATACGTCTAGAGTTTGATCCTGGCTCAGAACGAACGCTGGCGGCGTGCTTAACACATGCAAGTCGTACGAGAAAGTTTCCTTCGGGAGATGAGTAGAGTGGCGCACGGGTGAGTAACACGTGGATAATCTGCCCAATGGACCGGGATAACACTTCGAAAGGGGTGCTAATACCGGATAAGCCCACAGGCTCTTCGGAGCTTGCGGGAAAAGGTGGGGACCTTCGGGCCTGCCGTCATTGGATGAGTCCGCGGCCCATTAGCTAGTTGG
>F0OV55004IANIL
TGATACGTCTAGAGTTTGATCCTGGCTCAGGATGAACGCTAGCGGCAGGCCTAATACATGCAAGCCGAACGGTAACAGGTCCTTCGGGATGCTGACGAGTGGCGCACGGGTGCGTAACGCGTATGCAACTTACCCACTACAGGGAGATAGCCCGGGGAAACCCGGATTAATATTCCATAAAATAGTAATACTGCATGGTATAATTGTTAAAGATTTATCGGTAGTGGATGGGCATGCGTAGGATTAGCTAGTTGGTAGTGTAACGG
>F0OV55004ILV4G
TGATACGTCTAGAGTTTGATCCTGGCTCAGGATGAACGCTAGCGGCAGGCCTAACACATGCAAGTCGAGGGGTAACGATGGCTTCGGCCAGGCGACGACCGGCGCACGGGTGAGTAACGCGTTTGTAACCTACCTCTAACTGGAGAATAGCCCGAAGAAATTCGGATTAATACTCCATATGGCTATGATTGGGCATCTTTTTATAGTCAAAGCTCCGGCGGTTAGAGATGGGCATGCGTGACATTAGTTAGTTGGTGAGG
>F0OV55004IKWVO
TGATACGTCTAGAGTTTGATCCTGGCTCAGGATGAACGCTAGCGGGAGGCTTAACACATGCAAGTCGAACGGCAGCACGGGCTTCGGCCTGGTGGCGAGTGGCGCACGGGTGCGTAACGCGTATGCAACCTACCTTATACAGGAGGATAGCCCATGGAAACGTGGATTAATACTCCATAGTATCATTAATCTGCATGGAATAATGATTAAAACTTCGGTGGTATAAGATGGGCATGCGTAGGATTAG
>F0OV55004INZPN
TGATACGTCTAGAGTTTGATCCTGGCTCAGAGCGAACATTGGCGGCGCGTTTAACACATGCAAGTCGAGCGAGAAAACTTCTTCGGAAGTGAGTAGAGCGGCGAACGGGTGAGTAACACGTGAGTGACCTGCCCCCAAGCTTGGGATAGCCACGGGAAACTGTGGGTAATACCGGATGCGACTTTATTATTAGAAGATGAAGTTGAAAGCGTGGGACCCTTCGGGGCCACGTTACGTTGGGTAGTGGCGTCGCCGTCCCTACTTAGTCGTAGTTGGAGGAA
>F0OV55004JCQJL
TGATACGTCTAGAGTTTGATCCTGGCTCAGAGTGAACGCTGGCGGCGTGCTTAACACATGCAAGTCGAACGGTAACAGATAGAAGCTTGCTTCTATGCTGACGAGTGGCGCACGGGTGAGTAATATATAGGTAATGTGCCCCTTAGACCGGGATAGCCACTGGAAACGGTGATTAATACTGGATACTCCTTTATATCGAAAGATATATTGGGAAACGTTTTTCGCTAAGGGATCGGCCTATATCCTATCAGTTAGTTGG
>F0OV55004JOL9K
TGATACGTCTAGAGTTTGATCCTGGCTCAGGATGAACGCTGGCGGCATGCCTAATACATGCAAGTCGAACGAACTAGTTTACTAGTTAGTGGCGAACGGGTGAGTAACACGTAGATAACCAACCCTTAAGACGAGGATAACCCGGGGAAACCTGGACTAATACTGGATAGGAGCTATTTTCAAAAGAGGATAGTTTTAAAGGTGCCCTAAAGCACCGCTAAAGGCTGGGACTGCGTCGCATTAGCTAGTTGGTGGGGTAACGGCCTACCAAGGCAACG
>F0OV55004II006
TGATACGTCTAGAGTTTGATCCTGGCTCAGGATGAACGCTGGCGGCGTGCTTAACACATGCAAGTCGAACGAGGTCCAACCTTCGGGTGAAGACCGAGTGGCGAACGGGTGAGTAACACGTGGGGAACCTGCCCTTCTCTCTGGGATAACGTCGAGAAATCGTCGCTAATACCGGATACTCCTTGCGGACCGCATGGTCTGCTCGGGAAAGCTCCGGCGGAGATGGATGGCCCCGCGGCCCATTAGCTAGTTGGTGAGGTAACGGCCC
>F0OV55004IU7H3
TGATACGTCTAGAGTTTGATCCTGGCTCAGGATGAACGCTGGCGGCGTGCCTAACACATGCAAGTCGAGCGAAGATTTAGAGGAGTACTTGTACAAATTTAAATCTTAGCGGCGGACGGGTGAGTAACACGTGAGTAACCTGCCCTTCAGTGGGGAATAACAACGAGAAATCGTTGCTAATACCGCATAATGTTATCGGATCGCATGGTCTGATAACCAAAGGATTTATTCGCTGAAGGATGGACTCGCGTCCGATTAG
>F0OV55004ICKH7
TGATACGTCTAGAGTTTGATCCTGGCTCAGGATGAACGCTGGCGGCGTGCCTAACACATGCAAGTCGAGCGGGAAACATTTGACAGGTAGCGATATTTGGAGAATGTTTCTAGCGGCGGACGGGTGAGTAACACGTGAGGAACCTGCCTTACACAGTGGAATAACACCGTGAAAACGGTGCTAATACCGCATAACACCGCACTATGGCATCATAGAGCGGTCAAAGGAGAAATCCGGTGTAAGATGGCCTCGCCG
>F0OV55004H2WC9
TGATACGTCTAGAGTTTGATCCTGGCTCAGAACGAACGCTGGCGGCGTGCTTAACACATGCAAGTCGAACGAGAAAGGGACTTCGGTCCTGAGTAGAGTGGCGCACGGGTGAGTAACATGTGGATAATCTACCCAATGATTCGGAATAACACTTCGAGAGGGGTGCTAATACCGGATAAGCCCACAGGCTCTTCGGAGTTTGCGGGAAAAGGTGGGGACCTTCGGGCCTGCCGTCATTGGATGAGTCCGCGGCCCATTAGCTAG
>F0OV55004I6ZQE
TGATACGTCTAGAGTTTGATCCTGGCTCAGGATGAACGCTAGCGGCAGGCCTAACACATGCAAGTCGAGGGGCAGCACGGGTAGCAATACCTGGTGGCGACCGGCGCACGGGTGCGTAACGCGTATGCAACCTACCTTTAACTGGAGCATAGCCCCGAGAAATCGGGATTAATACTCCATAACAACAAGAAGTGGCATCACTTTTTATTTAAAGCTTTGGCGGTTAAAGATGGGCATGCGTGACATTAGTTAGTTGGTGAGGG
>F0OV55004IAIHL
TGATACGTCTAGAGTTTGATCCTGGCTCAGGATGAACGCTAGCGGTGCGCCTAACACATGCAAGTCGAGCGATATAGCGGCGAACGGGTGAGTAACACGTTGGAACCTGCCTCGAACTCAGGGATAGCCATCCGAAAGGATGATTAATACCGGATAGTCCCGAAAGGGTAAAGATTTTTCGGTTCGAGAGGGGCCTGCGGCCTATCAGCTAGTTGGTAAGGTAATGGCTTACCAAGGCTATGACGGGTAACTGGTGTGAGAGCA
>F0OV55004H717L
TGATACGTCTAGAGTTTGATCCTGGCTCAGGATGAACGCTGGCGGCGTGCCTAACACATGCAAGTCGAGCGGAGATATAGAGGAGTACTTGTACGAATCTTTATCTTAGCGGCGGACGGGTGAGTAACACGTGAGGAACCTGCCCTTAAGTGTGGAATAACACCGAGAAATCGGTGCTAATACCGCATAACGTCCTGGAAGCGCATGCTTTCGGGACCAAAGGATTTATTCGCTTAAGGATGGCCTCGCGGCCGATTAGGTAG
>F0OV55004ILVCG
TGATACGTCTAGAGTTTGATCCTGGCTCAGGACGAACGCTGGCGGCGTGGATTAGGCATGCAAGTCGAACGGTAGTACCCCTTCGGGGGTATGAGAGTGGCGAACGGGTGAGTAACGCGTAGGTGATCTACCTTCAGAGTGGGGGACAACCCAGGGAAACTTGGGCTAATACCGCATGTGGCTGTAAAGCTAAAGCCGGCCTCTATTTATAAGCTGGTGTCTGGAGATGAGCCTGCGTCTGATTAGCTAGTTGGTGGGGTAACGGCCTACCGG
>F0OV55004IABK5
TGATACGTCTAGAGTTTGATCCTGGCTCAGGATGAACGCTGGCGGCGTGCCTAACACATGCAAGTCGAGCGATAAACAGTGGATGGAATTCTCCGGAAGGAAAGAAACTGTTGAAAGCGGCGGACGGGTGAGTAACGCGTGGGCAACCTGCCCTATACAGGGGGATAGCCACTGGAAACGGTGATTAATACCCCATGACACCTTAACCTCGCATGAGGAGAGGGTCAAAGATTATATCGGTATAGGATGGGCCCGCGT
>F0OV55004H83R8
TGATACGTCTAGAGTTTGATCCTGGCTCAGGATGAACGCTGGCGGCGTGCCTAACACATGCAAGTCGAGCGCGATTAGTTGGAACAGAAACTTCGGTTGAAGGGAAGACTATGAAAGCGGCGGACGGGTGAGTAACGCGTGAGCAACCCGCCCTGTACAGGGGGATAGCCACTGGAAACGGTGATTAATACCCCATAATCCCAATAGGTCACATGGCCTGCTGGGCAAAGCCTTGGCGGTACAGGATGGG
>F0OV55004IAFK7
TGATACGTCTAGAGTTTGATCCTGGCTCAGGATGAACGCTGGCGGCATGCCTAATACATGCAAGTCGAACGAATTGACCTTCGGGTCAGTTAGTGGCGAACGGGTGAGTAACACGTAGATAACCAACCCTAAAGACGAGGATAACCCGGGGAAACCTGGACTAATACTGGGTAGGAGCTATTTTCAAAAGAGGATAGTTTTAAAGATGCCTTAAAGCATCGCTATAGGCTGGGACTGCGTCGCATTAGCTAGTTGGTGGAGTAACGGCCCACCAAGG
>F0OV55004IS4MH
TGATACGTCTAGAGTTTGATCCTGGCTCAGAACGAACGCTGGCGGCGTGCTTAACACATGCAAGTCGTACGAGAAAGTTTCCTTCGGGAGATGAGTAGAGTGGCGCACGGGTGAGTAACACGTGGATAATCTGCCCAATGGACCGGGATAACACTTCGAAAGGGGTGCTAATACCGGATAAGCCCACAGGCTCTTCGGAGCTTGCGGGAAAAGGTGGGGACCTTCGGGCCTGCCGTCATTGGATGAGTCCGCGGCCCATTAGCTAGTTGG
>F0OV55004I7JAB
TGATACGTCTAGAGTTTGATCCTGGCTCAGGATGAACGCTGGCGGCATGCCTAATACATGCAAGTCGAACGAACTAGTTTACTAGTTAGTGGCGAACGGGTGAGTAACACGTAGATAACCAACCCTTAAGACGAGGATAACCCGGGGAAACCTGGACTAATACTGGATAGGAGCTATTTTCAAAAGAGGATAGTTTTAAAGGTGCCCTAAAGCACCGCTAAAGGCTGGGACTGCGTCGCATTAGCTAGTTGGTGGGGTAACGGCCTACCAAGGCAACGATGCG
>F0OV55004I785Y
TGATACGTCTAGAGTTTGATCCTGGCTCAGAACGAACGCTGGCGGCGTGCCTAACACATGCAAGTCGAATGCGAACGCGGCTTTCGGGCGGCAAGTAGCATGGCAGACGGGTGAGGAGCACGTATCTGACCGGACACATCATGGGGGATACCCTTGCGAAAGTGGGGATAATACCGCATACGCTCGTCGCCGTAGCAGGCGAGGAGGAAAGCTGGCCTCTGGGAACATGCTGGCGTGGTGTGAGGGGG
>F0OV55004IG7Y5
TGATACGTCTAGAGTTTGATCCTGGCTCAGGATGAACGTTGGCGGTGCGCTTTATGCATGCAAGTCGTACGAAATCATGGTTTTCGGATTATGGTTTAGTGGCGGACGGCTGAGTAACACGTAGGTAACTTGCCCACGAGTGGGGGATAACTTGCCGAAAGGTAAGCTAATACCGCATGGCATGGATCTGCATAAGTAGATTCATCAAAGCCGTAAGGCGCTTGTGGATGGGCCTGCGGCCGATTAGCTTGTTGGG
>F0OV55004IE89Y
TGATACGTCTAGAGTTTGATCCTGGCTCAGGATGAACGCTGGCGGCGTGCCTAACACATGCCAGTCGAGCGGAGTATAGGAGAAGTGCTTGCACGGACCTTATACTCAGCGGCGGACGGGTGAGTAACACGTGAGCAACCTACCTTCAACTGGGGGATAACACCGGGAAACTGGTGCTAATACCGCATAATGTCCCACTGTCACATGGCGGAGGGACCAAAGGAGCAATCCGGGTGAAGATGGGCTCGCGGCCGA
>F0OV55004IC5SS
TGATACGTCTAGAGTTTGATCCTGGCTCAGAACTAACGCTAGCGGCGTGCCTAACACATGCAAGTCATACGAGAAAGTTCGCTTCGGCGGATGAGTACAGTGGCGAACGGGTGAGTAACGCGTGGATAATCTGCCCTTGAGTTGGGAATAACCCACCGAAAGGTGGGCTAATACCGAATAATGCTGGTTTACTCCGGTATTCCAGCCAAAGATGGCCTCTATTTATAAGCTATCGCTCAAGGATGAGTTCGCGTACCATTAG
>F0OV55004ISMDF
TGATACGTCTAGAGTTTGATCCTGGCTCAGGATGAACGCTGGCGGCATGCCTAATACATGCAAGTCGAACGAACTAGTTTACTAGTTAGTGGCGAACGGGTGAGTAACACGTAGATAACCAACCCTTAAGACGAGGATAACCCGGGGAAACCTGGACTAATACTGGATAGGAGCTATTTTCAAAAGAGGATAGTTTTAAAGGTGCCCTAAAGCACCGCTAAAGGCTGGGACTGCGTCGCATTAGCTAGTTGGTGGGGTAACGGCCTACCAAGGCAACGATGCG
>F0OV55004IG3DA
TGATACGTCTAGAGTTTGATCCTGGCTCAGGATGAACGCTGGCGGCATGCCTAATACATGCAAGTCGAACGAACTAGTTTACTAGTTAGTGGCGAACGGGTGAGTAACACGTAGATAACCAACCCTTAAGACGAGGATAACCCGGGGAAACCTGGACTAATACTGGATAGGAGCTATTTTCAAAAGAGGATAGTTTTAAAGGTGCCCTAAAGCACCGCTAAAGGCTGGGACTGCGTCGCATTAGCTAGTTGGTGGGGTAACGGCCTACCAAGGCAACGATGCG
>F0OV55004IPLY7
TGATACGTCTAGAGTTTGATCCTGGCTCAGGATGAACGCTAGCGGGAGGCTTAACACATGCAAGTCGAGCGGGATTAGCAGCAATGCTATGAGAGCGGCGCACGGGTGCGTAACGCGCATGCAACCTGCCTTATACAGGGGGATAGCCCATGGAAACGTGGATTAATATCCCATAGGATTAAAGTTTCGCATGAAACTATGATTAAAACTGAGGTGGTATAAGATGGGCATGCGT
>F0OV55004I0IKC
TGATACGTCTAGAGTTTGATCCTGGCTCAGGACGAACGCTGGCGGCGTGCTTAACACATGCAAGTCAAGGAGAAAGTTTCTTTCGGGAGATAAGTAAACTGGCGCACGGGTGAGTAAAATGTAAGTAATCTACCCTTTGGATGGGAATAACTACTAGAAATGGTGGCTAATACCGAATAATGCAGCGGCACCGAGTGGTGATGTTGTTAAAGACCGAAAGGTTGCCAAGGGATGAGCTTGCATCTGATTAGCTAGTTGGCGGGGTAAAACG
>F0OV55004I7HXF
TGATACGTCTAGAGTTTGATCCTGGCTCAGAACGAACGCTGGCGGCGTGCTTAACACATGCAAGTCGAACGTGAAAGGGACTTCGGTCCTGAGTAAAGTGGCGCACGGGTGAGTAACACGTGGATAATCTACCCGATGGACCGGGATAACACTTCGAAAGGGGTGCTAATACCGGATAAGCCCACAGGCTCTTTGGAGTTTGCGGGAAAAGGTGGGGACCTTCGGGCCTACTGTCATCGGATGAGTCCGCGGCCCATTAGCTAGTTGGTAGGGTAATGG
>F0OV55004I4UY8
TGATACGTCTAGAGTTTGATCCTGGCTCAGAACGAACGCTGGCGGCGTGCTTAACACATGCAAGTCGTACGAGAAAGTTTCCTTCGGGAGATGAGTAGAGTGGCGCACGGGTGAGTAACACGTGGATAATCTGCCCAATGGACCGGGATAACACTTCGAAAGGGGTGCTAATACCGGATAAGCCCACAGGCTCTTCGGAGCTTGCGGGAAAAGGTGGGGACCTTCGGGCCTGCGTCATTGGATGAGTCCGCGGCCCATTAGCTAGTTGG
>F0OV55004IS0LK
TGATACGTCTAGAGTTTGATCCTGGCTCAGGATGAACGCTAGCGACAGGCCTAACACATGCAAGTCGAACGGGATTTATCCTTCGGGGTAATGAGAGTGGCGCACGGGTGAGTAACGCGTATGCAACCTACCTGTAACTGGGGAATAGCTCCCTGAAAGGGAATTAACACCGCATAAGACCACACTTTCGCATGGAAGAGTGGTGAAATATTTATAGGTTACAGATGGGCATGCGTGACATTAGTTTGTTGGTGAGGTAACGG
>F0OV55004IZMV8
TGATACGTCTAGAGTTTGATCCTGGCTCAGAGTGAACGCTGGCGGCGTGCTTAACACATGCAAGTCGAACGATGAAGTCTTTGCTTGCAAAGACGGATTAGTGGCGCACGGGTGAGTAATGTATAGCTAACCTGCCCTTTAGTGGGGGACAACAGTTGGAAACGACTGCTAATACCCCATACTCCTTTTTACTCTAAGGTAAATTGGGAAAGATTTATTGCTAAAGGATGGGGCTGTATCGTATCAGCTAGTTGGTGAGGTAATGG
>F0OV55004H616H
TGATACGTCTAGAGTTTGATCCTGGCTCAGGACGAACGCTGGCGGCGTGCTTAACACATGCAAGTCAAGGAGAAAGTTTCTTTCGGGAGATAAGTAAACTGGCGCACGGGTGAGTAAAATGTAAGTAATCTACCCTTTGGATGGGAATAACTACTAGAAATGGTGGCTAATACCGAATAATGCAGCGGCACCGAGTGGTGATGTTGTTAAAGACCGAAAGGTTGCCAAGGGATGAGCTTGCATCTGATTAGCTAGTTGGCGGGGTAAAA
>F0OV55004I6K7Z
TGATACGTCTAGAGTTTGATCCTGGCTCAGGATGAACGCTAGCGGGAGGCTTAACACATGCAAGTCGAGGGGCAGCACGAGGTAGCAATACTTTGGTGGCGACCGGCAGACGGGTGAGTAACGCGTATGTAACCTGCCCTGTACAGGGGGATAACCCGGAGAAATTCGGACTAATATCCCATGGTAATATTGGAAGGCATCTTCTGATATTTAAAGTTCCGGCGGTACAGGAGGGGCATGCGTAACATTAGCTGGTTGGTAAGGTAACGG
>F0OV55004JPOC2
TGATACGTCTAGAGTTTGATCCTGGCTCAGAACAAACGCTAGCGGCGTGCCTAACACATGCAAGTCAGACGAGAAAGTTCGCTTCGGCGAATGAGTAGAGTGGCGCACGGGTGAGTAACGCGTGGACAATCTGCCCTAGAGTTAGGAATAACCCACCGAAAGGTGGGCTAATACCCAATAATGCTATACTTCTTCGGGAGTATAGCCAAAGATGGCCTCTGTTTACAAGCTATCGCTCAAGGATGAGTTCGCGT
>F0OV55004IHK9Z
TGATACGTCTAGAGTTTGATCCTGGCTCAGGACAAACGCTGGCGGCGTGCCTAACACATGCAAGTCGAGCGTGAAGGGAGCTTCGGCTCCTGGAAAGCGGCGAACGGGTGAGTAACACGTGGGCAACCTGCCTCAAGGACTGGGATAACTCCGGGAAGCCGGGGCTAATACCGGGCGATGTCGATTCGCGCAAGCGGTTCGACCAAATGGTAGCTTCGGCCTCCGCCTTGAGATGGGCCCGCGTCCTATCAGCTTGTTGGTGAGG
>F0OV55004JDX7Z
TGATACGTCTAGAGTTTGATCCTGGCTCAGGATGAACGCTGGCGGCGTGCCTAACACATGCAAGTCGAGCGATAAACAGTGGATGGAATTCTTCGGAAGGAAAGAAACTGTTGAAAGCGGCGGACGGGTGAGTAACGCGTGGGCAACCTGCCCTATACAGGGGGACAGCCACTGGAAACGGTGATTAATACCCCATGACACCTTAACCTCGCATGAGGAGAGGGTCAAAGATTATATCGGTATAGGATGGGCCCGCGT
>F0OV55004JBYD4
TGATACGTCTAGAGTTTGATCCTGGCTCAGATTGAACGCTGGCGGCAGGCCTAACACATGCAAGTCGAGCGGCAGCACAGAGAAACTTGTTTCTCGGGTGGCGAGCGGCGGACGGGTGAGTAATGCCTGGGAAATTGCCCTGATGTGGGGGATAACCATTGGAAACGATGGCTAATACCGCATAATAGCTTCGGCTCAAAGAGGGGGACCTTCGGGCCTCTCGCGTCAGGATATGCCCAGGTGGGATTAG
>F0OV55004IAKUN
TGATACGTCTAGAGTTTGATCCTGGCTCAGGATGAACGCTAGCGGGAGGCTTAACACATGCAAGTCGAGGGGCAGCACGATGTAGCAATACGTTGGTGGCGACCGGCGCACGGGTGAGTAACGCGTATGCAACCTACCCTGTACTGGAAGATAACCCGGAGAAATTCGGACTAATATTCCATAAAGATATAGAGAGGCATCTTTTTATGATTAAAGCTCCGGCGGTTAAAGATGGGCATATGCGCCATTAGCTTG
>F0OV55004H4C80
TGATACGTCTAGAGTTTGATCCTGGCTCAGAACGAACGCTGGCGGCGTGCTTAACACATGCAAGTCGAACGTGAAAGGGACTTCGGTCCTGAGTAAAGTGGCGCACGGGTGAGTAACACGTGGATAATCTACCCGATGGACCGGGATAACACTTCGAAAGGGGTGCTAATACCGGATAAGCCCACAGGCTCTTTGGAGTTTGCGGGAAAAGGTGGGGACCTTCGGGCCTACTGTA
>F0OV55004IPZ7Y
TGATACGTCTAGAGTTTGATCCTGGCTCAGAACGAACGCTGGCGGCGCGTTTTAAGCATGCAAGTCGAGGGAGAATCCGGTGCTTGCACTGGAGGGAACCGGCGAACGGGTGAGTAACACGTAGATAATCTGCCTTTAGGTTGGGGATAGCTCATGGAAACATGGGGTAATACCGAATGTGGTTCGATGTTCAAAAGGACATTGAAAGAAAGGAGCTTAGGCTTCGCCTGAAGATGAGTCTGCGTCTGATTAGGTAGTAGGTAGGG
>F0OV55004JCI5G
TGATACGTCTAGAGTTTGATCCTGGCTCAGGATGAACGCTAGCGGCAGGCTTAACACATGCAAGTCGAGGGGTAACAGGGTGCTTGCACCGCTGACGACCGGCGCACGGGTGCGTAACGCGTATACAATCTACCTTTTACAGGGGCATAGCCCGGGGAAACCCGGATTAATATCCCATGGTATCAAGAAGTGGCATCGCTTTTTGATTAAAGTTTCGGCGGTAAAAGATGAGTATGCGTTCTATTAGCTAGATGGTAAGGTAACGGCTT
>F0OV55004H91I3
TGATACGTCTAGAGTTTGATCCTGGCTCAGGATGAACGCTGGCGGCGTGCCTAATACATGCAAGTCGAACGCACTAGTTTACTAGTGAGTGGCGAACGGGTGAGTAACACGTAGGTAACCTGCCCTTAAGACGAGGATAACCGTTGGAAACGATGGCTAAAACTGGATAGGAACATTGAAGGCATCTTTGATGTTTTAAAAGACCTAGCAATAGGTATGCTTAAGGAGGGGCCTGCGGCGCATTAGTTAGTTGGTGAGGTGAAGGCTT
>F0OV55004JEVG8
TGATACGTCTAGAGTTTGATCCTGGCTCAGGACGAACGCTGGCGGCGTGGATTAGGCATGCAAGTCGAACGGTAGTACCCCTTCGGGGGTATGAAG
>F0OV55004I33Z1
TGATACGTCTAGAGTTTGATCCTGGCTCAGAATGAACGCTGGCGGCGTGCTTAACACATGCAAGTCGAACGGTAGCAGAAGAGAGCTTGCTTTCTTGCTGACGAGTGGCGCACGGGTGAGTAATATATAGTTAACGTGCCTCTTAGTCTGGGATAGCCACTGGAAACGGTGATTAATACTGGATACTCCTTCTTGTTTAATGCAAGAAGGGAAAGTTTTTTCGCTAAGAGATCGGACTATATTGTATCAG
>F0OV55004IIACZ
TGATACGTCTAGAGTTTGATCCTGGCTCAGAACGAACGCTGGCGGCGTGCTTAACACATGCAAGTCATACGGGAAAGTTTTCTTCGGAGAACAAGTACAGTGGCGCACGGGTGAGTAACACGTGGGTAACCTACCCTTCAGTTCGGGATAACATTTCGAAAGAGGTGCTAATACCGGATACGTTCTAAAAGGCCTCGGCCTTTTAGAGGAAAGATGGCCTCTATACTATGCTATCGCTGATGGATGGGCCCGCGCACCATTAGCTTGTTGG
>F0OV55004JLU8J
TGATACGTCTAGAGTTTGATCCTGGCTCAGAACAAACGCTGGCGGCGTGCCTAACACATGCAAGTCGTACGAGAAAGTCCGCTTCGGTGGGCAAGTAAAGTGGCGCACGGGTGAGTAACGCGTGGATAACCTACCCTTTAGTCTGGAATAACTTACCGAAAGGTGAACTAATACCGGATAATATCCCGACTTCCCCGGAAGTCGGGTTCAAAGAAGGCCTCTGCTTGCAAGCTTTTGCTGAAGGATGGGTCCGCGTACCATTAGCTAGTTGGTAGGGTAACGGCCT
>F0OV55004I3A5F
TGATACGTCTAGAGTTTGATCCTGGCTCAGGACGAACGCTGGCGGCGTGCTTAACACATGCAAGTCAAGGAGAGGATTCCTTTCGGGGAATTAGTAAACTGGCGCACGGGTGAGTAACATGTAAGTAACCTACCCTTAGGATTGGGATAACTTTGAGAAATTAGGGCTAATACCGAATGATACAATGAGCTCGCATGGGTTTATTGTTAAAGTTGCTTTTGTAACACCTAAGGATGGGCTTGCATCCAATTAGTTTGTTGGCGGAGTAAAAGCCC
>F0OV55004IV67D
TGATACGTCTAGAGTTTGATCCTGGCTCAGAACGAACGCTGGCGGCGCGTTTTAAGCATGCAAGTCGAACGGTATATAGTCTTCGGATTATAGAGAGTGGCGAACGGGTGAGTAACACGTAGATAATCTACCTTGAAGTGGGGGATAGTCCATGGAAACATGGAGTAATACCGCATATGTCTTTGGATGAAAGTTCCAATTGGAACGCTTTGAGATGAGTCTGCGGCTCATTAGCTTGTTGGTGGGGTAAAGGCCTACCAAGG
>F0OV55004IAYNW
TGATACGTCTAGAGTTTGATCCTGGCTCAGGATGAACGCTAGCGGGAGGCCTAACACATGCAAGTCGAACGGGATTGAGAGCTTGCTCTCATGAGAGTGGCGCACGGGTGAGTAACGCGTATGCAACCTGCCCTTGACAGGGGGATAGCCCGGAGAAATCCGGATTAATACCCCATGGTATTTAAGTTCCGCATGGGATTTAAATTAAAGATTTATCGGTCAGGGATGGGCATGCGTGACATTAGCTAGTTGGCGGGG
>F0OV55004IZDCH
TGATACGTCTAGAGTTTGATCCTGGCTCAGAATGAACGCTGGCGGCGTGCCTAACACATGCAAGTCGTACGAGAAAGGGGCTTCGGCCCTGAGTAGAGTGGCGCACGGGTGAGTAACGCGTGGGTAATCTACCCTTGGATTTGGGATAACTCTGCGAAAGTGGAGCTAATACCGGATAGTCTGGCTTTAAATAAGAAGTCGGTAAAGGATGCCTCTGCATATGCATTCGTCCGAGGATGAGCCCGCGTCTCATTAG
>F0OV55004H379W
TGATACGTCTAGAGTTTGATCCTGGCTCAGAATGAACGCTGGCGGCGTGCTTAACACATGCAAGTCGAACGAGAAAGGGATTGCTTGCATCCCGAGTAGAGTGGCGCACGGGTGAGTAACACGTAGATAATCTGCCTTCAAGCCTGGGATAACTATTCGAAAGGGTAGCTAATACCGGATAAAGTCGATCTACACAAGTAGATTGATGAAAGATTGCCTCTTCTTGAAAGCAATTGTTTGGAG
>F0OV55004IVMJW
TGATACGTCTAGAGTTTGATCCTGGCTCAGGACGAACGCTGGCGGCGTGCTTAACACATGCAAGTCAAGGCAGAAAGTACTTTCGGGTATGAGTAAACTGGCGAACGGGTGAGTAACGTGTGGGTAATTTGCCTTCGAGAGGGGTATAGCCATGGGAAACCGTGATTAATACCGCATAAAGCCCCGATTCAGAAGAATCGGGATGAAAGATGGGGACCTTCGGGCCCATCGCTTGAAGATAAGCCCGCATCTGATTAGTTAGTTGGTAGGGTAACGG
>F0OV55004IFFMG
TGATACGTCTAGAGTTTGATCCTGGCTCAGGATGAACGCTGGCGGCGTGCCTAATACATGCAAGTCGAACGCACCATTTCGGTGGTGAGTGGCGAACGGGTGAGTAACACGTAGATAACCTGCCCTTAAGACGAGGATAACCATTGGAAACGATGGCTAAGACTGGATAGGAATATTAGAGGCATCTCTGATATTTTAAAAGACCTAGCAATAGGTATGCTTAAGGAGGGGTCTGCGGCGCATTAGTTAGTTGGTGGGGTG
>F0OV55004I9MSE
TGATACGTCTAGAGTTTGATCCTGGCTCAGAACGAACGCTGGCGGCGTGCTTGACACATGCAAGTCGAACGTGAAAGGGACTTCGGTCCTGAGTAAAGTGGCGCACGGGTGAGTAACACGTGGATAATCTACCCGATGGACCGGGATAACACTTCGAAAGGGGTGCTAATACCGGATAAGCCCACAGGCTCTTTGGAGTTTGCGGGAAAAGGTGGGGACCTTCGGGCCTACTGTCATTGGATGAGTCCGCGGCCCATTAGCTAGTTGGTAGGGTAATGG
>F0OV55004IB5LI
TGATACGTCTAGAGTTTGATCCTGGCTCAGAACGAACGCTGGCGGCGTGCTTAACACATGCAAGTCGAACGTGAAAGGGACTTCGGTCCTGAGTAAAGTGGCGCACGGGTGAGTAACACGTGGATAATCTACCCGATGGACCGGGATAACACTTCGAAAGGGGTGCTAATACCGGATAAGCCCACAGGCTCTTTGGAGTTTGCGGGAAAAGGTGGGGACCTTCGGGCCTACTGTCATTGGATGAGTCCGCGGCCCATTAGCTAGTTGGTAGGGTAATGG
>F0OV55004IRN40
TGATACGTCTAGAGTTTGATCCTGGCTCAGAGTGAACGCTGGCGGCGTGGATTAGGCATGCAAGTCGAGCGATGCTTTTTGTCGAGAGGTTGAAGCCGCAAGGCAGATGCCAATTGACTTCTAGCAGAGCGGCAAACGGGTGAGGAATACGTGAGTAATCTACCTCTATGTCGAGCATAACCTCGCGAAAGTGAGGATAATTCTTGATGTGCCCCGCACTTCATAAGAAGCGCGGGGTAAAG
>F0OV55004I0DQ8
TGATACGTCTAGAGTTTGATCCTGGCTCAGGATGAACGCTAGCGGTGCGCCTAACACATGCAAGTCGAGCGATATAGCGGCGAACGGGTGAGTAACACGTTGGAACCTGCCTCGAACTCAGAGATAGCCATCCGAAAGGATGATTAATACCGGATAGTCCCGAAAGGGTAAAGATTTTTCGGTTCGAGAGGGGCCTGCGGCCTATCAGCTAGTTGGTAAGGTAATGGCTTACCAAGGCTATGACGGGTAACTGGTGTGAGAG
>F0OV55004INKAI
TGATACGTCTAGAGTTTGATCCTGGCTCAGAATGAACGCTGGCGGCAGGCCTAACACATGCAAGTCGAACGGTAACAGGTCTTCGGATGCTGACGAGTGGCGGACGGGTGAGTAACGCGTGGGAATCTACCCAATAGTCGGGGACAACATATGGAAACGTATGCCAATACCGGATGTGATCTACGGATTAAAGGAGGCCTCTTCATAAAAGCTTTCGCTATTGGATGAGCCCGCGTAAGATTAGCTAGTTGGTAGGGTAAGGG
>F0OV55004II6QL
TGATACGTCTAGAGTTTGATCCTGGCTCAGGATGAACGCTAGCGGCAGGCTTAACACATGCAAGTCGAGGGGTAACAGGGTGCTTGCACCGCTGACGACCGGCGCACGGGTGCGTAACGCGTATACAATCTACCTTTTACAGGGGCATAGCCCGGGGAAACCCGGATTAATATCCCATGGTATCAAGAAGTGGCATCGCTTTTGATTAAAGTTTCGGCGGTAAAAGATGAGTATGCGTTCTATTAGCTAGATGGTAAGGTAACGGCTT
>F0OV55004H7JME
TGATACGTCTAGAGTTTGATCCTGGCTCAGAGTGAACGCTGGCGGCGTGCCTAACACATGCAAGTCGAACGCGAAAGTCCCGCAAGGGATAAGTAGAGTGGCAGACGGGTGAGTAATGCATAGGTAATCTACCCTTGAGTGGGGGATAACTCCGGGAAACCGGTGCTAATCCCGCATGACTTCCTGATGCGCAGGCATTAGGATCAAAGGGGGGGATCCTTCGGGACCTCCCGCTTGAGGATGAGCCTATGTCCTATTAG
>F0OV55004JKBAU
TGATACGTCTAGAGTTTGATCCTGGCTCAGGATGAACGCTGGCGGCATGCCTAATACATGCAAGTCGAACGAACTAGTTTACTAGTTAGTGGCGAACGGGTGAGTAACACGTAGATAACCAACCCTTAAGACGAGGATAACCCGGGGAAACCTGGACTAATACTGGATAGGAGCTATTTTCAAAAGAGGATAGTTTTAAAGGTGCCCTAGAGCACCGCTAAAGGCTGGGACTGCGTCGCATTAGCTAGTTGGTGGGGTAACGGCCTACCAAGGCAACG
>F0OV55004I6QC5
TGATACGTCTAGAGTTTGATCCTGGCTCAGAATGAACGCTGGCGGTAGGCTTAACACATGCAAGTCGGACGGAAACGATAGATTAGCTTGCTATTCTAGGCGTCGAGTGGCGGACGGGTGAGTAACGCGTGGGAATCTACCCTATAGTTGGGGACAACATATGGAAACGTATGCTAATACCGAATATGCTCTACGGAGTAAAGGAGCCCTCTTCTTGAAAGGTTTCGCTATAGGATGAGCCCGCGTAGGATTAGCTAGTTGGTAAGG
>F0OV55004JUWDF
TGATACGTCTAGAGTTTGATCCTGGCTCAGGACGGACGCTGGCGGCGTGCCTAATACATGCAAGTCGAGCGCGGGAAGCTTTTTGAAGCCTTCGGGTGGACGAAAGTGGAACGAGCGGCGAACGGGTGAGTAACACGTGGGCAACCTGCCTGTAAGACCGGGATAACTTCGGGAAACCGAAGCTAATACCGGATAGGATCCGAGACCGCATGGTTTTGGATGGAAAGATGGCTTTGGCTATTGCTTACAGATGGGCCCGCGGCGCATTAG
>F0OV55004ITXMF
TGATACGTCTAGAGTTTGATCCTGGCTCAGAACGAACGCTGGCGGCGTGCTTAACACATGCAAGTCGAACGCGAAAGGGACTTCGGTCCTGAGTAAAGTGGCGCACGGGTGAGTAACACGTGGATAATCTGCCTGATGATCTGGGATAACATTTCGAAAGGAGTGCTAATACCAGATAAGCCCACAGCATCTTCGGATGCAGCGGGAAAAGGGGGCCTCTTCATGAAAGCTTCTGTCATTAG
>F0OV55004JFY2L
TGATACGTCTAGAGTTTGATCCTGGCTCAGAACGAACGCTGGCGGCGTGCTTAACACATGCAAGTCGAACGTGAAAGGGACTTCGGTCCTGAGTAAAGTGGCGCACGGGTGAGTAACACGTGGATAATCTACCCGATGGACCGGGATAACACTTCGAAAGGGGTGCTAATACCGGATAAGCCCACAGGCCCTTTGGAGTTTGCGGGAAAAGGTGGGGACCTTCGGGCCTACTGTCATTGGATGAGTCCGCGGCCCATTAGCTAGTTGGTAGGGTAATGGCCT
>F0OV55004ISQO5
TGATACGTCTAGAGTTTGATCCTGGCTCAGGATGAACGCTGGCGGCGTGCCTAATACATGCAAGTCGAACGCACTAGTTTACTAGTGAGTGGCGAACGGGTGAGTAACACGTAGGTAACCTGCCCTTAAGACGAGGATAACCGTTGGAAACGATGGCTAAGACTGGATAGGAACATTGAAGGCATCTTTGATGTTTTAAAAGACCTAGCAATAGGTATGCTTAAGGAGGGGCCTGCGGCGCATTAGTTAGTTGGTGAGGTGAAGG
>F0OV55004IB994
TGATACGTCTAGAGTTTGATCCTGGCTCAGGATGAACGCTAGCGACAGGCCTAACACATGCAAGTCGAGGGGTATCGGTTTCGGCCGAGAGACCGGCGCATGGGTGCGTAACGCGTATGTAACCTGCCTCACACTGGGGGATAGCCTTCCGAAAGGGAGATTAATACCGCATAATAATATTGTTCTGCCTGGGATGATATTTAAAACTTCGGTGGTGTGAGATGGACATGCGTATGATTAGCTAGTTGGCGGGGTAACCGG
>F0OV55004I0F2Z
TGATACGTCTAGAGTTTGATCCTGGCTCAGAACGAACGCTGGCGGCGTGCTTAACACATGCAAGTCGTACGAGAAAGTTTCCTTCGGGAGATGAGTAGAGTGGCGCACGGGTGAGTAACACGTGGATAATCTGCCCAATGGACCGGGATAACACTTCGAAAGGGGTGCTAATACCGGATAAGCCCACAGGCTCTTCGGAGCTTGCGGGAAAAGGTGGGGACCTTCGGGCCTGCCGTCATTGGATGAGTCCGCGGCCCATTAGCTAGTTGG
>F0OV55004INF3X
TGATACGTCTAGAGTTTGATCCTGGCTCAGGATGAACGCTGACAGAATGCTTAACACATGCAAGTCTATTGGAAGCTTGCTTCCGATGGCGGACGGGTGGGTAACACGTAAAGAATCTGCCCTTTAGTCTGGGATAACATCTGGAAACAGTTGCTAATACCGGATATTATAATTCGATGGCATCATCTTATTATGAAAACTATATGTGCTAGAGGAGGACTTTGCGGCCCATTAGCTAGTTGGTGAGG
>F0OV55004IUQ37
TGATACGTCTAGAGTTTGATCCTGGCTCAGAACGAACGCTGGCGGCGTGCTTAACACATGCAAGTCGAACGTGAAAGGGACTTCGGTCCTGAGTAAAGTGGCGCACGGGTGAGTAACACGTGGATAATCTACCCGATGGACCGGGATAACACTTCGAAAGGGGTGCTAATACCGGATAAGCCCACAGGCTCTTTGGAGTTTGCGGGAAAAGGTGGGGACCTTCGGGCCTACTGTCATTGGATGAGTCCGCGGCCCATTAGCTAGTTGGTAGGGTAATGG
>F0OV55004IJ4GM
TGATACGTCTAGAGTTTGATCCTGGCTCAGAACGAACGCTGGCGGCGTGCTTAACACATGCAAGTCGAACGTGAAAGGGACTTCGGTCCTGAGTAAAGTGGCGCACGGGTGAGTAACACGTGGATAATCTACCCGATGGACCGGGATAACACTTCGAAAGGGGTGCTAATACCGGATAAGCCCACAGGCTCTTTGGAGTTTGCGGGAAAAGGTGGGGACCTTCGGGCCTACTGTCATTGGATGAGTCCGCGGCCCATTAGCTAGTTGGTAGGGTAATGG
>F0OV55004JDPP2
TGATACGTCTAGAGTTTGATCCTGGCTCAGGATGAACGCTAGCGGTGCGCCTAACACATGCAAGTCGAGCGATATAGCGGCGAACGGGTGAGTAACACGTTGGAACCTGCCTCGAACTCAGGGATAGCCATCCGAAAGGATGATTAATACCGGATAGTCCCGAAAGGGTAAAGATTTTTCGGTTCGAGAGGGGCCTGCGGCCTATCAGCTAGTTGGTAAGGTAATGGCTTACCAAGGCTATGACGGGTAACTGGTGTGAGAGCA
>F0OV55004H8OR2
TGATACGTCTAGAGTTTGATCCTGGCTCAGGACGAACGCTGGCGGCGTGGATTAGGCATGCAAGTCGAACGGTAGTATTTCTTTCGGGAGATATGAGAGTGGCGAACGGGTGAGTAACGCGTAGGTGATCTACCTTCAAGTGGGGGACAACCCAGGGAAACTTGGGCTAATACCGCATGTGGCAGCAATGCTAAAGCCGGCCTCTGTATATGCTGGTGCTTGGAGATGAGCTTGCGTCTGATTAG
>F0OV55004ITLM5
TGATACGTCTAGAGTTTGATCCTGGCTCAGAACGAACGCTGGCGGCGCGTTTTAAGCATGCAAGTCGAACGGTGTACGGTCTTCGGACTGTAGAGAGTGGCGAACGGGTGAGTAACACGTAGATAATCTGCCTTGAAGTGGGGGATAGTCCATGGAAACATGGAGTAATACCGCATATATCTTTGGATGAAAGTTCCAATTGGAACGCTTTGGGATGAGTCTGCGGCTCATTAGCTAGTTGGTGGGGTAAAGGCCTACCAAGG
>F0OV55004IEKMP
TGATACGTCTAGAGTTTGATCCTGGCTCAGAGCGAACGCTGGCGGCAGGCTTAACACATGCAAGTCGAGCGGCCGTAGCAATACGGCAGCGGCAGACGGGAGAGTAACACGTGGGAACGTGCCTATCAGTTCGGAACAACCCAGGGAAACTTGGGCTAATACCGGATACGCCCTTACGGGGAAAGATTTATCGCTGATAGAGCGGCCCGCGTCTGATTAGCTAGTTGGTGAGGTAATGGCTCACCAAGGCGACG
>F0OV55004JG1FX
TGATACGTCTAGAGTTTGATCCTGGCTCAGGATGAACGCTAGCGACAGGCCTAACACATGCAAGTCGAACGGGATTTATCCTTCGGGGTAATGAGAGTGGCGCACGGGTGAGTAACGCGTATGCAACCTACCTGTAACTGGGGAATAGCTCCCTGAAAGGGGAATTAACACCGCATAAGACCACACTTTCGCATGGAAGAGTGGTAAAATATTTATAGGTTACAGATGGGCATGCGTGACATTAGTTTGTTGGTGAGGTAACGG
>F0OV55004H7UIK
TGATACGTCTAGAGTTTGATCCTGGCTCAGAACGAACGCTGGCGGCGCGTTTTAAGCATGCAAGTCGAGGGAGAATCCGGTGCTTGCACTGGAGGGAACCGGCGAACGGGTGAGTAACACGTAGATAATCTGCCTTTAGGTTGGGGATAGCTCATGGAAACATGGGGTAATACCGAATGTGGTTCGATGTTCAAAAGGACATTGAAAGAAGGGAGCTTAGGCTTCGCCTGAAGATGAGTCTGCGTCTGATTAGGTAGTAGGTAGGG
>F0OV55004IHTPH
TGATACGTCTAGAGTTTGATCCTGGCTCAGGATGAACGCTAGCGACAGGCCTAACACATGCAAGTCGAGGGGCAGCATAAAGGTAGCAATACTTTGGTGGCGACCGGCGCACGGGTGAGTAACACGTATGCAACCTACCTGTAAGCGGGGAATAACCCGGAGAAATCCGGACTAATACCGCATAATACTGTCTTACCACATGGTATAACAGTTAAACATTTATGGTTTACAGATGGGCATGCGTATGATTAGCTAGTTGG
>F0OV55004ICOB4
TGATACGTCTAGAGTTTGATCCTGGCTCAGAACGAACGCTGGCGGCGTGCTTAACACATGCAAGTCGTACGAGAAAGTTTCCTTCGGGAGATGAGTAGAGTGGCGCACGGGTGAGTAACACGTGGATAATCTGCCCAATGGACCGGGATAACACTTCGAAAGGGGTGCTAATACCGGATAAGCCCACAGGCTCTTCGGAGCTTGCGGGAAAAGGTGGGGACCTTCGGGCCTGCCGTCACTGGATGAGTCCGCGGCCCATTAGCTAGTTGGG
>F0OV55004H4X58
TGATACGTCTAGAGTTTGATCCTGGCTCAGAGCGAACGCTGGCGGCGTGCTTAACACATGCAAGTCGAACGAGACCTTCGGGTCTAGTGGCGGACGGGTGAGTAACGCGTGGGAATCTGCCTAGCGGCGGGGAATAACAGTTGGAAACGACTGCTAATACCGCATACGCCCCATGGGGGAAAGGCTTCGGCCGCCGCTAGAGGAGCCCGCGTCCGATTAGCTAGTTGGTGAGGTAACGGCTCACCAAGGCGACGATCGGTAGCTGGT
>F0OV55004I0IJY
TGATACGTCTAGAGTTTGATCCTGGCTCAGGACGAACGCTGGCGGCGTGCCTAACACATGCAAGTCGAGCGGTTCAAGCAGCAATGTTTGGATAGCGGCGGACGGGTGAGTAACGCGTGGGCAACCTGCCTTGTACAGGGGGATAACACAGGGAAACTTGTGCTAATACCGCATAACATCATTGAGAGGCATCTCTTGGTGATCAAAGGAGCAATCCGGTATAAGATGGGCCCGCGTCCGATTAG
>F0OV55004JNCA9
TGATACGTCTAGAGTTTGATCCTGGCTCAGAACGAACGCTGGCGGCGTGCCTAACACATGCAAGTCGTACGTGAAATCTTCCTTCGGGTTGAGAGTAAAGTGGCGCACGGGTGAGTAACGCGTGGGTAATCTACCCATGGGTTCGGGATAACCGGCCGAAAGGCTGGCTAATACCGGATAATGTCACCGTACACAAGTCCGGTGACCAAAGGGGGCGTAAGCTTCCGCCGATGGATGAGCCCGCGTACCATTAGCTAGTTGGTAGGGTAATGGCCTACCAAGG
>F0OV55004IKWV6
TGATACGTCTAGAGTTTGATCCTGGCTCAGAACAAACGCTGGCGGCGTGCCTAACACATGCAAGTCGTACGAGAAAGGGTCCTTCGGGACCTGAGTAAAGTGGCGCACGGGTGAGTAACGCGTGGATAATCTGCCCTTCAGTTGGGAACAACTCATCGAAAGGTGGGCTAATACCGAATAACACTGCGAGACCTGGGTCGAGCAGTCAAAGAGAGCCTCTGCTTGCAAGCGCTCGCTGGAGGATGAGTCCGCG
>F0OV55004H2JNZ
TGATACGTCTAGAGTTTGATCCTGGCTCAGGACGAACGCTGGCGGCGTGCCTAACGCATGCAAGTCGAGCGAGGGGAGGTCGCAAGACCGAACCTAGCGGCGAACGGGTGAGTAACACGTGGGTAATCTGCCTATGAGACGGGGATAGCCCCGGGAAACTGGGGATAATACCGGATGTGATCCAGCTGACGGAGGTTAGTTGGAGGAAAGGCGCAAGCCGCTCATAGATGAGCCCGCGGCCCATTAGCTAGTTGGTAGGGTAAAGG
>F0OV55004I7VF6
TGATACGTCTAGAGTTTGATCCTGGCTCAGGACGAACGCTGGCGGCGTGCTTAACACATGCAAGTCTAGGGGAAAGTGGTCTTCGGATCGCAAGTATACTGGCGAACGGGTGAGTAACACGTAGGTAATCTACCTTCGAGATTGGGATAACGTCGAGAAATTGACGCTAATACCGAATGATGCCTCGGTAGTTAATATCGGGATGAAAGATGGGGATCTTCGGACCTATCGCTTGAAGATGAGCCTGCGTCTGATTAG
>F0OV55004JYD1D
TGATACGTCTAGAGTTTGATCCTGGCTCAGGATTAACGCTGGCGGCGTGCTTAACACATGCAAGTCGAACGAGAAGCTTTCACATGATTTCTTCGGATTGATTATGGGAGCGGAAAGTGGCGAACGGGTGAGTAACGCGTGGGTAACCAACCTTAGACTGGGGGACAACACAGGGAAACTTGTGCTAATACCGCATATATGCAGACATGGCATCATGATTGCAGGAAAGGCTTCGGCCGGTTTAAGACGGACCCGCGTCCG
>F0OV55004IBW6W
TGATACGTCTAGAGTTTGATCCTGGCTCAGGATTAGCGCTGGCGGCGTGCTTAACACATGCAAGTCGAACGAGAAGCTTTCACATGATTTCTTCGGATTGATTATGGGAGCGGAAAGTGGCGAACGGGTGAGTAACGCGTGGGTAACCAACCTTAGACTGGGGGACAACACAGGGAAACTTGTGCTAATACCGCATATATGCAGACATGGCATCATGATTGCAGGAAAGGCTTCGGCCGGTTTAAGACGGACCCGCG
>F0OV55004I2FMN
TGATACGTCTAGAGTTTGATCCTGGCTCAGAACTAACGCTGGCGGTATGCATAATACATGCAAGTCAAAGTGAAAGTCTGCTTGCAGATGATTAGCTTGGCGAACGGGTGAGTAACACGTGAGTAACCTACCCTAGAGATCGGTATAAACTCCGGAAACGGAGGGTAATCCCGGATAATATCCTTAAACGCATGTTTTTGGATCAAAGGTGGCCTCTACTTGTAAGCTATCACTTTAGGATGGACTCGCGGCCTATCAGTTTG
>F0OV55004IDAS5
TGATACGTCTAGAGTTTGATCCTGGCTCAGGACGAACGCTGGCGGCGTGCTTAACACATGCAAGTCAAGGCAGAAAATACTTTCGGGTATGAGTAAACTGGCGAACGGGTGAGTAACATGTAGGTAATTTACCTTTGAATGGGGGATAGCCACGGGAAACTGTGATTAATACCGCATAAAGTCCGATTACGATGGTATTCGGATGAAAGTTGGGGACTTTCGGGCCCAACGTTTGAAGATAAGCCTGCATCTGATTAGTTAGTTGGTAGGGTAATGG
>F0OV55004IX8UN
TGATACGTCTAGAGTTTGATCCTGGCTCAGGATGAACGCTAGCGGCAGGCCTAACACATGCAAGTCGAGGGGTAACGATGGCTTCGGCCAGGCGACGACCGGCGCACGGGTGAGTAACGCGTTTGTAACCTACCTCTAACTGGAGAATAGCCCGAAGAAATTCGGATTAATACTCCATATGGCTATGATTTGGCATCTTTTTATAGTCAAAGCTCCGGCGGTTAGAGATGGGCATGCGTGACATTAGTTAGTTGGTGAGG
>F0OV55004ISI3P
TGATACGTCTAGAGTTTGATCCTGGCTCAGGATGAACGCTAGCGGGAGGCTTAACACATGCAAGTCGAACGGTAACAGTTCCTTCGGGAAGCTGACGAGTGGCGCACGGGTGCGTAACGCGTATGCAACCTACCTTCAACTGGAGCATAGCCCCGAGAAATCGGGATTAATACTCCATAACATCCAGCTTTCGCATGTTAGCTGGATTAAAGTCCCGACGGTTGAAGATGGGCATGCGTGACATTAGTTAGTTGGTG
>F0OV55004I95RS
TGATACGTCTAGAGTTTGATCCTGGCTCAGGACTAACGCTGGCGGTATGCATAACACATGCAAGTCGAACGGGGTTTGATAAGCTTGCTTTTCAAACCTAGTGGCGAACGGGTGAGTAACACGTGGGTAACCTGCCCATAAGAGGGGGATAACATCCGGAAACGGGTGCTAATACCGCATAGTTTTCTTGATCGCATGATTGAGAAAGGAAAGACGGCCTTTGTGCTGTCGCTTATGGATGGACCCGCGGCGTATTAGTTAGTTGGTGAGG
>F0OV55004IAZPM
TGATACGTCTAGAGTTTGATCCTGGCTCAGAACGAACGCTGGCGGCGTGCTTAACACATGCAAGTCGAACGCGAAAGGGACTTCGGTCCTGAGTAAAGTGGCGCACGGGTGAGTAACGCGTGGATAATCTACCCAATGATCCGGGATAACACTTCGAAAGGGGTGCTAATACCGGATAAGACCACGGGATCTACGGGTTCTGCGGTAAAAGGTGGGGACCTTCGGGCCTACCGTCATCGGATGAGTCCGCGTACCATTAGCTAGTTGGTGGGGTAATGGCCT
>F0OV55004IZEPU
TGATACGTCTAGAGTTTGATCCTGGCTCAGGATGAACGCTAGCGGCAGGCTTAACACATGCAAGTCGAGGGGTAACAGGGACTTCGGTTCGCTGACGACCGGCGCACGGGTGAGTAACGCGTATGCAACCTACCTCAAACTGGGGGATAGCCCAGGGAAACTTGGATTAATACCCCATAGTATCTGATTATCGCATGGTGATTAGATTAAAGTTCCGGCGGTTTGAGATGGGCATGCGTGCCATTAGTTAGTTGGTGAGGTAACGG
>F0OV55004JMJSM
TGATACGTCTAGAGTTTGATCCTGGCTCAGGATGAACGCTGGCGGCGTGCCTAACACATGCAAGTCGAGCGATAAACAGTGGATGGAATTCTTCGGAAGGAAAGAAACTGTTGAAAGCGGCGGACGGGTGAGTAACGCGTGGGCAACCTGCCCTATACAGGGGGATAGCCACTGGAAACGGTGATTAATACCCCATGACACCTTAACCTCGCATGAGGAGAGGGTCAAAGATTATATCGGTATAGGATGGGCCCGCGT
>F0OV55004JHLMA
TGATACGTCTAGAGTTTGATCCTGGCTCAGGATGAACGCTGGCGGCATGCCTAATACATGCAAGTCGAACGCACTAGTTTACTAGTGAGTGGCGAACGGGTGAGTAACACGTAGATAACCAACCCTAAAGACGAGGATAACCCGGGGAAACCTGGACTAATACTGGATAGGAGCTAATTTCACAAGAGATTAGTTTTAAAGGCGCATTAAAGCGCCGCTATAGGATGGGACTGCGTCGCATTAGCTAGTTGGTGGGGTAACGGCCTACCAAGG
>F0OV55004I82VF
TGATACGTCTAGAGTTTGATCCTGGCTCAGAATGAACGCTGGCGGCGTGCTTAACACATGCAAGTCGAACGAGAAAGGGATTGCTTGCAGTCCCGAGTAGAGTGGCGCACGGGTGAGTAACACGTAGATAATCTGCCTTCAAGCCTGGGATAACTATTCGAAAGGGTAGCTAATACCGGATAAAGTCGATCTACACAAGTAGATTGATGAAAGATTGCCTCTTCTTGAAAGCAATTGTTTGGAG
>F0OV55004IAYSR
TGATACGTCTAGAGTTTGATCCTGGCTCAGACGAACGCTGGCGGCGTGCCTAACACATGCAAGTCAAAGGAAAGCGACTTCGGTCGTAAGTACTTGGCGCAAGGGTGAGTAAGGTATAGGTAATCTGCCCTTTGGACTGGGATAACTCCGAGAAATCGGTGACAATACCAGATGATGCAGCGGGACCGCATGGTCATGTTGTTAAAGATTTATCGCCAAAGGATGAGCCTATATTCCATCAGGTAGTTGGTAGGGTAACGG
>F0OV55004IMQ9E
TGATACGTCTAGAGTTTGATCCTGGCTCAGAACTAACGCTGGCGGCGCGTCTTAAGCATGCAAGTCGGACGGGAACCGGAGGCTTCGGTCTCTGGGGAGAGTGGCGAACGGGTGAGTAACACGTAGGTGATCTGTCCTTGGGTGGGGAATAGCCCATGGAAACATGGGGTAATACCGCATAAGGTCCTATCTCTGTGGGGATTGGATGAAAGGAGCAATTGTTCCGCCTGGGGGTGAGCCTGCGGTCCGATTAGTCTAGTTGGTGAGGTAAGG
>F0OV55004I2Z45
TGATACGTCTAGAGTTTGATCCTGGCTCAGAACGAACGCTGGCGGCGCGTCTTAAGCATGCAAGTCGAGCGGGATCCGTAGCAATACGGTGAGAGCGGCGGACTGGTGAGTAACACGTAGGTGATCTGCCTCTGGGATGGGGATAGCCCGTGGAAACACGGGGTAATACCGAATACGCTCTTTCCGCCGTGGCGGGAAGAGGAAACGAGCGATTGCTCGGCCCGGAGATGAGCCTGCGTCTGATTAGCTAGTTGGCGGGG
>F0OV55004H9CEJ
TGATACGTCTAGAGTTTGATCCTGGCTCAGAACGAACGCTGGCGGCGTGCTTAACACATGCAAGTCGAACGCGAAAGGGACTTCGGTCCTGAGTAAAGTGGCGCACGGGTGAGTAACACGTGGATAATCTACCCGATGGACCGGGATAACACTTCGAAAGGGGTGCTAATACCGGATAAGCCCACAGGCTCCCTGGAGCTTGCGGGAAAAGGTGGGGACCTTCGGGCCTGCCGTCATCGGATGAGTCCGCGGCCCATTAGCTAGTTGGTGGGGTAACGG
>F0OV55004JEFDN
TGATACGTCTAGAGTTTGATCCTGGCTCAGGATGAACGCTAGCGGTGCGCCTAACACATGCAAGTCGAGCGATATAGCGGCGAACGGGTGAGTAACACGTTGGAACCTGCCTCGAACTCAGGGATAGCCATCCGAAAGGATGATTAATACCGGATAGTCCCGAAAGGGTAAAGATTTTTCGGTTCGAGAGGGGCCTGCGGCCTATCAGCTAGTTGGTAAGGTAATGGCTTACCAAGGCTATGACGGGTAACTGGTGTGAGAGCA
>F0OV55004H9UIM
TGATACGTCTAGAGTTTGATCCTGGCTCAGGATGAACGCTGGCGGCGTGCCTAACACATGCAAGTCTACTCAGCAATGGGTGGCGAACGGGTGAGTAACGCGTAGACAATCTGCCCTTTAATCACGGATAACCTAGTGAAAACTGGACTAACACGGGATGTGGTCGCGATATGGCATCATATGCGATCAAAGACGTAGTCGTTAAAGGAGGAGTCTGCGTAACATTAGCTAGTTGGTAAGGTAACGGCTTACCAAGG
>F0OV55004JFIZR
TGATACGTCTAGAGTTTGATCCTGGCTCAGGATGAACGCTGGCGGCGTGCCTAACACATGCAAGTCGAGCGATAAACAGTGGATGGAATTCTTCGGAAGGAAAGAAACTGTTGAAAGCGGCGGACGGGTGAGTAACGCGTGGGCAACCTGCCCTATACAGGGGGATAGCCACTGGAAACGGTGATTAATACCCCATGACGCCTTAACCTCGCATGAGGAGAGGGTCAAAGATTATATCGGTATAGGATGGGCCCGCGT
>F0OV55004I4B8F
TGATACGTCTAGAGTTTGATCCTGGCTCAGGACGAACGCTGGCGGCGTGCCTAACACATGCAAGTCAAGGAGAAAGACTGGTTTCGGCCGGTCAAGTAAACTGGCGGACGGGTGAGTAACGCGTAGGCGACCTGCCCTTGTGTTTGGAATAACCCCGAGAAATTGGGGCTAATACCGAATGACGCATTGAGTATGCATGTACTTGATGTTAAAGGTGCTGCAAGGTACCGCACAGGGATGGGCCTGCGTTCCATTAGTTAGATGGG
>F0OV55004IPNL7
TGATACGTCTAGAGTTTGATCCTGGCTCAGGACGAACGCTGGCGGCGTGCCTAATACATGCAAGTAGAACGCTGAAGGAGGAGCTTGCTTCTCCGGATGAGTTGCGAACGGGTGAGTAACGCGTGAACAATCTGCCTTAGAGAGGGGGACAACAACTAGAAATAGTTGCTAATACCGCATAAGACCACAGTATCGCATGATACCGGGGTAAAAGGAGTAATCCACTTTAAGATGAGTTTGCGTATCATTAGTTAGTTGG
>F0OV55004I8SWL
TGATACGTCTAGAGTTTGATCCTGGCTCAGGATGAACGCTAGCGACAGGCCTAACACATGCAAGTCGAACGGGATTTATCCTTCGGGGTAATGAGAGTGGCGCACGGGTGAGTAACGCGTATGCAACCTACCTGTAACTGGGGAATAGCTCCCTGAAAGGGGAATTAACACCGCATAAGACCACACTTTCGCATGGAAGAGTGGTAAAATATTTATAGGTTACAGATGGGCATGCGTGACATTAGTTTGTTGGTGAGGTAACGG
>F0OV55004IKTAC
TGATACGTCTAGAGTTTGATCCTGGCTCAGGACGAACGCTGGCGGCGTGCTTAACACATGCAAGTCGAGCGGTAAGGCCCTTCGGGGTACACGAGCGGCGAACGGGTGAGTAACACGTGAGCAATCTGCCCTTCACTTCGGGATAACCACCGGAAACGGTGGCTAATACCGGATACGACCATCCCGGGCATCTGGTGGTGGTGGAAAGTTCCGGCGGTGGAGGATGAGCTCGCGGCCTATCAGCTTGTTGGTGGGGTAATGGCCTACCAAGGCG
>F0OV55004IYEYI
TGATACGTCTAGAGTTTGATCCTGGCTCAGGACGAACGCTGGCGGCGTGCTTAACACATGCAAGTCAAGGGGAAAGGTTAATTTCGGTTGACCGAGTATACTGGCGAACGGGTGAGTAACGCGTAGGTAACCTGCCTGAGAGTTTGGGATAACACTGCAAACGTGGTGCTAATACCGGATGAGGCCTGCTATTCGCATGGGTAGTGGGTTAAAGCGGGCGCAAGCCTGTGCTCACAGATGGACCTGCGTCTC
>F0OV55004I2M9D
TGATACGTCTAGAGTTTGATCCTGGCTCAGGACGAACGCTGGAGGTGTGCTTAACACATGCAAGTCGAACGAGGATGTATTGAAGCTTGCTTCGATACAAGCCGAGTGGCGGACGGGTGAGGAACACGTAAGTAACCTGCCCTTTAGTGGGGGATAACGCTTCGAAAGGAACGCTAATACCGCATATTCTCTTTATATCGCATGATATTTAGAGGAAAAATTTATTGCTAAAGGAAGGGCTTGCGTACGATTAGTTTGTTGGTGGGGTAATGG
>F0OV55004IOBKN
[truncated: 3,531,261 more chars]
