# Supplementary material for: Response of the rare biosphere to environmental stressors in a highly diverse ecosystem (Zodletone spring, OK, USA)
Source: PeerJ. 2015 Aug 20;3:e1182. doi: 10.7717/peerj.1182 (PMC4548494; doi:10.7717/peerj.1182)
Supplement: Supplemental Information 2 [file peerj-03-1182-s003.fasta]

>F0OV55004H4DLX
AGCACTGTAGAGAGTTTGATCCTGGCTCAGGACGAACGCTGGCGGCGTGCCTAAGACATGCAAGTCGAGCGGGGGGATTGGGGGTTTTCCCTGGTCTCCTGAGCGGCGGACGGGTGAGTAACACGTGGGTAACCTGCCCGGCAGTGGGGGATAACCCTGGGAAACTGGGGCTAATACCGCATACGGTCCGAGCCTCGCATGGGGCTTGGAAGAAAGGCCGTCCGATGGGGCGGTCGCTGCCGGAGGGGCCCGCGGCCCATCAGGTAGTTGGTGGGGTAACGGCCCACCAAG
>F0OV55004H4M4L
AGCACTGTAGAGAGTTTGATCCTGGCTCAGGATGAACGCTGGCGGCGTGCTTAACACATGCAAGTCGAACGGCAGCACGGGCTTCGGCCTGGTGGCGAGTGGCGCACGGGTGAGTAACGCGTATGCAACCTACCCATTGCAGGGGCATAGGCCGAAGAAATTCGGATTAATACCCCATAATATCATTAGATCACATGTTCTGATGATTAAAGTTCAGGCGGCAATGGATGGGCATGCG
>F0OV55004H37Q2
AGCACTGTAGAGAGTTTGATCCTGGCTCAGGACGAACGCTGGCGGCGTGCCTAATACATGCAAGTCGAGCGGACGATTCGAAAGCTTGCTTTTGAATCGTTAGCGGCGGACGGGTGAGTAACACGTGGGCAACCTGCCCTGTAGACGGGGATAACACCGAGAAATCGGTGCTAATACCGGATAACACGAAATGTCGCATGACGTTTCGTTGAAAGGCGGCGCAAGCTGCCGCTACAGGATGGGCCCGCGGCGCATTAG
>F0OV55004IXINZ
AGCACTGTAGAGAGTTTGATCCTGGCTCAGGACGAACGCTGGCGGCGTGCCTAACACATGCAAGTCGAGCGGGGTAAATTGAGTGGTTTTCCACGAGATTTACCCAGCGGCGGACGGGTGAGTAGCACGTAGGCAACCTACCCACCACACGGGGATAGCCCTGGGAAACCGGGGGTAATACCCGATACCTTTACTGGTCGCATGGCTGGTAAAGAAAGCGATTTAGCGGTGGTGGATGGGCCTGCGGCCCATCAGCTAGTTGGCGGGGTAACGGCCCACCAAGG
>F0OV55004H6TY9
AGCACTGTAGAGAGTTTGATCCTGGCTCAGGACGAACGCTGGCGGCGTGCCTAATACATGCAAGTCGAGCGGGGCTTTCTGCGTGAGGCCTTCGGGCGGATCGCAGGGAGCCCAGCGGCGAACGGGTGCGTAACACGTGGGCAACCTGCCCCGAGGACCGGGATAACTCCGGGAAACCGGAGCTAATACCGGATAGGACGGCGGACCGCATGGTCCGCCGTGGAAAGGCGGCGCGAGCTGCCACCTCGGGATGGGCCCGCGGCCCATTAG
>F0OV55004H49B4
AGCACTGTAGAGAGTTTGATCCTGGCTCAGGACGAACGCTGGCGGCGTGCCTAATACATGCAAGTCGAACGCACTAGTTTACTAGTGAGTGGCGAACGGGTGAGTAACACGTAGGTAACCTGCCCTTAAGACGAGGATAACCATTGGAAACGATGGCTAAGACTGGATAGGAATATTTGAGGCATCTTAAATATTTTAAAAGACCTAGCAATAGGTATGCTTAAGGAGGGGCCTGCGGCGCATTAGTTAGTTGGTGGGGTAGAAGCCT
>F0OV55004I8OOS
AGCACTGTAGAGAGTTTGATCCTGGCTCAGGACGAACGCTGGCGGCGTGCCTAACACATGCAAGTCGAGCGGGGTAAATTGAGTGGTTTTCCACGAGATTTACCCAGCGGCGGACGGGTGAGTAACACGTAGGCAACCTACCCACCACACGGGGATAGCCCTGGGAAACCGGGGGTAATACCCGGTACCTTTACTGGTCGCATGGCTGGTAAAGAAAGCGATTTAGCGGTGGTGGATGGGCCTGCGGCCCATCAGCTAGTTGGCGGGGTAACGGCCCACCAAGGCGACG
>F0OV55004H45RM
AGCACTGTAGAGAGTTTGATCCTGGCTCAGGACGAACGCTGGCGGCGTGCTTAACACATGCAAGTCGAACGAGAAAGGGACTTCGGTCCTGAGTAGAGTGGCGCACGGGTGAGTAACACGTGGATAATCTACCCAATGATTCGGAATAACACTTCGAAAGGGGTGCTAATACCGGATAAGCCCACAGGCTCTTCGGAGTTTGCGGGAAAAGGTGGGGACCTTCGGGCCTGCCGTCATTGGATGAGTCCACGGCCCATTAGCTAGTTGGTAGGG
>F0OV55004I45WV
AGCACTGTAGAGAGTTTGATCCTGGCTCAGAACGAACGCTGGCGGCGTGCTTAACACATGCAAGTCGAACGTGAAAGGGACTTCGGTCCTGAGTAAAGTGGCGCACGGGTGAGTAACACGTGGATAATCTACCCGATGGACCGGGATAACACTTCGAAAGGGGTGCTAATACCGGATAAGCCCACAGGCTCTTCGGAGCTTGCGGGAAAAGGTGGGGACCTTCGGGCCTGCCGTCATTGGATGAGTCCGCGGCCCATTAGCTAGTTGGTAGGGTAA
>F0OV55004H3HLZ
AGCACTGTAGAGAGTTTGATCCTGGCTCAGAACGAACGCTGGCGGCGTGCTTAACACATGCAAGTCGAGCGCGATGTTGTGGAAACTCCTACGGGAGGCAGC
>F0OV55004INCLP
AGCACTGTAGAGAGTTTGATCCTGGCTCAGGATGAACGCTGGCGGTAGGTCTGACACATGCAAGTCGAACGGGAAGCCGGTGCTTGCACCGGCAGAGAGTGGCGAACGGCTGAGTAACACGTAGGAACCTACCCCCCGGTTCGGGATAACAAGCCGAAAGGCTTGCTAATACCGGATATATTCTTCGGAAGGAAAGGCTTGCTGCCGGGGGAGGGCCTGCGGCCTATTAGCTTGTTGGTGAGGTAAAGGCTCACCAAGGCTATGATGGG
>F0OV55004IAQEP
AGCACTGTAGAGAGTTTGATCCTGGCTCAGGACGAACGCTGGCGGCGTGCTTAACACATGCAAGTCGAGGAGAATGAGAATCTTCGGAATCTCTAGTAAACTGGCGCACGGGTGCGTAACACGTAGGCAACCTACCCCCGAGTGGGGAATAACATCGCGAAAGTGGTGCTAATACCGCATGACATTCAGTTGTCGCATGGCATCTGAATTAAAGATTTTTCGCTCGAGGATGGGCCTGCGTCCTATTAG
>F0OV55004IMLGJ
AGCACTGTAGAGAGTTTGATCCTGGCTCAGGACGAACGCTGGCGGCGTGCCTAATACATGCAAGTCGAGCGGGCTTTCTGCGTGAGGTCTTCGGGCGGATCGCAGGGAGCCCAGCGGCGAACGGGTGCGTAACACGTGGGCAACCTGCCCCGAGGACCGGGATAACTCCGGGAAACCGGAGCTAATACCGGATAGGACGGCGGACCGCATGGTCCGCCGTGGAAAGGCGGCGCAAGCTGCCACCTCGGGATGGGCCCGCGGCCCATTAG
>F0OV55004ICG0N
AGCACTGTAGAGAGTTTGATCCTGGCTCAGGACGAACGCTGGCGGCGTGCCTAATACATGCAAGTCGAGCGGGGCTTTCTGCGTGAGGCCTTCGGGCGGATCGCAGGGAGCCCAGCGGCGAACGGGTGCGTAACACGTGGGCAACCTGCCCCGAGGACCGGGATAACTTCGGGAAACCGGAGCTAATACCGGATAGGATTTCACCTCGCATGAGGTGAAATGGAAAGGTGGCTTCGGCTACCACTTACAGATGGGCCCGCGGCGCA
>F0OV55004H54K9
AGCACTGTAGAGAGTTTGATCCTGGCTCAGGATGAACGCTGGCGGCGTGGATAAGGCATGCAAGTCGAATGGGTTTAGGCCCATGGCAAACGGGTTAGTAACGCGTAGGAATTTTCCCCAAAGTCGTGAATAATCCGGAGAAATCCGGAATAATACACGATGTGCTCTACGGAGTAAAGATTTATCGCTTTGGGATAAGCCTGCGTCCTATCAGCTTGTTGGTGAGGTAATAGCTCACCAAGGCTATGACGGGTAGGGGGT
>F0OV55004H8AYE
AGCACTGTAGAGAGTTTGATCCTGGCTCAGGACGAACGCTGGCGGCGTGCCTAATACATGCAAGTCGAGCGGACCGAAGGGAGCTTGCTCTTTTAGGTTAGCGGCGGACGGGTGAGTAACACGTGGGCAACCTGCCCTGCAGACTGGGATAACTTCGGGAAACCGGAGCTAATACCGGATAACACCGAAAACCGCATGGTTTTCGGTTGAAAGCGGCTTTTAGCTGTCACTGCAGGATGGGCCCGCGGCGCATTAGCTAGTTGGTGAGG
>F0OV55004I3RSR
AGCACTGTAGAGAGTTTGATCCTGGCTCAGAACGAACGCTGGCGGCAGGCCTAACACATGCAAGTCGAGCGAGATCTTCGGATCTAGCGGCGGACGGGTTAGTAACGCGTGGGAATATGCCCTTTGGTACGGAATAGCCTCGGGAAACTGGGAGTAATACCGTATGAGCCCTTCGGGGGAAAGATTTATCGCCAAAGGATTAGCCCGCGTTGGATTAGATAGTTGGTGGGGTAATGGCCTACCAAGTCGACGATCCATAGCTGGTTTGAGAGG
>F0OV55004H9DQF
AGCACTGTAGAGAGTTTGATCCTGGCTCAGGACGAACGCTGGCGGCGTGCCTAACACATGCAAGTCGAGCGGGGGTTGCTTAAGTAGGTTTCTACGAGAGTGGCCCTAGCGGCGGACGGGTGAGTAACGCGTGAGCAACCAACCTTGTACTGGGGGATAACAGCTGGAAACAGCTGCTAATACCGCATAAGACTACGGCACCGCATGGTGCCGTAGTAAAAGGCGCCTTAAGGCGTCGGTACAAGACGGGCTCGCGTCCCATTAG
>F0OV55004H9QVT
AGCACTGTAGAGAGTTTGATCCTGGCTCAGGATGAACGCTGGCGGCGTGCCTAATACATGCAAGTCGAACGCACCATTTCGGTGGTGAGTGGCGAACGGGTGAGTAACACGTAGATAACCTGCCCTTAAGACGAGGATAACCATTGGAAACGATGGCTAAGACTGGATAGGAATATTAGAGGCATCTCTGATATTTTAAAAGACCTAGCAATAGGTATGCTTAAGGAGGGGTCTGCGGCGCATTAGTTAGTTGGTGGGG
>F0OV55004ISY17
AGCACTGTAGAGAGTTTGATCCTGGCTCAGGACGAACGCTGGCGGCGTGCCTAACACATGCAAGTCGAGCGAGGACGGGCGGTGCTTGCACTGCTCGAGCCGAGCGGCGGACGGGTGAGGAACACGTGAGCAACCTGTCCCCGTGCGGGGGACAACCCGGGGAAACTCGGGCTAATACCGCATGGTCCCGTGCCCTGCCTGGGGTGCGGGGGAAAGATGGCCTCTGCGTGCAAGCCATCGCGCGGGGAGGGCTCGCGG
>F0OV55004IXSS4
AGCACTGTAGAGAGTTTGATCCTGGCTCAGATTGAACGCTGGCGGAATGCTTTACACATGCAAGTCGGGCGGCAGCATGGACTTCGGTCTGATGGCGAGCGGCGAACGGGTGAGTAATGCATCGGAACGTACCCAGTCGTGGGGGATAACTACGCGAAAGCGTAGCTAATACCGCATACGTCCTACGGGAGAAAGCAGGGGATCGCAAGACCTTGCGCGATTGGAGCGGCCGATGTCTGATTAG
>F0OV55004JGV61
AGCACTGTAGAGAGTTTGATCCTGGCTCAGGATGAACGCTGGCGGCGTGCCTAATACATGCAAGTCGAACGCACTAGTTTACTAGTGAGTGGCGAACGGGTGAGTAACACGTAGGTAACCTGCCCTTAAGACGAGGATAACCATTGGAAACGATGGCTAAGACTGGATAGGAATATTTGAGGCATCTTAAATATTTTAAAAGACCTAGCAATAGGTATGCTTAAGGAGGGGCCTGCGGCGCATTAGTTAGTTGGTGGGGTAGAAG
>F0OV55004H5IB6
AGCACTGTAGAGAGTTTGATCCTGGCTCAGATTGAACGCTGGCGGCATGCCTAACACATGCAAGTCGAACGGCAGCACGGGAGCTTGCTCCTGGTGGCGAGTGGCGGACGGGTGAGTAATAAATAGGAATCTGCTTAATAGTGGGGGACAACTACCGGAAACGGTAGCTAATACCGCATACGACCTACGGGTGAAAGTGGGGGACCTTCGGGCCTCACGCTATTGGATGAGCCTATGTCAGATTAGCTAGTTGGTGGGG
>F0OV55004ISL51
AGCACTGTAGAGAGTTTGATCCTGGCTCAGGACGAACGCTGGCGGCGTGCCTAATACATTCAAGTCGAGCGCGTGAAACTTACCGAAGCCTTCGGGCGGACGTAAGTGGAACGAGCGGCGGACGGGTGAGTAACACGTGGGCAACCTGCCTGTAAGACCGGGATAACTTCGGGAAACCGGAGCTAATACCGGATAGGATTTCATCTCGCATGAGGTGAAATGGAAAGGTGGCTTCGGCTACCACTTACAGATGGGCCCGCGGCGCATTAG
>F0OV55004JBY78
AGCACTGTAGAGAGTTTGATCCTGGCTCAGGACGAACGCTGGCGGCGTGCCTAACACATGCAAGTCGAGCGGAGAGGTGGAGCAGCTTGCTGCGAAGCATCTTAGCGGCGGACGGGTGAGTAACGCGTGGGCAACCTGCCTTACAGAGGGGGATAACAGTGCGAAAGCACTGCTAATACCGCATAACATTCAACTGTCGCATGACGGATGAATCAAAGGAGCAATCCG
>F0OV55004I6W9O
AGCACTGTAGAGAGTTTGATCCTGGCTCAGAGTGAACGCTGGCGGCGTGCTTAACACATGCAAGTCGAACGAGAACGGGACATAGCTTGCTATGTTTGTCAGCTAAGTGGCGGACGGGTGAGTAATGTATAGCTAATGTACCCCTTGGAGGGGGATAACAGTTGGAAACGGCTGCTAATACCCCATACTCCTTCTATCTTAATGGCAGTTGGGAAATGTTTTTTCGCCAAGGGATCGGGCTATATGGTATCAGTTAGTTGG
>F0OV55004I394I
AGCACTGTAGAGAGTTTGATCCTGGCTCAGGATGAACGCTGGCGGCGTGCCTAATACATGCAAGTCGAACGAAGATCTAGCTTGCTAGATCTTAGTGGCGAACGGGTGAGTAATACATAAATAATCTGCCCATTGGACTGGGATAACTATTGGAAACGATAGCTAATACCGGATAGGTGATTTGAAGGCATCTTCGAATCATTAAAGTAGGGTCACTACACCAATGGATGAGTTTATGGCGCAA
>F0OV55004IBKJL
AGCACTGTAGAGAGTTTGATCCTGGCTCAGAGTGAACGCTGGCGGCGTGCTTAACACATGCAAGTCGAACGAGAACGGGACATAGCTTGCTATGTTTGTCAGCTAAGTGGCGGACGGGTGAGTAATGTATAGCTAATGTACCCCTTGGAGGGGGATAACAGTTGGAAACGGCTGCTAATACCCCATACTCCTTCTATCTTAATGGTAGTTGGGAAATGTTTTTTCGCCAAGGGATCGGGCTATATGGTATCAGTTAGTTGGTG
>F0OV55004IMFJ3
AGCACTGTAGAGAGTTTGATCCTGGCTCAGGATGAACGCTAGCGGTGCGCCTAACACATGCAAGTCGAGCGATATAGCGGCGAACGGGTGAGTAACACGTTGGAACCTGCCTCGAACTCAGGGATAGCCATCCGAAAGGATGATTAATACCGGATAGTCCCGAAAGGGTAAAGATTTTTCGGTTCGAGAGGGGCCTGCGGCCTATCAGCCAGTTGGTAAGGTAATGGCTTACCAAGGCGACGATCTTTAGCT
>F0OV55004IA4UB
AGCACTGTAGAGAGTTTGATCCTGGCTCAGGACGAACGCTGGCGGCGTGCCTAAGACATGCAAGTCGAGCGGGGAGATTGGGGGTTTTCCCTGGTCTCCTGAGCGGCGGACGGGTGAGTAACACGTGGGTAGCCTGCCCGGCAGTGGGGGATAACCCTGGGAAACCGGGGCTAATACCGCATACGGTCCGAGTCCCGCATGGGGCTTGGAAGAAAGGCCGTCCGTGGGGGCGGTCGCTGCCGGAGGGGCCCGCGGCCCATCAGGTAGTTGGTGGGGTAACGGCCCACCAAGCCG
>F0OV55004IBSIA
AGCACTGTAGAGAGTTTGATCCTGGCTCAGAACGAACGCTGGCGGCGCGTTTTAAGCATGCAAGTCGAACGGTATATAGTCTTCGGATTATAGAGAGTGGCGAACGGGTGAGTAACACGTAGATAATCTACCTTGAAGTGGGGGATAGTCCATGGAAACATGGAGTAATACCGCATATGTCTTTGGATGAAAGTTCCAATTGGAACGCTTTGAGATGAGTCTGCGGCTCATTAGCTTGTTGGTGGGGTAAAGGCCT
>F0OV55004IOKZQ
AGCACTGTAGAGAGTTTGATCCTGGCTCAGGATGAACGCTGGCGGCGTGCCTAATACATGCAAGTCGAACGCACCATTTCGGTGGTGAGTGGCGAACGGGTGAGTAACACGTAGATAACCTGCCCTTAAGACGAGGATAACCATTGGAAACGATGGCTAAGACTGGATAGGAATATTAGAGGCATCTCTGATATTTTAAAAGACCTAGCAATAGGTATGCTTAAGGAGGGGTCTGCGGTGCATTAGTTAGTTGGTGGGG
>F0OV55004H333K
AGCACTGTAGAGAGTTTGATCCTGGCTCAGAACAAACGCTAGCGGCGTGCCTAACACATGCAAGTCAGACGAGAAAGTTCGCTTCGGCGAATGAGTAGAGTGGCGCACGGGTGAGTAACGCGTGGACAATCTGCCCTAGAGTTAGGAATAACCCACCGAAAGGTGGGCTAATACCCAATAATGCTATACTTCTTCGGGAGTATAGCCAAAGATGGCCTCTGTTTACAAGCTATCGCTCAAGGATGAGTTCGCG
>F0OV55004IA21M
AGCACTGTAGAGAGTTTGATCCTGGCTCAGGATGAACGCTAGCGACAGGCCTAACACATGCAAGTCGAACGGGATTTATCCTTCGGGGTAATGAGAGTGGCGCACGGGTGAGTAACGCGTATGCAACCTACCTGTAACTGGGGAATAGCTCCCTGAAAGGGGAATTAACACCGCATAAGACCACACTTTCGCATGGAAGAGTGGTAAAATATTTATAGGTTACAGATGGGCATGCGTGACATTAGTTTGTTGGTGAGGTAACGG
>F0OV55004JBC5A
AGCACTGTAGAGAGTTTGATCCTGGCTCAGAATGAACGCTGGCGGTAGGCTTAACACATGCAAGTCGGACGGAAACGATAGATTAGCTTGCTATTCTAGGCGTCGAGTGGCGGACGGGTGAGTAACGCGTGGGAATCTACCCTATGGTTGGGGACAACATATGGAAACGTATGCTAATACCGAATATGCTCTACGGAGTAAAGGAGCCCTCTTCTTGAAAGGTTTCGCTATAGGATGAGCCCGCGTAGGATTAGCTAGTTGG
>F0OV55004ILWHX
AGCACTGTAGAGAGTTTGATCCTGGCTCAGGATGAACGCTAGCGACAGGCCTAACACATGCAAGTCGAGGGGTAACAGGAGTAGCAATACTTGCTGACGACCGGCGCACGGGTGAGTAACGTGTATGCAACCTACCCTTAACTGGGGAATAGCCCGAAGAAATTCGAATTAATGCCCCATAATACTGTATTGAAGCATTTCAGTGCATTTAAAACTCCGGTGGTTAAGGATGGGCATGCGTGACATTAGCTAGTTGG
>F0OV55004JKOBY
AGCACTGTAGAGAGTTTGATCCTGGCTCAGGATAAACGCTGGCGGTGTGCTTTATGCATGCAAGTCGAGCGAACTATTTCGGTAGTTAGTGGCAAACGGGTGAGTAACACGTAAGCAACCTGTCCTCAAGCGGGGAATAACTCTGAGAAATCGGAGCTAATACCGCATGTGAATCATCATCGCAAGGAGATGATTTAAAGCCTTCGGGCGCTTAAGGAGGGGCTTGCGCACGATTAGCTTGTTGGTGGGGTAACCGG
>F0OV55004JEOHA
AGCACTGTAGAGAGTTTGATCCTGGCTCAGAACGAACGCTGGCGGCGTGCTTAACACATGCAAGTCGAACGTGAAAGGGACTTCGGTCCTGAGTAAAGTGGCGCACGGGTGAGTAACACGTGGATAATCTACCCGATGGACCGGGATAACACTTCGAAAGGGGTGCTAATACCGGATAAGCCCACAGGCTCTTCGGAGCTTGCGGGAAAAGGTGGGGACCTTCGGGCCTGCGTCATTGGATGAGTCCGCGGCCCATTAGCTAGTTGGTAGGGTAA
>F0OV55004IWPDQ
AGCACTGTAGAGAGTTTGATCCTGGCTCAGGATGAACGCTAGCGGCAGGCTTAACACATGCAAGTCGAGGGGTAACAGGGTGCTTGCACCGCTGACGACCGGCGCACGGGTGCGTAACGCGCATACAATCTACCTTTTACAGGGGCATAGCCCGGGGAAACCCGGATTAATATCCCATGGTATCATTTAGTGGCATCACTTGAATGATTAAAGCTTCGGCGGTAAAAGATGAGTATGCGTCCTATTAGTTAGTTGGTAAGG
>F0OV55004H7ZRM
AGCACTGTAGAGAGTTTGATCCTGGCTCAGGATAAACGCTGGCGGTGTGCTTTATGCATGCAAGTCGAACGGACTATTTTCGGATAGTTAGTGGCAGACGGGTGAGTAACACGTAAGTAACCTGTCCTTAAGTGGGGAATAACTCTGAGAAATCGGAGCTAATACCGCATGTGGTGATGATGGTAATGCGTCATCACTAAAGGTTTCGGCCGCTTATGGAGGGGCTTGCGCACGATTAGCTTGTTGGTGGGGTAAAGG
>F0OV55004JA7T3
AGCACTGTAGAGAGTTTGATCCTGGCTCAGGACGAACGCTGGCGGCGTGCCTAATACATGCAAGTCGTGCGGGTGAAGCCGACCACCCCTTCGGGGGCGGATGGTGGAACCAGCGGCGGACAGGTGAGTAACACGTGGGCAACCTGCCTGCAAGACCGGGATAACTGCGGGAAACCGGAGCTAATACCGGATAAGAGGCTTTTCCGCATGGGGGAGCCTTAAAAGGCGGCGGAAGTCGTCACTTGCAGATGGGCCCGCGGCGCATTAG
>F0OV55004H9HAL
AGCACTGTAGAGAGTTTGATCCTGGCTCAGAACGAACGCTGGCGGCAGGCCTAACACATGCAAGTCGAACGGGAAGCCAGGCTTCGGCCTGGTGGAGAGTGGCGCACGGGTGAGTAACGCGTGGGCACCTGCCCTGGGGTAGGGAATAACCGCTGGAAACGGCGGCTAATACCCTATACGCCCTTTTGGGGGAAAGATTTATCGCCCTGGGATGGGCCCGCGTCGGATTAGGTAGTTGGTGGGGTAACGGCCTACCAAGCCCGCGATCCGTAGCTGGT
>F0OV55004I57BD
AGCACTGTAGAGAGTTTGATCCTGGCTCAGGACTAGCGCTGGCGGTGTGTCTTAGACATGCAAGTCGGGCGGGACCCACAATTGTAGCAATACAGATGTGTGTCTAGCGGCGAACGGGTGAGTAATACAAGGGCAACCATCCCTTAGGGGGGGCACAACCTGCCGAAAGGCGGGCTAATTCCCCATGTTCTGCGGCGGAGGCATCTCTGCCACAGCAAAGGCGCCGCAAGGTGCCGCCTCTGGACGGG
>F0OV55004IIQM6
AGCACTGTAGAGAGTTTGATCCTGGCTCAGGATGAACGCTAGCGACAGGCCTAACACATGCAAGTCGAACGGGATTTAGTAGCTTGCTACTAATGAGAGTGGCGCACGGGTGAGTAACGCGTATGCAACCTGCCTGTAACAGGGGAATAGCTCCCTGAAAGGGGAATTAACACCGCATAAGACCACACTGCCGCATGGTAGAGTGGTAAAAATATTTATAGGTTACAGATGGGCATGCGTGACATTAG
>F0OV55004IRJ7J
AGCACTGTAGAGAGTTTGATCCTGGCTCAGGATGAACGTTGGCGGTGCGCTTTATGCATGCAAGTCGTACGGAGCCATAGTTTTCGGATTATGGTTCAGTGGCGGACGGCTGAGTAACACGTAGGTAACTTGCCCGTGAGCGGGGGATAACTTGCCGAAAGGTAGGCTAATACCGCATGGCATGGATTTGTCAAAGCAGATCCATCAAAGTCGCAAGACACTCGCGGATAGGCCTGCGGCCGATTAG
>F0OV55004II9HO
AGCACTGTAGAGAGTTTGATCCTGGCTCAGAACGAACGCTGGCGGCAGGCCTAACACATGCAAGTCGAACGCTCTCTTCGGAGAGAGTGGCGCACGGGTGAGTAACGCGTGGGAACCTACCCCGAGGTCCGGGGCAACCGCTGGAAACGGCGGCTAATACCGGATGTGTCCTGAGGGAGAAAGATTCATCGCCTTGGGAGGGCCCGCGTCCGATTAGGTAGTTGGTGTGGTAACGGCGCACCAAGCCTTCGATCGGTAGCTGGT
>F0OV55004H2PD8
AGCACTGTAGAGAGTTTGATCCTGGCTCAGGACGAACGCTGGCGGCGTGCTTAACACATGCAAGTCTAGGGGAAAGTGGTCTTCGGATCGCAAGTATACTGGCGAACGGGTGAGTAACACGTAGGTAATCTACCTTCGAGATTGGGATAACGTCGAGAAATTGACGCTAATACCGAATGATGCCTCGGTAGTTAATATCGGGATGAAAGATGGGGATCTTCGGACCTATCGCTTGAAGATGAGCCTGCGT
>F0OV55004H6OD5
AGCACTGTAGAGAGTTTGATCCTGGCTCAGAACGAACGCTGGCGGCGTGCTTAACACATGCAAGTCGTACGAGAAAGTTTCCTTCGGGAGATGAGTAGAGTGGCGCACGGGTGAGTAACACGTGGATAATCTGCCCAATGGACCGGGATAACACTTCGAAAGGGTGCTAATACCGGATAAGCCCACAGGCTCTTCGGAGCTTGCGGGAAAAGGTGGGGACCTCCGGGCCTGCCGTCATTGGATGAGTCCGCGGCCCATTAG
>F0OV55004H9CJJ
AGCACTGTAGAGAGTTTGATCCTGGCTCAGGATGAACGTTGGCGGTGCGCTTTATGCATGCAAGTCGTACGAAATCATGGTTTTCGGATTATGGTTTAGTGGCGGACGGGTGAGTAACGCGTGAATACCTGTCCATCGGAGGGGGACAACGGCTGGAAACGGCCGCTAATACCGCGTAAGCCGAGAGGTGAAAGGTTGTTTTCGGACAGCCGCCGATGGGGGGGTTCGCGTCCTATCAGCTAGTTGGTGGGGTAAGGGCCTACCAAGGCGAAGACGGGTAGCCGG
>F0OV55004JE4PO
AGCACTGTAGAGAGTTTGATCCTGGCTCAGGATGAACGCTGGCGGCGTGCCTAATACATGCAAGTCGAACGCACTAGTTTACTGGTGAGTGGCGAACGGGTGAGTAACACGTAGGTAACCTGCCCTTAAGACGAGGATAACCGTTGGAAACGATGGCTAAGACTGGATAGGAACATTGAAGGCATCTTTGATGTTTTAAAAGACCTAGCAATAGGTATGCTTAAGGAGGGGCCTGCGGCGCATTAGTCAGTTGGTGAGGTG
>F0OV55004JT19Z
AGCACTGTAGAGAGTTTGATCCTGGCTCAGGACGAACGCTGGCGGCGTGCCTAATACATGCAAGTCGAGCGCGTGAAGCTTACAGAAGCCTTCGGGTGGACGTAAGTGGAACGAGCGGCGAACAGGTGAGTAACACGTGGGCAACCTGCCTGTAAGACCGGGATAACTCCGGGAAACCGGGGCTAATACCGGATAAGACCGAAGATCGCATGATCTTCGGGTGAAAGGCGGCATTCGCTGTCACTTACAGATGGGCCCGCGGCG
>F0OV55004IOOR0
AGCACTGTAGAGAGTTTGATCCTGGCTCAGGATTAACGCTAGCGGCAGGCCTAACACATGCAAGTCGAGCGAGCCCTTCGGGGCTAGCGGCGGACGGGTGAGTAACACGTGGGCAACCTGCCTGTAAGACTGGGATAACTCCGGGAAACCGGGGCTAATACCGGATAATTTCTTCGGTCGCATGACGGAAGAATAAAAGGCGGCGCAAGCTGTCACTTACAGATGGGCCCGCGGCGCATTAGCTAGTTGGTGGGGTAACGGCCTACCAAGGCG
>F0OV55004IA8MJ
AGCACTGTAGAGAGTTTGATCCTGGCTCAGAACGAACGCTGGCGGCATGCCTAACACATGCAAGTCGAACGAGACCTTCGGGTCTAGTGGCGCACGGGTGCGTAACGCGTGGGAATCTGCCCTTAGGTTCGGAATAACTCAGGGAAACTTGAGCTAATACCGGATGATGACTTCGGTCCAAAGATTTATCGCCTAGGGATGAGCCCGCGTCGGATTAGCTAGTTGGTGAGGTAAAGGCTCACCAAGGCGACGATCCGTAG
>F0OV55004ICUPG
AGCACTGTAGAGAGTTTGATCCTGGCTCAGAACGAACGCTGGCGGCGTGCTTAACACATGCAAGTCGAACGCGAAAGGGACTTCGGTCCTGAGTAAAGTGGCGCACGGGTGAGTAACGCGTGGATAATCTACCCAATGATCCGGGATAACACTTCGAAAGGGGTGCTAATACCGGATAAGACCACGGGATCTACGGGTTCTGCGGTAAAAGGTGGGGACCTTCGGGCCTACCGTCATCGGATGAGTCCGCGTACCATTAGCTAGTTGGTGGGGTAATGG
>F0OV55004H6OA6
AGCACTGTAGAGAGTTTGATCCTGGCTCAGGACAAACGCTGGCGGCGTGCCTAACACATGCAAGTCGAGCGCGAAAGGGACCTTCGGGTCCCCTGAGAGCGGCGAACGGGTGAGTAACACGTGGGCAACCTGCCTCAAGGACTGGGATAACTCCGGGAAACCGGGGCTAATACCGGGCGATGTCGTCTGGCGCAAGCCGGCCGACCAAATGGTAGCTTCGGCCTCCGCCTTGAGATGGGCCCGCGTCCTATCAGCTTGTTGGTGAGGTAACGG
>F0OV55004IO3IV
AGCACTGTAGAGAGTTTGATCCTGGCTCAGAACGAACGCTGGCGGCAGGCCTAACACATGCAAGTCGAGCGAGATCTTCGGATCTAGCGGCGGACGGGTGAGTAACGCGTGGGGACGTACCCTCTTCTGCGGGATAGCCACTGGAAACGGTGAGTAATACCGCATACGCCCTTCGGGGAAGATTTATCGGAGGAGGATCGGCCCGCGTTGGATTAGGTAGTTGGTGGGTAATGGCCTACCAAGCCTACGATCCATAGCTGGTTTTAGAGG
>F0OV55004ITO4I
AGCACTGTAGAGAGTTTGATCCTGGCTCAGGATGAACGCTGGCGGCGTGCCTAATACATGCAAGTCGAACGCACCATTTCGGTGGTGAGTGGCGAACGGGTGAGTAACACGTAGATAACCTGCCCTTAAGACGAGGATAACCATTGGAAACGATGGCTAAGACTGGATAGGAATATTAGAGGCATCTCTGATATTTTAAAAGACCTAGCAATAGGTATGCTTAAGGAGGGGTCTGCGGCGCATTAGTTAGTTGGTGGGG
>F0OV55004JQF91
AGCACTGTAGAGAGTTTGATCCTGGCTCAGGACGAACGCTGGCGGCGTGCCTAAGACATGCAAGTCGAGCGGGGAGATTGGGGGTTTTCCCTGGTCTCCTGAGCGGCGGACGGGTGAGTAACACGTGGGTAACCTGCCCGGCAGTGGGGGATAACCCTGGGAAACCGGGGCTAATACCGCATACGGTCCGAGTCCCGCATGGGGCTTGGAAGAAAGGCCGTCCGTGGGGGCGGTCGCTGCCGGAGGGGCCCGCGGCCCATCAGGTAGTTGGTGGGGTAACGGCCCACCAAGCCGACG
>F0OV55004IBPPW
AGCACTGTAGAGAGTTTGATCCTGGCTCAGAACGAACGCTGGCGGCGTGCTTAACACATGCAAGTCGAACGTGAAAGGGACTTCGGTCCTGAGTAAAGTGGCGCACGGGTGAGTAACACGTGGATAATCTACCCGATGGACCGGGATAACACTTCGAAAGGGGTGCTAATACCGGATAAGCCCACAGGCTCTTTGGAGTTTGCGGGAAAAGGTGGGGACCTTCGGGCCTACTGTCATTGGATGAGTCCGCGGCCCATTAGCTAGTTGGTAGGGTAATGG
>F0OV55004JC0GD
AGCACTGTAGAGAGTTTGATCCTGGCTCAGGACGAACGCTGGCGGCGTGCTTAACACATGCAAGTCAAGGAGAAGCTTCGCTTCGGTGGAGTGGATACTGGCGCACGGGTGAGTAACGCGTATGCAATCTACCCTCAGTCCGGGGATAACACTTCTAACGAGGTGCTAATACCCGATGATGCAGCGGCACCGCATGGTGACAGTTGTTAAAGCTTCGGTGACTGAGGATGAGCATGCCG
>F0OV55004H9RY1
AGCACTGTAGAGAGTTTGATCCTGGCTCAGAACGAACGCTGGCGGCGTGCTTAACACATGCAAGTCGAACGAGAAAGCTTCCTTCGGGAAGTAAGTAGAGTGGCGCACGGGTGAGTAACACGTGGATAATCTGCCTGATAATCTGGGATAACATTCCGAAAGGAATGCTAATACCGGATAAGCCCACAGTATCTTCGGATACAGCGGGAAAAGATGGCCTCTTCTTGAAAGCTATTGTTATCAGATGAGTCCG
>F0OV55004H3BHJ
AGCACTGTAGAGAGTTTGATCCTGGCTCAGATTGAACGCTGGCGGCGTGCCTAACACATGCAAGTCGTGCGAGAAAGTTCCCTTCGGGGAGCGAGTAGAGCGGCGCACGGGTGAGTAACGCGTGGGTAATCTGCCCGAAAGACCGGGATAACAGTGGGAAACCGCTGCTAATACCGGATGTGCTTCATGTTTGACTTCATGGGGTAAAGGTGGCCTCTGCTTGCAAGCTACCGCTTTTGGATGAGCCCGCGTCT
>F0OV55004IKZH5
AGCACTGTAGAGAGTTTGATCCTGGCTCAGGACTAACGCTGGCGGTATGCATAACACATGCAAGTCGAACGGGGTTTGATCAGCTTGCTTTTCAAACCTAGTGGCGCACGGGTGAGTAACGCGTAGGTAACCTGCCCTTCAGACTGGGATAACGGTTCGAAAGGATCGCTAATACCGGATGACATCCTCAGGTCGCATGGCCAGGGGATCAAATGGGTGCCTCTGATTCAAGCATCTGCTGAGGGTGG
>F0OV55004IBJJB
AGCACTGTAGAGAGTTTGATCCTGGCTCAGATTGAACGCTGGCGGCATGCTTAACACATGCAAGTCGAACGGCAGCATGGTGTGTAGCAATACATATTGATGGCGAGTGGCGGCCGGGTGAGTAACGCGTGGGAATCTGCCTATTAGTGGGGGACAACCCGAGGAAACTCGGGCTAATACCGCATACGCCCTTCGGGGAAAGGCTTCGGCCGCTAATAGATGAGCCCGCGTCCGATTAGCTTGTTGGTAGGGTAACGG
>F0OV55004IEDYI
AGCACTGTAGAGAGTTTGATCCTGGCTCAGAACGAACGCTGGCGGCAGGCTTAACACATGCAAGTCGAACGCACCGCAAGGTGAGTGGCAGACGGGTGAGTAACGCGTGGGAACGTGCCCTTCAGTTCGGAATAACCCAGGGAAACTTGGGCTAATACCGGATACGCCCGAAAGGGGAAAGATTGATCGCTGAAGGATCGGCCCGCGTCTGATTAGCTAGTTGGTGGGGTAATGGCCCACCAAGGCGACGATCAGTAGCTGGT
>F0OV55004H7P8G
AGCACTGTAGAGAGTTTGATCCTGGCTCAGGACGAACGCTGGCGGCGTGCCTAATACATGCAAGTCGAGCGGACCGATGGGAGTTTGCTCCTTTAGGTTAGCGGCGGACGGGTGAGTAACACGTGGGCAACCTGCCCTGCAGACTGGGATAACTTCGGGAAACCGGAGCTAATACCGGATAACACCGAAAACCGCATGGTTTTCGGTTGAAAGGCGGCTTTTAGCTGTCACTGCAGGATGGGCCCGCGGCGCATTAGCTAGTTGGTGAGG
>F0OV55004I05QU
AGCACTGTAGAGAGTTTGATCCTGGCTCAGGATGAACGCTGGCGGCGTGGATAAGGCATGCAAGTCGAGAGGGTTTAGACCCTCGGCAAACGGGTTAGTAATACATAGGAACATACCCTAGAGTTGCGCATAATTCATTGAAAGATGAAATAATTCGCAATGGTATCTAAGGATTAAAGCTTCGACGCAAGTCGAGGCGCTCTGGGAGTGGCCTGTGGCCTATCAGCTTGTTGGTAAGGTAAAGGCTTACCAAGG
>F0OV55004H960X
AGCACTGTAGAGAGTTTGATCCTGGCTCAGGACGAACGCTGGCGGCAGGCTTAACACATGCAAGTCGAACGCACCGCAAGGTGAGTGGCAGACGGGTGAGTAACGCGTGGGAACGTGCCCTTCAGTTCGGAATAACCCAGGGAAACTTGGGCTAATACCGGATACGTGCGAGAGCAGAAAGATTTATCGCTGAAGGATCGGCCCGCGTCTGATTAGCTAGTTGGTGAGGTAATGGCTCACCAAGGCGACGATCAG
>F0OV55004I3XYG
AGCACTGTAGAGAGTTTGATCCTGGCTCAGATTGAACGCTAGCGGCATGCTTAACACATGCAAGTCGAACGGTAACAGGCCTAGCTTGCTAGGCGCTGACGAGTGGCGGACGGGTGAGTAATGCATGAGAATCTGCCCAGTAGCGGGGGACAACTTGTGGAAACGCAAGCTAATACCGCATACGCCCTACGGGGGAAAGGCTTCGGCCACTATTGGATGAGCTCATGTCGGATTAGCTAGTTGG
>F0OV55004H7J04
AGCACTGTAGAGAGTTTGATCCTGGCTCAGGACGAACGCTGGCGGCGTGCCTAATACATGCAAGTCGAGCGCGTGAAACTTACCGAAGCCTTCGGGCGGACGTAAGTGGAACGAGCGGCGGACGGGTGAGTAACACGTGGGCAACCTGCCTGTAAGACCGGGATAACTTCGGGAAACCGGAGCTAATACCGGATAGGATTTCATCTCGCATGAGGTGAAATGGAAAGGTGGCTTCGGCTACCACTTACAGATGGGCCCGCGGCGCATTAG
>F0OV55004I754T
AGCACTGTAGAGAGTTTGATCCTGGCTCAGATTGAACGCTGGCGGCGTGCTTAACACATGCAAGTCGAGCGAGAAAGTCTCCTTCGGGAGATGAGTAGAGCGGCGCACGGGTGAGTAACGCGTGGATGATCTACCCAGAAGATCGGGATAACAGTGGGAAACCGCTGCTAATACCGGATACGCTTCACGGTTTATCTGTGAAGGAAAGGTGGCCTATGCTTGCAAGCTACCACCTCTGG
>F0OV55004I248R
AGCACTGTAGAGAGTTTGATCCTGGCTCAGAACGAACACTGGCGGCATGGTTTAGGCATGCAAGTCGAACGAGAAAGTCCCCTTCGGGGGATGAGTACAGTGGCGAACGGGTGAGTAACGGGTGGAAAACCTGCCCTTCAATGGGGGATAACAGTTCTAACGAGCTGCTAATACCGCATACGACCTCTGGACCGCATGATCCGGAGGTGAAAGGTGGCCTCTCTTTGAAGCTGCCGTTGAAGGATGGTTCCGCCTCCCATTAGCTTG
>F0OV55004INT1V
AGCACTGTAGAGAGTTTGATCCTGGCTCAGATTGAACGCTGGCGGCGTGCTTAACACATGCAAGTCGATCGGTAACAGGTGTAGCAATACATGCTGACGAGAGGCGGACGGGTGAGGAACGCTTGGGAATCTGCCTATCAGCGGGGGACAACCCGGGGAAACTCGGGCTAATACCGCATACGCTCTACGGAGGAAAGCCGGGGACCGCAAGGCCTGGCACTGATAGATGAGCCTAAGTCGGATTAGCTAGTTGG
>F0OV55004I2R5P
AGCACTGTAGAGAGTTTGATCCTGGCTCAGATTGAACGCTGGCGGCATGCTTAACACATGCAAGTCGAACGGCAGCGGGACCTAGCTTGCTAGGTTGCCGGCGAGTGGCGGACGGGTGAGTAATGCATAGGAATCTGCCCGGTAGTGGGGGATAACGTGGGGAAACTCACGCTAATACCGCATACGACCTACGGGTGAAAGAGGGGGATCTTCGGACCTCTTGCTATCGGATGAGCCTATGTCCT
>F0OV55004IMNR8
AGCACTGTAGAGAGTTTGATCCTGGCTCAGAATGAACGCTGGCGGCGTGCTTAACACATGCAAGTCGAACGAGAAAGGGATTGCTTGCAGTCCCGAGTAGAGTGGCGCACGGGTGAGTAACACGTAGATAATCTGCCTTCAAGCCTGGGATAACTATTCGAAAGGGTAGCTAATACCGGATAAAGTCGATCTACACAAGTAGATTGATGAAAGATTGCCTCTTCTTGAAAGCAATTGTTTGGAG
>F0OV55004H5L2U
AGCACTGTAGAGAGTTTGATCCTGGCTCAGGACGAACGCTGGCGGCGTGCCTAATACATGCAAGTCGAGCGGACCGATGGGAGCTTGCTCCTTTAGGTTAGCGGCGGACGGGTGAGTAACACGTGGGCAACCTGCCCTGCAGACTGGGATAACTTCGGGAAACCGGAGCTAATACCGGATAACACCGAAAACCGCATGGTTTTCGGTTGAAAGGCGGCTTTTAGCTGTCACTGCAGGATGGGCCCGCGGCGCATTAGCTAGTTGGTGGGG
>F0OV55004IA55S
AGCACTGTAGAGAGTTTGATCCTGGCTCAGGACGAACGCTGGCGGCGTGCCTAATACATGCAAGTCGAGCGCGGGAAGCTTTTTGAAGCCTTCGGGTGGACGAAAGTGGAACGAGCGGCGAACGGGTGAGTAACACGTGGGCAACCTGCCTGTAAGACCGGGATAACTTCGGGAAACCGAAGCTAATACCGGATAGGATCCGAGACCGCATGGTTTTGGATGGAAAGATGGCTTTGGCTATTGCTTACAGATGGGCCCGCGGCGCATTAG
>F0OV55004ITN3M
AGCACTGTAGAGAGTTTGATCCTGGCTCAGAACGAACGCTGGCGGCAGGCTTAACACATGCAAGTCGAACGCACCCTTCGGGGTGAGTGGCGCACGGGTGAGTAACGCGTGGGAAATTGCCTTGGAGTGGGGGATAACCACTGGAAACGGTGGCTAATACCGCATACGCCCTACGGGGGAAAGATTTATCGCTCCGAGATGTGCCCGCGTCGGATTAGGTAGTTGGTGAGGTAATGGCTCACCAAGCCGACGATCCGTAGCTGGT
>F0OV55004IGMCU
AGCACTGTAGAGAGTTTGATCCTGGCTCAGAACGAACGCTGGCGGCAGGCCTAACACATGCAAGTCGAACGCACTCTTCGGAGTGAGTGGCAGACGGGTGAGTAACGCGTGGGAACCTTCCCAATGGTGCGGAATAGCCCAGGGAAACTTGGGGTAATACCGCATACGCCCTACGGGGGAAAGATTTATCGCCATTGGATGGGCCCGCGTCGGATTAGCTAGTTGGTGAGGTAAGAGCTTACCAAGGCGACGATCCGTAGCTGGT
>F0OV55004IYW4Y
AGCACTGTAGAGAGTTTGATCCTGGCTCAGGACGAACGCTGGCGGCGTGCCTAACACATGCAAGTCGAGCGGGGTAAATTGAGTGGTTTTCCACGAGATTTACCCAGCGGCGGACGGGTGAGTAACACGTAGGCAACCTACCCACCACACGGGGATAGCCCTGGGAAACCGGGGGTAATACCCGATACCTTTACTGGTCGCATGGCTGGTAAAGAAAGCGATTTAGCGGTGGTGGATGGGCCTGCGGCCCATCAGCTAGTTGGCGGGGTAACGGCCCACCAAGGCG
>F0OV55004I4ZC5
AGCACTGTAGAGAGTTTGATCCTGGCTCAGGATGAACGCTGGCGGCGTGCTTAACACATGCAAGTCGAACGAGGTCCAACCTTCGGGTGAAGACCGAGTGGCGAACGGGTGAGTAACACGTGGGGAACCTGCCCTTCTCTCTGGGATAACGTCGAGAAATCGTCGCTAATACCGGATACTCCTTGCGGACCGCATGGTCTGCTCGGGAAAGCTCCGGCGGAGATGGATGGCCCCGCGGCCCATTAGCTAGTTGGTGAGGTAACGG
>F0OV55004IPGN6
AGCACTGTAGAGAGTTTGATCCTGGCTCAGAACGAACGCTGGCGGCGTGCCTAACACATGCAAGTCGAACGAGAAAGTCTGCTTCGGCGGATGAGTAGAGTGGCGCACGGGTGAGTAACACGTGGATAATCTGCCTCTCAGTGAGGGATAACCTTCCGAAAGGGGGGCTAATACCCCATAATACTATTCTTCCTCGGAAGTGATAGTCAAAGGTGACCTCTGTTTACAAGTTGCCGCTGAGAGATGAGTTTGCG
>F0OV55004H7MFE
AGCACTGTAGAGAGTTTGATCCTGGCTCAGATTGAACGCTGGCGGCATGCTTTACACATGCAAGTCGAACGGGCCGGGGGCAACTCCGGTCAGTGGCGAACGGGTGAGTAATACATCGGAACGTGCCCAGTAGTGGGGGATAACGTAGCGAAAGTTACGCTAATACCGCATACGCTGGAGACAGGAAAGCGGGGGACCGCAAGGCCTCGTGCTATTGGAGCGGCCGATGTCCGATTAGCTAGTTGGTGGGGTAAAGGCCTACCAAGGCG
>F0OV55004ICA3Q
AGCACTGTAGAGAGTTTGATCCTGGCTCAGAACGAACGCTGGCGGCAGGCTTAACACATGCAAGTCGAACGGTTGCAGCAATGCAGCAGTGGCAGACGGGTGAGTAACACGTGGGAACCTTCCTAGGGGTACGGAACAACTCAGGGAAACTTGAGCTAATACCGTATACGTCCGTGAGGAGAAAGATTTATCGCCCTTAGACGGGCCCGCGTCGGATTAGCTAGTTGGTGGGGTAACGGCCTACCAAGGCGACGATCCGTAG
>F0OV55004IJHWG
AGCACTGTAGAGAGTTTGATCCTGGCTCAGGACGAACGCTGGCGGCGTGGATTAGGCATGCAAGTCGAACGGTATCATACCTTCGGGTATGAGAGAGTGGCGAACGGGTGAGTAACACGTAGGTGATCTACCCTTGAATCGGGGACAACCCAGGGAAACTTGGGCTAATACCGGATGCGCGTATCCTTAGGGATGCGTAAAAGATGGCTTTCGGGCTGTCGTTTGGGGATGAGCCTGCGCCCTATTAGTTAGTTGGTGAGGTAACGGCTT
>F0OV55004IO9VR
AGCACTGTAGAGAGTTTGATCCTGGCTCAGAACGAACGCTGGCGGCGCGTTTTAAGCATGCAAGTCGAACGGTAATATGGCTTCGGTCATATGAGAGTGGCGAACGGGTGAGTAACACGTAGATAATCTGCCTTGAGGTTGGGGATAGCCTGTGGGAACACAGGGTAATACCGAATAAGCCCTACGGGGGAAAGTGGGGGATCTTCGGACCTCACGCTATCAGATGAGCCCGCGTCGGATTAGCTTGTTGGTGGGGTAAAGGCTC
>F0OV55004I6VCY
AGCACTGTAGAGAGTTTGATCCTGGCTCAGGACGAACGCTGGCGGCGTGCCTAACACATGCAAGTCGAGCGAGGACGGGCGGTGCTTGCACTGCTCGAGCCGAGCGGCGGACGGGTGAGGAACACGTGAGCAACCTGTCCCCGTGCGGGGGACAACCCGGGGAAACTCGGGCTAATACCGCATGGTCCCGTGCCCTGCCTGGGGTGCGGGGGAAAGATGGCCTCTGCGTGCAAGCCATCGCGCGGGGAGGGGCTCGCGG
>F0OV55004IFY8R
AGCACTGTAGAGAGTTTGATCCTGGCTCAGAACGAACGCTGGCGGCGTGCCTAACACATGCAAGTCGAACGCGAACGGAATCTTCGGATTCCTAGTAGAGTGGCGCACGGGTGAGTAACACGTGGATAACCTGCCCTAGAGTCTGGGATAACACTTCGAAAGGGGTGCTAATACCGGATAAGCCCACAGGCTCTTTGGAGTTTGCGGGAAAAGGTGGGGACCTTCGGGCCTGCGTCATTGGATGAGTCCGCGGCCCATTAGCTAGTTGGG
>F0OV55004IA9UO
AGCACTGTAGAGAGTTTGATCCTGGCTCAGGACGAACGCTGGCGGCGCGCCTCATACATGCAAGTCGAGCGTGAAGCGGGACTTCGGTCCCGTGGAAAGCGGCGAACGGGTGCGTAACACGTGAGCAACCTGCCCCGAAGACCGGGATAACCCGGGGAAACCCGGGCTAATACCGGATGTCCTCCTCCGATCGCATGGTTGGGAGAGGAAATGTTCAGGCGCTTCGGGATGGGCTCGCGGTCTATCAGCTTGTTGGTGGGGTAACGCCTACCAAGG
>F0OV55004IAFG8
AGCACTGTAGAGAGTTTGATCCTGGCTCAGGACGAACGCTGGCGGCGTGCCTAACACATGTAAGTCAAGGAGAAAGACTGGTTTCGGCCGGTCAAGTAAACTGGCGGACGGGTGAGTAACGCGTAGGCGACCTGCCCTTGTGTTTGGAATAACCCCGAGAAATTGGGGCTAATACCGAATGACGCATTGAGTATGCATGTACTTGATGTTAAAGGTGCTGCAAGGTACCGCACAGGGATGGGCCTGCGTTCCATTAGTTAGATGGG
>F0OV55004I4F7Z
AGCACTGTAGAGAGTTTGATCCTGGCTCAGAACGAACGCTGGCGGCGTGCTTAACACATGCAAGTCGTACGAGAAAGTTTCCTTCGGGAGATGAGTAGAGTGGCGCACGGGTGAGTAACACGTGGATAATCTGCCCAATGGACCGGGATAACACTTCGAAAGGGGTGCTAATACCGGATAAGCCCACAGGCTCTTCGGAGCTTGCGGGAAAAGGTGGGGACCTTCGGGCCTGCCGTCATTGGATGAGTCCGCGGCCCATTAG
>F0OV55004H3BNJ
AGCACTGTAGAGAGTTTGATCCTGGCTCAGGATGAACGCTGGCGGCGTGCCTAATACATGCAAGTCGAGCGAACTGATTAGAAGCTTGCTTCTATGACGTTAGCGGCGGACGGGTGAGTAACACGTGGGCAACCTGCCTGTAAGACTGGGATAACTTCGGGAAACCGAAGCTAATACCGGATAGGATCTTCTCCTTCATGGGAGATGATTGAAAGATGGTTTCGGCTATCACTTACAGATGGGCCCGCGGTG
>F0OV55004H8E65
AGCACTGTAGAGAGTTTGATCCTGGCTCAGGATTAACGTTGGCAGCGTGCCTAACACATGCAAGTCGAGCGATATAGCGGCAGACGAGAGAGTACAAGCAAGGAACGTACCCCCGAGTGAAGGATAGCCACCCGAAAGGGTGGGTAATCCTGCATAACGTCGAAAGACCAAAGTCTTCGGACGCTTGGGGAGCGGCCTTGCTCCTATCAGCTAGTTGGTGAGGTAAAGGCCCACCAAGGCGATGACGGGTAGCTGGCCCGAG
>F0OV55004H7C6V
AGCACTGTAGAGAGTTTGATCCTGGCTCAGGACGAACGCTGGCGGCGTGCTTAACACATGCAAGTCGAGCGGTAAGGCCCTTTCGGGGGTACACGAGCGGCGAACGGGTGAGTAACACGTGAGCAATCTGCCCTTCACTTTGGGATAACCACCGGAAACGGTGGCTAATACCGAATACGACCATCGGTTGCATGACCTGGTGGTGGAAAGTTCTGGCGGTGGAGGATGAGCTCGCGGCCTATCAGCTTGTTGGTGGGGTAATGG
>F0OV55004H5BVH
AGCACTGTAGAGAGTTTGATCCTGGCTCAGGACGAACGCTGGCGGCGTGGATTAGGCATGCAAGTCGAACGGTAGTACCCCTTCGGGGGTATGAGAGTGGCGAACGGGTGAGTAACGCGTAGGTGATCTACCTTCAGATGGGGGACAACCCAGGGAAACTTGGGCTAATACCGCATGTGGCTGTAAAGCTAAAGCCGGCCTCTATTTATAAGCTGGTGTCTGGAGATGAGCCTGCGTCTGATTAGCTAGTTGGTGGGGTAACGG
>F0OV55004IKRNI
AGCACTGTAGAGAGTTTGATCCTGGCTCAGGACGAACGCTGGCGGCGTGCCTAACACATGCAAGTCAAAGTGCAAGTAACTTCGGTTATGAGTACTTGGCGCAAGGGTGAGTAAGGCATAGGTAATCTGCCCTTTGGACCGGGATAACCTCGAGAAATCGAGGACAATACCAGATGATGCAGCGGAACCGCATGGTTATGTTGTTAAAGATTTATCGCCAAAGGATGAGCCTATGTTCCATCAGGTAGTTGG
>F0OV55004H8OTZ
AGCACTGTAGAGAGTTTGATCCTGGCTCAGATTGAACGCTGGCGGCATGCTTAACACATGCAAGTCGAACGGCAGCGGGACCTAGCTTGCTAGGTTGCCGGCGAGTGGCGGACGGGTGAGTAATGCATAGGAATCTGCCCGGTAGTGGGGGATAACGTGGGGAAACTCACGCTAATACCGCATACGACCTACGGGTGAAAGCGGGGGACCTTCGGGCCTCGCGCAGCAGGATGAGCCGATGTCGGATTAGCTTAGG
>F0OV55004IGMXC
AGCACTGTAGAGAGTTTGATCCTGGCTCAGGACGAACGCTGGCGGCGTGCCTAATACATGCAAGTCGAGCGAAGTCATATAGCGGAAGTCTTCGGACGGAAGGTATATGTACTTAGCGGCGGACGGGTGAGTAACACGTAGGCAACCTGCCCGTAAGACGGGGATAACTAGCGGAAACGTTAGCTAATACCGGATAGACCTCTTTGGCGCATGCGAGAGAGGGGAAAGGCGGAGCAATCTGCCGCTTACGGATGGGCCTGCGG
>F0OV55004IEOT9
AGCACTGTAGAGAGTTTGATCCTGGCTCAGGACGAACGCTGGCGGCGTGCTTAACACATGCAAGTCAAGGGGAAAGGTTAATTTCGGTTGACCGAGTATACTGGCGAACGGGTGAGTAACGCGTAGGTAACCTGCCTGAGAGTTTGGGATAACACTGCAAACGTGGTGCTAATACCGGATGAGGCCTGCTATTCGCATGGGTAGTGGGTTAAAGCGGGCGCAAGCCTGTGCTCACAGATGGACCTGCGTCTCATTAG
>F0OV55004JA3N2
AGCACTGTAGAGAGTTTGATCCTGGCTCAGGATGAACGCTGGCGGCGTGCCTAACACATGCAAGTCGAACGGGAACCCTTGGATTCGTCTGGGGGGGAGAGTGGCAAACGGGTGAGTAATACGTAGGTGACCTGCCCCAAAGAGGGGAATAACTGCTGGAAACGGTGGCTAATACCCCATGTGCTCGGTGGTTCGTTCTACCGAGTAAAGTTCCGGCGCTTTGGGAGGGGCCTGCGGCCCATCAGGTAGTTGGTAGGGTAACGGCCTACCAAGCCGATGACGGGTAGGGGG
>F0OV55004IPJL5
AGCACTGTAGAGAGTTTGATCCTGGCTCAGATTGAACGCTAGCGGCATGCTTAACACATGCAAGTCGAACGGCAGCAGCGGAGAGCTTGCTCTCTGGCTGGCGAGTGGCGGACGGGTGAGTAATGCATAGGAATCTGCCCAGTAGTGGGGGACAACCTGGGGAAACTCAGGCTAATACCGCATACGACCTACGGGTGAAAGTGGGGGATCTTCGGACCTCACGCTATTGGATGAGCCT
>F0OV55004JB3SF
AGCACTGTAGAGAGTTTGATCCTGGCTCAGATTGAACGCTGGCGGAATGCTTTACACATGCAAGTCGAGCGGCAGCGCGGGGGCAACCCTGGCGGCGAGCGGCGAACGGGTGAGTAATGCATCGGAACGTACCCAGTCGTGGGGGATAACTAGTCGAAAGATTAGCTAATACCGCATACGTCCTGAGGGAGAAAGCGGGGGACCGAAAGGCCTCGCGCGATTGGAGCGGCCGATGTCTGATTAGCTAGTTGGTGGGGTAAAGG
>F0OV55004JJVBL
AGCACTGTAGAGAGTTTGATCCTGGCTCAGGACGAACGCTGGCGGCGTGCCTAATACATGCAAGTCGAGCGGACCGAAGGGAGCTTGCTCTTTTAGGTTAGCGGCGGACGGGTGAGTAACACGTGGGCAACCTGCCCTGCAGACTGGGATAACTTCGGGAAACCGGAGCTAATACCGGATAACACCGAAAACCGCATGGTTTTCGGTTGAAAGGCGGCTTTTAGCTGTCACTGCAGGATGGGCCCGCGGCGCATTAGCTAGTTGGTGAGG
>F0OV55004IU2QK
AGCACTGTAGAGAGTTTGATCCTGGCTCAGAACGAACGCTGGCGGCGTGCTTAACACATGCAAGTCGAACGAGAAAGGGACTTCGGTCCTGAGTAGAGTGGCGCACGGGTGAGTAACACGTGGATAATCTACCCAATGATTCGGAATAACACTTCGAAAGGGGTGCTAATACCGGATAAGCCCACAGGCTCTTCGGAGTTTGCGGGAAAAGGTGGGGACCTTCGGGCCTGCCGTCATTGGATGAGTCCGCGGCCCATTAGCTAGTTGGTAGGG
>F0OV55004H4UTU
AGCACTGTAGAGAGTTTGATCCTGGCTCAGGACGAACGCTGGCGGCGTGCCTAACACATGCAAGTCGAGCGGGGTAAATTGAGTGGTTTTCCACGAGATTTACCCAGCGGCGGACGGGTGAGTAACACGTAGGCAACCTACCCACCACACGGGGATAGCCCTGGGAAACCGGGGGTAATACCCGATACCTTTACTGGTCGCATGGCTGGTAAAGAAAGCGATTTAGCGGTGGTGGATGGGCCTGCGGCCCATCAGCTAGTTGGCGGGGTAACGGCCACCAAGGCG
>F0OV55004H4IKK
AGCACTGTAGAGAGTTTGATCCTGGCTCAGAGTGAACGCTGGCGGCGTGCTTAACACATGCAAGTCGAACGAGAACGGATTATAGCTTGCTATAATTGTCAGCTAAGTGGCGCACGGGTGAGTAATGTATAGATAACCTGCCCTTAAGAAAGGAATAACAGTTGGAAACGACTGCTAATGCCCTATATGCCTTTAATACATAAGTATGCAAGGGAAACGCTTTAGTGCTTAAGGATGGGTCTGTATGGT
>F0OV55004H9D69
AGCACTGTAGAGAGTTTGATCCTGGCTCAGGACGAACGCTGGCGGCGTGCCTAACACATGCAAGTCGAGCGGGGGTGGCTTAAGTAGGTTACTACGAAGGCTGCCCTAGCGGCGGACGGGTGAGTAACGCGTGAGCAACCAACCTTGTACTGGGGGATAACAGCTGGAAACAGCTGCTAATACCGCATAAGACTACGGCACCGCATGGTGCTGTAGTAAAAGGCGCCTTAAGGCGTCGGTACAAGACGGGCTCGCGTCCCATTAG
>F0OV55004ITZ3W
AGCACTGTAGAGAGTTTGATCCTGGCTCAGGATGAACGCTGGCGGCGTGCCTAATACATGCAAGTCGAACGCACCATTTCGGTGGTGAGTGGCGAACGGGTGAGTAACACGTAGATAACCTGCCCTTAAGACGAGGATAACCATTGGAAACGATGGCTAAGACTGGATAGGAATATTAGAGGCATCTCTGATATTTTAAAAGACCTAGCAATAGGTATGCTTAAGGAGGGGTCTGCGGCGCATTAGTTAGTTGGTGGGG
>F0OV55004IB4NW
AGCACTGTAGAGAGTTTGATCCTGGCTCAGAACGAACGCTGGCGGCGCGTCTTAAACATGCAAGTCGGACGATAACCTCAGTGCTTGCACAGAGGGGACAGTGGCGAACGGGTGAGTAACACGTGGGTAATCTGCCTTTTGGTCGGGGACAACTTCGGGAAACCGGAGCTAATACCGGATAATATGATATTTCGCAAGGAGTATCATTAATGATGGGGATCGCAAGACCTATCGCCAGAAGATGAGCCTGCGT
>F0OV55004IAJB0
AGCACTGTAGAGAGTTTGATCCTGGCTCAGGATGAACGCTGGCGGCGTGCCTAACACATGCCAGTCGAGCGGAGTATAGGAGAAGTGCTTGCACGGACCTTATACTCAGCGGCGGACGGGTGAGTAACACGTGAGCAACCTACCTTCAACTGGGGGATAACACCGGGAAACTGGTGCTAATACCGCATAATGTCCCACTGTCACATGGCGGAGGGACCAAAGGAGCAATCCGGGTGAAGATGGGCTCGCGGCCG
>F0OV55004IFHBX
AGCACTGTAGAGAGTTTGATCCTGGCTCAGAGTGAACGCTGGCGGCAGGCCTAACACATGCAAGTCGAGCGGCAGCGGGTCCTTCGGGATGCCGGCGAGCGGCGGACGGGTGAGGAATGCATCGGAATCTGCCCTGGTGTGGGGGATAACGTAGGGAAACGGTAGCTAATACCGCATACGCCCTACGGGGGAAAGTGGGGGATCTTCGGACCTCGCGCTATTGGAGCGGCCGATGTCGGATTAGCTAGTAGGTGGGGTAATGG
>F0OV55004IBIN1
AGCACTGTAGAGAGTTTGATCCTGGCTCAGAACGAACGCTGGCGGCGTGCTTAACACATGCAAGTCGAACGTGAAAGGGACTTCGGTCCTGAGTAAAGTGGCGCACGGGTGAGTAACACGTGGATAATCTACCCGATGGACCGGGATAACACTTCGAAAGGGGTGCTAATACCGGATAAGCCCACAGGCTCTTTGGAGTTTGCGGGAAAAGGTGGGGACCTTCGGGCCTACTGTCATCGGATGAGTCCGCGGCCCATTAGCTAGTTGGTGGGGTAATGG
>F0OV55004ICEKA
AGCACTGTAGAGAGTTTGATCCTGGCTCAGGACGAACGCTGGCGGCGTGCCTAACACATGCAAGTCTACTCAGCAATGGGTGGCGAACGGGTGAGTAACGCGTAGACAATCTGCCCTTTAATCACGGATAACCTAGTGAAAACTGGACTAAAACGGGATGTGGTCGCGATATGGCATCATAAGCGATCAAAGACGTAGTCGTTAAAGGAGGAGTCTGCGTAACATTAGCTAGTTGGTAAGGTAACGGCTTACCAAGGCGACG
>F0OV55004IAVTI
AGCACTGTAGAGAGTTTGATCCTGGCTCAGATTGAACGCTGGCGGCATGCCTTACACATGCAAGTCGAACGGGCTTTGGGGCTTGCTCCAAAGTTAGTGGCGGACGGGTGAGTAATGTATCGGAACGTACCCTTGAGTGGGGGATAACCAGTCGAAAGACTGGCTAATACCGCATAGGATCTACGGATGAAAGTGGGGGACCTTAGGGCCTCATGCTCGTGGAGCGGCCGATATCTGATTAGCTGGTTGGTGGGGTAAAAG
>F0OV55004ITFV6
AGCACTGTAGAGAGTTTGATCCTGGCTCAGAACGAACGCTGGCGGCAGGCTTAACACATGCAAGTCGAGCGAGGTTTTCGGACCTAGCGGCGGACGGGTGAGTAACGCGTGGGAACATGCCCTTCACTGCGGAATAGCCTTGGGAAACTGAGAGTAATACCGCATACGCCCTTCGGGGAAGATTTATCGGTGAAGGATTGGCCCGCGTTGGATTAGGTAGTTGGTGGGTAATGGCCTACCAAGCCGACGATCCATAGCTGGTTTGAGAGG
>F0OV55004H6KOP
AGCACTGTAGAGAGTTTGATCCTGGCTCAGAGTGAACGCTGGCGGCGTGCTTAACACATGCAAGTCGAACGATGAAGTCTTTGCTTGCAAAGACGGATTAGTGGCGCACGGGTGAGTAATGTATAGCTAACCTGCCCTTTAGTGGGGGACAACAGCTGGAAACGACTGCTAATACCCCATACTCCTTTTTACTCTAAGGTAAATTGGGAAAGATTTATTGCTAAAGGATGGGGCTGTATCGTATCAGCTAGTTGGTGAGG
>F0OV55004I0H5C
AGCACTGTAGAGAGTTTGATCCTGGCTCAGAGCGAACGCTGGCGGCATGCCTAACACATGCAAGTCGAACGGCTCTTCGGAGCAGTGGCGCACGGGTGAGTAACGCGTGGGAACCTGCCCCTGGGTGCGGAATAACGGCTGGAAACGGCCGCTAATACCGCATACGCCCTATGGGGGAAAGGTTTATCGCCCTGGGAGGGGCCCGCGTCCGATTAGCTTGTTGGCGGGGTAACGGCCCACCAAGGCTTCGATCGGTAGCT
>F0OV55004JE707
AGCACTGTAGAGAGTTTGATCCTGGCTCAGGATGAACGCTAGCGACAGGCCTAACACATGCAAGTCGAACGGGATTCACCTTCGGGTGATGAGAGTGGCGCACGGGTGAGTAACGCGTATGCAACCTACCTACAACAGGGGGATAGCTCCCGGAAACGGGGATTAATACCGCATAAGACTACGGTTTCACATGGGACAGTAGTAAAAATTCAGATGGTTGTAGATGGGCATGCGTGACATTAGGTAGTTGGTGAGGTAA
>F0OV55004H5776
AGCACTGTAGAGAGTTTGATCCTGGCTCAGGATGAACGCTGGCGGTGTGCCTAAGGTATGCAAGTCGAGCGGGGTGAACCCTTGTGGTTTACCCAGCGGCGGACGGGTGAGTAATGCATAGACAACCTGCCTCGAAGTCGGGCATAGCCCCATGAAAGTGGGGATAATTTCCGATAGTTTCTACTTTGCTTTTGCTTTGTAGAGTAAAGACTTATCGCTTCGAGATGGATCTATGTCCTATCAGCTTGTTGGTGGGGTAA
>F0OV55004IEYRS
AGCACTGTAGAGAGTTTGATCCTGGCTCAGATTGAACGCTGGCGGTATGCTTAACACATGCAAGTCGAACGGTAACAGGCCTTCGGGCGCTGACGAGTGGCGGACGGGTGAGTAACGCGTAGGAATCTGCCTCATAGTGGGGGACAACTTGGGGAAACTCAAGCTAATACCGCATACGCCCTACGGGGGAAAGCGGGGGACCTTCGGGCCTCGCGCTATGAGATGAGCCTGCGTTAGATTAGCTAGTTGGTGAGGTAAAGGCT
>F0OV55004ITIO1
AGCACTGTAGAGAGTTTGATCCTGGCTCAGGATGAACGCTGGCGGCAGGCTTAACACATGCAAGTCGAACGGTTGTAGCAATACAGCAGTGGCAGACGGGTGGGTAACACGTGGGAACCTTCCTAGGGGTACGGAACAACTCAGGGAAACTTGAGCTAATACCGTATACGTCCGTGAGGAGAAAGATTTATCGCCCTTAGACGGGCCCGCGTCGGATTAGGTAGTTGGTGGGGTAACGGCCTACCAAGCCTACGATCCGTAGCTGA
>F0OV55004IN87J
AGCACTGTAGAGAGTTTGATCCTGGCTCAGAACGAACGCTGGCGGCGTGCCTAACACATGCAAGTCGAACGAGAAAGGGACTTCGGTCCTGAGTAGAGTGGCGCACGGGTGAGTAACACGTGGATAATCTGCCTGATAATCCGGGATAACCTCTCGAAAGAGGAGCTAATACCGGATAAGCCCACAGCCTCCTCGGAGGCAGCGGGAAAAGATGGCCTCTTCATGAAAGCTATTGTTATCAGATGAGTCCG
>F0OV55004II47Z
AGCACTGTAGAGAGTTTGATCCTGGCTCAGGACGAACGCTGGCGGCGTGCCTAATACATGCAAGTCGAGCGGGGCTTTCTGCGTGAGGCCTTCGGGCGGATCGCAGGGAGCCCAGCGGCGAACGGGTGCGTAACACGTGGGCAACCTGCCCCGAGGACCGGGATAACTCCGGGAAACCGGAGCTAATACCGGATAGGACGGCGGACCGCATGGTCCGCCGTGGAAAGGCGGCGCAAGCTGCCACCTCGGGATGGGCCCGCGGCCCATTAG
>F0OV55004I2QQK
AGCACTGTAGAGAGTTTGATCCTGGCTCAGAACGAACGCTGGCGGCGTGCTTAACACATGCAAGTCGAATGCGAGCTTTCCTTTCGGGGGAAGAGTAGCATGGCAGACGGGTGAGGAACACGTATCTGACCGGACGCTTGATGGGGGATAGTCCTGCGAAAGTGGGTTGAATACCGCATACGGTGGGCAGGGGAGCCTGCTCAGGAAAGTTGGCCTCTGCAAGCAAGCTGATGTCGAGCGACGGGGA
>F0OV55004ILGYI
AGCACTGTAGAGAGTTTGATCCTGGCTCAGAACGAACGCTGGCGGCGTGCTTAACACATGCAAGTCGAACGAGGTCCAACCTTCGGGTGAAGACCGAGTGGCGAACGGGTGAGTAACACGTGGGGAACCTGCCCTTCTCTCTGGGATAACGTCGAGAAATCGTCGCTAATACCGGATACTCCTTGCGGACCGCATGGTCTGCTCGGGAAAGCTCCGGCGGAGATGGATGGCCCCGCGGCCCATTAGCTAGTTGGTGAGGTAACGGCCC
>F0OV55004IDPJT
AGCACTGTAGAGAGTTTGATCCTGGCTCAGAACAAACGCTGGCGGTATGCTTAACACATGCAAGTCGGACGAGAAAGAGGGTTTCGGCCCTTGAGTAAAGTGGCGGACGGGTGAGTAACGCGTGAGCAAGCTACCTTAGAGAGGGGGATAACACTTTGAAAAGAGTGCTAATACCCCATAAGATCACATATACGCATGTATGAGTGATAAAAGAGAGCTTTCGGGCTTTTGCTTTAGGATGTGCTCGCGTACCATTAG
>F0OV55004INNU1
AGCACTGTAGAGAGTTTGATCCTGGCTCAGGGTGAACGCTGGCGGCGCGCTTGACACATGCAAGTCGAACGGTATGTGGCAACACATAGAGTGGCGAACGGGTGAGTAACACGTGGGAACGTACCTTCTGCAGGGGGATAACTGACCGAAAGGACAGCTAATACCGCATAAGACCGAGAGGAGAAAGGTGCAACAGTATCGGCAGAGGAGCGGCCCGCGGACCATCAGCTAGTTGGTGGGGTAAGAGCCTACCAAGG
>F0OV55004H7Y90
AGCACTGTAGAGAGTTTGATCCTGGCTCAGGATGAACGCTGGCGGCGTGCCTAATACATGCAAGTCGAACGCACTAGTTTACTAGTGAGTGGCGAACGGGTGAGTAACACGTAGGTAACCTGCCCTTAAGACGAGGATAGCCATTGGAAACGATGGCTAAGACTGGATAGGAATATTTAAGGCATCTTAAATATTTTAAAAGACCTAGCAATAGGTATGCTTAAGGAGGGGCCTGCGGCGCATTAGTTAGTTGGTGAGGTGAG
>F0OV55004IHUN2
AGCACTGTAGAGAGTTTGATCCTGGCTCAGAACTAACGCTGGCGGCGCGTCTTAAGCATGCAAGTCGGACGGGAACCGGAGGCTTCGGTCTCTGGGGAGAGTGGCGAACGGGTGAGTAACACGTAGGTGATCTGTCCTTGGGTGGGGAATAGCCCATGGAAACATGGGGTAATACCGCATAAGGTCCTATCTCTGTGGGGATTGGATGAAAGGAGCAATTGTTCCGCCTGGGGGTGAGCCTGCGGTCCATTAGCTAGTTGGTGAGG
>F0OV55004H6W2C
AGCACTGTAGAGAGTTTGATCCTGGCTCAGAACGAACGCTGGCGGCGTGCTTAACACATGCAAGTCGAACGTGAAAGGGACTTCGGTCCTGAGTAAAGTGGCGCACGGGTGAGTAACACGTGGATAATCTACCCGATGGACCGGGATAACACTTCGAAAGGGGTGCTAATACCGGATAAGCCCACAGGCTCTTTGGAGTTTGCGGGAAAAGGTGGGGACCTTCGGGCCTACTGTCATTGGATGAGTCCGCGGCCCATCAGCTAGTTGGTAGGGTAA
>F0OV55004IKEOA
AGCACTGTAGAGAGTTTGATCCTGGCTCAGAGTTAACGCTGGCGGCGTGCCTAACACATGCAAGTCGAGCGAAGAGTGGCAGAGTATCGCGCTCTTAGCGGCAGACGGGTGAGCAATACGTAAACTATCTGCCCTCGAATGGGAGACAACCGAGCGAAAGTTTGGCTAATACCCCATATAATCCATCTGGAGCATTCCAGGAGGATGAAAGGCCCGCAAGGGTCGTTCGAGGAGGAGTTTACGGCCTAT
>F0OV55004IN8FY
AGCACTGTAGAGAGTTTGATCCTGGCTCAGGATGAACGCTGGCGGCGTGCCTAATACATGCAAGTCGAACGCACCATTTCGGTGGTGAGTGGCGAACGGGTGAGTAACACGTAGATAACCTGCCCTTAAGACGAGGATAACCACTGGAAACGATGGCTAAGACTGGATAGGAATATTAGAGGCATCTCTGATATTTTAAAAGACCTAGCGATAGGTATGCTTAAGGAGGGGTCTGCGGCGCATTAGTTAGTTGGTGGGG
>F0OV55004IS3VC
AGCACTGTAGAGAGTTTGATCCTGGCTCAGGACGAACGCTGGCGGCGTGCCTAATACATGCAAGTCGAGCGCGTGAAGCTTACCGAAGCCTTCGGGCGGACGTAAGTGGAACGAGCGGCGAACGGGTGGGTAACACGTGGGCAACCTGCCTGTAAGACCGGGATAACTTCGGGAAACCGGAGCTAATACCGGATAGGATTTCACCTCGCATGAGGTGAAATGGAAAGGTGGCTTCGGCTACCACTTACAGATGGGCCCGCGGCGCATTAG
>F0OV55004H7F00
AGCACTGTAGAGAGTTTGATCCTGGCTCAGAACGAACGCTGGCGGCGCGTTTTAAACATGCAAGTCGAACGAGAATCCCAGTGCTTGCATTGGGAGGAAAGTGGCGAACGGGTGAGTAACACGTGGATAATCTGCCTTCAGGATGGGGACAACCACTGGAAACGGTGGCTAATACCGAATAAGATGGTAGTTACACAAGTAACAGTCATTAAAGGTGGGGACCTTCGGGCCTACCGCCTGAAGATGAGTCCGCGGCCCATTAGCTTGTTGGG
>F0OV55004IBVU9
AGCACTGTAGAGAGTTTGATCCTGGCTCAGGATGAACGCTGGTGGCGTGTCTAAGGCATGCAAGTCGAACGAGTGCGGTCCGCAAGGATTGTACTAGTGGCAAACGGGTGAGTAACACATTGGTAGCCTACCCCAAAGTGTGGAACAACCCTCCGAAAGGAGGGCTAATACCACATGTGGTTTTCTGACATATGTCAGAAAAAAAGGCTCGCAAGAGTCGCTTTGGGAGGGGCCTATGGCTTATCAGCTAGAAGGTGTGG
>F0OV55004I8J1L
AGCACTGTAGAGAGTTTGATCCTGGCTCAGAACGAACGCTGGCGGCATGCTTAACACATGCAAGTCGAACGAACATAAATCTAGCTTGCTAGATTTATGTTAGTGGCAAACGGGTGAGTAACACGTGGGAATCTACCCAATAGTTCGGGATAACAGTTAGAAATGACTGCTAATACCGTATAGACTCTACGGAGTAAAGATTTATCGCTATTGGATGAGCCCGCGGTAGATTAGGTAGTTGGTGAGGTAATGGCT
>F0OV55004H377R
AGCACTGTAGAGAGTTTGATCCTGGCTCAGGACGAACGCTGGCGGCGTGCCTAATACATGCAAGTCGAGCGGGGCTTGCTGCGTGAGGCCTTCGGGCGGATCGCAGGGAGCCCAGCGGCGAACGGGTGCGTAACACGTGGGCAACCTGCCCCGAGGACCGGGATAACTCCGGGAAACCGGAGCTAGTACCGGATAGGACGGCGGACCGCATGGTCCGCCGTGGAAAGGCGGCGCGAGCTGCCACCTCGGGATGGGCCCGCGGCCCATTAG
>F0OV55004ICQ48
AGCACTGTAGAGAGTTTGATCCTGGCTCAGGATGAACGCTGGCGGCGTGCCTAACACATGCAAGTCGAGCGGAGATTACGAGGAGTACTTGTACAAATTGTAATCTTAGCGGCGGACGGGTGAGTAACACGTGAGGAACCTGCCCTTGAGTGGGGAATAACACCGAGAAATGGGTGCTAATACCGCATAATGTCTTGGAAGCGCGTGCTTTCGGGACCAAAGGATTTATTCGCTTAAGGATGGACTCGCGTCCGATTAGGTAG
>F0OV55004JOO4W
AGCACTGTAGAGAGTTTGATCCTGGCTCAGGATGAACGCTAGCGGTGTGGATAAGGCATGCAAGTCGAACGCCCCTTCGGGGGAGTGGCAGACGGGTCAGTAACACGTGGATAATCTACCCCAAAGACAGGCACAACTCGGAGAAATCCGAGCTAATTCCTGATGGTCCCTGATGACGCAAGTCTGAAGGGTAAAGCTCCGACGCTTTGGGAGGAGTCCGCGTCCTATCAGCTTGTTGGTAAGGTAATAGCTTACCAAGG
>F0OV55004I42MX
AGCACTGTAGAGAGTTTGATCCTGGCTCAGATTGAACGCTGGCGGCATGCCTAACACATGCAAGTCGAACGGCAGCACGGGAGCTTGCTCCTGGTGGCGAGTGGCGGACGGGTGAGTAATGAATAGGAATCTACCCAGTAGTGGGGGACAACTACCGGAAACGGTAGCTAATACCGCATACGCCCTATGGGGGAAAGCGGGGGATCTTCGGACCTCGCGCTATTGGATGAGCCTATTTCTGATTAGCTTGTTGGTGGGG
>F0OV55004H8S5T
AGCACTGTAGAGAGTTTGATCCTGGCTCAGAACGAACGCTGGCGGCAGGCCTAACACATGCAAGTCGAGCGCTCTCTTCGGAGGGAGCGGCGGACGGGTGAGTAACGCGTGGGAACGTGCCCAAAGGTACGGAACAACCGCTGGAAACGGCGGCTAATGCCGTATGTGCCCTACGGGGGAAAGATTTATCGCCTTTGGATCGGCCCGCGTCGGATTAGGTAGTTGGTGGGGTAACGGCCCACCAAGCCGACGATCCGTAGCTGGTTTGAGAGG
>F0OV55004H7UK7
AGCACTGTAGAGAGTTTGATCCTGGCTCAGAATGAACGCTGGCGGCGTGCTTAACACATGCAAGTCGAACGTGAAAGGGACTTCGGTCCTGAGTAAAGTGGCGCACGGGTGAGTAACACGTGGATAATCTACCCGATGGACCGGGATAACACTTCGAAAGGGATGCTAATACCGCATACGTCCTACGGGAGAAAGCAGGGGATCTTCGGACCTTGCGCTAATAGATGAGCCTAAGTCGGATTAGCTAGTTGGTGGGGTAAAGGCCT
>F0OV55004IQQDE
AGCACTGTAGAGAGTTTGATCCTGGCTCAGGATGGACGCTGGCGGCGTGCCTAACACATGCAAGTCGAACGGGAATCCCTGGACTCGTCTGGGGAGGAGAGTGGCGTACGGGTGAGTAACACGTAGCTGACCTACCCTGGAGAGGGGGATAACTATTGGAAACGATAGCTAAAACCCCATACGCTCTTGATAATTTGAAAGTCAAGAGGAAAACTCCGGTGCTCTGGGATGGGGCTGCGGTCCATCAGCTAGTTGGTGCGGTAAAAG
>F0OV55004IMLRO
AGCACTGTAGAGAGTTTGATCCTGGCTCAGATTGAACGCTGGCGGCATGCTTAACACATGCAAGTCGAACGGCAGCGGGACCTAGCTTGCTAGGTTGCCGGCGAGTGGCGGACGGGTGAGTAACGCGTAGGAGCCTGCCGAGTAGTGGGGGATAACAGCTGGAAACGGCTGCTAATACCGCATACGCCTCGGGAAGGATTATTCGCTATTTGTAGGGTCCGTTCGCGTTCGATTAGCTTGTTGGTCGGGGTAACGGCCGACCCAA
>F0OV55004IB7KF
AGCACTGTAGAGAGTTTGATCCTGGCTCAGAACGAACGCTGGCGGCGTGCTTAACACATGCAAGTCGAACGCGAAAGGGACCTTCGGGTCCTGAGTAAAGTGGCGCACGGGTGGGTAACACGTGGATAATCTACCCGGTGATCTGGGATAACATTCCGAAAGGAGTGCTAATACCGGATAAGCCCACGGGCTCTTCGGAGCTTGCGGGAAAAGGTGGGGACCTTCGGGCCTACTGTCATTGGATGAGTCCGCGGCCCATTAGCTAGTTGGTAGGGTAA
>F0OV55004IL18H
AGCACTGTAGAGAGTTTGATCCTGGCTCAGAATGAACGTTGGCGGCATGCCTAACACATGCAAGTCGAACGAAGGCTTCGGCCTTAGTGGCGCACGGGTGCGTAACGCGTGGGAATCTGCCCTCAGGTTCGGAATAACAGCGAGAAATTGCTGCTAATACCGGATGATATCGCGAGATCAAAGATTTATCGCCTGAGGATGAGCCCGCGTAGGATTAGCTAGTTGGTGTGGTAAAGGCGCACCAAGG
>F0OV55004I94DD
AGCACTGTAGAGAGTTTGATCCTGGCTCAGGATGAACGCTAGCGGTGCGCCTAACACATGCAAGTCGAGCGATATAGCGGCGAACGGGTGAGTAACACGTTGGAACCTGCCTCGAACTCAGGGATAGCCATCCGAAAGGATGATTAATACCGGATAGTCCCGAAAGGGTAAAGATTTTTCGGTTCGAGAGGGGCCTGCGGCCTATCAGCTAGTTGGTAAGGTAATGGCTTACCAAGGCTATGACGGGTAACTGGTGTGAGAG
>F0OV55004ICG4A
AGCACTGTAGAGAGTTTGATCCTGGCTCAGAACGAACGCTGGCGGCGTGCTTAACACATGCAAGTCGAACGATCCCTTCGGGGATAGTGGCGGACGGGTGAGTAACGCGTGGGAACGTGCCCTTAGGTACGGAACAACAGCTGGAAACGGCTGCTAATACCGTATGATGCCCTTCGGGGCCAAAGATTTATCGCCTTTGGAGCGGCCCGCGTAAGATTAGGTAGTTGGTGAGGTAATGGCTCACCAAGCCTACGATCTTTAGCTGGTTTGAG
>F0OV55004IR207
AGCACTGTAGAGAGTTTGATCCTGGCTCAGGACGAACGCTGGCGGCGTGCCTAATACATGCAAGTCGAGCGGGGCTTTCTGCGTGAGGCCTTCGGGCGGATCGCAGGGAGCCCAGCGGCGAACGGGTGCGTAACACGTGGGCAACCTGCCCCGAGGACCGGGATAACTCCGGGAAACCGGAGCTAATACCGGATAGGACGGCGGACCGCATGGTCCGCCGTGGAAAGGCGGCGCGAGCTGCCACCTCGGGATGGGCCCGCGGCCCATTAG
>F0OV55004IO0NN
AGCACTGTAGAGAGTTTGATCCTGGCTCAGGACGAACGCTGGCGGCGTGCCTAATACATGCAAGTCGAGCGCGGGAAGCTTTTTGAAGCCTTCGGGTGGACGAAAGTGGAACGAGCGGCGAACGGGTGAGTAACACGTGGGCAACCTGCCTGTAAGACCGGGATAACTTCGGGAAACCGAAGCTAATACCGGATAGGATCCGAGACCGCATGGTTTTGGATGGAAAGATGGCTTTGGCTATTGCTTACAGATGGGCCCGCGGCGCATTAG
>F0OV55004IMZ4K
AGCACTGTAGAGAGTTTGATCCTGGCTCAGGATGAACGCTGGCGGCGTGCCTAACACATGCAAGTCGAGCGGAAATCACGGAAGTAGTAATACGGACGTGATTTTAGCGGCGGACGGGTGAGTAACACGTGAGCAATCTGCCTTCTGCAGGGGAATAACATTGTGAAAACAGTGCTAATACCGCATAACGTCCTATCGGGGCATCCCGTAAGGACCAAAGGAGAAATCCGGCAGGAGATGAGCTCGCGTCCGA
>F0OV55004IMNPS
AGCACTGTAGAGAGTTTGATCCTGGCTCAGAACGAACGCTGGCGGCGTGCTTAACACATGCAAGTCGTACGAGAAAGTTTCCTTCGGGAGATGAGTAGAGTGGCGCACGGGTGAGTAACACGTGGATAATCTGCCCAATGGACCGGGATAACACTTCGAAAGGGGTGCTAATACCGGATAAGCCCACAGGCTCTTCGGAGCTTGCGGGAAAGGTGGGACCTTCGGGCCTGCCGTCATTGGATGAGTCCGCGGCCCATTAGCTTAGG
>F0OV55004H5YTD
AGCACTGTAGAGAGTTTGATCCTGGCTCAGGACGAACGCTGGCGGCGTGCCTAATACATGCAAGTCGAGCGGACCGATGGGAGCTTGCTCCTTTAGGTTAGCGGCGGACGGGTGAGTAACACGTGGGCAACCTGCCCTGCAGACTGGGATAACTTCGGGAAACCGGAGCTAATACCGGATAACACCGAAAACCGCATGGTTTTCGGTTGAAAGGCGGCTTTTAGCTGTCACTGCAGGATGGGCCCGCGGCGCATTAGCTAGTTGGTG
>F0OV55004IA6RQ
AGCACTGTAGAGAGTTTGATCCTGGCTCAGAACGAACGCTGGCGGCGTGCTTAACACATGCAAGTCGAACGTGAATCGACCTTCGGCCGAGGAAAGTGGCGCACGGGTGAGTAACACGTGGATAATCTACCCAATGATCCGGGATAACACTTCGAAAGGGGTGCTAATGCCTGATAAGCCCACGGGCTCTTCGGAGCTTGCGGGAAAAGGTGGGGAACCTTCGGGTCCTGCCGTCACTGGATGAGTCCGCGTCCCATTAGCTAGTTGGG
>F0OV55004H7F5N
AGCACTGTAGAGAGTTTGATCCTGGCTCAGGACGAACGCTGGCGGCGTGCCTAATGCATGCAAGTCGAACGAGAATATGTTGAAGTACTTGTACGAATATATATGACAGTGGCGAACGGGCGAGTAACGCGTGAACAACCAACCCTTCACAGGGGGACAACATCTGGAAACGGATGCTAATACCGCATATGCTCACAGTACCGCATGGTACAGTGAGGAAAACTCCGGTGGTGAAGGACGGGTTCGCGTTCCA
>F0OV55004IE2Z6
AGCACTGTAGAGAGTTTGATCCTGGCTCAGGATGAACGCTGGCGGCGTGCCTAATACATGCAAGTCGAACGTGAGCCTTATTTCGATAAGGTGAAAGTGGCAGACGGGTGAGTAACACATGGTTGACCTGCCCTCCAGAGGGGGACAACTGCTGGAAACGGCAGCTAGTACCCCGTACGTTCCCCGGGGTTAGAGGCCTGGGGAAGAAAGCGTTAGTGCTGGGGGAGGGACTGTGGCCCATCAGCTAGTTGGCAGGGTAACGGCCTACCAAGG
>F0OV55004H4DCJ
AGCACTGTAGAGAGTTTGATCCTGGCTCAGATTGAACGCTGGCGGCATGCCTAACACATGCAAGTCGAACGCGAAAGCACCTTCGGGTGCAAGTAGAGTGGCGGACGGGCGAGTAACGCGTGGGAATCTGCCCAGTAGTGGGGGATAACTTGGGGAAACTCAAGCTAATACCGCATACGCCCTACGGGGGAAAGAGGGGGATCCTTCGGGACCTCTCGCTATTGGATGAGCCCGCGTCGGATTAGCTTGTTGGTGAGGTAAAGGCT
>F0OV55004IS1HF
AGCACTGTAGAGAGTTTGATCCTGGCTCAGGACGAACGCTGGCGGCGTGCTTAACACATGCAAGTCGAGGAGAAAGAGAATCTTCGGAATCTCAAGTAAACTGGCAGACGGGTGCGTAACACGTAGGCAACCTGCCCTTGAGTGGGGAATAACTCCGGGAAACCGGTGCTAATACCGCATGATATTTCAATATCGCATGGTGTTGGAATCAAAGACTTGTCGCTCAAGGATGGGCCTGCGGCCTATTAGCTTG
>F0OV55004H7BTT
AGCACTGTAGAGAGTTTGATCCTGGCTCAGGATGAACGCTGGCGGCGTGCCTAACACATGCAAGTCGAGCGGAGATTACGAGGAGTACTTGTACAAATTGTAATCTTAGCGGCGGACGGGTGAGTAACACGTGAGGAACCTGCCCTTGAGTGGGGAATAACACCGAGAAATGGGTGCTAATACCGCATAATGTCTTGGAAGCGCATGCTTTCGGGACCAAAGGATTTATTCGCTTAAGGATGGACTCGCGTCCGATTAGG
>F0OV55004I80OL
AGCACTGTAGAGAGTTTGATCCTGGCTCAGAACGAACGCTGGCGGCATGCCTAACACATGCAAGTCGAACGGGATCCGGACTTCGGTTCGGTGAGAGTGGCGGACGGGTGAGTAACGCGTGGGAACCTGCCCAGTGGTGGGGGATAACTGCGGGAAACTGCAGCTAATACCGCATGAGCCCGAGAGGGGAAAGCGGGGGATCTTCGGACCTCGCGCTATTGGATGAGCCTATTTCTGATTAGCTTGTTGGTGGGGTAAAGGCCT
>F0OV55004JA1KN
AGCACTGTAGAGAGTTTGATCCTGGCTCAGAACGAACGCTGGCGGCGTGCTTAACACATGCAAGTCGAACGTGAAAGGGACTTCGGTCCTGAGTAAAGTGGCGCACGGGTGAGTAACACGTGGATAATCTACCCGATGGACCGGGATAACACTTCGAAAGGGGTGCTAATACCGGATAAGCCCACAGGCTCTTTGGAGTTTGCGGGAAAAGGTGGGGACCTTCGGGCCTACTGTCATTGGATGAGTCCGCGGCCCATTAGCTAGTTGGTAGGGTAATGG
>F0OV55004I45G7
AGCACTGTAGAGAGTTTGATCCTGGCTCAGGACGAACGCTGGCGGCGTGCCTAAGACATGCAAGTCGAGCGGGGAGGTTGGGGAGCTTGCTCCCTGGTCTCCTAGCGGCGGACGGGTGAGTAACACGTGGGTAACCTGCCCGGCAGTGGGGGATAACCCTGGGAAACTGGGGCTAATACCGCATACGGTCCGAGCCTCGCATGGGGCTTGGAAGAAAGGCCGTCCTTGTGGCGGTCGCTGCCGGAGGGGCCCGCGGCCCATCAGGTAGTTGGTGGGGTAACGG
>F0OV55004IDP9M
AGCACTGTAGAGAGTTTGATCCTGGCTCAGAACGAACGTTAGCGGCGTGCTTAACACATGCAAGTCGAACGAGAAAGTATCTTCGGATATGAGTATAGTGGCGCACGGGTGAGTAACACGTGGGTAACCTACCCTTTGGAGGGGGACAACATTTGGAAACGAATGCTAATACCGCATAAGTCAGCTTCGGCTGGGAAAGGTGGCTTCGGCTACCGCCAGAGGATGGGCCCGCGACCCATCAGCTAGTTGGTAAGGTAATGGCTTACCAAGG
>F0OV55004ISHNV
AGCACTGTAGAGAGTTTGATCCTGGCTCAGGACGAACGCTGGCGGCGTGCCTAATACATGCAAGTCGAGCGGACCGAAGGGAGCTTGCTCTTTTAGGTTAGCGGCGGACGGGTGAGTAACACGTGGGCAACCTGCCCTGCAGACTGGGATAACTTCGGGAAACCGGAGCTAATGCCGGATAACACCGAAAACCGCATGGTTTTCGGTTGAAAGGCGGCTTTTAGCTGTCACTGCAGGATGGGCCCACGGCGCATTAGCTAGTTGGTG
>F0OV55004JIY61
AGCACTGTAGAGAGTTTGATCCTGGCTCAGAATCAACGCTGGCGGCGTGCCTAACACATGCAAGTCGAGCGAGGACGGGCGGTGCTTGCACTGCTCGAGCCGAGCGGCGGACGGGTGAGGAACACGTGAGCAACCTGTCCCCGTGCGGGGGACAACCCGGGGAAACTCGGGCTAATACCGCATGGTCCCGTGCCCTGCCTGGGGTGCGGGGGAAAGATGGCCTCTGCGTGCAAGCCATCGCGCGGGGAGGGCTCGCGG
>F0OV55004IYYH0
AGCACTGTAGAGAGTTTGATCCTGGCTCAGGACGAACGCTGGCGGCGTGCTTAACACATGCAAGTCTAGGGGAAGGTGGTCTTCGGATCGCAAGTATACTGGCGAACGGGTGAGTAACACGTAGGTAATCTACCTTCGAGATTGGGATAACGTCGAGAAATTGACGCTAATACCGAATGATGCCTCGGTAGTTAATATCGGGATGAAAGATGGGGATCTTCGGACCTATCGCTTGAAGATGAGCCTGCGT
>F0OV55004ICMPR
AGCACTGTAGAGAGTTTGATCCTGGCTCAGGACGAACGCTGGCGGCGTGCCTAATACATGCAAGTCGAGCGCGGGAAGCTTTTTGAAGCCTTCGGGTGGACGAAAGTGGAACGAGCGGCGAACGGGTGAGTAACACGTGGGCAACCTGCCTGTAAGACCGGGATAACTTCGGGAAACCGAAGCTAATACCGGATAGGATCCGAGACCGCATGGTTTTGGATGGAAAGATGGCTTTGGCTATTGCTTACAGATGGGCCCGCGGCGCATTAG
>F0OV55004JMEV6
AGCACTGTAGAGAGTTTGATCCTGGCTCAGGACGGACGCTGGCGGCGTGCCTAATACATGCAAGTCGAACGGTATGTGGCAACACATAGAGTGGCGAACGGGTGAGTAACACGTGGGAACGTACCTTCTGCAGGGGGATAACTGACCGAAAGGACAGCTAATACCGCATAAGACCGAGAGGAGAAAGGTGCAACAGCATCGGCAGAGGAGCGGCCCGCGGACCATCAGCTAGTTGGTGGGGTAAGAGCCTACCAAGG
>F0OV55004JNFQC
AGCACTGTAGAGAGTTTGATCCTGGCTCAGGACGAACGCTGGCGGCGTGCTTAACACATGCAAGTCTAGGGGAAAGTGGTCTTCGGATCGCAAGTATACTGGCGAACGGGTGAGTAACACGTAGGTAATCTACCTTCGAGATTGGGATAACGTCGAGAAATTGACGCTAATACCGAATGATGCCTCGGTAGTTAATATCGGGATGAAAGATGGGGATCTTCGGACCTATCGCTTGAAGATGAGCCTGCGT
>F0OV55004IOY0B
AGCACTGTAGAGAGTTTGATCCTGGCTCAGGATGAACGCTGGCGGCGTGCCTAATCCATGCAAGTCGAACGGAGGGTGTAGCAATATGCCCTTAGTGGCGAACGGGTGAGTAACGCGTTGGTGACCTGCCCCGAAGTGTGGGACAACAGTTCGAAAGGACTGCTAATACCGCATACGATCTTTGAGATTAGAAGCTTGAAGATTAAAGGACTTCGGTCCGCTACGGGAGGGGCCTGCGTCCCATCAGCTAGTTGGTAGGGTAA
>F0OV55004ISYCB
AGCACTGTAGAGAGTTTGATCCTGGCTCAGAACGAACGCTGGCGGCGTGCTTAACACATGCAAGTCGAACGTGAAAGGGACTTCGGTCCTGAGTAAAGTGGCGCACGGGTGAGTAACACGTGGATAATCTACCCGATGGACCGGGATAACACTTCGAAAGGGGTGCTAATACCGGATAAGCCCACAGGCTCTTTGGAGTTTGCGGGAAAAGGTGGGGACCTTCGGGCCTACTGTCATCGGATGAGTCCGCGGCCCATTAGCTAGTTGGTAGGGT
>F0OV55004JGJOM
AGCACTGTAGAGAGTTTGATCCTGGCTCAGAGTGAACGCTGGCGGCGTGCCTAACACATGCAAGTCGAACGCGAAAGTCCCGCAAGGGATAAGTAGAGTGGCAGACGGGTGAGTAATGCATAGGTAATCTACCCTTGAGTGGGGGATAACTCCGGGAAACCGGTGCTAATCCCGCATGACTTCCTGATGCGAAGGCACTAGGATCAAAGGGGGGGATCCTTCGGGACCTCCCGCTTGAGGATGAGCCTATGTCCTATTAG
>F0OV55004H94Z0
AGCACTGTAGAGAGTTTGATCCTGGCTCAGGATAAACGCTGGCGGTGTGCATTATGCATGCAAGTCGAACGGTTCTTCCCGCAAGGGAAGAATAGTGGCAGACGGGTGAGTAACACGTAAGTAACCTGCCCTCAAGTGGGGAACAACTTCGGGAAACCGAGGCTAATACCGCATGTGATGGCTTTTCGCAGGGAAGGCCATTAAAGCCGTAAGGCGCTTGAGGAGGGGCTTGCGGTCGATTAGCTTGTTGGTGGGGTAATGGCCTACCAAGG
>F0OV55004JDJ8R
AGCACTGTAGAGAGTTTGATCCTGGCTCAGAACGAACGTTAGCGGCGTGCTTAACACATGCAAGTCGAACGAGAAAGTGTCTTCGGACATGAGTAGAGTGGCGCACGGGTGAGTAACACGTGGGTATCTGCCCTTTGGCGGGGGACAACATCTGGAAACGGATGCTAATACCGCATAAGTCGGCTTCGGCCGGGAAAGGTGGCCTCGGCTACCGCCAGAGGATGAGGCCCGCGTCCCATCAGCTAGTTGGCAGGGT
>F0OV55004IVEZ0
AGCACTGTAGAGAGTTTGATCCTGGCTCAGAACGAACGCTGGCGGCGTGCCTAACACATGCAAGTCGGATGCGAACGCGCCTTTCGGGGGGCTAGTAGCATGGCAGACGGGTGAGGAGCACGTATCTGACCGGACTCATCATGGGGGATACCCTTGCGAAAGTGGGGATAATACCGCATACGCTCGTTGCGGGAGCACGACGAGGAAAGCTGGCCTCTGCGAGCATGCTGGCGTGGTGAGG
>F0OV55004I7OD0
AGCACTGTAGAGAGTTTGATCCTGGCTCAGGACGAACGCTGGCGGCGTGCCTAATACATGCAAGTCGAGCGCGGGAAGCATGCAGATCCCTTCGGGGTGACGCATGTGGAACGAGCGGCGAACGGGTGAGTAACACGTGGGCAACCTGCCTGTAAGACCGGGATAACTCCGGGAAACCGGGGCTAATACCGGATAAGACCGAAGATCGCATGATCTTTGGGTGAAAGGCGGCATTCGCTGTCACTTACAGATGGGCCCG
>F0OV55004H5RWY
AGCACTGTAGAGAGTTTGATCCTGGCTCAGAACGAACGCTGGCGGCGTGCTTAACACATGCAAGTCGAACGCGAAAGGGACTTCGGTCCTGAGTAAAGTGGCGCACGGGTGAGTAACGCGTGGATAATCTACCCAATGATCCGGGATAACACTTCGAAAGGGGTGCTAATACCGGATAAGACCACGGGATCTACGGGTTCCGCGGTAAAAGGTGGGGACCTTCGGGCCTACCGTCATCGGATGAGTCCGCGTACCATTAGCTAGTTGGCGGGGTAACGGCCCACCAAGG
>F0OV55004JQ5A9
AGCACTGTAGAGAGTTTGATCCTGGCTCAGGATGAACGCTAGCGGGAGGTCTAACACATGCAAGTCGAACGGGATTGAGAGCTTGCTCTCATGAGAGTGGCGCACGGGTGAGTAACGCGTATGCAACCTGCCCTTGACAGGGGGATAGCCCGGAGAAATCCGGATTAATACCCCATGGTATTTAAGTTCCGCATGGGATTTAAATTAAAGATTTATCGGTCAGGGATGGGCATGCGTGACATTAGCTAGTTGGG
>F0OV55004IB11T
AGCACTGTAGAGAGTTTGATCCTGGCTCAGATTGAACGCTGGCGGAATGCTTTACACATGCAAGTCGGGCGGCAGCATGGACTTCGGTCTGATGGCGAGCGGCGAACGGGTGAGTAATGCATCGGAACGTACCCAGTCGTGGGGGATAACTACGCGAAAGCGTAGCTAATACCGCATACGTCCTACGGGAGAAAGCAGGGGATCGCAAGACCCTGCGCGATTGGAGCGGCCGATGTCTGATTAG
>F0OV55004IM6JR
AGCACTGTAGAGAGTTTGATCCTGGCTCAGAACGAACGCTGGTGGTATGCTTAACACATGCAAGTCGAACGTGCACGACCCAGCTTGCTAGGTACGGCAAGTGGCAGACGGGTGAGTAATACATAGGAATCTACCTAGTAGTAAGGAATAGCTCGTGGAAACACGGATTAATACTGTATAATACCGATTTATCGGGAAAGGCTTCGGCCGCTATTAGATGAGCCTATGCCAGATTAGCTTGTTGGTGGGGT
>F0OV55004IAVQS
AGCACTGTAGAGAGTTTGATCCTGGCTCAGGACGAACGCTGGCGGCGTGCCTAATACATGCAAGTCGAGCGCGTGAAACTTACCGAAGCCTTCGGGCGGACGTAAGTGGAACGAGCGGCGGACGGGTGAGTAACACGTGGGCAACCTGCCCTGCAGACTGGGATAACTTCAGGAAACCGGAGCTAATACCGGATAACACCGAAAACCGCATGGTTTTCGGTTGAAAGGCGGCATTAGCTGTCACTGCAGGATGGGCCCGCGGCGCA
>F0OV55004I3830
AGCACTGTAGAGAGTTTGATCCTGGCTCAGGACGAACGCTGGCGGCGTGCCTAATACATGCAAGTCGAGCGGACCGAAGGGAGCTTGCTCCTTTAGGTTAGCGGCGGACGGGTGAGTAACACGTGGGCAACCTGCCTGTAAGACCGGGATAACTTCGGGAAACCGGGGCTAATACCGGATAAGACCGAAGATCGCATGACCTTCGGTGAAAGGCGGCATTCGCTGTCACTTACAGATGGGCCCGCGGCGCATTAGCTAGTTGGTGGGGTAACGG
>F0OV55004INGA3
AGCACTGTAGAGAGTTTGATCCTGGCTCAGAACGAACGCTGGCGGCGTGCTTAATACATGCAAGTCGAACGTGAAGCCTTGGCTTGCCAAGGTGGAAAGTGGCGAACGGGTGAGTAACACGTAAATAATCTACCTCTAAGTTTGGGATAACCTTGCCAACGCGGGGCTAATACCGGATGTGGTCACGAAAACGCATGTTTTTGTGATTAAAGATGCGAATCGCTTAGAGATGAGTTTGCGGCCCATTATGCTTGTTGGTAGGGTAACGG
>F0OV55004H72ZG
AGCACTGTAGAGAGTTTGATCCTGGCTCAGATTGAACGCTGGCGGCAGGCCTAACACATGCAAGTCGAGCGGTAGCACAGGGGAGCTTGCTCCCTGGGTGACGAGCGGCGGACGGGTGAGTAAGGCTTAGGAACCTGCCTTTGCGAGGGGGACAACAGTTGGAAACGACTGCTAATACCGCATAATGTCTTTGGACCAAAGGGGGCTTCGGCTCTCGCGCAAAGAGGGGCCTAAGTGAGATTAGCTAGTTGGTAGGGTAAAGG
>F0OV55004I2QNP
AGCACTGTAGAGAGTTTGATCCTGGCTCAGGACGAACGCTGGCGGCGTGCCTAATACATGCAAGTCGAGCGGACCGAAGGGAGCTTGCTCCTTTAGGTTAGCGGCGGACGGGTGAGTAACACGTGGGCAACCTGCCCTGCAGACTGGGATAACTTCGGGAAACCGGAGCTAATACCGGATAACACCGAAAACCGCATGGTTTTCGGTTGAAAGGCGGCATTAGCTGTCACTGCAGGATGGGCCCGCGGCGCATTAGCTAGTTGGTG
>F0OV55004I2R6O
AGCACTGTAGAGAGTTTGATCCTGGCTCAGGATGAACGCTAGCGACAGGCCTAACACATGCAAGTCGAACGGGATTTATCCTTCGGGGTAATGAGAGTGGCGCACGGGTGAGTAACGCGTATGCAACCTACCTGTAACTGGGGAATAGCTCCCTGAAAGGGGAATTAACACCGCATAAGACCACACTTTCGCATGGAAGAGTGGTAAAATATTTATAGGTTACAGATGGGCATGCGTGACATTAGTTTGTTGGTGAGGTAACGG
>F0OV55004IW02T
AGCACTGTAGAGAGTTTGATCCTGGCTCAGAGCGAACGCTGGCGGCATGCTTAACACATGCAAGTCGCACGGTTGGGGCAACCTGGCAGTGGCGGACGGGTGAGGAACACGTAGGAACGTATCCTGGAGTGGGGGATAACGCTGGGAAACTGGCGCTAATACCGCATATGGCCTGAGGGTCAAAGCCGAGAGGCGCTTTGGGAGCGGCCTGCGTCCGATTAGCTTGTTGGTGGGGTAATGGCTTACCAAGGCGACGA
>F0OV55004JO5GY
AGCACTGTAGAGAGTTTGATCCTGGCTCAGGACGAACGCTGGCGGCGTGCCTAACACATGCAAGTCGAGCGGGGGTTGCTTAAGTAGGTTTCTACGAGAGTGGCCCTAGCGGCGGACGGGTGAGTAACGCGTGAGCAGCCAACCTTGTACTGGGGGATAACAGCTGGAAACAGCTGCTAATACCGCATAAGACTACGGCACCGCATGGTGCTGTAGTAAAAGGCGCCTTAAGGCGTCGGTACAAGACGGGCTCGCGTCCCA
>F0OV55004IBPA5
AGCACTGTAGAGAGTTTGATCCTGGCTCAGGATGAACGTTGGCGGCGTGCCTAATACATGCAAGTCGAACGCGAAGCTTGTTTTCGGACGAGCGGAGAGTGGCGCACGGGTGAGTAACACATGGCTGACCTGCCCCCCAGAGAGGGACAACCACTGGAAACGGTGGCTAATACCCCATACGCTCATCGTGATTAGCAGGCGGTGAGGAAAGGTTGCGGCGCTGGGGGAGGGGCTGTGGCCCATCAGCTAGTTGG
>F0OV55004IAALQ
AGCACTGTAGAGAGTTTGATCCTGGCTCAGAACGAACGCTGGCGGCGTGCTTAACACATGCAGGTCGAACGTGAAAGGGACTTCGGTCCTGAGTAAAGTGGCGCACGGGTGAGTAATGCGTGGGTAACCTGCCCTTGAATCTGGGATAACTTCGCGAAAGCGTTGCTAATACTAGATATCGTCCAGAGAACTTTGGTTTTTTGGATGAAAGATGACCTCTTCATGAAAGTTGTCGTTCAGGGAGGGGCCCGCGTACCATTAGCTTG
>F0OV55004JH0UL
AGCACTGTAGAGAGTTTGATCCTGGCTCAGGACGAACGCTGGCGGCGTGCCTAATACATGCAAGTCGAGCGGGGCTGTCTGCGTGAGGCCTTCGGGCGGATCGCAGGGAGCCCAGCGGCGAACGGGTGCGTAACACGTGGGCAACCTGCCCCGAGGACCGGGATAACTCCGGGAAACCGGAGCTAATACCGGATAGGACGGCGGACCGCATGGTCCGCCGTGGAAAGGCGGCGCGAGCTGCCACCTCGGGATGGGCCCGCGGCCCATTAG
>F0OV55004IN6LA
AGCACTGTAGAGAGTTTGATCCTGGCTCAGAACGAACGCTGGCGGCGTGCCTAACACATGCAAGCCGAACGAGAAAGGGACTTCGGTTCTGAGTAAAGTGGCGCACGGGTGAGTAACACGTGGATAATCTACCCGATGGACCGGGATAACACTTCGAAAGGGGTGCTAATACCGGATAAGCCCACAGGCTCCCTGGAGCTTGCGGGAAAAGGTGGGGACCTTCGGGCCTGCCGTCATCGGATGAGTCCGCGGCCCATTAGCTAGTTGGTGGGGTAACGG
>F0OV55004H9ENY
AGCACTGTAGAGAGTTTGATCCTGGCTCAGGACGAACGCTGGCGGCGTGCCTAACACATGCAAGTCAAGGAGAAAGACTGGTTTCGGCCGGTCAAGTAAACTGGCGGACGGGTGAGTAACGCGTAGGCGACCTGCCCTTGTGTTTGGAATAACCCCGAGAAATTGGGGCTAATACCGAATGACGCATTGAGTATGCATGTACTTGATGTTAAAGGTGCTGCAAGGTACCGCACAGGGATGGGCCTGCGTTCCATTAGTTAGA
>F0OV55004IKGMV
AGCACTGTAGAGAGTTTGATCCTGGCTCAGGACGAACGCTGGCGGCGTGCCTAACACATGCAAGTCGAGCGGGGTAAATTGAGTGGTTTTCCACGAGATTTACCCAGCGGCGGACGGGTGAGTAACACGTAGGCAACCTACCCACCACACGGGGATAGCCCTGGGAAACCGGGGGTAATACCCGATACCTTTACTGGTCGCATGGCTGGTAAAGAAAGCGATTTAGCGGTGGTGGATGGGCCTGCGGCCCATCAGCTAGTTGGCGGGGTAACGGCCCACCAAGGCG
>F0OV55004H4E7P
AGCACTGTAGAGAGTTTGATCCTGGCTCAGGACGATCGCTGGCGGCGTGCCTAATACATGCAAGTCGAGCGGGGCTTTCTGCGTGAGGCCTTCGGGCGGATCGCAGGGAGCCCAGCGGCGAACGGGTGCGTAACACGTGGGCAACCTGCCCCGAGGACCGGGATAACTCCGGGAAACCGGAGCTAATACCGGATAGGACGGCGGACCGCATGGTCCGCCGTGGAAAGGCGGCGCGAGCTGCCACCTCGGGATGGGCCCGCGGCCCATTAG
>F0OV55004IZAKC
AGCACTGTAGAGAGTTTGATCCTGGCTCAGAACGAACGCTGGCGGCGTGCTTAACACATGCAAGTCGAACGCGAAAGGGACCTTCGGGTCCTGAGTAAAGTGGCGCACGGGTGAGTAACACGTGGATAATCTACCCGGTGATCTGGGATAGCATTCCGAAAGGAGTGCTAATACCGGATAAGCCCACGGGCTCTTCGGAGCTTGCGGGAAAAGGTGGGGACCTTCGGGCCTACTGTCATTGGATGAGTCCGCGGCCCATTAGCTAGTTGGG
>F0OV55004IK82B
AGCACTGTAGAGAGTTTGATCCTGGCTCAGGACGAACGCTGGCGGCGTGCCTAAGACATGCAAGTCGAGCGGGGGATTGGGGGTTTTCCCTGGTCTCCTGAGCGGCGGACGGGTGAGTAACACGTGGGTAACCTGCCCGGCAGTGGGGGATAACCCTGGGAAACTGGGGCTAATACCGCATACGGTCCGAGCCTCGCATGGGGCTTGGAAGAAAGGCCGTCCGATGGGGCGGTCGCTGCCGGAGGGGCCCGCGGCCCATCAGGTAGTTGGTGGGGTAACGGCCCACCAAG
>F0OV55004I5OHY
AGCACTGTAGAGAGTTTGATCCTGGCTCAGATTGAACGCTGGCGGAATGCTTTACACATGCAAGTCGAACGGCAGCACGGGAGCTTGCTCCTGGTGGCGAGCGGCGAACGGGTGAGTAATGCATCGGAACGTACCCAGTCGTGGGGGATAACTACGCGAAAGCGTAGCTAATACCGCATACGTCCTACGGGAGAAAGCAGGGGATCGCAAGACCTTGCGCGATTGGAGCGGCCGATGTCTGATTAG
>F0OV55004H8VFH
AGCACTGTAGAGAGTTTGATCCTGGCTCAGATTGAACGCTGGCGGCAGGCTTAACACATGCAAGTCGAGCGGTAACAGGGGGTGCTTGCACCCCGCTGACGAGCGGCGGACGGGTGAGTAATGCATAGGAATCTGCCCAGTAGTTGGGGATAGCCCGGGGAAACCCGGATTAATACCGAATACGCCCTACGGGGGAAAGCAGGGGATCTTCGGACCTTGCGCTATTGGATGAGCCTATGTCGGATTAGCTAGTTGGTGGGGTAACGG
>F0OV55004H9YLW
AGCACTGTAGAGAGTTTGATCCTGGCTCAGGATGAACGCTAGCGACAGGCTTAACACATGCAAGTCGAGGGGCAGCACGGGTAGTAATACCTGGTGGCGACCGGCGGAAGGGTGCGTAACGCGTGAGCAACATGCCCTATACAGGGGAATAATCCAGGGAAACTTGGTCTAATGCCCCATAGCAATAAGATAAGGCATCTTATTTTATTTAAAGCTTCGGTGGTATAGGATTGGCTCGCGTGACATTAG
>F0OV55004JSANO
AGCACTGTAGAGAGTTTGATCCTGGCTCAGGACGAACGCTGGCGGCGTGCCTAACACATGCAAGTCGAACGAAGTATATTTTCGGATATGCTTAGTGGCGGACGGGTGAGTAACGCGTGAACAATCTGCCCTATACACAGGAATAGCCTCGGGAAACTGGGATTAAAACCGGATAACACTTTTTGGCCGCATGGCTGAGAAGTCAAATTGATTTAGAGGTATAGGATGAGTTCGCGTCTGATTAGCTAGTTGGTGAGG
>F0OV55004IP39A
AGCACTGTAGAGAGTTTGATCCTGGCTCAGGACGAACGCTGGCGGCGTGCCTAACACATGCAAGTCGAGCGAGATCTTCGGATCTAGCGGCGGACGGGTTAGTAACGCGTGGGAATATGCCCTTTGGTACGGAATAGCCTCGGGAAACTGGGAGTAATACCGTATGAGCCCGTTCGGGGGAAAGATTTATCGCCAAAGGATTAGCCCGCGTTGGATTAGATAGTTGGTGGGTAATGGCCTACCAAGTCGACGATCCATAGCTGGTTTGAGAGG
>F0OV55004ILRKI
AGCACTGTAGAGAGTTTGATCCTGGCTCAGAACGAACGCTGGCGGCGTGCTTAACACATGCAAGTCGTACGAGAAAGTTTCCTTCGGGAGATGAGTAGAGTGGCGCACGGGTGAGTAACACGTGGATAATCTGCCCAATGGACCGGGATAACACTTCGAAAGGGGTGCTAATACCGGATAAGCCCACAGGCTCTTCGGAGCTTGCGGGAAAAGGTGGGGACCTTCGGGCCTACTGTCATTGGATGAGTCCGCGGCCCATTAG
>F0OV55004IJTR9
AGCACTGTAGAGAGTTTGATCCTGGCTCAGGACGAACGCTGGCGGCGTGCCTAATACATGCAAGTCGAGCGGACCGATGGGAGCTTGCTCCTTTAGGTTAGCGGCGGACGGGTGAGTAACACGTGGGCAACCTGCCCTGCAGACTGGGATAACTTCGGGAAACCGGAGCTAATACCGGATAACACCGAAAACCGCATGGTTTTCGGTTGAAAGGCGGCTTTTAGCTGTCACTGCAGGATGGGCCCGCGGCGCATTAGCTAGTTGGTG
>F0OV55004IO0M5
AGCACTGTAGAGAGTTTGATCCTGGCTCAGAACGAACGCTGGCGGCATGCCTAACACATGCAAGTCGAACGAAGGCCCTGGCTTGCCAGGTGTCCTTAGTGGCGCACGGGTGAGTAACGCGTGGGGACCTGCCTAGGAGTGGGGAATAACGACGGGAAACTGTCGCTAATACCGCATACGCCCTGAGGGGGAAAGGCTTCGGCCGCTCTTAGATGGACCCGCGTCGGATTAGCTTGTTGGTGGGGTAATGGCCTACCAAGGCGACGATCCG
>F0OV55004IACCZ
AGCACTGTAGAGAGTTTGATCCTGGCTCAGAACGAACGCTGGCGGCAGGCCTAACACATGCAAGTCGAGCGAGACCTTCGGGTCTAGCGGCGGACGGGTTAGTAACGCGTGGGAACGTGCCCTTTGCTACGGAATAGTCCCGGGAAACTGGGTTTAATACCGTATGTGCCCTTCGGGGAAAGATTTATCGGCAAAGGATCGGCCCGCGTTGGATTAGGTAGTTGGTGGGGTAACGGCCTACCAAGCCGACGATCCATAGCTGGTTTGAGAGG
>F0OV55004IFG0C
AGCACTGTAGAGAGTTTGATCCTGGCTCAGGACGAACGCTGGCGGCGTGCCTAATACATGCAAGTCAAGCGGACCGAAGGGAGCTTGCTCCTTTAGGTTAGCGGCGGACGGGTGAGTAACACGTGGGCAACCTGCCCTGCAGACTGGGATAACTTCGGGAAACCGGAGCTAATACCGGATAACACCGAAAACCGCATGGTTTTCGGTTGAAAGGCGGCTTTTAGCTGTCACTGCAGGATGGGCCCGCGGCGCATTAGCTAGTTGGTGAGG
>F0OV55004H3RED
AGCACTGTAGAGAGTTTGATCCTGGCTCAGGACGAACGCTGGCGGCGTGCCTAATACATGCAAGTCGAGCGGGGCTTTCTGCGTGAGGCCTTCGGGCGGATCGCAGGGAGCCCAGCGGCGAACGGGTGCGTAACACGTGGGCAACCTGCCCCGAGGACCGGGATAACTCCGGGAAACCGGAGCTAATACCGGATAGGACGGCGGACCGCATGGTCCGCCGTGGAAAGGCGGCGCGAGCTGCCACCTCGGGATGGGCCCGCGGCCCATTAG
>F0OV55004H4230
AGCACTGTAGAGAGTTTGATCCTGGCTCAGGATGAACGCTAGCGGCAGGCCTAACACATGCAAGTCGAGGGGTAGCAGGAATAAGCTTGCTTATTTGCTGACGACCGGCGCACGGGTGCGTAACGCGTATGCAACCTACCCTGTACTGGAGGATAGCCCGGAGAAATTCGGATTAAGACTCCATAGTATTATTCTTTCGCCTGATCGAATAATTAAAGGTTACGGTACAGGATGGGCATGCGTCCCATTAG
>F0OV55004JMDA2
AGCACTGTAGAGAGTTTGATCCTGGCTCAGAACAAACGCTAGCGGCGTGCCTAACATATGCAAGTCAGACGAGAAAGTTCGCTTCGGCGAATGAGTAGAGTGGCGCACGGGTGAGTAACGCGTGGACAATCTGCCCTAGAGTTAGGAATAACCCACCGAAAGGTGGGCTAATACCCAATAACGCTACACTTCTTCGGGAGTATAGCCAAAGATGGCCTCTGTTTACAAGCTATCGCTCAAGGATGAGTTCGCGT
>F0OV55004IRJXN
AGCACTGTAGAGAGTTTGATCCTGGCTCAGGATGAACGCTGGCGGCGTGCCTAATACATGCAAGTCGAACGCACTAGTTTACTAGTGAGTGGCGAACGGGTGAGTAACACGTAGGTAACCTGCCCTCAAGACGAGGATAACCGTTGGAAACGATGGCTAAGACTGGATAGGAACAGAAGAGGCATCTCTTGTGTTTTAAAAGACCTAGCAATAGGTATGCTTGAGGAGGGGCCTGCGGCGCATTAGTTAGTTGGCGGGGTG
>F0OV55004H2I6W
AGCACTGTAGAGAGTTTGATCCTGGCTCAGGACGAACGCTGGCGGCGTGCCTAATACATGCAAGTCGAGCGGGGCTTTCTGCGTGAGGCCTTCGGGCGGATCGCAGGGAGCCCAGCGGCGAACGGGTGCGTAACACGTGGGCAACCTGCCCCGAGGACCGGGATAACTCCGGGAAACCGGAGCTAATACCGGATAGGACGGCGGACCGCATGGTCCGCCGTGGAAAGGCGGCGCAAGCTGCCACCTCGGGATGGGCCCGCGGCCCATTAG
>F0OV55004H9NON
AGCACTGTAGAGAGTTTGATCCTGGCTCAGAACGAACGCTGGCGGCGTGCTTAACACATGCAAGTCGAACGCGAAAGGGGCTTCGGTCCTGAGTAGAGTGGCGCACGGGTGAGTAACGCGTAGATAACCTGTCCTGGTGTCTGGAATAATATCTCGAAAGGGGTGCTAATACCGGATATTCTTGCTTTCTATAAGGTATGCAAGGAAAGGTGGCCTCTGGAACAAGCTACTGCACGAGGAGGGGTCTGCGTACCATTAG
>F0OV55004I301L
AGCACTGTAGAGAGTTTGATCCTGGCTCAGGACGAACGCTGGCGGCGTGCCTAACACATGCAAGTCGAGCGGGGTAAATTGAGTGGTTTTCCACGAGATTTACCCAGCGGCGGACGGGTGAGTAACACGTAGGCAACCTACCCACCACACGGGGATAGCCCTGGGAAACCGGGGGTAATACCCGATACCTTTACTGGTCGCATGGCTGGTAAAGAAAGCGATTTAGCGGTGGTGGATGGGCCTGCGGCCCATCAGCTAGTTGGCGGGGTAACGGCCCACCAAGGCG
>F0OV55004INTI1
AGCACTGTAGAGAGTTTGATCCTGGCTCAGATTGAACGCTGGCGGAATGCTTTACACATGCAAGTCGGGCGGCAGCATGGACTTCGGTCTGATGGCGAGCGGCGAACGGGTGAGTAATGCATCGGAACGTACCCAGTCGTGGGGGATAACTACGCGAAAGCGTAGCTAATACCGCATACGTCCTACGGGAGAAAGCAGGGGATCGCAAGACCTTGCGCGATTGTAGCGGCCGATGTCTGATTAG
>F0OV55004IITSC
AGCACTGTAGAGAGTTTGATCCTGGCTCAGAACGAACGTTAGCGGCGTGCTTAACACATGCAAGTCGAACGAGAAAGGTATCTTCGGATATGAGTAGAGTGGCGCACGGGTGAGTAACACGTGGGTAACCTGCCCTTTGGAGGGGGACGAACATCTGGAAACGGATGCTAATACCGCATAAGTCGTCTTCGGACGGGAAAGGTGGCTTCGGCTACCGCCAGAGGATGGGCCCGCGTCCCATCAGCTAGTTGGTAAGGTAACGGGCTTACCAAGG
>F0OV55004IPKXV
AGCACTGTAGAGAGTTTGATCCTGGCTCAGGATGAATGTTGGCGGCGTGCCTAAGGTATGCAAGTCGCACGGTTTTACATTTGCCGCAAGGTGGATGTACGATAGTGGCAGACGGCTGAGTAACACGTAGGAATTTTCCCTTAAGTCAAGGATAGCTACCCGAAAGGGTAAGTAATCCTGGATAGTCCCTGGACTTGTTCCCGGGTAAAGGTGCAAACCGCTTAAGGATAAGCCTGCGGCTTATCAGGTTGTTGGTGGGGTAATGGCCTACCAAG
>F0OV55004I1TVS
AGCACTGTAGAGAGTTTGATCCTGGCTCAGGATGAACGCTAGCGGTGCGCCTAACACATGCAAGTCGAGCGATATAGCGGCGAACGGGTGAGTAACACGTTGGAACCTGCCTCGAACTCGGGGATAGCCATCCGAAAGGATGATTAATACCGGATAGTCCCGAAAGGGTAAAGATTTTTCGGTTCGAGAGGGGCCTGCGGCCTATCAGCTAGTTGGTAAGGTAATGGCTTACCAAGGCAATGACGGGTAGCGGGTGTGAGAGCACG
>F0OV55004I8XUY
AGCACTGTAGAGAGTTTGATCCTGGCTCAGAACGAACGCTGGCGGCAGGCTTAACACATGCAAGTCGAACGCCCCGCAAGGGGAGTGGCAGACGGGTGAGTAACGCGTGGGAATCTACCCAATTCTACGGAACAACTGAGGGAAACTTCAGCTAATACCGTATACGCCCTACGGGGGAAAGATTTATCGGAATTGGATGAGCCCGCGTTGGATTAGCTAGTTGGTGGGGTAATGGCCTACCAAGGCGACGATCCATAGCTGGTCTGAGAGG
>F0OV55004IL8FR
AGCACTGTAGAGAGTTTGATCCTGGCTCAGAGTGAACGCTGGCGGCGTGCTTAACACATGCAAGTCGAACGGTAACAGGAAGAGCTTGCTCTTTGCTGACGAGTGGCGCACGGGTGAGTAATATATAGTTAATGTACCTTCAAGACTGGGATAGCCACTGAAAACGGTGATTAATACTAGATACACCTTCATGTCATAAGGCATGAAGGGAAACGTTTTTCGCTTGAAGATCAGACTATATCCTA
>F0OV55004IAI19
AGCACTGTAGAGAGTTTGATCCTGGCTCAGGATGAACGCTGGCGGCGTGCCTAACACATGCAAGTCGAACGAACCTGATTTTGATTCTTCGGATGATAGAGATGGTTAGTGGCGGATGGGTGAGTAACACGTAGGTGACCTGCCCCGAAGAGAGGGATAACTGTTGGAAACGATAGCTAATACCTCATGTGATCGGTGATTCGTTTTGCCGATTAAAGCTCCGGTGCTTCGGGAGGGGCCTGCGGCCCATCAGG
>F0OV55004IIOTD
AGCACTGTAGAGAGTTTGATCCTGGCTCAGGACGAACGCTGGCGGCGTGCCTAATGCATGCAAGTCGAGCGGGGCTTTCTGCGTGAGGCCTTCGGGCGGATCGCAGGGAGCCCAGCGGCGAACGGGTGCGTAACACGTGGGCAACCTGCCCCGAGGACCGGGATAACTCCGGGAAACCGGAGCTAATACCGGATAGGACGGCGGACCGCATGGTCCGCCGTGGAAAGGCGGCGCGAGCTGCCACCTCGGGATGGGCCCGCGGCCCATTAG
>F0OV55004H7RHS
AGCACTGTAGAGAGTTTGATCCTGGCTCAGATTGAACGCTGGCGGCATGCCTAACACATGCAAGTCGAACGGTAACAGGCCTTCGGGCGCTGACGAGTGGCGGACGGGTGAGTAATGCATAGGAATCTGCCCAGTAGTGGGGGACAACGTGGGGAAACTCACGCTAATACCGCATACGTCCTACGGGAGAAAGTGGGGGCTCTTCGGACCCCACGCTATTGGATGAGCCTATGTCAGATTAGCTAGTTGGTAGGGTAAACGG
>F0OV55004IP52W
AGCACTGTAGAGAGTTTGATCCTGGCTCAGGACGAACGCTGGCGGCGTGCCTAACACATGCAAGTCGAGCGGAGCTAATAGCAATATTAGTTTAGCGGCGGACGGGTGAGTAACGCGTGGGCAACCTGCCTCACACTGGGGGATAACACTGGGAAACTAGTGCTAATACCGCATAACATCATGAAGGGACATCCTTTTATGATCAAAGGAGCAATCCGGTGAGAGATGGGTCCGCGTCCAATTAG
>F0OV55004I7QNT
AGCACTGTAGAGAGTTTGATCCTGGCTCAGAACGAACGCTGGCGGCGTGCTTAACACATGCAAGTCGTACGAGAAAGTTTCCTTCGGGAGATGAGTAGAGTGGCGCACGGGTGAGTAACACGTGGATAATCTGCCCAATGGACCGGGATAACACTTCGAAAGGGGTGCTAATACCGGATAAGCCCACAGGCTCTTCGGAGCTTGCGGGAAAAGGTGGGGACCTTCGGGCCTGCCGTCATTGGATGAGTCCGCGGCCCATTAGCTAGG
>F0OV55004IPEA8
AGCACTGTAGAGAGTTTGATCCTGGCTCAGGATGAACGTTGGCGGCGTGCCTAATACATGCAAGTCGAACGCGAAGCTTGTTTTCGGACGAGCGGAGAGTGGCGCACGGGTGAGTAACACATGGCTGACCTGCCCTTCAGGGGGGGACAACCACTGGAAACGGTGGCTAATACCCCATATGCTCACGGTGATTAGAAAGCGGTGAGGAAACGTTCCGGCGCTGAAGGAGGGGGCTGTGGCCCATCAGCTAGTTGGTGTGG
>F0OV55004IOFAA
AGCACTGTAGAGAGTTTGATCCTGGCTCAGGATGAACGCTGGCGGCGTGCCTAACACATGCAAGTCGAGCGCGATTAACCTAACTGGAGACTTCGGTCAAAGGGAAGATTATGAAAGCGGCGGACGGGTGAGTAACGCGTGAGCAACCTGCCCTGTACAGGGGGATAGCCACTGGAAACGGTGATTAATACCCCATAAACCCACAAGATCGCATGGTCAAATGGGCAAAGTCCAAACGGTACAGGATGGGCTCGCGT
>F0OV55004I6ON6
AGCACTGTAGAGAGTTTGATCCTGGCTCAGGACGAACGCTGGCGGCGTGCCTAAGACATGCAAGTCGAGCGGGGGGATTGGGGGTTTTCCCTGGTCTCCTGAGCGGCGACGGGTGAAGGTAACCACGTGGGCAACCTGCCTGTGAGACCGGGATAACTTCGGGAAACCGAAGCTAATACCGGATAGGATCCGAGACCGCATGGTTTTGGATGGAAAGATGGCTTTGGCTATTGCTTACAGATGGGCCCGCGGCGCATTAGCTAGTTGGTGGGG
>F0OV55004H7T6T
AGCACTGTAGAGAGTTTGATCCTGGCTCAGAACGAACGCTGGCGGCAGGCCTAACACATGCAGGTCGTACGAGAAGGTTCTTTCGGGAACTGGAGAGTGGCGCACGGGTGAGTAACGCGTGGGGACCTACCTCTTAGTGGGGGATAACGGTTGGAAACGACCGCTAATACCGCATACGCCCTTCGGGGAAGATTTATCGCTAAGAGATGGACCCGCGTTGGATTAGATAGTTGGTGAGGTAACGGCTCACCAAGGCGACGATCTATAGCTGGTTTG
>F0OV55004IEA7Z
AGCACTGTAGAGAGTTTGATCCTGGCTCAGGACGAACGCTGGCGGCGTGCCTAATACATGCAAGTCGAGCGGGGCTGTCTGCGTGAGGCCTTCGGGCGGATCGCAGGGGGCCCAGCAGCGAACGGGTGCGTAACACGTGGGCAACCTGCCCCGAGGACCGGGATAACTCCGGGAAACCGGAGCTAATACCGGATAGGACGGCGGACCGCATGGTCCGCCGTGGAAAGGCGGCGCGAGCTGCCACCTCGGGATGGGCCCGCGGCCCATTAG
>F0OV55004H6QKU
AGCACTGTAGAGAGTTTGATCCTGGCTCAGATTGAACGCTGGCGGTATGCTTAACACATGCAAGTCGAACGGCAGCACGAGAGAGCTTGCTCTCTTGGTGGCGAGTGGCGGACGGGTGAGTAACGCGTAGGAATCTGCCTAGTGGTGGGGGACAACTCGGGGAAACTCGAGCTAATACCGCATACGCCCTACGGGGGAAAGCGGGGGATCTTCGGACCTCGCGCTATTAGATGAGCCTGCGTTGGATTAGCTTTGG
>F0OV55004H4860
AGCACTGTAGAGAGTTTGATCCTGGCTCAGGACGAACGCTGGCGGCGTGCCTAATACATGCAAGTCGTACGACAGAAGTCAGAGATCAGAGGCCAGAGGTCAGATGCATGACCTCTCAAGGAAGCAGAAAGTGAAAGATGAAGCTTTCAATCCGACTTCCGGCTTCCGATCCCTGACTTCTGGAGTGGCGAACGGGTGAGTAACACGTGGGCAACCTGCCTGTAAGACCGGGATAACTTCGGGAAACCGGAG
>F0OV55004H3FAM
AGCACTGTAGAGAGTTTGATCCTGGCTCAGGACGAACGCTGGCGGCGTGCCTAATACATGCAAGTCGAGCGCGGGAAGCATGCAGATCCCTTCGGGGTGACGGATGTGGATCGAGCGGCGAACGGGTGAGTAACACGTGGGCAACCTGCCTGTAAGACCGGGATAACTCCGGGAAACCGGGGCTAATACCGGATAAGACCGAAGATCGCATGATCTTTGGGTGAAAGGCGGCATTCGCTGTCACTTACAGATGGGCCCG
>F0OV55004IM9UE
AGCACTGTAGAGAGTTTGATCCTGGCTCAGAACGAACGCTGGCGGCACGCCTAACACATGCAAGTCGAACGAAGGCCCCTCTTCGGAGGGTGTCCTTAGTGGCGGACGGGTGAGTAACGCGTGGGAACCTGCCCAGCAGTACGGAATAACTACGGGAAACTGTGGCTAATACCGTATACGCCCTACGGGGAAAGTTTTCGCTGTTGGATGGGCCCGCGTCGGATTAGCTAGTTGGTGGGGTAATGGCCTACCAAGGCGACGATCCGTAGCT
>F0OV55004IBQYI
AGCACTGTAGAGAGTTTGATCCTGGCTCAGATTGAACGCTGGCGGCATGCTTAACACATGCAAGTCGAGGGGCAGCACGAGGTAGCAATACTTTGGTGGCGACCGGCAGACGGGTGAGTAACGCGTATGTAACCTGCCCTGTACAGGGGGATAACCCGGAGAAATTCGGACTAATATCCCATGGTAATATTGGAAGGCATCTTCTGATATTTAAAGTTCCGGCGGTACAGGAGGGGCATGCGTAACATTAGCTGGTTAGG
>F0OV55004IJ3FK
AGCACTGTAGAGAGTTTGATCCTGGCTCAGAACGAACGCTGGCGGCGTGCTTAACACATGCAAGTCGAACGTGAAAGGGACTTCGGTCCTGAGTAAAGTGGCGCACGGGTGAGTAACACGTGGATAATCTACCCGATGGACCGGGATAACACTTCGAAAGGGGTGCTAATACCGGATAAGCCCACAGGCTCTTTGGAGTTTGCGGGAAAAGGTGGGGACCTTCGGGCCTACTGTCATTGGATGAGTCCGCGGCCCATTAGCTAGTTGGTAGGGTAACGTCG
>F0OV55004H7V7H
AGCACTGTAGAGAGTTTGATCCTGGCTCAGGGCGAACGCTGGCGGCGCGCCTAAAGCATGCAAGTCGAACGAGATGTTCATTCGAATGTCTAGTGGCGGACGGCTGAGTAACGTGTGGGTAACCTACCCCGAAGTGGGGAATAACTTTTGGAAACAGAAGCTAATACCGCATGTGGTTTACTCTCATAGGGGCGTAAACCAAAGGCTTTTTAAGCGCTTCGGGAGGGCCCGCATCCCATCAGCTAGTTGGTGGGGTAATGGCTCACCAAGG
>F0OV55004ID236
AGCACTGTAGAGAGTTTGATCCTGGCTCAGGGTGAACGCTGGCGGCGTGCCTAACACATGCAAGTCGAGCGCGATTAGTTGGAACAGAGACTTCGGTTGAAGAGAAGACTATGAAAGCGGCGGACGGGTGAGTAACGCGTGAGCAACCTGCCCTGTACAGGGGGATAGCCACTGGAAACGGTGATTAATACCCCATAACCCCAATAGGTCACATGGCCTGCTGGGCAAAGCCTTGGCGGTACAGGATGGGCTCGCG
>F0OV55004IDR78
AGCACTGTAGAGAGTTTGATCCTGGCTCAGATTGAACGCTGGCGGCGTGCCTAACACATGCAAGTCGTACGAGAAAGTTCGCTTCGGTGGATGAGTAAAGTGGCGCACGGGTGAGTAGCGCGTGGATAATCTGCCCTTTAGTTAGGAATAACCCATCGAAAGATGGGCTAATGCCCAATGATGCTGACGTGCTTCGGCAGGTCAGCCAAAGGTGGCCTCTACATGTAAGCTATCG
>F0OV55004IDDEZ
AGCACTGTAGAGAGTTTGATCCTGGCTCAGGATGAACGCTGGCGGCATGCCTAATACATGCAAGTCGAACGAATTGACCTTCGGGTCAGTTAGTGGCGAACGGGTGAGTAACACGTAGATAACCAACCCTAAAGACGAGGATAACCCGGGGAAACCTGGACTAATACTGGATAGGAGCTATTTTCAAAAGAGGATAGTTTTAAAGATGCCTTAAAGCATCGCTATAGGCTGGGACTGCGTCGCATTAGCTAGTTGGTGGAGTAACGG
>F0OV55004IKW6Z
AGCACTGTAGAGAGTTTGATCCTGGCTCAGATTGAACGCTGGCGGAATGCTTTACACATGCAAGTCGGGCGGCAGCATGGACTTCGGTCTGATGGCGAGCGGCGAACGGGTGAGTAATGCATCGGAACGTACCCAGTCGTGGGGGATAACTACGCGAAAGCGTAGCTAATACCGCATACGTCCTACGGGAGAAAGCAGGGGATCGCAAGACCTTGCGCGATTGGAGCGGCCGATGTCTGATTAG
>F0OV55004IA9KM
AGCACTGTAGAGAGTTTGATCCTGGCTCAGGACGAACGCTGGCGGCGTGCCTAACACATGCAAGTCGAGCGAGGACGGGCGGTGCTTGCACTGCTCGAGCCGAGCGGCGGACGGGTGAGGAACACGTGAGCAACCTGTCCCCGTGCGGGGGACAACCCGGGGAAACTCGGGCTAATACCGCATGGTCCCGTGCCCTGCCTGGGGTGCGGGGGAAAGATGGCCTCTGCGTGCAAGCCATCGCGCGGGGAAGGGCTCGCGG
>F0OV55004IBLGE
AGCACTGTAGAGAGTTTGATCCTGGCTCAGGACGAACGCTGGCGGCGTGCTTAACACATGCAAGTCACGGGGGCTCGCAAGAGCAACCGGCGAACGGGTGCGTAACACGTGAGCGACCTGCCTCTTCGCGGGGGATAGCCGGCCCAACGGCCGGGTAATACCGCATACGCAGCGGTGGTTACATGACCACCACTGGAAACCTCCGAGGCGGAGAGAGGGGCTCGCGGCCTATCAGCTCGTTGGCGGGGTAACGGCCCACCAAGGCGACG
>F0OV55004I36X2
AGCACTGTAGAGAGTTTGATCCTGGCTCAGGATGAACGTTGGCGGCGTGCCTAATACATGCAAGTCGAACGTGATCTTTGTTTTCGGACAAAGTGAAAGTGGCGCACGGGTGAGTAACACATGGCTGACCTGCCCTTCAGAGGGGGACAACCACTGGAAACGGTGGCTAATACCCCGTACGCTCAGAGGAGTTAGAGACCTTTGAGGAAAACGATTAGTGCTGAAGGAGGGGCTGTGGCCCATCAGCTAGTTGGTAGGGTAAAGG
>F0OV55004I6NCU
AGCACTGTAGAGAGTTTGATCCTGGCTCAGATTGAACGCTGGCGGAATGCTTTACACATGCAAGTCGGGCGGCAGCATGGACTTCGGTCTGATGGCGAGCGGCGAACGGGTGAGTAATGTATCGGAACGTATCCGGAAGTGGGGGATAGCTCGGCGAAAGCCGGATTAATACCGCATATGCCCTGAGGGGGAAAGGGGGGGATCCGCAAGGACCTCTCGCTTTCGGAGCGGCCGATATCAGATTAGCTAGTTGGTGGGG
>F0OV55004IIDL3
AGCACTGTAGAGAGTTTGATCCTGGCTCAGGACGAACGCTGGCGGCGTGCCTAACACATGCAAGTCTACTCAGCAATGGGTGGCGAACGGGTGAGTAACGCGTAGACAATCTGCCCTTTAATCACGGATAACCTAGTGAAAACTGGACTAAAACGGGATGTGGTCGCGATATGGCATCATATGCGATCAAAGACGTAGTCGTTAAAGGAGGAGTCTGCGTAACATTAGCTAGTTGGTAAGGTAACGGCTTACCAAGGCG
>F0OV55004IFY96
AGCACTGTAGAGAGTTTGATCCTGGCTCAGGACGAACGCTGGCGGCGTGCCTAATACATGCAAGTCGAGCGGGGCTTTCTGCGTGAGGCCTTCGGGCGGATCGCAGGGGGCCCAGCGGCGAACGGGTGCGTAACACGTGGGCAACCTGTCCCGAGGACCGGGATAACTTCGGGAAACCGGAGCTAATACCGGATAACACCGAAAACCGCATAGTTTTCGGTTGAAAGGCGGCTTTTAGCTGTCACTGCAGGATGGGCCCGCGGCGCATTAG
>F0OV55004I25RM
AGCACTGTAGAGAGTTTGATCCTGGCTCAGGACGAACGCTGGCGGCGTGCCTAATACATGCAAGTCGAGCGGGGCTTTCTGCGTGAGGCCTTCGGGCGGATCGCAGGGAGCCCAGCGGCGAACGGGTGCGTAACACGTGGGCAACCTGCCCCGAGGACCGGGATAACTCCGGGAAACCGGAGCTAATACCGGATAGGACGGCGGACCGCATGGTCCGCCGTGGAAAGGCGGCGCGAGCTGCCACCTCGGGATGGGCCCGCGGCCCATTAG
>F0OV55004JGVPP
AGCACTGTAGAGAGTTTGATCCTGGCTCAGGACGAACGCTGGCGGCGTGCCTAACACATGCAAGTCTACTCAGCAATGGGTGGCGAACGGGTGAGTAACGCGTAGACAATCTGCCCTTTAATCACGGATAACCTAGTGAAAACTGGACTAAAACGGGATGTGGTCGCGATATGGCATCATATGCGATCAAAGACGTAGTCGTTAAAGGAGGAGTCTGCGTAACATTAGCTAGTTGGTAAGGTAACGGCTTACCAAGGCG
>F0OV55004IV8XZ
AGCACTGTAGAGAGTTTGATCCTGGCTCAGGACGAACGCTGGCGGCGTGCCTAACGCATGCAAGTCGAGCGAGGGGAGGTCGCAAGACCGAACCTAGCGGCGAACGGGTGAGTAACACGTGGGTAATCTGCCTTTGAGACGGGGATAGCCCCGGGAAACTGGGGATAATACCGGACGTGATCCAGCTGACGGAGGTTAGTTGGAGGAAAGGCGCAAGCCGCTCATAGATGAGCCCGCGGCCCATTAGCTAGTTGGTAGGGTAAAGGCCT
>F0OV55004H4REX
AGCACTGTAGAGAGTTTGATCCTGGCTCAGGACGAACGCTGGCGGCGTGCTTAACACATGCAAGTCAAGGAGAAGTTTCGCTTCGGTGAGACGGATACTGTCGCACGGGTGAGTAACGCGTATGTAATCTGCCCTAGGTCCGGGGATAACACTTCCAACGAGGTGCTAATACCCGATGAAGCAGCGGCACCGCATGGTGACAGTTGTTAAAGTTTCGATGACCTAGGATGAGCATGCGTCCCATTAGGTAG
>F0OV55004IE9S8
AGCACTGTAGAGAGTTTGATCCTGGCTCAGGACGAACGCTGGCGGCGTGCCTAAGACATGCAAGTCGAGCGGGGAGATTGGGGGTTTTCCCTGGTCTCCTGAGCGGCGGACGGGTGAGTAACACGTGGGTAACCTGCCCGGCAGTGGGGGATAACCCTGGGAAACTGGGGCTAATACCGCATACGGTCCGAGCCTCGCATGGGGCTTGGAAGAAAGGCCGTCCGATGGGGCGGTCGCTGCCGGAGGGGCCCGCGGCCCATCAGGTAGTTGGTGGGGTAACGGCCC
>F0OV55004ICEJI
AGCACTGTAGAGAGTTTGATCCTGGCTCAGAACGAACGCTGGCGGCGTGCTTAACACATGCAAGTCGAACGTGAAAGGGACTTCGGTCCTGAGTAAAGTGGCGCACGGGTGAGTAACACGTGGATAATCTACCCGATGGACCGGGATAACACTTCGAAAGGGGTGCTAATACCGGATAAGCCCACAGGCTCTTTGGAGTTTGCGGGAAAAGGTGGGGACCTTCGGGCCTACTGTCATTGGATGAGTCCGCGGCCCATTAGCTAGTTGGTAGGGT
>F0OV55004H4Z5B
AGCACTGTAGAGAGTTTGATCCTGGCTCAGGACGAACGCTGGCGGCGTGCTTAACACATGCAAGTCGAACGATGAGGCCCAGCTTGCTGGGTTGATTAGTGGCGAACGGGTGAGTAACACGTGAGCAACCTGCCCCTGACTTCGGGATAACCTCGGGAAATCGTGGCTAATACCGGATATGACGCCTCACCGCATGGTGGGGTGTGGAAAGACTGTGTCGGTTGGGGATGGGCTCGCGGCCTATCAGCTGGTTGGG
>F0OV55004H78OX
AGCACTGTAGAGAGTTTGATCCTGGCTCAGGATAAACGCTAGCGGCAGGCCTAACACATGCAAGTCGAGGGGTAAGGTTCTTTCGGGAATACACGACCGGCGCACGGGTGAGTAACGCGTATGCAACCTACCTATAGTCTGAAGGATAGCCCGGAGAAATTCGGATTAATACTTCATAATATTCTGAAGAGGCATCTCTTTAGTCTTAAAGCTCCGGCGGCTATAGATGGGCATGCGTGACATTAGCTAGTTGGTGG
>F0OV55004JDADI
AGCACTGTAGAGAGTTTGATCCTGGCTCAGATTGAACGCTGGCGGAATGCTTTACACATGCAAGTCGGGCGGCAGCGGTCCCTTCGGGGAGCCGGCGAGCGGCGAACGGGTGAGTAACGCATCGGAACGTACCCAATAGTGGGGGATAACCCATCGAAAGGTGGGCTAATACCGCATAAGTCCTGAGGGAGAAAGCGGGGGATCGCAAGACCTCGCGCTACTGGAGCGGCCGATGCCCGATTAGCTAGTTGGTGAGGTAAAGG
>F0OV55004H2R8E
AGCACTGTAGAGAGTTTGATCCTGGCTCAGAACGAACGCTGGCGGCAGGCCTAACACATGCAAGTCGAGCGCGACCTTGGGTTGAGCGGCGGACGGGTTAGTAACGCGTGGGAACGTGCCCAGATCTAAGGAATAGCCACTGGAAACGGTGAGTAATACCTTATACGCCCTTCGGGGAAAGATTTATCGGATTTGGATCGGCCCGCGTTAGATTAGGTAGTTGGTGGGGTAATGGCCTACCAAGCCTACGATCTATAGCTGGTTTTAGAGG
>F0OV55004ILIU3
AGCACTGTAGAGAGTTTGATCCTGGCTCAGAACGAACGCTGGCGGCAGGCCTAACACATGCAAGTCGATCGCTCTCTTCGGAGAGAGAGGCGCACGGGTGAGTAACGCGTGGGAACCTACCTTGGAGTACGGAATAACCATTGGAAACGATGGCTAATACCGTATACGCCCTACGGGGGAAAGATTTATCGCTCCAAGACGGGCCCGCGTTGGATTAGCTAGTTGGTGAGGTAACGGCTCACCAAGGCGACGATCCGTAGCTGGT
>F0OV55004IAJWE
AGCACTGTAGAGAGTTTGATCCTGGCTCAGGATGAACGCTGGCGGCGTGCTTAACACATGCAAGTCGAACGGTCTTTTTTTAATGTTGAGGGTAAGTAGCAATACTTATCTTTTTACAGAGAAAAAAAGATAGTGGCAAACGGGTGAGTAACATATAAGTAACCTACCCTTAAGTCTGGAATAACTCTTCGAAAGGAGGGCTAATACCGGATATTCTTTTTTACCGCATGGTGGAAAAAGGAAAGGTTTACCGCCTAAGGAGGGGCCTATATCTGATTAGCTTGTTGGTGGGGTAA
>F0OV55004IZCTX
AGCACTGTAGAGAGTTTGATCCTGGCTCAGAACGAACGCTGGCGGCAGGCTTAACACATGCAAGTCGAACGAACTCTTCGGAGTTAGTGGCAGACGGGTGAGTAACGCGTGGGAACCTACCTTTAGGTACGGAACAACAGTTGGAAACGACTGCTAATACCGTATGTGCCCTATGGGGGAAAGATTTATCGCCTAAGGATGGGCCCGCGTTGGATTAGCTAGTTGGTGGGGTAAAGGCCTACCAAGGCGACGATCCATAGCTGGTCTGAGAGGA
>F0OV55004I1XCE
AGCACTGTAGAGAGTTTGATCCTGGCTCAGATTGAACGCTAGCGGCATGCTTAACACATGCAAGTCGAACGGCAGCACGGGGGCAACCCTGGTGGCGAGTGGCGGACGGGTGAGTAATGCATAGGAATCTGCCTGGCAATGGGGGACAACTTGGGGAAACTCAAGCTAATACCGCATACGCCTTACGGGGGAAAGCGGGGGATCTTCGGACCTCGCGTTGTTAGATGAGCCTATGTCCGATTAGCTAGTTGGTAGGGTAAAGG
>F0OV55004IHRNV
AGCACTGTAGAGAGTTTGATCCTGGCTCAGGACGAACGCTGGCGGCGTGCCTAATACATGCAAGTCAAGCGGACCGAAGGGAGCTTGCTCCTTTAGGTTAGCGGCGGACGGGTGAGTAACACGTGGGCAACCTGCCCTGCAGACTGGGATAACTTCGGGAAACCGGAGCTAATACCGGATAACACCGAAAACCGCATGGTTTTCGGTTGAAAGGCGGCTTTTAGCTGTCACTGCAGGATGGGCCCGCGGCGCATTAGCTAGTTGGTGAGG
>F0OV55004I9K0P
AGCACTGTAGAGAGTTTGATCCTGGCTCAGGACGAACGCTGGCGGCGTGCTTAACACATGCAAGTCGAACGATAAATCAAGAACCGAGTTTTTCGGAATGAGGGGAAGGATGGAAAGTGGCGAACGGGTGAGTAACGCGTGGGGAACCAACCTTGAACTGGGGGACAACACCGGGAAACCGGTGCTAATACCGCATATATCCGGACATGGCATCATGACCGGAGGAAAGGCTTCGGCCGGTTCGAGACGGACCCGCGTCCAATTAGCTAGTTGGTAGGGTAATGG
>F0OV55004JSHMO
AGCACTGTAGAGAGTTTGATCCTGGCTCAGATTGAACGCTGGCGGCATGCTTAACACATGCAAGTCGAACGGTAACAGGCCTTCGGGCGCTGACGAGTGGCGGACGGGTGAGTAATACATGGGAATCTGCCCTTAGGTGGGGGATAACGTTGGGAAACTAACGCTAATACCGCATAACCTCTTTGGAGCAAAGCGTGGGATCTTCGGACCACGTGCCAAAGGATGAGCCCATGTCTGATTAGCTAGTTGGTAAGGTAACGG
>F0OV55004H8LDQ
AGCACTGTAGAGAGTTTGATCCTGGCTCAGAACGAACGTTTGCGGCGTAGTTAAGGCATGCAAGTCGAACGAGAACGGGTTTCTTCGGATTCCCTAGTAAAGTGGCGAAAGGGTGAGTATAACCTGGACAATCTATCCGCAGCAGGGGGACAACCAGTCGAAAGGCTGGCTAATACCCCGTAAGACCACAGAGGGGCATCCCTCAGAGGTCAAAGGTGGGGTCTTTCGGGACCTGCCGGCTGCGGAGGAGTTCAGGCCCTATCAGCTAGTTGGTGAGG
>F0OV55004IN6IP
AGCACTGTAGAGAGTTTGATCCTGGCTCAGGACGAACGCTGGCGGCGTGCCTAACACATGCAAGTCGAGCGGGGTAAATTGAGTGGTTTTCCACGAGATTTACCCAGCGGCGGACGGGTGAGTAACACGTAGGCAACCTACCCACCACACGGGGATAGCCCTGGGAAACCGGGGGTAATACCCGATACCTTTACTGGTCGCATGGTTGGTAAAGAAAGCGATTTAGCGGTGGTGGATGGGCCTGCGGCCCATCAGCTAGTTGGCGGGGTAACGGCCCACCAAGGCGACG
>F0OV55004H6MLR
AGCACTGTAGAGAGTTTGATCCTGGCTCAGGACGAACGCTGGCGGCGTGCCTAATACATGCAAGTCAAGCGGACCGAAGGGAGCTTGCTCCTTTAGGTTAGCGGCGGACGGGTGAGTAACACGTGGGCAACTTGCCCTGCAGACTGGGATAGCTTCGGGAAACCGGAGCTAATACCGGATAACACCGAAAACCGCATGGTCTTCGGTTGAAAGGCGGCTTTTAGCTGTCACTGCAGGATGGGCCCGCGGCGCATTAGCTAGTTGG
>F0OV55004JFNOD
AGCACTGTAGAGAGTTTGATCCTGGCTCAGGATGAACGCTAGCGACAGGCCTAACACATGCAAGTCGAACGGGATTTATCCTTCGGGGTAATGAGAGTGGCGCACGGGTGAGTAACGCGTATGCAACCTACCTGTAACTGGGGAATAGCTCCCTGAAAGGGGAATTAACACCGCATAAGACCACACTTTCGCATGGAAGAGTGGTAAAAATATTTTATAGGGTTTACCAGGATTGGGCATGCGTGACATTAGTTTGTTGGTGAGGTAACCGG
>F0OV55004IPXGC
AGCACTGTAGAGAGTTTGATCCTGGCTCAGAACGAACGCTGGCGGCGTGCTTAACACATGCAAGTCGAACGTGAAAGGGACTTCGGTCCTGAGTAAAGTGGCGCACGGGTGAGTAACACGTGGATAATCTACCCGATGGACCGGGATAACACTTCGAAAGGGGTGCTAATACCGGATAAGCCCACAGGCTCTTTGGAGTTTGCGGGAAAAGGTGGGGACCTTCGGGCCTACTGTCATTGGATGAGTCCGCGGCCCATTAGCTAGTTGGTAGGGTAATGG
>F0OV55004IW7KN
AGCACTGTAGAGAGTTTGATCCTGGCTCAGGACGAACGCTGGCGGCGTGCCTAATACATGCAAGTCGAGCGGGGTTTTCTGCGTGAGGCCTTCGGGCGGATCGCAGGGAGCCCAGCGGCGAACGGGTGCGTAACACGTGGGCAACCTGCCCCGAGGACCGGGATAACTCCGGGAAACCGGAGCTAATACCGGATAGGACGGCGGACCGCATGGTCCGCCGTGGAAAGGCGGCGCAAGCTGCCACCTCGGGATGGGCCCGCGGCCCATTAG
>F0OV55004JAG2H
AGCACTGTAGAGAGTTTGATCCTGGCTCAGAATGAACGCTGGCGGCGTGCTTAACACATGCAAGTCGAACGGTAGCAGAAGAGAGCTTGCTTTCTTGCTGACGAGTGGCGCACGGGTGAGTAATGCATAGGTAACGCGCCCCTTAGTCTGGGATAGCCACTGGAAACGGCGAATAATACCGGATACTCCTTCTCACTTAATGTGAGTCGGGAAAGTTTTTCGCTAAGGGATCGGCCTATGTCCTATCAGGTAG
>F0OV55004H9UNI
AGCACTGTAGAGAGTTTGATCCTGGCTCAGATTGAACGCTGGCGGCATGCCTAACACATGCAAGTCGAACGGCAGCATGAGAGAGCTTGCTCTCTTGATGGCGAGTGGCGGACGGGTGAGTAAAGTATAGGGATCTGCCTGATAGTGGGGGACAACGTGTGGAAACGCACGCTAATACCGCATACGCTCTACGGAGGAAAGCGGGGGACCTTCGGGCCTCGCGCTATCAGATGAACCTA
>F0OV55004I4C5J
AGCACTGTAGAGAGTTTGATCCTGGCTCAGATTGAACGCTGGCGGCATGCCTAACACATGCAAGTCGAACGCGAAAGGGCTTTGGCCTGAGTAGAGTGGCGGACGGGTGAGTAATGTGTGGGAATCTGCCCTGCAGTGAGGGATAACCCGGGGAAACTCGGGCTAATACCGGATACGTGCGAGAGCAGAAAGATTTATCGCTGAAGGATCGGCCCGCGTCTGATTAGCTAGTTGGTGAGGTAATGGCT
>F0OV55004I8HJ2
AGCACTGTAGAGAGTTTGATCCTGGCTCAGGATGAACGCTAGCGACAGGCCTAACACATGCAAGTCGAGGGGTAACGATGGCTTCGGCCAGGCGACGACCGGCGCACGGGTGAGTATCGCGTTTGTAACCTACCTCTAACTGGAGAATAGCCCGAAGAAATTCGGATTAATACTCCATAAAGCTATGATTCGGCATCTTTTTATAGTTAAAGCTCCAGCGGTTAGAGATGGGCATGCGTGACATTAGTTAGTTGGTG
>F0OV55004IGH5S
AGCACTGTAGAGAGTTTGATCCTGGCTCAGGATGAACGCTGGCGGCATGCCTAATACATGCAAGTCGAACGCACTAGTTTACTAGTGAGTGGCGAACGGGTGAGTAACACGTAGATAACCAACCCTAAAGACGAGGATAACCCGGGGAAACCTGGACTAATACTGGATAGGAGCTAATTTCACAAGGGATTAGTTTTAAAGGCGCATTAAAGCGCCGCTATAGGATGGGACTGCGTCGCATTAGCTAGTTGGTGGAGTAACGGCCC
>F0OV55004IJU9H
AGCACTGTAGAGAGTTTGATCCTGGCTCAGAACGAACGCTGGCGGTATGCTTAACACATGCAAGTCGAACGGCAGCACGGGGGAAACCCTGGTGGCGAGTGGCGAACGGGTGAGTAATGCTTGGATAATCTGCCCTGAAGATTGGGACAACCCCGGGAAACTGAGGCTAATACCGGATAAGCTCACGGACGGCAACGTCTGGGAGAAAAGATGGGGATCGCAAGACCTATCACTTCAGGATGAGTTCAAGTCCTATCAG
>F0OV55004IMHFO
AGCACTGTAGAGAGTTTGATCCTGGCTCAGGACGAACGCTGGCGGCGTGCTTAACACATGCAAGTCGAACGATGAAGGAGAGCTTGCTCTTTGGATTAGTGGCGAACGGGTGAGTAACACGTGAGGAACCTGCCCTTGAGTGGGGAATAACACCGAGAAATGGGTGCTAATACCGCATAATGTCTTGGAAGCGCATGCTTTCGGGACCAAAGGATTTATTCGCTTAAGGATGGACTCGCGTCCGATTAGGTAGTTGGTG
>F0OV55004JIRWE
AGCACTGTAGAGAGTTTGATCCTGGCTCAGGGTGAACGCTGGCGGCGTGCTTGACACATGCAAGTCGAACGGTATGTGGCAACACATAGAGTGGCGAACGGGTGAGTAACACGTGGGAACGTACCTTCTGCAGGGGGATAACTGACCGAAAGGACAGCTAATACCGCATAAGACCGAGAGGAGAAAGGTGCAACAGCATCGGCAGAGGAGCGGCCCGCGGACCATCAGCTAGTTGGTGGGGTAAGAGCCTAACCG
>F0OV55004JJ72C
AGCACTGTAGAGAGTTTGATCCTGGCTCAGGACGAACGCTGGCGGCGTGCCTAACACATGCAAGTCAAAGGAAAGCGACTTCGGTCGTAAGTACTTGGCGCAAGGGTGAGTAAGGTATAGATAATCTGCCCTTTGGACTGGGATAACTCCGAGAAATCGGTGACAATACCAGATGATGCAGCGGGACCGCATGGTCATGCTGTTAAAGATTTATCGCCAGAGGATGAACCTATATTCCATCAGGTAG
>F0OV55004IIWFV
AGCACTGTAGAGAGTTTGATCCTGGCTCAGGATGAACGCTGGCGGCGTGCCTAATACATGCAAGTCGAGCGGGGCTGTCTGCGTGAGGCCTTCGGGCGGATCGCAGGGAGCCCAGCGGCGAACGGGTGCGTAACACGTGGGCAACCTGCCTGTAAGACCGGGATAACTTCGGGAAACCGGAGCTAATACCGGATAGGATTTCACCTCGCATGAGGTGAAATGGAAAGGTGGCTTCGGCTACCACTTACAGATGGGGCCCGCGG
>F0OV55004H7Z3M
AGCACTGTAGAGAGTTTGATCCTGGCTCAGAACGAACGCTGGCGGCGTGCTTAACACATGCAAGTCGAACGTGAAAGGGACTTCGGTCCTGAGTAAAGTGGCGCACGGGTGAGTAACACGTGGATAATCTACCCGATGGACCGGGATAACACTTCGAAAGGGGTGCTAATACCGGATAAGCCCACAGGCTCTTCGGAGCTTGCGGGAAAAGGTGGGGACCTTCGGGCCTGCCGTCATTGGATGAGTCCGCGGCCCATTAGCTAGTTGGTAGGGTAA
>F0OV55004JADHO
AGCACTGTAGAGAGTTTGATCCTGGCTCAGGATGAACGCTGGCGGCGTGCCTAACACATGCAAGTCGAGCGGAGATCATGAAGTTTCGATGGATTGATCTTAGCGGCGGACGGGTGAGTAACACGTGAGTAACCTGCCTTCTTCTGGGGAATAACACAGAGAAATTTGTGCCAATACCGCATAAAGTCACGACTGGGCATCCAGATGTGACCAAAGGAGCAATCCGGAGGAAGATGG
>F0OV55004ICGT0
AGCACTGTAGAGAGTTTGATCCTGGCTCAGATTGAACGCTGGCGGCGTGCCTAACACATGCAAGTCGAGCGAGAAAGGGTCCTTCGGGGCCTGAGTAGAGCGGCGCACGGGTGAGTAACGCGTAGGTGATCTACCCTTGGGATCGGGATAACAGTTGGAAACGGCTGCTAATACCGGATATCCTCCATATTTAGCTTTATGGGGAAAAGGTGGCCTCTGCATGCAAGCTACCACCTGAGGATGAACCTGCGT
>F0OV55004IYVO7
AGCACTGTAGAGAGTTTGATCCTGGCTCAGGACGAACGCTGGCGGCGTGCCTAATACATGCAAGTCGAGCGCGTGAAGCTTACCGAAGCCTTCGGGCGGACGTAAGTGGAACGAGCGGCGAACGGGTGCGTAACACGTGGGCAACCTGCCCCGAGGACCGGGATAACTCCGGGAAACCGGAGCTAATACCGGATAGGACGGCGGACCGCATGGTCCGCCGTGGAAAGGCGGCGCGAGCTGCCACCTCGGGATGGGCCCGCGGCCCATTAGCTAGTTGGG
>F0OV55004JEO9N
AGCACTGTAGAGAGTTTGATCCTGGCTCAGGATGAACGCTGGCGGCATGCCTAATACATGCAAGTCGAACGCACTAGTTTACTAGTGAGTGGCGAACGGGTGAGTAACACGTAGATAACCAACCCTAAAGACGAGGATAACCCGGGGAAACCTGGACTAATACTGGATAGGAGCTAATTTCACAAGGGATTAGTTTTAAAGGCGCATTAAAGCGCCGCTATAGGATGGGACTGCGTCGCATTAGCTAGTTGGTGGGGTAACGGCCTACCAAGG
>F0OV55004IDW46
AGCACTGTAGAGAGTTTGATCCTGGCTCAGAACGAACGCTGGCGGCGCGCTTAATACATGCAAGTCGAGCGAGAAAGTACCCTTCGGGGTGCGAGTACAGCGGCGAACGGGTGAGTAACACGTAAGCAACCTGCCTCTAAGTCCGGAATAGCCTTGCCAACGCGGGGATAATACCGGATGTGGTCACGAAGTCGCATGGCTTTGTGATTAAAGCTGACCTCTTCTTGAAAGTTAGTGCTTAGAGATGGG
>F0OV55004IVGGV
AGCACTGTAGAGAGTTTGATCCTGGCTCAGATTGAACGCTGGCGGCAGGCCTAACACATGCAAGTCGAGCGGCAGCACGGGAAGCTTGCTTCCTGGTGGCGAGCGGCGGACGGGTGAGTAATGCATAGAAATCTGCCCGGTAGTGGGGGATAACCCTCCGAAAGGAGGGCTAATACCGCATAAGTCTTACGAGGTAAAGATGGCCTCTTTACAATGCTATCGCTTCCGGATGAGCCCGCGTCCTATTAG
>F0OV55004I9Z6C
AGCACTGTAGAGAGTTTGATCCTGGCTCAGGATAAACGCTGGCGGCGTGCTTAACACATGCAAGTCGAACGATTAAGCCGGCTTCGGCCGGGAATAGAGTGGCGAACGGGTGAGTAACACGTGACCAACCTGCCCCGCGCACCGGGACAGCCTCGCGAAAGCGGGATTAATACCGGATACTCCGGCGGGGGCGCATGCCCCCGTCGGGAAAGCTCCGGCGGCGCGGGATGGGGTCGCGGCCCATCAGGTAGTAGGTCGGGCAGCGGCCGACCTAGCCG
>F0OV55004JARUL
AGCACTGTAGAGAGTTTGATCCTGGCTCAGGATGAACGCTGGCGGCATGCCTAATACATGCAAGTCGAACGCACTAGTTTACTAGTGAGTGGCGAACGGGTGAGTAACACGTAGATAACCAACCCTAAAGACGAGGATAACCCGGGGAAACCTGGACTAATACTGGATAGGAGCTAATTTCACAAGAGATTAGTTTTAAAGGCGCATTAAAGCGCCGCTATAGGATGGGACTGCGTCGCATTAGCTAGTTGGTGGGGTAACGGCCT
>F0OV55004H2JBK
AGCACTGTAGAGAGTTTGATCCTGGCTCAGAACGAACGCTGGCGGCGTGCTTAACACATGCAAGTCGAACGAGAAAGGGACTTCGGTCCTGAGTAAAGTGGCGCACGGGTGAGTAACACGTGGATAATCTACCCGATGGACCGGGATAACACTTCGAAAAGGGTGCTAATACCGGATAAGCCCACAGGCTCTTTGGAGTTTGCGGGAAAAGGTGGGGACCTTCGGGCCTACTGTCATCGGATGAGTCCGCGGCCCATTAGCTAGTTGGTAGGGTAATGG
>F0OV55004H7NO5
AGCACTGTAGAGAGTTTGATCCTGGCTCAGGATGAACGCTGGCGGCGTGCCTAATACATGCAAGTCGGACGGGGTACAGAAGCAATTTTGTACTTAGTGGCGAACGGGTGAGTAACGCGTTGGTGACCTGCCCCAAAGCGGGGGATAACAGCCTGAAAGGGTTGCTAATACCGCATATGGTCGAAAGAGATTAGAAGCTTTTGATTAAAGGAGAAATCCACTTTGGGAGGGGCCTGCGTCCCATCAGCTAGTTGGTAGGGTAACGGCCTACCAAGG
>F0OV55004IONHA
AGCACTGTAGAGAGTTTGATCCTGGCTCAGGACGAACGCTGGCGGCGTGCCTAATACATGCAAGTCGAGCGGACCGAAGGGAGCTTGCTCCTTTAGGTTAGCGGCGGACGGGTGAGTAACACGTGGGCAACCTGCCCTGCAGACTGGGATAACTTCGGGAAACCGGAGCTAATACCGGATAACACCGAAAACCGCATGGTTTTCGGTTGAAAGGCGGCTTTTAGCTGTCACTGCAGGATGGGCCCGCGGCGCATTAGCTAGTTGGTGAGG
>F0OV55004JK3XC
AGCACTGTAGAGAGTTTGATCCTGGCTCAGGACGAACGCTGGCGGCGTGCCTAATACATGCAAGTCGAGCGGGGCTGTCTGCGTGAGGCCTTCGGGCGGATCGCAGGGAGCCCAGCGGCGAACGGGTGCGTAACACGTGGGCAACCTGCCCCGAGGACCGGGATAACTCCGGGAAACCGGAGCTAATACCGGATAGGACGGCGGACCGCATGGTCCGCCGTGGAAAGGCGGCGCGAGCTGCCACCTCGGGATGGGCCCGCGGCCCATTAG
>F0OV55004H9NQV
AGCACTGTAGAGAGTTTGATCCTGGCTCAGAGCGAACGCTAGCGGCATGCTTAACACATGCAAGTCGTGCGCCCCGCAAGGGGAGCGGCGGACGGGTGAGTAACGCGTAGGAACGTGTCCTGAGATGGGGAACAACCCTGGGAAACTGGGGCTAATGCCGCATATGGCCTACGGGTCAAAGCCTTCGGGCGTCTTGGGAGCGGCCTGCGTCCGATTAGCTTGTTGGTGGGGTAATGGCCTACCAAGGCTTCGATCGGTAG
>F0OV55004I1HHA
AGCACTGTAGAGAGTTTGATCCTGGCTCAGGACGAACGCTGGCGGCGTGCCTAATACATGCAAGTCGAGCGGAGCCAAGGAGAAGCTTGCTTCTCCGCGGCTTAGCGGCGGACGGGTGAGTAACACGTAGGCAACCTGCCTGCAAGACCGGGATAACTGACGGAAACGTGAGCTAATACCGGATAGGCGGACTTCTCGCATGAGGGGTTCGGGAAAGGCGGCGCAAGCTGTCACTTGCAGATGGGCCTGCGG
>F0OV55004IUYRN
AGCACTGTAGAGAGTTTGATCCTGGCTCAGAACGAACGCTGGCGGCGTGCTTAACACATGCAAGTCGTACGAGAAAGTTTCCTTCGGGAGATGAGTAGAGTGGCGCACGGGTGAGTAACGCGTGGACAATCTGCCCTAGAGTTAGGAATAACCCACCGAAAGGTGGGCTAATACCCAATAATGCTATACTTCTTCGGGAGTATAGCCAAAGATGGCCTCTGTTTACAAGCTATCGCTCAAGGATGAGTTCGCGTACCA
>F0OV55004H45NL
AGCACTGTAGAGAGTTTGATCCTGGCTCAGGATGAACGCTAGCGGCAGGCCTAACACATGCAAGTCGAGGGGTAACAGGAGTAGCAATACTTGCTGACGACCGGCGCACGGGTGAGTAACGCGTATGCAACCTACCCTTAACTGGGGAATAGCCCGAAGAAATTCGGACTAATGCCCCATAATACTGTATTGAAGCATTTCAGTGCATTTAAAACTCCGGTGTTAAGGATGGGCATGCGTGACATTAGCTAGTTGG
>F0OV55004I97Z5
AGCACTGTAGAGAGTTTGATCCTGGCTCAGGATAAACGCTGGCGGCGTGCCTTACGCATGCAAGTCGAACGATTCTGATTTATCAGTTTAGTGGCAAACGGGTGAGTAACACGTAAGTAACCTGCCCTTAAGCAGGGGATAATCCGCCGAAAGGTGGACTAATACCGTATGTGATAACAGAGGTAATGCTTTGTTATTAAAGCCTTCGGGCACTTAAGGAGGGGCTTGCGGCCGATTAGCTAGTTGGTGGGGTAACGGCTTACCAAGGCGACGATGGG
>F0OV55004IN1GC
AGCACTGTAGAGAGTTTGATCCTGGCTCAGAGCGAACGCTGGCGGCATGCCTTACACATGCAAGTCGAACGGTAACAGGAGAAAGCTTGCTTTCTTGCTGACGAGTGGCGGACGGGTGAGTAATGTATCGGAACGTGCCCTGGAGTGGGGGATAACCAATCGAAAGGTTGGCTAATACCGCATACGAACTCTGGTTGAAGACGGGGGGACTCGGCAACGACCTCGCCGCGGATTGGACGCGGCCGATGGCAGATTAGGTT
>F0OV55004IK94B
AGCACTGTAGAGAGTTTGATCCTGGCTCAGGACGAACGCTGGCGGCGTGGATTAGGCATGCAAGTCGAACGGTAGTACCCCTTCGGGGGTATGAGAGTGGCGAACGGGTGAGTAACGCGTAGGTGATCTACCTTCAGATGGGGGACAACCCAGGGAAACTTGGGCTAATACCGCATGTGGCTGTAAAGCTAAAGCCGGCCTCTATTTATAAGCTGGTGTCTGGAGATGAGCCTGCGTCTGATTAGCTAGTTGGTGGGGTAACGG
>F0OV55004IO41L
AGCACTGTAGAGAGTTTGATCCTGGCTCAGAACGAACGCTGGCGGCGCGTTTTAAGCATGCAAGTCGAACGGTAGACAGGCTTCGGCCTGTTGAGAGTGGCGAACGGGTGAGTAACACGTAGGTGATCTGCCCTTGAGTTGGGGATAGCCCATGGAAACATGGAGTAATACCGAATACGATCCGGACCCTGTGGGGACTGGAGGAAAAGCGCTTCGGCGCTGCTCGAGGATGAGCCTGCGGCTGATTAG
>F0OV55004IAL77
AGCACTGTAGAGAGTTTGATCCTGGCTCAGGATGAACGCTGGCGGCGTGCTTAACACATGCAAGTCGAACGATTAAGACCCTCTTCGGAGGGTGCATAAAGTGGCGGACGGGTGAGTAATGCATAGGAATCTGCCTAATAGACTGGGACAACTTGGGGAAACTCGAGCTAATACCGGATAATCTCTACGGAGGAAAGGATGGGACTTGAAAGAGCCATTCGCTAATAGATGAGCCTATGTCGGATTAGCTAGG
>F0OV55004IVZGH
AGCACTGTAGAGAGTTTGATCCTGGCTCAGGACGAACGCTGGCGGCGTGCCTAACACATGCAAGTCTACTCAGCAATGGGTGGCGAACGGGTGAGTAACGCGTAGACAATCTGCCCTTTAATCACGGATAACCTAGTGAAAACTGGACTAACACGGGATGTGGTCGCGATATGGCATCATATGCGATCAAAGACGTAGTCGTTAAAGGAGGAGTCTGCGTAACATTAGCTGGTTGGTAAGGTAACGGCTTACCAAGG
>F0OV55004INZ0S
AGCACTGTAGAGAGTTTGATCCTGGCTCAGGATGAACGCTAGCGGTGCGCCTAACACATGCAAGTCGAACGATATAGCGGCGAACGGGTGAGTAACACGTTGGAACCTGCCTCGAACTCAGGGATAGCCATCCGAAAGGATGATTAATACCGGATAGTCCCGAAAGGGTAAAGATTTTTCGGTTCGAGAGGGGCCTGCGGCCTATCAGCTAGTTGGTAAGGTAATGGCTTACCAAGGCTATGACGGGTAACTGGTGTGAGAGCA
>F0OV55004IFAG5
AGCACTGTAGAGAGTTTGATCCTGGCTCAGAACGAACGCTGGCGGCAGGCCTAACACATGCAAGTCGAGGGGTAACGATGGCTTCGGCCAGGCGACGACCGGCGCACGGGTGAGTAACGCGTTTGTAACCTACCTCTAACTGGAGAATAGCCCGAAGAAATTCGGATTAATACTCCATATGGCTATGATTTGGCATCTTTTTATAGTCAAAGCTCCGGCGGTTAGAGATGGGCATGCGTGACATTAGTTAGTTGGTGAGG
>F0OV55004H8Q75
AGCACTGTAGAGAGTTTGATCCTGGCTCAGGATGAACGCTGGCGGTATGCCTAAGATATGCAAGTCGTATGCTCCTTCGGGGGCATGGCGAACGGCTGAGTAATGCGTAGGAATCTACCCTTAAGAGGGAGATAACCCACCGAAAGGTGGGATAATACCCCATATTCTTATTACCTTCGGGTTTATAAGGAAAGCTTTTGCGCTTAAGGATGAGCCTACGTCCTATCAGGTTGTTGGCGGGGTAAATGCCACCAAGCCTATGACGGGTAG
>F0OV55004IO950
AGCACTGTAGAGAGTTTGATCCTGGCTCAGGATGAACGCTGGCGGCGTGCCTAATACATGCAAGTCGAACGCACCGGTTTACCGGTGAGTGGCGAACGGGTGAGTAACACGTAGGTAACCTGCCCTCAAGACGAGGATAACCGCTGGAAACGATGGCTAAGACTGGATAGGAACCGAGGAGGCATCCCCATGGTTTTAAAGGACCCGCAAGGGTACGCTTGAGGAGGGGCCTGCGGCGCATTAGTTGGTTGGCGGGGTGAAGGCCCACCAAGACTTTG
>F0OV55004I6QKM
AGCACTGTAGAGAGTTTGATCCTGGCTCAGGATGAACGCTGGCGGCGTGCCTAATCCATGCAAGTCGAACGGAGACGATAGCAATATTGTCTTAGTGGCGAACGGGTGAGTAACGCGTTGGTGACCTGCCCCGAAGCGGGGGATAACAGACCGAAAGGTTTGCTAATACCGCATAATTTGTCAAGAGTTAGAGAGCTTGACAAGAAAGCCGAAAGGCACTTTGGGAGGGCCTGCGTCCCATCAGCTAGTTGGTAAGGT
>F0OV55004IS4XZ
AGCACTGTAGAGAGTTTGATCCTGGCTCAGATTGAACGCTGGCGGAATGCTTTACACATGCAAGTCGAACGGGCTTGAGGGGCTTGCTCCTCAAGTTAGTGGCGAACGGGTGAGTAATGCATCGGAACGTACCCAGTCGTGGGGGATAACGTAGCGAAAGTTACGCTAATACCGCATACGTCCTACGGGAGAAAGCAGGGGATCGCAAGACCTTGCGCGATTGGAGCGGCCGATGTCTGATTAGCTAGTTGGTAGGGTAAAGG
>F0OV55004INNTJ
AGCACTGTAGAGAGTTTGATCCTGGCTCAGAGTGAACGCTGGCGGCGTGCTTAACACATGCAAGTCGAACGGTAACAGGAAGAGCTTGCTCTTTGCTGACGAGTGGCGCACGGGTGAGTAATATATAGTTAATGTACCTTCAAGACTGGGATAGCCACTGGAAACGGTGATTAATACTAGATACACCTTCATGTCATAAGGCATGAAGGGAAACGTTTTTCGCTTGAAGATCAGACTATATCCTA
>F0OV55004IXYAL
AGCACTGTAGAGAGTTTGATCCTGGCTCAGATTGAACGCTGGCGGAATGCTTTACACATGCAAGCCGGGCGGCAGCATGGACTTCGGTCTGATGGCGAGCGGCGAACGGGTGAGTAATGCATCGGAACGTACCCAGTCGTGGGGGATAACTACGCGAAAGCGTAGCTAATACCGCATACGTCCTGCGGGAGAAAGCAGGGGATCGCAAGACCTTGCGCGATTGGAGCGGCCGATGTCTGATTAG
>F0OV55004H5MB8
AGCACTGTAGAGAGTTTGATCCTGGCTCAGGACGAACGCTGGCGGCGTGCCTAACACATGCAAGTCGAGCGGGGTAAATTGAGTGGTTTTCCACGAGATTTACCCAGCGGCGGACGGGTGAGTAACACGTAGGCAACCTACCCACCACACGGGGATAGCCCTGGGAAACCGGGGGTAATACCCGATACCTTTACTGGTCGCATGGTTGGTAAAGAAAGCGATTTAGCGGTGGTGGATGGGCCTGCGGCCCATCAGCTAGTTGGCGGGGTAACGGCCCACCAAGGCGACG
>F0OV55004IMP6Q
AGCACTGTAGAGAGTTTGATCCTGGCTCAGATTGAACGCTGGCTGCATGCTTAACACATGCAAGTCGAACGGCAGCGCGGGCTTCGGCCTGGCGGCGAGTGGCGGACGGGTGAGTAATGCATAGGAATCTGCCTAGTAGTGGGGGATAACCTGGTGAAAACCAGGGTAATACCGCATACGACCTACGGGTGAAAGCAGGGGACCTTCGGGCCTTGTGCTATTAGATGAGCCCATGTCGGATTAGCTAGTTGGG
>F0OV55004IKQSM
AGCACTGTAGAGAGTTTGATCCTGGCTCAGAGTGAACGCTGGCGGCGTGCTTAACACATGCAAGTCGAACGATGAAGTCTTTGCTTGCAAAGACGGATTAGTGGCGCACGGGTGAGTAATGTATAGCTAACCTGCCCTTTAGTGGGGGACAACAGTTGGAAACGACTGCTAATACCCCATACTCCTTTTTACTCTAAGGTAAATTGGGAAAGATTTATTGCTAAAGGATGGGGCTGTATCGTATCAGCTAGTTGGTGAGGTAA
>F0OV55004IC4PB
AGCACTGTAGAGAGTTTGATCCTGGCTCAGGACGAACGCTGGCGGCGTGCCTAATACATGCAAGTCGAGCGGGGCTTTCTGCGTGAGGCCTTCGGGCGGATCGCAGGGGGCCCAGCGGCGAACGGGTGCGTAACACGTGGGCAACCTGCCCCGAGGACCGGGATAACTCCGGGAAACCGGAGCTAATACCGGATAGGACGGCGGACCGCATGGTCCGCCGTGGAAAGGCGGCGCGAGCTGCCACCTCGGGATGGGCCCGCGGCCCATTAG
>F0OV55004I4Y92
AGCACTGTAGAGAGTTTGATCCTGGCTCAGAACGAACGCTGGCGGCAGGCCTAACACATGCAAGTCGAGCGAGATCTTCGGATCTAGCGGCGGACGGGTGAGTAACGCGTGGGAACGTACCCTCTTCTGCGGGATAGCCACTGGAAACGGTGAGTAATACCGCATACGCCCTTCGGGGAAAGATTTATCGGAGGAGGATCGGCCCGCGTTGGATTAGGTAGTTGGTGGGGTAATGGCCTACCAAGCCTACGATCCATAGCTGGTTTTAGAGG
>F0OV55004INF11
AGCACTGTAGAGAGTTTGATCCTGGCTCAGAACGAACGCTGGCGGCGTGCTTAACACATGCAAGTCGAACGTGAAAGGGACTTCGGTCCTGAGTAAAGTGGCGCACGGGTGAGTAACACGTGGATAATCTACCCGATGGACCGGGATAACACTCCGAAAGGGGTGCTAATACCGGATAAGCCCACAGGCTCTTTGGAGTTTGCGGGAAAAGGTGGGGACCTTCGGGCCTACTGTCATTGGATGAGTCCGCGGCCCATTAGCTAGTTGGTAGGGT
>F0OV55004H8B9O
AGCACTGTAGAGAGTTTGATCCTGGCTCAGGACAAACGCTGGCGGCGTGCGTAAAACATGCAAGTCGAACGGGCCCTTCGGGGTCAGTGGCAGACGGCTGAGTAACGCGTAGGAATCTGCCCCGGTGTGGGGGACAACCTCCCGAAAGGGGGGCTAATACCGCATACGGTCCCGCAGCGATGTGGGAAGAAAGCCCTTGGGTGCACTGGGAGGAGCCTGCGTCCGATTAGCTAGTTGGTGGGGTAACGGCCTACCAAGGCGCCGATCGGTAGCTGGT
>F0OV55004IAJMF
AGCACTGTAGAGAGTTTGATCCTGGCTCAGGACGAACGCTGGCGGCGTGCTTAACGCATGCAAGTCAAGGGGAAAGGTTAATTTCGGTTGACCGAGTATACTGGCGAACGGGTGAGTGACGCGTAGGTAACCTGCCTGAGAGTTTGGGATAACACTGCAAACGTGGTGCTAATACCGGATGAGGCCTGCTATTCGCATGGGTAGTGGGTTAAAGCGGGCGCAAGCCCGTGCTCACAGATGGACCTGCGTCTCATTAG
>F0OV55004I0RI8
AGCACTGTAGAGAGTTTGATCCTGGCTCAGGACGAACGCTGGCGGCGTGCCTAACACATGCAAGTCGAGCGGGGTAAATTGAGTGGTTTTCCACGAGATTTACCCAGCGGCGGACGGGTGAGTAACACGTAGGCAACCTACCCACCACACGGGGATAGCCCTGGGAAACCGGGGGTAATACCCGATACCTTTACTGGTCGCATGGCTGGTAAAGAAAGCGATTTAGCGGTGGTGGATGGGCCTGCGGCCCATCAGCTAGTTGGCGGGGTAACGGCCCACCAAGGCG
>F0OV55004ICE70
AGCACTGTAGAGAGTTTGATCCTGGCTCAGGATGAATGCTAGCGACGTGCCTAAGGTATGCAAGTCGACTGTGTAGTAGGCTTCGGCTCACTTCACAGGGCAGACGGCTGAGTAACGCGTGAGAACTTACCTCTAACTCGGGGACAATCCTGTGAAAACGGGGCTAATACCCGATAGTCCCCTGAACCATAGCGGCTCAGGAGTAAAGCTTTAGTGGTTAGAGAAAGGCTCGCGTCCTATCAGGTTGTTGGTGGGGTAATTG
>F0OV55004I1Z1T
AGCACTGTAGAGAGTTTGATCCTGGCTCAGAACGAACGCTGGCGGCGTGCTTAACACATGCAAGTCGTACGAGAAAGTTTCCTTCGGGAGATGAGTAGAGTGGCGCACGGGTGAGTAACACGTGGATAATCTGCCCAATGGACCGGGATAACACTTCGAAAGGGTGCTAATACCGGATAAGCCCACAGGCTCTTCGGAGCTTGCGGGAAAAGGTGGGGACCTTCGGGCCTGCCGTCATTGGATGAGTCCGCGGCCCATTAG
>F0OV55004I2PSC
AGCACTGTAGAGAGTTTGATCCTGGCTCAGATTGAACGCTGGCGGCATGCTTAACACATGCAAGTCGAACGGTAACAGGCCTTCGGGCGCTGACGAGTGGCGGACGGGTGAGTAATACATGGGAATCTGCCCTTAGGTGGGGGATAACGTTGGGAAACTAACGCTAATACCGCATAACCTCTTTGGAGCAAAGCGTGGGATCTTCGGACCACGTGCCAAAGGATGAGCCCATGTCTGATTAGCTAGTTGGTGAGGTAACGG
>F0OV55004H6HAJ
AGCACTGTAGAGAGTTTGATCCTGGCTCAGAACGAACGTTAGCGGCGTGCTTAACACATGCAAGTCGAACGAGAAAGTATCTTCGGATATGAGTAGAGTGGCGCACGGGTGAGTAACACGTGGGTAATCTGCCCTTTGGAGGGGGACAACATCTGGAAACGGATGCTAATACCGCATAAGTCGTCTTCGGACGGGAAAGGTGGCTTCGGCTACCGCCAGAGGATGAGCCCGCGGCCCATCAGCTAGTTGGTGGGGTAGCGG
>F0OV55004H3H79
AGCACTGTAGAGAGTTTGATCCTGGCTCAGGATGAACGCTGGCGGCGTGCTTAACACATGTAAGTCGAACGGTGAAGCCCGTCTTTGACGGGCGGACCAGTGGCGAACGGGTGAGTAACACGTAGATAATCTGCCCCTATCACAGGCATAACGTTTGGAAACGGACGCTAATTCCTGATGAGGTGTTTACATCAAAGTTTCGACGGATAGGGATGAGTCTGCGTCTGATTAGCTAGTTGGTAAGGTAATGGCTTACCAAGGCG
>F0OV55004IHTL4
AGCACTGTAGAGAGTTTGATCCTGGCTCAGGATTAACGCTGGCGGTGTGCATTAGGTATGCAAGTCGAGCGGGATTTCGCCGTAAGGCGAATGAGAGCGGCGGACGGCTGAGTAACACGTAGGTATCTACCCTTTAGTGGGGGATAGCTCATCGAAAGATGGGGTAATATCCCATGGTGTCGCCTTTGGCGACTAAAGAGCGTAACTGCTCGCTAGAGGAGGAGCCTGCGGCCTATCAGGTTGTTGGTGAGGTAACGG
>F0OV55004H9UOQ
AGCACTGTAGAGAGTTTGATCCTGGCTCAGGATGAACGCTGGCGGCGTGCTTAACACATGCAAGTCGAGCGCGATGTTGTGGAAACTCCTACGGGAGGCAGC
>F0OV55004H96CB
AGCACTGTAGAGAGTTTGATCCTGGCTCAGGACGAACGCTGGCGGCGTGCTTAACACATGCAAGTCGAACGCGAAAGGGACCTTCGGGTCCTGAGTAAAGTGGCGCACGGGTGAGTAACACGTGGATAATCTACCCGGTGATCTGGGATAACATTCCGAAAGGAGTGCTAATACCGGATAAGCCCACGGGCTCTTCGGAGCTTGCGGGAAAAGGTGGGGACCTTCGGGCCTACTGTCATTGGATGAGTCCGCGGCCCATTAGCTAGTTGGTAGGG
>F0OV55004IO0HV
AGCACTGTAGAGAGTTTGATCCTGGCTCAGAACGAACGCTGGCGGCAGGCTTAACACATGCAAGTCGAACGCACCTTTCGGGGTGAGTGGCAGACGGGTGAGTAACGCGTGGGAACCTACCCATTGGTACGGAATAACCCGGGGAAACCCGAGCTAATACCGTATACGCCCTGGGCTTAGGCCTTGGGGAAAGATTCATCGCCGATGGATGGGCCCGCGTCGGATTAGCTTGTTGGTGAGGTAAAGGCTCACCAAGGCGACGATCCTTAGCTGGTCTTAG
>F0OV55004JQW73
AGCACTGTAGAGAGTTTGATCCTGGCTCAGAACGAACGCTGGCGGCGCGTTTTAAACATGCAAGTCGCACGGTAAGAGAACTTCGGTTCTCCTAGAGTGGCGGACGGGTGAGTAACACGTGGATAACCTACCCTTTGATTGGGGATAGCCTATGGAAACATGGGGTAATACCGAATACGACTGAACTCTCACAAGGGAGATCAAGGAAAGGCGCTACGGCGCCGTCGAAGGATGGGTCCGCGTTCCATTAGCTAGTTGGTGAGGTAACTGCT
>F0OV55004H6XFC
AGCACTGTAGAGAGTTTGATCCTGGCTCAGGACGAACGCTGGCGGCGTGCCTAATACATGCAAGTCGAGCGCGGGAAGCTTTTTGAAGCCTTCGGGTGGACGAAAGTGGAACGAGCGGCGAACGGGTGAGTAACACGTGGGCAACCTGCCTGTAAGACCGGGATAACTTCGGGAAACCGAAGCTAATACCGGATAGGATCCGAGACCGCATGGTTTTGGGTGGAAAGATGGCTTTGGCTATTGCTTACAGATGGGCCCGCGGCGCATTAG
>F0OV55004I274V
AGCACTGTAGAGAGTTTGATCCTGGCTCAGATTGAACGCTGGCGGCAGGCCTAACACATGCAAGTCGAGCGGAAACGATCCTAGCTTGCTATGTTTGTCAGCTAAGTGGCGGACGGGTGAGTAATGTATAGCTAATGTACCCCTTGGAGGGGGATAACAGTTGGAAACGGCTGCTAATACCCCATACTCCTTCTATCTTAATGGTAGTTGGGAAATGCTTTTTCGCCAAGGGATCGGGCTATATGGTATCAGTTAGTTGG
>F0OV55004H8LDT
AGCACTGTAGAGAGTTTGATCCTGGCTCAGGACGAACGCTGGCGGCGTGCCTAATACATGCAAGTCGAGCGGACCGAAGGGAGCTTGCTCCTTTAGGTTAGCGGCGGACGGGTGAGTAACGCGTGAGCAACCAACCTTGTACTGGGGGATAACAGCTGGAAACAGCTGCTAATACCGCATAAGACTACGGCACCGCATGGTGCTGTAGTAAAAGGCGCCTTAAGGCGTCGGTACAAGACGGGCTCGCGTCCCATTAG
>F0OV55004JAT54
AGCACTGTAGAGAGTTTGATCCTGGCTCAGGACGAACGCTGGCGGCGTGCCTAATACATGCAAGTCGAGCGCGTGAAGCTTACCGAAGCCTTCGGGCGGACGTAAGTGGAACGAGCGGCGAACGGGTGAGTAACACGTGGGCAACCTGCCTGTAAGACCGGGATAACTTCGGGAAACCGGAGCTAATACCGGATAGGATTTCACCTCGCATGAGGTGAAATGGAAAGGTGGCTTCGGCTACCACTTACAGATGGGCCCGCGGCGCATTAG
>F0OV55004I4NN2
AGCACTGTAGAGAGTTTGATCCTGGCTCAGGACGAACGCTGGCGGCGTGCTTAACACATGCAAGTCGAGCGGTAAGGCCCTTCGGGGTACACGAGCGGCGAACGGGTGAGTAACACGTGGGTGATCTGCCTCGCACTCTGGGATAAGCCTGGGAAACTGGGTCTAATACCGGATAGGACCACTGATCGCATGGTTGGTGGTGGAAAGATTTATCGGTGTGAGATGGGCCCGCGGCCTATCAGCTTGTTGGTGGGGTAATGG
>F0OV55004H7TA9
AGCACTGTAGAGAGTTTGATCCTGGCTCAGGATGAACGCTAGCGGTGCGCCTAACACATGCAAGTCGAGCGATATAGCGGCGAACGGGTGAGTAACACGTGGATAATCTGCCTGATAATCTGGGATAACATTCCGAAAGGAATGCTAATACCGGATAAGCCCACAGTATCTTCGGATACAGCGGGAAAAGATGGCCTCTTCTTGAAAGCTATTGTTACCAGATGAGTCCGCGGTCCATTAG
>F0OV55004H7D4D
AGCACTGTAGAGAGTTTGATCCTGGCTCAGGACGAACGCTGGCGGCGTGCCTAACACATGCAAGTCGAGCGGGAACCTCAGGAGGGGTAACCCTTCTGAGGGGAGAGCGGCGAACGGGTGAGTAACACGTGGGCAACCTGCCCCGGACACCGGGATAACCCAGGGAAACCTGAGCTAATACCGGATACTCCGGCGTGATCGCATGGTCGCGCCGGGAAGCTCCGACGGTCCGGGATGGGCCCGCGGCCTATCAGCTTGTTGGTGGGGTAACGGCCCACCAAGG
>F0OV55004INMSR
AGCACTGTAGAGAGTTTGATCCTGGCTCAGGACGAACGCTGGCGGCGTGCTTAACACACGCAAGTCTAGGGGAAAGTGGTCTTCGGATCGCAAGTATACTGGCGAACGGGTGAGTAACACGTAGGTAATCTACCTTCGAGATTGGGATGACGTCGAGAAATTGACGCTAATACCGAATGATGCCTCGGTAGTTAATATCGGGATGAAAGATGGGGATCTTCGGACCTATCGCTTGAAGATGAGCCTGCGT
>F0OV55004H44S4
AGCACTGTAGAGAGTTTGATCCTGGCTCAGGATGAACGCTGGCGGCGTGCTTAACACATGCAAGTCGAACGATTAAGACCCTCTTCGGAGGGTGCATAAAGTGGCGAACGGGTGAGTAACACGTGAGCAACCTGCCCCGAGGACCGGGATAACTCCGGGAAACCGGAGCTAATACCGGATAGGACGGCGGACCGCATGGTCCGCCGTGGAAAGGCGGCGCGAGCTGCCACCTCGGGATGGGCCCGCGGCCCATTAGCTAGTTGGTGGGGTAACGG
>F0OV55004IAMAK
AGCACTGTAGAGAGTTTGATCCTGGCTCAGAACGAACGCTGGCGGCGTGCTTAACACATGCAAGTCGAACGAGAAAGGGACTTCGGTCCTGAGTAGAGTGGCGCACGGGTGAGTAACACGTGGATAATCTACCCAATGATTCGGAATAACACTTCGAAAGGGGTGCTAATACCGGATAAGCCCACAGGCTCTTCGGAGTTTGCGGGAAAAGGTGGGGACCTTCGGGCCTGCCGTCATTGGATGAGTCCGCGGCCCATTAGCTAGTTGGTAGGG
>F0OV55004H9GOJ
AGCACTGTAGAGAGTTTGATCCTGGCTCAGATTGAACGCTGGCGGCATGCCTAACACATGCAAGTCGAACGGCAGCACGGGAGCTTGCTCCTGGTGGCGAGTGGCGGACGGGTGAGTAATAAATAGGAATCTGCCTAATAGTGGGGGACAACTACCGGAAACGGTAGCTAATACCGCATACGCCCTACGGGGGAAAGCGGAGGATCTTCGGACTTCGCGCTATTAGATGAGCCTATTTCTGATTAGCTTGTTGGTGGGG
>F0OV55004JBPHA
AGCACTGTAGAGAGTTTGATCCTGGCTCAGGATGAACGCTGGCGGCGTGCTTAACACATGGCAAGTCGAGCGCGATGTTGTGGAAACTCCTACGGGAGGCAGC
>F0OV55004IFGY9
AGCACTGTAGAGAGTTTGATCCTGGCTCAGGACGAACGCTGGCGGCGTGCTTAACACATGCAAGTTTAGGAGAATTTCCGATTTCGATTGGAATAGTAAACTGGCGCACGGGTGCGTAACACGTAGGCAACCTACCCTTGAGTGGGGAATAACTCCGGGAAACCGGTGCTAATACCGCATGATATTCCAGTATCGCATGGTATTGGAATTAAAGACTTGTTGCTCAAGGATGGGCCTGCGGCCTATTAGCTTGTTGGTGAGGTAACGG
>F0OV55004H23BT
AGCACTGTAGAGAGTTTGATCCTGGCTCAGGACGAACGCTGGCGGCGTGCCTAATACATGCAAGTCGAGCGGGGCTTTCTGCGTGAGGCCTTCGGGCGGATCGCAGGGAGCCCAGCGGCGAACGGGTGCGTAACACGTGGGCAACCTGCCCCGAGGACCGGGATAACTCCGGGAAACCGGAGCTAATACCGGATAGGACGGCGGACCGCATGGTCCGCCGTGGAAAGGCGGCGCGAGCTGCCACCTCGGGATGGGCCCGCGGCCCATTAG
>F0OV55004IO1NL
AGCACTGTAGAGAGTTTGATCCTGGCTCAGGACGAACGCTGGCGGCGTGCTTAATACATGCAAGTCGAGCGGACCGATGGGAGCTTGCTCCTTTAGGTTAGCGGCGGACGGGTGAGTAACACGTGGGCAACCTGCCCTGCAGACTGGGATAACTTCGGGAAACCGGAGCTAATACCGGATAACACCGAAAACCGCATGGTTTTCGGTTGAAAGGCGGCTTTTAGCTGTCACTGCAGGATGGGCCCGCGGCGCATTAGCTAGTTGGTG
>F0OV55004H4UCM
AGCACTGTAGAGAGTTTGATCCTGGCTCAGGATGAACGCTGGCGGCGTGCCTAGCACATGCAAGTCGAGCGGGGGTGGCTTAAGCAGGTTACTACGAAGGCTGCCCTAGCGGCGGACGGGTGAGTAACGCGTGAGCAACCAACCTTGTGCTGGGGGATAACAGCTGGAAACAGCTGCTAATACCGCATAAGACTACGGCACCGCATGGTGCTGTAGTAAAAAGCGCCTTAAGGCGTCGGTACAAGACGGGCTCG
>F0OV55004IU2OV
AGCACTGTAGAGAGTTTGATCCTGGCTCAGAACGAACGCTGGCGGCGTGCTTAACACATGCAAGTCGAACGCGAAAGGGACTTCGGTCCTGAGTAAAGTGGCGCACGGGTGAGTAACACGTGGATAATCTACCCGATGGACCGGGATAACACTTCGAAAGGGGTGCTAATACCGGATAAGCCCACAGGCTCCCTGGAGCTTGCGGGAAAAGGTGGGGACCTTCGGGCCTGCCGTCATCGGATGAGTCCGCGGCCCATTAGCTAGTTGGTGGGGTAA
>F0OV55004JL1QA
AGCACTGTAGAGAGTTTGATCCTGGCTCAGGATGAACGCTAGCGGCAGGCCTAATACATGCAAGTCGAACGGTAAGGACCCGCTTGCGGGTCACACGAGTGGCGTACGGGTGCGTAACGCGTATGCAACCTACCTTCAACTGGAGCATAGCCCCGAGAAATCGGGATTAATACTCCATAACATCCAGCTTTCGCATGTTAGCTGGATTAAAGTCCCGACGGTTGAAGATGGGCATGCGTGACATTAGTTAGTTGG
>F0OV55004IIITB
AGCACTGTAGAGAGTTTGATCCTGGCTCAGAACGAACGCTGGCGGCAGGCTTAACACATGCAAGTCGAGCGAGGTTTTCGGACCTAGCGGCGGACGGGTGAGTAACGCGTGGGAACATGCCCTTCACTGCGGAATAGCCTTGGGAAACTGAGAGTAATACCGCATACGCCCTTCGGGGAAGATTTATCGCCCAGGGATGAGCCCGCGTCGGATTAGCTAGTTGGTGGGGTAAAGGCCTACCAAGGCAACGATCCGTAGCTGGT
>F0OV55004IN13J
AGCACTGTAGAGAGTTTGATCCTGGCTCAGGATGAACGCTGGCGGCGTGCCTAATACATGCAAGTCGAACGAAGATCTAGCTTGCTAGATCTTAGTGGCGAACGGGTGAGTAATACATAAATAATCTGCCCATTGGACTGGGATAACTATTGGAAACGATAGCTAATACCGGATAGGTGATTTGAAGGCATCTTCGAATCATTAAAGTAGGGTCACTACACCAATGGATGAGTTTATGGCGCA
>F0OV55004IF0CK
AGCACTGTAGAGAGTTTGATCCTGGCTCAGAACGAACGCTGGCGGCGTGCTTAACACATGCAAGTCGAACGAAGGCTTCGGCCTTAGTGGCGCACGGGTGCGTAACACGTGGGAATCTGCCCTTAGGTACGGAATAACTCAGGGAAACTTGAGCTAATACCGTATGATGACTCCGGTCCAAAGATTTATCGCCTAAGGATGAGCCCGCGTCGGATTAGCTAGTTGGTGAGGTAAAGGCTCACCAAGGCGACGATCCGTAG
>F0OV55004ISQY8
AGCACTGTAGAGAGTTTGATCCTGGCTCAGGACGAACGCTGGCGGCGTGGATTAGGCATGCAAGTCGAACGGTAGTACCCCTTCGGGGGTATGAGAGTGGCGAACGGGTGAGTAACGCGTAGGTGATCTACCTTCAGATGGGGGACAACCCAGGGAAACTTGGGCTAATACCGCATGTGGCTGTAAAGCTAAAGCCGGCCTCTATTTATAAGCTGGTGTCTGGAGATGAGCCTGCGTCTGATTAGCTAGTTGGTGGGGTAACGG
>F0OV55004INVKY
AGCACTGTAGAGAGTTTGATCCTGGCTCAGATTGAACGCTGGCGGAATGCTTTACACATGCAAGTCGAACGGGCTTGAGGGGCTTGCTCCTCAAGTTAGTGGCGAACGGGTGAGTAATGCATCGGAACGTACCCAGTCGTGGGGGATAACGTAGCGAAAGTTACGCTAATACCGCATACGTCCTACGGGAGAAAGCAGGGGATCGCAAGACCTTGCGCGATTGGAGCGGCCGGTGTCTGATTAGCTAGTTGGTAGGGTAAAGG
>F0OV55004I3I6D
AGCACTGTAGAGAGTTTGATCCTGGCTCAGATTGAACGCTAGCGGCATGCTTAACACATGCAAGTCGAACGGCAGCGGAGGAAAGCTTGCTTTCCTGCCGGCGAGTGGCGGACGGGTGAGTAATGCATGAGAATCTGCCCAGTAGCGGGGGACAACTTGGTGAAAACCAAGCTAATACCGCATACGCCCTACGGGGGAAAGGCTTCGGCCACTATTGGATGAGCTCATGTCGGATTAGCTAGTTGGTAGGG
>F0OV55004IDWUV
AGCACTGTAGAGAGTTTGATCCTGGCTCAGGACGAACGCTGGCGGCGTGCCTAACACATGCAAGTCGAACGGGGTAGCAATACCCAGTGGCGGACGGGTGCGTAACACGTGAGGAACATGTCTTTCGGTGGGGGATAGCCGGCCCAACGGCCGGGTAATACCGCATACGCTGACTTGAGCTCCTGCTCGAGTTCGGAAAGCAGCAATGCGCCGATTGAGTGCCTCGCGGCCTATCAGCTAGTTGGTGAGGTAA
>F0OV55004ITPYZ
AGCACTGTAGAGAGTTTGATCCTGGCTCAGAACGAACGCTGGCGGCAGGCCTAACACATGCAAGTCGAACGCACCTTTCGGGGTGAGTGGCAGACGGGTGAGTAACGCGTGGGAACGTGCCTTTCGGTTCGGGATAACCCAGGGAAACTTGGGCTAATACCGGATACGCCCTCCGGGGGAAAGATTCATTGCCGAAAGATCGGCCCGCGTCGGATTAGCTAGTTGGTGGGGTAAAAGCCTACCAAGGCGACGATCCGTAGCTGGTCTGAGAGGATGACCAG
>F0OV55004JHNZK
AGCACTGTAGAGAGTTTGATCCTGGCTCAGGATGAACGCTGGCGGCGTGCCTAACACATGCAAGTCGAGCGGCACCTTCGGGTGTAGCGGCGGACGGGTTAGTAACGCGTGGGAACGTGCCCTTCTCTACGGAATAGCCTCGGGAAACTGAGAGTAATACCGTATACGCCCTTTGGGGGAAAGATTTATCGGAGAAGGATCGGCCCGCGTCTGATTAGATAGTTGGTGGGGTAATGGCCTACCAAGTCTACGATCAGTAGCTGGTTTTAGAGGA
>F0OV55004ITD6O
AGCACTGTAGAGAGTTTGATCCTGGCTCAGGACGAACGCTGGCGGCGTGCCTAATACATGCAAGTCGAGCGGACCGAAGGGAGCTTGCTCCTTTAGGTTAGCGGCGGACGGGTGAGTAACACGTGGGCAACCTGCCCTGCAGACTGGGATAACTTCGGGAAACCGGAGCTAATACCGGATAACACCGAAAACCGCATGGTTTTCGGTTGAAAGGCGGCTTTTAGCTGTCACTGCAGGATGGGCCCGCGGCGCATTAGCTAGTTGGTGAGG
>F0OV55004I7D2Y
AGCACTGTAGAGAGTTTGATCCTGGCTCAGAATGAACGCTGGCGGCGTGCCTAACACATGCAAGTCGTACGAGAAAGGGGCTTCGGCCCTGAGTAGAGTGGCGCACGGGTGAGTAACGCGTGGGTAACCTACCTCACGGTCTGGGATAACTTTGCGAAAGTGGAGCTAATACCGGACGGTCTAGCCATTTTATCGATGGTTGGTAAAGGTGGCCTCTTTTAAGCTACTGCCGTAAGATGGGCCCGCGTCTCATTAGCTAGTTGGTAGGGTAACGG
>F0OV55004I5A44
AGCACTGTAGAGAGTTTGATCCTGGCTCAGATTGAACGCTGGCGGCATGCCTTACACATGCAAGTCGAACGGTAACAGGTCTTCGGATGCC
>F0OV55004INQHI
AGCACTGTAGAGAGTTTGATCCTGGCTCAGATTGAACGCTGGCGGAATGCTTTACACATGCAAGTCGGGCGGCAGCATGGACTTCGGTCTGATGGCGAGCGGCGAACGGGTGAGTAATGCATCGGAACGTACCCAGTCGTGGGGGATAACTACGCGAAAGCGTAGCTAATACCGCATACGTCCTACGGGAGAAAGCAGGGGATCGCAAGACCTTGCGCGATTGGAGCGGCCGATGTCTGATTAG
>F0OV55004H9OX6
AGCACTGTAGAGAGTTTGATCCTGGCTCAGAACGAACGCTGGCGGCGCGCTTAACACATGCAAGTCGAACGAGAAGGCGGAGCAATCCGCTGGTACAGTGGCGAACGGGTGAGGAATACATGGGTAACCTACCCGCGAGTGGGGGATAACCCGCCGAAAGGCGGGCTAATACCGCGTGCGCTTCCGGTCTTGCGGGATCGGAAGGAAAGCTGCCCCAAGGGGGTGGCGCTCACGGATGGGCTCATGTCCTATCAGCTGGTTGGTAGGG
>F0OV55004INDYI
AGCACTGTAGAGAGTTTGATCCTGGCTCAGAACGAACGCTGGCGGCGTGCTTAACACATGCAAGTCAAGGAGAAGGTTCCTTCGGGAATCATTAAACTGGCGCACGGGTGAGTAACGCGTGAGAAACCTGCCCTAGAGATTGGGACAACAACCCGAAAGGGTTGCTAATACTAAATAAGCCCACGATTCGCATGTTTTGTGGGAAAAGGCCGGGGTAACCTGGCGCTTTGGGATGGTCTCGCGTATCATTAGCTAGTTGGTGAGGTAACGGCT
>F0OV55004IM0S7
AGCACTGTAGAGAGTTTGATCCTGGCTCAGGATGAACGCTGGCGGCGTGCTTAACACATGCAAGTCGAACGAGGTCCAACCTTCGGGTGAAGACCTAGTGGCGAACGGGTGAGTAACACGTGGGGAACCTGCCCTTCTCTTCGGGATAACGTCGGGAAATCGGCGCTAATACCGGATACTCCTTGCGGATCGCATGGTCTGCTCGAGAAAGCTCCGGCGGAGATGGATGGCCCCGCGGCCCATTAGCTAGTTGGTGAGGTAAT
>F0OV55004IV4LP
AGCACTGTAGAGAGTTTGATCCTGGCTCAGAACGAACGCTGGCGGCATGCCTAACACATGCAAGTCGAACGAGACCTTCGGGTCTAGTGGCGCACGGGTGCGTAACGCGTGGGTAACCTGCCCTTTGGAGGGGGACAACATCTGGAAACGGATGCTAATACCGCATAAGTCGTCTTCGGACGGGAAAGGTGGCTTCGGCTACCGCCAGAGGATGGGCCCGCGTCCCATCAGCTAGTTGGTAGGGTAAAAGCCTACCAAGGCAACGACGGGTAG
>F0OV55004H5N1W
AGCACTGTAGAGAGTTTGATCCTGGCTCAGGACGAACGCTGGCGGCGCGCTTAACACATGCAAGTCGTACGTGATCTCCGAGCAATCGGAGTGAAAGTGGCGAACGGGTGAGTAACGCGTAGACAACTTGCCTGAAAGTTTGGAATAGCTTCGGGAAACTGAGATTAATACCGAATGTGGCAACAAGTTTTTCTTCTTGTTGTTAAAGGGGGCGCAAGCTCTCGCTTTCAGATAGGTCTGCGTACTATTAGCTAGTTGGTG
>F0OV55004H77A5
AGCACTGTAGAGAGTTTGATCCTGGCTCAGAATGAACGCTGGCGGCGTGCTTAACACATGCAAGTCGAACGAGAAAGGGATTGCTTGCAGTCCCGAGTAGAGTGGCGCACGGGTGAGTAACACGTAGATAATCTGCCTTCAAGCCTGGGATAACTATTCGAAAGGGTGGCTAATACCGGATAAAGTCGATCTACACAAGTAGATTGATGAAAGATTGCCTCTTCTTGAAAGCAATTGTTTGGAG
>F0OV55004JK3HL
AGCACTGTAGAGAGTTTGATCCTGGCTCAGAACGAACGCTGGCGGCGCGTTTTAAGCATGCAAGTCGAACGGTAAAAGGGTGCTTGCACCCTTTGAGAGTGGCGAACGGGTGAGTAACACGTAGGTGATCTGCCCTTTGGTTGGGGATAGCCTGTGGAAACACAGGGTAATACCGAATAAGATCGGGACTCTTTGGAGATCCGATGAAAGCAGCTTCGGCTGCACCGAAGGATGAGCCTGCGGCTGATTAGCTTGTTGGG
>F0OV55004JFWTD
AGCACTGTAGAGAGTTTGATCCTGGCTCAGAACGAACGCTGGCGGCATGCCTAACACATGCAAGTTGAACGAGAAAGCTCCTTCGGGAGTGAGTAGAGTGGCGCACGGGTGAGTAACGCGTGGGAACCTACCAAGCAGTAGGGAATAACCTCGGGAAACTGAGGCTAATACCGCATACGCCTTCGGGGAAGATTATCGCTGTTTGATGGTCCGCGTCTGATTAGCTAGTTGGTGAGGTAATGGCTCACCAAGGCGACG
>F0OV55004ICE3W
AGCACTGTAGAGAGTTTGATCCTGGCTCAGGACGAACGCTGGCGGCGGGCCTAACACATGCAAGTCGTGGGAGAACCAGTCTCTTCGGAGACTGGGGAGACCGGCGGATGGGTGAGTAACGCGTAGGCAACCTGCCTGGAGGACGGGGATAACATCGCGAAAGTGGTGCTAATACCCGATGATGCAGCGGCCCCGCATGGGGACAGTTGTTAAAGGTTGTTTTCGGACAGCCGCCGATGGGGGGGTTCGCGTCCTATCAGCTAGTTGGG
>F0OV55004JREEY
AGCACTGTAGAGAGTTTGATCCTGGCTCAGGACGAACGCTGGCGGCGTGCCTAATACATGCAAGTCGAGCGGGGCTTTCTGCGTGAGGCCTTCGGGCGGATCGCAGGGAGCCCAGCGGCGAACGGGTGCGTAACACGTGGGCAACCTGCCCCGAGGACCGGGATAACTCCGGGAAACCGGAGCTAATACCGGATAGGACGGCGGACCGCATGGTCCGCCGTGGAAAGGCGGCGCGAGCTGCCACCTCGGGATGGGCCCGCGGCCCATTAG
>F0OV55004I25GO
AGCACTGTAGAGAGTTTGATCCTGGCTCAGAACTAACGCTAGCGGCGTGCTTAACACATGCAAGTCTTACGAGAAAGTTCACTTCGGTGGATGAGTACAGTGGCGCACGGGTGAGTAACACGTGGATAATCTGCCCTTCAGTCGGGGATAACTCATCGAAAGATGGGATAATACTCGATGATGCCTGTCCGTTTCGACGGATTCGCCAAAGGTGGCCTCTCCTTGGAAGCTACCGCTGAGGGATGAGTTCG
>F0OV55004H8QBS
AGCACTGTAGAGAGTTTGATCCTGGCTCAGGATGAACGCTAGCGACAGGCCTAACACATGCAAGTCGAACGGCAGCACGGGGGCAACCCTGGTGGCGAGTGGCGGACGGGTGAGTAATGCATAGGAATCTGCCTGGCAATGGGGGACAACTTGGGGAAACTCAAGCTAATACCGCATACGCCCTACGGGGGAAAGCGGGGGATCTTCGGACCTCGCGTTGTTAGATGAGCCTATGTCCGATTAGCTAGTTGGTAGGGTAGGG
>F0OV55004ISO2E
AGCACTGTAGAGAGTTTGATCCTGGCTCAGAACGAACGCTGGCGGCGTGCCTAATACATGCAAGTCGAGCGGACCGATGGGAGCTTGCTCCTTTAGGTTAGCGGCGGACGGGTGAGTAACACGTGGGCAACCTGCCCTGCAGACTGGGATAACTTCGGGAAACCGGAGCTAATACCGGATAACACCGAAAACCGCATGGTTTTCGGTTGAAAGGCGGCTTTTAGCTGTCACTGCAGGATGGGCCCGCGGCGCATTAGCTAGTTGGTG
>F0OV55004IF0KV
AGCACTGTAGAGAGTTTGATCCTGGCTCAGGATGAACGCTGGCGGCATGCCTAATACATGCAAGTCGAACGCACTAGTTTACTAGTGAGTGGCGAACGGGTGAGTAACACGTAGATAACCAACCCTAAAGACGAGGATAACCCGGGGAAACCTGGACTAATACTGGATAGGAGCTAATTTCACAAGGGATTAGTTTTAAAGGCGCATTAAAGCGCCGCTATAGGATGGGACTGCGTCGCATTAGCTAGTTGGTGGGGTAACGGCCTACCAAGG
>F0OV55004H7C4L
AGCACTGTAGAGAGTTTGATCCTGGCTCAGAACGAACGCTGGCGGCGTGCTTAACACATGCAAGTCGAACGCGAAAGGGACCTTCGGGTCCTGAGTAAAGTGGCGCACGGGTGAGTAACACGTGGATAATCTACCCGGTGATCTGGGATAACATTCCGAAAGGAGTGCTAATACCGGATAAGCCCACGGGCTCTTCGGAGCTTGCGGGAAAAGGTGGGGACCTTCGGGCCTACTGTCATTGGATGAGTCCGCGGCCCATTAGCTAGTTGGTAGGG
>F0OV55004JEHMP
AGCACTGTAGAGAGTTTGATCCTGGCTCAGGATGAACGCTGGCGGCGTGCCTAACACATGCAAGTCGAGCGGAGATTACGAGGAGTACTTGTACAAATTGTAATCTTAGCGGCGGACGGGTGAGTAACACGTGAGGAACCTGCCCTTGAGTGGGGAATAACACCGAGAAATGGGTGCTAATACCGCATAATGTCTTGGAAGCGCATGCTTTCGGGACCAAAGGATTTATTCGCTTAAGGATGGACTCGCGTCCGATTAGG
>F0OV55004JDYLK
AGCACTGTAGAGAGTTTGATCCTGGCTCAGGATGAACGCTGGCGGCGTGCTTAACACATGCAAGTCGAGCGCGATGTTGTGGAAACTCCTACGGGAGGCAGC
>F0OV55004I3HX7
AGCACTGTAGAGAGTTTGATCCTGGCTCAGAACGAACGCTGGCGGCGTGCCTAAGACATGCAAGTCGTGCGGAAAGGCTCCTTCGGGAGTACTCGAGCGGCGCACGGGTGAGTAACACGTGGGTAATCTACCTGAGGGTCTGGGATAACTCCGGGAAACTGGGGCTAATACCAGATGAGACCACGGCGTCTTCGGATGCAGCGGTCAAAGATGGCCTCTCCTTGGAAGCTATCGCCCGCAGATGAGCCCGCGT
>F0OV55004IZQBX
AGCACTGTAGAGAGTTTGATCCTGGCTCAGGACGAACGCTGGCGGCGTGCCTAACACATGCAAGTCTACTCAGCAATGGGTGGCGAACGGGTGAGTAACGCGTAGACAATCTGCCCTTTAATCACGAATAACCTAGTGAAAACTGGACTAACACGGGATGTGGTCGCGATACGGCATCATATGCGATCAAAGACGTAGTCGTTAAAGGAGGAGTCTGCGTAACATTAGCTAGTTGGTAAGGTAACGGCTTACCAAGGCG
>F0OV55004H6NJA
AGCACTGTAGAGAGTTTGATCCTGGCTCAGGACGAACGCTGGCGGCGTGCTTAACACATGCAAGTCGAACGGAAAGGCCCTGCTTTTGTGGGGTGCTCGAGTGGCGAACGGGTGAGTAACACGTGAGTAACCTGCCCTTGACTTTGGGATAACTTCAGGAAACTGGGGCTAATACCGGATAGGAGCTCCTGCTGCATGGTGGGGGTTGGAAAGTTTCGGCGGTTGGGGATGGACTCGCGGCTTATCAGCTTGTTGGTGGGGTAGTGGCTT
>F0OV55004JP3TY
AGCACTGTAGAGAGTTTGATCCTGGCTCAGAACGAACGCTGGCGGCGTGCTTAACACATGCAAGTCGAACGTGAAAGGGACTTCGGTCCTGAGTAAAGTGGCGCACGGGTGAGTAACACGTGGATAATCTACCCGATGGACCGGGATAACACTTCGAAAGGGGTGCTAATACCGGATAAGCCCACAGGCTCTTTGGAGTTTGCGGGAAAAGGTGGGGACCTTCGGGCCTACTGTCATTGGATGAGTCCGCGGCCCATTAGCTAGTTGGTAGGGTAATGG
>F0OV55004I41FX
AGCACTGTAGAGAGTTTGATCCTGGCTCAGAATGAACGCTGGCGGCGTGCTTAACACATGCAAGTCGAGCGCGATGTTGTGGAAACTCCTACGGGAGGCAGC
>F0OV55004IP5DE
AGCACTGTAGAGAGTTTGATCCTGGCTCAGGATGAACGCTGGCGGCGTGCCTAACACATGCAAGTCGAACGGGACACTTGTTTTCGGATGAGTGTTTAGTGGCGGACGGGTGAGTAACGCGTGAGCAACCTGCCTTTCAGAGGGGGACAACAGTTGGAAACGACTGCTAATACCGCATAAAGTATCGGAATGGCATCATTTTGATACCAAAGATTTATCGCTGAAAGATGGGCTCGCGTCTGATTAG
>F0OV55004I2IU9
AGCACTGTAGAGAGTTTGATCCTGGCTCAGAATGAACGCTGGCGGCGTGCTTAACACATGCAAGTCGAACGAGAAAGGGATTGCTTGCAGTCCCGAGTAGAGTGGCGCACGGGTGAGTAACACGTAGATAATCTGCCTTCAAGCCTGGGATAACTATTCGAAAGGGTAGCTAATACCGGATAAAGTCGATCTACACAAGTAGATTGATGGAAGATTGCCTCTTCTTGAAAGCAATTGTTTGGAG
>F0OV55004JQ5E1
AGCACTGTAGAGAGTTTGATCCTGGCTCAGGATGAACGCTGGCGGCGTGCCTAATACATGCAAGTCGAACGCACTAGTTTACTAGTGAGTGGCGAACGGGTGAGTAACACGTAGGTAATCTGCCCTTAAGACGAGGATAACCGTTGGAAACGATGGCTAAGACTGGATAGGAACATTGAAGGCATCTTTGATGTTTTAAAAGACCTAGCAATAGGTATGCTTAAGGAGGGGCCTGCGGCGCATTAGTTAGTTGGTGAGGTG
>F0OV55004IINES
AGCACTGTAGAGAGTTTGATCCTGGCTCAGAACGAACGCTGGCGGCGTGCTTAACACATGCAAGTCGAACGCGAAGGGACTTCGGTCCTGAGTAAG
>F0OV55004JL5JZ
AGCACTGTAGAGAGTTTGATCCTGGCTCAGAACGAACGCTGGCGGCATGCCTAACACATGCAAGTCGAACGGGATCCGGGGCTTCGGCTCCGGTGAGAGTGGCGGACGGGTGAGTAACGCGTGGGAACCTGCCCGGCGGTCGGGAATAACCGCGGGAAACCGCGGCTAATACCGGATACGCCCCCTTGGGGGGAAAGATTCATCGCCGTCGGAGGGGCCCGCGTCGGATTAGGTAGTTGGTGGGGTAACGGCCCACCAAGCCTGCGATCCGTAGC
>F0OV55004H6LO8
AGCACTGTAGAGAGTTTGATCCTGGCTCAGAACGAACGCTGGCGGCAGGCTTAACACATGCAAGTCGAGCGAAGCCTTCGGGCTTAGCGGCGGACGGGTTAGTAACGCGTGGGAACGTGCCCTTCACTACGGAATAGTCCCGGGAAACTGGGTTTAATACCGTATACGCCCTTCGGGGAAGAATTTCGGTGAGGGATCGGCCCGCGTTAGATTAGATAGTTGGTGGGGTAATGGCCTACCAAGTCTACGATCTATAGCTGGTTTTAGAGG
>F0OV55004JW4GG
AGCACTGTAGAGAGTTTGATCCTGGCTCAGGACGAACGCTGGCGGCGTGCCTAATACATGCAAGTCGAGCGGGGCTTTCTGCGTGAGGCCTTCGGGCGGATCGCAGGGAGCCCAGCGGCGAACGGGTGCGTAACACGTGGGCAACCTGCCCCGAGGACCGGGATAACTCCGGGAAACCGGAGCTAATACCGGATAGGACGGCGGACCGCATGGTCCGCCGTGGAAAGGCGGCGCGAGCTGCCACCTCGGGATGGGCCCGCGGCCCATTAG
>F0OV55004IN1AM
AGCACTGTAGAGAGTTTGATCCTGGCTCAGATTGAACGCTGGCGGCATGCTTTACACATGCAAGTCGAACGGTAACAGGGGCTTCGGCCCGCTGACGAGTGGCGAACGGGTGAGTAATGCATCGGAACGTACCCAGTCGTGGGGGATAACTACGCGAAAGCGTAGCTAATACCGCATACGCCCTGAGGGGGAAAGCGGGGGACCGAAAGGCCTCGCGCGATTGGAGCGGCCGATGTCGGATTAGCTAGTTGGTGGGGTAAAGGCCTACCAAGG
>F0OV55004IWNQI
AGCACTGTAGAGAGTTTGATCCTGGCTCAGGATGAACGCTGGCGGCGCGCCTCATACATGCAAGTCGAGCGGGGCGGCATGAAAAGCTTGCTTTTCGTGCCTGCCTAGCGGCGGACGGGTGCGTAACACGTGGGCAACCTACCCCTCAGACGGGGATAACTCCGGGAAACCGGGGCTAATACCGGATGCGCTTGCAGGGCCGCATGGCCGCGCAAGGAAAGGTTCGCAAGAGCCGCTGAGGGATGGGCCCGCGGCCCA
>F0OV55004IND8K
AGCACTGTAGAGAGTTTGATCCTGGCTCAGAACGAACGTTAGCGGCGTGCTTAACACATGCAAGTCGAACGAGAAAGTGTCTTCGGACATGAGTAGAGTGGCGCACGGGTGAGTAACACGTGGGTATCTGCCCTTTGGCGGGGGACAACATCTGGAAACGGATGCTAATACCGCATAAGTCGGCTTCGGCCGGGAAAGGTGGCTTCGGCTACCGCCAGAGGATGGGCCCGCGTCCCATCAGCTAGTTGGTAAGGTAACGGCTTACCAAGG
>F0OV55004IK9DE
AGCACTGTAGAGAGTTTGATCCTGGCTCAGAATGAACGCTGGCGGCGTGCTTAACACATGCAAGTCGAACGAGAAAAAGATTGCTTGCAATCTTGAGTAGAGTGGCGCACGGGTGAGTAACACGTAGATAATCTACCTTCAAGCCCGGGATAACCCTTCGAAAGGATGGCTAATACCGGATGCAGTTTCTATACACAGGTGTAGAGATGAAAGATTGCCTCTTCATGAAAGCAGTTATTTGGAGA
>F0OV55004IITCE
AGCACTGTAGAGAGTTTGATCCTGGCTCAGAACGAACGCTGGCGGCGCGTTTTAAGCATGCAAGTCGAGCGCACCTTCGGGTGAGCGGCAGACGGGTGAGTAACGCGTGGGAATCTACCCATCCCTACGGAATAGCTCCGGGAAACTGGAATTAATACCGTATACGCCCTACGGGGGAAAGATTTATCGGGGATGGATGAGCCCGCGTTGGATTAGCTAGTTGGTGGGGTAATGGCCTACCAAGGCGACGATCCATAGCT
>F0OV55004IV36O
AGCACTGTAGAGAGTTTGATCCTGGCTCAGGACGAACGCTGGCGGCGTGCCTAATACATGCAAGTCGAGCGGGGCTTTCTGCGTGAGGCCTTCGGGCGGATCGCAGGGAGCCCAGCGGCGAACGGGTGCGTAACACGTGGGCAACCTGCCCCGAGGACCGGGATAACTCCGGGAAACCGGAGCTAATACCGGATAGGACGGCGGACCGCATGGTCCGCCGTGGAAAGGCGGCGCGAGCTGCCACCTCGGGATGGGCCCGCGGCCCATTAG
>F0OV55004IGOMJ
AGCACTGTAGAGAGTTTGATCCTGGCTCAGAACGAACGCTGGCGGCATGCTTAACACATGCAAGTCGAACGTGAAAGTTTCCTTCGGGAGACGAGTAAAGTGGCGCACGGGTGAGTAACACGTGGATAATCTACCCGATGGTTCGGGATAACCTTCCGAAAGGGGGCTAATACCGAATAAGCTCACGACATCCTAGGATGATGTGGGAAAAGGGGGCTTCGGCTTCTGTCATCGGATGAGTCCGCGGCCCATTAGCTAGTTGGTGGGGTAA
>F0OV55004IRTN1
AGCACTGTAGAGAGTTTGATCCTGGCTCAGGATGAACGCTAGCGGTGCGCCTAACACATGCAAGTCGAGCGATATAGCGGCGAACGGGTGAGTAACACGTTGGAACCTGCCTCGAACTCAGGGATAGCCATCCGAAAGGATGATTAATACCGGATAGTCCCGAAAGGGTAAAGATTTTTCGGTTCGAGAGGGGCCTGCGGCCTATCAGCTAGTTGGTAAGGTAATGGCTTACCAAGGCTATGACGGGTAACTGGTGTGAGAG
>F0OV55004JJSH7
AGCACTGTAGAGAGTTTGATCCTGGCTCAGGATGAACGCTGGCGGCGTGTCTAACACATGCAAGTCGAGCGGAGATTACGAGGAGTACTTGTACAAATTGTAATCTTAGCGGCGGACGGGTGAGTAACACGTGAGGAACCTGCCCTTGAGTGGGGAATAACACCGAGAAATGGGTGCTAATACCGCATAATGTCTTGGAAGCGCATGCTTTCGGGACCAAAGGATTTATTCGCTTAAGGATGGACTCGCGTCCGATTAGG
>F0OV55004I53EI
AGCACTGTAGAGAGTTTGATCCTGGCTCAGAACGAACGCTGGCGGCGTGCCTAACACATGCAAGTCGAACGAGAAAGTTCCCTTCGGGGGATGAGTAGAGTGGCGCACGGGTGAGTAACACGTGGATAATCTGCCTGATAATCTGGGATAACATTCCGAAAGGAATGCTAATACCGGATAAGCCCACAGTATCTTCGGATACAGCGGGAAAAGATGGCCTCTTCTTGAAAGCTATTGTTATCAGATGAGTCCG
>F0OV55004H27K4
AGCACTGTAGAGAGTTTGATCCTGGCTCAGGACGAACGCTGGCGGCGTGCTTAACACATGCAAGTCAACTTGAGGGGGCAACTCTGATGGTGGCGAACGGGTGAGTAACGCGTAGACAATCTGCCCCTCAGTCTGGAATAATTCATGGAAACGTGGACTAATACCGGATAATGTCTTTCAGATGCATGTTTGAAGGATTAAAGATCTCGAATTGCTGAGGGATGAGTCTGCGTGGCATTAG
>F0OV55004IPDF7
AGCACTGTAGAGAGTTTGATCCTGGCTCAGAATGAAGGCTGGCGGCGTGCCTAACACATGCAAGTCGAACGAGAAATTTCCCGCTTGCGGGAGAGAGTAAAGTGGCGCACGGGTGAGTAACGCGTGGGTAACCTGCCCTTGAATCGGGGATAACCTTGCGAAAGCGTTGTTAATACCGGATATTGTCACAAGGACTATGGTTTTTGTGATGAAAGGTGACCTCTTCATGAAAGTTGCCGTTTAAGGATGGGCCCGCGTACCATTAGCTTG
>F0OV55004IUOLM
AGCACTGTAGAGAGTTTGATCCTGGCTCAGGATGAACGCTGGCGGCGTGCCTAACACATGCAAGTCTACTCAGCAATGGGTGGCGAACGGGTGAGTAACGCGTAGATAATCTGCCCTTTAATCACGGATAACCTAGTGAAAACTGGACTAATACGGGATATTATCACTGATTGGCATCAATGGTGATGAAAGACTACAGGTCGTTAAAGGATGAGTCTGCGTATCATTAGCTAGTTGGCGGGGTAACGG
>F0OV55004IQHVM
AGCACTGTAGAGAGTTTGATCCTGGCTCAGAATGAACGCTGGCGGCGTGCCTAACACATGCAAGTCGTACGAGAAATCCCGGGCTTGCTCGGGAGAGTAAAGTGGCGCACGGGTGAGTAACACGTGGGTAACCTGCCCTTGAATTTGGGATAACTTCGCGAAAGCGACGCTAATACCGAATATTATGACATTAACTTCGGTTTTTGTTATGAAAGGTGACCTCTTCTTGAAAGTTGCCGTTTAAGGATGGGCTCGCGCACCATTAG
>F0OV55004IS2A2
AGCACTGTAGAGAGTTTGATCCTGGCTCAGGACGAACGCTGGCGGCGTGCCTAATACATGCAAGTCGAGCGGACCGATGGGAGCTTGCTCCTTTAGGTTAGCGGCGGACGGGTGAGTAACACGTGGGCAACCTGCCCTGCAGACTGGGATAACTTCGGGAAACCGGAGCTAATACCGGATAACACCGAAAACCGCATGGTCTTCGGTTGAAAGGCGGCTTTTAGCTGTCACTGCAGGATGGGCCCGCGGCGCATTAGCTAGTTGG
>F0OV55004IQAJR
AGCACTGTAGAGAGTTTGATCCTGGCTCAGAACGAACGCTGGCGGCAGGCCTAACACATGCAAGTCGAGCGATCCCTTCGGGGATAGCGGCGGACGGGTGAGGAACGCGTGGGAATATGCCCTTCTCTACGGAATAGCCCAGGGAAACTTGGATTAATACCGTATACGCCCTTCGGGGAAAGATTTATCGGAGAAGGATTAGCCCGCGTTGGATTAGGTAGTTGGTGGGGTAATGGCCTACCAAGCCGACGATCCATAGCTGGTTTGAGAGG
>F0OV55004IACUF
AGCACTGTAGAGAGTTTGATCCTGGCTCAGGACGAACGCTGGCGGCGTGCTTAACACATGCAAGTGGAGCGACGAATCGGACTTCGGTCCGAGGCAAAGCCGCGAACGGGTGAGTAACACGTGGGTAACCTGCCCCGATGATTGGGACAACCTCGGGAAACCGAGGCTAATACCAAATGTGCTCACACTCCCCGAGGAGTGTGAGGAAAGGAAGCTTCGGCCTCCGCATCGGGATGGGCCCGCGGCGCATTAGCTTGTTGGTGGGGTAAA
>F0OV55004IR1SU
AGCACTGTAGAGAGTTTGATCCTGGCTCAGGATGAACGCTAGCGGTGCGCCTAACACATGCAAGTCGAGCGATATAGCGGCGAACGGGTGAGTAACACGTTGGAACCTGCCTCGAACTCAGGGATAGCCATCCGAAAGGATGATTAATACCGGATAGTCCCGAAAGGGTAAAGATTTTTCGGTTCGAGAGGGGCCTGCGGCCTATCAGCTAGTTGGTAAGGTAATGGCTTACCAAGGCTATGACGGGTAACTGGTGTGAGAG
>F0OV55004ILP73
AGCACTGTAGAGAGTTTGATCCTGGCTCAGAACGAACGTTGGCGGCGTGCTTAACACATGCAAGTCGAACGAGAAAGATTCCTTCGGGGATCGAGTAAAGTGGCGCACGGGTGAGTAACGCGTAAGTAATCTACCCTTGCATCTGGAATAACTACGGGAAGCTGTAGCTAATACTGGATACGTTCTCCATTCTGCGGGATGGAGAAGAAAGATGACCTCTTCTTGAAAGTTATCGTGCAAGGAGGAGCTTGCGTACCA
>F0OV55004IR9UL
AGCACTGTAGAGAGTTTGATCCTGGCTCAGGATGAACGCTAGCGGCAGGCTTAACACATGCAAGTCGAGGGGTAACAGGGGTAGCAATACCTGCTGACGACCGGCGAACGGGTGAGTAACGCGTGGGAACATGCCCTTCACTGCGGAATAGCCTTGGGAAACTGAGAGTAATACCGCATACGCCCTTCGGGGAAGATTATCGGTGAAGGATTGGCCCGCGTTGGATTAGGTAGTTGGTGGGGTAATGGCCTACCAAGCCGACGATCCA
>F0OV55004ITOJ4
AGCACTGTAGAGAGTTTGATCCTGGCTCAGAACGAACGCTGGCGGCGTGCTTAACACATGCAAGTCGTACGAGAAAGTTTCCTTCGGGAGATGAGTAGAGTGGCGCACGGGTGAGTAACACGTGGATAATCTGCCCAATGGACCGGGATAACACTTCGAAAGGGGTGCTAATACCGGATAAGCCCACAGGCTCTTCGGAGCTTGCGGGAAAAGGTGGGGACCTTCGGGCCTGCCGTCATTGGATGAGTCCGCGGCCCATTAG
>F0OV55004INYOK
AGCACTGTAGAGAGTTTGATCCTGGCTCAGAACGAACGCTGGCGGCGTGCTTAACACATGCAAGTCGAACGTGAAAGGGACTTCGGTCCTGAGTAAAGTGGCGCACGGGTGAGTAACACGTGGATAATCTACCCGATGGACCGGGATAACACTTCGAAAGGGGTGCTAATACCGGATAAGCCCACAGGCTCTTTGGAGTTTGCGGGAAAAGGTGGGGACCTTCGGGCCTACTGTCATTGGATGAGTCCGCGGCCCATTAGCTAGTTGGTAGGGTAATGG
>F0OV55004IIOFE
AGCACTGTAGAGAGTTTGATCCTGGCTCAGAACGAACGCTGGCGGCGTGGATTAGGCATGCAAGTCGAGCGAGAAAGTCCGCTTCGGTGGATGAGTACAGCGGCGAACTGGTGAGTAACAGGTGGGTAACGTGCCCGAATGTGGGGGATAGCTCAGGGAAACCTGAATTAATACCGCATATTCACTATTGGAATAATTTAATAGTGGAAAGATGCGCTTCGCGCGTGTCGCATTCGGATCGGCCCGTCTCCGA
>F0OV55004I2I0N
AGCACTGTAGAGAGTTTGATCCTGGCTCAGATGAACGCTGGCGGCGTGCCTAATACATGCAAGTCGAGCGGGGCTTTCTGCGTGAGGCCTTCGGGCGGATCGCAGGGAGCCCAGCGGCGAACGGGTGCGTAACACGTGGGCAACCTGCCCCGAGGACCGGGATAACTCCGGGAAACCGGAGCTAATACCGGATAGGACGGCGGACCGCATGGTCCGCCGTGGAAAGGCGGCGCGAGCTGCCACCTCGGGATGGGCCCGCGGCCCATTAG
>F0OV55004H452I
AGCACTGTAGAGAGTTTGATCCTGGCTCAGGACGAACGCTGGCGGCGTGCCTAATACATGCAAGTCGAGCGGGGCTTTCTGCGTGAGGCCTTCGGGCGGATCGCAGGGAGCCCGGCGGCGAACGGGTGCGTAACACGTGGGCAACCTGCCCCGAGGGCCGGGATAACTCCGGGAAACCGGAGCTAATACCGGATAGGACGGCGGACCGCATGGTCCGCCGTGGAAAGGCGGCGCGAGCTGCCACCTCGGGATGGGCCCGCGGCCCATTAACTAGTTGGG
>F0OV55004JEQH2
AGCACTGTAGAGAGTTTGATCCTGGCTCAGAATCAACGCTGGCGGCGTGCCTAACACATGCAAGTCGCGCGCGAAAGGGGGGCAACTCCCGAGTAGAGCGGCGGACGGGTGAGTAACGCGTGGGTGATCTGCCTCCGAGTGGGGAATAACACCGGGAAACTGGTGCTAATACCGCATGACATCCTCGGTTCAGACCGAGGATCAAAGCCGGGGACCGCAAGGCCTGGCGCTTGGAGATGAGCCCGCGTCCGATTAG
>F0OV55004IAK3A
AGCACTGTAGAGAGTTTGATCCTGGCTCAGATTGAACGCTGGCGGCATGCTTAACACATGCAAGTCGAACGGTAACAGGCCTTCGGGCGCTGACGAGTGGCGGACGGGTGAGTAATACATGGGAATCTGCCCTTAGGTGGGGGATAACGTTGGGAAACTAACGCTAATACCGCATAACCTCTTTGGAGCAAAGCGTGGGATCTTCGGACCACGTGCCAAAGGATGAGCCCATGTCTGATTAGCTAGTTGGTGAGGTAACGG
>F0OV55004H7OEG
AGCACTGTAGAGAGTTTGATCCTGGCTCAGGATGAACGCTAGCGACAGGCCTAACACATGCAAGTCGAACGGGATTTATCCTTCGGGGTAATGAGAGTGGCGCACGGGTGAGTAACGCGTATGCAACCTACCTGTAACTGGGGAATAGCTCCCTGAAAGGGGAATTAACACCGCATAAGACCACACTTTCGCATGGAAGAGTGGTAAAATATTTATAGGTTACAGATGGGCATGCGTGACATTAGTTTGTTGGTGAGGTAACGG
>F0OV55004IA2E2
AGCACTGTAGAGAGTTTGATCCTGGCTCAGAATCAACGCTGGCGGCGCGCCTAACACATGCAAGTCGAGCGAGAATTGGTAGCAATACCTTAGTAAAGCGGCGTACGGGTGAGTAACACGTAGGTATCCACCTCTTAGTGGGGAATAACTCGGGGAAACCTGAGCTAATACCGCATAAGTCCGAGAGGAGAAAGCAGCAATGCGCTGAGAGAGGAGCCTGCGGCCGATTAGCTAGATGGCGGGGTAATGG
>F0OV55004H97GH
AGCACTGTAGAGAGTTTGATCCTGGCTCAGGATGAACGCTAGCGGCAGGCCTAACACATGCAAGTCGAGGGGTAACGATGGTAGCTTGCTACCAGTCGACGACCGGCGCACGGGTGAGTAACACGTGGGTAACCTGCCCTTTGGAGGGGGACAACATCTGGAAACGGATGCTAATACCGCATAAGTCGTCTTCGGACGGGAAAGGTGGCTTCGGCTACCGCCAGAGGATGGGCCCGCGTCCCATCAGCTAGTTGGTAAGGTAACGGCTT
>F0OV55004IVPXI
AGCACTGTAGAGAGTTTGATCCTGGCTCAGAACGAACGCTGGCGGCGTGCTTAACACATGCAAGTCGTACGAGAAAGTTTCCTTCGGGAGATGAGTAGAGTGGCGCACGGGTGAGTAACACGTGGATAATCTGCCCAATGGACCGGGATAACACTTCGAAAGGGGTGCTAATACCGGATAAGCCCACAGGCTCTTCGGAGCTTGCGGGAAAAGGTGGGGACCTTCGGGCCTGCCGTCATTGGATGAGTCCGCGGCCCATTAG
>F0OV55004IBPR3
AGCACTGTAGAGAGTTTGATCCTGGCTCAGAATGAACGCTGGCGGTAGGCTTAACACATGCAAGTCGGACGGAAACGATAGATTAGCTTGCTATTCTAGGCGTCGAGTGGCGGACGGGTGAGTAACGCGTGGGAATCTACCCTATAGTTGGGGACAACATATGGAAACGTATGCTAATACCGAATATGCTCTACGGAGTAAAGGAGCCCTCTTCTTGAAAGGTTTCGCTATAGGATGAACCCGCGTAGAGTA
>F0OV55004I2Y22
AGCACTGTAGAGAGTTTGATCCTGGCTCAGAACGAACGCTGGCGGCATGCCTAACACATGCAAGTCGAACGAGACCTTCGGGTCTAGTGGCGCACGGGTGCGTAACGCGTGGGAACCTGCCTTTAGGTTCGGAATAACAGTGAGAAATCGCTGCTAATACCGGATAATGTCTTCGGACCAAAGATTTATCGCCTTTTGATGGGCCCGCGTAGGATTAGCTAGTTGGTGAGGTAATGGCTCACCAAGGCGACGATCCTTAG
>F0OV55004IUS8X
AGCACTGTAGAGAGTTTGATCCTGGCTCAGGATGAACGCTAGCGACAGGCCTAACACATGCAAGTCGAACGGGATTTATCCTTCGGGGTAATGAGAGTGGCGCACGGGTGAGTAACGCGTATGCAACCTACCTGTAACTGGGGAATAGCTCCCTGAAAGGGGAATTAACACCGCATAAGACCACACTTTCGCATGGAAGAGTGGTAAAATATTTATAGGTTACAGATGGGCATGCGTGACATTAGTTTGTTGGTGAGGTAACGG
>F0OV55004H72UD
AGCACTGTAGAGAGTTTGATCCTGGCTCAGGACGAACGCTGGCGGCGTGCCTAATACATGCAAGTCGAGCGGGGCTTTCTGCGTGAGGCCTTCGGGCGGATCGCAGGGAGCCCAGCGGCGAACGGGTGCGTAACACGTGGGCAACCTGCCCCGAGGACCGGGATAACTCCGGGAAACCGGAGCTAATACCGGATAGGACGGCGGACCGCATGGTCCGCCGTGGAAAGGCGGCGCAAGCTGCCACCTCGGGATGGGCCCGCGGCCCATTAG
>F0OV55004H6WTC
AGCACTGTAGAGAGTTTGATCCTGGCTCAGATTGAACGCTGGCGGCATGCCTAACACATGCAAGTCGAACGGCAGCACGGGAGCTTGCTCCTGGTGGCGAGTGGCGGACGGGTGAGTAATGAATAGGAATCTACCCAGTAGTGGGGGACAACTACCGGAAACGGTAGCTAATACCGCATACGCCCTATGGGGGAAAGCGGGGGATCTTCGGACCTCGCGCTATTGGATGAGCCTATTTCTGATTAGCTTGTTGGT
>F0OV55004H5KI8
AGCACTGTAGAGAGTTTGATCCTGGCTCAGGACGAACGCTGGCGGCGTGCCTAATACATGCAAGTCGAGCGGGGCTTTCTGCGTGAGGCCTTCGGGCGGATCGCAGGGGGCCCAGCGGCGAACGGGTGCGTAACACGTGGGCAACCTGCCCCGAGGACCGGGATAACTCCGGGAAACCGGAGCTAATACCGGATAGGACGGCGGACCGCATGGTCCGCCGTGGAAAGGCGGCGCGAGCTGCCACCTCGGGATGGGCCCGCGGCCCATTAG
>F0OV55004IT9QJ
AGCACTGTAGAGAGTTTGATCCTGGCTCAGGACGAACGCTGGCGGCGTGCCTAATACATGCAAGTCGAGCGGACCGAAGGGAGCTTGCTCCTTTAGGTTAGCGGCGGACGGGTGGGTAACACGTGGGCAACCTGCCCTGCAGACTGGGATAACTTCGGGAAACCGGAGCTAATACCGGATAACACCGAAAACCGCATGGTTTTCGGTTGAAAGGCGACTTCTAGCTGTCACTGCAGGATGGGCCCGCGGCGCATTAGCTAGTTGGTGAGG
>F0OV55004IJA5B
AGCACTGTAGAGAGTTTGATCCTGGCTCAGAACGAACGCTGGCGGCGTGCTTAACACATGCAAGTCGAACGTGAAAGGGACTTCGGTCCTAAGTAAAGTGGCGCACGGGTGAGTAACACGTGGATAATCTACCCGATGGACCGGGATAACACTTCGAAAGGGGTGCTAATACCGGATAAGCCCACAGGCTCTTTGGAGTTTGCGGGAAAAGGTGGGGACCTTCGGGCCTACTGTCATTGGATGAGTCCGCGGCCCATTAGCTAGTTGGTAGGGTAATGG
>F0OV55004H8POS
AGCACTGTAGAGAGTTTGATCCTGGCTCAGAACGAACGCTGGCGGCGCGTTTTAAGCATGCAAGTCGAACGGTAGAGTAGTGCTTGCACTACTTGAGAGTGGCGCACGGGTGAGTAACACGTAGGTGATCTACCTCTGGATTGGGGATAGCCTGTGGAAACACAGGTTAATACCGGATACGACCCTGAGACTGTCGTCTCAGGGGGAAAGGCCCTCAGGGGTCGTCCGGAGATGAGCCTGCGGTCCATTAGCTAGTTGG
>F0OV55004I3PMD
AGCACTGTAGAGAGTTTGATCCTGGCTCAGAACGAACGCTGGCGGCATGCCTAACACATGCAAGTCGAACGAGACCTTCGGGTCTAGTGGCGCACGGGTGCGTAACGCGTGGGAATCTGCCCTTGGGTTCGGAATAGCAGTTAGAAATGACTGCTAATACCGGATGATGACTTCGGTCCAAAGATTTATCGCCCAGGGATGAGCCCGCGTAGGATTAGCTTGTTGGTGAGGTAAAAGCTCACCAAGGCGACGATT
>F0OV55004H7T8M
AGCACTGTAGAGAGTTTGATCCTGGCTCAGAATGAACGCTGGCGGCGTGCCTAACACATGCAGGTCGTACGAGAAAGGGGCTTCGGCCCTGAGTAGGGTGGCGCACGGGTGAGTAACGCGTGGGTAATCTACCCTTGGATTTGGGATAACTCTGCGAAAGTGGAGCTAATACCGGATAGTCTGGCTTTAAATAAGAAGTCGGTAAAGGATGCCTCTGCATATGCATTCGTCCGAGGATGAGCCCGCGTCTCATTAG
>F0OV55004IHURC
AGCACTGTAGAGAGTTTGATCCTGGCTCAGGACGAACGCTGGCGGCGTGCCTAATACATGCAAGTCGAGCGGGGCTTTCTGCGTGAGGCCTTCGGGCGGATCGCAGGGAGCCCAGCGGCGAACGGGTGCGTAACACGTGGGCAACCTGCCCCGAGGACCGGGATAACTCCGGGAAACCGGAGCTAATACCGGATAGGACGGCGGACCGCATGGTCCGCCGTGGAAAGGCGGCGCGAGCTGCCACCTCGGGATGGGCCCGCGGCCCATTAG
>F0OV55004JBG3M
AGCACTGTAGAGAGTTTGATCCTGGCTCAGATTGAACGCTGGCGGCGTGCCTAACGCATGCAAGTCGATCGGTAACGCGGGGGCAACCCTGGCGACGAGAGGCGGACGGGTGAGCAATGCTTGGGAATCTGCCCATCAGCGGGGGACAACCCGGGGAAACTCGGGCTAATACCGCATACGCTCTACGGAGGAAAGCCGGGGACCGCAAGGCCTGGCACTGATGGATGAGCCCAAGTCGGATTAGCTAGTTGGCGGGGTAACGG
>F0OV55004H6A9M
AGCACTGTAGAGAGTTTGATCCTGGCTCAGGATGAACGCTAGCGGCAGGCCTAACACATGCAAGTCGAGGGGCAGCACGGGTAGCAATACTTGGTGGCGACCGGCGCACGGGTGAGTAACGCGTATGCAACCTACCCATAACAGTGGGATAGCCCGGAGAAATTCGGATTAAACCCGCATAACATTATCGGATCGCATGGTTTGATGATTAAATTTACGGAGGTTATGGATGGGCATGCGTGACATTAGA
>F0OV55004JEVNE
AGCACTGTAGAGAGTTTGATCCTGGCTCAGGACGAACGCTGGCGGCGTGCCTAATACATGCAAGTCGAGCGGACCGAAGGGAGCTTGCTCCTTTAGGTTAGCGGCGGACGGGTGAGTAACACGTGGGCAACCTGCCCTGCAGACTGGGATAACTTCGGGAAACCGGAGCTAATACCGGATAACACCGAAAACCGCATGGTTTTCGGTTGAAAGGCGGCATTAGCTGTCACTGCAGGATGGGCCCGCGGCGCATTAGCTAGTTGGTG
>F0OV55004JHSW5
AGCACTGTAGAGAGTTTGATCCTGGCTCAGAACGAACGCTGGCGGCAGGCTTAACACATGCAAGTCGAGCGAGACCTTCGGGTCTAGCGGCGGACGGGTTAGTAACGCGTGGGAACGTGCCTTTCTCTACGGAATAGTCCCGGGAAAACTGGGTTTAATACCGTATACGCCCTTCGGGGAAAGATTTATCGGAGAGAGATCGGCCCGCGTCTGATTAGGTAGTTGGTGGGGTAACGGCCTACCAAGCCGACGATCAGTAGCTGGTTTGAGAGGACGATCAG
>F0OV55004INPT7
AGCACTGTAGAGAGTTTGATCCTGGCTCAGGATCAACGCTGGCGGCGTGCATGAGACATGCAAGTCGAACGGACACTCACAGGCTTGCTTGTGAGTGTTAGTGGCGGACGGCTGAGTAACGCGTAGGTGACCTGCCCCGAAGTGGGGAATAACTGCCCGAAAGGGTGGCTAATACCGCATGTGGTGATGCGTTCAGACGCATCAGTAAAGCCGCAAGGCGCTTCGGGAGGGGCCTGCGTCCGA
>F0OV55004JJY5E
AGCACTGTAGAGAGTTTGATCCTGGCTCAGGACGAACGCTGGCGGCGTGGATTAGGCATGCAAGTCGAACGGTAGTACCCCTTCGGGGGTATGAGAGTGGCGAACGGGTGAGTAACGCGTAGGTGATCTACCTTCAGATGGGGGACAACCCAGGGAAACTTGGGCTAATACCGCATGTGGCTGTAAAGCTAAAGCCGGCCTCTATTTATAAGCTGGTGTCTGGAGATGAGCCTGCGTCTGATTAGCTAGTTGGTGGGTAACG
>F0OV55004IHC4S
AGCACTGTAGAGAGTTTGATCCTGGCTCAGAATGAACGCTGGCGGTAGGCTTAACACATGCAAGTCGGACGGAAACGATAGATTAGCTTGCTATTCTAGGCGTCGAGTGGCGGACGGGTGAGTAACGCGTGGGAATCTACCCTATAGTTGGGGACAACATATGGAAACGTATGCTAATACCGAATATGCTCTACGGAGTAAAGGAGCCCTCTTCTTGAAAGGTTTCGCTATAGGATGAGCCCGCGTAGGATTAGCTAGTTGG
>F0OV55004IQDL5
AGCACTGTAGAGAGTTTGATCCTGGCTCAGATTGAACGCTGGCGGCAGGCCTAACACATGCAAGTCGAGCGGATGAAGGGAGCTTGCTCCCGGATTTAGCGGCGGACGGGTGAGTAATGCCTAGGAATCTGCCTGGTAGTGGGGGACAACGACTCGAAAGGGTCGCTAATACCGCATGCGTCCTACGGGAGAAAGTGGGGGATCTTCGGACCTCACGCTATCAGATGAGCCTAGGTCGGATTAGCTAGTAGGTG
>F0OV55004IFTH0
AGCACTGTAGAGAGTTTGATCCTGGCTCAGGATGAACGCTAGCGGCAGGCCTAATACATGCAAGCCGAGGGGCAGCACGATCTTCGGATCGGTGGCGACCGGCGCACGGGTGCGTAACGCGTATGCAACCTGCCTTATACAGGAGGATAGCCCATGGAAACGTGGATTAATACTCCATAGTATCAATGAATCGCATGGTTTATTGATTAAAACTTTGGTGGTATAAGATGGGCATGCGTAAGA
>F0OV55004IV2FB
AGCACTGTAGAGAGTTTGATCCTGGCTCAGGATGAACGCTGGCGGCGTGCCTAACACATGCAAGTCGAGCGGAGATATAGAGGAGTACTTGTACGAATCTTTATCTTAGCGGCGGACGGGTGAGTAACACGTGAGGAACCTGCCCTTAAGTGTGGAATAACACCGAGAAATCGGTGCTAATACCGCATAACGTCCTGGAAGCGCATGCTTTCGGGACCAAAGGATTTATTCGCTTAAGGATGGCCTCGCGGCCGATTAGG
>F0OV55004H31LK
AGCACTGTAGAGAGTTTGATCCTGGCTCAGGACGAACGCTGGCGGCGTGCTTTATACATGCAAGTTGAACGAGAAAGCATTCTTCGGAGTGTGAGTAAAGTGGCGAACGGGTGAGTAACACGTGGGTAATCTGCCCACGGGCTGGGGATAACATGCCTAACGGCGTGCTAATACCGAATAATGCACTAAGATGTAGGTTTTAGTGTTAAAGGTGTCTTTCGGGACATTGCCTGTGGATGAGCCTGCGCTCCATTAG
>F0OV55004IMYD2
AGCACTGTAGAGAGTTTGATCCTGGCTCAGGATGAACGCTGGCGGCGTGCCTAACACATGCAAGTCGAACGGGAAGCCTTGGATTCGTCTGGGGCTGAGAGTGGCGCACGGGTGAGTAACACGTAGCTGACCTGCCCTGGAGAGGGGGATAACCGCTGGAAACGGTGGCTAATACCCCATACGTTCGCCCGGATTAGAAGTGGGCGAGGAAACGCGATTAGTGCTCTGGGATGGGGCTGCGGTCCATCAGCTAGTTGG
>F0OV55004IMAOG
AGCACTGTAGAGAGTTTGATCCTGGCTCAGGACGAACGCTGGCGGCGTGCCTAATACATGCAAGTCGAGCGGACCGATGGGAGCTTGCTCCTTTAGGTTAGCGGCGGACGGGTGAGTAACACGTGGGCAACCTGCCCTGCAGACTGGGATAACTTCGGGAAACCGGAGCTAATACCGGATAACACCGAAAACCGCATGGTTTTCGGTTGAAAGGCGGCTTTTAGCTGTCACTGCAGGATGGGCCCGCGGCGCATTAGCTAGTTGGTG
>F0OV55004H2XVZ
AGCACTGTAGAGAGTTTGATCCTGGCTCAGATTGAACGCTGGCGGCATGCTTAACACATGCAAGTCGTGCGGTAACAGGCCCTTCGGGGCGCTGACGAGCGGCGGACGGGTGAGTAATGCGTAGGAATCTGCCTGTTAGTGGGGGATAGCCCGGGGAAACTCGGATTAATACCGCATACGCCCTACGGGGGAAAGCGGGGGACCTTTCGGGGCCTCGCGCTAACAGATGAGCCTATGTCCGATTAGCTAGTTGGTGGGGTAAAGGCCTACCAAGG
>F0OV55004IIR5L
AGCACTGTAGAGAGTTTGATCCTGGCTCAGGACGAACGCTGGCGGCGTGCCTAATACATGCAAGTCGAGCGAGCCCTTCGGGGCTAGCGGCGGACGGGTGAGTAACACGTGGGCAACCTGCCTGTAAGACTGGGATAACTCCGGGAAACCGGGGCTAATACCGGATAATTTCTTCGGTCGCATGACGGAAGAATAAAAGGCGGCGCAAGCTGTCACTTACAGATGGGCCCGCGGCGCATTAGCTAGTTGGTGAGGTAACGGCTC
>F0OV55004JW8OY
AGCACTGTAGAGAGTTTGATCCTGGCTCAGATTGAACGCTGGCGGCATGCTTAACACATGCAAGTCGAACGGAAACGACAAGAACAATCCCTTCGGGTGCGTTCTTGGGCGTCGAGTGGCGGACGGTGAGTAATACATGGAATCTGCCTCGAGGTGGGGATAACCTGGGAAACTCAGGCTAATACCGCATGATCCCTTCGGAGCAAAGTGGGGACCTTCGGGCCTCACGCCTTGAGATGAGCCCATGT
>F0OV55004I2ULC
AGCACTGTAGAGAGTTTGATCCTGGCTCAGAACGAACGCTGGCGGCGCGTTTTAAGCATGCAAGTCGAGGGAGAATCCGGTGCTTGCACTGGAGGGAACCGGCGAACGGGTGAGTAACACGTAGATAATCTGCCTTTAGGTTGGGGATAGCTCATGGAAACATGGGGTAATACCGAATGTGGTTCGATGTTCAAAAGGACATTGAAAGAAAGGAGCTTAGGCTTCGCCTGAAGATGAGTCTGCGTCTGATTAGGTAGTAGG
>F0OV55004IX5E9
AGCACTGTAGAGAGTTTGATCCTGGCTCAGGACGAACGCTGGCGGCGTGGATTAGGCATGCAAGTCGAACGGTATCATACCTTCGGGTATGAGAGAGTGGCGAACGGGTGAGTAACACGTAGGTGATCTACCCTCGAATCGGGGACAACCCAGGGAAACTTGGGCTAATACCGGATGCGCGTATCCTTAGGGATGCGTAAAAGATGGCAGTAATGCTGTCGTTTGGGGATGAGCCTGCGCCCTATTAGTTAGTTGGTGAGGTAACGG
>F0OV55004I6FZ0
AGCACTGTAGAGAGTTTGATCCTGGCTCAGAACGAACGCTGGCGGCGTGCTTAACACATGCAAGTCTTACGAGAAAGTCCCGTTCGCGGGATGAGTAAAGTGGCGCACGGGTGAGTAACGCGTGGACAATCTACCCTCTAGTGGGGAATAACCCCGCGAAAGCGGGGCTAATACCTCATAATACTGATTGATCGCGGTCGATCAGTCAAAGATGGCCTCTCATAGAAGCTGTCGCTAAAGGATGAGTCCGCGT
>F0OV55004H3X7E
AGCACTGTAGAGAGTTTGATCCTGGCTCAGGACGAACGCTGGCGGCGTGCCTAATACATGCAAGTCGAGCGGACCGAAGGGAGCTTGCTCTTCTAGGTTAGCGGCGGACGGGTGAGTAACACGTGGGCAACCTGCCCTGCAGACTGGGATAACTTCGGGAAACCGGAGCTAATACCGGATAACACCGAAAACCGCATGGTTTTCGATTGAAAGGCGGCTTTTAGCTGTCACTGCAGGATGGGCCCGCGGCGCATTAGCTAGTTGG
>F0OV55004JNEZE
AGCACTGTAGAGAGTTTGATCCTGGCTCAGAACGAACGCTGGCGGCATGCCTAACGCATGCAAGTCGAACGCACGTAGCAATACGTGAGTGGCGGACGGGTGAGTAACGCGTGGGTACCTGCCCAGTAGTACGGAATAACCACGGGAAACTGTGGCTAATACCGTATACGCCCTTCGGGGAAAGATTTATCGCTATTGGAGGGCCGCGTCGGATTAGCTAGTTGGTGAGGTAACGGCCCACCAAGGCGATGATCCGTAGCTGGT
>F0OV55004JFXD9
AGCACTGTAGAGAGTTTGATCCTGGCTCAGAATGAACGCTGGCGGCGTGCCTAACACATGCAAGTCGTACGAGAAAGGGGCTTCGGCCCTGAGTAGAGTGGCGCACGGGTGAGTAACGCGTGGGTAATCTACCCTTGGATTTGGAATAACTCCGCGAAAGTGGAGCTAATACCGGATAGTCTGGCTTTTAATAGAAGTCGGTAAAGGATGCCTCTGCATATGCATTCGTCCGAGGATGAGCCCGCGTCTCATTAG
>F0OV55004JS0YS
AGCACTGTAGAGAGTTTGATCCTGGCTCAGGATGAACGCTAGCGGCAGGCCTAACACATGCAAGTCGAACGGTAATCTTGACTTCGGTCGGGAACGAGTGGCGCACGGGTGAGTAACACGTTTGCAACCTACCTTTGACTGGGGGATAGCCCGGAGAAATTCGGATTAATACCCCATAATATCCTGGAAACGCATGTTTTCGGGATTAAAGCTTCGGCGGTCAAAGATGGGCATGCGTACCATTAGCTTGTTGGTGAGGTAAAGGCTC
>F0OV55004IRYEU
AGCACTGTAGAGAGTTTGATCCTGGCTCAGGATGAACGCTGGCGGCGTGCCTAACACATGCAAGTCGAACGGGAGGCGATTTTCGAATCGCCAAGAGTGGCGCACGGGTGAGTAACACGTAGCTAACCTGCCCTCAAGACCGGGACAACCTTGGGAACCCAAAGCTAATACCGGATAAGCTCACGGGCTGTAGAGGCCTGTGGGAAAAGCGAATACGCTTGAGGAGGGGGCTGCGGTCCATCAGGTAGTTGGTGGGGTAAAGGCCTACCAAG
>F0OV55004IFSSE
AGCACTGTAGAGAGTTTGATCCTGGCTCAGGATGAACGCTGGCGGCGTGCCTAACACATGCAAGTCGAGCGGAGTTACAGGGAAGCACTTGTGCTGAACAGTAACTTAGCGGCGGACGGGTGAGTAACACGTGAGCAACCTGCCTTTTGCAGGGGAATAACATTGGGAAACCAGTGCTAATACCGCATGACATTCATTTTCGGCATCGGAGATGAATCAAAGGAGAAATCCGGCAAAAGATGGG
>F0OV55004H7MDF
AGCACTGTAGAGAGTTTGATCCTGGCTCAGATTGAACGCTGGCGGCATGCTTAACACATGCAAGTCGAACGGTAACAGGGGCTTCGGCCCGCTGACGAGTGGCGGACGGGTGAGTAACGCGTAGGAATCTGCCTAGTAGTGGGGGACAACCTGGGGAAACCCAGGCTAATACCGCATACGCCCTAAGGGGGAAAGACTTCGGTCGCTATTGGATGAGCCTGCGTTGGATTAGCTTGTTGGTGGGGTAAAGGCCTACCAAGGCGACGATCCA
>F0OV55004H45QO
AGCACTGTAGAGAGTTTGATCCTGGCTCAGATTGAACGCTGGCGGCAGGCTTAACACATGCAAGTCGAGCGGTAACAGATCTAGCTTGCTAGATGCTGACGAGCGGCGGACGGGTGAGTAATGCTTAGGAATCTGCCCAGTAGTGGGGGACAACAATCGGAAACGGTTGCTAATACCGCATACGCCTACGGGGAAAGCAGGGGATCTTCGGACCTTGCGCTATTGGATGAGCCTAAGTCGGATTAG
>F0OV55004IQ5V5
AGCACTGTAGAGAGTTTGATCCTGGCTCAGGACGAACGCTGGCGGCGTGCCTAATACATGCAAGTCGAGCGCGTGAAGCTTACCGAAGCCTTCGGGCGGACGTAAGTGGAACGAGCGGCGAACGGGTGAGTAACACGTGGGCAACCTGCCTGTAAGACCGGGATAACTTCGGGAAACCGGAGCTAATACCGGATAGGATTTCACCTCGCATGAGGTGAAATGGAAAGGTGGCTTCGGCTACCACTTACAGATGGGCCCGCGGCGCATTAG
>F0OV55004JQN5A
AGCACTGTAGAGAGTTTGATCCTGGCTCAGGGTGAACGCTGGCGGCGTGCTTTACACATGCAAGTTGAACGAGAACTCGGAGGTTCTTACTTCGGTAAGAAAGGAAGAGGGACAGTAGCGAACGAGTGAGTAACACGTAGTAACCTGCCCACTGGAGGGGGAGAACCACTGGAAACGGTGGCTAATACCGCATAAGCCCGAAAGGGGAAAGCAATTTATTGTGCCGGTGGAGGGGACTGCGGGCCATCAGGAAGATGGTGAGGTAAAAGCTCACCAACCCG
>F0OV55004H9XLN
AGCACTGTAGAGAGTTTGATCCTGGCTCAGGACGAACGCTGGCGGCGTGCTTAACACATGCAAGTCGAACGATGAAGCCCAGCTTGCTGGGTGGATTAGTGGCGAACGGGTGAGTAACACGTGAGTAACCTGCCCTCCACTCTGGGATAACTCCGGGAAACCGGTGCTAATACTGGATATGACTTCCGACCGCATGGTTGGGGGTGGAAAGATTTATCGGTGGTGGATGGACTCGCGGCCTATCAGCTTGTTGGTGGGGTAA
>F0OV55004I397D
AGCACTGTAGAGAGTTTGATCCTGGCTCAGATTGAACGCTGGCGGCATGCTTAACACATGCAAGTCGAACGGTAACAGGCCTTCGGGCGCTGACGAGTGGCGGACGGGTGAGTAATACATGGGAATCTGCCCTTAGGTGGGGGATAACGTTGGGAAACTAACGCTAATACCGCATAACCTCTTTGGAGCAAAGCGTGGGATCTTCGGACCACGTGCCAAAGGATGAGCCCATGTCTGATTAGCTAGTTGGTGAGGTAACGG
>F0OV55004I92VL
AGCACTGTAGAGAGTTTGATCCTGGCTCAGAGTGAACGCTGGCGGCGTGCCTAACACATGCAAGTCGAACGCGAAAGTCCCGCAAGGGATAAGTAGAGTGGCAGACGGGTGAGTAATGCATAGGTAATCTACCCTTGAGTGGGGGATAACTCCGGGAAACCGGTGCTAATCCCGCATGACTTCCTGATGCGAAGGCATTAGGATCAAAGGGGGGGATCCTTCGGGACCTCCCGCTTGAGGATGAGCCTATGTCCTATTAG
>F0OV55004JGWBD
AGCACTGTAGAGAGTTTGATCCTGGCTCAGATTGAACGCTGGCGGCGTGCTTAACACATGCAAGTCGTACGAGAAAGTTTCCTTCGGGAGATGAGTAGAGTGGCGCACGGGTGAGTAACACGTGGATAATCTGCCCAATGGACCGGGATAACACTTCGAAAGGGTGCTAATACCGGGTAAGCCCACGAGCTCTTCGGAGCACGCGGGAAAAGGTGGGGACCTTCGGGCCTGCCGTCATTGGATGAGTCCGCGGCCCATTAG
>F0OV55004I50DX
AGCACTGTAGAGAGTTTGATCCTGGCTCAGGATGAACGCTAGCGGCAGGCTTAACACATGCAAGTCGAGGGGTAACAGGTGTAGCAATACATGCTGACGACCGGCGCACGGGTGAGTAACGCGTATGCAACCTACCTTTTACTGGAGGATAGCCCAAGGAAACTCGGATTAATACTCCATAATTTCCTGGATTCGCATGTTTCCAGGATTAAAGCTCCGGCGGTAAGAGATGGGCATGCGTACCATTAGTTAGTTGG
>F0OV55004IYBUO
AGCACTGTAGAGAGTTTGATCCTGGCTCAGAACGAACGCTGGCGGTATGCTTAACACATGCAAGTCGAACGAGAAAGGAGCCTTCGGGCTCTGAGTAAAGTGGCGAACGGGTGAGTAACGCGTGAGCAAGCTACCCTGGAGTAGAGGATAACATTTCGAAAGGAGTGCTAATACTTTACGATATTAAGGTTGCACATGTAGCCTTAATCAAAGAAAGCCTCTTCATGAAAGCTTTCGCTCTAGG
>F0OV55004IFKU5
AGCACTGTAGAGAGTTTGATCCTGGCTCAGGACGAACGCTGGCGGCGTGCCTAATACATGCAAGTCGGGCGGAGCTTAAGGGGAGTTTGCTCTTCTTAAGCTCAGCGGCGGACGGGTGAGTAACACGTAGGTAACCTACCCGTAAGACCGGGATAACCTCGGGAAACCGGGGCTAATACCGGATAGGACCGGGGGTCGCATGACTCTTGGTGGAAAGGGACGGAGGTCCGCTTACGGATGGGCCCGCGGCGCATTAGCTAGTTGGTGGGGTAACGGCCCACCAAGGTGACG
>F0OV55004IC8QR
AGCACTGTAGAGAGTTTGATCCTGGCTCAGAACAAACGCTAGCGGCGTGCCTAACACATGCAAGTCAGACGAGAAAGTTCGCTTCGGCGAATGAGTAGAGTGGCGCACGGGTGAGTAACGCGTGGACAATCTGCCCTAGAGTTAGGAATAACCCACCGAAAGGTGGGCTAATACCCAATAATGCTATACTTCTTCGGGAGTATAGCCAAAGATGGCCTCTGTTTGCAAGCTATCGCTCAAGGATGAGTTCG
>F0OV55004JE2XA
AGCACTGTAGAGAGTTTGATCCTGGCTCAGAACGAACGCTGGCGGCGCGTTTTAAGCATGCAAGTCGAACGGTAGACAGGCTTCGGCCTGTTGAGAGTGGCGAACGGGTGAGTAACACGTAGGTGATCTGCCCTTGAGTTGGGGATAGCCCATGGAAACATGGAGTAATACCGAATACGATCCGGACCCTGTGGGGACTGGAGGAAAAGCGCTTCGGCGCTGCTCGAGGATGAGCCTGCGGCTGATTAG
>F0OV55004IDMXQ
AGCACTGTAGAGAGTTTGATCCTGGCTCAGGATGAACGCTGGCGGCGTGCCTAACACATGCAAGTCGAGCGGAGATTACGAGGAGTACTTGTACAAATTGTAATCTTAGCGGCGGACGGGTGAGTAACACGTGAGGAACCTGCCCTTGAGTGGGGAATAACACCGAGAAATGGGTGCTAATACCGCATAATGTCTTGGAAGCGCATGCTTTCGGGACCAATGGATTTATTCGCTTAAGGATGGACTCGCGTCCGA
>F0OV55004IUMWC
AGCACTGTAGAGAGTTTGATCCTGGCTCAGGACGAACGCTGGCGGCGTGGATTAGGCATGCAAGTCGAACGGTAGTACCCTTTCGGGGGTATGAGAGTGGCGAACGGGTGAGTAACACGTAGGTGATCTACCTTCAAGTGGGGGGCAACCCAGGGAAACTTGGGCTAATACCGCATGTGGCAGCAATGCTAAAGCCGGCCTCTGTATATGCTGGTGCTTGGAGATGAGCTTGCGTCTGATTAGCTAGTTGGTGGGG
>F0OV55004IPTE8
AGCACTGTAGAGAGTTTGATCCTGGCTCAGGACGAACGCTGGCGGCGTGCCTAATACATGCAAGTCGAGCGGGGCTTTCTGCGTGAGGCCTTCGGGCGGATCGCAGGGAGCCCATCGGCGAACGGGTGCGTAACACGTGGGCAACCTGCCCCGAGGACCGGGATAACTCCGGGAAACCGGAGCTAATACCGGATAGGACGGCGGACCGCATGGTCCGCCGTGGAAAGGCGGCGCGGGCTGCCACCTCGGGATGGGCCCGCGGCCCATTAG
>F0OV55004I1EE1
AGCACTGTAGAGAGTTTGATCCTGGCTCAGGACGAACGCTGGCGGCGTGCCTAACACATGCAAGTCTACTCAGCAATGGGTGGCGAACGGGTGAGTAACGCGTAGACAATCTGCCCTTTAATCACGGATAACCTAGTGAAAACTGGACTAAAACGGGATGTGGTCGCGATATGGCATCATATGCGATCAAAGACGTAGTCGTTAAAGGAGGAGTCTGCGTAACATTAGCTAGTTGGTAAGGTAACGGCTTACCAAGGCG
>F0OV55004H9H36
AGCACTGTAGAGAGTTTGATCCTGGCTCAGGATGAACGCTGGCGGCATGCTTAACACATGCAAGTCGAACGGCAGCACATCCTTGCTTCGGCAAGGAGGGTGGCGAGTGGCGGACGGGTGAGTAATGCATAGGAATCTGCCTTAGCGCGGGGGATAGCTGAGGGAAACCTCAGGTAATACCGCATGATGTCGAAAGACCAAAGTAGGGGACCTAGGAAACTAGGCCTTGCGTGCTAAG
>F0OV55004IGRPV
AGCACTGTAGAGAGTTTGATCCTGGCTCAGGGTGAACGCTGGCGGCGTGCTTGACACATGCAAGTCGAACGGTATGTGGCAACACATAGAGTGGCGAACGGGTGAGTAACACGTGGGAACGTACCTTCTGCAGGGGGATAACTGACCGAAAGGACAGCTAATACCGCATAAGACCGAGAGGAGAAAGGTGCAACAGCATCGGCAGAGGAGCGGCCCGCGGACCATCAGCTAGTTGGTAGGGTAATGGCCT
>F0OV55004IBCKH
AGCACTGTAGAGAGTTTGATCCTGGCTCAGAACGAACGCTGGCGGCGTGCTTAATACATGCAAGTCGAACGTGAAGCCTTGGCTTGCCAAGGTGGAAAGTGGCGAACGGGTGAGTAACACGTAAGTAATCTACCTCTAAGTTTGGGATAACCTTGCTAACGCGGGGCTAATACCGGATGTGGCCATAAAAATGCGTGTTTTTATGGTTAAAGATGCGAATCGCTTAGAGATGAGCTTGCGGCCCATTATGCTTGTTGGTAAGGTAA
>F0OV55004JEHV1
AGCACTGTAGAGAGTTTGATCCTGGCTCAGAATCAACGCTGGCGGCGTGCCTAACACATGCAAGTCGAACGAGAAAGCTGTCTTCGGACGGCAAGTACAGTGGCAAACGGGTGAGTAACGCGTGGGACATCTACCCTGATGAGGGGAATAACTCTCCGAAAGGAAAGCTAATACCGCATATACCGTGCAAACGGGAAAGGCCTTCGGGCCGCATCAGGAGGAGCCCGCGTCCGATTAGCTAGTTGGTGAGGTAATGGCT
>F0OV55004H306X
AGCACTGTAGAGAGTTTGATCCTGGCTCAGGACGAACGCTGGCGGCGTGCCTAATACATGCAAGTCGAGCGGGGTTTTCTGCGTGAGGCCTTCGGGCGGATCGCAGGGAGCCCAGCGGCGAACGGGTGCGTAACACGTGGGCAACCTGCCCCGAGGACCGGGATAACTCCGGGAAACCGGAGCTAATACCGGATAGGACGGCGGACCGCATGGTCCGCCGTGGAAAGGCGGCGCGAGCTGCCACCTCGGGATGGGCCCGCGGCCCATTAG
>F0OV55004IMU02
AGCACTGTAGAGAGTTTGATCCTGGCTCAGGACGAACGCTGGCGGCATGCCTAACACATGCAAGTCGAACGAGCTCTTCGGAGCTAGTGGCGCACGGGTGCGTAACGCGTGGGAATCTACCCTTGGGTTCGGAATAACACAGAGAAATTTGTGCTAATACCGGATGATGACTTCGGTCCAAAGATTTATCGCCCAGGGATGAGCCCGCGTAGGATTAGCTTGTTGGTGGGGTAATGGCCCACCAAGGCGACGAT
>F0OV55004IYK8Q
AGCACTGTAGAGAGTTTGATCCTGGCTCAGAACGAACGCTGGCGGCGTGCCTAACACATGCAAGTCGTACGAGAAAGGGACTTCGGTCCTGAGTAAAGTGGCGCACGGGTGAGTAACACGTGGATAATCTACCCGATGGACCGGGATAACACTTCGAAAGGGGTGCTAATACCGGATAAGCCCACAGGCTCTTTGGAGTTTGCGGGAAAAGGTGGGGACCTTCGGGCCTACTGTCATTGGATGAGTCCGCGGCCCATTAGCTAGTTGGTAGGGTAATGG
>F0OV55004I29CR
AGCACTGTAGAGAGTTTGATCCTGGCTCAGGACGAACGCTGGCGGCGTGCTTAACACATGCAAGTCAAGGAGAAGGTTCTTCGGT
>F0OV55004IMFJ6
AGCACTGTAGAGAGTTTGATCCTGGCTCAGGACGAACGCTGGCGGCGTGCCTAATACATGCAAGTCGAGCGAGCCCTTCGGGGCTAGCGGCGGACGGGTGAGTAACACGTGGGCAACCTGCCTGTAAGACTGGGATAACTCCGGGAAACCGGGGCTAATACCGGATAATTTCTTCGGTCGCATGACGGAAGAATAAAAGGCGGCACAAGCTGTCACTTACAGATGGGCCCGCGGCGCATTAGCTAGTTGGTGAGGTAACGGCTC
>F0OV55004IT0MN
AGCACTGTAGAGAGTTTGATCCTGGCTCAGGACGAACGCTGGCGGCGTGCCTAATACATGCAAGTCGAGCGGGGCTTTCTGCGTGAGGCCTTCGGGCGGATCGCAGGGGGCCCAGCGGCGAACGGGTGCGTAACACGTGGGCAACCTGCCCCGAGGACCGGGATAACTCCGGGAAACCGGAGCTAATACCGGATAGGACGGCGGACCGCATGGTCCGCCGTGGAAAGGCGGCGCGAGCTGCCACCTCGGGATGGGCCCGCGGCCCATTAG
>F0OV55004H9O5F
AGCACTGTAGAGAGTTTGATCCTGGCTCAGGATAAACGCTGGCGGCATGCCTAATACATGCAAGTCGAACGGATCAGCTTAGGCTGGTTAGTGGCGAACGGGTGAGTAACACGTAAGTAACCCAACCTTCAGACGAGGATAACTGCTGGAAACGGTAGCTAATACTGGATAGGATTATCGATAGGATGATTGATAATTTAAAGGCGCTTTCGGGCGGTACTGGAGGAGGGGCTTGCGGCGCATTAGATAGTTGGTGAGG
>F0OV55004H26DS
AGCACTGTAGAGAGTTTGATCCTGGCTCAGGACGAACGTTGGCGGCGTGCCTAATACATGCAAGTCGAGCGGGGCTTTCTGCGTGAGGCCTTCGGGCGGATCGCAGGGAGCCCAGCGGCGAACGGGTGCGTAACACGTGGGCAACCTGCCCCGAGGACCGGGATAACTCCGGGAAACCGGAGCTAATACCGGATAGGACGGCGGACCGCATGGTCCGCCGTGGAAAGGCGGCGCAAGCTGCCACCTCGGGATGGGCCCGCGGCCCATTAG
>F0OV55004H6V8G
AGCACTGTAGAGAGTTTGATCCTGGCTCAGGACGAACGCTGGCGGCGTGCCTAATACATGCAAGTCGAGCGGGGCTTTCTGCGTGAGGTCTTCGGGCGGATCGCAGGGAGCCCAGCGGCGAACGGGTGCGTAACACGTGGGCAACCTGCCCCGAGGACCGGGATAACTCCGGGAAACCGGAGCTAATACCGGATAGGACGGCGGACCGCATGGTCCGCCGTGGAAAGGCGGCGCGAGCTGCCACCTCGGGATGGGCCCGCGGCCCATTAG
>F0OV55004I73Y0
AGCACTGTAGAGAGTTTGATCCTGGCTCAGAACGAACGCTGGCGGCGTGCTTAACACATGCAAGTCGAACGAGAAAGGGACTTCGGTCCTGAGTAGAGTGGCGCACGGGTGAGTAACACGTGGATAATCTACCCAATGATTCGGAATAACACTTCGAAAGGGGTGCTAATACCGGATAAGCCCACAGGCTCTTCGGAGTTTGCGGGAAAAGGTGGGGACCTTCGGGCCTGCCGTCATTGGATGAGTCCGCGGCCCATTAGCTAGTTGGTAGGG
>F0OV55004I9M97
AGCACTGTAGAGAGTTTGATCCTGGCTCAGGATTAACGCTGGCGGCGTGCTTAATGCATGCAAGTCGAACGGTCTTTCGGGACAGTGGCGAACGGGTGAGTAACACGTAAGTAACATGCCCTTAAGTGGGGGATAACTTCGGGAAACCAGAGCTAATACCGCATGTGGTCCTGCTGCAAAAGTGGCAGGACTAAAGCCTTCGGGCGCTTGGGGAGTGGCTTGCGTCCGATTAGCTTGTTGGTGAGGTAACGGCCCACCAAGGC
>F0OV55004IMLH7
AGCACTGTAGAGAGTTTGATCCTGGCTCAGGACGAACGCTGGCGGCGTGCCTAATACATGCAAGTCGAGCGAACCGAAGGGAGCTTGCTCCTTTAGGTTAGCGGCGGACGGGTGAGTAACACGTGGGCAACCTGCCCTGCAGACTGGGATAACTTCGGGAAACCGGAGCTAATACCGGATAACACCGAAAACCGCATGGTTTTCGGTTGAAAGGCGGCTTTTAGCTGTCACTGCAGGATGGGCCCGCGGCGCATTAGCTAGTTGGTGAGG
>F0OV55004IEAVR
AGCACTGTAGAGAGTTTGATCCTGGCTCAGGACGAACGCTGGCGGCGTGCCTAATACATGCAAGTCGAGCGGACCGAAGGGAGCTTGCTCCTTTAGGTTAGCGGCGGACGGGTGAGTAACACGTGGGCAACCTGCCCTGCAGACTGGGATAACTTCGGGAAACCGGAGCTAATACCGGATAACACCGAAAACCGCATGGTTTTCGGTTGAAAGGCGACTTTTAGCTGTCACTGCAGGATGGGCCCGCGGCGCATTAGCTAGTTGGTGAGG
>F0OV55004JFY0M
AGCACTGTAGAGAGTTTGATCCTGGCTCAGGACGAACGCTGGCGGCGTGCCTAATACATGCAAGTCGTGCGGGTGAAGCCGACCACCCCTTCGGGGGCGGATGGTGGAACCAGCGGCGGACGGGTGAGTAACACGTGGGCAACCTGCCTGCAAGACCGGGATAACTGCGGGAAACCGGAGCTAATACCGGATAAGAGGCTTTTCCGCATGGGGGAGCCTTAAAAGGCGGCGGAAGTCGTCACTTGCAGATGGGCCCGCGGCGCATTAG
>F0OV55004IZB2U
AGCACTGTAGAGAGTTTGATCCTGGCTCAGGACGAACGCTGGCGACGTGCCTAATACATGCAAGTCGAGCGGGGCTTTCTGCGTGAGGCCTTCGGGCAGATCGCAGGGAGCCCAGCGGCGAACGGGTGCGTAACACGTGGGCAACCTGCCCCGAGGACCGGGATAACTCCGGGAAACCGGAGCTAATACCGGATAGGACGGCGGACCGCATGGTCCGCCGTGGAAAGGCGGCGCGAGCTGCCACCTCGGGATGGGCCCGCGGCCCATTAG
>F0OV55004H9DVS
AGCACTGTAGAGAGTTTGATCCTGGCTCAGGACGAACGCTGGCGGCGTGCCTAATACATGCAAGTCGAGCGCGTGAAGCTTACCGAAGCCTTCGGGCGGACGTAAGTGGAACGAGCGGCGAACGGGTGAGTAACACGTTGGTATCTGCCCCAGACTCAGGGATAACATCTAGAAATAGGTGCTAATACCGGACAGTCCCGCAAGGGTAAAGCTTTTGCGGTCTGGGAGGAGCCTGCGTCCTATCAGCTTGTTGGTGAGGTAA
>F0OV55004IMUZC
AGCACTGTAGAGAGTTTGATCCTGGCTCAGAATCAACGCTGGCGGCGTGCCTAACACATGCAAGTCGAACGAGAAAGTGGGGCTTGCTCCACGAGTAAAGTGGCAAACGGGTGAGTAACACGTGAACAACCTACCCTCGAGTGGGGAATAACACCGCGAAAGCGGTGCTAATACCGCATAACATCCCGGGGTCGCATGGTCCTGGGATCAAAAGCGCAAGTTGCTTGAGGAGGGGTTCACGGCTGATTAGCTAGTTGGTGAGG
>F0OV55004JFYFV
AGCACTGTAGAGAGTTTGATCCTGGCTCAGGATGAACGTTGGCGGCGTGCCTAATACATGCAAGTCGAACGCGAAGCTTGTTTTCGGACGAGCGGAGAGTGGCGCACGGGTGAGTAACACATGGCTGACCTGCCCTTCAGAGGGGGACAACCACTGGAAACGGTGGCTAATACCCCATATGCTCACGGTGTTTAGAAGGCTGTGAGGAAAGGTTCCGGCGCTGAAGGAGGGGGCTGTGGCCCATCAGCTAGTTGGTG
>F0OV55004IKH42
AGCACTGTAGAGAGTTTGATCCTGGCTCAGGATGAACGCTAGCGGCAGGCCTAACACATGCAAGTCGAGGGGTAACAGGAGTAGCAATACTTGCTGACGACCGGCGCACGGGTGAGTAACGCGTATGCAACCTACCCTTAACTGGGGAATAGCCCGAAGAAATTCGGATTAATGCCCCATAATACTGTATTGAAGCATTTCAGTGCATTTAAAACTCCGGTGGTTAAGGATGGGCATGCGTGACATTAGCTAGTTGG
>F0OV55004JLYNE
AGCACTGTAGAGAGTTTGATCCTGGCTCAGGACGAACGCTGGCGGCGTGGATTAGGCATGCAAGTCGAACGCGAACGGGATGCTTCGGTGTCCTTAGCAGAGTGGCGAACGGGTGAGTAACGCGTAGGTGATCTGCCCCTAAGAGGGGGATAGCCCCGGGAAACCGGGATTAATACCGCATGTGCAGGAAACTGTAAAGGAGGCCTCTGTTTCAAGCTTCCGCTTGGGGATGAGCCTGCGTCCTATTAGCTAGATGGTGGGGTAA
>F0OV55004ICXRQ
AGCACTGTAGAGAGTTTGATCCTGGCTCAGGACGAACGCTGGCGGCGTGCTTAACACATGCAAGTCAAGGGGAAAGTTTTCTTCGGAGAGCGAGTATACTGGCGAACGGGTGAGTAATATATAAGTAATCTACCCATGGGTTGGGGATAACCTCGAGAAATCGGGGCTAATACCGAATAATGCAGCGGCACCGCATGGTGATGTTGTTAAAGCCTTCGGGCGCCTTTGGATGGGCTTGTATCTGATTAGCTAGTTGGTAGGGTAA
>F0OV55004IZP4N
AGCACTGTAGAGAGTTTGATCCTGGCTCAGAACGAACGCTGGCGGCAGGCCTAACACATGCAAGTCGAGCGAGACCTTCGGGTCTAGCGGCGGACGGGTGAGTAACGCGTGGGAATATGCCCTTCTCTACGGAATAGCCCAGGGAAACTTGGAGTAATACCGTATACGTCCTCAGGGAAGATTATCGGAGAAGGATTAGCCCGCGTTGGATTAGGTAGTTGGTGGGTAATGGCCTACCAAGCCGACGATCCATAGCTGGTTTGAGAGGA
>F0OV55004H2F50
AGCACTGTAGAGAGTTTGATCCTGGCTCAGAGTGAACGCTTGCGACGTGCCTCACACATGCAAGTCGAGCGAGAAAGCACCTTCGGGTGTGAGTAAAGCGGCGAACGGGTGAGTAACACGTGGGTAACCTACCCTCAGGTGGGGGATAACACCCCGAAAGGGGTGCTAATACCGCATGACATCTCTTGCATTAGTTGCTTGTAGATCAAAGGTAGAAGTACGCCTGAGGAGGGGCCCGGCGCCCACTTAGCTAGATGGCG
>F0OV55004IXRWP
AGCACTGTAGAGAGTTTGATCCTGGCTCAGAATGAACGCTGGCGGCGTGCCTAACACATGCAAGTCGGACGAGAAATTCCGACTTCGGTTGGAAGAGTAAAGTGGCGCACGGGTGAGTAATGCGTGGGTAACCTGCCCTTGAATCTGGGATAACTTCGCGAAAGCGTTGCTAATACTAGATATCGTCCAGAGAACTTTGGTTTTTGGATGAAAGATGACCTCTTCATGAAAGTTGTCGTTCAGGGAGGGGCCCGCGTACCATTAG
>F0OV55004H4W8U
AGCACTGTAGAGAGTTTGATCCTGGCTCAGGACGAACGCTGGCGGCGTGGATTAGGCATGCAAGTCGAACGGTAGTACCCTTTCGGGGGTATGAGAGTGGCGAACGGGTGAGTAACGCGTAGGTGATCTACCTTCAAGTGGGGGACAACCCAGGGAAACTTGGGCTAATACCGCATGTGGCAGCAATGCTAAAGCCGGCCTCTGTATATGCTGGTGCTTGGAGATGAGCTTGCGTCTGATTAGCTAGTTGGTGGGG
>F0OV55004JCQ2A
AGCACTGTAGAGAGTTTGATCCTGGCTCAGAACGAACGCTGGCGGCAGGCCTAACACATGCAAGTCGAACGCCCCGCAAGGGGAGTGGCAGACGGGTGAGTAACACGTGGGAACCTTCCCTATAGTACGGAATAGCCCAGGGAAACTTGGAGTAATACCGTATACGCCCGAGAGGGGAAAGATTTATCGCTATAGGATGGGCCCGCGTAGGATTAGCTAGTTGGTGAGGTAATGGCTCACCAAGGCGACGATCCTTAGCTGGTTTGAGAGAA
>F0OV55004IGFEM
AGCACTGTAGAGAGTTTGATCCTGGCTCAGGACGAACGCTGGCGGCGGGCTTAACACATGCAAGTCGCGGGAGAAGGGGCCTTTCGGGGCCCCGGAGACCGGCGGATGGGTGAGTAACGCGTAGGTAACCTGCCGTTAGGCCGGGGATAACATCGCGAAAGCGGTGCTAATACCGGATGATGCAGCGGCCCCGCATGGGGACAGTTGTTAAACCCTTCGGGGGCCTAACGATGAGCCTGCGTGCCATTAGCTGGTTGGTAGGGTAACGGCCTACCAAGGCGA
>F0OV55004ISWWX
AGCACTGTAGAGAGTTTGATCCTGGCTCAGAACGAACGTTAGCGGCGTGCTTAACACATGCAAGTCGAACGAGAAAGTATCTTCGGATATGAGTAGAGTGGCGCACGGGTGAGTAACACGTGGGTAACCTGCCCTTTGGAGGGGGACAACATCTGGAAACGGATGCTAATACCGCATAAGTCGTCTTCGGACGGGAAAGGTGGCTTCGGCTACCGCCAGAGGATGGGCCCGCGTCCCATCAGCTAGTTGGTAAGGTAACGGCTTACCAAGG
>F0OV55004IDH93
AGCACTGTAGAGAGTTTGATCCTGGCTCAGGATGAACGCTAGCGACAGGCCTAACACATGCAAGTCGAACGGGATTTATCCTTCGGGGTAATGAGAGTGGCGCACGGGTGAGTAACGCGTATGCAACCTACCTGTAACTGGGGAATAGCTCCCTGAAAGGGGAATTAACACCGCATAAGACCACACTTTCGCATGGAAGAGTGGTAAAATATTTATAGGTTACAGATGGGCATGCGTGACATTAGTTTGTTGGTGAGGTAACGG
>F0OV55004H589U
AGCACTGTAGAGAGTTTGATCCTGGCTCAGAACGAACGCTGGCGGCGTGCCTAACACATGCAAGTCGAACGCGAACGGAATCTTCGGATTCCTAGTAGAGTGGCGCACGGGTGAGTAACACGTGGATAACCTGCCCTAGAGTCTGGGATAACACTTCGAAAGGGGTGCTAATACCGGATAAGACCGAAAGGTGAAAGGTGCAAATGCATCGGCGAAGGAGCGGCCCGTGGACCATCAGCTAGTTGGTGGGGTAAGAGCCTACCAAGG
>F0OV55004IBQT3
AGCACTGTAGAGAGTTTGATCCTGGCTCAGGATGAACGCTGGCGGCGTGCCTAACACATGCAAGTCGAGCGGTCCGGGGCAACTCGGGCAGCGGCGAACGGGTGCGTAACACGTGGGTAATCTGCCCTGGAGACCGGGATAACTCGCCGAAAGGCGAGCTAATACCGGATGAGCTCACGAGGCCGAAAGGCCAGGTGAGAAAAGTGGCAACACACTTTAGGATGAGCCCGCGGCCCATCAGCTAGTTGGCGGGGTAATCGG
>F0OV55004IP98Q
AGCACTGTAGAGAGTTTGATCCTGGCTCAGATTGAACGCTGGCGGCAGGCTTAACACATGCAAGTCGAGCGGTAACAGATCTAGCTTGCTAGATGCTGACGAGCGGCGGACGGGTGAGTAATGCATAGGAAACTGCCCAGTAGTGGGGGATAGCCCGGGGAAACCCGGATTAATACCGCGTACGCCCTTCGGGGAAAGCAGGGGATCTTCGGACCTTGCGCTATTGGATGTGCCTATGTCGGATTAGCTAGTTGGG
>F0OV55004H2X30
AGCACTGTAGAGAGTTTGATCCTGGCTCAGGACGAACGCTGGCGGCGTGCCTAACACATGCAAGTCGAGCGGGGGTTGCTTAAGTAGGTTTCTACGAGAGTGGCCCTAGCGGCGGACGGGTGAGTAACGCGTGAGCAACCAACCTTGTACTGGGGGATAACAGCTGGAAACAGCTGCTAATACCGCATAAGACTACGGCGCCGCATGGTGCTGTAGTAAAAGGCGCCTTAAGGCGTCGGTACAAGACGGGCTCGCGTCCCATTAG
>F0OV55004IMMZN
AGCACTGTAGAGAGTTTGATCCTGGCTCAGAACGAACGCTGGCGGCGTGCTTAACACATGCAAGTCGAACGCGAAAGAGTTCTTCGGAACTTGAGTAGAGTGGCGCACGGGTGAGTAACGCGTAAGTGATCTACCCCTGTATCAGGAATAACTATGGGAAACTGTAGCTAATACCGGATACGTTCATGTGATTGCGATCATGTGAAGAAAGATGGCCTCTGACATAAGCTATCGTACAGGGAGGAG
>F0OV55004JJO2I
AGCACTGTAGAGAGTTTGATCCTGGCTCAGGATGAACGCTAGCGGCAGGCCTAACACATGCAAGTCGTACGGTAACAGGGAAAAGCTTGCTTTTCCGCTGACGAGTGGCGCACGGGTGCGCAACGCGTATAGAACCTACCCTGTACAGGGGGATAGCCCATGGAAACGTGGATTAATACCCCGTGGAGACTTAAGGTGGCATCACCTTTGGTTTAAAGTTTCGGCGGTACGGGATGGCTATGCGTCCCATTAGTTAGTAGGTGAGGTAACGGCT
>F0OV55004H4GFB
AGCACTGTAGAGAGTTTGATCCTGGCTCAGATTGAACGCTGGCGGCGTGCCTAACACATGCAAGTCGATCGGTAACGCGGGGGCAACCCTGGCGACGAGAGGCGGACGGGTGAGCAATGCTTGGGAATCTGCCCATCAGCGGGGGACAACCCGGGGAAACTCGGGCTAATACCGCATACGCTCTACGGAGGAAAGCCGGGGACCGCAAGGCCTGGCACTGACGGATGAGCCCAAGCCGGATTAGCTAGTTGGCGGGGTAACGGCCC
>F0OV55004H928A
AGCACTGTAGAGAGTTTGATCCTGGCTCAGAACGAACGCTGGCGGCGTGCTTAACACATGCAAGTCGAACGTGAAAGGGACTTCGGTCCTGAGTAAAGTGGCGCACGGGTGAGTAACACGTGGATAATCTACCCAATGATTCGGAATAACACTTCGAAAGGGGTGCTAATACCGGATAAGCCCACAGGCTCTTCGGAGTTTGCGGGAAAAGGTGGGGACCTTCGGGCCTGCCGTCATTGGATGAGTCCGCGGCCCATTAGCTAGTTGGTAGGGTAA
>F0OV55004I92VD
AGCACTGTAGAGAGTTTGATCCTGGCTCAGGACGAACGCTGGCGGCGTGCCTAATACATGCAAGTCGAGCGGGGCTTTCTGCGTGGGGCCTTCGGGCGGATCGCAGGGGGCCCAGCGGCGAACGGGTGCGTAACACGTGGGCAACCTGCCCCGAGGACCGGGATAACTCCGGGAAACCGGAGCTAATACCGGATAGGACGGCGGACCGCATGGTCCGCCGTGGAAAGGCGGCGCGAGCTGCCACCTCGGGATGGGCCCGCGGGCCCCATTAGCTAGTTGGG
>F0OV55004JE77L
AGCACTGTAGAGAGTTTGATCCTGGCTCAGGACGAACGCTGGCGGCGTGCCTAATACATGCAAGTCGAGCGGAGCCAAGGAGAAGCTTGCTTCTCTGAAGCTTAGCGGCGGACGGGTGAGTAACGCGTGAGCAATCTGCCTTATACAGGGGGATAACAGCCGGAAACGGCTGCTAATACCGCATAAGACCACAGCAGCGCATGCTGCAGGGGTAAAAGGAGGAATCCGGTATAAG
>F0OV55004INZBM
AGCACTGTAGAGAGTTTGATCCTGGCTCAGAACGAACGCTGGCGGCGTGCTTAACACATGCAAGTCGTACGAGAAAGTTTCCTTCGGGAGATGAGTAGAGTGGCGCACGGGTGAGTAACACGTGGATAATCTGCCCAATGGACCGGGATAACACTTCGAAAGGGGTGCTAATACCGGATAAGCCCACAGGCTCTTCGGAGCTTGCGGGAAAAGGTGGGGACCTTCGGGCCTGCCGTCATCGGATGAGTCCGCGGCCCATTAGCTTAGG
>F0OV55004IA6G9
AGCACTGTAGAGAGTTTGATCCTGGCTCAGGACGAACGCTGGCGGCGTGCCTAACACATGCAAGTCTACTCAGCAATGGGTGGCGAACGGGTGAGTAACGCGTAGACAATCTGCCCTTTAATCACGGATAACCTAGTGAAAACTGGACTAAAACGGGATGTGGTCGCGATATGGCATCATAAGCGATCAAAGACGTAGTCGTTAAAGGAGGAGTCTGCGTAACATTAGCTAGTTGGTAAGGTAACGGCTTACCAAGGCGACG
>F0OV55004JFEFT
AGCACTGTAGAGAGTTTGATCCTGGCTCAGGACGAACGCTGGCGGCGTGCCTAATACATGCAAGTCGAGCGGACCGAAGGGAGCTTGCTCTTTTAGGTTAGCGGCGGACGGGTGAGTAACACGTGGGCAACCTGCCCTGCAGACTGGGATAACTTCGGGAAACCGGAGCTAATACCGGATAACACCGAAAACCGCATGGTTTTCGGTTGAAAGGCGGCTTTTAGCTGTCACCGCAGGATGGGCCCGCGGCGCATTAGCTAGTTGGTGAGGTAACGG
>F0OV55004H4863
AGCACTGTAGAGAGTTTGATCCTGGCTCAGATTGAACGCTGGCGGCATGCCTAACACATGCAAGTCGAACGCGAAAGCACCTTCGGGTGCAAGTAGAGTGGCGGACGGGTGAGTAACGCGTGGGAATCTGCCCAGTAGTGGGGGATAACTTGGGGAAGCTCAAGCTAATACCGCATACGCCCTACGGGGGAAAGAGGGGGATCCTTCGGGACCTCTCGCTATTGGATGAGCCCGCGTCGGATTAGCTTGTTGGTGGGGTAATGG
>F0OV55004I57QJ
AGCACTGTAGAGAGTTTGATCCTGGCTCAGAACGAACGCTGGCGGCAGGCCTAACACATGCAAGTCGAACGAGAAGCCACCTTCGGGTGGTGGACAGTGGCAGACGGGTGAGTAACGCGTGGGAACGTGCCTTTCGGTTCGGGATAACCCAGGGAAACTTGGGCTAATACCGGATACGCCCTTCGGGGAAAGATTCATTGCCGAAAGATCGGCCCGCGTCGGATTAGCTTGTTGGTGGGGTAAAAGCCTACCAAGGCGACGATCCGTAGCT
>F0OV55004IHD2M
AGCACTGTAGAGAGTTTGATCCTGGCTCAGAACGAACACTGGCGGCGTGCCTATTACATGCAAGTCGAGCGAGAAAGTGGGGCAACCCACGAGTAGAGCGGCGAACGGGTGAGTAACACGTGAGCAATCTCCCCTCTGGTTTGGGATAACCCGCCCAACGGCGGGCTAATACCGGATGAGATTCAGTTGCGGCATCGCGACTGAATGAAAGGCTTCGGTCGCCAGAGGATGAGCTCGCGCCCCATTAG
>F0OV55004IKVTH
AGCACTGTAGAGAGTTTGATCCTGGCTCAGGATGAACGCTGGCGGCGTGCCTAATACATGCAAGTCGAACGCACCATTTCGGTGGTGAGTGGCGAACGGGTGAGTAACACGTAGATAACCTGCCCTTAAGACGAGGATAACCATTGGAAACGATGGCTAAGACTGGATAGGAATATTAGAGGCATCTCTGATATTTTAAAAGACCTAGCAATAGGTATGCTTAAGGAGGGGCCTGCGGCGCATTAGTTAGTTGGTG
>F0OV55004INZVS
AGCACTGTAGAGAGTTTGATCCTGGCTCAGAACGAACGCTGGCGGCGTGCTTAACACATGCAAGTCGAACGAGAAAGGGACTTCGGTCCTGAGTAGAGTGGCGCACGGGTGAGTAACACGTGGATAATCTACCCAATGATTCGGAATAACACTTCGAAAGGGGTGCTAATACCGGATAAGCCCACAGGCTCTTCGGAGTTTGCGGGAAAAGGTGGGGACCTTCGGGCCTGCCGTCATTGGATGAGTCCGCGGCCCATTAGCTAGTTGGTAGGG
>F0OV55004IIHYL
AGCACTGTAGAGAGTTTGATCCTGGCTCAGAGTGAACGCTGGCGGCATGCTTTACACATGCAAGTCGAACGGCAGCACGGGAGCTTGCTCCTGGTGGCGAGTGGCGAACGGGTGAGTAATGCATCGGAACGTGCCCATTAGTGGGGGATAGCCCGGCGAAAGCCGGATTAATACCGCATACGCCCTTTGGGGGAAAGCGGGGGATCTTCGGACCTCGCGCTATTGGAGCGGCCGATGTCGGATTAGCTAGTAGGTGGG
>F0OV55004JFWNM
AGCACTGTAGAGAGTTTGATCCTGGCTCAGGATGAACGCTAGCGGCAGGCCTAACACATGCAAGTCGAGGGGCAGCGGGGATAAGCTTGCTTATCCGCCGGCGACCGGCGCACGGGTGCGGAACGCGTATGGAACCTGCCCCTGTCAGGGGAATAGCCCAGGGAAACTTGGATTAATGCCCCATGGTACCGCGATATCGCATGATATTGCGGTTAAAGATTTATCGGACAGGGATGGCCATGCGTACCATTAG
>F0OV55004IV1VW
AGCACTGTAGAGAGTTTGATCCTGGCTCAGAACGAACGCTGGCGGCATGCCTAACACATGCAAGTCGAACGAAGTCTTCGGGCTTAGTGGCGCACGAGTGCGTAACGCGTGGGAATCTGCCCTTGGGTTCGGAATAACAGTGGGAAACCGCTGCTAATACCGGATGATGACTTCGGTCCAAAGATTTATCGCCCAAGGATGAGCCCGCGTAGGATTAGCTTGTTGGTGAGGTAAAAGCTCACCAAGGCGACGATCCTTAG
>F0OV55004ITO5Y
AGCACTGTAGAGAGTTTGATCCTGGCTCAGGATGAACGCTGGCGGCGTGCCTAATACATGCAAGTCGAACGAGAAGGAGGAAGTCTTCGGACGGACTCTGGAGAGTGGCGCACGGGTGAGTAACACGTAGATGACCTGCCCCGGAGAGGGGGATAACTGTTGGAAACGACAGCTAACTACCCCATAAGCTCACGGTTTTCAGAAAGCTGTGAGAAAGGTTCCGGCGCTCCGGGAGGGTCTGCGGCCCATCAGCTAGTTGGTAGGG
>F0OV55004H8N5F
AGCACTGTAGAGAGTTTGATCCTGGCTCAGATTGAACGCTGGCGGCATGCTTAACACGTGCAAGTCGAACGGTAACAGGCCTTCGGGCGCTGACGAGTGGCGGACGGGTGAGTAATACATGGGAATCTGCCCTTAGGTGGGGGATAACGTTGGGAAACTAACGCTAATACCGCATAACCTCTTCGGAGCAAAGCGTGGGATCTTCGGACCACGTGCCAAAGGATGAGCCCATGTCTGATTAGCTAGTTGGTGAGGTAATGG
>F0OV55004ILEIG
AGCACTGTAGAGAGTTTGATCCTGGCTCAGGATGAACGCTAGCGGTGCGCCTAACACATGCAAGTCGAGCGATATAGCGGCGAACGGGTGAGTAACACGTTGGAACCTGCCTCGAACTCAGGGATAGCCATCCGAAAGGATGATTAATACCGGATAGTCCCGAAAGGGTAAAGATTTTTCGGTTCGAGAGGGGCCTGCGGCCTATCAGCTAGTTGGTAAGGTAATGGCTTACCAAGGCTATGACGGGTAACTGGTGTGAGAG
>F0OV55004H96BC
AGCACTGTAGAGAGTTTGATCCTGGCTCAGGATGAACGCTGGCGGCGTGCCTAATACATGCAAGTCGAACGCACTAGTTTACTAGTGAGTGGCGAACGGGTGAGTAACACGTAGGTAATCTGCCCTTAAGACGAGGATAACCGTTGGAAACGATGGCTAAGACTGGATAGGAATATTAGAGGCATCTCTGATATTTTAAAAGACCTAGCAATAGGTATGCTTAAGGAGGGGTCTGCGGCGCATTAGTTAGTTAGTGGGGTG
>F0OV55004JGSP1
AGCACTGTAGAGAGTTTGATCCTGGCTCAGGATGAACGCTGGCGGCGTGCTTAACACATGCAAGTCGAACGATTAAGACCCTCTTCGGAGGGTGCATAAAGTGGCGAACGGGTGAGTAACACGTGGGGAACCTGCCCCTCTCTCTGGGACAACTCCGGGAAACCGGAGCTAATACCGGATATTCCGATCGGATCGCATGGTCTGATCGGGAAAGCTCCGGCGGTGAGGGATGGCCCCGCGGCCCATTAGCTTGTTGGTGAGGTAACGG
>F0OV55004IPYT3
AGCACTGTAGAGAGTTTGATCCTGGCTCAGGACGAACGCTGGCGGCGTGCCTAATACATGCAAGTCGAGCGGGGCTTTCTGCGTGAGGCCTTCGGGCGGATCGCAGGGAGCCCAGCGGCGAACGGGTGCGTAACACGTGGGCAACCTGCCCCGAGGACCGGGATAACTCCGGGAAACCGGAGCTAATACCGGATAGGACGGCGGACCGCATGGTCCGCCGTGGAAAGGCGGCGCAAGCTGCCACCTCGGGATGGGCCCGCGGCCCATTAG
>F0OV55004IMOAY
AGCACTGTAGAGAGTTTGATCCTGGCTCAGAACGAACGCTGGCGGCGTGCCTAACACATGCAAGTCGAACGAGAAAGGGACTTCGGTCCTGAGTAGAGTGGCGCACGGGTGAGTAAGGTATAGGTAATCTGCCCTTTGGACTGGGATAACTCCGAGAAATCGGTGACAATACCAGATGATGCAGCGGGACCGCATGGTCATGTTGTTAAAGATTTATCGCCAAAGGATGAGCCTATATTCCATCAGGTTAGG
>F0OV55004IYAWR
AGCACTGTAGAGAGTTTGATCCTGGCTCAGAACGAACGCTGGCGGCGTGCTTAACACATGCAAGTCGAACGCGAAAGGGACCTTCGGGTCCTGAGTAAAGTGGCGCACGGGTGAGTAACACGTGGATAATCTACCCGGTGATCTGGGATAACATTCCGAAAGGGGTGCTAATACCGGATAAGCCCACGGGCTCTTTGGAGCTTGCGGGAAAAGGTGGGGACCTTCGGGCCTACTGTCATTGGATGAGTCCGCGGCCCATTAGCTAGTTGGTAGGGTAA
>F0OV55004H3Q5X
AGCACTGTAGAGAGTTTGATCCTGGCTCAGATTGAACGCTGGCGGCGTGCCTAACACATGCAAGTCGATCGGTAACGCGGGGGCAACCCTGGCGACGAGAGGCGGACGGGTGAGCAATGCTTGGGAATCTGCCCATCAGCGGGGGACAACCCGGGGAAACTCGGGCTAATACCGCATACGCTCTACGGAGGAAAGCCGGGGACCGCAAGGCCTGGCACTGACGGATGAGCCCAAGCCGGATTAGCTAGTTGGCGGGTAACGGCCC
>F0OV55004JPKTT
AGCACTGTAGAGAGTTTGATCCTGGCTCAGAATGAACGCTGGCGGCGTGCTTAACACATGCAAGTCGAACGGTAGCAGAAGAGAGCTTGCTTTCTTGCTGACGAGTGGCGCACGGGTGAGTAATGCATAGGTAACGTGCCCCTTAGTCTGGGATAGCCACTGGAAACGGTGAATAATACCGGATATTCCTTCTGCCTTAATGGCAGTCGGGAAAGTTTTTCGCTAAGGGATCGGCCTATGTCCTATCAGGTAG
>F0OV55004I47EF
AGCACTGTAGAGAGTTTGATCCTGGCTCAGAACGAACGCTGGCGGCGTGCTTAACACATGCAAGTCTAGGGGAAAGTGGTCTTCGGATCGCAAGTATACTGGCGAACGGGTGAGTAACACGTAGGTAATCTACCTTCGAGATTGGGATAACGTCGAGAAATTGACGCTAATACCGAATGATGCCTCGGTAGTTAATATCGGGATGAAAGATGGGGATCTTCGGACCTATCGCTTGAAGATGAGCCTGCGT
>F0OV55004H9FNG
AGCACTGTAGAGAGTTTGATCCTGGCTCAGGACGAACGCTGGCGGCGTGCCTAACACATGCAAGTCGAGCGGGGGTGGCTTAAGTAGGTTTCTACGAGAGTGGCCCTAGCGGCGGACGGGTGAGTAACGCGTGGGAACGTACCCTTCGGTGCGGGATAGCTCAGGGAAACTTGAATTAATACCGCATACGACCTCCGGGTGAAAGATTTATCGGTCAGGGATGGGCATGCGTGACATTAGCTAGTTGGCGGGGTAACGGCCCACCAAGGCTACGA
>F0OV55004JEFC8
AGCACTGTAGAGAGTTTGATCCTGGCTCAGGATGAACGCTGGCGGCGTGCCTAATACATGCAAGTCGAACGCAACACTTCGGTGTTGAGTGGCGAACGGGTGAGTAACACGTAGATAACCTGCCCTTAAGACGAGGATAACCGTTGGAAACGATGGCTAAGACTGGATAGGAATATTGGAGGCATCTCTGATATTTTAAAAGACCTAGCAATAGGTATGCTTAAGGAGGGGTCTGCGGCGCATTAGTTAGTTGGTGAGG
>F0OV55004I3XF5
AGCACTGTAGAGAGTTTGATCCTGGCTCAGATTGAACGCTGGCGGCATGCTTAACACATGCAAGTCGAACGGTAGCAGGCCCTTCGGGGTGCTGACGAGTGGCGGACGGGTGAGTAACGCGTGGGGACCTGCCCTTCAGTACGGAATAATTCCGGGAAACTGGGACTAATACCGTATACGCCCTAAGGGGGAAAGATTTATCGCTGAAGGATGGACCCGCGTCTGATTAGTTTGTTGGTGGGTAATGGCCTACCAAGACTACGATTGGTAGCCGGG
>F0OV55004ISMKS
AGCACTGTAGAGAGTTTGATCCTGGCTCAGGATGAACGCTGGCGGCGTGCCTAATACATGCAAGTCGAACGCACCATTTCGGTGGTGAGTGGCGAACGGGTGAGTAACACGTAGATAACCTGCCCTTAAGACGAGGATAACCATTGGAAACGATGGCTAAGACTGGATAGGAATATTAGAGGCATCTCTGATATTTTAAAAGACCTAGCAATAGGTATGCTTAAGGAGGGGTCTGCGGCGCATTAGTTAGTTGGTGGGG
>F0OV55004IKSNI
AGCACTGTAGAGAGTTTGATCCTGGCTCAGAACGAACGCTGGCGGCAGGCTTAACACATGCAAGTCGAGCGAAGCCTTCGGGCTTAGCGGCGGACGGGTTAGTAACGCGTGGGAACGTGCCCTTCACTACGGAATAGTCCCGGGAAACTGGGTTTAATACCGTATACGCCCTTCGGGGAAGAATTCGGTGAGGGATCGGCCCGCGTTAGATTAGATAGTTGGTGGGGTAATGGCCTACCAAGTCTACGATCTATAGCTGGTTTTAGAGG
>F0OV55004IVM3O
AGCACTGTAGAGAGTTTGATCCTGGCTCAGGACGAACGCTGGCGGCGTGCCTAACACATGCAAGTCGAGCGGACTCGGAGGGCAACTCCTGAGTTAGTGGCGGACGGGTGAGTAACACGTGGGTCATCTCCCCCGAGTGAGGAATAAGCCTGCGAAAGCGGGTCTAATACCGCATAACACTCCGGGACACAAGTCTTCGGAGTCAAAGCCGCAAGGCGCTTGGGGATGAGCCTGCGTCCTATTAGCTAGTTGGTAGGGTAA
>F0OV55004IACUX
AGCACTGTAGAGAGTTTGATCCTGGCTCAGAATGAACGCTGGCGGTAGGCTTAACACATGCAAGTCGGACGGAAACGATAGATTAGCTTGCTATTCTAGGCGTCGAGTGGCGGACGGGTGAGTAACGCGTGGGAATCTACCCTATAGTTGGGGACAACATATGGAAACGTATGCTAATACCGAATATGCTCTACGGAGTAAAGGAGCCCTCTTCTTGAAAGGTTTCGCTATAGGATGAGCCCGCGTAGGATTAGCTAGTTGG
>F0OV55004JBBAZ
AGCACTGTAGAGAGTTTGATCCTGGCTCAGGATGAACGCTAGCGGTGCGCCTAACACATGCAAGTCGAGCGATATAGCGGCGAACGGGTGAGTAACACGTTGGAACCTGCCTCGAACTCAGGGATAGCCATCCGAAAGGATGATTAATACCGGATAGTCCCGAAAGGGTAAAGATTTTTCGGTTCGAGAGGGGCCTGCGGCCTATCAGCTAGTTGGTAAGGTAACGGCTTACCAAGGCAACGACGGGTAGCTGGT
>F0OV55004I870I
AGCACTGTAGAGAGTTTGATCCTGGCTCAGAATGAACGCTGGCGGTGTGGATTAGGCATGCAAGTCGTACGAGAAAGCGGTTTTTAATCGCGAGTACAGTGGCGAACGGGTGAGTAACGCGTGGGAAACCTGCCCTCGAGTGGGGGATAACATTCCTAACGGAATGCTAATACCGCATAACATTGCAGGTCGCATGTTCTGCAATCAAAGGTGGCCTCTACTTGTAAGCTGTCGCTTGAGGATGGTCCCGCGT
>F0OV55004IF1M7
AGCACTGTAGAGAGTTTGATCCTGGCTCAGGACGAACGCTGGCGGCGTGCTTAACACATGCAAGTCGAACGGGGCATACGGATAGCTTGCTAGAAGTATGTTTAGTGGCGGACGGGTGAGTAACGCGTGAATACCTGTCCATCGGAGGGGGACAACGGCTGGAAACGGCCGCTAATACCGCGTAAGCCGAGAGGTGAAAGGTTGTTTTCGGACAGCCGCCGATGGGGGGGTTCGCGTCCTATCAGCTAGTTGGTGGGGTAAGGGCCTACCAAGGCGAAG
>F0OV55004IO3OH
AGCACTGTAGAGAGTTTGATCCTGGCTCAGGACGAACGCTGGCGGCGTGCCTAATACATGCAAGTCGAGCGCGGGAAGCATGCAGATCCCTTCGGGGTGACGCATGTGGAACGAGCGGCGAACGGGTGAGTAACACGTGGGCAACCTGCCTGTAAGACCGGGATAACTCCGGGAAACCGGGGCTAATACCGGATAAGACCGAAGATCGCATGATCTTCGGGTGAAAGGCGGCATTCGCTGTCACTTACAGATGGGCCCG
>F0OV55004H2117
AGCACTGTAGAGAGTTTGATCCTGGCTCAGAACGAACGCTGGCGGCGTGCTTAACACATGCAAGTCGAACGTGAAAGGGACTTCGGTCCTGAGTAAAGTGGCGCACGGGTGAGTAACACGTGGATAATCTACCCGATGGACCGGGATAACACTTCGAAAGGGGTGCTAATACCGGATAAGCCCACAGGCTCTTTGGAGTTTGCGGGAAAAGGTGGGGACCTTCGGGCCTACTGTCATTGGATGAGTCCGCGGCCCATTAGCTAGTTGGTAGGGTAATGG
>F0OV55004IR9Z1
AGCACTGTAGAGAGTTTGATCCTGGCTCAGATTGAACGCTGGCGGCATGCTTAACACATGCAAGTCGAACGGTAACAGGCCTTCGGGCGCTGACGAGTGGCGGACGGGTGAGTAATGCATGGGAATCTGCCCAGTAGTTGGGGACAACTTGAGGAAACTCAAGCTAATACCGAATAATCTCTACGGAGGAAAGGCTTCGGTCGCTACTGGATGAGCCCATGTTGGATTAGCTTGTTGGTGGGGTAATGGCCC
>F0OV55004I1X8E
AGCACTGTAGAGAGTTTGATCCTGGCTCAGAATGAACGCTGGCGGCGTGCTTAACACATGCAAGTCGCACGAGAAAGCCTTGGCTTGCCAGGGCGAGTAAAGTGGCGCACGGGTGAGTAACGCGTGGGTAATCTACCCTCGAATTTGGGATAACAGCTCGAAAGGGTTGCTAATACCGGATAACATCACGGTTTCTTCGGAGGCTGTGATCAAAGGTGGCCTCTACATGTAAGCTACTGTTTGGGGATGAGCCCGCG
>F0OV55004I4PTO
AGCACTGTAGAGAGTTTGATCCTGGCTCAGGATGAACGCTGGCGGCATGCCTAATACATGCAAGTCGAACGAATTGACCTTCGGGTCAGTTAGTGGCGAACGGGTGAGTAACACGTAGATAACCAACCCTAAAGACGAGGATAACCCGGGGAAACCTGGACTAATACTGGATAGGAGCTATTTTCAAAAGAGGATAGTTTTAAAGATGCCTTAAAGCATCGCTATAGGCTGGGACTGCGTCGCATTAGCTAGTTGGTGGAGTAACGG
>F0OV55004IME9X
AGCACTGTAGAGAGTTTGATCCTGGCTCAGAACGAACGCTGGCGGCATGCCTAACACATGCAAGTCGAACGGGATCCATCTTTCGGGATGGTGAGAGTGGCGGACGGGTGAGTAACGCGTGGGAACCTGCCCAGTGGTGGGGGATAACTGCGGGAAACTGCAGCTAATACCGCATGAGCCCGAGAGGGGAAAGATTTATCGCCATTGGAGGGGCCCGCGTTCGATTAGGTAGTTGGTGAGGTAACGGCTCACCAAGCCGACGA
>F0OV55004IT7EL
AGCACTGTAGAGAGTTTGATCCTGGCTCAGGACGAACGCTGGCGGCGTGCCTAACACATGCAAGTCTACTCAGCAATGGGTGGCGAACGGGTGAGTAACGCGTAGACAATCTGCCCTTTAATCACGGATAACCTAGTGAAAACTGGACTAAAACGGGATGTGGTCGCGATATGGCATCATATGCGATCAAAGACGTAGTCGTTAAAGGAGGAGTCTGCGTAACATTAGCTAGTTGGTAAGGTAACGGCTTACCAAGGCG
>F0OV55004IQCTG
AGCACTGTAGAGAGTTTGATCCTGGCTCAGGACGAACGCTGGCGGCGTGCCTAAGACATGCAAGTCGAGCGGGGGGATTGGGGGTTTTCCCTGGTCTCCTGAGCGGCGGACGGGTGAGTAACACGTGGGTAACCTGCCCGGCAGTGGGGGATAACCCTGGGAAACTGGGGCTAATACCGCATACGGTCCGAGCCTCGCATGGGGCTTGGAAGAAAGGCCGTCCGATGGGGCGGTCGCTGCCGGAGGGGCCCGCGGCCCATCAGGTAGTTGGTGGGGTAACGGCCCACCAAG
>F0OV55004H9K8M
AGCACTGTAGAGAGTTTGATCCTGGCTCAGGACGAACGCTGGCGGCGTGCCTAATACATGCAAGTCGAGCGGAGTTCATGGTTGGAAGCCTTCGGGCGGAAGCCCATGAACTTAGCGGCGGACGGGTGAGTAACACGTGGGCAACCTGCCCGTAAGACGGGGATAACTGACGGAAACGTCAGCTAAGACCGGATAGTCGGAGAAAGGGCATCCTTTCTTCGGGAAAGGACGGAGCAATCTGTCGCTTACGGATGGGCCCGCGGCGCATTAG
>F0OV55004H9IZC
AGCACTGTAGAGAGTTTGATCCTGGCTCAGAACGAACGCTGGCGGCGTGCTTAACACATGCAAGTCGAACGTGAAAGGGACTTCGGTCCTGAGTAAAGTGGCGCACGGGCGAGTAACACGTGGATAATCTACCCGATGGACCGGGATAACACTTCGAAAGGGGTGCTAATACCGGATAAGCCCACAGGCTCCCTGGAGCTTGCGGGAAAAGGTGGGGACCTTCGGGCCTGCCGTCATCGGATGAGTCCGCGGCCCATTAGCTAGTTGGTGGGGTAACCGG
>F0OV55004IRQG0
AGCACTGTAGAGAGTTTGATCCTGGCTCAGATTGAACGCTGGCGGAATGCTTTACACATGCAAGTCGGGCGGCAGCATGGACTTCGGTCTGATGGCGAGCGGCGAACGGGTGAGTAATGCATCGGAACGTACCTAGTCGTGGGGGATAACGTAGCGAAAGTTACGCTAATACCGCATACGTCCTACGGGAGAAAGCAGGGGATCGCAAGACCTTGCGCGATTGGAGCGGCCGATGTCTGATTAG
>F0OV55004IAXFG
AGCACTGTAGAGAGTTTGATCCTGGCTCAGAATAAACGCTGGCGGCATGCTTAACACATGCAAGTCGAACGATCCCTTCGGGGATAGTGGCGGACGGGTGAGTAACGCGTGGAAACGTGCCCTTAGGTACGGAACAACAGCTGGAAACGGCTGCTAATACCGTATGATGCCCTTCGGGGCCAAAGATTTATCGCCTTTGGAGCGGCCCGCGTAAGATTAGGTAGTTGGTGAGGTAATGGCTCACCAAGCCTACGATCTTTAGCTGGTTTG
>F0OV55004JCHTG
AGCACTGTAGAGAGTTTGATCCTGGCTCAGATTGAACGCTGGCGGCATGCCTTACACATGCAAGTCGAGCGGCAGCGCGGGGGCAACCCTGGCGGCGAGCGGCGAACGGGTGAGTAATGCATCGGAACGTGTCCTCTTGTGGGGGATAACCAGTCGAAAGATTGGCTAATACCGCATGAGATCGAGAGATGAAAGCAGGGGACCGCAAGGCCTTGCGCGGGAGGAGCGGCCGATGCCGGATTAG
>F0OV55004IRFP7
AGCACTGTAGAGAGTTTGATCCTGGCTCAGAACGAACGCTGGCGGCGCGTTTTAAGCATGCAAGTCGAACGGTATATAGTCTTCGGATTATAGAGAGTGGCGAACGGGTGAGTAACACGTAGATAATCTACCTTGAAGTGGGGGATAGTCCATGGAAACATGGAGTAATACCGCATATGTCTTTGGATGAAAGTTCCAATTGGAACGCTTTGAGATGAGTCTGCGGCTCATTAGCTTGTTGGTGGGGTAAAGGCCT
>F0OV55004INDDX
AGCACTGTAGAGAGTTTGATCCTGGCTCAGAATGAACGCTGGCGGCGTGCTTAACACATGCAAGTCGAACGGTAACAGGCCCTTCGGGGTGCTGACGAGTGGCGGACGGGTGAGTAACGCGTGGGAATCTGCCTAGTAGTGGGGGATAGCCCGGAGAAATCCGGATTAATACCGCATACGCCCTACGGGGGAAAGCAGGGGATCTTCGGACCTTGCGCTATTAGATGAGCCCGCGTCTGATTAGCTTGTTGGTGGGGTAATGGCCT
>F0OV55004IH5KN
AGCACTGTAGAGAGTTTGATCCTGGCTCAGGACGAACGCTGGCGGCGTGCCTAATACATGCAAGTCGAGCGGAACCATTGGAGCTTGCTCCTTTGGTTTAGCGGCGGACGGGTGAGTAACACGTGGGCAACCTGCCCTGCAGATCGGGATAACTCCGGGAAACCGGTGCTAATACCGAATAGTTTGCGGCCTCTCATGAGGCTGCACGGAAAGACGGTTTCGGCTGTCACTGCAGGATGGGCCCGCGGCGCATTAG
>F0OV55004INJ5F
AGCACTGTAGAGAGTTTGATCCTGGCTCAGGACGAACGCTGGCGGCGTGCCTAATACATGCAAGTCGAACGAGAAAGGGACTGCTTGCAGTCCTGAGTAGAGTGGCGCACGGGTGAGTAACACGTAGATAATCTACCTTCAAGCCCGGGATAACCCTTCGAAAGGATGGCTAATACCGGATGCAGTTTCTATGCACAGGTGTAGAGATGAAAGATTGCCTCTTCATGAAAGCAGTTGTTTGGAGA
>F0OV55004ISAS6
AGCACTGTAGAGAGTTTGATCCTGGCTCAGAACGAACGCTGGCGGCGTGCTTAACACATGCAAGTCGAACGAGAAAGGGACTTCGGTCCTGAGTGGAGTGGCGCACGGGTGAGTAACACGTGGATAATCTACCCAATGATTCGGAATAACACTTCGAAAGGGGTGCTAATACCGGATAAGCCCACAGGCTCTTCGGAGTTTGCGGGAAAAGGTGGGGACCTTCGGGCCTGCCGTCATTGGATGAGTCCGCGGCCCATTAGCTAGTTGGTAGGG
>F0OV55004JDL49
AGCACTGTAGAGAGTTTGATCCTGGCTCAGAACGAACGCTGGCGGCGTGCTTAACACATGCAAGTCGAACGTGAAAGGGACTTCAGTCCTGAGTAAAGTGGCGCACGGGTGAGTAACACGTGGATAATCTACCCGATGGACCGGGATAACACTTCGAAAGGGGTGCTAATACCGGATAAGCCCACAGGCTCTTTGGAGTTTGCGGGAAAAGGTGGGGACCTTCGGGCCTACTGTCATTGGATGAGTCCGCGGCCCATTAGCTAGTTGGTAGGGTAA
>F0OV55004H5P93
AGCACTGTAGAGAGTTTGATCCTGGCTCAGAACGAACGCTGGCGGCGTGCCTAACACATGCAAGTCGAACGCGAAAGTTTTCTTCGGAAAGCGAGTAGAGTGGCGCACGGGTGAGTAACACGTGGATAACCTGCCCTAGAGTCTGGGATAACACTTCGAAAGGGGTGCTAATACCGGATAAGCCCACGCCTTCTTCGGAAGAAGTGGGAAAAGATTTATTGGTAAAGGATGGGCATGCGTGGCATTAGCTTGTTGGTGAGGTAACGGCT
>F0OV55004H45X1
AGCACTGTAGAGAGTTTGATCCTGGCTCAGGATGAACGCTAGCGGCAGGCCTAACACATGCAAGTCGAGGGGCAGCGGGGATAAGCTTGCTTATCCGCCGGCGACCGGCGCACGGGTGCGGAACGCGTATGGAACCTGCCCCTGTCAGGGGAATAGCCCAGGGAAACTTGGATTAATGCCCCATGGTACCGCGATATCGCATGATATTGCGGTTAAAGATTTATCGGACAGGGATGGCCATGCGTACCATTAG
>F0OV55004I6AT0
AGCACTGTAGAGAGTTTGATCCTGGCTCAGGACGAACGCTGGCGGCGTGCCTAATACATGCAAGTCGAGCGCGGGAAGCTTTTTGAAGCCTTCGGGTGGACGAAAGTGGAACGAGCGGCGAACGGGTGAGTAACACGTGGGCAACCTGCCTGTAAGACCGGGATAACTTCGGGAAACCGAAGCTAATACCGGATAGGATCCGAGACCGCATGGTTTTGGATGGAAAGATGGCTTCGGCTATTGCTTACAGATGGGCCCGCGGCGCATTAG
>F0OV55004IJ7ZY
AGCACTGTAGAGAGTTTGATCCTGGCTCAGAACGAACGCTGGCGGCGTGCTTAACACATGCAAGTCGAACGTGAAAGGGACTTCGGTCCTGAGTAAAGTGGCGCACGGGTGAGTAACACGTGGATAATCTACCCGATGGACCGGGATAACACTTCGAAAGGGGTGCTAATACCGGATAAGCCCACAGGCTCTTTGGAGTTTGCGGGAAAAGGTGGGGACCTTCGGGCCTACTGTCATTGGATGAGTCCGCGGCCCATTAGCTAGTTGGTAGGGT
>F0OV55004I22SG
AGCACTGTAGAGAGTTTGATCCTGGCTCAGGTTTAACGCTAGCGGCGTGCCTAAGGTATGCAAGTCGAACGATAAGCCATCTTCGGATGGTGGACAGTGGCAGACGGCTGAGTAACACGTGGGAATCTTCCCAAAACTCAAGTATAGCTCATCGAAAGGTGGGGTAATCCTTGATGGTCCCTTCGGGGTAAAGCTTCGGCGGTTTTGGATGAGCCCGCGTCCTATCAGGTTGTTGGTGGGGTAATGGCCTACCAAGTCTACGATCTATAG
>F0OV55004IL5K6
AGCACTGTAGAGAGTTTGATCCTGGCTCAGAACGAACGCTGGCGGCGTGCTTAACACATGCAAGTCGAACGTGAAAGGGACTTCGGTCCTGAGTAAAGTGGCGCACGGGTGAGTAACACGTGGATAATCTACCCGATGGACCGGGATAACACTTCGAAAGGGGTGCTAATACCGGATAAGCCCACAGGCTCTTTGGAGTTTGCGGGAAAAGGTGGGGACCTTCGGGCCTACTGTCATTGGATGAGTCCGCGGCCCATTAGCTAGTTGGTAGGGTAATGG
>F0OV55004IB1WT
AGCACTGTAGAGAGTTTGATCCTGGCTCAGAACTAACGCTGGCGGCGTGCCTAACACATGCAAGTCGTACGAGAAAGTTGGCTTCGGCCGATGAGTAAAGTGGCGCACGGGTGAGTAACGCGTGGATAATCTGCCTTTTAGTTGGGAATAACGTACCGAAAGGTGCGCTAATACCCGATAATACTGCATAACTACTGTTGTGTCGTCAAAGAAGGCCTCTGTTTACAAGCTTTTGCTGAAAGATGAGTCCGCGTACCATTAG
>F0OV55004H5OXJ
AGCACTGTAGAGAGTTTGATCCTGGCTCAGGATGAACGCTGGCGGCGTGCCTAACACATGCAAGTCGAACGGGAATCCCTGGACTCGTCTGGGGAGGAGAGTGGCGTACGGGTGAGTAACACGTAGCTGACCTACCCTGGAGAGGGGGATAACTATTGGAAACGATAGCTAAAACCCCATACGCTCTTGATAATTTGAAAGTCAAGAGGAAAACTCCGGTGCTCTGGGATGGGGCTGCGGTCCATCAGCTAGTTGGTGCGGTAAAAG
>F0OV55004IF84T
AGCACTGTAGAGAGTTTGATCCTGGCTCAGAACGAACACTGGCGGCGTGGATTAGGCATGCAAGTCGAACGAGAAAGTTCCCTTCGGGGAATGAGTAGAGTGGCGAACGGGTGAGTAACGCGTGGGAAACCTGCCCTTCAATGGGGGATAACAGTTCTAACGAGCTGCTAATACCGCATACGACCTCCGGACCGCATGGTCTGGCGATGAAAGGTGGCCTCTCTTTGAAGCTGCCGTTGAAGGATGGTCCCGCGTCCCATTAG
>F0OV55004I39XH
AGCACTGTAGAGAGTTTGATCCTGGCTCAGGACGAACGCTGGCGGCGTGCCTAATACATGCAAGTCGAACGTGAAGCTCTGGCTTGCCAGAGTGGAAAGTGGCGAACGGGTGAGTAACACGTAAATAATCTGCCCCTAAGTTTGGGATAACCTTGCCAACGCGAGGCTAATACCGGATGTGGTCATGGAAACGCATGTTTTTATGACTAAAGGCGCAAGTCGCTTAGGGATGAGTTTGCGGCCCATTATGCTTGTTGGG
>F0OV55004H40TK
AGCACTGTAGAGAGTTTGATCCTGGCTCAGGACGAACGCTGGCGGCGTGCCTAATACATGCAAGTCGAGCGGGGCTTTCTGCGTGAGGCCTTCGGGCGGATCGCAGGGAGCCCAGCGGCGAACGGGTGCGTAACACGTGGGCAACCTGCCCCGAGGACCGGGATAACTCCGGGAAACCGGAGCTAATACCGGATAGGACGGCGGACCGCATGGTCCGCCGTGGAAAGGCGGCGCGAGCTGCCACCTCGGGATGGGCCCGCGGCCCATTAG
>F0OV55004H4R29
AGCACTGTAGAGAGTTTGATCCTGGCTCAGATTGAACGCTGGCGGCGTGCTTAACACATGCAAGTCGAGCGAGAAAGTCTCCTTCGGGAGATGAGTAGAGCGGCGCACGGGTGAGTAACGCGTGGACGATCTACCCAGAGGATCGGGATAACAGTGGGAAACCGCTGCTAATACCGGATACGCTTCACGGTTTATCTGTGAAGGAAAGGTGGCCTATGCTTGCAAGCTACCACCTCTGGATGAGTCCG
>F0OV55004IM691
AGCACTGTAGAGAGTTTGATCCTGGCTCAGGACGAACGCTGGCGGCGTGCCTAACACATGCAAGTCGAGCGGGGTGGCTTAAGTAGGTTACTACGAAGGCTGCCCTAGCGGCGGGCGGGTGAGTAACGCGTGAGCAGCCAACCTTGTACTGGGGGATGACAGCTGGAAACAGCTGCTAATACCGCATAAGACTACGGCACCGCATGGTGCTGTAGTAAAAGGCGCCTTAAGGCGTCGGTACAAGACGGGCTCGCGT
>F0OV55004I1A24
AGCACTGTAGAGAGTTTGATCCTGGCTCAGAACGAACGCTGGCGGCGTGCCTAACACATGCAAGTCGAACGCGAAAGTTTTCTTCGGAAAGCGAGTAGAGTGGCGCACGGGTGAGTAACACGTGGATAACCTGCCCTAGAGTCTGGGATAACACTTCGAAAGGGGTGCTAATACCGGATAAGCCCACGCCTTCTTCGGAAGAAGTGGGAAAAGATTTATTGCTCTAGGATGGGTCCGCGGTCCATTAGCTAGTTGGTGGGGTAATGGCCTACCAAGG
>F0OV55004IJ13D
AGCACTGTAGAGAGTTTGATCCTGGCTCAGAACGAACGCTGGCGGCAGGCTTAACACATGCAAGTCGAGCGAGGTTTTCGGACCTAGCGGCGGACGGGTGAGTAACGCGTGGGAACATGCCCTTCACTGCGGAATAGCCTTGGGAAACTGAGAGTAATACCGCATACGCCCTTCGGGGAAGATTATCGGTGAAGGATTGGCCGCGTTGGATTAGGTAGTTGGTGGGTAATGGCCCACCAAGGCAACGATGGGTAGCCGA
>F0OV55004ITN6K
AGCACTGTAGAGAGTTTGATCCTGGCTCAGAACGAACGCTGGCGGCGCGTTTTAAGCATGCAAGTCGAGGGAGAATCCGGTGCTTGCACTGGAGGGAACCGGCGAACGGGTGAGTAACACGTAGATAATCTGCCTTTAGGTTGGGGATAGCTCATGGAAACATGGGGTAATACCGAATGTGGTTCGATGTTCAAAAGGACATTGAAAGAAAGGAGCTTAGGCTTCGCCTGAAGATGAGTCTGCGTCTGATTAGGTAGTAGG
>F0OV55004JPHFR
AGCACTGTAGAGAGTTTGATCCTGGCTCAGAACGAACGCTGGCGGCGTGCTTAACACATGCAAGTCGTACGAGAAAGTTTCCTTCGGGAGATGAGTAGAGTGGCGCACGGGTGAGTAACACGTGGATAATCTGCCCAATGGACCGGGATAACACTTCGAAAGGGGTGCTAATACCGGATAAGCCCACAGGCTCTTCGGAGCTTGCGGGAAAAGGTGGGGACCTTCGGGCCTGCCGTCATTGGATGAGTCCGCGGCCCATTAG
>F0OV55004I3HHU
AGCACTGTAGAGAGTTTGATCCTGGCTCAGGATGAACGCTAGCGGTGCGCTTAACACATGCAAGTCGTACGAGAAAGTTTCCTTCGGGAGATGAGTAGAGTGGCGCACGGGTGAGTAACACGTGGATAATCTGCCCAATGGACCGGGATAACACTTCGAAAGGGGTGCTAATACCGGATAAGCCCACAGGCTCTTCGGAGCTTGCGGGAAAAGGTGGGGACCTTCGGGCCTGCCGTCATTGGATGAGTCCGCGGCCCATTAG
>F0OV55004H4XUQ
AGCACTGTAGAGAGTTTGATCCTGGCTCAGGACGAACGCTGGCGGCGTGCCTAACACATGCAAGTCGAGCGGGGTAAATTGAGTGGTTTTCCACGAGGTTTACCCAGCGGCGGACGGGTGAGTAACACGTAGGCAACCTACCCACCACACGGGGATAGCCCTGGGAAACCGGGGGTAATACCCGGTACCTTTACTGGTCGCATGGCTGGTAAAGAAAGCGATTTAGCGGTGGCGGATGGGCCTGCGGCCCATCAGCTAGTTGGCGGGGTAACGGCCCACCAAGGCGACGACGGG
>F0OV55004J1NHO
AGCACTGTAGAGAGTTTGATCCTGGCTCAGGCCGTATTTCTGCAGGCCGGTCAAGACCAGACCGGAGACTTCGCTTTGCAGGCTACTCCTACGGGGGCAGC
>F0OV55004IDIFB
AGCACTGTAGAGAGTTTGATCCTGGCTCAGGATGAACGCTGGCGGCGTGCCTAACACATGCAAGTCGAGCGGAGATTACGAGGAGTACTTGTACAAATTGTAATCTTAGCGGCGGACGGGTGAGTAACACGTGAGGAACCTGCCCTTGAGTGGGGAATAACACCGAGAAATGGGTGCTAATACCGTATAATGTCTTGGAAGCGCATGCTTTCGGGACCAAAGGATTTATTCGCTTAAGGATGGACTCGCGTCCGATTAGGTAG
>F0OV55004I4GB4
AGCACTGTAGAGAGTTTGATCCTGGCTCAGAACGAACGCTGGCGGCGTGCTTAACACATGCAAGTCGAACGTGAAAGGGACTTCGGTCCTGAGTAAAGTGGCGCACGGGTGAGTAACACGTGGATAATCTGCCCGATGGACCGGGATAACACTTCGAAAGGGGTGCTAATACCGGATAAGCCCACAGGCTCTTTGGAGTTTGCGGGAAAAGGTGGGGACCTTCGGGCCTACTGTCATCGGATGAGTCCGCGGCCCATTAGCTAGTTGGTGGGGTAACCGG
>F0OV55004IID6R
AGCACTGTAGAGAGTTTGATCCTGGCTCAGGATGAACGCTGGCGGCAGGTCTGACACATGCAAGTCGAACGGGAGATCGGTGCTTGCACCGGTTGAGAGTGGCGAACGGCTGAGTAACACGTAGGAACCCACCCCTTGGACTGGGATAACGGCTCGAAAGGGCCGCTAATACCGGATATATTCTTCGGAAGGAAATGGTCCGCCGCCGAGGGAGGGGCCTGCGGCGTATTAGCTTGATGGTGGGGTAATGGCCTACCATGGCTTTG
>F0OV55004ILZKD
AGCACTGTAGAGAGTTTGATCCTGGCTCAGAATCAACGCTGGCGGCGTGCCTAACACATGCAAGTCGAGCGCGAAAGGGGAGCAATCCCCGAGTAGAGCGGCGAACGGGTGAGTAACGCGTGGGTAACCTGCCCTCGAGTGGGGAATAACCCCGGGAAACTGGGGCTAATACCGCATGACATCCGAGGCTCCATGAGCTTCGGATCAAAGCCGGGGATCGAAAGACCTGGCGCTTGAGGAGGGGCCCGCGTCCGATTAGCTTGTTGG
>F0OV55004JDCY4
AGCACTGTAGAGAGTTTGATCCTGGCTCAGAACGAACGCTGGCGGCGTGCCTAAGACATGCAAGTCGTGCGGAAAGGCTCCTTCGGGAGTACTCGAGCGGCGCACGGGTGAGTAACACGTGGGTCATCTCCCCCCGAGTGAGGAATAAGCCTGCGAAAGCGGGTCTAATACCGCATAACACTCCGGGACACAAGTCTTCGGAGTCAAAGCCGCAAGGCGCTTGGGGATGAGCCTGCGTCCTATTAGCTAGTTGGTAGGGTAA
>F0OV55004IBSFU
AGCACTGTAGAGAGTTTGATCCTGGCTCAGAACGAACGCTGGCGGCAGGCCTAACACATGCAAGTCGAGCGAGATCTTCGGATCTAGCGGCGGACGGGTGAGTAACGCGTGGGGATGTGCCCTTTGCTACGGAATAGTCCCGGGAAACTGGGTTTAATACCGTATGAGCCCTTCGGGGGAAAGATTTATCGGCAAAGGATCAACCCGCGTTGGATTAGGTAGTTGGTGGGGTAATGGCCTACCAAGCCGACGATCCATAGCCGGTTTGAGAGG
>F0OV55004H91VY
AGCACTGTAGAGAGTTTGATCCTGGCTCAGGACGAACGCTGGCGGCGTGGATTAGGCATGCAAGTCGAACGGTAGTACCCCTTCGGGGGTATGAGAGTGGCGAACGGGTGAGTAACGCGTAGGTGATCTACCTTCAGATGGGGGACAACCCAGGGAAACTTGGGCTAATACCGCATGTGGCTGTAAAGCTAAAGCCGGCCTCTATTTATAAGCTGGTGTCTGGAGATGAGCCTGCGTCTGATTAGCTAGTTGGTGGGGTAACGG
>F0OV55004JB16O
AGCACTGTAGAGAGTTTGATCCTGGCTCAGGGTGAACGCTGGCGGCGTGCTTTACACATGCAAGTTGAACGAGAACTCGGAGGTTCTTACTTCGGTAAGAAAGGAAGAGGGACAGTAGCGAACGAGTGAGTAACACGTAGTAACCCGCCCACTGGAGGGGGAGAACCACTGGAAACGGTGGCTAATACCGCATAAGCCCGAAAGGGGAAAGCAATTTATTGTGCCGGTGGAGGGGACTGCGGGCCATCAGGAAGATGGTGAGGTAAAAGCTCACCAAACCGACG
>F0OV55004I66H9
AGCACTGTAGAGAGTTTGATCCTGGCTCAGAACGAACGCTGGCGGCAGGCTTAACACATGCAAGTCGAACGATCCCTTCGGGGATAGTGGCGGACGGGTGAGTAACGCGTGGGAACGTGCCCTTAGGTACGGAACAACAGCTGGAAACGGCTGCTAATACCGTATGATGCCCTTCGGGGCCAAAGATTTATCGCCTTTGGAGCGGCCCGCGTAAGATCAGGTAGTTGGTGAGGTAAAGGCTCACCAAGGCGACGATCAGTAGCCG
>F0OV55004JM0R0
AGCACTGTAGAGAGTTTGATCCTGGCTCAGGACGAACGCTGGCGGCGTGCCTAATACATGCAAGTCGAGCGGACCGATGGGAGCTTGCTCCTTTAGGTTAGCGGCGGACGGGTGAGTAACACGTGGGCAACCTGCCCTGCAGACTGGGATAACTTCGGGAAACCGGAGCTAATACCGGATAACACCGAAAACCGCATGGTTTTCGGTTGAAAGGCGGCTTTTAGCTGTCACTGCAGGATGGGCCCGCGGCGCATTAGCTAGTTGGTG
>F0OV55004IC3MK
AGCACTGTAGAGAGTTTGATCCTGGCTCAGGACGAACGCTGGCGGCGTGCCTAATACATGCAAGTCGAGCGAGCCCTTCGGGGCTAGCGGCGGACGGGTGAGTAACACGTGGGCAACCTGCCTGTAAGACTGGGATAACTCCGGGAAACCGGGGCTAATACCGGATAATTTCTTCGGTCGCATGACAGAAGAATAAAAGGCGGCGCAAGCTGTCACTTACAGATGGGCCCGCGGCGCATTAGCTAGTTGGTGAGGTAACGGCT
>F0OV55004H7EAH
AGCACTGTAGAGAGTTTGATCCTGGCTCAGATTGAACGCTGGCGGCAGGCCTAACACATGCAAGTCGAGCGGCAGCACGGGGAGCTTGCTCCCTGGTGGCGAGCGGCGGACGGGTGAGTAATGCATAGGAATCTGCCCGGTAGTGGGGGATAGCCCGGCGAAAGCCGGATTAATACCGCATGAGCCCTACGGGGGAAAGCGGGGGACCTTCGGGCCTCGCGCTACTGGATGAGCCTATGTCCGATTAGCTAGTTGGG
>F0OV55004JE79Z
AGCACTGTAGAGAGTTTGATCCTGGCTCAGGACGAACGCTGGCGGCGTGCCTAATACATGCAAGTCGAGCGGATGAAGGGGGGCTTGCTCCCTGGATTCAGCGGCGGACGGGTGAGTAACACGTGGGCAACCTGCCTGGAAGACCGGGATAACTCGCGGAAACGCGAGCTAATACCGGATAGGTTCTTTCTCCGCATGGAGAAGGAAGGAAAGTCGGTTATGCCGACACTTCCGGATGGGCCCGCGGCGCATTAGCTAGTTGGTGGGG
>F0OV55004IWECN
AGCACTGTAGAGAGTTTGATCCTGGCTCAGGACGAACGCTGGCGGCGTGCCTAATACATGCAAGTCGAGCGGACTGGAGGGAGCTTGCTCCCGAAGGTCAGCGGCGGACGGGTGAGTAACACGTGGGTAACCTGCCTGGTAGACTGGGATAACGCTTGGAAACGAGTGCTAATACCGGATAATCTCCTGAATCGCATGGTTCAAGAGTAAAAGGAGCTTTCGCTTCACTGCCAGATGGACCCGCGGCGCATTAG
>F0OV55004IVAPW
AGCACTGTAGAGAGTTTGATCCTGGCTCAGGACGAACGCTGGCGGCGCGCCTAATGCATGCAAGTCGGACGAGGACTAGCCTTCGGGCGAAATCCTAGTGGCAGACGGCTGAGTAACGCGTGAGTGACCTGCCCTGGAGAGGGGGATAACATCGGGAAACCGATGCTAATACCGCGTACGCTCCTCAATGTAAAGGTTGAGGAGGAAACGAATTTCTCTCTAGGAGGGGCTCGCGTCCTATCAGGTTGTTGGTGGGGTAATGG
>F0OV55004IR96R
AGCACTGTAGAGAGTTTGATCCTGGCTCAGGACGAACGCTGGCGGCGTGCCTAATACATGCAAGTCGAGCGCGGGAAGCTTTTTGAAGCCTTCGGGTGGACGAAAGTGGAACGAGCGGCGAACGGGTGAGTAACACGTGGGCAACCTGCCTGTAAGACCGGGATAACTTCGGGAAACCGAAGCTAATACCGGATAGGATCCGAGACCGCATGGTTTTGGATGGAAAGATGGCTTTGGCTATTGCTTACAGATGGGCCCGCGGCGC
>F0OV55004IAHDZ
AGCACTGTAGAGAGTTTGATCCTGGCTCAGGATGAACGCTGGCGGCGTGCCTAACACATGCAAGTCGAGCGGAGATTACGAGGAGTACTTGTACAAATTGTAATCTTAGCGGCGGACGGGTGAGTAACACGTGAGGAACCTGCCCTTGAGTGGGGAATAACACCGAGAAATGGGTGCTAATACCGCATAATGTCTTGGAAGCGCATGCTTTCGGGACCAAAGGATTTATTCGCTTAAGGATGGACTCGCGTCCGATTAG
>F0OV55004IHNZD
AGCACTGTAGAGAGTTTGATCCTGGCTCAGAACGAACGCTGGCGGCGTGCTTAACACATGCAAGTCGTACGAGAAAGTTTCCTTCGGGAGATGAGTAGAGTGGCGCACGGGTGAGTAACACGTGGATAATCTGCCCAATGGACCGGGATAACACTTCGAAAGGGGTGCTAATACCGGATAAGCCCACAGGCTCTTCGGAGCTTGCGGGAAAAGGTGGGGACCTTCGGGCCTGCCGTCATTGGATGAGTCCGCGGCCCATTAG
>F0OV55004IA1XE
AGCACTGTAGAGAGTTTGATCCTGGCTCAGGGCGAACGCTGGCGGCGTGCTTAACACATGCAAGTCGAACGATGAACCAGGGCTTGCCCTGGGGATTAGTGGCGAACGGGTGAGTAACACGTGGGCAACCTGCCCCTGACACTGGGATAACTCCGGGAAACCGGGGCTAATACCGGATACGAGCCTCGACGGCATCGTCGAGGTTGGAAAGTTTTTTCGGTCAGGGATGGGCCCGCGGCCTATCGGCTGGTTGGTGGGGTAATGGCCTACCAAGGCGACGACGGG
>F0OV55004H60R6
AGCACTGTAGAGAGTTTGATCCTGGCTCAGGACGAACGCTGGCGGCGTGCCTAACACATGCAAGTCAAGGAGAAAGACTGGTTTCGGCCGGTCAAGTAAACTGGCGGACGGGTGAGTAACGCGTAGGCGACCTGCCCTTGTGTTTGGAATAACCCCGAGAAATTGGGGCTAATACCGAATGACGCATTGAGTATGCATGTACTTGATGTTAAAGGTGCTGCAAGGTACCGCACAGGGATGGGCCTGCGTTCCATTAGTTAGA
>F0OV55004IBYYS
AGCACTGTAGAGAGTTTGATCCTGGCTCAGGATAAACGTTAGCGGTGTGCTCTATGCATGCAAGTCGTACGGGACTATAGTTTTCGGATTATAGTCTAGTGGCAAATGGCTGAGTAATACATAAGTAACCTGCCTGCGAGTGGTGGATAACTTGCTGAAAGGCAAGCTAATACAGCATATGGTAATCGGGGATCTCCTGATTATTAAAGCCGCAAGGCGCTTGTAGTGGGGCTTATG
>F0OV55004I57F3
AGCACTGTAGAGAGTTTGATCCTGGCTCAGGACGAACGCTGGCGGCGTGCCTAATACATGCAAGTCGAGCGGGGCTTTCTGCGTGAGGCCTTCGGGCGGATCGCAGGGAGCCCAGCGGCGAACGGGTGCGTAACACGTGGGCAACCTGCCCCGAGGACCGGGATAACTCCGGGAAACCGGAGCTAATACCGGATAGGACGGCGGACCGCATGGTCCGCCGTGGAAAGGCGGCGCAAGCTGCCACCTCGGGATGGGCCCGCGGCCCATTAG
>F0OV55004H7T7B
AGCACTGTAGAGAGTTTGATCCTGGCTCAGGACGAACGCTGGCGGCGTGCTTAACACATGCAAGTCTAGGGGAAAGTGGTCTTCGGATCGCAAGTATACTGGCGAACGGGTGAGTAACACGTAGGTAATCTACCTTCGAGATTGGGATAACGTCGAGAAATTGACGCTAATACCGAATGATGCCTCGGTAGTTAATATCGGGATGAAAGATGGGGATCTTCGGACCTATCGCTTGAAGATGAGCCTGCGT
>F0OV55004H4PYX
AGCACTGTAGAGAGTTTGATCCTGGCTCAGAACGAACGCTGGCGGCAGGCTTAACACATGCAAGTCGAACGAGATCTTCGGATCTAGTGGCGGACGGGTGAGTAACGCGTGGGAACATGCCCTTCACTACGGAATAGTCCCGGGAAAACTGGGTTTAATACCGTATACGCCCTTCGGGGAAAGAATTCGGTGAAGGATTGGCCCGCGTTAGATTAGGTAGTTGGTGGGTAACGGCCTACCAAGCCTACGATCTATAGCTGGTTTTAGAGG
>F0OV55004ILU19
AGCACTGTAGAGAGTTTGATCCTGGCTCAGAACGAACGTTGGCGGCGTGCTTAACACATGCAAGTCGAACGAGAAAGATTCCTTCGGGGATCGAGTAAAGTGGCGCACGGGTGAGTAACGCGTAAGTAATCTACCCTTGCATCTGGAATAACTACGGGAAGCTGTAGCTAATACTGGATACGTTCTCCATTCTGCGGGATGGAGAAGAAAGATGACCTCTTCTTGAAAGTTATCGTGCAAGGAGGAGCTTGCGTACCA
>F0OV55004I81AI
AGCACTGTAGAGAGTTTGATCCTGGCTCAGGACGAACGCTGGCGGCGTGCCTAATACATGCAAGTCGAGCGAGCCCTTCGGGGCTAGCGGCGGACGGGTGAGTAACACGTGGGCAACCTGCCTGTAAGACTGGGATAACTCCGGGAAACCGGGGCTAATACCGGATAATTTCTTCGGTCGCATGACAGAAGAATAAAAGGCGGCGCAAGCTGTCACTTACAGATGGGCCCGCGGCGCATTAGCTAGTTGGTGAGGTAACGGCT
>F0OV55004IYSPW
AGCACTGTAGAGAGTTTGATCCTGGCTCAGGATGAACGCTGGCGGCGTGCCTAACACATGCAAGTCGAGCGCGATTAGTTGGAACGGAGACTTCGGTTGAAGAGAAGACTATGAAAGCGGCGGACGGGTGAGTAACGCGTGAGCAACCTGCCCTGTACAGGGGGATAGCCACTGGAAACGGTGATTAATACCCCATAACCCCAATAGGTCACATGACCTGATGGGCAAAGCCTTGGCGGCACAGGATGGG
>F0OV55004IB5U3
AGCACTGTAGAGAGTTTGATCCTGGCTCAGAATGAACGCTGGCGGCGTGCCTAACACATGCAAGTCGTACGAGAAAGGGGCTTCGGCCCTGAGTAGAGTGGCGCACGGGTGAGTAACGCGTGGGTAATCTACCCTTGGATTTGGGATAACTCTGCGAAAGTGGAGCTAATACCGGATAGTCTGGCTTTAAATAAGAAGTCGGTAAAGGATGCCTCTGCATATGCATTCGTCCGAGGATGAGCCCGCGT
>F0OV55004ISJNS
AGCACTGTAGAGAGTTTGATCCTGGCTCAGGACGAACGCTGGCGGCGTGCCTAATACATGCAAGTCGAGCGGGGCTGTCTGCGTGAGGCCTTCGGGCGGATCGCAGGGAGCCCAGCGGCGAACGGGTGCGTAACACGTGGGCAACCTGCCCCGAGGACCGGGATAACTCCGGGAAACCGGAGCTAATACCGGATAGGACGGCGGACCGCATGGTCCGCCGTGGAAAGGCGGCGCGAGCTGCCACCTCGGGATGGGCCCGCGGCCCATTAG
>F0OV55004IYIVP
AGCACTGTAGAGAGTTTGATCCTGGCTCAGGATGAACGCTAGCGATGTGCCTAAGGTATGCAAGTCGACCGTGAACCTTTATGGTCTCACGGGGCAGACGGCTGAGTAACACGTGAGAACTTACCTCTAACACAGGAATAACCCCGCGAAAGTGGGGATAATGCCTGATAGTCCCTGTACCATTTGGTACAGGGTAAAGCTCCGGCGGTTAGAGAAAGGCTCGCGGCCTATCAGGTTGTTGGTAAGGTAAAGGCTTACCAAGCCTATGACGGG
>F0OV55004JXICX
AGCACTGTAGAGAGTTTGATCCTGGCTCAGATTGAACGCTGGCGGAATGCTTAACACATGCAAGTCGAACGAGACCTTCGGGTTTAGTGGCGCACGGGTGAGTAACGCGTGGGAATCTATCTTGGAGTACGGAATAACCATTGGAAACGATGGCTAATACCGTATACGCCCTGCGGGGGAAAGGTTTACCGCTCCAAGCTGAGCCCGCGTCCAATTAGGTAGTTGGTGGGGTAAAGGCCTACCAAGCCGACGATTGGTAGCT
>F0OV55004IBE7I
AGCACTGTAGAGAGTTTGATCCTGGCTCAGAACGAACGCTGGCGGCGTGCTTAACACATGCAAGTCGAGCGGTAAGGCCCTTCGGGGTACACGAGCGGCGAACGGGTGAGTAACACGTGGGCGATCTGCCTCGCACTCTGGGATAAGCCTGGGAAACTGGGTCTAATACCGGATATGACCGCGAATCGCATGGTTTGTGGTGGAAAGATTTATCGGTGCGAGATGGGCCCGCGGCCTATCAGCTTGTTGGTGGGGTAATGG
>F0OV55004I4G82
AGCACTGTAGAGAGTTTGATCCTGGCTCAGGACAAACGCTGGCGGCGTGCATAAAACATGCAAGTCGCATGGCGGGCTTCGGCCCGGCATGGCAGACGGCTGAGTAACACGTAGGAACCTACCCTCCAGTGGGGAATAACTCGCTGAAAGGCGAGATAATACCGCATACGACCACCCGTTGGGGTGAGGAAAGCCGTAAGGCGCTGGAGGAGGGGCCTGCGTCCGATTAGCTAGTTGGTGGGGTAACGGCCTACCAAGGCG
>F0OV55004IM7J5
AGCACTGTAGAGAGTTTGATCCTGGCTCAGAATGAACGCTGGCGGTAGGCTTAACACATGCAAGTCGGACGGTAGCAGGAATATTGCTTGCAATATTTGCTGACGAGTGGCGGACGGGTGAGTAATGCCTGGGAATCTACCCTATAGTTGGGGACAACGTATGGAAACGTACGCTAATACCGAATATGCTCTAAGGAGTAAAGCGGGGGATCTTCGGACCTCGCGCTATAGGATGAGCCCAGGTGAGATTAG
>F0OV55004INYNR
AGCACTGTAGAGAGTTTGATCCTGGCTCAGGATGAACGCTGGCGGCGTGCTTAACACATGCAAGTCGAACGATTAAGACCCTCTTCGGAGGGTGTATAAAGTGGCGAACGGGTGAGTAACACGTGGGGAACCTGCCCCTCTCTCTGGGACAACTCCGGGAAACCGGAGCTAATACCGGATATTCCGATCGGATCGCATGGTCTGATCGGGAAAGCTCCGGCGGTGAGGGATGGCCCCGCGGCCCATTAGCTTGTTGGTGAGGTAACGGCT
>F0OV55004IWW3D
AGCACTGTAGAGAGTTTGATCCTGGCTCAGGATGAACGCTAGCGGCAGGCCTAACACATGCAAGTCGAGGGGTAACAGGAGTAGCAATACTTGCTGACGACCGGCGCACGGGTGAGTAACGCGTATGCAACCTACCTGTAACTGGGGAATAGCTCCCTGAAAGGGGAATTAACACCGCATAAGACCACACTTTCGCATGGAAGAGTGGTAAAATATTTATAGGTTACAGATGGGCATGCGTGACATTAGTTTGTTGG
>F0OV55004JYGX4
AGCACTGTAGAGAGTTTGATCCTGGCTCAGGACGAACGCTGGCGGCGTGCTTAACACATGCAAGTCAAGGAGAATAGGAATCTTCGGAATCCTTAGTAAACTGGCGTAAGGGTGAGTAACGCGTAGGTAACCTGCCCTCGAGTGGGGAATAACATCGGGAAACTGGTGATAATACCGCATGATATCTTAGAATTGCATGATTCTTTGATTAAAGACTTGTCGCTTGAGGACGGACCTGCGTTTTATTAGCTAGTTGGTAGGGTAACGG
>F0OV55004I9R08
AGCACTGTAGAGAGTTTGATCCTGGCTCAGAACGAACGCTGGCGGCGTGCTTAACACATGCAAGTCGAACGTGAAAGGGACTTCGGTCCTGAGTAAAGTGGCACACGGGTGAGTAACACGTGGATAATCTACCCGATGGACCGGGATAACACTTCGAAGGGGGTGCTAATACCGGATAAGCCCACAGGCTCTTTGGAGTTTGCGGGAAAAGGTGGGGACCTTCGGGCCTACTGTCATCGGATGAGTCCGCGGCCCATTAGCTAGTTGGTAGGGTAATGG
>F0OV55004IPC0H
AGCACTGTAGAGAGTTTGATCCTGGCTCAGAACGAACGCTGGCGGCAGGCCTAACACATGCAAGTCGAACGCTCTTTTCGGAGAGAGTGGCGCACGGGTGAGTAACGCGTGGGAAACTGCCCTGGAGTGGGGGATAACTGCTGGAAACGGCAGCTAATACCGCATACGCCCTACGGGGGAAAGATTTATCGCTCCAGGATGTGCCCGCGTCGGATTAGGTAGTTGGTGAGGTAACGGCTCACCAAGCCGACGATCCGTAG
>F0OV55004JGO20
AGCACTGTAGAGAGTTTGATCCTGGCTCAGGATGAACGCTAGCGGCAGGCTTAACACATGCAAGTCGAACGGCAGCAGGTCCCTTCGGGGATGCTGGCGAGTGGCGGACGGGTGCGTAACACGTACGCAATTTGCCTGTAGCAGGAGAATAGCCCCGGGAAACTGGGATTAATACTCCATAATATCCTTTGGTCGCATGACCTTAAGATTAAAACTCAGGTGGCTACAGATGAGCGTGCGGCCCATTAG
>F0OV55004I3E7L
AGCACTGTAGAGAGTTTGATCCTGGCTCAGGACGAACGCTGGCGGCGTGCCTAATACATGCAAGTCGAGCGCGGGAAGCGTGCAGATCCCTTCGGGGTGATGCATGTGGAACGAGCGGCGAACGGGTGAGTAACACGTGGGCAACCTGCCTGTAAGACCGGGATAACTCCGGGAAACCGGGGCTAATACCGGATAAGACCGAAGATCGCATGATCTTCGGGTGAAAGGCGGCATTCGCTGTCACTTACAGATGGGCCCG
>F0OV55004JJYEU
AGCACTGTAGAGAGTTTGATCCTGGCTCAGGATGAACGCTGGCGGCATGCCTAATACATGCAAGTCGAACGAACTAGTTTACTAGTTAGTGGCGAACGGGTGAGTAACACGTAGATAACCAACCCTTAAGACGAGGATAACCCGGGGAAACCTGGACTAATACTGGATAGGAGCTATTTTCAAAAGAGGATAGTTTTAAAGGTGCCCTAAAGCACCGCTAAAGGCTGGGACTGCGTCGCATTAGCTAGTTGGTGGGGTAACGGCCTACCAAGGCAACG
>F0OV55004H5JTZ
AGCACTGTAGAGAGTTTGATCCTGGCTCAGGACGAACGCTGGCGGCGTGGATTAGGCATGCAAGTCGAACGGTAGTATTTCTTTCGGGAGATATGAGAGTGGCGAACGGGTGAGTAACGCGTAGGTGATCTACCTTCAAGTGGGGGACAACCCAGGGAAACTTGGGCTAATACCGCATGTGGCAGCAATGCTAAAGCCGGCCTCTGTATATGCTGGTGCTTGGAGATGAGCTTGCGTCTGATTAG
>F0OV55004IAAY7
AGCACTGTAGAGAGTTTGATCCTGGCTCAGATTGAACGCTGGCTGCATGCTTAACACATGCAAGTCGAACGGCAGCGCGGGCTTCGGCCTGGCGGCGAGTGGCGGACGGGTGAGTAATGCATAGGAATCTGCCTAGTAGTGGGGGATAACCTGGTGAAAACCAGGGTAATACCGCATACGACCTACGGGTGAAAGCAGGGGACCTTCGGGCCTTGTGCTATTAGATGAGCCTATGTCTGATTAG
>F0OV55004JX4L7
AGCACTGTAGAGAGTTTGATCCTGGCTCAGAACGAACGCTGGCGGCAGGCCTAACACATGCAAGTCGAGCGCTCCAGCAATGGAGAGCGGCAGACGAGTGAGTAACGCGTGGGAACCTACCCAGTGGTACGGAATAGCCCAGGGAAACTTGGGGTAATACCGTATACGCCCGAAAGGGGAAAGATTTATCGCCATTGGATGGGCCCGCGTCGGATTAGCTAGTTGGTGGGGTAATGGCCTACCAAGGCGACGATCCGTAGCTGGT
>F0OV55004IOVKB
AGCACTGTAGAGAGTTTGATCCTGGCTCAGGATGAGCGCTAGCGGTGCGCCTAACACATGCAAGTCGAGCGATATAGCGGCGAACGGGTGAGTAACACGTTGGAACCTGCCTCGAACTCAGGGATAGCCATCCGAAGGGATGATTAATACCGGATAGTCCCGAAAGGGTAAAGATTTTTCGGTTCGAGAGGGGCCTGCGGCCTATCAGCTAGTTGGTAAGGTAATGGCTTACCAAGGCTATGACGGGTAACTGGT
>F0OV55004IO28Y
AGCACTGTAGAGAGTTTGATCCTGGCTCAGGATGAACGCTGGCGGCGTGCTTAACACATGCAAGTCGAACGATGAAGCCCGTGCTTGCACGGGTGGATTAGTGGCGAACGGGTGAGTATCACGTGAGTAACCTGCCCTTAACTCTGGGATAAGCCTGGGAAACTGGGTCTAATACCGGATACGACCAGTCACCGCATGGTGTGCTGGTGGAAAGCTTTTGCGGTTTTGGATGGACTCGCGGCCTATCAG
>F0OV55004IQ98H
AGCACTGTAGAGAGTTTGATCCTGGCTCAGAACGAACGCTGGCGGCACGCCTAACACATGCAAGTCGAACGATCCCTTCGGGGACAGTGGCGGACGGGTGAGTAACACGTGGGAACGTACCCTGGGGTGCGGAACAACCGCTGGAAACGGCGGCTAATACCGCATGATGTCTCGTGTAGCGATACATGGGACCAAAGATTTATCGCCCCAGGCTCGGCCCGCGCCGGATTAGGTAGTTGGTGGGGTAATGGCCTACCAAGCCGACGATTCGTAG
>F0OV55004JD15Y
AGCACTGTAGAGAGTTTGATCCTGGCTCAGGATGAACGCTAGCGGTGCGCCTAACACATGCAAGTCGAGCGATATAGCGGCGAACGGGTGAGTAACACGTTGGAACCTGCCTCGAACTCAGGGATAGCCATCCGAAAGGATGATTAATACCGGATAGTCCCGAAAGGGTAAAGATTTTTCGGTTCGAGAGGGGCCTGCGGCCTATCAGCTAGTTGGTAAGGTAATGGCTTACCAAGGCTATGACGGGTGACT
>F0OV55004H5JVS
AGCACTGTAGAGAGTTTGATCCTGGCTCAGAACGAACGCTGGCGGCGTGCTTAACACATGCAAGTCGTACGAGAAAGTTTCCTTCGGGAGATGAGTAGAGTGGCGCACGGGTGAGTAACACGTGGATAATCTGCCCAATGGACCGGGATAACACTTCGAAAGGGGTGCTAATACCGGATAAGCCCACAGGCTCTTCGGAGCTTGCGGGAAAAGGTGGGGACCTTCGGGCCTGCCGTCATTGGATGAGTCCGCGGCCCATTAG
>F0OV55004I22UF
AGCACTGTAGAGAGTTTGATCCTGGCTCAGGACGAACGCTGGCGGCGTGCTTAACACATGCAAGTCGAACGGTTTTCTATTGAAAGCTTGCTGGATATAGGAGATAGTGGCGGACGGGTGAGTAACGCGTGAATACCTGTCCATCGGAGGGGGACAACGGCTGGAAACGGCCGCTAATACCGCGTAAGCCGAGAGGTGAAAGGTTCTCTTAGGGGAGCCGCCGATGGGGTGGTTCGCGTCCTATCAGCTAGTTGGTGGGGTAAGGGCCTACCAAGG
>F0OV55004IDU9K
AGCACTGTAGAGAGTTTGATCCTGGCTCAGGATGAACGCTGGCGGCAGGCTTAACACATGCAAGTCGAGCGGTAACAGGTCCTTCGGGATGCTGACGAGCGGCGGACGGGTGAGTAATGCATAGGAATCTGCCCGGTAGTGGGGGATAGCCCGGCGAAAGCCGGATTAATACCGCATGAGCCCTACGGGGGAAAGCGGGGGACCTTCGGGCCTCGTGCTACTGGATGAGCCTATGTCCGATTAGCTAGTTGGTGGGGTAAAGG
>F0OV55004I9UTS
AGCACTGTAGAGAGTTTGATCCTGGCTCAGGACGAACGCTGGCGGCAGGCCTAACACATGCAAGTCGAGGGAGAAGCTACTTTCGGGTAGTGGAGACCGGCAGACGGGTGAGTAACACGTGGGAACATACCTAGTGGTGGGGGATAACAGTTGGAAACGACTGCTAAGTACCGCATACGCCCTTCGGGGAAGATTATCGCCATTGGATTGGCCCGCGTTAGATTAGCTAGTTGGTAGGGTAACGGCCTACCAAGGCGACGAT
>F0OV55004IURV7
AGCACTGTAGAGAGTTTGATCCTGGCTCAGGACGAACGCTGGCGGCGTGCCTAACACATGCAAGTCTACTCAGCAATGGGTGGCGAACGGGTGAGTAACGCGTAGACAATCTGCCCTTTAATCACGGATAACCTAGTGAAAACTGGACTAAAACGGGATGTGGTCGCGATATGGCATCATATGCGATCAAAGACGTAGTCGTTAAAGGAGGAGTCTGCGTAACATTAGCTAGTTGGTAAGGTAACGGCTTACCAAGGCG
>F0OV55004IHOPW
AGCACTGTAGAGAGTTTGATCCTGGCTCAGAACGAACGCTGGCGGCGCGTTTTAAGCATGCAAGTCGAACGGTATACGGTCTTCGGACTGTAGAGAGTGGCGAACGGGTGAGTAACACGTAGATAATCTGCCTTGAAGTGGGGGATAGTCCATGGAAACATGGAGTAATACCGCATATGTCTTTGGATGAAAGTTCCAATTGGAACGCTTTGGGATGAGTCTGCGGCTCATTAGCTAGTTGGTGGGGTAAAGGCCTACCAAGG
>F0OV55004IJRYR
AGCACTGTAGAGAGTTTGATCCTGGCTCAGGATGAACGCTGGCGGCGTGCCTAACACATGCAAGTCGAGCGAAGCATAGAAGAAGTGCTTGCACGGAAACTATGACTTAGCGGCGGACGGGTGAGTAACACGTGGGTGACCTGCCCTCGAGTGCGGCATAACAGGGGGAAACCCCTGCTAATTCCGCATGTGCTCGCAGCCTGTGGGTTGTGAGTAAAGGACTTCGGTCCGCTCGGGGATGGGCCCGCGG
>F0OV55004H7PTO
AGCACTGTAGAGAGTTTGATCCTGGCTCAGAATGAACGCTGGCGGTAGGCTTAACACATGCAAGTCGGACGGAAACGATAGATTAGCTTGCTATTCTAGGCGTCGAGTGGCGGACGGGTGAGTAACGCGTGGGAATCTACCCTATAGTTGGGGACAACATATGGAAACGTATGCTAATACCGAATATGCTCTACGGAGTAAAGGAGCCCTCTTCTTGAAAGGTTTCGCTATAGGATGAGCCCGCGTAGGATTAGCTAGTTGG
>F0OV55004JCKGW
AGCACTGTAGAGAGTTTGATCCTGGCTCAGGACGAACGCTGGCGGCGTGGATTAGGCATGCAAGTCGAACGGTAGTACCCCTTCGGGGGTATGAGAGTGGCGAACGGGTGAGTAACGCGTAGGTGATCTACCTTCAGATGGGGGACAACCCAGGGAAACTTGGGCTAATACCGCATGTGGCTGTAAAGCTAAAGCCGGCCTCTATTTATAAGCTGGTGTCTGGAGATGAGCCTGCGTCTGATTAGCTAGTTGGTGGGGTAACGG
>F0OV55004IKKPE
AGCACTGTAGAGAGTTTGATCCTGGCTCAGGATGAACGTTGGCGGCAGGTTTGACACATGCAAGTCGAACGGTAGAGTGGAGCTTGCTCTGCTTGAGAGTGGCGAACGGCTGAGTAACACGTAGGAACGTACCCCACAGACAGGGATAACAGACCGAAAGGGCTGCTAATACCTGATATATCCTTCGGGAGGAAAGGTCCGCCGCTGTGGGAGCGGCCTGCGGCGTATTAGGTTGTTGGTGAGGTAATAGCTC
>F0OV55004IO3QA
AGCACTGTAGAGAGTTTGATCCTGGCTCAGAATGAACGCTGGCGGCATGGATTAGGCATGCAAGTCGAACGGAGACCCCTGCTTCGGCGGGGCGATCAGTGGCGAAAGGGTGAGTAACACGTGAGCAACCTGCCTCCGAGTTCGGAATAGCCCCGGGAAACCGGGATTAATACCGAATGTGGTGCAACCGTCTCCTGTCGGTTGTCCCAAAGGTCCGCCGCTCGGGGATGGGCTCGCGTCCCATTAGCTTGTTGGTGAGGTAACGGCT
>F0OV55004I675Z
AGCACTGTAGAGAGTTTGATCCTGGCTCAGAACGAACGCTGGCGGCGTGCTTAACACATGCAAGTCGAACGTGAAAGGGACTTCGGTCCTGAGTAAAGTGGCGCACGGGTGAGTAACACGTGGATAATCTACCCGATGGACCGGGATAACACTTCGAAAGGGGTGCTAATACCGGATAAGCCCACAGGCTCTTTGGAGTTTGCGGGAAAAGGTGGGGACCTTCGGGCCTACTGTCATTGGATGAGTCCGCGGCCCATTAGCTAGTTGGTAGGGTAATGG
>F0OV55004JB3PY
AGCACTGTAGAGAGTTTGATCCTGGCTCAGAATCAACGCTGGTGGCGTGCCTAACACATGCAAGTCGAACGAGAAAGCTGTCTTCGGACGGCAAGTACAGTGGCAAACGGGTGAGTAACGCGTGGGACATCTACCCTGATGAGGGGAATAACTCTCCGAAAGGAAAGCTAATACCGCATATACCGTGCAAACGGGAAGGCCTTCGGGCCGCATCAGGAGGAGCCCGCGTCCGATTAGCTAGTTGGTGAGGTAATGGCT
>F0OV55004I5A4M
AGCACTGTAGAGAGTTTGATCCTGGCTCAGAATGAACGCTGGCGGTAGGCTTAACACATGCAAGTCGGACGGAAACGATAGATTAGCTTGCTATTCTAGGCGTCGAGTGGCGGACGGGTGAGTAACGCGTGGGAATCTACCCTATAGTTGGGGACAACATATGGAAACGTATGCTAATACCGAATATGCTCTACGGAGTAAAGGAGCCCTCTTCTTGAAAGGTTTCGCTATAGGATGAGCCCGCGTAGGATTAGCTAGTTGG
>F0OV55004I504A
AGCACTGTAGAGAGTTTGATCCTGGCTCAGAACGAACGCTGGCGGCGCGTTTTAAGCATGCAAGTCGAACGGTAGAGTAGTGCTTGCACTACTTGAGAGTGGCGCACGGGTGAGTAACACGTAGGTGATCTACCTCTGGATTGGGGATAGCCTGTGGAAACACAGGTTAATACCGGATACGACCCTGAGACTGTCGTCTCAGGGGGAAAGGCCCTCAGGGGTCGTCCGGAGATGAGCCTGCGGTCCATTAGCTAGTTGG
>F0OV55004I9JWS
AGCACTGTAGAGAGTTTGATCCTGGCTCAGGACGAACGCTGGCGGCGTGCCTAATACATGCAAGTCGAGCGGGGCTGTCTGCGTGAGGCCTTCGGGCGGATCGCAGGGAGCCCAGCGGCGAACGGGTGCGTAACACGTGGGCAACCTGCCCCGAGGACCGGGATAACTCCGGGAAACCGGAGCTAATACCGGATAGGACGGCGGACCGCATGGTCCGCCGTGGAAAGGCGGCGCGAGCTGCCACCTCGGGATGGGCCCGCGGCCCATTAG
>F0OV55004IJIQ8
AGCACTGTAGAGAGTTTGATCCTGGCTCAGAGCGAACGCTAGCGGCGGGCTTAACACATGCAAGTCGAGCGCTTGGCTTCGGCCAAGAGCGGCGAACGGGTGAGTAACACGTAGGTTACCTGCCCCTTGGTGGGGGATAACCCAGGGAAACTTGGGCTAATACCGCATATGGTCTACGGATCAAAGCCTTCGGGCGCCAGGGGATGGGCCTGCGTCCCATTATTTAATCCTTGTTGGTGGGGTAACGGCCTACCAAGGGTACGATGGGTAGCTGGT
>F0OV55004IWW45
AGCACTGTAGAGAGTTTGATCCTGGCTCAGAACGAACGCTGGCGGCGTGCCTAACACATGCAAGTCGAACGAGAAAGTTCCCTTCGGGGGATGAGTAGAGTGGCGCACGGGTGAGTAACACGTGGATAATCTGCCTGATAATCTGGGATAACATTCCGAAAGGAATGCTAATACCGGATAAGCCCACAGTATCTTCGGATACAGCGGGAAAAGATGGCCTCTTCTTGAAAGCTATTGTTATCAGATGAGTCCG
>F0OV55004JDXVI
AGCACTGTAGAGAGTTTGATCCTGGCTCAGGACGAACGCTGGCGGCGTGCCTCATACATGCAAGTCGAGCGGATGTAGCAATACATCAGCGGCGGACGGGTGAGTAACACGTGGGCAACCTGGCCTTAAGAGGGGGATAACGTCCCGAAAGGGACGCTAATACCGCGTAAATCAGCGAGATCGCATGATCTTGTTGGAAAAGGAGCAATCCGCTTAAGGATGGGCCCGCGGCCTATTAGCTAGTTGGTAGGGTAACGG
>F0OV55004IUYTD
AGCACTGTAGAGAGTTTGATCCTGGCTCAGGATTAACGCTGGCGGCGTGCTTTATGCATGCAAGTTGAACGAATTATTTCGGTAATTAGTAGCAGACGGGTGAGTAACACGTAAGTAACCTATCCCTAAGTGGGGAATAACTCCGGGAAACCGGGGCTAATACCGCGTGTGATGGCAGGGGTAAGGCCTCGTCATTAAAGCCCTCGGGCGCTTGGGGAGGGGCTTGCGTCCGATTAGCTTGTTGGTGAGGTAACGGCCCACCAAGGCTATGATCGGTAG
>F0OV55004I4JZI
AGCACTGTAGAGAGTTTGATCCTGGCTCAGAACGAACGCTGGCGGCGTGCTTAACACATGCAAGTCGAACGAGAAAGGGACTTCGGTCCTGAGTAGAGTGGCGCACGGGTGAGTAACACGTGGATAATCTACCCAATGATTCGGAATAACACTTCGAAAGGGGTGCTAATACCGGATAAGCCCACAGGCTCTTCGGAGTTTGCGGGAAAAGGTGGGGACCTTCGGGCCTGCCGTCATTGGATGAGTCCGCGGCCCATTAGCTAGTTGGTAGGG
>F0OV55004I8PRQ
AGCACTGTAGAGAGTTTGATCCTGGCTCAGGACGAACGCTGGCGGCGTGCCTAACACATGCAAGTCGAGCGGGGGTGGCTTAAGTAGGTTACTACGAAGGCTGCCCTAGCGGCGGACGGGTGAGTAACGCGTGAGCAACCAACCTTGTACTGGGGGATAACAGCTGGAAACAGCTGCTAATACCGCATAAGACTACGGCACCGCATGGTGCCGTAGTAAAAGGCGCCTTAAGGCGTCGGTACAAGACGGGCTCGCGTCCCATTAG
>F0OV55004I5O9O
AGCACTGTAGAGAGTTTGATCCTGGCTCAGAATCAACGCTGGCGGCGTGCCTAACACATGCAAGTCGAACGAGAAAGTGGGGCTTGCTCCACGAGTAAAGTGGCAAACGGGTGAGTAACACGTGAACAACCTACCCTCGAGTGGGGAATAACACCGCGAAAGCGGTGCTAATACCGCATAACATCCCGGGGTCGCATGGTCCTGGGATCAAAAGCGCAAGTTGCTTGAGGAGGGGTTCACGGCTGATTAGCTAGTTGGTGAGG
>F0OV55004I0576
AGCACTGTAGAGAGTTTGATCCTGGCTCAGAACAAACGCTGGCGGCGTGCTTAATACATGCAAGTCGAACGTGAAGCTCTGGCTTGCCAGAGTGGAAAGTGGCGAACGGGTGAGTAACACGTAAATAATCTGCCCCTAAGTTTGGGATAACCTTGCCAACGCGAGGCTAATACCGGATGTGGTCATGGAAACGCATGTTTTTATGACTAAAGGCGCAAGTCGCTTAGGGATGAGTTTGCGGCCCATTATGCTTGTTGGG
>F0OV55004IAI9H
AGCACTGTAGAGAGTTTGATCCTGGCTCAGGACGAACGCTGGCGGCGTGCCTAATACATGCAAGTCGAGCGGGGCTTTCTGCGTGAGGCCTTCGGGCGGATCGCAGGGGGCCCAGCGGCGAACGGGTGCGTAACACGTGGGCAACCTGCCCCGAGGACCGGGATAACTCCGGGAAACCGGAGCTAATACCGGATAGGACGGCGGACCGCATGGTCCGCCGTGGAAAGGCGGCGCGAGCTGCCACCTCGGGATGGGCCCGCGGCCCATTAG
>F0OV55004IBT9B
AGCACTGTAGAGAGTTTGATCCTGGCTCAGGACGAACGCTGGCGGCGTGCCTAATACATGCAAGTCGAGCGGACCGAAGGGAGCTTGCTCCTTTAGGTTAGCGGCGGACGGGTGAGTAACACGTGGGCAACCTGCCCTGCAGACTGGGATAACTTCGGGAAACCGGAGCTAATACCGGATAACGCCGAAAACCGCATGGTTTTCGGTTGAAAGGCGGCTTA
>F0OV55004IRHQC
AGCACTGTAGAGAGTTTGATCCTGGCTCAGGACGAACGCTGGCGGCGTGCCTAATACATGCAAGTCGAGCGGGGCTTTCTGCGTGAGGCCTTCGGGCGGATCGCAGGGAGCCCAGCGGCGAACGGGTGCGTAACACGTGGGCAACCTGCCCCGAGGACCGGGATAACTCCGGGAAACCGGAGCTAATACCGGATAGGACGGCGGACCGCATGGTCCGCCGTGGAAAGGCGGCGCGAGCTGCCACCTCGGGATGGGCCCGCGGCCCATTAG
>F0OV55004H9YMN
AGCACTGTAGAGAGTTTGATCCTGGCTCAGATTGAACGCTGGCGGCATGCCTAACACATGCAAGTCGAACGGTAACAGGCCTTCGGGCGCTGACGAGTGGCGGACGGGTGAGTAATGCATAGGAATCTGCCCTGTAGCGGGGGACAACTTAGGGAAACTTAAGCTAATACCGCATACGACCTACGGGTGAAAGACTTCGGTCACTATAGGATGAGCCTATGTCTGATTAGCTAGTTGGTAGGGTAAAGGCCTACCAAGGCG
>F0OV55004H86YR
AGCACTGTAGAGAGTTTGATCCTGGCTCAGGACGAACGCTGGCGGCGTGCCTAATACATGCAAGTCGAGCGCGGGAAGCTTTTTGAAGCCTTCGGGTGGACGAAAGTGGAACGAGCGGCGAACGGGTGAGTAACACGTGGGCAACCTGCCTGTAAGACCGGGATAACTTCGGGAAACCGAAGCTAATACCGGATAGGATCCGAGACCGCATGGCTTTGGATGGAAAGATGGCTTTGGCTATTGCTTACAGATGGGCCCGCGGCGCA
>F0OV55004IM1DT
AGCACTGTAGAGAGTTTGATCCTGGCTCAGAGTGAACGCTGGCGGCGTGCTTAACACATGCAAGTCGAACGGACTTAAGGGGCTTGCTTCTTAAGTTAGTGGCGCACGGGTGAGTAATATATAGCTAACCTGCCCTTTAGTGGGGGACAACAGTTGGAAACGACTGCTAATACCCTATATTCCTTCTTATCTCAAGATAAGTTGGGAAAGATTTATCGCTAAAGGATGGGGCTTTATTGTATCAGCTAGTTGGTGGGGTAATGGCCT
>F0OV55004JFT46
AGCACTGTAGAGAGTTTGATCCTGGCTCAGGACGAACGCTGGCGGCGTGCCTAATACATGCAAGTCGAGCGGGGCTGTCTGCGTGAGGCCTTCGGGCGGATCGCAGGGAGCCCAGCGGCGAACGGGTGCGTAACACGTGGGCAACCTGCCCCGAGGACCGGGATAACTCCGGGAAACCGGAGCTAATACCGGATAGGACGGCGGACCGCATGGTCCGCCGTGGAAAGGCGGCGCAAGCTGCCACCTCGGGATGGGCCCGCGGCCCATTAG
>F0OV55004IT3B3
AGCACTGTAGAGAGTTTGATCCTGGCTCAGGACGAACGCTGGCGGCGTGCCTAATACATGCAAGTCGAGCGGGGCTGTCTGCGTGAGGCCTTCGGGCGGATCGCAGGGAGCCCAGCGGCGAACGGGTGCGTAACACGTGGGCAACCTGCCCCGAGGACCGGGATAACTCCGGGAAACCGGAGCTAATACCGGATAGGACGGCGGACCGCATGGTCCGCCGTGGAAAGGCGGCGCGAGCTGCCACCTCGGGATGGGCCCGCGGCCCATTAG
>F0OV55004IVUQQ
AGCACTGTAGAGAGTTTGATCCTGGCTCAGGACGAACGCTGGCGGCGTGCCTAATACATGCAAGTCGAGCGGACCGAAGGGAGCTTGCTCCTTTAGGTTAGCGGCGGACGGGTGAGTAACACGTGGGCAACCTGCCCTGCAGACTGGGATAACTTCGGGAAACCGGAGCTAATACCGGATAACACCGAAAACCGCATGGTTTTCGGTTGAAAGGCGGCTTTTAGCTGTCACTGCAGGATGGGCCCGCGGCGCATTAGCTAGTTGGTGAGG
>F0OV55004I28FP
AGCACTGTAGAGAGTTTGATCCTGGCTCAGATTGAACGCTAGCGGCATGCTTAACACATGCAAGTCGAACGGTAACAGGCCTAGCTTGCTAGGCGCTGACGAGTGGCGGGCGGGTGAGTAATGCATGAGAATCTGCCCAGTAGCGGGGGACAACTTGTGGAAACGCAGGTTAATACCGCATACGCCCTACGGGGAAAGGCTTCGGCCACTATTGGATGAGCTCATGTCGGATTAGCTAGTTGGTAGGGG
>F0OV55004IC4EQ
AGCACTGTAGAGAGTTTGATCCTGGCTCAGGATGAACGCTGGCGGCGTGCCTGATACATGCAAGTCGAACGCACCATTTCGGTGGTGAGTGGCGAACGGGTGAGTAACACGTAGATAACCTGCCCTTAAGACGAGGATAACCATTGGAAACGATGGCTAAGACTGGATAGGAATATTAGAGGCATCTCTGATATTTTAAAAGACCTAGCAATAGGTATGCTTAAGGAGGGGTCTGCGGCGCATTAGTTAGTTGGG
>F0OV55004JVCY0
AGCACTGTAGAGAGTTTGATCCTGGCTCAGGATAAACGCTGGCGGTGTGCTTTATGCATGCAAGTCGAACGAACTATTTTCGGATAGTTAGTGGCAAACGGGTGAGTAACACGTAAGTAACCTGCCCTTAAGTGGGGAATAACTCTGAGAAATCGGAGCTAATACCGCATGTGATGAGGGGGTAACGCCCCATCATTAAAGGCTTCGGCCGCTTGAGGAGGGGCTTGCGCAAGATTAGCTAGTTGGTGAGGTAACGGCCTACCAAGG
>F0OV55004IKL0U
AGCACTGTAGAGAGTTTGATCCTGGCTCAGGACGAACGCTGGCGGCGTGCCTAATACATGCAAGTCGAGCGAAGTCATATAGCGGAAGTCTTCGGACGGAAGGTATATGTACTTAGCGGCGGACGGGTGAGTAACACGTAGGCAACCTACCCGTAAGACGGGGATAACTAGCGGAAACGTTAGCTAATACCGGATAGACCTCTTTGGCGCATGCGAGAGAGGGGAAAGGCGGAGCAATCTGCCGCCTACGGATGGGCCTGCGGCG
>F0OV55004ID10C
AGCACTGTAGAGAGTTTGATCCTGGCTCAGAACGAACGCTGGCGGCGTGCTTAATACATGCAAGTCGAACGTGAAACCCTGGCTTGCCAGGGCGGAAAGTGGCGAACGGGTGAGTAACACGTAAGTAATCTACCCTTAAGCTCGGGATAACCCTGCTAACGCGGGGCTAATACCGGATGTGATCACTATAATGCATGTTGTAGTGATTAAAGGTGCAAACCACTTGAGGATGAGCTTGCGGCCCATTAGCTTGTTGGCGGGG
>F0OV55004IIOVH
AGCACTGTAGAGAGTTTGATCCTGGCTCAGAACGAACGCTGGCGGCGCGTTTTAAGCATGCAAGTCGAGGGAGAATCCGGTGCTTGCACTGGAGGGAACCGGCGAACGGGTGAGTAACACGTAGATAATCTGCCTTTAGGTTGGGGATAGCTCATGGAAACATGGGGTAATACCGAATGTGGTTCGATGTTCAAAAGGACATTGAAAGAAAGGAGCTTAGGCTTCGCCTGAAGATGAGTCTGCGTCTGATTAGGTAGTAGG
>F0OV55004IF5K9
AGCACTGTAGAGAGTTTGATCCTGGCTCAGAGCGAACGCTGGCGGCAGGCTTAACACATGCAAGTCGAGCGGCCGTAGCAATACGGCAGCGGCAGACGGGAGAGTAACACGTGGGAACGTGCCCATCAGTTCGGAACAACCCAGGGAAACTTGGGCTAATACCGGATACGCCCTTACGGGGAAAGATTTATCGCTGATGGAGCGGCCCGCGTCTGATTAGCTTGTTGGTGAGGTAATGGCTCACCAAGGCGACGAT
>F0OV55004I54TG
AGCACTGTAGAGAGTTTGATCCTGGCTCAGGATGAACGCTGGCGGCGTGCCTAATACATGCAAGTCGAACGCACCATTTCGGTGGTGAGTGGCGAACGGGTGAGTAACACGTAGATAACCTGCCCTTAAGACGAGGATAACCATTGGAAACGATGGCTAAGACTGGATAGGAATATTAGAGGCATCTCTGATATTTTAAAAGACCTAGCAATAGGTATGCTTAAGGAGGGGTCTGCGGCGCATTAGTTAGTTGGTGGGG
>F0OV55004INI97
AGCACTGTAGAGAGTTTGATCCTGGCTCAGGACGAACGCTGGCGGCGTGCCTAACACATGCAAGTCGAGCGGGGGTGGCTTAAGTAGGTTACTACGAAGGCTGCCCTAGCGGCGGACGGGTGAGTAACGCGTGAGCAACCAACCTTGTACTGGGGGATAACAGCTGGAAACAGCTGCTAATACCGCATAAGACTACGGCACCGCATGGTGCTGTAGTAAAAGGCGCCTTAAGGCGTCGGTACAAGACGGGCTCGCGTCCCATTAG
>F0OV55004IXO6G
AGCACTGTAGAGAGTTTGATCCTGGCTCAGGATGAACGCTGGCAGTGTGCCTTAGACATGCAAGTCGAACGGGGCGCCTTGCCTGATCCCTTCGGGGTGATGGCTTGGTTGCCTAGTGGCGAACGGGTGAGTAACACGTAGGTGACCTGCCCTCGAGTGTGGCATAACAGGGGGAAACCCCTGCTAATTCCGCATGGTCTCGCAGCCTTTGGGGTGTGAGTAAAGGACTTCGGTCCGCTCGGGGATGGGCCCGCGGCACA
>F0OV55004IFFCQ
AGCACTGTAGAGAGTTTGATCCTGGCTCAGGATAAACGCTGGCGGTGTGCTTTATGCATGCAAGTCGAACGAACTATTTCGGTAGTTAGTGGCAGACGGGTGAGTAACACGTAAGCAACCTATCCCCAAGTGGGGAATAACTCTGAGAAATCGGAGCTAATACCGCATGTGAATCATCTTCGCGAGTGGATGATTTAAAGCCTTCGGGCGCTTAAGGAGGGGCTTGCGTACGATTAGCTTGTTGGTGGGGTAACGGCCTACCAAGG
>F0OV55004IF9TJ
AGCACTGTAGAGAGTTTGATCCTGGCTCAGATTGAACGCTGGCGGCATGCCTAACACATGCAAGTCGAACGGTAACAGCAGAGCTTGCTCTGGCTGACGAGTGGCGGACGGGTGAGTAATGAATAGGAATCTGCCCAGTAGTGGGGGACAACTTGGGGAAACTCAAGCTAATACCGCATACGCCCTAAGGGGGAAAGCGGGGGATCTTCGGACCTCGCGCTATTGGATGAGCCTATTTCTGATTAGCTTGG
>F0OV55004H8AQT
AGCACTGTAGAGAGTTTGATCCTGGCTCAGGATGAACGCTAGCGGTGCGCCTAACACATGCAAGTCGAGCGATATAGCGGCGAACGGGTGAGTAACACGTTGGAACCTGCCTCGAACTCAGGGATAGCCATCCGAAAGGATGATTAATACCGGATAGTCCCGAAAGGGTAAAGATTTTTCGGTTCGAGAGGGGCCTGCGGCCTATCAGCTAGTTGGTAAGGTAATGGCTTACCAAGGCTATGACGGGTAACTGGTGTGAGAG
>F0OV55004I2LWF
AGCACTGTAGAGAGTTTGATCCTGGCTCAGGACGAACGCTGGCGGCGTGCCTAATACATGCAAGTCGAGCGGACCGATGGGAGCTTGCTCCTTTAGGTTAGCGGCGGACGGGTGAGTAACACGTGGGCAACCTGCCCTGCAGACTGGGATAACTTCGGGAAACCGGAGCTAATACCGGATAACACCGAAAACCGCATGGTTTCGGTGAAAGGCGGCTTTTAGCTGTCACTGCAGGATGGGCCCGCGGCGCATTAGCTAGGTTGGTGG
>F0OV55004IY8Y9
AGCACTGTAGAGAGTTTGATCCTGGCTCAGAACGAACGCTGGCGGCGTGCCTAACACATGCAAGTCGAACGCGAAAGTTTTCTTCGGAAAGCGAGTAGAGTGGCGCACGGGTGAGTAACACGTGGATAACCTGCCCTAGAGTCTGGGATAACACTTCGAAAGGGGTGCTAATACCGGATAAGCCCACGCCTTCTTCGGAAGAAGTGGGAAAAGATTTATTGCTCTAGGATGGGTCCGCGGTCCATTAGCTAGTTGGTGGGGTAATGGCCTACCAAGG
>F0OV55004IC8SN
AGCACTGTAGAGAGTTTGATCCTGGCTCAGGATGAACGCTGGCGGCGTGCCTAATACATGCAAGTCGAACGCACTAGTTTACTAGTGAGTGGCGAACGGGTGAGTAACACGTAGGTAACCTGCCCTTAAGACGAGGATAACCGTTGGAAACGATAGGCTAAGACTGGATAGGAACATTGAAGGCATCTTTGATGTTTTAAAAGACCTAGTACAATAGGTATGCTTAAGGAGGGGCCTGGCGGGCGCATTAGTTAGTTGGTGAGGTGAAGG
>F0OV55004H9G6M
AGCACTGTAGAGAGTTTGATCCTGGCTCAGGATAAACGCTGGCGGTGTGCTTTATGCATGCAAGTCGAACGGACATTAGCAATAGTGTCAGTGGCAGACGGGTGAGTAACGCGTAAGTGACCTGCCCTAAAGTGGGGAACAACTCTGAGAAATCGGAGCTAGTACCGCATACGGTCCTTATTGTAAAGGGTAAGGACTAAAGCCGCAAGGCGCTTTTGGAGGGGCTTGCGCCCGATTAGCTAGTTGGTGAGGTAACGGCCCACCAAGG
>F0OV55004JELC4
AGCACTGTAGAGAGTTTGATCCTGGCTCAGGATGAACGCTGGCGGCGTGCTTAACACATGCAAGTCGAGCGCGATGTTGTGGAAACTCCTACGGGAGGCAGC
>F0OV55004IXKIW
AGCACTGTAGAGAGTTTGATCCTGGCTCAGAACGAACGCTGACGGCGTGCTTAACACATGCAAGTCGAACGCGAAAGGGACTTCGGTCCTGAGTAAAGTGGCGCACGGGTGAGTAACACGTGGATAATCTACCCGATGGACCGGGATAACACTTCGAAAGGGGTGCTAATACCGGATAAGCCCACAGGCTCCCTGGAGCTTGCGGGAAAAGGTGGGGACCTTCGGGCCTGCCGTCATCGGATGAGTCCGCGGCCCATTAGCTAGTTGGTGGGGTAA
>F0OV55004IVWAE
AGCACTGTAGAGAGTTTGATCCTGGCTCAGATTGAACGCTGGCGGCATGCTTAACACATGCAAGTCGAACGGTAACAGGCCTTCGGGCGCTGACGAGTGGCGGACGGGTGAGTAATGCTTAGGAATCTGCCTGGTAGTGGGGGATAGCCCGGGGAAACCCGGATTAATACCGCATACGCCCTACGGGGGAAAGCAGGGGATCTTCGGACCTTGCGCTATTGGATGAGCCTAAGTCGGATTAGCTAGTTGGTAGGGTAATGGCCTACCAAGG
>F0OV55004IFJDK
AGCACTGTAGAGAGTTTGATCCTGGCTCAGGACGAACGCTGGCGGCGTGCTTAACACATGCAAGTCAAGGGGAAAGGTTAATTTCGGTTGACCGAGTATACTGGCGAACGGGTGAGTAACGCGTAGGTAACCTGCCTGAGAGTTTGGGATAACACTGCAAACGTGGTGCTAATACCGGATGAGGCCTGCTATTCGCATGGGTAGTGGGTTAAAGCGGGCGCAAGCCTGTGCTCACAGATGGACCTGCGTCTCATTAG
>F0OV55004IM6AX
AGCACTGTAGAGAGTTTGATCCTGGCTCAGGACGAACGCTGGCGGCGTGCTTAACACATGCAAGTCGAACGGGGCATACAGATAGCTTGCTAGAAGTATGTTTAGTGGCGGACGGGTGAGTAACGCGTGAATACCTGTCCGTCGGAGGGGGACAACGGCTGGAAACGGCCGCTAATACCGCGTAAGCCGAGAGGTGAAAGGTTGTTTTCGGACAGCCGCCGATGGGGGGGTTCGCGTCCTATCAGCTAGTTGGTGGGGTAAGGGCCTACCAAGGCGAAG
>F0OV55004JHE5Q
AGCACTGTAGAGAGTTTGATCCTGGCTCAGAACGAACGCTGGCGGCGCGTTTTAAACATGCAAGTCGAACGAGAACCTCTGTGCTTGCACTGAGGGGACAGTGGCGAACGGGTGAGTAACACGTGAGTAATCTTCCTTCGAGTTCGGGACAACCATCCGAAAGGGTGGCTAATACCGGATAACATGGTAACATCAAAGGTGGGGATCGTAAGACCTGCCGCTTGAAGATGAGCTCGCGGCCCATTAGCTAGTTGGTGGGGTAATGG
>F0OV55004H3ORT
AGCACTGTAGAGAGTTTGATCCTGGCTCAGGTTGAACGCTGGCGGCATGCCTAACACATGCAAGTCGAACGGTAACAGCAGAGCTTGCTCTGGCTGACGAGTGGCGGACGGGTGAGTAATGAATAGGAATCTGCCCAGTAGTGGGGACAACTTGGGGAAACTCAAGCTAATACCGCATACGCCCTAAGGGGAAAGCGGGGGATCTTCGGACCTCGCGCTATTGGATGAGCCTATTTCTGATTAGCTTGTTGGG
>F0OV55004I5B9M
AGCACTGTAGAGAGTTTGATCCTGGCTCAGGACGAACGCTGGCGGCGTGCCTAATACATGCAAGTCGAGCGGGGCTTTCTGCGTGAGGCCTTCGGGCGGATCGCAGGGAGCCCAGCGGCGAACGGGTGCGTAACACGTGGGCAACCTGCCCCGAGGACCGGGATAACTCCGGGAAACCGGAGCTAATACCGGATAGGACGGCGGACCGCATGGTCCGCCGTGGAAAGGCGGCGCGAGCTGCCACCTCGGGATGGGCCCGCGGCCCATTAG
>F0OV55004IYGIB
AGCACTGTAGAGAGTTTGATCCTGGCTCAGAGTGAACGCTGGCGGCGTGCCTAACACATGCAAGTCGAACGGTAGCAGGGACTTCGGTCTGCTGACGAGTGGCGCACGGGTGAGTAATGCATAGGTAACGTACCCTGAAGAGGGGGATAGCCACTGGAAACGGTGATTAATACCCTATACTCCTTATTGACTCAAGTTGATAAGGGAAATGTTTTTCGCTTCGGGATCGGCCTATGTCCTATCAGTTAGTTGGTGAGGTAAG
>F0OV55004ICH7G
AGCACTGTAGAGAGTTTGATCCTGGCTCAGGACGAACGCTGGCGGCGTGCTTAACACATGCAAGTCAAGGAGAAGCTTCGCTTCGGTGGAGTGGATACTGGCGCACGGGTGAGTAACGCGTATGCAATCTACCCTCAGTCCAGGGATAACACTTCTAACGAGGTGCTAATACCCGATGATGCAGCGGCACCGCATGGTGACAGTTGTTAAAGCTTCGGTGACTGAGGATGAGC
>F0OV55004I3UT5
AGCACTGTAGAGAGTTTGATCCTGGCTCAGGACGAACGCTGGCGGCGTGCCCAACACATGCAAGTCAAGGAGAAAGACTGGTTTCGGCCGGTCAAGTAAACTGGCGGACGGGTGAGTAACGCGTAGGCGACCTGCCCTTGTGTTTGGAATAACCCCGAGAAATTGGGGCTAATACCGAATGACGCATTGAGTATGCATGTACTTGATGTTAAAGGTGCTGCAAGGTACCGCACAGGGATGGGCCTGCGTTCCATTAGTTAGA
>F0OV55004I9JNI
AGCACTGTAGAGAGTTTGATCCTGGCTCAGGACGAACGCTGGCGGCGTGCCTAGTACATGCAAGTCGAGCGGACCAATGGGAGCTTGCTCCTTTAGGTTAGCGGCGGACGGGTGAGTAACACGTGGGCAACCTGCCCTGCAGACTGGGATAACTTCGGGAAACCGGAGCTAATACCGGATAACACCGAAAACCGCATGGTTTTCGGTTGAAAGGCGGCTTTTAGCTGTCACTGCAGGATGGGCCCGCGGCGCATTAGCTAGTTGGTG
>F0OV55004JIGJ8
AGCACTGTAGAGAGTTTGATCCTGGCTCAGATTGAACGCTGGCGGTATGCTTAACACATGCAAGTCGAACGGTAGCAGCAGAGCTTGCTCTGGCTGACGAGTGGCGGACGGGTGAGTAACGCGTGGGAATCTGCCTATTAGTGGGGGATAACGTAGGGAAACTTACGCTAATACCGCATATGGTCTACGGACTAAAGCAGGGGATCTTCGGACCTTGTGCTAATAGATGAGCCCGCGTTGGATTAGCTTAGG
>F0OV55004ITN52
AGCACTGTAGAGAGTTTGATCCTGGCTCAGAATGAACGCTGGCGGTAGGCTTAACACATGCAAGTCGGACGGAAACGATAGATTAGCTTGCTATTCTAGGCGTCGAGTGGCGGACGGGTGAGTAACGCGTGGGAATCTACCCTATAGTTGGGGACAACATATGGAAACGTATGCTAATACCGAATATGCTCTACGGAGTAAAGGAGCCCTCTTCTTGAAAGGTTTCGCTATAGGATGAGCCCGCGTAGGATTAGCTAGTTGG
>F0OV55004IOGU6
AGCACTGTAGAGAGTTTGATCCTGGCTCAGAACGAACGCTGGCGGCGTGCTTAACACATGCAAGTCGAACGTGAAAGGGACTTCGGTCCTGAGTAAAGTGGCGCACGGGCGAGTAACACGTGGATAATCTACCCGATGGACCGGGATAACACTTCGAAAGGGGTGCTAATACCGGATAAGCCCACAGGCTCCCTGGAGCTTGCGGGAAAAGGTGGGGACCTTCGGGCCTGCCGTCATCGGATGAGTCCGCGGCCCATTAGCTAGTTGGTGGGGTAACCGG
>F0OV55004IBTYC
AGCACTGTAGAGAGTTTGATCCTGGCTCAGGGTGAACGCTGGCGGCGTGCTTGACACATGCAAGTCGAACGGTATGTGGCAACACATAGAGTGGCGAACGGGTGAGTAACACGTGGGAACGTACCTTCTGCAGGGGGATAACTGACCGAAAGGACAGCTAATACCGCATAAGACCGAGAGGAGAAAGGTGCAACAGCATCGGCAGAGGAGCGGCCCGCGGACCATCAGCTAGTTGGTGGGGTAAGAGCCT
>F0OV55004JH3DY
AGCACTGTAGAGAGTTTGATCCTGGCTCAGGATAAACGCTGGCGGCGTGCATGAGACATGCAAGTCGAACGGACGAGCTTGCTCGTTAGTGGCGGACGGCTGAGTAACGCGTAGGTGACCTGCCCCGAAGTGGGGGATAACTGCCCGAAAGGGTGGCTAATACCGCATGTGGCGACGTCTTTCATTTGACGTCATCAAAGCCGCGAGGCGCTTCGGGAGGGGCCTGCGTCCGATTAGCTCGTTGGTGGGGTAATGG
>F0OV55004H3APX
AGCACTGTAGAGAGTTTGATCCTGGCTCAGATTGAACGCTGGCGGCATGCTTAACACATGCAAGTCGAACGTGAAAGGGCTTCGGCCTGAGTAGAGTGGCGGACGGGTGAGTAACGCGTAGGAATCTGCCTGGTAGTGGGGGATAACTCGGGGAAACTCGAGCTAATACCGCATACGCCCCAAGGGGGAAAGTGGGGGATCTTCGGACCTCGTGCTATCAGATGAGCCTGCGTTGGATTAGCTAGTTGGTAGGGTAATGG
>F0OV55004JXKPR
AGCACTGTAGAGAGTTTGATCCTGGCTCAGGACGAACGCTGGCGGTATGCTTAACACATGCAAGTCGAACGAGACGAGATGGAAGTGCTTGCACGGAAATCTTAGAAAGTGGCGAACGGGTGAGTAACGCGTGGGTAACCTGCCCTATGGAAAGGAATAGCCTCGGGAAACTGGGAGTAATGCCTTATAATACATTGAAGTCGCATGGCTTTGATGTTAAACGCTCCGGTGCCATAGGATGGACCCGCGTCCCATTAG
>F0OV55004IOOSQ
AGCACTGTAGAGAGTTTGATCCTGGCTCAGAACGAACGCTGGCGGCGGGCCTAACACATGCAAGTCGAACGCGTGTAGCAATACACGAGCGGCGAACGGGTGAGTAACACGTGGGCAACCTGCCTGTAAGACCGGGATAACTTCGGGAAACCGGAGCTAATACCGGATAGGATTTCACCTCGCATGAGGTGAAATGGAAAGGTGGCTTCGGCTACCACTTACAGATGGGCCCGCGGCGCATTAGCTAGTTGGTGGGGTAGCGGCCT
>F0OV55004J00Z4
AGCACTGTAGAGAGTTTGATCCTGGCTCAGGACGAACGCTGGCGGCGTGCCTAACACATGCAAGTCGAGCGGGGTAAATTGAGTGGTTTTCCACGAGATTTACCCAGCGGCGGACGGGTGAGTAACACGTAGGCAACCTACCCACCACACGGGGATAGCCCTGGGAAACCGGGGGTAATACCCGATACCTTTACTGGTCGCATGGCTGGTAAAGAAAGCGATTTAGCGGAGTGGGGATGGGCCTGCGGCCCATCAGCTAGTTGGCGGGGTAACGGCCCACCAAGGCG
>F0OV55004IV852
AGCACTGTAGAGAGTTTGATCCTGGCTCAGGATAAACGCTGGCGGCATGCCTAATACATGCAAGTCGAACGGATCAGCTTAGGCTGGTTAGTGGCGAACGGGTGAGTAACACGTAAGTAACCCAACCTTCAGACGAGGATAACTGCTGGAAACGGTAGCTAATACTGGATAGGATTATCGATAGGATGATTGATAATTTAAAGGCGCTTTCGGGCGGTACTGGAGGAGGGGCTTGCGGCGCATTAGATAGTTGGTGAGG
>F0OV55004IZ5JI
AGCACTGTAGAGAGTTTGATCCTGGCTCAGGACGAACGCTGGCGGCGTGCTTAACACATGCAAGTCAAGGGGAAAGGTTGACTTCGGTTGACCGAGTATACTGGCGAACGGGTGAGTAACGCGTAGGTAACCTGCCTATGAGTTTGGGATAACACTGCTAACGCGGTGCTAATACCGGATAATGCATCATTTTTGCATATTTATGATGTTAAAGCGGGCTTTCGGGCTCGTGGTTATAGATGGACCTGCCGTCCCATTAGTTAGG
>F0OV55004H723B
AGCACTGTAGAGAGTTTGATCCTGGCTCAGAACGAACGCTGGCGGCGTGCTTAACACATGCAAGTCGTACGAGAAAGTTTCCTTCGGGAGATGAGTAGAGTGGCGCACGGGTGAGTAACACGTGGATAATCTGCCCAATGGACCGGGATGACACTTCGAAAGGGGTGCTAATACCGGATAAGCCCACAGGCTCTTTGGAGTTTGCGGGAAAAGGTGGGGACCTTCGGGCCTACTGTCATTGGATGAGTCCGCGGCCCATTAG
>F0OV55004IUUH9
AGCACTGTAGAGAGTTTGATCCTGGCTCAGGACGAACGCTGGCGGCGTGCTTAACACATGCAAGTCAAGGAGAAAGCATTTTTCGGAATGCAAGTAAACTGGCGAACGGGTGAGTAACGCGTAGGTAACCTGCCTTTAAGATTGGGATAACACTGCTAACGCGGTGCTAATACCGGATGAAGCATAACGATCGCATGGTGGTTATGTTAAAGCGGGCTTCGGCTCGTGCTTAGAGATGGACCTGCGTCTCATTAG
>F0OV55004IM371
AGCACTGTAGAGAGTTTGATCCTGGCTCAGGATGAACGCTGGCGGCGTGCCTAACACATGCAAGTCGCACGAGAACCTTGATTTCGGTCGAGGGGAGAGTGGCGCACGGGTGAGTAACACGTAGCTAACCTGCCCTGGAGCGGGGGATAACTGCTGGAAACGGCAGCTAATACCCCATACGCTCGTGGTGAGTAGAGGACCACGAGGAAAGTTCCGGCGCTCTAGGATGGGGCTGCGGTCCATCAGCTAGTTGG
>F0OV55004I9GZC
AGCACTGTAGAGAGTTTGATCCTGGCTCAGGATGAACACTGGCGGCGTGCCTAATACATGCAAGTCGAACGCGAAGCCTGTTTTCGAATAGGTGGAGAGTGGCGCACGGGTGAGTAACACATGGCTGACCTGCCCTTCAGAGGGGGACAACCGGTGGAAACGCCGGCTAATACCGCGTATGGCCTAAGGGTCAAAGCCTTCGGGTGCCAGGGGATGGGCCCGCGGCCCATTATCTAATCCTTGTTGGTGGGGTAACGGCCTACCAAGGGTACGA
>F0OV55004I2ZU4
AGCACTGTAGAGAGTTTGATCCTGGCTCAGGATGAACGCTAGCGACAGGCCTAACACATGCAAGTCGAACGCTCCAGCAATGGAGAGTGGCAGACGGGTGAGTAACGCGTGGGAACCTACCCTATGGTTCGGAATAGCCCAGGGAAACTTAGGGTAATACCGGATAAGCCCTTCGGGGGAAAGATTTATCGCCATTGGATGGGCCCGCGTCGGATTAGCTAGTTGGTGGGGTAACGGCCCACCAAGGCGACGATCCGTAGCT
>F0OV55004IVOT0
AGCACTGTAGAGAGTTTGATCCTGGCTCAGATTGAACGCTGGCGGCATGCCTAACACATGCAAGTCGAACGGCAGCGCGGAGAGCTTGCTCTCTGGCGGCGAGTGGCGAACGGGTGAGTAATGCATAGGAATCTGCCCAGTAGTGGGGGACAACTCGGGGAAACTCGAGCTAATACCGCATACGTCCTACGGGAGAAAGTGGGGGACCTTCGGGCCTCACGCTATTGGATGAGCCTATGT
>F0OV55004IE7TQ
AGCACTGTAGAGAGTTTGATCCTGGCTCAGGACGAACGCTGGCGGCGTGCCTAATACATGCAAGTCGAGCGGACCGATGGGAGCTTGCTCCTTTAGGTTAGCGGCGGACGGGTGAGTAACACGTGGGCAACCTGCCCTGCAGACTGGGATAACTTCGGGAAACCGGAGCTAATACCGGATAACACCGAAAACCGCATGGTTTTCGGTTGAAAGGCGGCTTTTAGCTGTCACTGCAGGATGGGCCCGCGGCGCATTAGCTAGTTGGTGG
>F0OV55004IUY74
AGCACTGTAGAGAGTTTGATCCTGGCTCAGAACGAACGCTGGCGGCAGGCTTAACACATGCAAGTCGAACGGGCCCTTCGGGGTCAGTGGCAGACGGGTGAGTAACGCGTGGGAACGTGCCCTTCAGTTCGGAATAACCCAGGGAAACTTGGGCTAATACCGGATACGTCCGAAAGGAGAAAGATTGATCGCTGAAGGATCGGCCCGCGTCTGATTAGCTGGTTGGTGGGGTAATGGCCCACCAAGGCGACGATCAGTAGCTGGT
>F0OV55004IC6O8
AGCACTGTAGAGAGTTTGATCCTGGCTCAGAACGAACGCTGGCGGCATGCCTAACGCATGCAAGTCGAACGAGACCTTCGGGTCTAGTGGCGCACGGGTGCGTAACGCGTGGGAATCTGCCCTCTGGTACGGAATAACTCAGGGAAACTTGAGCTAATACCGTATAATGACTTCGGTCCAAAGATTTATCGCCTGAGGATGAGCCCGCGTCGGATTAGCTAGTTGGTGAGGTAAAAGCTCACCAAGGCGACGATCCGTAG
>F0OV55004JH82V
AGCACTGTAGAGAGTTTGATCCTGGCTCAGAACGAACGCTGGCGGCATGCCTAACACATGCAAGTCGAACGGCTCTTCGGAGCAGTGGCGCACGGGTGAGTAACGCGTGGGAACCCACCCTGAGGTTCGGAATAACGGCTGGAAACGGCCGCTAATACCGGATGTGTCCTATGGGGCAAAGGCTTGCCGCCTTGGGAGGGGCCCGCGTCCGATTAGCTTGTTGGTGGGGTAACGGCCTACCAAGGCGACGATCGGTAGCT
>F0OV55004JAO4Q
AGCACTGTAGAGAGTTTGATCCTGGCTCAGAATGAACGCTGGCGGCGTGCCTAACACATGCAAGTCGAACGAGAAATCCCGGGCTTGCTCGGGAGAGTAAAGTGGCGCACGGGTGAGTAACGCGTGGGTAACCTGCCCTTGAATCTGGGATAACTTCGCGAAAGCGATGCTAATACCGGATATTGTTCACCGGACTCCGGTCTGATGAATGAAAGGTGACCTCTTCATGAAAGTTGCCGTTTGAGGAGGGGCTCGCGT
>F0OV55004IKA7V
AGCACTGTAGAGAGTTTGATCCTGGCTCAGAACGAACGCTGGCGGCATGCCTAACACATGCAAGTCGAACGAAGCCTTCGGGCTTAGTGGCGCACGGGTGCGTAACGCGTGGGAACCTGCCTTTAGGTTCGGAATAACTCAGAGAGATTTGAGCTAATACCGGATAATGTCTTCGGACCAAAGATTTATCGCCTTTAGATGGGCCCGCGTAGGGATTAGCTAGTTGGTGGGGTAAAGGCCTACCAAGGCGACGATCCTTAGCTGGT
>F0OV55004IK3C4
AGCACTGTAGAGAGTTTGATCCTGGCTCAGGATGAACGCTAGCGGCAGGCCTAACACATGCAAGTCGAGGGGTAACAGGAGTAGCAATACTTGCTGACGACCGGCGCACGGGTGAGTAACGCGTATGCAACCTACCCTTAACTGGGGAATAGCCCGAAGAAATTCGGATTAATGCCCCATAATACTGTATTGAAGCATTTCAGTGCATTTAAAACTCCGGTGGTTAAGGATGGGCATGCGTGACATTAGCTAGTTGG
>F0OV55004H3BRR
AGCACTGTAGAGAGTTTGATCCTGGCTCAGGGTGAATGCTAGCGGCGTGCCTAAAATATGCAAGTCGAACGCTATGTTTACATAGCGTGGCAAACGGCTGAGTAACGCGCAGGAATCTACCTCCAAGTAAGGGACAACCCATCGAAAGATGGACTAATACCTTATGTGATGGCAACATTAAAGATTTATCGCTTGGAGATGAGCCTACGTTCTATCAGGTAGTTGGTGTGGTAATTGCTCACCAAG
>F0OV55004ILMMW
AGCACTGTAGAGAGTTTGATCCTGGCTCAGAACGAACGCTGGCGGCATGCCTAACACATGCAAGTCGAACGGGATCCGGGGCTTCGGCTCCGGTGAGAGTGGCGGACGGGTGAGTAACGCGTGGGAACCTGCCCGGCGGTCGGGAATAACCGCGGGAAACCGCGGCTAATACCGGATACGCCCCCTTGGGGGGAAAGATTCATCGCCGTCGGAGGGGCCCGCGTCGGATTAGGTAGTTGGTGGGGTAACGGCCCACCAAGCCTGCGATCCGTAGC
>F0OV55004IB48E
AGCACTGTAGAGAGTTTGATCCTGGCTCAGAATGAACGCTGGCGGTAGGCTTAACACATGCAAGTCGGACGGTAGCAGGAATATTGCTTGCAATATTTGCTGACGAGTGGCGGACGGGTGAGTAATGCCTGGGAATCTACCCTATAGTTGGGGACAACGTATGGAAACGTACGCTAATACCGAATATGCTCTAAGGAGTAAAGCGGGGGACCTTCTGGCCTCGCGCTATAGGATGAGCCCAGGTGAGATTAG
>F0OV55004IPQF0
AGCACTGTAGAGAGTTTGATCCTGGCTCAGAATGAACGTTAGCGGCGTGCTTGATGCATGCAAGTCGAACGATTTGATTGTTCGCAAGAATTATCAGATAGTGGCGAACGGGTGAGTAACACGTAGGTAACCTGCCCTTAAGACGAGGATAACCATTGGAAACGATGGCTGAGACTGGATAGGAATATTTAAGGCATCTTAAATATTTTAAAAGACCTAGCAATAGGTATGCTTAAGGAGGGGCCTGCGGCGCA
>F0OV55004JM19Q
AGCACTGTAGAGAGTTTGATCCTGGCTCAGAACGAACGCTGGCGGCATGCCTAACACATGCAAGTCGAACGAAGGCTTCGGCCTTAGTGGCGCACGGGTGCGTAACGCGTGGGAATCTGCCCTTGGGTTCGGAATAACAGTTAGAAATGACTGCTAATACCGGATGATGTCTTCGGACCAAAGATTTATCGCCCAGGGATGAGCCCGCGTAGGATTAGCTAGTTGGTGGGGTAATGGCCCACCAAGGCGACGATCCTTAG
>F0OV55004H8474
AGCACTGTAGAGAGTTTGATCCTGGCTCAGGATGAACGCTAGCGGCAGGCCTAACACATGCAAGTCGAGGGGTAACGGGGAGCTTGCTCCGCCGACGACCGGCGCACGGGTGCGTAACGCGTATACAACCTACCTTTTGCTGCGGGATAGCCCAGAGAAATTTGGATTAACACCGCATAGCATAAAGTTCCGGCATCGGGGCTTTATTAAAGGCTACGGCAGAAGATGGGTATGCGTTCTATTAGCTAGTTGGTGCGGTAACGGCG
>F0OV55004I8BR9
AGCACTGTAGAGAGTTTGATCCTGGCTCAGAACAAACGCTAGCGGCGTGCCTAACACATGCAAGTCGCACGAGAACGCTTCAGCTTGCTGAAGCTAGTAAAGTGGCGCACGGGTGAGTATCGCGTGGGTAATCTATCCTTGAATTGGGGATAACGTTGCGAAAGCGACGCTAATACCGGATAACATCCCTTGGACCCTGGTCTTGGGGATCAAAGGTGGCCTCTCCATGGAAGCTACTGTTTGAGGGGGAGCCCGCG
>F0OV55004H25X5
AGCACTGTAGAGAGTTTGATCCTGGCTCAGAACGAACGCTGGCGGCATGCCTAACACATGCAAGTTGAACGAGAAAGCTCCTTCGGGAGTGAGTAGAGTGGCGCACGGGTGAGTAACGCGTGGGAACCTGCCAAGCAGTGGGGAATAACCTTTGGAAACGAAGGCTAATACCGCATACGCCCTTCGGGGAAGATTATCGCTGTTTGATGAGCCCATGTCGGATTAGCTAGTTGGTAGGGTAAAGGCCTACCAAGGCGACGATCCG
>F0OV55004IV1JL
AGCACTGTAGAGAGTTTGATCCTGGCTCAGATTGAACGCTGGCGGCAGGCCTAACACATGCAAGTCGAGCGGATGAGGGTAGCTTGCTACCTGATTCAGCGGCGGACGGGTGAGTAATGCCTAGGAATCTGCCCGATAGTGGGGGACAACGTTTCGAAAGGAACGCTAATACCGCATACGTCCTACGGGAGAAAGCAGGGGACCTTCGGGCCTTGCGCTATCGGATGAGCCTAGGTCGGATTAGCTAGTTGGTGGGGTAAAGG
>F0OV55004IV63U
AGCACTGTAGAGAGTTTGATCCTGGCTCAGAACGAACGCTGGCGGCGTGCTTAACACATGCAAGTCGAACGCGAAAGGGACTTCGGTCCTGAGTAAAGTGGCGCACGGGTGAGTAGCGCGTGGATAATCTACCCGATGGACCGGGATAACATTTCGAAAGGGGTGCTAATACCGGATAAGACCACGGAGTCTCTGGGCTCTGCGGTAAAAGGTGGGGACCTTCGGGCCTACCGTCATCGGATGAGTCCGCGTACCATTAGCTAGTTGGTGGGGTAAAGG
>F0OV55004IJ5B2
AGCACTGTAGAGAGTTTGATCCTGGCTCAGAACGAACGTTAGCGGCGTGCTTAACACATGCAAGTCGAACGAGAAAGTATCTTCGGATATGAGTAGAGTGGCGCACGGGTGAGTAACACGTGGGTAACCTGCCCTTTGGAGGGGGACAACATCTGGAAACGGATGCTAATACCGCATAAGTCGTCTTCGGACGGGAAAGGTGGCTTCGGCTACCGCCAGAGGATGGGCCCGCGTCCCATCAGCTAGTTGGTAAGGTAACGGCTTACCAAGG
>F0OV55004I4KST
AGCACTGTAGAGAGTTTGATCCTGGCTCAGAACGAACGCTGGCGGCGTGCTTAACACATGCAAGTCGTACGAGAAAGTTTCCTTCGGGAGATGAGTAGAGTGGCGCACGGGTGAGTAACACGTGGATAATCTGCCCAATGGACCGGGATAACACTTCGAAAGGGGTGCTAATACCGGATAAGCCCACAGGCTCTTCGGAGCTTGCGGGAAAAGGTGGGGACCTTCGGGCCTGCCGTCATTGGATGAGTCCGCGGCCCATTAGCTAGG
>F0OV55004H7UJB
AGCACTGTAGAGAGTTTGATCCTGGCTCAGGACGAACGCTGGCGGCGTGCCTAACACATGCAAGTCGAGCGGGGTAAATTGAGTGGTTTTCCACGAGATTTACCCAGCGGCGGACGGGTGAGTAACACGTAGGCAACCTACCCACCACACGGGGATAGCCCTGGGAAACCGGGGGTAATACCCGATACCTTTACTGGTCGCATGGCTGGTAAAGAAAGCGATTTAGCGGTGGTGGATGGGCCCGCGGCCCATCAGCTAGTTGGCGGGGTAACGGCCCACCAAGGCGACG
>F0OV55004J0XN1
AGCACTGTAGAGAGTTTGATCCTGGCTCAGGACGAACGCTGGCGGCGTGCTTAACACATGCAAGTCGAACGAGAAAGTTCCCTTCGGGGGGCGAGTAAAGTGGCGCACGGGTGCGTAACACGTGGATAACCAACCCTTGAGTGGGGGACAACATCTCGAAAGGGGTGCTAATCCCGCATGAGACCACAGTGGCTGCGGCTACAGGGGTCAAAGACTTCGGTTGCTCAAGGACGGGTCCGCGGCCCATTAGCTTGTTGGTAGGGTAATGGCCT
>F0OV55004JCK5T
AGCACTGTAGAGAGTTTGATCCTGGCTCAGGATGAACGCTGGCGGCGTGCATAACACATTCAAGTCGAACGAAGCAGCAATGCTGAGTGGCGGACGGGTGAGTAACGCGTGAGCAACCTGCCTGTAATTGCGGAATAACACAGGGAAACTTGTGCTAATACGGCATAAAGCAGCGATACCGCATGGTAAAGCTGCCAAAGAGAAATTGATTACAGATGGGCTCGCGTCTGATTAG
>F0OV55004JHRYH
AGCACTGTAGAGAGTTTGATCCTGGCTCAGGATGAACGCTGGCGGCATGCCTAATACATGCAAGTCGAACGAACTAGTTTACTAGTTAGTGGCGAACGGGTGAGTAACACGTAGATAACCAACCCTTAAGACGAGGATAACCCGGGGAAACCTGGACTAATACTGGATAGGAGCTATTTTCAAAAGAGGATAGTTTTAAAGGTGCCCTAAAGCACCGCTAAAGGCTGGGACTGCGTCGCATTAGCTAGTTGGTGGGGTAAAGGCCTACCAAGGCGACGATCCGG
>F0OV55004JJY1N
AGCACTGTAGAGAGTTTGATCCTGGCTCAGGACGAACGCTGGCGGCGTGCCTAATACATGCAAGTCGAGCGGACCGAAGGGAGCTTGCTCCTTTAGGTTAGCGGCGGACGGGTGAGTAACACGTGGGCAACCTGCCCTGCAGACTGGGATAACTTCGGGAAACCGGAGCTAATACCGGATAACACCGAAAACCGCATGGTTTTCGGTTGAAAGGCGGCTTTTAGCTGTCACTGCAGGATGGGCCCGCGGCGCATTAGCTAGTTGGTGAGG
>F0OV55004JQ5D8
AGCACTGTAGAGAGTTTGATCCTGGCTCAGGATAAACGCTGGCGGTGTGCATTATGCATGCAAGTCGAACGAGCTACTTCGGTAGCTAGTGGCAGACGGGTGAGTAACACGTAAGCAACCTGTCCTCAAGTGGGGAATAACTCTGAGAAATCGGAGCTAATACCGCATGTGAATCGTCATTGCAAGGAGATGATTTAAAGCCTTCGGGCGCTTAAGGAGGGGCTTGCGCACGATTAGTTAGTTGGTGGGG
>F0OV55004IXQ2L
AGCACTGTAGAGAGTTTGATCCTGGCTCAGGACGAACGCTGGCGGCGTGCTTAACACATGCAAGTCGTACGAGAAAGTTTCCTTCGGGAGATGAGTAGAGTGGCGCACGGGTGAGTAACACGTGGATAATCTGCCCAATGGACCGGGATAACACTTCGAAAGGGGTGCTAATACCGGATAAGCCCACAGGCTCTTCGGAGCTTGCGGGAAAAGGTGGGGACCTTCGGGCCTGCCGTCATTGGATGAGTCCGCGGCCCATTAG
>F0OV55004IJ3G9
AGCACTGTAGAGAGTTTGATCCTGGCTCAGAACGAACGCTGGCGGCGCGTTTTAAGCATGCAAGTCGAGGGGTAGGGACTTTCGGGTCCTGAGACCGGCGAACGGGTGAGTAACACGTAGGTGATCTACCATTGGGTTGGGGATAGCCTGTGGAAACACAGGGTAATACCGAATGAGCTCATTTCTTTATGGAGGAATGAGGAAAAGCGCTACGGCGCTGCCCGGTGATGAGCCTGCGGCTGATTAGCTAGTTGGTGGGGTAAAGG
>F0OV55004H8CCN
AGCACTGTAGAGAGTTTGATCCTGGCTCAGGATGAACGCTAGCGGGAGGCTTAACACATGCAAGTCGAGGGGCAGCACGGACTTCGGTCTGGTGGCGACCGGCGCACGGGTGCGTAACGCGTATGCAACCTGCCTTATACAGGAGGATAGCCCATGGAAACGTGGATTAATACTCCATAGTATCAATGAATCGCATGGTTTATTGATTAAAACTTTGGTGGTATAAGATGGGCATGCGTAAGATTAG
>F0OV55004H9TWR
AGCACTGTAGAGAGTTTGATCCTGGCTCAGGACGAACGCTGGCGGCGTGCTTAACACATGCAAGTCGAACGGAAAGGCCCTGCTTTTGTGGGGTGCTCGAGTGGCGAACGGGTGAGTAACACGTGAGTAACCTGCCCTTGACTTTGGGATAACTTCAGGAAACTGGGGCTAATACCGGATAGGAGCTCCTGCTGCATGGTGGGGGTTGGAAAGTTTCGGCGGTTGGGGATGGACTCGCGGCTTATCAGCTTGTTGGTGGGGTAGTGGCTT
>F0OV55004IH3JD
AGCACTGTAGAGAGTTTGATCCTGGCTCAGAACGAACGCTGGCGGCGTGCTTAACACATGCAAGTCGAACGAGAAAGGGACTTCGGTCCTGAGTAGAGTGGCGCACGGGTGAGTAACACGTGGATAATCTACCCAATGATTCGGAATAACACTTCGAAAGGGGTGCTAATACCGGATAAGCCCACAGGCTCTTCGGAGTTTGCGGGAAAAGGTGGGGACCTTCGGGCCTGCCGTCATTGGATGAGTCCGCGGCCCATTAGCTAGTTGGTAGGG
>F0OV55004ICD2S
AGCACTGTAGAGAGTTTGATCCTGGCTCAGGATGAACACTAGCGGCAGGCTTAACACATGCAAGTCGAGGGGTAACAGGGTGCTTGCACCGCTGACGACCGGCGCACGGGTGCGTAACGCGTATACAATCTACCTTTTACAGGGGCATAGCCCGGGGAAACCCGGATTAATATCCCATGGTATGTATGAATGGCATCATTTATACATTAAAGTTTCGGCGGTAAAAGATGAGTATGCGTCCTATTAGCTTGATGGTAAGG
>F0OV55004IBEVS
AGCACTGTAGAGAGTTTGATCCTGGCTCAGGACGAACGCGGGCGGCGTGCCTAATACATGCAAGTCGAGCGCGTGAAACTTACCGAAGCCTTCGGGCGGGCGTAAGTGGAACGAGCGGCGAACGGGTGAGTAACACGTGGGTAACCTGCCTGTAAGTCGGGGATAACTGCGGGAAACCGCAGCTAATACCGGATAAGTCGGGAGGTTCGCATGAACCTTTCGGTAAAGGAGCTACGGTTCCGCTTACAGATGGGCCCGCGGCGCATTAGCTAGTTGGTGGGGTAACGG
>F0OV55004H27H6
AGCACTGTAGAGAGTTTGATCCTGGCTCAGGACGAACGCTGGCGGCGTGCCTAATACATGCAAGTCGAGCGGACCGAAGGGAGCTTGCTCTTTTAGGTTAGCGGCGGACGGGTGAGTAACACGTGGGTGACCTGCCCTCGGTTTCGGGATAACTCCGGGAAACCGGTGCTAATACCGAATGGCCTCCGACGTCTTCGGGCGACGGAGAAAAGGTAGCTTCGGCCTCCGACCGAGGATGGGCCCGCGGCGGATTAGCTTGTTGGTGAGGTAACGGCTCACCAAGGCG
>F0OV55004IFQU7
AGCACTGTAGAGAGTTTGATCCTGGCTCAGAGCGAACGCTGGCGGCGTGCCTAACACATGCAAGTCGAACGGACTCGGGGGGCAACTCCTGAGTTAGTGGCGGACGGGTGAGTAACACGTGGGTCATCTCCCCCCGAGTGAGGAATAAGCCTGCGAAAGCGGGTCTAATACCGCATAACACTCCGGGACACAAGTCTTCGGAGTCAAAGCCGCAAGGCGCTTGGGGATGAGCCTGCGTCCTATTAGCTAGTTGGTAGGGTAATGG
>F0OV55004H5C9A
AGCACTGTAGAGAGTTTGATCCTGGCTCAGGATGAACGCTGGCGGCAGGCCTAACACATGCAAGTCGAGCGAGATCTTCGGATCTAGCGGCGGACGGGTGAGTAACGCGTGGGAACGTACCCTCTTCTGCGGGATAGCCACTGGAAACGGTGAGTAATACCGCATACGCCCTTCGGGGAAGATTATCGGAGGAGGATCGGCCCGCGTTGGATTAGGTAGTTGGTGGGTAAGTGGCCTACCAAGCCTACGATCCATAGCTGGTTTTAG
>F0OV55004JE9LJ
AGCACTGTAGAGAGTTTGATCCTGGCTCAGAACGAACGCTGGCGGCGTGCTTAACACATGCAAGTCGTACGAGAAAGCTTCCTTCGGGAGATGAGTAGAGTGGCGCACGGGTGAGTAACACGTGGATAATCTGCCCAATGGACCGGGATAACACTTCGAAAGGGGTGCTAATACCGGATAAGCCCACAGGCTCTTCGGAGCTTGCGGGAAAAGGTGGGGACCTTCGGGCCTGCCGTCATTGGATGAGTCCGCGGCCCATTAG
>F0OV55004IQCRV
AGCACTGTAGAGAGTTTGATCCTGGCTCAGAACGAACGCTGGCGGCGTGCTTAACACATGCAAGTCGAACGTGAAAGGGACTTCGGTCCTGAGTAAAGTGGCGCACGGGTGAGTAACACGTGGATAATCTACCCGATGGACCGGGATAACACTTCGAAAGGGGTGCTAATACCGGATAAGCCCACAGGCTCTTTGGAGTTTGCGGGAAAAGGTGGGGACCTTCGGGCCTACTGTCATTGGATGAGTCCGCGGCCCATTAGCTAGTTGGTAGGGT
>F0OV55004JPEYH
AGCACTGTAGAGAGTTTGATCCTGGCTCAGGATGAACGCTGGCGGCGTGCCTAACACATGCAAGTCGAACGGTGAACTTTACTTTTAGTAAGGGGATCAGTGGCGAACGGGTGAGTAACACGTAGGTGACCTACCCCGGAGAGGAGAATAACCATGCGAAAGCGTGGCTAATACTCCGTATGGTCGGCTATTCGTTTAGTCGATTAAAGCTTCGGCGCTCTGGGAGGGGCCTGCGGCCCATCAGCTAGTTGGTAGGGTAATGGCCTACCAAGG
>F0OV55004INWBA
AGCACTGTAGAGAGTTTGATCCTGGCTCAGATTGAACGCTGGCGGCATGCTTTACACATGCAAGTCGAACGGTAACAGGAGAAAGCTTGCTTTCTTGCTGACGAGTGGCGGACGGGTGAGTAATGTATCGGAACGTGCCCTGGAGTGGGGGATAACCAATCGAAAGGTTGGCTAATACCGCATACGATCTACGGATGAAAGGGGGGGACCTTAGGGCCTCCTGCTCCTGGAGCGGCCGATATCTGATTAGCTTGTTGG
>F0OV55004H55RW
AGCACTGTAGAGAGTTTGATCCTGGCTCAGGACGAACGCTGGCGGCGTGCCTAATACATGCAAGTCGAGCGGACCGATGGGAGCTTGCTCCTTTAGGTTAGCGGCGGACGGGTGAGTAACACGTGGGCAACCTGCCCTGCAGACTGGGATAACTTCGGGAAACCGGAGCTAATACCGGATAATACCGAAAACCGCATGGTTTTCGGTTGAAAGGCGGCTTTTAGCTGTCACTGCAGGATGGGCCCGCGGCGCATTAGCTAGTTGGTG
>F0OV55004JDMWU
AGCACTGTAGAGAGTTTGATCCTGGCTCAGGACGAACGCTGGCGGCGTGCCTAATGCATACAAGTCGAACGAGAATATGTTGAAGTACTTGTACGAATATATATGACAGTGGCGAACGGGTGAGTAACGCGTGAACAACCAACCCTTCACAGGGGGACAACATCTGGAAACGGATGCTAGTACCGCATATGCTCACAGTACCGCATGGTACAGTGAGGAAAACTCCGGTGGTGAAGGACGGGTTCGCGTTCCATTAG
>F0OV55004IKDX3
AGCACTGTAGAGAGTTTGATCCTGGCTCAGGATAAACGCTGGCGGCATGCCTAATACATGCAAGTCGAACGGATCAGCTTAGGCTGGTTAGTGGCGAACGGGTGAGTAACACGTAAGTAACCCAACCTTCAGACGAGGATAACTGCTGGAAACGGTAGCTAATACTGGATAGGATTATCGATAGGATGATTGATAATTTAAAGGCGCTTTCGGGCGGTACTAGAGGAGGGGCTTGCGGCGCATTAGATAGTTGGTGAGG
>F0OV55004H6D9J
AGCACTGTAGAGAGTTTGATCCTGGCTCAGGACGAACGCTGGCGGCACGCCTAATACATGCAAGTCGAGCGCGGGACACTTTCTGAGGCCTTCGGGTTGAAGGGAGTGAACCGAGCGGCGGACGGGTGAGTAACACGTAGGCAACCTGCCTGTCAGCCCGGGATAACCTCGGGAAACCGGGGCTAATACCGGATAAATCTCTGGCCGCATAGTCAAGAGATAAAAGGCATTGGCCACTGACAGATGGGCCTGCGGCGCA
>F0OV55004IRX0Y
AGCACTGTAGAGAGTTTGATCCTGGCTCAGATTGAACGCTGGCGGCATGCCTAACACATGCAAGTCGAACGGTAACAGGCCTTCGGGCGCTGACGAGTGGCGGACGGGTGAGTAATGCATAGGAATCTGCCCAGTAGTGGGGGACAACTACCGGAAACGGTAGCTAATACCGCATACGCCCTACGGGGGAAAGTGGGGGACCTTCTGGCCTCACGCTATTGGATGAGCCTATGTCAGATTAGCTAGTTGGTGGGGTAAAGG
>F0OV55004IXI3Q
AGCACTGTAGAGAGTTTGATCCTGGCTCAGGACGAACGCTGGCGGCGTGCCTAATACATGCAAGTCGAGCGGGGCTTTCTGCGTGAGGCCTTCGGGCGGATCGCAGGGAGCCCAGCGGCGAACGGGTGCGTAACACGTGGGCAACCTGCCCCGAGGACCGGGATAACTCCGGGAAACCGGAGCTAATACCGGATAGGACGGCGGACCGCATGGTCCGCCGTGGAAAGGCGGCGCGAGCTGCCACCTCGGGATGGGCCCGCGGCCCATTAG
>F0OV55004I5ODB
AGCACTGTAGAGAGTTTGATCCTGGCTCAGGATGAACGCTGGCGGCGTGCCTAATACATGCAAGTCGAACGGGATTCTCGTTTCGGATGAGATGAGAGTGGCGCACGGGTGAGTAACACATGGCTGACCTGCCCTTCAGTGGAGGACAACCGGTGGAAACGCTGGCTAATACTCCATACGTTCGGGGGAATTAGGAACCCCCTGGAGGAAAGTGCTTAGCGCTGAAGGAGGGGCTGTGGCCCATCAGCTAGTTGGG
>F0OV55004I8CZM
AGCACTGTAGAGAGTTTGATCCTGGCTCAGGATGAACGCTAGCGGTAGGCTTAACACATGCAAGTCGAGGGGCAGCACAGGTAGCAATACCAGGTGGCGACCGGCGCACGGGTGAGTAACGCGTATGCAACCTGCCTGAAGCAGGAAAATAGCCCCCGGAAACGGGGATTAATGTTCCATAATGTTCAATTGCCGCATGGCAGTTGAACCAAAGTTCTGGCGGCTTCAGATGGGCATGCGTGACA
>F0OV55004JOTZC
AGCACTGTAGAGAGTTTGATCCTGGCTCAGGATGAACGCTAGCGGCGCGCTTAATGCATGTAAGTCGAGCGATGAAGCCCTTCGGGGCTATCAGCGGCAGACGGGTGAGTAACACGTAGGTGACCTGCCCCCAAGTCAGGGATAACGGGTGGAAACACACGCTAATACCGGATGGTCTCAGTCGGTCAAGGGATTGAGGAAAGCTACGGTGCTTGGGGAGGGGCCTGCGGCCCATCAGCTAGTTGGTAGGGTAACGGCCT
>F0OV55004IG34A
AGCACTGTAGAGAGTTTGATCCTGGCTCAGAACGAACGCTGGCGGCATGCCTAACACATGCAAGTCGAACGAACCCTTCGGGGTGAGTGGCGCACGGGTGCGTAACGCGTGGGAACCTGCCCTTAGGTTTGGAATAACAGTGAGAAATCGCTGCTAATACCAAATAATGTCTTCGGACCAAAGATTTATCGCCTTTGGATGGGCCCGCGTTGGATTAGCTTGTTGGTGAGGTAATGGCTCACCAAGGCGACGATCCATAG
>F0OV55004JM59D
AGCACTGTAGAGAGTTTGATCCTGGCTCAGAACGAACGTTAGCGGCGCGCTTAACACATGCAAGTCGCACGAGAAAGGGCTTCGGCCCCGGTAAAGTGGCGCACGGGTGAGTAACACGTAGGTCATCTACCCTCGAGTGGGGGACAACCCTCCGAAAGGAGGGCTAATACCGCATGACGCCAGAAATGGCCAAAGCGGGCCTCTCCATGGAAGCTCGCGCTTAAGGATGAGCCTGCGGCCCATCAGCTTGTTGGCGGGGTAACGG
>F0OV55004JGEJO
AGCACTGTAGAGAGTTTGATCCTGGCTCAGGATAAACGCTGGCGGCGTGCCTAACACATGCAAGTCAAGGAGAATTTCTACTTCGGTGGATTAGTAAACTGGCGAACGGGTGAGTAACGCGTAGATAACTTGCCCAAAGGACTGGGATAACCTCGAGAAATCGGGACTAATACCGGATATTGCAAGCGACTGCAGGGTTGTTTGTGAAAGGGGGTTTCGGCTCCCACCTTTGGATAGGTCTGCGTCTGATTAGCTAGTTGGTAGGGTAACGGCCT
>F0OV55004I28K2
AGCACTGTAGAGAGTTTGATCCTGGCTCAGGATGAACGCTAGCGGTGCGCCTAACACATGCAAGTCGAGCGATATAGCGGCGAACGGGTGAGTAACACGTTGGAACCTGCCTCGAACTCAGGGATAGCCATCCGAAAGGATGATTAATACCGGATAGTCCCGAAAGGGTAAAGATTTTTCGGTTCGAGAGGGGCCTGCGGCCTATCAGCTAGTTGGTAAGGTAATGGCTTACCAAGGCTATGACGGGTAACTGGTGTGAGAG
>F0OV55004IU8UP
AGCACTGTAGAGAGTTTGATCCTGGCTCAGGACGAACGCTGGCGGCGTGCCTAATACATGCAAGTCGAGCGGACCGAAGGGAGCTTGCTCCTTTAGGTTAGCGGCGGACGGGTGAGTAACACGTGGGCAACCTGCCCTGCAGACTGGGATAACTTCGGGAAACCGGAGCTAATACCGGATAACACCGAAAACCGCATGGTTTTCGGTTGAAAGGCGACTTTTAGCTGTCACTGCAGGATGGGCCCGCGGCGCATTAGCTAGTTGGTAGGGTAAAGG
>F0OV55004IF8XM
AGCACTGTAGAGAGTTTGATCCTGGCTCAGGACGAACGCTGGCGGCGTGCCTAACACATGCAAGTCAAAGGAAAGCGACTTCGGTCGTAAGTACTTGGCGCAAGGGTGAGTAAGGTATAGGTAATCTGCCCTTTGGACTGGGATAACTCCGAGAAATCGGTGACAATACCAGATGATGCAGCGGGACCGCATGGTCATGTTGTTAAAGATTTATCGCCAAAGGATGAGCCTATATTCCATCAGGTAGTTGGTAGGG
>F0OV55004I16TX
AGCACTGTAGAGAGTTTGATCCTGGCTCAGAACGAACGCTGGCGGCGTGCTTAACACATGCAAGTCGAACGCGAAAGTCTTCTTCGGAAGATGAGTAGAGTGGCGCACGGGTGAGTAACGCGTAAATAATCTACCTCCGTGTCTGGGATAACCGATCGAAAGGTCGGCTAATACCGGATACACTTCACCATCGCCGGATGGTGAGGGAAAGGTGGCCTCTGATATAAGCTACCGCATGGGGAGGGGTTTGCGTACCATTAG
>F0OV55004JRLC5
AGCACTGTAGAGAGTTTGATCCTGGCTCAGGACGAACGCTGGCGGCGTGCTTAACACATGCAAGTCGAACGAGGCCGGGGTGCTTGCACCCCGAGTCGAGTGGCGAACGGGTGCGTAACACGTGACCAACCTGTCCTAGGGTGAGGGACAACCTGGGGAAACCCGGGCTAATACCGCATGATGTCCAGACCTCGCATGGGGACTGGATCAAAGAGGGCCTCTGCTTGCAAGCTCTTGCCAAAGGAGGGGGTCGCGGCGTAT
>F0OV55004JTDNR
AGCACTGTAGAGAGTTTGATCCTGGCTCAGGACGAACGCTGGCGGCGTGCCTAATACATGCAAGTCGAGCGGGGTTTTCTGCGTGAGGCCTTCGGGCGGATCGCAGGGAGCCCAGCGGCGAACGGGTGCGTAACACGTGGGCAACCTGCCCCGAGGACCGGGATAACTCCGGGAAACCGGAGCTAATACCGGATAGGACGGCGGACCGCATGGTCCGCCGTGGAAAGGCGGCGCAAGCTGCCACCTCGGGATGGGCCCGCGGCCCATTAGCTTAGG
>F0OV55004H7VVO
AGCACTGTAGAGAGTTTGATCCTGGCTCAGAACGAACGCTGGCGGCGTGGATAAGGCATGCAAGTCGAGCGCGAAAGTTTCCTTCGGGAGATGAGTAGAGCGGCTAACGGGTGAGTAACACGTGAGAAACCTGTCTTGTGGTGGGGGACAACTCCGGGAAACCGGGGCTAATACCGCATGAAGTTATCTGATCGCATGGTTGGATAACCGAAAGGGGGGGACCTTCGGGCCTCCCGCCAGGAGAGGGTCTCGCGCCTGATTAGTTAGTTGGTGAGG
>F0OV55004IEQWP
AGCACTGTAGAGAGTTTGATCCTGGCTCAGGATGAACGCTAGCGGCGCGCTTAATGCATGTAAGTCGAGCGATGAGGCCCTACGGGGTACATCAGCGGCAGACGGGTGAGTAACACGTGGATGACCTGCCCTCAAGACCGGGATAACGCGTGGAAACATGCGCTAATACCGGATAGACTTCTGGGGTCGCAGCCAGAAGTAAAGCTACGGTGCTTGGGGAGGGGTCCGCGGCCCATCAGCTCGTTGGTAGGGTAACGG
>F0OV55004H3RP7
AGCACTGTAGAGAGTTTGATCCTGGCTCAGAATGAACGCTGGCGGCGTGCTTAACACATGCAAGTCGAACGAGAAAGAAATCTTCGGATTTCAAGTAAAGTGGCAAACGGGTGAGTAACACGTAAGTAATCTGCCCTTAATTTTGGAATAACACGTTGAAAAGCGTGCTAATACCAAATAATATTCTAAAAGATATCTTTGTGAATCAAAGGTGGCCTCTGTTTACATGCTATCGATTAGGGATGAGCTTGCGCACCA
>F0OV55004IX99H
AGCACTGTAGAGAGTTTGATCCTGGCTCAGAATCAACGCTGGCGGCGTGCCTAACACATGCAAGTCGAACGAGAAAGCTGTCTTCGGACGGCAAGTACAGTGGCAAACGGGTGAGTAACGCGTGGGACATCTACCCTGATGAGGGGAATAACTCTCCGAAAGGAAAGCTAATACCGCATATACCGTGCAAACGGGAAAGGCCTTCGGGCCGCATCAGGAGGAGCCCGCGTCCGATTAGCTAGTTGGTGAGGTAATGGCT
>F0OV55004IHJEQ
AGCACTGTAGAGAGTTTGATCCTGGCTCAGAGTGAACGCTGGCGGCGTGCTTAACACATGCAAGTCGAACGAGAACGGGACATAGCTTGCTATGTTTGTCAGCTAAGTGGCGGACGGGTGAGTAATGTATAGCTAATGTACCCCTTGGAGGGGGATAACAGTTGGAAACGGCTGCTAATACCCCATACTCCTTCTATCTTAATGGTAGTTGGGAAATGTTTTTTCGCCAAGGGATCGGGCTATATGGTATCAGCTAGTTGG
>F0OV55004JZSFQ
AGCACTGTAGAGAGTTTGATCCTGGCTCAGAACGAACGCTGGCGGCGCGTTTTAAGCATGCAAGTCGAGCGGCAAGGGCCTTCGGGCCCCTAGAGCGGCGGACGGGTGAGTAACACGTGGACAATCTGCCCCCCCGGCCCGGGGATAGCCCAGGGAAACCTGGATTAATACCGGATGAGACGGGACGCACGAGGGTGCGATCCGGGAAAGGCGCTGCGGCGCCGCCGGGGGATGAGTCCGCGACCCATTAGCTAGACGGCGGGGTAAAGGCCCACCGTGGCGACG
>F0OV55004I5RSV
AGCACTGTAGAGAGTTTGATCCTGGCTCAGAACGAACGTTAGCGGCGTGCTTAACACATGCAAGTCGAACGAGAAAGTATCTTCGGATATGAGTAGAGTGGCGCACGGGTGAGTAACACGTGGGTAACCTGCCCTTTGGAGGGGGACAACATCTGGAGACGGATGCTAATACCGCATAAGTCGTCTTCGGACGGGAAAGGTGGCTTCGGCTACCGCCAGAGGATGGGCCCGCGTCCCATCAGCTAGTTGGTAAGGTAACGGCTTACCAAGG
>F0OV55004H51PK
AGCACTGTAGAGAGTTTGATCCTGGCTCAGGACGAACGCTGGCGGCGTGCCTAACACATGCAAGTCAAGGAGAAAGACTGGTTTCGGCCGGTCAAGTAAACTGGCGGACGGGTGAGTAACGCGTAGGCGACCTGCCCTTGTGTTTGGAATAACCCCGAGAAATTGGGGCTAATACCGAATGACGCATTGAGTATGCATGTACTTGATGTTAAAGGTGCTGCAAGGTACCGCACAGGGATGGGCCTGCGTTCCATTAGTTAGA
>F0OV55004JEX6Z
AGCACTGTAGAGAGTTTGATCCTGGCTCAGGACGAACGCTGGCGGCGTGCCTAATACATGCAAGTCGAACGGAGGTCGCCATGCGGATCTCTTCGGAGAGAAGCGTGGCCATACCTCAGTGGCGAACGGGTGAGTAACACGTGGGTAACCTGCCTGTAAGTCGGGGATAACTGCGGGAAACCGCAGCTAATACCGGATAAGTCGGGAGGTTCGCATGAACCTTTCGGTAAAGGAGCTACGGTTCCGCTTACAGATGGGCCCGCGGCG
>F0OV55004H85M6
AGCACTGTAGAGAGTTTGATCCTGGCTCAGGGTGAACGCTGGCGGCGTGCTTTACACATGCAAGTTGAGCGAGAACTCGGAGGTTCTTACTTCGGTAAGAAAGGAAGAGGGACAGTAGCGAACGAGTGAGTAACACGTAGTAACCTGCCCACTGGAGGGGGAGAACCACTGGAAACGGTGGCTAATACCGCATAAGCCCGAAAGGGGAAAGCAATTTATTGTGCCGGTGGAGGGGACTGCGGGCCATCAGGAAGATGGTGAGGTAAAAGCTC
>F0OV55004IH1GR
AGCACTGTAGAGAGTTTGATCCTGGCTCAGGATGAACGCTAGCGGTGCGCCTAACACATGCAAGTCGAGCGATATAGCGGCGAACGGGTGAGTAACACGTTGGAACCTGCCTCGAACTCAGGGATAGCCATCCGAAAGGATGATTAATACCGGATAGTCCCGAAAGGGTAAAGATTTTTCGGTTCGAGAGGGGCCTGCGGCCTATCAGCTAGTTGGTAAGGTAATGGCTTACCAAGGCTATGACGGGTAACTGGTGTGAGAG
>F0OV55004INORM
AGCACTGTAGAGAGTTTGATCCTGGCTCAGATTGAACGCTGGCGGCGTGCCTAACACATGCAAGTCGAGCGAGAAAGGGTCCTTCGGGGCCGTGAGTAGAGCGGCGCACGGGTGAGTAACGCGTAGGTGATCTACCCTTGGGATCGGGATAACAGTTGGAAACGGCTGCTAATACTGGATATCCTCCATATTTAGCTTTATGGGGAAAAGGTGGCCTCTGCATGCAAGCTACCACCTGAGGATG
>F0OV55004IRTM9
AGCACTGTAGAGAGTTTGATCCTGGCTCAGGATGAACGCTAGCGACAGGCCTAACACATGCAAGTCGAACGGGATTTATCCTTCGGGGTAATGAGAGTGGCGCACGGGTGAGTAACGCGTATGCAACCTACCTGTAACTGGGGAATAGCTCCCTGAAAGGGGAATTAACACCGCATAAGACCACACTTTCGCATGGAAGAGCGGTAAAATATTTATAGGTTACAGATGGGCATGCGTGACATTAGTTTGTTGGTGAGGTAACGG
>F0OV55004IZASH
AGCACTGTAGAGAGTTTGATCCTGGCTCAGGACGAACGCTGGCGGCGTGCCTAATACATGCAAGTCGAGCGGGGCTGTCTGCGT
>F0OV55004I2YW5
AGCACTGTAGAGAGTTTGATCCTGGCTCAGATTGAACGCTGGCGGAATGCTTTACACATGCAAGTCGGGCGGCAGCATGGACTTCGGTCTGATGGCGAGCGGCGAACGGGTGAGTAATGCATCGGAACGTACCCAGTCGTGGGGGATAACTACGCGAAAGCGTAGCTAATACCGCATACGTCCTACGGGAGAAAGCAGGGGATCGCAAGACCTTGCGCGATTGGAGCGGCCGATGTCTGATTAG
>F0OV55004IJQIS
AGCACTGTAGAGAGTTTGATCCTGGCTCAGGACGAACGCTGGCGGCGTGCCTAATACATGCAAGTCGAGCGGACCGAAGGGAGCTTGCTCTTTAGGTTAGCGGCGGACGGGTGAGTAACACGTGGGCAACCTGCCCTGCAGACTGGGATAACTTCGGGAAACCGGAGCTAATACCGGATAACACCGAAAACCGCATGGTTTTCGGTTGAAAGGCGGCTTTTAGCTGTCACTGCAGGATGGGCCCGCGGCGCATTAGCTAGTTGGTGAGG
>F0OV55004JE1O9
AGCACTGTAGAGAGTTTGATCCTGGCTCAGAATGAACGCCGGCGGTAGGCTTAACACATGCAAGTCGGACGGAAACGATAGATTAGCTTGCTATTCTAGGCGTCGAGTGGCGGACGGGTGAGTAACACGTGGGCAACCTGCCCTGCAGACTGGGATAACTTCGGGAAACCGGAGCTAATACCGGATAACACCGAAAACCGCATGGTTTTCGGTTGAAAGGCGGCTTTTAGCTGTCACTGCAGGATGGGCCCGCGGCGCATTAGCTAGG
>F0OV55004I7W2A
AGCACTGTAGAGAGTTTGATCCTGGCTCAGATTGAACACTGGCGGCATGCCTAACACATGCAAGTCGAACGGTAACAGGGGCTTCGGCCCGCTGACGAGTGGCGGACGGGTGAGTAATGCATAGGAATCTGCCCAGTAGTGGGGGACAACTACCGGAAACGGTAGCTAATACCGCATACGACCTACGGGTGAAAGTGGGGGACCTTCGGGCCTCACGCTATTGGATGAGCCTATGTCAGATTAGCTAGTTGGTGAGGTAAAGG
>F0OV55004JWSH5
AGCACTGTAGAGAGTTTGATCCTGGCTCAGGACGAACGCTGGCGGCGTGCCTAATACATGCAAGTCGAGCGCGTGAAACTTACCGAAGCCTTCGGGCGGACGTAAGTGGAACGAGCGGCGGACGGGTGAGTAACACGTGGGCAACCTGCCTGTAAGACCGGGATAACTTCGGGAAACCGGAGCTAATACCGGATAGGATTTCATCTCGCATGAGGTGAAATGGAAAGGTGGCTTCGGCTACCACTTACAGATGGGCCCGCGGCGCATTAG
>F0OV55004JU293
AGCACTGTAGAGAGTTTGATCCTGGCTCAGGACGAACGCTGGCGGCGTGCCTAATACATGCAAGTCGAGCGGACCGATGGGAGCTTGCTCCTTTAGGTTAGCGGCGGACGGGTGAGTAACACGTGGGCAACCTGCCCTGCAGACTGGGATAACTTCGGGAAACCGGAGCTAATACCGGATAACACCGAAAACCGCATGGTTTTCGGTTGAAAGGCGGCTTTTAGCTGTCACTGCAGGATGGGCCCGCGGCGCATTAGCTAGTTGGTG
>F0OV55004IU2QB
AGCACTGTAGAGAGTTTGATCCTGGCTCAGGATAAACGCTGGCGGTGTGCATTATGCATGCAAGTCGAACGAGCTACTTCGGTAGCTAGTGGCAGACGGGTGAGTAACACGTAAGCAACCTGTCCTCAAGTGGGGAATAACTCTGAGAAATCGGAGCTAATACCGCATGTGAATCGTCATTGCAAGGAGATGATTTAAAGCCTTCGGGCGCTTAAGGAGGGGCTTGTGCACGATTAGTTAGTTGGTGGGG
>F0OV55004IKYPE
AGCACTGTAGAGAGTTTGATCCTGGCTCAGAATCAACGCTGGCGGCGTGCCTAACACATGCAAGTCGAACGAGAAAGTGGGACTTGCTCCACGAGTAAAGTGGCAAACGGGTGAGTAACACGTGAACAACCTACCCTCGAGTGGGGAATAACACCGCGAAAGCGGTGCTAATACCGCATAACATCCCGGGGTCGCATGGTCCTGGGATCAAAAGCGCAAGTTGCTTGAGGAGGGGTTCACGGCTGATTAGCTAGTTGGTGAGG
>F0OV55004I74SS
AGCACTGTAGAGAGTTTGATCCTGGCTCAGGACGAACGCTGGCGGCGTGCCTAACACATGCAAGTCTACTCAGCAATGGGTGGCGAACGGGTGAGTAACGCGTAGACAATCTGCCCTTTAATCACGGACAACCTAGTGAAAACTGGACTAAAACGGGATGTGGTCGCGATATGGCATCATAAGCGATCAAAGACGTAGTCGTTAAAGGAGGAGTCTGCGTAACATTAGCTAGTTGGTAAGGTAACGGCTTACCAAGGCGACG
>F0OV55004IOSFH
AGCACTGTAGAGAGTTTGATCCTGGCTCAGGATGAACGCTGGCGGCGTGCCTAATACATGCAAGTCGAACGCTTCGATTTATCGAAGAGTGGCGAACGGGTGAGTAATACATAAGTAACCTGCCCTTAACAGGGGGATAACTACTAGAAATGGTAGCTAAGACCGCATAGGTGGATTGATCGCATGATCGATTCATTAAAAGACCTTTCAAGGTCTGGATAAGGATGGACTTATGTCGCATTAGCTAGTTGG
>F0OV55004H8K31
AGCACTGTAGAGAGTTTGATCCTGGCTCAGAACGAACGCTGGCGGCAGGCCTAACACATGCAAGTCGAACGCTCCAGCAATGGAGAGTGGCAGACGGGTGAGTAACGCGTGGGAACCTTCCCTATGGTTCGGAATAGCCCAGGGAAACTTGGGGTAATACCGGATAAGCCCTTCGGGGGAAAGATTTATCGCCATTGGATGGGCCCGCGTCGGATTAGCTAGTTGGTGAGGTAACGGCTCACCAAGGCGACGATCCGTAGCTGGT
>F0OV55004IB3I5
AGCACTGTAGAGAGTTTGATCCTGGCTCAGAATCAACGCTGGCGGCGTGCCTAACACATGCAAGTCGAACGAGAAAGCTGTCTTCGGACGGCAAGTACAGTGGCAAACGGGTGAGTAACGCGTGGGACATCTACCCTGATGAGGGGAATAACTCTCCGAAAGGAAAGCTAATACCGCATATACCGTGCAAACGGGAAAGGCCTTCGGGCCGCATCAGGAGGAGCCCGCGTCCGATCAGCTAGTTGGTGAGGTAATGG
>F0OV55004JFO6A
AGCACTGTAGAGAGTTTGATCCTGGCTCAGAACGAACGCCGGCGGCAGGCCTAACACATGCAAGTCGAACGCCCCGCAAGGGGAGTGGCGCACGGGTGAGTAACACGTGGGAACCTGCCCTTCGGTTCGGGACAACCCAGGGAAACTTGGGCTAATACCGGATGAGCTCCGCAAGGAGGAAAGATTCATCGCCGAAGGAGGGGCCCGCGCCGGATTAGGTAGTTGGTGGGGTAACGGCCTACCAAGCCTACGATCCGTAGCCGGTCTGA
>F0OV55004H9QVN
AGCACTGTAGAGAGTTTGATCCTGGCTCAGGACGAACGCTGGCGGCGTGCCTAATACATGCAAGTCGAGCGGGGCTTGCTGCGTGAGGCCTTCGGGCGGATCGCAGGGAGCCCAGCGGCGAACGGGTGCGTAACACGTGGGCAACCTGCCCCGAGGACCGGGATAACTCCGGGAAACCGGAGCTAATACCGGATAGGACGGCGGACCGCATGGTCCGCCGTGGAAAGGCGGCGCGAGCTGCCACCTCGGGATGGGCCCGCGGCCCATTAG
>F0OV55004INYGP
AGCACTGTAGAGAGTTTGATCCTGGCTCAGAACGAACGCTGGCGGTATGCCTAACACATGCAAGTCGAACGCGAAAGGGACTTCGGTCCCGATTAGAGTGGCGCACGGGTGAGTAACACGTGGATAACCTACCCTGGGGTCCGGGATAACATTCCGAAAGGGATGCTAATACCGGATAAGCTCACGACTTCTATGGAAGACATGAGAAAAGATTTATTGCCTCAGGATGGGTCCGCGGTCCATTAGCTAGTTGGTGGGGTAACGGCCTACCAAGG
>F0OV55004I26B0
AGCACTGTAGAGAGTTTGATCCTGGCTCAGAACGAACGCTGGCGGCGTGCCTAACACATGCAAGTCGAACGAGAAAGGGACTTCGGTCCTGAGTAGAGTGGCGCACGGGTGAGTAACACGTGAGGAACCTGCCCCGGAGTCCGGAATAGCCCAGGGAAACCTGGATTAATGCCGGATACCCTCGACCGGTCGCATGTCTGGTCGAGGAAAGGTCTGCCGCTCCGGGATGGCCTCGCGGCCTATCAGCTTGTTGGTGAGGTAACGG
>F0OV55004IRRCD
AGCACTGTAGAGAGTTTGATCCTGGCTCAGATTGAACGCTGGCGGCATGCCTTACACATGCAAGTCGAACGGTAACGCGGGGCAACCTGGCGACGAGTGGCGAACGGGTGAGTAATACATCGGAACGTGCCCAGTGGTGGGGGATAGCCCGGCGAAAGCCGGATTAATACCGCATACGACCTACGGGTGAAAGCGGGGGACCGCAAGGCCTCGCGCCATTGGAGCGGCCGATGTCAGGTTAGGTAGTTGGTGGGGTAAAAGCCTACCAAGCCGACG
>F0OV55004IVVFT
AGCACTGTAGAGAGTTTGATCCTGGCTCAGGACGAACGCTAGCGGCAGGCTTAACACATGCAAGTCGAGGGGTAACGATGGCTTCGGCCAGGCGACGACCGGCGCACGGGTGAGTAACGCGTATGCAACCTACCTTCAACTGGGGGATAGCCCAGGGAAACTTGGATTAATACCCCATAGTTTAGCGGATCCGCATGTTTCCGTTAATAAAGTTCCGGCGGTTGAAGATGGGCATGCGTGCCATTAGATAGTTGGTGAGGTAACGGCT
>F0OV55004IRE3Y
AGCACTGTAGAGAGTTTGATCCTGGCTCAGGATGAACGCTGGCGGCGTGCTTAACACATGCAAGTCGAACGAGGTCCAACCTTCGGGTGAAGACCGAGTGGCGAACGGGTGAGTAACACGTGGGGAACCTGCCCTTCTCTCTGGGATAACGTCGAGAAATCGTCGCTAATACCGGATACTCCTTGCGGACCGCATGGTCTGCTCGGGAAAGCTCCGGCGGAGATGGATGGCCCCGCGGCCCATTAGCTAGTTGGTGAGGTAACGG
>F0OV55004IYDD4
AGCACTGTAGAGAGTTTGATCCTGGCTCAGGACGAACGCTGGCGGCGTGCCTAATACATGCAAGTCGAGCGGACCGATGGGAGCTTGCTCCTTTAGGTTAGCGGCGGACGGGTGAGTAACACGTGGGCAACCTGCCCTGCAGACTGGGATAACTTCGGGAAACCGGAGCTAATACCGGATAACACCGAAAACCGCATGGTTTTCGGTTGAAAGGCGGCTTTTAGCTGTCACTGCAGGATGGGCCCGCGGCGCATTAGCTAGTTGGTG
>F0OV55004IIWDH
AGCACTGTAGAGAGTTTGATCCTGGCTCAGGACGAACGCTGGCGGCGTGTTTAACACATGCAAGTCGAACGGAGATACGCAATGAGTAATCAATGCGTATTTTAGTGGCGGACGGGTGAGTAACGCGTGAGCAATTTGCCCTTTGGTGGGGGACAACAACGGGAAACCGTTGCTAATACCGCATAAGACAACGGATGGGCATCCATCTGTTGTGAAAGGATTCATTCGCCGAAGGATGAGCTCGCGTCCCATTAG
>F0OV55004IOI9Q
AGCACTGTAGAGAGTTTGATCCTGGCTCAGAACTAACGCTAGCGGCGTGCCTAACACATGCAAGTCATACGAGAAAGTTCGCTTCGGTGAATGAGTACAGTGGCGCACGGGTGAGTAACGCGTGGATAATCCGCCCTTTAGTCGGGGATAACTCATCGAAAGATTGGCTAATACCCGGTAATACTATATTCACTGCGGTGGATACAGTCAAAGGAGGCCTCTGTTTACATGCTTTTGCTGAAGGATGAGTCCG
>F0OV55004I6QPS
AGCACTGTAGAGAGTTTGATCCTGGCTCAGAACGAACGCTGGCGGCAGGCTTAACACATGCAAGTCGAACGCTCCGCAAGGAGAGTGGCAGACGGGTGAGTAACACGTGGGAACGTACCCTTTACTACGGAACAACTCCGGGAAACTGGAGCTAATACCGTATGTGCCCTTCGGGGGAAAGATTTATCGGTAAAGGATCGGCCCGCGTTGGATTAGCTAGTTGGTGGGGTAAAGGCCTACCAAGGCGACGATCCATAGCTGGTCTGAGAGG
>F0OV55004IO3P2
AGCACTGTAGAGAGTTTGATCCTGGCTCAGGACGAACGCTGGCGGCGTGCCTAATACATGCAAGTCGAGCGGGGCTTTCTGCGTGAGGCCTTCGGGCGGATCGCAGGGAGCCCAGCGGCGAACGGGTGCGTAACACGTGGGCAACCTGCCCCGAGGACCGGGATAACTCCGGGAAACCGGAGCTAATACCGGATAGGACGGCGGACCGCATGGTCCGCCGTGGAAAGGCGGCGCAAGCTGCCACCTCGGGATGGGCCCGCGGCCCATTAG
>F0OV55004I2KG8
AGCACTGTAGAGAGTTTGATCCTGGCTCAGGATGAACGTTGGCGGTGCGCTTTATGCATGCAAGTCGTACGGAGCCATAGTTTTCGGATTATGGTTCAGTGGCGGACGGCTGAGTAACACGTAGGTAACTTGCCCGTGAGCGGGGGATAACTTGCCGAAAGGTAGGCTAATACCGCATGGCATGGATTTGTCAAAGCAGATCCATCAAAGTCGCAAGACACTCGCGGATAGGCCTGCGGCCGATTAG
>F0OV55004II776
AGCACTGTAGAGAGTTTGATCCTGGCTCAGGACGAACGCTGGCGGCACGCCTAATACATGCAAGTCGAGCGGACCGAAGGGAGCTTGCTCCTTTAGGTTAGCGGCGGACGGGTGAGTAACACGTGGGCAACCTGCCCTGCAGACTGGGATAACTTCGGGAAACCGGAGCTAATACCGGATAGGACGGCGGACCGCATGGTCCGCCGTGGAAAGGCGGCGCGAGCTGCCACCTCGGGATGGGCCCGCGGCCCATTAGCTAGTTGGTGGGGTAACCGG
>F0OV55004JN9T0
AGCACTGTAGAGAGTTTGATCCTGGCTCAGGACGAACGCTGGCGGCGTGCCTAATACATGCAAGTCGAGCGGGGCTTTCTGCGTGAGGCCTTCGGGCGGATCGCAGGGAGCCCAGCGGCGAACGGGTGCGTAACACGTGGGCAACCTGCCCCGAGGACCGGGATAACTCCGGGAAACCGGAGCTAATACCGGATAGGACGGCGGACCGCATGGTCCGCCGTGGAAAGGCGGCGCAAGCTGCCACCTCGGGATGGGCCCGCGGCCCATTAG
>F0OV55004H3OUG
AGCACTGTAGAGAGTTTGATCCTGGCTCAGGATGAACGCTAGCGGCAGGCCTAACACATGCAAGTCGAGGGGCAACATGACGTAGCAATATGTTGATGGCGACCGGCGCACGGGTGAGTAACGCGTCTGTAACCTACCTCTAACTGGAGAATAGCCCGAAGAAATTCGGATTAATACTCCATATGGCTATGATTTGGCATCTTTTTATAGTCAAAGCTCCGGCGGTTAGAGATGGGCATG
>F0OV55004IEWMQ
AGCACTGTAGAGAGTTTGATCCTGGCTCAGGATGAACGCTGGCGGCGTGCTTAACACATGCAAGTCGAACGATTAAGACCCTCTTCGGAGGGTGTATAAAGTGGCGAACGGGTGAGTAACACGTGGGGAACCTGCCCCTCTCTCTGGGACAACTCCGGGAAACCGGAGCTAATACCGGATATTCCGATCGGATCGCATGGTCTGATCGGGAAAGCTCCGGCGGTGAGGGATGGCCCCGCGGCCCATTAGCTTGTTGGTGAGGTAACGGCT
>F0OV55004H4WFP
AGCACTGTAGAGAGTTTGATCCTGGCTCAGATTGAACGCTGGCGGAATGCTTTACACATGCAAGTCGGGCGGCAGCATGGACTTCGGTCTGATGGCGAGCGGCGAACGGGTGAGTAATGCATCGGAACGTACCCAGTCGTGGGGGATAACTGCGAGAG
>F0OV55004IMTHJ
AGCACTGTAGAGAGTTTGATCCTGGCTCAGGATGAACGCTGGCGGCGTGCCTAACACATGCAAGTCGAGCGCGATTAGTTGGAAGCGGAGACTTCGGTTGAAGAGAAGACTATGAAAGCGGCGGACGGGTGAGTAACGCGTGAGCAACCTGCCCTGTACAGGGGGACAGCCACTGGAAACGGTGATTAATACCCCATAACCCCAATAGGTCACATGGCCTGATGGGCAAAGCCTTGGCGGTACAGGATGGG
>F0OV55004I7ECX
AGCACTGTAGAGAGTTTGATCCTGGCTCAGAACGAACGCTGGCGGCAGGCCTAACACATGCAGGTCGAGCGAGATCTTCGGATCTAGCGGCGGACGGGTGAGTAACGCGTGGGAACGTACCCTCTTCTGCGGGATAGCCACTGGAAACGGTGAGTAATACCGCATACGCCCTTCGGGGAAGATTTATCGGAGGAGGATCGGCCCGCGTTGGATTAGGTAGTTGGTGGGGTAATGGCCTACCAGGCCTACGATCCATAGCTGGTTTTAGAGG
>F0OV55004JJYC7
AGCACTGTAGAGAGTTTGATCCTGGCTCAGAACGAACGCTGGCGGCAGGCCTAACACATGCAAGTCGAGCGAGATCTTCGGATCTAGCGGCGGACGGGTGAGTAACGCGTGGGAACGTACCCTCTTCTGCGGGATAGCCACTGGAAACGGTGAGTAATACCGCATACGCCCTTCGGGGAAGATTTATCGGAGGAGGATCGGCCCGCGTTGGATTAGGTAGTTGGTGGGGTAATGGCCTACCAAGCCTACGATCCATAGCTGGTTTTAGAGG
>F0OV55004IIR3V
AGCACTGTAGAGAGTTTGATCCTGGCTCAGATTGAACGCTGGCGGCAGGCCTAACACATGCAAGTCGAGCGGCAGCACGGGAGGCTTGCTTCCTGGTGGCGAGCGGCGGACGGGTGAGTAATGCATAGGAATCTGCCCGGTAGTGGGGGATAACCTGGGGAAACCCAGGCTAATACCGCATACGTCCTACGGGAGAAAGCAGGGGCTCCGGCTCCCGCTATGGGATGAGCCTATGTCGGATTAGCTAGTTGGTGGGG
>F0OV55004H2MT6
AGCACTGTAGAGAGTTTGATCCTGGCTCAGGACGAACGCTGGCGGCAGGCCTAACACATGCAAGTCGAACGACATAGTGGCAGACGGGTGAGTAACGCGTGGGAACGTACCTTTCGCTACGGAATAGCTCTTGGAAACGAGTGGTAATACCGTATACGCCCTCCGGGGGAAAGATTTATCGGCGAAAGATCGGCCCGCGTTAGATTAGGTAGTTGGTGGGGTAATGGCCTACCAAGCCTACGATCTATAGCTGGTCTGAGAGGATGAT
>F0OV55004JJ789
AGCACTGTAGAGAGTTTGATCCTGGCTCAGGACGAACGCTGGCGGCGTGCTTAACACATGCAAGTGGGGCGACGAACCAGGCTTCGGCCTGGGGCAAAGCCGCGAACGGGTGAGTAATGCATCGGAACGTACCTAGTTGTGGGGGATAGCTCGGCGAAAGCCGGATTAATACCGCATACGTCCTACGGGAGAAAGCAGGGGATCGCAAGACCTTGCGCAATTGGAGCGGCCGATGTCTGATTAGCTAGTTGGTGGGGTAAAGG
>F0OV55004IPW7C
AGCACTGTAGAGAGTTTGATCCTGGCTCAGGATGAACGCTGGCGGCATGCCTAATACATGCAAGTCGAACGCACTAGTTTACTAGTGAGTGGCGAACGGGTGAGTAACACGTAGATAACCAACCCTAAAGACGAGGATAACCCGGGGAAACCTGGACTAATACTGGATAGGAGCTAATTTCACAAGAGATTAGTTTTAAAGGCGCATTAAAGCGCCGCTATAGGATGGGACTGCGTCGCATTAGCTAGTTGGTGGGTAACGGCCT
>F0OV55004JUTRZ
AGCACTGTAGAGAGTTTGATCCTGGCTCAGGATGAACGCTAGCGGTGCGCCTAACACATGCAAGTCGAGCGATATAGCGGCGAACGGGTGAGTAACACGTTGGAACCTGCCTCGAACTCAGGGATAGCCATCCGAAAGGATGATTAATACCGGATAGTCCCGAAAGGGTAAAGATTTTTCGGTTCGAGAGGGGCCTGCGGCCTATCAGCTAGTTGGTAAGGTAATGGCCTACCAAGGCTATGACGGGTAACTGGTGTGAGAG
>F0OV55004JH3FD
AGCACTGTAGAGAGTTTGATCCTGGCTCAGATTGAACGCTGGCGGCAGGCCTAACACATGCAAGTCGAGCGGCAGCACGGGGAGCTTGCTCCCTGGTGGCGAGCGGCGGACGGGTGAGTAATGCATAGGAATCTGCCCGGTAGTGGGGGATAACCTGGGGAAACCCAGGCTAATACCGCATACGTCCTACGGGAGAAAGCAGGGGACCTTCGGGCCTTGCGCTATCGGATGAGCCTATGTCGGATTAGCTGGTTGG
>F0OV55004H8CDV
AGCACTGTAGAGAGTTTGATCCTGGCTCAGAACGAACGCTGGCGGCAGGCTTAACACATGCAAGTCGAGCGCACCTTCGGGTGAGCGGCAGACGGGTGAGTAACACGTGGGAATCTACCCAACTCTACGGAATAATCCAGGGAAACTTGGACTAATACCGTATACGTCCTGGAGAAGATTATCGAGTTGGATGAGCCGCGCCTGATTAGCTAGTTGGTGGGTAAGTGGCTACCAAGGCGACGATCAGTAGCTGGTCG
>F0OV55004IOSVV
AGCACTGTAGAGAGTTTGATCCTGGCTCAGAACGAACGCTGGCGGCGCGTTTTAAGCATGCAAGTCGAGCGGCAAGGGCCTTCGGGCCCCTAGAGCGGCGGACGGGTGAGTAACACGTGGACAATCTGCCCCCCGGCCGGGGATAGCCCAGGGAAACCTGGATTAATACCGGATGAGACGGGACGCACACAGGTGCGATCCGGGAAAGGCGCTGCGGCGCCGCCGGGGGATGAGTCCGCGACCCATTAGCTAGACGGCGGGGTAAAGGCCCACCGTGGCG
>F0OV55004IFY6V
AGCACTGTAGAGAGTTTGATCCTGGCTCAGAATGAACGCTGGCGGCAGGCTTAACACATGCAAGTCGAACGGTAACAGAAGAAAGCTTGCTTTCTTGCTGACGAGTGGCGGACGGGTGAGTAGTGTATGGGAATCTGCCCTCTAGTTGGGGACAACATATGGAAACGTATGCTAATACCGAATGTGATCTACGGATTAAAGGTGCCCTCTCCTTGGAAGGTATCGCTAGAGGATGAGCCCATATTAGA
>F0OV55004IVSX0
AGCACTGTAGAGAGTTTGATCCTGGCTCAGAACGAACGCTGGCGGCAGGCTTAACACATGCAAGTCGAACGCGTGTAGCAATACACGAGTGGCGCACGGGTGAGTAACACGTGGATATCTGCCTTTTGGTTCGGAATAACCCCGGGAAACTGGGGCTAATACCGGATGGTTCCTTCGGGATAAAGATTTATCGCCAAAAGATGAGTCCGCGTCCGATTAGCTAGTTGGTGAGGTAATGGCTCACCAAGGCGACGATCGGTAG
>F0OV55004JDLLQ
AGCACTGTAGAGAGTTTGATCCTGGCTCAGAATCAACGCTGGCGGCGTGCCTAACACATGCAAGTCGAACGAGAAAGCTGTCTTCGGACGGCAAGTACAGTGGCAAACGGGTGAGTAACGCGTGGGACATCTACCCTGATGAGGGGAATAACTCTCCGAAAGGAAAGCTAATACCGCATATACCGTGCAAACGGGAAAGGCCTTCGGGCCGCATCAGGAGGAGCCCACGTCCGATTAGCTAGTTGGTGAGGTAATGGCT
>F0OV55004JG3XP
AGCACTGTAGAGAGTTTGATCCTGGCTCAGGACGAACGCTGGCGGCGTGGATTAGGCATGCAAGTCGAATGGGTTTAGACCCATGGCGAACGAGTTAGTAAGACGTAGGTACATCCCCCAGTCACAGGAATAACTCGGAGAAATCCGAGATAATACTTGATGGTCTCCAACTTCGGTTGGAGTAAAGAGTGCAGCAATGCATTTCGGATTGGGAGTGGCCTACGCCCTATCAGCTAGTTGGTGAGGTAATGGCTT
>F0OV55004I8EAN
AGCACTGTAGAGAGTTTGATCCTGGCTCAGGATGAACGCTAGCGGCAGGCCTAACACATGCAAGTCGAGGGGTAACAGGAGTAGCAATACTTGCTGACGACCGGCGCACGGGTGAGTAACGCGTATGCAACCTACCCTTAACTGGGGAATAGCCCGAAGAAATTCGGATTAATGCCCCATAATACTGTATTGAAGCATTTCAGTGCATTTAAAACTCCGGTGGTTAAGGATGGGCATGCGTGACATTAGCTAGTTGG
>F0OV55004I1Q7M
AGCACTGTAGAGAGTTTGATCCTGGCTCAGATTGAACGCTGGCGGCATGCCTAACACATGCAAGTCGTACGAGGAGCTTCGGCTCTTCGTGGCGAACGGGTGAGTAACACGTAGGCGATCTGCCCTTTGGTTGGGGATAGCCTGTGGAAACACAGGGTAATACCGAATAAGATCGGGACTCTTTGGAGATCCGATGAAAGCAGCTTCGGCTGCACCGAAGGATGAGCCTGCGGCTGATTAGCTTGG
>F0OV55004IRAFC
AGCACTGTAGAGAGTTTGATCCTGGCTCAGGACGAACGCTGGCGGCGTGCCTAACACATGCAAGTCGAACGAGAAAGCTGTCTTCGGACGGCAAGTACAGTGGCAAACGGGTGAGTAACGCGTGGGACATCTACCCTGATGAGGGGAATAACTCTCCGAAAGGAAAGCTAATACCGCATATACCGTGCAAACGGGAAAGGCCTTCGGGCCGCATCAGGAGGAGCCCGCGTCCGATTAGCTAGTTGGTGAGGTAATGGCTC
>F0OV55004IB2RT
AGCACTGTAGAGAGTTTGATCCTGGCTCAGAACGAACGCTGGCGGCGTGCCTAACACATGCAAGTCGAATGCGAACGGTGTCTTCGGAGATTTAGTAGCATGGCAGACGGGTGAGGAGCACGTATCTGACCTGACACATCATGGGGGATAGCCTTGCGAAAGTGGGGATAATACCGCATACGCTCATTCGTGTAGGGCGAGTGAGGAAAGCTGGCCTCTGGTTGCCAAGCTGGTGTGG
>F0OV55004IAW1E
AGCACTGTAGAGAGTTTGATCCTGGCTCAGGACGAACGCTGGCGGCGTGCCTAACACATGCAAGTCAAAGGAAAGCGACTTCGGTCGTAAGTACTTGGCGCAAGGGTGAGTAAGGTATAGGTAATCTGCCCCTTGGACTGGGATAACTCCGAGAAATCGGTGACAATACCAGATGATGCAGCGGGACCGCATGGTCATGTTGTTAAAGATTTATCGCCAAAGGATGAGCCTATATTCCATCAGGTAGTTGGTAGGG
>F0OV55004JJ87B
AGCACTGTAGAGAGTTTGATCCTGGCTCAGGATGAACGCTGGCGGCAGGTCTGACACATGCAAGTCGAACGGGAGATCGGTGCTTGCACCGGTTGAGAGTGGCGAACGGCTGAGTAACACGTAGGAACCCACCCCTTGGACTGGGATAACGGCTCGAAAGGGCCGCTAATATCGGATATATTCTTCGGAAGGAAATGGTCCGCCGCCGAGGGAGGGGCCTGCGGCGTATTAGCTTGATGGTGGGGTAATGGCCTACCATGG
>F0OV55004IOH1R
AGCACTGTAGAGAGTTTGATCCTGGCTCAGGATGAACGCTAGCGGCAGGCTTAATACATGCAAGTCGAACGGTAAGGTCTCTTCGGAGATACACGAGTGGCGCACGGGTGCGTAACGCGTATGCAACCTACCTTGAACTAGAGGATAGCCCCGAGAAATCGGGATTAATACTTTATAACAATATTTTCCGGCATCGGCGAATATTTAGAGCTCCGGCGGTTTAAGATGGGCATGCGTGACATTAGCTAGTTGGTGAGG
>F0OV55004JFL2D
AGCACTGTAGAGAGTTTGATCCTGGCTCAGAACGAACGCTGGCGGCGTGCTTAACACATGCAAGTCGAACGAGAAAGGGACTTCGGTCCTGAGTAGAGTGGCGCACGGGTGAGTAACACGTGGATAATCTACCCAATGATTCGGAATAACACTTCGAAAGGGGTGCTAATACCGGATAAGCCCACAGGCTCTTCGGAGTTTGCGGGAAAAGGTGGGGACCTCCGGGCCTGCCGTCATTGGATGAGTCCGCGGCCCATTAGCTAGTTGGTAGGG
>F0OV55004IA10Q
AGCACTGTAGAGAGTTTGATCCTGGCTCAGAACTAACGCTAGCGGCGTGCCTAACACATGCAAGTCTTACGAGAAAGTCCCGTTCGCGGGATGAGTAAAGTGGCGCACGGGTGAGTAACGCGTGGATAATCTGCCCTTTAGTCTGGGATAACTTGTCGAAAGATGGGCTAATACCAGATAATGCTTATCTGTTTAGACGGATAAGCCGAAGGTGGCCTCTATTTATAAGCTACTGCTAAAGGATGAGTTCGCGTACCA
>F0OV55004I1GOR
AGCACTGTAGAGAGTTTGATCCTGGCTCAGGATGAACGCTAGCGGCAGGCCTAACACATGCAAGTCGAGGGGTAGCAGGGTAGCAATATCGCTGACGACCGGCGCACGGGTGAGTAATGCATATGCAACCTTCCTTTAACTGGGGCATAGCCCGGAGAAATTCGGATTAATACCCCATAACATCATGAGAAGGCATCTTTTTATGATTAAAGCTCCGGCGGTTAAAGATGGGCATATGCGCCATTAG
>F0OV55004ISL1Q
AGCACTGTAGAGAGTTTGATCCTGGCTCAGGACGAACGCTGGCGGCGTGCCTAATACATGCAAGTCGAGCGCAGGAAGCAAGTGATCGCCCTTCGGGGCGTGAACTTGTGGGACGAGCGGCGGACGGGTGAGTAACACGTGGGCAACCTGCCTGTAAGACTGGGATAACTCGCGGAAACGTGAGCTAATACCGGATAATACCTTTTATCTCATGATGAGAGGTTGAAAGGCGGCTTTTAGCTGTCACTT
>F0OV55004IBYLH
AGCACTGTAGAGAGTTTGATCCTGGCTCAGGATGAACGCTAGCGGCAGGCCTAACACATGCAAGTCGAGGGGTAACAGAATAGCAATATTGCTGACGACCGGCGCACGGGTGAGTAATGCATATGCAACCTTCCTCTGACTGGGGCATAGCTTTCGGAAACGGAAATTAATACCCCATAATGTTCCGACAGGGCATCCTGATGGAATTAAAGCTCCGGCGGTCAGAGATGGGCATATGTG
>F0OV55004JP8G3
AGCACTGTAGAGAGTTTGATCCTGGCTCAGGATGAACGCTAGCGGCAGGCTTAACACATGCAAGTTGCGGGGCAGCACGTCTTCGGATGGTGGCGACCGGCGCACGGGTGCGTAACGCGTATGCAACCTACCCTTTACAGGGGGATAGCCCGAGGAAACTCGGATTAATACCCCATAGTATTATTGATTCTCATGGATTAATAATTAAAGCTCCGGCGGTAAAGGATGGGCATGCGTGACATTAGCTAGTTGGAGAGG
>F0OV55004IAGXC
AGCACTGTAGAGAGTTTGATCCTGGCTCAGGATGAACGCTGGCGGCGTGCCTAACACATGCAAGTCGAACGGAGCCCTGGATTCGTCTGGGGGGAGAGTGGCGAACGGGTGAGTAACACGTAGGTGACCTACCCCGGAGAGGGGAATAACCATTGGAAACGGTGGCTAATGCCCCATGAGCTTGGTGATTCGGTTCATCAAGTAAAGGTTTTGGCGCTTCGGGAGGGGCCTGCGGCCATCAGGTAGTTGGTAGGGTAAAGGCCTACCAAGCCG
>F0OV55004JA7QF
AGCACTGTAGAGAGTTTGATCCTGGCTCAGAACGAACGCTGGCGGCATGCCTAACACATGCAAGTCGAACGGATGGCTTCGGCCATGAGTGGCGCACGGGTGAGTAACGCGTGGGAACCTGCCCATCGGTGGGGGATAACCTCGGGAAACTGAGGCTAATACCGCATACGCTCTGGCAACGGAGGAAAGACTTGTTGCCGATGGAGGGGCCCGCGTCGGATTAGGTAGTTGGTGGGGTAACGGCCTACCAAGCCTGTGATCCGTAG
>F0OV55004H6OR7
AGCACTGTAGAGAGTTTGATCCTGGCTCAGGACGAACGCTGGCGGCGTGCCTAATACATGCAAGTCGAGCGGGGCTTTCTGCGTGAGGCCTTCGGGCGGATCGCAGGGAGCCCAGCGGCGAACGGGTGCGTAACACGTGGGCAACCTGCCCCGAGGACCGGGATAACTCCGGGAAACCGGAGCTAATACCGGATAGGACGGCGGACCGCATGGTCCGCCGTGGAAAGGCGGCGCGAGCTGCCACCTCGGGATGGGCCCGCGGCCCATTAG
>F0OV55004IGXDM
AGCACTGTAGAGAGTTTGATCCTGGCTCAGGACGAACGCTGGCGGCGTGGATTAGGCATGCAAGTCGAACGGTAGTATTTCTTTCGGGAGATATGAGAGTGGCGAACGGGTGAGTAACGCGTAGGTGATCTACCTTCAAGTGGGGGACAACCCAGGGAAACTTGGGCTAATACCGCATGTGGCAGCAATGCTAAAGCCGGCCTCTGTATATGCTGGTGCTTGGAGATGAGCTTGCGTCTGATTAG
>F0OV55004IVB2W
AGCACTGTAGAGAGTTTGATCCTGGCTCAGAACGAACGCTGGCGGCGTGCTTAACACATGCAAGTCGAACGTGAAAGGGACTTCGGTCCTGAGTAAAGTGGCGCACGGGTGAGTAACACGTGGATAATCTACCCGATGGACCGGGATAACACTTCGAAAGGGGTGCTAATACCGGATAAGCCCACAGGCTCTTTGGAGTTTGCGGGAAAAGGTGGGGACCTTCGGGCCTACTGTCATTGGATGAGTCCGCGGCCCATTAGCTAGTTGGTAGGGTAATGG
>F0OV55004INS82
AGCACTGTAGAGAGTTTGATCCTGGCTCAGGACGAACGCTGGCGGCAGGCTTAACACATGCAAGTCGAACGCACCTTCGGGTGAGTGGCAGACGGGTGAGTAACGCGTGGGAATCTACCTTTTGGTACGGAATAGCTCCGGGAAACTGGAATTAATACCGTATGTGCCCTTTGGGGGAAAGATTTATCGCCAAGAGATGAGCCCGCGTTTGATTAGGTAGTTGGCGGGGTAATGGCCTACCAAGCCGACGATCAATAGCT
>F0OV55004IRQFF
AGCACTGTAGAGAGTTTGATCCTGGCTCAGAACGAACGCTGGCGGCGTGCTTAACACATGCAAGTCGGATGCGAAAGGGCTTTCGGGCGCTGAGTAGCATGGCAGACGGGTGAGGAGTGCGTATCTGACGAAACTCAGGCTGGGGGATAGTCCCTCGAAAGGGGTTGAATACCGCATGTGCTCGGCACTGTCATGGTGTCGAGGAAAGGTGGCCTCTGCATGCACGCTATTGG
>F0OV55004H5X5G
AGCACTGTAGAGAGTTTGATCCTGGCTCAGAGCGAACGTTGGCGGCGTGCTTAACACATGCAAGTCAAGGGGGAAAGTTTCTTCGGAAATGAGTACACCGGCGCACGGGTGCGTAACACGTGAGTAATCAACCCCCCAGCCTGGGATAACTCGCCGAAAGGCGTGCTAATACCGGATGGCCAGTCACTTCCTGCGGGTGGTGCCTGTAAAGATGGTCATGCTGTCGCTGGGGGACGAGCTCGCGTCCCATTAGCTAGTAGGG
>F0OV55004IIWNP
AGCACTGTAGAGAGTTTGATCCTGGCTCAGGACGAACGCTGGCGGCGTGCCTAATACATGCAAGTCGAGCGGGGCTTTCTGCGTGAGGCCTTCGGGCGGATCGCAGGGAGCCCAGCGGCGAACGGGTGCGTAACACGTGGGCAACCTGCCCCGAGGACCGGGATAACTCCGGGAAACCGGAGCTAATACCGGATAGGACGGCGGACCGCATGGTCCGCCGTGGAAAGGCGGCGCGAGCTGCCACCTCGGGATGGGCCCGCGGCCCATTAG
>F0OV55004I85GQ
AGCACTGTAGAGAGTTTGATCCTGGCTCAGGACGAACGCTGGCGGCGTGCCTAATACATGCAAGTCGAGCGGAGTTCATGGTTGGAAGCCTTCGGGCGGAAGCCCATGAACTTAGCGGCGGACGGGTGAGTAACACGTGGGCAACCTGCCCGTAAGACGGGGATAACTGACGGAAACGTCAGCTAAGACCGGATAGTCGGAGGGAGGGCATCCTTTCTTCGGGAAAGGACGGAGCAATCTGTCGCTTACGGATGGGCCCGCAGCGCTA
>F0OV55004JPVU3
AGCACTGTAGAGAGTTTGATCCTGGCTCAGGACGGACGCTGGCGGCGTGCCTAATACATGCAAGTCGAGCGCGTGAAATACAACAGAACCTTCGGGTGACGTTGTATGGATCGAGCGGCGAACGGGTGAGTAACACGTGGGCAACCTGCCTACAAGACTGGGATAACTCCGGGAAACCGGGGCTAATACCGGATAATCCATCGAACCGCATGGTTCGATGTTGAAAGATGGCTTTTAGCTATCACTTGTAGATGGGCCCGCGG
>F0OV55004I1Z2V
AGCACTGTAGAGAGTTTGATCCTGGCTCAGGATGAACGCTGGCGGCGTGCCTAATACATGCAAGTCGAACGCACTAGTTTACTAGTGAGTGGCGAACGGGTGAGTAACACGTAGGTAACCTGCCCTTAAGACGAGGATAACCGTTGGAAACGATGGCTAAGACTGGATAGGAACATTGAAGGCATCTTTGATGTTTTAAAAGACCTAGCAATAGGTATGCTTAAGGAGGGGCCTGCGGCGCATTAGTTAGTTGGTGAGGTGAAGG
>F0OV55004IEHFZ
AGCACTGTAGAGAGTTTGATCCTGGCTCAGGACGAACGCTGGCGGCGTGCCTAATACATGCAAGTCGAGCGCGGGAAGCATGCAGATCCCTTCGGGGTGACGGATGTGGATCGAGCGGCGAACGGGTGAGTAACACGTGGGCAACCTGCCTGTAAGACCGGGATAACTCCGGGAAACCGGGGCTAATACCGGATAAGACCGAAGATCGCATGATCTTTGGGTGAAAGGCGGCATTCGCTGTCACTTACAGATGGGCCCG
>F0OV55004IGHML
AGCACTGTAGAGAGTTTGATCCTGGCTCAGGACGAACGCTGGCGGCGTGCCTAATACATGCAAGTCGAACGGAGGTCGCCATGCGGATCTCTTCGGAGAGAAGCGTGGCCATACCTCAGTGGCGAACGGGTGAGTAACACGTGGGTAACCTGCCTGTAAGTCGGGGATAACTGCGGGAAACCGCAGCTAATACCGGATAAGTCGGGAGGTTCGCATGAACCTTTCGGTAAAGGAGCTACGGTTCCGCTTACAGATGGGCCCGCGGCG
>F0OV55004IYA1P
AGCACTGTAGAGAGTTTGATCCTGGCTCAGGGTGAACGCTGGCGGCGTGCTTGACACATGCAAGTCGAACGGTATGTGGCAACACATAGAGTGGCGAACGGGTGAGTAACACGTGGGAACGTACCCTACGCAGGGGGATAACTGACCGAAAGGACAGCTAATACCGCATAAGACCGAAAGGTGAAAGGTGCAAATGCATCGGCGAAGGAGCGGCCCGCGGACCATCAGCTAGTTGGTGGGGTAAGAGCCTACCAAGGCGACG
>F0OV55004ITFHS
AGCACTGTAGAGAGTTTGATCCTGGCTCAGGATAAACGCTGGCGGCGTGCCTTACGCATGCAAGTCGAACGATTCTGATTTATCAGTTTAGTGGCAAACGGGTGAGTAACACGTAAGTAACCTGCCCTTAAGCAGGGGATAATCCGCCGAAAGGTGGACTAATACCGTATGTGATAACAGAGGTAATGCTTTGTTATTAAAGCCTTCGGGCACTTAAGGAGGGGCTTGCGGCCGATTAGCTAGTTGGTGGGGTAACGGCTCACCAAGGCG
>F0OV55004IENKD
AGCACTGTAGAGAGTTTGATCCTGGCTCAGGACGAACGCTGGCGGCGTGCTTAACACATGCAAGTCGAACGGGGCATACAGATAGCTTGCTAGAAGTATGTTTAGTGGCGGACGGGTGAGTAACGCGTGGGAATCTGCCCATCAGTGGGGGACAACTTGGGGAAACTCAAGCTAATACCGCATAATCTCTACGGAGTAAAGGCTTCGGCCGCTGATGGATGAGCCCGCGTTGGATTAGCTAGTTGGTAGGGTAAAGG
>F0OV55004IQX7H
AGCACTGTAGAGAGTTTGATCCTGGCTCAGAACGAACGCTGGCGGCGTGCTTAACACATGCAAGTCGAACGTGAAAGGGACTTCGGTCCTGAGTAAAGTGGCGCACGGGTGAGTAACACGTGGATAATCTACCCGATGGACCGGGATAACACTTCGAAAGGGGTGCTAATACCGGATAAGCCCACAGGCTCTTTGGAGTTTGCGGGAAAAGGTGGGGACCTTCGGGCCTACTGTCATCGGATGAGTCCGCGGCCCATTAGCTAGTTGGTAGGGTAATGG
>F0OV55004JQE5P
AGCACTGTAGAGAGTTTGATCCTGGCTCAGATTGAACGCTGGCGGCATGCTTAACACATGCAAGTCGAACGGCAGCGGGACCTAGCTTGCTAGGTTGCCGGCGAGTGGCGGACGGGTGAGTAATGCATAGGAATCTGCCCGGTAGTGGGGGATAACGTGGGGAAACTCACGCTAATACCGCATACGACCTACGGGTGAAAGAGGGGGATCTTCGGACCTCTTGCTATCGGATGAGCCTATGTCCTATCAGTTAG
>F0OV55004IM6QR
AGCACTGTAGAGAGTTTGATCCTGGCTCAGAACGAACGCTGGCGGCAGGCTTAACACATGCAAGTCGAACGGCCCCTCGGTAAGGG
>F0OV55004IPUGT
AGCACTGTAGAGAGTTTGATCCTGGCTCAGGATGAACGCTAGCGGCAGGCCTAATACATGCAAGTCGAGGGGTAAGGCTCTTTCGGGAGTACACGACCGGCGCACGGGTGCGTAACGCGTATGCAACCTACCTTCAACAGGAAGATAGCCCCGAGAAATCGGGATTAATATTCCATAATATATACGAATCGCATGGTTTGTATATTAAAGCTCCGGCGGTTAAAGATGGGCATGCGTGACATTAGCTAGTTGGTGAGG
>F0OV55004H9DPC
AGCACTGTAGAGAGTTTGATCCTGGCTCAGGACGAACGCTGGCGGCGTGCCTAACACATGCAAGTCGAGCGGGGATTTAAGTTTACTTAGATCTTAGCGGCGGACGGGTGAGTAACGCGTGAGTAACCTGCCTTATACAGAGGGATAGCCTTGGGAAACCGGGATTAATACCTCATGACATAGTGCGATCGCATGATGGTGCTATCAAAATGAACGTGGTATAAGATGGACTCGCGTCTGATTAGTTAGTTGGG
>F0OV55004JKKIY
AGCACTGTAGAGAGTTTGATCCTGGCTCAGATTGAACGCTGGCGGCGTGCTTAACACATGCAAGTCGAGCGAGAAAGTCTCCTTCGGGAGATGAGTAGAGCGGCGCACGGGTGAGTAACGCGTGGATGATCTACCCAGAGGATCGGGATAACAGTGGGAAACCGCTGCTAATACCGGATACGCTTCACGGTTTATCTGTGAAGGAAAGGTGGCCTATGCTTGCAAGCTACCACCTCTGG
>F0OV55004I1KC5
AGCACTGTAGAGAGTTTGATCCTGGCTCAGGACGAACGCTGGCGGCGTGCCTAATACATGCAAGTCGAGCGGACCGAAGGGAGCTTGCTCCTTTAGGTTAGCGGCGGACGGGTGAGTAACACGTGGGCAACCTGCCCTGCAGACTGGGATAACTTCGGGAAACCGGAGCTAATACCGGATAACACCGAAAACCGCATGGTTTTCGGTTGAAAGGCGGCATTAGCTGTCACTGCAGGATGGGCCCGCGGCGCATTAGCTAGTTGGTG
>F0OV55004H84AO
AGCACTGTAGAGAGTTTGATCCTGGCTCAGGATGAACGTTGGCGGTGCGCTTTATGCATGCAAGTCGTACGAAATCATGGTTTTCGGATTATGGTTTAGTGGCGGACGGCTGAGTAACACGTAGGTAACTTGCCCACGAGTGGGGGATAACTTGCCGAAAGGTAAGCTAATACCGCATGGCATGGATCTGCATAAGTAGATTCATCAAAGCCGTAAGGCGCTTGTGGATGGGCCTGCGGCCGATTAGCTTG
>F0OV55004IBZ5J
AGCACTGTAGAGAGTTTGATCCTGGCTCAGGACGAACGCTGGCGGCGTGGATTAGGCATGCAAGTCGAACGCGAACGAACACCTTCGGGTGTTCAAGTAGAGTGGCGGACGGGTGAGTAACGCGTAGGTGATCTACCTTTACAGGGGGATAGCCCATGGAAACGTGGATTAATACCCCATGGTACCATACCACGGCATCGTGGTTTGGTTAAAGTTACAGCGGTAAAGGATGGGCATGCGTGGCATTAGATTGTTGGCGGGGTAACGGCCCACCAAG
>F0OV55004JELEA
AGCACTGTAGAGAGTTTGATCCTGGCTCAGAACAAACGCTAGCGGCGTGCCTAACACATGCAAGTCAGACGAGAAAGTTCGCTTCGGCGAATGAGTAGAGTGGCGCACGGGTGAGTAACGCGTGGACAATCTGCCCTAGAGTTAGGAATAACCCACCGAAAGGTGGGCTAATACCCAATAATGCTATACTTCTTCGGGAGTATAGCCAAAGATGGCCTCTGTTTACAAGCTATCGCTCAAGGATGAGTTCGCG
>F0OV55004IHRNM
AGCACTGTAGAGAGTTTGATCCTGGCTCAGAACGAACGCTGGCGGCAGGCTTAACACATGCAAGTCGAGCGCGCCCTTCGGGGTGAGCGGCGGACGGGTGAGTAACGCGTGGGAACGTGCCCTTCTCTACGGAATAGTCCCGGGAAACTGGGGGTAATGCCGTATACGCCCTTTGGGGGAAAGATTTATCGGGGAAGGATCGGCCCGCGTCTGATTAGGTAGTTGGTGGGGTAATGGCCTACCAAGCCGACGATCAGTAGCTGGTTTGAGAGGATGAT
>F0OV55004JS433
AGCACTGTAGAGAGTTTGATCCTGGCTCAGGACGAACGCTGGCGGCGTGCCTAATACATGCAAGTCGAGCGCGTGAAACTTACCGAAGCCTTCGGGCGGACGTAAGTGGAACGAGCGGCGGACGGGTGAGTAACACGTGGGCAACCTGCCCCGAGGACCGGGATAACTCCGGGAAACCGGAGCTAATACCGGATAGGACGGCGGACCGCATGGTCCGCCGTGGAAGGGCGGCGCAAGCTGCCACCTCGGGATGGGCCCGCGGCCCATTAGCTAGTTGGTGGGG
>F0OV55004H3795
AGCACTGTAGAGAGTTTGATCCTGGCTCAGGACGAACGCTGGCGGCGTGCCTAAGACGTGCAAGTCGAGCGGGGGGATTGGGGGTTTTCCCTGGTCTCCTGAGCGGCGGACGGGTGAAGGTAACACGTGGGTAACCTGCCCGGCAGTGGGGGATAACCCTGGGAAACTGGGGCTAATACCGCATACGGTCCGAGCCTCGCATGGGGCTTGGAAGAAAGGCCGTCCGATGGGGCGGTCGCTGCCGGAGGGGCCCGCGGCCCATCAGGTAGTTGGTGGGGTAACGGCCCACCAAGCCG
>F0OV55004IOHHL
AGCACTGTAGAGAGTTTGATCCTGGCTCAGGACGAACGCTGGCGGCGTGCTTAACACATGCAAGTCTAGGGGAAAGTGGTCTTCGGATCGCAAGTATACTGGCGAACGGGTGAGTAACACGTAGGTAATCTACCTTCGAGATTGGGATAACGTCGAGAAATTGACGCTAATACCGAATGATGCCTCGGTAGTTAATATCGGGATGAAAGATGGGGATCTTCGGACCTATCGCTTGAAGATGAGCCTGCGT
>F0OV55004IFTGM
AGCACTGTAGAGAGTTTGATCCTGGCTCAGGATGAACGCTAGCGGCAGGCCTAACACATGCAAGTCGAGGGGCAGCGGGAGTAGCAATACTTGCCGGCGACCGGCGCACGGGTGCGTAACGCGTATGGAACCTACCCACCGCAGGGGGATAGCCCGCCGAAAGGCGGATTAATACCCCATGGCCCCCCGGTCCGGCATCGGGCTGGGGGTAAAGGAGCGATCCGGGGGTGGATGGTCATGCGTGCCATTAGCTGGTTGGCGGGGTAACGCCC
>F0OV55004I5QC0
AGCACTGTAGAGAGTTTGATCCTGGCTCAGGATGAACGTTGGCGGCGTGTCTAATACATGCAAGTCGAACGAGAAGCTCTGGACTCGTCTAGGGCGGAAAGTGGCGCACGGGTGAGTAACACATGGCTGACCTGCCCTTCAGAGGGGGACAACCACTGGAAACGGTGGCTAATACCCCATATGCTCACGGTATTTAGAAAGCTGTGAGGAAACGTTCCGGCGCTGAAGGAGGGGGCTGTGGCCCATCAGCTAGTTGG
>F0OV55004JL85S
AGCACTGTAGAGAGTTTGATCCTGGCTCAGATTGAACGCTGGCGGCATGCTTTACACATGCAAGTCGAACGGCAGCACGGGAGCTTGCTCCTGGTGGCGAGTGGCGAACGGGTGAGTAATGCATCGGAACGTGCCCATTAGTGGGGGATAGCCCGGCGAAAGCCGGATTAATACCGCATACGCCCTTTGGGGGAAAGCGGGGGATCTTCGGACCTCTTGCTATCGGATGAGCCTATGTCCTATCAG
>F0OV55004IY70M
AGCACTGTAGAGAGTTTGATCCTGGCTCAGAACGAACGCTGGCGGCGTGCTTAACACATGCAAGTCGAACGAGAAAGGGACTTCGGTCCTGAGTAGAGTGGCGCACGGGTGAGTAACACGTGGATAATCTACCCAATGATTCGGAATAACACTTCGAAAGGGGTGCTAATACCGGATAAGCCCACAGGCTCTTCGGAGTTTGCGGGAAAAGGTGGGGACCTTCGGGCCTGCCGTCATTGGATGAGTCCGCGGCCCATTAGCTAGTTGGTAGGG
>F0OV55004JKT0F
AGCACTGTAGAGAGTTTGATCCTGGCTCAGGACGAACGCTGGCGGCGTGCCTAACACATGCAAGTCAAGGAAAAGGTTCCTTTCGGGGAACCGGAAACTGGCGCACGGGTGAGTAACGCGTAGGTCATCTGCCCTTATCCGGGACATAACGTCGGGAAACTGACGCTAATATCCCATGAGGTACTTCGGTATCAAAGCTTCGGCGGATAAGGATGAGCCTGCGTCTGATTAGCTTGTTGGTAAGGTAACGGCTTACCAAGG
>F0OV55004H7EMP
AGCACTGTAGAGAGTTTGATCCTGGCTCAGGATGAACGCTGGCGGCGTGCCTAACACATGCAAGTCGAGCGATAAACAGTGGATGGAATTCTTCGGAAGGAAAGAAACTGTTGAAAGCGGCGGACGGGTGAGTAACGCGTGGGCAACCTGCCCTATACAGGGGGATAGCCACTGGAAACGGTGATTAATACCCCATGACACCTTAACCTCGCATGAGGAGAGGGTCAAAGATTATATCGGTATAGGATGGGCCCGCGT
>F0OV55004IWWVW
AGCACTGTAGAGAGTTTGATCCTGGCTCAGAACGAACGCTGGCGGCAGGCTTAACACATGCAAGTCGAGCGCACCTTCGGGTGAGTGGCAGACGGGTGAGTAACGCGTGGGAACGTGCCTTTCGGTCTGGAATAACCCAGGGAAACTTGGGCTAATACCGGATACGCCCTCCGGGGGAAAGATTTATCGCCGAAAGATCGGCCCGCGTCGGATTAGCTTGTTGGTGGGGTAATGGCCTACCAAGGCAACGATCCGTAGCTGGT
>F0OV55004I3T73
AGCACTGTAGAGAGTTTGATCCTGGCTCAGATTGAACGCTGGCGGCATGCTTAACACATGCAAGTCGAGCGCCCCGCAAGGGGAGCGGCAGACGGGTGAGTAACGCGTGGGAATCTACCCATCCCTACGGAATAACTTCGGGAAACTGGAATTAATACCGTATACGCCCTTAGGGGGAAAGATTTATCGGGGATGGATGAGCCCGCGTTGGATTAGCTAGTTGGTGGGGTAATGGCCTACCAAGGCGACGATCCATAGCTGGT
>F0OV55004H3Q5U
AGCACTGTAGAGAGTTTGATCCTGGCTCAGGACGAACGCTGGCGGCGTGCCTAATACATGCAAGTCGAGCGGGGCTTTCTGCGTGAGGCCTTCGGGCGGACGTAAGTGGAACGAGCGGCGAACGGGTGAGTAACACGTGGGCAACCTGCCTGTAAGACCGGGATAACTTCGGGAAACCGGAGCTAATACCGGATAGGATTTCACCTCGCATGAGGTGAAATGGAAAGGTGGCTTCGGCTACCCACTTACAGATGGGCCCGCGGCGCATTA
>F0OV55004IJFNR
AGCACTGTAGAGAGTTTGATCCTGGCTCAGAACGAACGCTGGCGGCGTGCCTAACACATGCAAGTCGAACGCGAACGGAATCTTCGGATTCCTAGTAGAGTGGCGCACGGGTGAGTAACACGTGGATAACCTGCCCTAGAGTCTGGGATAACACTTCGAAAGGGGTGCTAATACCGGATAAGCCCACGCCTTCTTCGGAAGAAGTGGGAAAAGATTTATTGCTCTAGGATGGGTCCGCGGTCCATTAGCTAGTTGGTGGGGTAATGGCCT
>F0OV55004I7SL7
AGCACTGTAGAGAGTTTGATCCTGGCTCAGGACGAACGCTGGCGGCGTGCTTAACACATGCAAGTCTAGGGGAAAGTGGTCTTCGGATCGCAAGTATACTGGCGAACGGGTGAGTAACACGTAGGTAATCTACCTTCGAGATTGGGATAACGTCGAGAAATTGACGCTAATACCGAATGATGCCTCGGTAGTTAATATCGGGATGAAAGATGGGGATCTTCGGACCTATCGCTTGAAGATGAGCCTGCGT
>F0OV55004JM285
AGCACTGTAGAGAGTTTGATCCTGGCTCAGGACGAACGCTGGCGGCGTGCCTAATACATGCAAGTCGAGCGGACCGAAGGGAGCTTGCTCCTTTAGGTTAGCGGCGGACGGGTGAGTAACACGTGGGCAACCTGCCCTGCAGACTGGGATAACTTCGGGAAACCGGAGCTAATATCGGATAACGCCGAAAACCGCATGGTTCTCGGTTGAAAGGCGGCATTAGCTGTCACTGCAGGATGGGCCCGCGGCGCATTAG
>F0OV55004JKA5E
AGCACTGTAGAGAGTTTGATCCTGGCTCAGGACGAACGCTGGCGGCGTGCCTAATACATGCAAGTCGAGCGGGGCTTTCTGCGTGAGGCCTTCGGGCGGATCGCAGGGAGCCCAGCGGCGAACGGGTGCGTAACACGTGGGCAACCTGCCCCGAGGACCGGGATAACTCCGGGAAACCGGAGCTAATACCGGATAGGACGGCGGACCGCATGGTCCGCCGTGGAAAGGCGGCGCGAGCTGCCACCTCGGGATGGGCCCGCGGCCCATTAG
>F0OV55004JAI5R
AGCACTGTAGAGAGTTTGATCCTGGCTCAGGATGAACGCTGGCGGCATGCCTAACACATGCAAGTTGAACGAGAAAGCTCCTTCGGGAGTGAGTAGAGTGGCGCACGGGTGAGTAACGCGTGGGAACCTGCCAAGCAGTGGGGAATAACCTTGGAAACGAAGGCTAATACCGCATACGCCTTCGGGGAAGGATTATCGCTGTTGTATGGTCCGCGTCCGATTAGCTAGTTGGTAAGGTAATGGCTTACCAAGGCGACGATCGG
>F0OV55004IDUO5
AGCACTGTAGAGAGTTTGATCCTGGCTCAGAATGAACGCTGGCGGTAGGCTTAACACATGCAAGTCGGACGGAAACGATAGATTAGCTTGCTATTCTAGGCGTCGAGTGGCGGACGGGTGAGTAACGCGTGGGAATCTACCCTATAGTTGGGGACAACATATGGAAACGTATGCTAATACCGAATATGCTCTACGGAGTAAAGGAGCCCTCTTCTTGAAAGGTTTCGCTACAGGATGAGCCCGCGTAGGATTAGCTAGTTGG
>F0OV55004IL2T8
AGCACTGTAGAGAGTTTGATCCTGGCTCAGGACGAACGCTGGCGGCGTGCCTAATACATGCAAGTCGAGCGGACCGAAGGGAGCTTGCTCTTTTAGGTTAGCGGCGGACGGGTGAGTAACACGTGGGCAACCTGCCCTGCAGACTGGGATAACTTCGGGAAACCGGAGCTAATACCGGATAACACCGAAAACCGCATGGTTTTCGGTTGAAAGGCGGCTTTTAGCTGTCACTGCAGGATGGGCCCGCGGCGCATTAGCTAGTTGGTGAGG
>F0OV55004JEDQN
AGCACTGTAGAGAGTTTGATCCTGGCTCAGGATGAACGCTAGCGGTGCGCCTAACACATGCAAGTCGAGCGATATAGCGGCGAACGGGTGAGTAACACGTTGGAACCTGCCTCGAACTCAGGGATAGCCATCCGAAAGGATGATTAATACCGGATAGTCCCGGAAGGGTAAAGATTTTTCGGTTCGAGAGGGGCCTGCGGCCTATCAGCTAGTTGGTAAGGTAATGGCTTACCAAGGCTATGACGGGTAACTGGTGTGAGAG
>F0OV55004IU6MJ
AGCACTGTAGAGAGTTTGATCCTGGCTCAGGACGAACGCTGGCGGCGTGCCTAATACACGCAAGTCGAGCGAGCCCTTCGGGGCTAGCGGCGGACGGGTGAGTAACACGTGGGCAACCTGCCTGTAAGGCCGGGATAACTTCGGGAAACCGAAGCTAATACCGGATAGGATCCGAGACCGCATGGTTTTGGATGGAAAGATGGCTTTGGCTATTGCTTACAGATGGGCCCGCGGCGCATTAGCTAGTTGGTGGGGTAACGGCCTACCAAGGCG
>F0OV55004ITBRS
AGCACTGTAGAGAGTTTGATCCTGGCTCAGAACGAACGCTGGCGGCGTGCTTAACACATGCAAGTCGTACGAGAAAGTTTCCTTCGGGAGATGAGTAGAGTGGCGCACGGGTGAGTAACACGTGGATAATCTACCCGATGGACCGGGATAACACTTCGAAAGGGGTGCTAATACCGGATAAGCCCACAGGCTCTTTGGAGTTTGCGGGAAAAGGTGGGGACCTTCGGGCCTACTGTCATTGGATGAGTCCGCGGCCCATTAGCTAGTTGGTAGGG
>F0OV55004IBAW5
AGCACTGTAGAGAGTTTGATCCTGGCTCAGGATGAACGCTAGCGACAGGCCTAACACATGCAAGTCGAACGGGATTTAGTAGCTTGCTACTAATGAGAGTGGCGCACGGGTGAGTAACGCGTATGCAACCTGCCTGTAACAGGGGAATAGCTCCCTGAAAGGGGAATTAATACCGCATAAGACCACACTGCCGCATGGTAGAGTGGTAAAAATATTTATAGGTTACAGATGGGCATGCGTGACATTAG
>F0OV55004JHADG
AGCACTGTAGAGAGTTTGATCCTGGCTCAGGACGAACGCTGGCGGCGTGCCTAATACATGCAAGTCGAGCGCGGGAAGCATGCAGATCCCTTCGGGGTGACGCATGTGGAACGAGCGGCGAACGGGTGAGTAACACGTGGGCAACCTGCCTGTAAGACCGGGATAACTCCGGGAAACCGGGGCTAATACCGGATAACACCGAAGATCGCATGATCTTTGGGTGAAAGGCGGCATTCGCTGTCACTTACAGATGGGCCCG
>F0OV55004I95Z2
AGCACTGTAGAGAGTTTGATCCTGGCTCAGGATGAACGCTGGCGGCGTGCTTAACACATGCAAGTCGAACGAGGTCCAACCTTCGGGTGAAGACCGAGTGGCGAACGGGTGAGTAACACGTGGGGAACCTGCCCTTCTCTCTGGGATAACGTCGAGAAATCGGTGCTAATACCGGATACTCCTTGCGGATCGCATGGTCTGCTCGGGAAAGCTCCGGCGGAGAAGGATGGCCCCGCGGCCCATTAGCTAGTTGGTGAGGT
>F0OV55004IAWM9
AGCACTGTAGAGAGTTTGATCCTGGCTCAGGACGAACGCTGGCGGCGTGGATAAGGCATGCAAGTCGAACGGGAACTTAACATCTAATTCGTTAGAAGTTTTGTTCTAGTGGCGAACGGGTGAGTAACGCGTGAACAACATACCTCTCAGAGGGGAATAACACAGGGAAACTTGTGCTAATACCGCATATGTGCTTATGATGATTTCATATTCATGAAAGGTGGGGACCTTCGGGCCTGCCGCTGAGAGATTGGTTCG
>F0OV55004ICD46
AGCACTGTAGAGAGTTTGATCCTGGCTCAGATTGAACGCTGGCGGCGTGCCTAACACATGCAAGTCGTGCGAGAAAGTTCCCTTCGGGGAGCGAGTAGAGCGGCGCACGGGTGAGTAACGCGTGGGTAATCTGCCCGAAAGACCGGGATAACAGTGGGAAACCGCTGCTAATACCGGATGTGCTTCATGTTTGACTTCATGGGGTAAAGGTGGCCTCTGCTTGCAAGCTACCGCTTTTGGATGAGCCCGCGTCT
>F0OV55004I8LA1
AGCACTGTAGAGAGTTTGATCCTGGCTCAGAACAAACGCTAGCGGCGTGCCTAACACATGCAAGTCAGACGAGAAAGTTCGCTTCGGCGAATGAGTAGAGTGGCGCACGGGTGAGTAACGCGTGGACAATCTGCCCTAGAGTTAGGAATAACCCACCGAAAGGTGGGCTAATACCCAATAATGCTATACTTCTTCGGGAGTATAGCCAAAGATGGCCTCTGTTTACAAGCTATTGCTCAAGGATGAGTTCGCG
>F0OV55004IIWEW
AGCACTGTAGAGAGTTTGATCCTGGCTCAGATTGAACGCTGGCGGCATGCTTAACACATGCAAGTCGAACGGTAACAGGGGCTTCGGCCCGCTGACGAGTGGCGGACGGGTGAGTAACGCGTAGGAATCTGCCTAGTAGTGGGGGACAACCTGGGGAAACCCAGGCTAATACCGCATACGCCCTAAGGGGGAAAGACTTCGGTCGCTATTGGATGAGCCTGCGTTGGATTAGCTTGTTGGTGGGTAAAGGCCTACCAAGGCGACG
>F0OV55004I9ZME
AGCACTGTAGAGAGTTTGATCCTGGCTCAGGATGAACGCTGGCGGCGTGCCTAACACATGCAAGTCGAACGAGAAAGCTGTCTTCGGACGGCAAGTACAGTGGCAAACGGGTGAGTAACGCGTGGGACATCTACCCTGATGAGGGGAATAACTCTCCGAAAGGAAAGCTAATACCGCATATACCGTGCAAACGGGAAAGGCCTTCGGGCCGCATCAGGAGGAGCCCGCGTCCGATTAGCTAGTTGGTGAGGTAATGGCT
>F0OV55004IEOEE
AGCACTGTAGAGAGTTTGATCCTGGCTCAGGATGAACGCTGGCGGCGTGCCTAACACATGCAAGTCGAGCGAGAATTGATGGAATGCGGACTTCGGTCCAAGTGAAGTCGAGGAAAGCGGCGGACGGGTGAGTAACGCGTGGGTAACCTGCCCTATACAGGGGGATAGCCACTGGAAACGGTGATTAATACCCCATGACACCTTAACCTCGCATGAGGAGAGGGTCAAAGATTATATCGGTATAGGATGGGCCCGCGT
>F0OV55004JCQ5U
AGCACTGTAGAGAGTTTGATCCTGGCTCAGGACGAACGCTGGCGGCGTGCCTAATACATGCAAGTCGAGCGGGGCTTGCTGCGTGAGGCCTTCGGGCGGATCGCAGGGAGCCCAGCGGCGAACGGGTGCGTAACACGTGGGCAACCTGCCCCGAGGACCGGGATAACTCCGGGAAACCGGAGCTAATACCGGATAGGACGGCGGACCGCATGTCCGCCGTGGAAAGGCGGCGCGAGCTGCCACCTCGGGATGGGCCCGCGGCCCATTAG
>F0OV55004JHPZK
AGCACTGTAGAGAGTTTGATCCTGGCTCAGAGTGAACGCTGGCGGCGTGCCTAACACATGCAAGTCGAACGAGAAAGCACCTTCGGGTGCAAGTAGAGTGGCAGACGGGTGAGTAATGCATAGGTAATCTACCTTCGAGTGGGGGATAACTTATCGAAAGGTAAGCTAATCCCGCATAACGTCGTGATGTATAAGCATTGCGAACAAAGGAGGGGATCCTTCGGGACCTTTCGCTTGAGGATGAGCCTATGT
>F0OV55004I4NLE
AGCACTGTAGAGAGTTTGATCCTGGCTCAGAGTGGACGCTGGCGGCGTGCTTAACACATGCAAGTCGAACGGTAACAGGAAGAGCTTGCTCTTTGCTGACGAGTGGCGCACGGGTGAGTAATATATAGTTAATGTACCTTCAAGACTGGGATAGCCACTGGAAACGGTGATTAATACTAGATACACCTTCATGTCATAAGGCATGAAGGGAAACGTTTTTTCGCTTGAAGATCAGACTATATCCTA
>F0OV55004I3GBS
AGCACTGTAGAGAGTTTGATCCTGGCTCAGGATGAACGCTGGCGGCGTGCCTAAGACATGCAAGTCGAGCGGGGGGATTGGGGGTTTTCCCTGGTCTCCTGAGCGGCGGACGGGTGAGTAACACGTGGGTAACCTGCCCGGCAGTGGGGGATAACCCTGGGAAACTGGGGCTAATACCGCATACGGTCCGAGCCTCGCATGGGGCTTGGAAGAAAGGCCGTCCGATGGGGCGGTCGCTGCCGGAGGGGCCCGCGGCCCATCAGGTAGTTGGTGGGGTAACGGCCC
>F0OV55004I8JLJ
AGCACTGTAGAGAGTTTGATCCTGGCTCAGGACGAACGCTGGCGGCGTGCCTAATACATGCAAGTCGAACGAGGTCCAACCTTCGGGTGAAGACCGAGTGGCGAACGGGTGAGTAACACGTGGGGAACCTGCCCTTCTCTCTGGGATAACGTCGAGAAATCGTCGCTAATACCGGATACTCCTTGCGGACCGCATGGTCTGCTCGGGAAAGCTCCGGCGGAGATGGATGGCCCCGCGGCCCATTAGCTAGTTGGTGAGGTAACGGCCC
>F0OV55004IR3E2
AGCACTGTAGAGAGTTTGATCCTGGCTCAGATTGAACGCTGGCGGCATGCCTAACACATGCAAGTCGAACGGTAACAGGGGCTTCGGCCCGCTGACGAGTGGCGGACGGGTGAGTAATGCATAGGAATCTGCCCAGTAGTGGGGGACAACTACCGGAAACGGTAGCTAATACCGCATACGACCTACGGGTGAAAGTGGGGGACCTTCGGGCCTCACGCTATTGGATGAGCCTATGTCAGATTAGCTAGTTGGTAGGGTAAAGG
>F0OV55004I5G7P
AGCACTGTAGAGAGTTTGATCCTGGCTCAGGATGAACGCTAGCGGCAGGCCTAACACATGCAAGTCGAGGGGTAACGATGGCTTCGGCCAGGCGACGACCGGCGCACGGGTGAGTATCGCGTTTGTAACCTACCTCTAACTGGAGAATAGCCCGAAGAAATTCGGATTAATACTCCATAAAGCTATGATTCGGCATCTTTTTATAGTTAAAGCTCCGGCGGTTAGAGATGGGCATGCGTGACATTAGTTAGTTGGTGAGG
>F0OV55004IS5P4
AGCACTGTAGAGAGTTTGATCCTGGCTCAGGATGAACGCTGGCGGCATGCCTAATACATGCAAGTCGAACGAACTAGTTTACTAGTTAGTGGCGAACGGGTGAGTAACACGTAGATAACCAACCCTTAAGACGAGGATAACCCGGGGAAACCTGGACTAATACTGGATAGGAGCTATTTTCAAAAGAGGATAGTTTTAAAGGTGCCCTAAAGCACCGCTAAAGGCTGGGACTGCGTCGCATTAGCTAGTTGGTGGGGTAACGGCCTACCAAGGCAACG
>F0OV55004JG8FX
AGCACTGTAGAGAGTTTGATCCTGGCTCAGGATGAACGCTGGCAGTGTGCCTTAGACATGCAAGTCGAACGAAGCACCGTGAACCTTCGGGGGATCGGTGACTGAGTGGCGAACGGGTGAGTAACACGTGGGTGACGTACCTCCTAGTGCGGCATAACCCTGGGAAACTGGGGCTAATTCCGCATGTGCTGCGACCTTTCTGGGGTTTCAGTAAAGATTCATCGCTAGGAGATCGGCCCGCGGTCCATCAG
>F0OV55004I37SC
AGCACTGTAGAGAGTTTGATCCTGGCTCAGAACGAACGCTGGCGGCGTGCTTAACACATGCAAGTCGAACGTGAAGGGGGCTTCGGTCCCTGGAAAGTGGCGCACGGGTGAGTAACACGTGGATAATCTACCCGATGATCCGGGATAACCTTTCGAAAGGGGGGCTAATACCGGGTAAGCTCACGAACTCCTCGGAGTTTGCGGGAAAAGGTGGGGACCTTCGGGCCTGCCGTCATTGGATGAGTCCGCGGCCCATTAGCTAGTTGGTGGGGTAAAGGCCTACCAAGGCG
>F0OV55004IMORB
AGCACTGTAGAGAGTTTGATCCTGGCTCAGATTGAACGCTGGCGGCATGCCTTAACACATGCAAGTCGAACGGTAACAGGCCAGA
>F0OV55004I6U37
AGCACTGTAGAGAGTTTGATCCTGGCTCAGATTGAACGCTGGCGGCGTGCCTAACACATGCAAGTCGAACGTGAAAGGGGGCAACCCTGAGTAAAGTGGCGTACGGGTGAGTAACGCGTAGGTAATCTACCCCAGAATCTGGAATAACCTGCCGAAAGGCGGGCTAATACTGGATAGAGCGATGGAATCCGTAATTGGGTTTTTCGGGAAAGGGAGCTCGCAAGAGCCTTCGTTTTGGGATGAGCCTGCGTCTCATTAGCTAGTTGGT
>F0OV55004H9YET
AGCACTGTAGAGAGTTTGATCCTGGCTCAGAACGAACGCTGGCGGCGTGCTTAACACATGCAAGTCGAACGGGGTTCACCTTCGGGTGATGAGAGTGGCGCACGGGTGAGTAACGCGTATGCAACCTACCTACAACAGGGGGATAGCTCCCGGAAACGGGGATTAATACCGCATAAGACTACGGTTTCACATGGGACAGTAGTAAAAATTCAGATGGTTGTAGATGGGCATGCGTGACATTAGGTAGTTGGTGAGGTAATGG
>F0OV55004H72WQ
AGCACTGTAGAGAGTTTGATCCTGGCTCAGGACGAACGCTGGCGGCGTGCCTAATACATGCAAGTCGAGCGGGGCTGTCTGCGTGAGGCCTTCGGGCGGATCGCAGGGAGCCCAGCGGCGAACGGGTGCGTAACACGTGGGCAACCTGCCCCGAGGACCGGGATAACTCCGGGAAACCGGAGCTAATACCGGATAGGACGGCGGACCGCATGGTCCGCCGTGGAAAGGCGGCGCAAGCTGCCACCTCGGGATGGGCCCGCGGCCCATTAG
>F0OV55004IV4TI
AGCACTGTAGAGAGTTTGATCCTGGCTCAGATTGAACGCTGGCGGCATGCTTAACACATGCAAGTCGAACGGCAGCACGGGTGCTTGCACCTGGTGGCGAGTGGCGGACGGGTGAGTAACGCGTGGGAATCTGCCCATCAGTGGGGGACAACTTGGGGAAACTCAAGCTAATACCGCATAATCTCTACGGAGTAAAGGCTTCGGCCGCTGATGGATGAGCCCGCGTTGGATTAGCTAGTTGGTAGGGTAAAGG
>F0OV55004IOX9A
AGCACTGTAGAGAGTTTGATCCTGGCTCAGAACGAACGCTGGCGGCGTGCTTAACACATGCAAGTCGAACGAGAAAGGGACTTCGGTCCTGAGTAGAGTGGCGCACGGGTGAGTAACACGTGGATAATCTACCCAATGATTCGGAATAACACTTCGAAAGGGGTGCTAATACCGGATAAGCCCACAGGCTCTTCGGAGTTTGCGGGAAAAGGTGGGGACCTTCGGGCCTACTGTCATCGGATGAGTCCGCGGCCCATTAGCTAGTTGGTAGGG
>F0OV55004JDB31
AGCACTGTAGAGAGTTTGATCCTGGCTCAGATTGAACGCTGGCGGCATGCCTTACACATGCAAGTCGAACGGCAGCGGGCCCTTCGGGTGCCGGCGAGTGGCGAACGGGTGAGTAATGCATCGGAACGTACCCGGGAGTGGGGGATAACCGGCCGAAAGGCTGGCTAATACCGCATGAACTCGGAAGAGCAAAGCGGGGGACCTTTGGGCCTCGCGCTCTCGGAGCGGCCGATGTCCGATTAGCTAGTTGGTGAGGTAAAGGCT
>F0OV55004IXIL3
AGCACTGTAGAGAGTTTGATCCTGGCTCAGATTGAACGCTGGCGGCAGGCCTAACACATGCAAGTCGAGCGGTAACAGATCCAGCTTGCTGGATGCTGACGAGCGGCGGACGGGTGAGTAATGCATAGGAATCTGCCCGATAGTGGGGGATAACCTGGGGAAACCCAGGCTAATACCGCATACGTCCTACGGGAGAAAGGGGGCTCCGGCTCCCGCTATGGGATGAGCCTATGTCGGATTAGCTGGTTGG
>F0OV55004JLWLW
AGCACTGTAGAGAGTTTGATCCTGGCTCAGGATGAACGCTGGCGGCGTGCCTAATACATGCAAGTCGAACGCACCGGTTTACCGGTGAGTGGCGCACGGGTGAGTAACGCGTATGCAACCTACCTGTAACTGGGGAATAGCCCCCTGAAAGGGGAATTAACACCGCATAAGACCACACTTTCGCATGGAAGAGTGGTAAAATATTTATAGGTTACAGATGGGCATGCGTGACATTAGTTTGTTGGTGAGGTAACGGCTCACCAAG
>F0OV55004IL1WL
AGCACTGTAGAGAGTTTGATCCTGGCTCAGGATGAACGCTGGTGGCGTGTCTAAGGCATGCAAGTCGAGCGGGCACTTCGGTGTCAGCGGCAAACGGGAGCGTAACACATTGGTAACCTACCTCTAACAGGGGAATAATCTCGAGAAATCGAGACTAATACCCCATGTGTTCCGAGTGCATATGTACTCGGAATAAAGTTCCGGCGGTTAGAGAGGGGCCTATGGTCTATCAGCTTGTTGGTAGTGTAAAAGACTACCAAGG
>F0OV55004ISTRH
AGCACTGTAGAGAGTTTGATCCTGGCTCAGGACGAACGCTGGCGGCGTGCCTAATACATGCAAGTCGAGCGGGGCTTTCTGCGTGAGGCCTTCGGGCGGATCGCAGGGAGCCCAGCGGCGAACGGGTGCGTAACACGTGGGCAACCTGCCCCGAGGACCGGGATAACTCCGGGAAACCGGAGCTAATACCGGATAGGACGGCGGACCGCATGGTCCGCCGTGGAAAGGCGGCGCGAGCTGCCACCTCGGGATGGGCCCGCGGCCCATTAG
>F0OV55004I2TYG
AGCACTGTAGAGAGTTTGATCCTGGCTCAGAACGAACGCTGGCGGCAGGCCTAACACATGCAAGTCGAACGAAGCCTTCGGGCTTAGTGGCGCACGGGTGAGTAACACGTGGGAACATACCTTTCGGTGGGGGATAACATCGGGAAACTGATGCTAATACCGCATACGCCCCTTGGGGGAAAGATTTATCGCCGAAAGATTGGCCCGCGTCCTATTAGCTAGTTGGTGAGGTAACGGCTCACCAAGGCTCCGATCGGTAGCTGGT
>F0OV55004IQMMK
AGCACTGTAGAGAGTTTGATCCTGGCTCAGGATGAACGCTGGCGACGTGCTTAACACATGCAAGTCGAGCGCGATGTCGTGGAAACTCCTACGGGAGGCAGC
>F0OV55004INYN2
AGCACTGTAGAGAGTTTGATCCTGGCTCAGGATGAACGCTAGCGACAGGCCTAACACATGCAAGTCGAACGGGATTTAGTAGCTTGCTACTAATGAGAGTGGCGCACGGGTGAGTAACGCGTATGCAACCTGCCTGTAACAGGGGAATAGCTCCCTGAAAGGGGAATTAACACCGCATAAGACCACACTGCCGCATGGTAGAGTGGTAAAATATTTATAGGTTACAGATGGGCATGCGTGACATTAG
>F0OV55004IBQS3
AGCACTGTAGAGAGTTTGATCCTGGCTCAGGATGAACGCTGGCGGCGTGCTTAACACATGCAAGTCGAACGATTAGGACCCTCTTCGGAGGGTGTATAAAGTGGCGAACGGGTGAGTAACACGTGGGGAACCTGCCCCTCTCTCTGGGACAACTCCGGGAAATCGGAGCTAATACCGGATATTCCGATCGGATCGCATGGTCTGATCGGGAAAGCTCCGGCGGTGAGGGATGGCCCCGCGGCCCATTAGCTTGTTGGTGAGGTAACGG
>F0OV55004H6XHB
AGCACTGTAGAGAGTTTGATCCTGGCTCAGGATGAACGCTGGCGGCGTGCTTGACACATGCAAGTCGAACGCATCGACAATGTCTGGAGGCTCTGGATGAACGGGCGTACGAGAAATCGTACAAGCGGGAAGAAGGGGCTAAAGGGCGACGTTGGTGAGTGGCGGACGGGTGAGTAACACGTAGGTAATCTGCCTCAAAGTGGGGGATAACTGTTCGAAAGAGCAGCTAATACCGCATAATATCCAGGCTAAG
>F0OV55004H6EOE
AGCACTGTAGAGAGTTTGATCCTGGCTCAGAACGAACGCTGGCGGCATGCCCAACACATGCAAGTCGAACGAGACCTTCGGGTCTAGTGGCGCACGGGTGCGTAACGCGTGGGAATCTGCCCTTGGGTTCGGAATAACAGTTAGAAACGACTGCTAATACCGGATGATGTCTTCGGACCAAAGATTTATCGCCCAAGGATGAGCCCGCGTAGGATTAGCTAGTTGGTGAGGTAAAGGCTCACCAAGGCGACGATCCTTAG
>F0OV55004I16T6
AGCACTGTAGAGAGTTTGATCCTGGCTCAGGATGAACGCTAGCGGCAGGCCTAACACATGCAAGTCGAGGGGTAACAGGAGTAGCAATACTTGCTGACGACCGGCGCACGGGTGAGTAACGCGTATGCAACCTACCCTTAACTGGGGAATAGCCCGAAGAAATTCGGATTAATGCCCCATAATACTGTATTGAAGCATTTCAGTGCATTTAAAACTCCGGTGGTTAAGGATGGGCATGCGTGACATTAGCTAGTTGG
>F0OV55004IP1ZA
AGCACTGTAGAGAGTTTGATCCTGGCTCAGAGCGAACGCTGGCGGCAGGCCTAATACATGCAGGTCGAACGCACCTTCGGGTGAGTGGCAGACGGGTGAGTAACGCGTGGGAACGTACCCTTCGGTGCGGGATAGCTCAGGGAAACTTGAATTAATACCGCATACGACCTGGTGAAGATTATCGCCGAAGGATCGGCCCGCGTTAGATTAGGTAGTTGGTGGGGTAACGGCCTACCAAGGCGACGATCCGTAGCTGGTCTGAGAGGA
>F0OV55004I1LWI
AGCACTGTAGAGAGTTTGATCCTGGCTCAGGATAAACGCTGGCGGCGTGCCTAATACATGCAAGTCGAACGCACTAGTTTACTAGTGAGTGGCGAACGGGTGAGTAACACGTAGATAACCAACCCTAAAGACGAGGATAACCCGGGGAAACCTGGACTAATACTGGATAGGAGCTAATTTCACAAGGGATTAGTTTTAAAGGCGCATTAAAGCGCCGCTATAGGATGGGACTGCGTCGCATTAGCTAGTTGGTGGGGTAACGGCCTACCAAGGCAACG
>F0OV55004I5MRW
AGCACTGTAGAGAGTTTGATCCTGGCTCAGAATGAACGCTGGCGGCGTGCCTAACACATGCAAGTCGCACGAGAACGCTTCAGCTTGCTGAAGCTAGTAAAGTGGCGCACGGGTGAGTATCGCGTGGGTAATCTATCCTTGAATCGGGGATAACGTTGCGAAAGCGACGCTAATACCGGATAACATCCCTTGGACCCTGGTCTTGGGGATCAAAGGTGGCCTCTCCATGGAAGCTACTGTTTGAGGGGGAGCCCGG
>F0OV55004JCK5Q
AGCACTGTAGAGAGTTTGATCCTGGCTCAGATTGAACGCTGGCGGCATGCTTAACACATGCAAGTCGAACGGAAACGATGGTAGCTTGCTACCAGGCGTCGAGTGGCGGACGGGTGAGTAATGCATGGGAATCTGCCTATCAGTGGGGGATAACTTGGGGAAACTCAAGCTAATACCGCATATTCTCTGAGGAGGAAAGGCTTCGGCCGCTGATAGATGAGCCCATGTCGGATTAG
>F0OV55004I5RM5
AGCACTGTAGAGAGTTTGATCCTGGCTCAGGATGAACGCTGGCGGCATGCCTAATACATGCAAGTCGAACGAATTGACCTTCGGGTCAGTTAGTGGCGAACGGGTGAGTAACACGTAGATAACCAACCCTAAAGACGAGGATAACCCGGGGAAACCTGGACTAACTACTGGGATAGGAGCTATTTTCAAAAGAGGATACGTTTTAAAGATGCCTTAAAGCATCGCTATAGGCTTGGGACTGGCGTCGCATTAGCTAGTTGGTGGAGTAACGG
>F0OV55004JIN43
AGCACTGTAGAGAGTTTGATCCTGGCTCAGAACGAACGCTGGCGGCATGCCTAACACATGCAAGTCGAACGAGACCTTCGGGTCTAGTGGCGCACGGGTGCGTAACGCGTGGGAACCTGCCCTTAGGTTCGGAATAACTCCCCGAAAGGGTGCTAATACCGAATAATGTCTTCGGACCAAAGATTTATCGCCTTTGGATGGGCCCGCGTTGGATTAGCTAGTTGGTGGGGTAAAGGCTCACCAAGGCGACGATCCATAGCT
>F0OV55004H6MF2
AGCACTGTAGAGAGTTTGATCCTGGCTCAGGATGAACGCTAGCGACAGGCCTAACACATGCAAGTCGAACGGGATTTATCCTTCGGGGTAATGAGAGTGGCGCACGGGTGAGTAACGCGTATGCAACCTACCTGTAACTGGGGAATAGCTCCCTGAAAGGGGAATTAACACCGCATAAGACCACACTTTCGCATGGAAGAGTGGTAAAATATTTATAGGTTACAGATGGGCATGCGTGACATTAGTTTGTTGGTGAGGTAACGG
>F0OV55004I9YIF
AGCACTGTAGAGAGTTTGATCCTGGCTCAGAACGAACGCTGGCGGCGTGGATCAGGCATGCAAGTCGTACGAGAAAGGGGTAGCAATACCCTGAGTACAGTGGCGAACGGGTGCGTAGCGCGTGGGGAACCTGCCCTTAAGTTGGGGATAACACTCCTAACGGGGTGCTAATACCGAATGTGGCTGTCGGGTCACATGGCCTGGCAGTTAAAGGTGGCCTCTGCTTGCAAGCTACCGCTTACGGATGGCCCCGCGTCCCATTAG
>F0OV55004I52NT
AGCACTGTAGAGAGTTTGATCCTGGCTCAGGACGAACGCTGGCGGCGTGCCTAACACATGCAAGTCGAGCGGAGATTTAAGTTTACTTAGATCTTAGCGGCGGACGGGTGAGTAACGCGTGAGTAACCTGCCTTATACAGAGGGATAGCCTTGGGAAACCGGGATTAATACCTCATGACATAGTGCGATCGCATGATGGTGCTATCAAAATGAACGTGGTATAAGATGGACTCGCGTCTGATTAGTTAG
>F0OV55004IBR5E
AGCACTGTAGAGAGTTTGATCCTGGCTCAGGACGAACGCTGGCGGCGTGCCTAATACATGCAAGTCGAGCGCGGGAAGCAAGTGATCGCCCTTCGGGGTGCGAATTTGTGGAACGAGCGGCGGACGGGTGAGTAACACGTGGGCAACCTGCCTGTAAGACTGGGATAACTCGCGGAAACGTGAGCTAATACCGGATAATACCTTTTATCTCATGATGAGAGGTTGAAAGGCGGCTTTTAGCTGTCACTTACAGATGGG
>F0OV55004JTWL3
AGCACTGTAGAGAGTTTGATCCTGGCTCAGATTGAACGCTAGCGGCATGCTTAACACATGCAAGTCGAACGGTAACAGGCCTAGCTTGCTAGGCGCTGACGAGTGGCGGACGGGTGAGTAATGCATGAGAATCTGCCCAGTAGCGGGGGACAACTTGTGGAAACGCAAGCTAATACCGCATACGCCCTACGGGGGAAAGGCTTCGGCCACTATTGGATGAGCTCATGTCGGATTAGCTAGTTGGG
>F0OV55004JFY1M
AGCACTGTAGAGAGTTTGATCCTGGCTCAGGATGAACGCTGGCGGCGTGCCTAACACATGCAAGTCGAACGGGAGTCTCATTTCGATGGGATGAGAGTGGCGCACGGGTGAGTAACACGTAGCTAACCTGCCCTCAAGACCGGGACAACTCTGGGAAACCAGAGCTAATACCGGATAAGCTCACAGGCTGCAGAGGCGAGTGAGAAAACACTCAGGTGCTTGAGGAGGGGGCTGCGGCCCATCG
>F0OV55004JFZFC
AGCACTGTAGAGAGTTTGATCCTGGCTCAGATTGAACGCTAGCGGCATGCTTAACACATGCAAGTCGAACGGCAGCACGGGGGCAACCCTGGTGGCGAGTGGCGGACGGGTGAGTAATGCATAGGAATCTGCCTGGCAATGGGGGACAACTTGGGGAAACTCAAGCTAATACCGCATACGCCCTACGGGGGAAAGCGGGGGATCTTCGGACCTCGCGTTGTTAGATGAGCCTATGTCCGATTAGCTAGTTGGTAGGGTAAAGG
>F0OV55004IYIGI
AGCACTGTAGAGAGTTTGATCCTGGCTCAGGACGAACGCTGGCGGCGTGCCTAATACATGCAAGTCGAGCGAGCCCTTCGGGGCTAGCGGCGGACGGGTGAGTAACACGTGGGCAACCTGCCTGTAAGACTGGGATAACTCCGGGAAACCGGGGCTAATACCGGATAATTTCTTCGGTCGCATGACGGAAGAATAAAAGGCGGCGCAAGCTGTCACTTACAGATGGGCCCGCGGCGCATTAGCTAGTTGGTGAGGTAACGGCTC
>F0OV55004JUOAW
AGCACTGTAGAGAGTTTGATCCTGGCTCAGGATGAACGCTGGCGGCATGCCTAATACATGCAAGTCGAACGCACTAGTTTACTAGTGAGTGGCGAACGGGTGAGTAACACGTAGATAACCAACCCTAAAGACGAGGATAACCCGGGGAAACCTGGACTAATACTGGATAGGAGCTAATTTCACAAGAGATTAGTTTTAAAGGCGCATTAAAGCGCCGCTATAGGATGGGACTGCGTCGCATTAGCTAGTTGGTGGGGTAACGGCCT
>F0OV55004I8EPW
AGCACTGTAGAGAGTTTGATCCTGGCTCAGAACGAACGCTGGCGGCGTGCTTAACACATGCAAGTCGAACGTGAAAGGGACTTCGGTCCTGAGTAAAGTGGCGCACGGGTGAGTAACACGTGGATAATCTACCCGATGGACCGGGATAACACTTCGAAAGGGGTGCTAATACCGGATAAGCCCACAGGCTCCCTGGAGCTTGCGGGAAAAGGTGGGGACCTTCGGGCCTACTGTCATCGGATGAGTCCGCGGCCCATTAGCTAGTTGGTAGGGTAA
>F0OV55004JWU9H
AGCACTGTAGAGAGTTTGATCCTGGCTCAGAACGAACGCTGGCGGCGTGCCTAACACATGCAAGTCGTACGTGAAATCTTCCTTCGGGTTGAGAGTAAAGTGGCGCACGGGTGAGTAACGCGTGGGTAATCTACCCATGGGTTCGGGATAACCGGCCGAAAGGCTGGCTAATACCGGATAATGTCACCGTACACAAGTCCGGTGACCAAAGGGGGCGTAAGCTTCCGCCGATGGATGAGCCCGCGTACCATTAGCTAGTTGGTAGGGTAATGGCCT
>F0OV55004JFPCT
AGCACTGTAGAGAGTTTGATCCTGGCTCAGATTGAACGCTGGCGGCAGGCCTAACACATGCAAGTCGAGCGGTAACAGATCCAGCTTGCTGGATGCTGACGAGCGGCGGACGGGTGAGTAATGCATAGGAATCTGCCCGATAGTGGGGGATAACCTGGGGAAACCCAGGCTAATACCGCATACGTCCTACGGGAGAAAGGGGGCTCCGGCTCCCGCTATGGGATGAGCCTATGTCGGATTAGCTAGTTGG
>F0OV55004IRM3U
AGCACTGTAGAGAGTTTGATCCTGGCTCAGGATAAACGCTGGCGGCATGCCTAATACATGCAAGTCGAACGGACTAGTTTACTAGTCAGTGGCGAACGGGTGAGTAACACGTAAGGAACCAACCCTTGACACGAGGATAACTCCGGGAAACTGGAGCTAATACTGGATAGGATATAGATACAGAAGTATTTATATTTAAAGGCGCTTTCGGGCGGTGGTGAAGGATGGTCTTGCGTCGCATTAGATAGTTGGTGAGGGTAACGGCCC
>F0OV55004H7GBW
AGCACTGTAGAGAGTTTGATCCTGGCTCAGAACGAACGCTGGCGGCATGCCTAACACATGCAAGTCGAACGAACCCTTCGGGGTTAGTGGCGCACGGGTGCGTAACGCGTGGGAACCTGCCCTTAGGTTCGGAATAACAGTGAGAAATCGCTGCTAATACCGGATGATGTCTTCGGACCAAAGATTTATCGCCTTTGGATGGGCCCGCGTTGGATTAGCTAGTTGGTGGGGTAATGGCTCACCAAGGCAATAACGGGTAGCTGG
>F0OV55004JGSAI
AGCACTGTAGAGAGTTTGATCCTGGCTCAGGACGAACGCTGGCGGCGTGCCTAACACATGCAAGTCTACTCAGCAATGGGTGGCGAACGGGTGAGTAACGCGTAGACAATCTGCCCTTTAATCACGGATAACCTAGTGAAAACTGGACTAAAACGGGATGTGGTCGCGATATGGCATCATATGCGATCAAAGACGTAGTCGTTAAAGGAGGAGTCTGCGTAACATTAGCTAGTTGGTAAGGTAACGGCTTACCAAGGCG
>F0OV55004IIDEO
AGCACTGTAGAGAGTTTGATCCTGGCTCAGAGTGAACGCTGGCGGCGTGCTTAACACATGCAAGTCGAACGGTAACAGGAAGAGCTTGCTCTTTGCTGACGAGTGGCGCACGGGTGAGTAATATATAGTTAATGTACCTTCAAGACTGGGATAGCCACTGGAAACGGTGATTAATACTAGATACACCTTCATGTCATAAGGCATGAAGGGAAACGTTTTTTCGCTTGAAGATCAGACTATATCCTA
>F0OV55004IF3C6
AGCACTGTAGAGAGTTTGATCCTGGCTCAGGATGAACGCTAGCGGCAGGCCTAACACATGCAAGTCGAGGGGTAACGATGGCTTCGGCCAGGCGACGACCGGCGCACGGGTGAGTAACGCGTTTGTAACCTACCTCTAACTGGAGAATAGCCCGAAGAAATTCGGATTAATACTCCATATGGCTATGATTTGGCATCTTTTTATAGTCAAAGCTCCGGCGGTTAGAGATGGGCATGCGTGACATTAGTTAGTTGGTG
>F0OV55004IZX5N
AGCACTGTAGAGAGTTTGATCCTGGCTCAGATTGAACGCTGGCGGAATGCTTTACACATGCAAGTCGGGCGGCAGCATGGACTTCGGTCTGATGGCGAGCGGCGAACGGGTGAGTAATGCATCGGAACGTACCCAGTCGTGGGGGATAACTACGCGAAAGCGTAGCTAATACCGCATACGTCCTACGGGAGAAAGCAGGGGATCGCAAGACCTTGCGCGATTGGAGCGGCCGATGTCTGATTAG
>F0OV55004IA0KT
AGCACTGTAGAGAGTTTGATCCTGGCTCAGGACGAACGCTGGCGGCGTGCCTAACACATGCAAGTCGAGCGGGGTAAATTGAGTGGTTTTCCACGAGATTTACCCAGCGGCGGACGGGTGAGTAACACGTAGGCAACCTACCCACCACACGGGGATAGCCCTGGGAAACCGGGGGTAATACCCGATACCTTTACTGGTCGCATGGCTGGTAAAGAAAGCGATTTAGCGGTGGTGGATGGGCCTGCGGCCCATCAGCTAGTTGGCGGGGTAACGGCCCACCAAGGCG
>F0OV55004IJAZ6
AGCACTGTAGAGAGTTTGATCCTGGCTCAGAACGAACGCTGGCGGCAGGCTTAACACATGCAAGTCGAACGCATCCTTCGGGGTGAGTGGCAGACGGGTGAGTAACGCGTGGGAACGTGCCCTTCAGTTCGGGATAACCCAGGGAAACTTGGGCTAATACCGGATACGTGCGAGAGCAGAAAGATTGTATCGCTGAAGGATCGGCCCGCGTCTGATTAGCTGGTTGGTGGGGTAATGGCCCACCAAGGCGACGATCAGTAG
>F0OV55004ITW6K
AGCACTGTAGAGAGTTTGATCCTGGCTCAGGATGAACGCTAGCGGCAGGCCTGACACATGCAAGTCGAGGGGTAACGATGTCTTCGGACAGGCGACGACCGGCGCACGGGTGAGTATCGCGTTTGTAACCTACCTTTAACTGGAGAATAGCCCGAAGAAATTCGGATTAATACTCCATAATACTATGATCTGGCATCTTTTTATAGTTAAAGCTCCGGCGGTTAAAGATGGGCATGCGTGACATTAGTTTGTTGGTGAAGG
>F0OV55004IIVXX
AGCACTGTAGAGAGTTTGATCCTGGCTCAGGATGAACGCTAGCGGCATGCCTAACACATGCAAGTCGAACGAGGGTCCCAGCTTGCTGGGGTGCCCTAGTGGCGGACGGGTGAGTAACGCGTGGGAACCTGCCCAACAGTACGGAATAACTATGGGAAACCGTGGCTAATACCGTATACGCCCTTCGGGGAAAGTTTTTCGCTGTTGGATGGGCCCGCGTCGGATTAGCTAGTTGGTAGGGTAACGGCCTACCAAGGCTACGATCCGTAGCTGGT
>F0OV55004IJ7AC
AGCACTGTAGAGAGTTTGATCCTGGCTCAGGACGAACGCTGGCGGCGTGCCTAATACATGCAAGTCGAGCGGACCGAAGGGAGCTTGCTCCTTTAGGTTAGCGGCGGACGGGTGAGTAACACGTGGGCAACCTGCCCTGCAGACTGGGATAACTTCGGGAAACCGGAGCTAATACCGGATAACACCGAAAACCGCATGGTCTTCGGTTGAAAGGCGACTTTTAGCTGTCACTGCAGGATGGGCCCGCGGCGCATTAGCTAGTTGGTG
>F0OV55004H991D
AGCACTGTAGAGAGTTTGATCCTGGCTCAGAACGAACGCTGGCGGCGCGTTTTAAGCATGCAAGTCGAGGGAGAATCCGGTGCTTGCACTGGAGGGAACCGGCGAACGGGTGAGTAACACGTAGATAATCTGCCTTTAGGTTGGGGATAGCTCATGGAAACATGGGGTAATACCGAATGTGGTTCGATGTTCAAAAGGACATTGAAAGAAAGGAGCTTAGGCTTCGCCTGAAGATGAGTCTGCGTCTGATTAGGTAGTAGGG
>F0OV55004JGE0L
AGCACTGTAGAGAGTTTGATCCTGGCTCAGATTGAACGCTGGCGGCGTGCTTAACACATGCAAGTCGAGCGAGAAAGTCTCCTTCGGGAGATGAGTAGAGCGGCGCACGGGTGAGTAACGCGTGGATGATCTACCCAGAGGATCGGGATAACAGTGGGAAACCGCTGCTAATACCGGATACGCTTCACGGTTTATCTGTGAAGGAAAGGTGGCCTATGCTTGCAAGCTACCACCTCTGG
>F0OV55004IW52X
AGCACTGTAGAGAGTTTGATCCTGGCTCAGGACGAACGCTGGCGGCGTGCTTAACACATGCAAGTGGAGCGACGAACCAGGCTTCGGCCTGGGGCAGAGCCGCGAACGGGTGAGTAACACGTGGGTAACGTGCCCCAATGATCGGGACAACCCGGGGAAGCCCGGGCTAATACCGAATGTGCTCCCCTCACACCAGTGAGGGGTGGAAAGGAAGCTTCGGCCTCCGCATTGGGATCGGCCCGCGGCCCATTAGCTTGTTGGTGGGGTAATGG
>F0OV55004ITJK5
AGCACTGTAGAGAGTTTGATCCTGGCTCAGATTGAACGCTGGCGGCAGGCCTAACACATGCAAGTCGAGCGGCAGCACGGGGAGCTTGCTCCCTGGTGGCGAGCGGCGGACGGGTGAGTAATGCATAGGAATCTGCCCGGTAGTGGGGGATAACCTGGGGAAACCCAGGCTAATACCGCATACGTCCTACGGGAGAAAGCAGGAGACCTTCGGGCCTTGCGCTATCGGATGAGCCTATGTCGGATTAGCTGG
>F0OV55004I7GB8
AGCACTGTAGAGAGTTTGATCCTGGCTCAGGATGAACGCTAGCGGGAGACTTAACACATGCAAGTCGAGGGGCAGCACGAGTAGCAATACTTGGTGGCGACCGGCGCACGGGTGAGTAACGCGTATGCAACCTACCCTTAACTGGGGAATAGCCCGAAGAAATTCGGATTAATGTTCCATAATATATACTAACTGCATGGTTAATATATTAAAGAAATTTGGTTAAGGATGGGCATGCGTGACATTAGGTAGTTGGTGAGG
>F0OV55004H5E5D
AGCACTGTAGAGAGTTTGATCCTGGCTCAGGATAAACGCTGGCGGTGTGCTTTATGCATGCAAGTCGAACGAACTATTTCGGTAGTTAGTGGCAGACGGGTGAGTAACACGTAAGCAACCTATCCCCAAGTGGGGAATAACTCTGAGAAATCGGAGCTAATACCGCATGTGAATCATCTTCGCGAGTGGATGATTTAAAGCCTTCGGGCGCTTAAGGAGGGGCTTGCGTACGATTAGCTTGTTGGTGGGGTAACGGCCTACCAAGG
>F0OV55004JAD1N
AGCACTGTAGAGAGTTTGATCCTGGCTCAGAACGAACGCTGGCGGCAGGCTTAACACATGCAAGTCGAGCGAAGCCTTCGGGCTTAGCGGCGGACGGGTTAGTAACGCGTGGGAACGTGCCCTTCACTACGGAATAGTCCCGGGAAACTGGGTTTAATACCGTATGAGCCCTTCGGGGGAAAGATTTATCGCCAAAGGATTAGCCCGCGTTGGATTAGATAGTTGGTGGGGTAATGGCCTACCAAGTCGACGATCCATAGCTGGTTTGAGAGGATGAT
>F0OV55004IYYGX
AGCACTGTAGAGAGTTTGATCCTGGCTCAGGACGAACGCTGGCGGCGTGCCTAATACATGCAAGTCGAGCGGAGTTCATGGTTGGAAGCCTTCGGGCGGAAGTCCATGAACTTAGCGGCGGACGGGTGAGTAACACGTGGGCAACCTGCCCGTAAGACGGGGATAACTGACGGAAACGTCAGCTAAGACCGGATAGTCGGAGAAAGGGCATCCTTCCTTCGGGAAAGGACGGAGCAATCTGTCGCTTACGGATGGGCCCGCGGCGCATTAG
>F0OV55004H486L
AGCACTGTAGAGAGTTTGATCCTGGCTCAGATTGAACGCTGGCGGAATGCTTTACACATGCAAGTCGGGCGGCAGCATGGACTTCGGTCTGATGGCGAGCGGCGAACGGGTGAGTAATGCATCGAAACGTACCCAGTCGTGGGGGATAACTACGCGAAAGCGTAGCTAATACCGCATACGTCCTACGGGAGAAAGCAGGGGATCGCAAGACCTTGCGCGATTGGAGCGGCCGATGTCTGATTAG
>F0OV55004IXMBV
AGCACTGTAGAGAGTTTGATCCTGGCTCAGGACGAACGCTGGCGGCGTGCCTAACACATGCAAGTCGTGCGCGCCTTCGGGTGAGCGGCGGACGGGTGAGTAACACGTGGGAATGTGCCCTTCTGTTGAGGATAGCCCCGGGAAACTGGGAGTAATACTCGATACGCCCTTAGGGGGAAGGAAGGATCAGCCCGCGTCTGATTAGGTAGTTGGTGGGGTAATGGCCTACCAAGCCTACGATCAGTAGCTGGTTTTAGAGG
>F0OV55004IXLOX
AGCACTGTAGAGAGTTTGATCCTGGCTCAGGACGAACGCTGGCGGCGTGCCTAACACATGCAAGTCTACTCAGCAATGGGTGGCGAACGGGTGAGTAACGCGTAGATAATCTGCCCTTTAATCACGGATAACCTAGTGAAAACTGGACTAATACGGGATATTATCACTGATCGGCATCGATGGCGATGAAAGACTACGGGTCGTTAAAGGATGAGTCTGCGTATCATTAGCTAGTTGGCGGGGTAACGGCCC
>F0OV55004H4ZN2
AGCACTGTAGAGAGTTTGATCCTGGCTCAGGACGAACGCTGGCGGCGTGCCTAATACATGCAAGTCGAGCGGACCGATGGGAGCTTGCTCCTTTAGGTTAGCGGCGGACGGGTGAGTAACACGTGGGCAACCTGCCCTGCAGACTGGGATAACTTCGGGAAACCGGAGCTAATACCGGATAACACCGAAAACCGCATGGTTTTCGGTTGAAAGGCGGCTTTTAGCTGTCACTGCAGGATGGGCCCGCGGCGCATTAGCTAGTTGGTGG
>F0OV55004IGCIU
AGCACTGTAGAGAGTTTGATCCTGGCTCAGATTGAACGCTGGCGGAATGCTTTACACATGCAAGTCGAACGGGCTTGAGGGGCTTGCTCCTCAAGTTAGTGGCGAACGGGTGAGTAATGCATCGGAACGTACCCAGTCGTGGGGATAACGTAGCGAAAGTTACGCTAATACCGCATACGTCCTACGGGAGAAAGCAGGGGATCGCAAGACCTTGCGCGATTGGAGCGGCCGATGTCTGATTAGCTAGTTGGTAGGGTAAA
>F0OV55004I76VU
AGCACTGTAGAGAGTTTGATCCTGGCTCAGAACGAACGCTGGCGGCGTGCTTAACACATGCAAGTCGTACGAGAAAGTTTCCTTCGGGAGATGAGTAGAGTGGCGCACGGGTGAGTAACACGTGGATAATCTGCCCAATGGACCGGGATAACACTTCGAAAGGGGTGCTAATACCGGATAAGCCCACAGGCTCTTCGGAGCTTGCGGGAAAAGGTGGGGACCTTCGGGCCTGCCGTCATTGGATGAGTCCGCGGCCCATTAG
>F0OV55004INVSC
AGCACTGTAGAGAGTTTGATCCTGGCTCAGAACGAACGCTGGCGGCGTGCTTAACACATGCAAGTCGAACGTGAAAGGGACTTCGGTCCTGAGTAAAGTGGCGCACGGGTGAGTAACACGTGGATAATCTACCCGACGGACCGGGATAACACTTCGAAAGGGTGCTAATACCGGATAAGCCCACAGGCTCTTTGGAGTTTGCGGGAAAAGGTGGGGACCTTCGGGCCTACTGTCATTGGATGAGTCCGCGGCCCATTAGCTAGTTGGTAGGGTAATGG
>F0OV55004I29PN
AGCACTGTAGAGAGTTTGATCCTGGCTCAGAACGAACGCTGGCGGCAGGCCTAACACATGCAAGTCGAACGCCCTTTTCGGAGGGAGTGGCGCACGGGTGAGTAACGCGTGGGAAACTGCCCTGGAGTGGGGGATAACCGCTGGAAGCGGCGGCTAATACCGCATACGCCCTACGGGGGAAAGATTTATCGCTCCAGGATGTGCCCGCGTCGGATTAGGTAGTTGGTGGGGTAACGGCCCACCAAGCCGACGATCCGTAGCTGGTCTGAGAGGA
>F0OV55004IJ5NO
AGCACTGTAGAGAGTTTGATCCTGGCTCAGGATGAACGCTAGCGGTGCGCCTAACACATGCAAGTCGAGCGATATAGCGGCGAACGGGTGAGTAACACGTTGGAACCTGCCTCGAACTCAGGGATAGCCATCCGAAAGGATGATTAATACCGGATAGTCCCGAAAGGGTAAAGATTTTTCGGTTCGAGAGGGGCCTGCGGCCTATCAGCTAGTTGGTAAGGTAATGGCTTACCAAGGCTATGACGGGTAACTGGTGTGAGAG
>F0OV55004JPEVO
AGCACTGTAGAGAGTTTGATCCTGGCTCAGAACGAACGCTGGCGGCGTGTCTTAAGCATGCAAGTCGAGCGGCAAGCGCCAGCAATGGCGCCTAGAGCGGCGGACTGGTGAGTAACGCGTGGGTGATCTGCCCTTGGGATGGGGATAGCCATTAGAAATAGTGGGTAATACCGAATACGCTTCTGTGGCCAAGGCCATGGGAGGAAAGGCGCTACGGCGCCACCCGAGGATGAGCCCGCGTCCCATTAG
>F0OV55004IL5X4
AGCACTGTAGAGAGTTTGATCCTGGCTCAGAATCAACGCTGGCGGCGTGCCTAACACATGCAAGTCGCACGCGAAAGGGGGGCAACTCCCAAGTAGAGCGGCGGACGGGTGAGTAACGCGTGGGTGATCTGCCTCCGAGTGGGGAATAACACCGGGAAACTGGTGCTAATACCGCATGACATCCTCGGTTCAGACCGAGGATCAAAGCCGGGGACCGCAAGGCCTGGCGCTTGGAGATGAGCCCGCGTCCGATTAG
>F0OV55004JWTAF
AGCACTGTAGAGAGTTTGATCCTGGCTCAGATTGAACGCTGGCGGCGTGCCTAACACATGCAAGTCGTGCGAGAAAGTTCCCTTCGGGGAGCGAGTAGAGCGGCGCACGGGTGAGTAACGCGTGGGTAATCTGCCCGAAAGACCGGGATAACAGTGGGAAGCCGCTGCTAATACCGGATGTGCTTCATGTTTGACTTCATGGGGTAAAGGTGGCCTCTGCTTGCAAGCTACCGCTTTTGGATGAGCCCGCGT
>F0OV55004JETO9
AGCACTGTAGAGAGTTTGATCCTGGCTCAGAATGAACGCTGGCGGTAGGCTTAACACATGCAAGTCGGACGGAAACGATAGATTAGCTTGCTATTCTAGGCGTCGAGTGGCGGACGGGTGAGTAACGCGTGGGAATCTACCCTATAGTTGGGGACAACATATGGAAACGTATGCTAATACCGAATATGCTCTACGGAGTAAAGGAGCCCTCTTCTTGAAAGGTTTCGCTATAGGATGAGCCCGCGTAGGATTAGCTAGTTGG
>F0OV55004H5XFD
AGCACTGTAGAGAGTTTGATCCTGGCTCAGAACGAACGCTGGCGGCGTGCTTAACACATGCAAGTCGAACGTGAAAGGGACTTCGGTCCTGAGTAAAGTGGCGCACGGGTGAGTAACACGTGGATAATCTACCCGATGGACCGGGATAACACTTCGAAAGGGGTGCTAATACCGGATAAGCCCACAGGCTCTTTGGAGTTTGCGGGAAAAGGTGGGGACCTTCGGGCCTACTGTCATTGGATGAGTCCGCGGCCCATTAGCTAGTTGGTAGGGTAATGG
>F0OV55004H84VR
AGCACTGTAGAGAGTTTGATCCTGGCTCAGGACGAACGCTGGCGGCGTGCCTAATACATGCAAGTCGAGCGGGGCTTTCTGCGTGAGGCCTTCGGGCGGATCGCAGGGAGCCCAGCGGCGAACGGGTGCGTAACACGTGGGCAACCTGCCCCGAGGACCGGGATAACTCCGGGAAACCGGAGCTAATACCGGATAGGACGGCGGACCGCATGGTCCGCCGTGGAAAGGCGGCGCAGCTGCCACCTCGGGATGGGCCCGCGGCCCATTAG
>F0OV55004H9Z01
AGCACTGTAGAGAGTTTGATCCTGGCTCAGAACGAACGCTGGCGGCGCGCTTAACACATGCAAGTCGAGCGGCCCGGGGCAACCCGGGCAGCGGCGAACGGGTGAGTAACACGTGGGTAATCTGCCCTCGAGACAGGGATAACCCGGGGAAACTCGGGCTAATACCAGATAAGCTTCCGGAGAGGCATCTTTCTGGGGGAAAAGTGGCAACACACTCGAGGATGAGCCCGCGGCCCATCAGCTAGTTGGCGGGGTAAGGGCCCACCAAGGCAACGG
>F0OV55004JN7D6
AGCACTGTAGAGAGTTTGATCCTGGCTCAGAACGAACGCTGGCGGCGTGCTTAACACATGCAAGTCGTACGAGAAAGTTTCCTTCGGGAGATGAGTAGAGTGGCGCACGGGTGAGTAACACGTGGATAATCTGCCCAATGGACCGGGATAACACTTCGAAAGGGGTGCTAATACCGGATAAGCCCACAGGCTCTTCGGAGCTTGCGGGAAAAGGTGGGGACCTTCGGGCCTGCCGTCATTGGATGAGTCCGCGGCCCATTAG
>F0OV55004JHB0L
AGCACTGTAGAGAGTTTGATCCTGGCTCAGGATGAACGCTAGCGACAGGCCTAACACATGCAAGTCGAGGGGTAGCAGGAAAAAGCTTGCTTTTTTGCTGACGACCGGCGCACGGGTGCGTAACGCGCATGCAACCTACCCTGTACTGGAGGATAGCCCGGAGAAATTCGGATTAATACTCCATAGTATTATTCTTTCGCCTGATAGAATAATTAAAGGTTACGGTACAGGATGGGCATGCGTCCCATTAG
>F0OV55004JN2QD
AGCACTGTAGAGAGTTTGATCCTGGCTCAGGACGAACGCTGGCGGCGTGCTTAACACATGCAAGTCGAACGGAAAGGCCCTGCTTTTGTGGGGTGCTCGAGTGGCGAACGGGTGAGTAACACGTGAGTAACCTGCCCTTGACTTTGGGATAACTTCAGGAAACTGGGGCTAATACCGGATAGGAGCTCCTGCTGCATGGTGGGGGTTGGAAAGTTTCGGCGGTTGGGGATGGACTCGCGGCTTATCAGCTTGTTGGTGGGGTAGTGGCTT
>F0OV55004I9OFW
AGCACTGTAGAGAGTTTGATCCTGGCTCAGAACGAACGCTGGCGGCGTGCTTAACACATGCAAGTCGAACGCGAAAGGGACCTTCGGGTCCTGAGTAAAGTGGCGCACGGGTGAGTAACACGTGGATAATCTACCCGGTGATCTGGGATAACATTCCGAAAGGGGTGCTAATACCGGATAAGCCCACGGGCTCTTTGGAGCTTGCGGGAAAAGGTGGGGACCTTCGGGCCTACTGTCATTGGATGAGTCCGCGGCCCATTAGCTAGTTGGTAGGGTAA
>F0OV55004H9W5L
AGCACTGTAGAGAGTTTGATCCTGGCTCAGAACAAACGCTGGCGGCGTGCCTAATACATGCAAGTCGAACGCGAAGCTTGTTTTCGGACGAGCGGAGAGTGGCGCACGGGTGAGTAACACGTAGCTGACCTACCCTGGAGAGGGGGATAACTATTGGAAACGATAGCTAAAACCCCATACGCTCTTGATAATTTGAAAGTCAAGAGGAAAACTCCGGTGCTCTGGGATGGGGCTGCGGTCCATCAGCTAGTTGGTGCGGTAAAAG
>F0OV55004IWH37
AGCACTGTAGAGAGTTTGATCCTGGCTCAGGATGAACGCTGGCGGCGTGCCTAATACATGCAAGTCGAACGCACCATTTCGGTGGTGAGTGGCGAACGGGTGAGTAACACGTAGATAACCTGCCCTTAAGACGAGGATAACCATTGGAAACGATGGCTAAGACTGGATAGGAATATTAGAGGCATCTCTGATATTTTAAAAGACCTAGCAATAGGTATGCTTAAGGAGGGTCTGCGGCGCATTAGTTAGTTGGTGGGG
>F0OV55004ILV13
AGCACTGTAGAGAGTTTGATCCTGGCTCAGAACGAACGCTGGCGGCAGGCTCAACACATGCAAGTCGAACGGTTGTAGCAATACAGCAGTGGCAGACGGGTGAGTAACACGTGGGAACCTTCCTAGGGGTACGGAACAACTCAGGGAAACTTGAGCTAATACCGTATACGTCCGTGAGGAGAAAGATTTATCGCCCTTAGACGGGCCCGCGTCGGATTAGCTAGTTGGTGGGGTAACGGCCTACCAAGGCGACGATCCGTAG
>F0OV55004JRIK2
AGCACTGTAGAGAGTTTGATCCTGGCTCAGAACGAACGCTGGCGGCGTGCTTAACACATGCAAGTCGAACGTGAAAGGGACTTCGGTCCTGAGTAAAGTGGCGCACGGGTGAGTAACACGTGGATAATCTACCCGATGGACCGGGATAACACTTCGAAAGGGTGCTAATACCGGATAAGCCCACAGGCTCTTTGGAGTTTGCGGGAAAAGGTGGGGACCTTCGGGCCTACTGTCATTGGATGAGTCCGCGGCCCATTAGCTAGTTGGTAGGGTAATGG
>F0OV55004IUBCI
AGCACTGTAGAGAGTTTGATCCTGGCTCAGGATGAACGCTGGCGGCGTGCCTAATACATGCAAGTCGAACGCACTAGTTTACTAGTGAGTGGCGAACGGGTGAGTAACACGTAGGTAACCTGCCCTTAAGACGAGGATAACCGTTGGAAACGATGGCTAAGACTGGATAGGAACATTGAAGGCATCTTTGATGTTTTAAAAGACCTAGCAATAGGTATGCTTAAGGAGGGGCCTGCGGCGCATTAGTTAGTTGGTGAGGTGAAGG
>F0OV55004JH9DN
AGCACTGTAGAGAGTTTGATCCTGGCTCAGATTGAACGCTGGCGGCAGGCTTAACACATGCAAGTCGAACGAAGTCTTCGGACTTAGTGGCAGACGGGTGAGTAACGCGTGGGAACCTACCTTTCGGTACGGAACAACAGTTGGAAACGACTGCTAATACCGTATGCGCCCTACGGGGGAAAGATTTATCGCCGAGAGATGGGCCCGCGTTGGACTAGCTAGTTGGTGGGGTGATGGCCTACCAAGGCGACGATCCATAGCTGGT
>F0OV55004H42E2
AGCACTGTAGAGAGTTTGATCCTGGCTCAGGATGAACGCTAGCGACAGGCCTAACACATGCAAGTCGAGGGGTAACATGAGAGCTTGCTCTTGATGACGACCGGCGCACGGGTGAGTAACGCGTATGCAACCTTCCTCTAACAGGAGAATAGCCCCCGGAAACGGGGATTAATGCTCCATAGCAATTATTTGCCACCTGACAGATAATTTAAAGTTCCGACGGTTAAAGATGGGCATGCGTGACATTAG
>F0OV55004IJIXQ
AGCACTGTAGAGAGTTTGATCCTGGCTCAGGACGAACGCTGGCGGCGTGCCTAATACATGCAAGTCGAGCGCGGGAAGCTTTTTGAAGCCTTCGGGTGGACGAAAGTGGAACGAGCGGCGAACGGGTGAGTAACACGTGGGCAACCTGCCCGTAAGACCGGGATAACTTCGGGAAACCGAAGCTAATACCGGATAGGATCCGAGACCGCATGGTTTTGGATGGAAAGATGGCTTTGGCTATTGCTTACAGATGGGCCCGCGGCGCATTAG
>F0OV55004I989A
AGCACTGTAGAGAGTTTGATCCTGGCTCAGGACGAACGCTGGCGGCGTGCTTAACACATGCAAGTCAAGGGGAGAAATTCAGCAATGGATTTTGACACTGGCGCACGGGTGAGTAATGTATAAGTAATCTACCTATGGGATTGGAATAACGTCGAGAAATTGGCGCTAATACGGAATAATGCAGCGGCACCACAAGGTGATGTTGTTAAAGTTGCAGCAATGTAACGCCTATGG
>F0OV55004I8ZPB
AGCACTGTAGAGAGTTTGATCCTGGCTCAGGACGAACGCTGGCGGCGTGCTTAACACATGCAAGTCTAGGGGAAAGTGGTCTTCGGATCGCAAGTATACTGGCGAACGGGTGAGTAACACGTAGGTAATCTACCTTCGAGATTGGGATAACGTCGAGAAATTGACGCTAATACCGAATGATGCCTCGGTAGTTAATATCGGGATGAAAGATGGGGATCTTCGGACCTATCGCTTGAAGATGAGCCTGCGT
>F0OV55004ITC3W
AGCACTGTAGAGAGTTTGATCCTGGCTCAGATTGAACGCTGGCGGCATGCTTAACACATGCAAGTCGAACGGCAGCACGGGTGCTTGCACCTGGTGGCGAGTGGCGGACGGGTGAGTAATGCATGGAAATCTGCCCTGAGGTGGGGGACAACGTTGGGAAACTAACGCTAATACCGCATAACCTCTTTGGAGCAAAGCGGGGGATCTTCGGACCTCGTGCCTTGGGATGAATCCATGTCGGATTAG
>F0OV55004IFN4M
AGCACTGTAGAGAGTTTGATCCTGGCTCAGAACGAACGCTGGCGGCGTGCTTAACACATGCAAGTCGAACGCGAAAGGGACTTCGGTCCTGAGTAAAGTGGCGCACGGGTGAGTAACGCGTGGATAATCTACCCAATGATCCGGGATAACACTTCGAAAGGGGGCTAATACCGGATAGGCTCACGAACTCCTCGGAGTTTGCGGGAAAAGGTGGGGACCTTCGGGCCTACTGTCATTGGATGAGTCCGCGGCCCATTAGCTAGTTGGTGGGGT
>F0OV55004IZJ62
AGCACTGTAGAGAGTTTGATCCTGGCTCAGATTGAACGCTGGCGGCATGCTTAACACGTGCAAGTCGAACGGCAGCGGGACCTAGCTTGCTAGGTTGCCGGCGAGTGGCGGACGGGTGAGTAATGCATAGGAATCTGCCCGGTAGTGGGGGATAACGTGGGGAAACTCACGCTAATACCGCATACGACCTACGGGGGAAAGGCTTCGGCCACTATTGGATGAGCTCATGTCGGATTAGCTAGTTGGTAGGGTAAAGGCCT
>F0OV55004JK1YM
AGCACTGTAGAGAGTTTGATCCTGGCTCAGGATGAGCGCTGGCGGCGTGCCTAACACATGCAAGTCTACTCAGCAATGGGTGGCGAACGGGTGAGTAACGCGTAGACAATCTGCCCTTTAATCACGGATAACCTAGTGAAAACTGGACTAAAACGGGATGTGGTCGCGATATGGCATCATATGCGATCAAAGACGTAGTCGTTAAAGGAGGAGTCTGCGTAACATTAGCTAGTTGGTAAGGTAACGGCTT
>F0OV55004IM1J3
AGCACTGTAGAGAGTTTGATCCTGGCTCAGAACGAACGCTGGCGGCAGGCCTAACACATGCAAGTCGAGGGGCAACACGAGGTAGCAATACTTTGGTGGCGACCGGCGCACGGGTGAGTAACACGTATGCAACCTACCCTGTACAGGGGGATAACCCGGAGAAATTCGGACTAATACCCCATAAAGATATACCTGGGCATCCAGGGATATTTAAAGCTTCGGTGGTACGGGATGGGCATGCGCAACATTAGCTAGTTGGGAGGGTAACG
>F0OV55004H6KH1
AGCACTGTAGAGAGTTTGATCCTGGCTCAGAACGAACGCTGGCGGCGTGCTTAACACATGCAAGTCGAACGAGAAAGGGACTTCGGTCCTGAGTAGAGTGGCGCACGGGTGAGTAACACGTGGATAATCTACCCAATGATTCGGAATAACACTTCGAAAGGGGTGCTAATACCGGATAAGCCCACAGGCTCTTCGGAGTTTGCGGGAAAAGGTGGGGACCTTCGGGCCTGCCGTCATTGGATGAGTCCGCGGCCCATTAGCTAGTTGGTAGGG
>F0OV55004I9XMN
AGCACTGTAGAGAGTTTGATCCTGGCTCAGAACTAACGCTGGCGGCGTGCCTAACACATGCAAGTCGTACGAGAAAGTTCGCTTCGGTGGATGAGTAAAGTGGCGCACGGGTGAGTAGCGCGTGGATAATCTGCCCTTTAGTTAGGAATAACCCATCGAAAGATGGGCTAATGCCCAATGATGCTGACGTGCTTCGGCAGGTCAGCCAAAGGTGGCCTCTACATGTAAGCTAT
>F0OV55004JV8O2
AGCACTGTAGAGAGTTTGATCCTGGCTCAGATTGAACGCTGGCGGAATGCTTTACACATGCAAGTCGGGCGGCAGCATGGACTTCGGTCTGATGGCGAGCGGCGAACGGGTGAGTAATGCATCGGAACGTACCCAGTCGTGGGGGATAACTACGCGAAAGCGTAGCTAATACCGCATACGTCCTACGGGAGAAAGCAGGGGATCGCAAGACCTTGCGCGATTGGAGCGGCCGATGTCTGATTAG
>F0OV55004I51CC
AGCACTGTAGAGAGTTTGATCCTGGCTCAGGACGAACGCTGGCGGCGTGCTTAACACATGCAAGTCGAACGAGAAAGTTCCCTTCGGGGGCGAGTAAAGTGGCGCACGGGTGCGTAACACGTGGATAACCAACCCTTGAGTGGGGGACAACATCTCGAAAGGGGTGCTAATCCCGCATGAGACCACAGTGGCTGCGGCTACAGGGGTCAAAGACTTCGGTTGCTCAAGGACGGGTCCGCGGCCCATTAGCTTGTTGGTAGGGTAATGGCCT
>F0OV55004ILDIK
AGCACTGTAGAGAGTTTGATCCTGGCTCAGGATGAACGCTAGCGGGAGGCTTAACACATGCAAGTCGAGGGGCAGCAGGTCGAAATTTCGGTTTTGATGCTGGCGACCGGCGTACGGGTGAGTAACGCGTATGCAACCTACCCTGTACCGGGAAATAACCCGGAGAAATTCGGACTAATATCCCATAATAATATAAAGGGGCATCCCTTAATATTTAAAGTTCCGGCGGTACAGGATGGGCATGCGTAACATTAGCTAGTTGGAGGGGTAACGGCCCACCAAGG
>F0OV55004IH7C0
AGCACTGTAGAGAGTTTGATCCTGGCTCAGAACGAACGCTGGCGGCAGGCTTAACACATGCAAGTCGAGCGGGACCTTCGGGTCTAGCGGCGGACGGGTTAGTAACGCGTGGGAACGTGCCTTTCTCTACGGAATAGTCCCGGGAAACTGGGTTTAATACCGTATACGCCCTTCGGGGAAAGATTTATCGGAGAGAGATCGGCCCGCGTCTGATTAGGTAGTTGGTGGGGTAGCGGCCTACCAAGCCGACGATCAGTAGCTGGTTTGA
>F0OV55004H5Y47
AGCACTGTAGAGAGTTTGATCCTGGCTCAGGACGAACGCTGGCGGCGTGGATTAGGCATGCAAGTCGAACGGTAGTAATCCTTCGGGGTTATTAGAGTGGCGAACGGGTGAGTAACACGTAGATAATCTACCTTGAGGTTGGGGATAGCCTGTGGAAACACAGGGTAATACCGAATAAGCCCTATGGGGGAAAGGTGCTAAGGCACCGCCTTAAGATGAGTCTGCGGCTCATTAGCTTGTTGGTGGGGTAAAGGCCTACCAAGGCGACG
>F0OV55004JI2AO
AGCACTGTAGAGAGTTTGATCCTGGCTCAGATTGAACGCTGGCGGCATGCTTAACACATGCAAGTCGAACGAGAAAGGTCCTTCGGGCGTGAGTAGAGTGGCGCACGGGTGCGTAACGCGTATGCAACCTGCCTTGTACAGGGGGATAGCCCATGGAGACGTGGATTAATACCCCATAGTATTGTTAGATCGCATGGTTTAACAATTAAAGTTTAGGTGGTACAAGATGGGCATGCGTAGGATTAGCTAGTAGG
>F0OV55004H5GCC
AGCACTGTAGAGAGTTTGATCCTGGCTCAGGACGAACGCTGGCGGCGTGCCTAACACACGCAAGTCGAGCGGGGATGGGGTGGGCAGGTAACTGTTTAGCCTATCCTAGCGGCGGACGGGTGAGTAACGCGTGAGCAACCAACCTTGTACTGGGGGATAACAGCTGGAAACAGCTGCTAATACCGCATAAGACTACGGCGCCGCATGGTGCTGTAGTAAAAGGCGCCTTAAGGCGTCGGTACGAGACGGGCTCGCGTCCCATTAG
>F0OV55004IIUWQ
AGCACTGTAGAGAGTTTGATCCTGGCTCAGAACGAACGCTGGCGGCGTGCTTAACACATGCAAGTCATACGGGAAAGTTTTCTTCGGAGAACAAGTACAGTGGCGCACGGGTGGGTAACACGTGGGTAACCTACCCTTCAGTTCGGGATAACATTTCGAAAGAGGTGCTAATACCGGATACGTTCTAGAAGGCCTCGGCCTTTTAGAGGAAAGATGGCCTCTATACTATGCTATCGCTGATGGATGGGCCCGCGCACCATTAG
>F0OV55004IF16A
AGCACTGTAGAGAGTTTGATCCTGGCTCAGATTGAACGCTGGCGGAATGCTTTACACATGCAAGTCGGGCGGCAGCATGGACTTCGGTCTGATGGCGAGCGGCGAACGGGTGAGTAATGCATCGGAACGTACCCAGTCGTGGGGGATAACTACGCGAAAGCGTAGCTAATACCGCATACGTCCTACGGGAGAAAGCAGGGGATCGCAAGACCTTGCGCGATTGGAGCGGCCGATGTCTGATTAG
>F0OV55004I1YSP
AGCACTGTAGAGAGTTTGATCCTGGCTCAGGACGAACGCTGGCGGCGTGCCTAAGACGTGCAAGTCGAGCGGGGAGGTTGGGGAGCTTGCTCCCTGGTCTCCTAGCGGCGGACGGGTGAGTAACACGCGGGTAACCTGCCCGGCAGTGGGGGATAACCCTGGGAAACTGGGGCTAATACCGCATACGGTCCGAGCCTCGCATGGGGCTTGGAAGAAAGGCCGTCCTTGTGGCGGTCGCTGCCGGAGGGGCCCGCGGCCCATCAGGTAGTTGGTGGGGTAACGG
>F0OV55004H3SEV
AGCACTGTAGAGAGTTTGATCCTGGCTCAGGACGAACGCTGGCGGCGTGCCTAACACATGCAAGTCGAGGGGCAGCACGGACTTCGGTCTGGTGGCGACCGGCGCACGGGTGCGTAACGCGTATGCAACCTGCCTTATACAGGAGGATAGCCCATGGAAACGTGGATTAATACTCCATAGTATCAATGAATCGCATGGTTTATTGATTAAAACTTTGGTGGTATAAGATGGGCATGCGTAAGATTAG
>F0OV55004IP7EK
AGCACTGTAGAGAGTTTGATCCTGGCTCAGATTGAACGCTGGCGGCAGGCCTAACACATGCAAGTCGAGCGGTAGCACAAGAGA
>F0OV55004IL56F
AGCACTGTAGAGAGTTTGATCCTGGCTCAGGACGAACGCTGGCGGCGTGCCTAACACATGCAAGTCGAGCGGGGGTTGCTTAAGTAGGTTTCTACGAGAGTGGCCCTAGCGGCGGACGGGTGAGTAACGCGTGAGCAACCAACCTTGTACTGGGGGATAACAGCTGGAAACAGCTGCTAATACCGCATAAGACTACGGCACCGCATGGTGCTGTAGTAAAAGGCGCCTTAAGGCGTCGGTACAAGACGGGCTCGCGTCCCATTAG
>F0OV55004I7SL1
AGCACTGTAGAGAGTTTGATCCTGGCTCAGGACGAACGCTGGCGGCGTGCTTAACACATGCAAGTCAAGGGGAAAGTTTTCTTCGGAGAGCGAGTATACTGGCGAACGGGTGAGTAATATATAAGTAATCTACCCATGGGTTGGGGATAACCTCGAGAAATCGGGGCTAATACCGAATAATGCAGCGGCACCGCATGGTGATGTTGTTAAAGCCTTCGGGCGCTTTTGGATGGGCTTGTATCTGATTAGCTAGTTGGTAGGGTAA
>F0OV55004IK8RX
AGCACTGTAGAGAGTTTGATCCTGGCTCAGGATGAACGCTGGCGGCGTGCCTAATACATGCAAGTCGAACGAGAAACCCTGGACACGTCTGGGGTGGAGAGTGGCGCACGGGTGAGTAACACGTAGCTGACCTGCCCTTCAGAGGGGGACAACCACTGGAAACGGTGGCTAATATCCCATAAGCTCACATGGTTTAGAAGCGTGTGAGAAAAGTTACGGCGCTGAAGGAGGGGGCTGCGGCCCATCAGCTAGTTGGG
>F0OV55004JAOSU
AGCACTGTAGAGAGTTTGATCCTGGCTCAGAATGAACGCTGGCGGCGTGCCTAACACATGCAAGTCGTACGAGAAAGGGGCTTCGGCCCTGAGTAGAGTGGCGCACGGGTGAGTAACGCGTGGGTAATCTACCCTTGGATTTGGGATAACTCCGCGAAAGTGGAGCTAATACCGGATAGTCTGGCTTTAAATAAGAAGTCGGTAAAGGATGCCTCTGCATATGCATTCGTCCGAGGATGAGCCCGCGTCTCATTAG
>F0OV55004JFIYC
AGCACTGTAGAGAGTTTGATCCTGGCTCAGGATGAACGCTAGCGGCAGGCTTAACACATGCAAGTCGAGGGGTAACAGGGTGCTTGCACCGCTGACGACCGGCGCACGGGTGCGTAACGCGTATACAATCTACCTTTTACAGGGGCATAGCCCGGGGAAACCCGGATTAATATCCCATGGTATCATTTAGTGGCATCACTTGAATGATTAAAGTTTCGGCGGTAAAAGATGAGTATGCGTTCTATTAGCTAGATGGTAAAGG
>F0OV55004IR8YY
AGCACTGTAGAGAGTTTGATCCTGGCTCAGAACGAACGCTGGCGGCGTGCTTAACACATGCAAGTCGAACGTGAAAGGGACTTCGGTCCTGAGTAAAGTGGCGCACGGGTGAGTAACACGTGGATAATCTACCCGATGGACCGGGATAACACTTCGAAAGGGGTGCTAATACCGGATAAGCCCACAGGCTCTTTGGAGTTTGCGGGAAAAGGTGGGGACCTTCGGGCCTACTGTCATGGATGAGTCCGCGGCCCATTAGCTAGTTGGTAGGGTAATGG
>F0OV55004IJKKH
AGCACTGTAGAGAGTTTGATCCTGGCTCAGGACGAACGCTGGCGGCGTGCCTAATACATGCAAGTCGAGCGGGGCTGTCTGCGTGAGGCCTTCGGGCGGAC
>F0OV55004IXGD9
AGCACTGTAGAGAGTTTGATCCTGGCTCAGGACGAACGCTGACGGCGTGCCTAACGCATGCAAGTCAAGGGGCCTTCGGGTCACTGGCGCACGGGTGAGTAACGCGTAGATAATCTGCCCCTATCTCTGACATAACTGCTGGAAACGGTAGCTAATATCAGATGAGGCCTACGGGTCAAAGTTTCGATGGATAGGGATGAGTCTGCGTCTGATTAGCTAGTTGGTAGTGTAATGGACTACCAAGGCG
>F0OV55004I2R9S
AGCACTGTAGAGAGTTTGATCCTGGCTCAGGATGAACGCTAGCGGCAGGCCTAACACATGCAAGTCGAGGGGTAACGATGGCTTCGGCCAGGCGACGACCGGCGCACGGGTGAGTAACGCGTTTGTAACCTACCTCTAACTGGAGAATAGCCCGAAGAAATTCGGATTAATACTCCATATGGCTATGATTTGGCATCTTTTATAGTCAAAGCTCCGGCGGTTAGAGATGGGCATGCGTGACATTAGTTAGTTGGTG
>F0OV55004JK8S3
AGCACTGTAGAGAGTTTGATCCTGGCTCAGATTGAACGCTAGCGGCATGCTTAACACATGCAAGTCGAACGGCAGCGGAGGAAAGCTTGCTTTCCTGCCGGCGAGTGGCGGACGGGTGAGTAATGCATAAGAATCTGCCCAGTAGCGGGGGACAACTTGGTGAAAACCAAGCTAATACCGCATACGCCCTACGGGGAAAGGCTTCGGCCACTATTGGATGAGCTCATGTCGGATTAGCTAGTTGGTAGGGTAAAGG
>F0OV55004I4Q45
AGCACTGTAGAGAGTTTGATCCTGGCTCAGATTGAACGCTGGCGGCATGCTTAACACATGCAAGTCGAACGGCAGCGGGACCTAGCTTGCTAGGTTGCCGGCGAGTGGCGGACGGGTGAGTAATGCATAGGAATCTGCCCGGTAGTGGGGGATAACGTGGGGAAACTCACGCTAATACCGCATACGACCTACGGGTGAAAGAGGGGGATCTTCGGACCTCTTGCTATCGGATGAGCCTATGTCCT
>F0OV55004H8EVX
AGCACTGTAGAGAGTTTGATCCTGGCTCAGAGCGAACGCTGGCGGCGTGCCTAACACATGCAAGTCGAACGGACTCGGGGGGCAACTCCTGAGTTAGTGGCGGACGGGTGAGTAACACGTGGGTCATCTCCCCCCGAGTGAGGAATAAGCCTGCGAAAGCGGGTCTAATACCGCATAACACTCCGGGACACAAGTCTTCGGAGTCAAAGCCGCAAGGCGCTTGGGGATGAGCCTGCGTCCTATTAGCTAGTTGGTAGGGTAATGG
>F0OV55004IOHOK
AGCACTGTAGAGAGTTTGATCCTGGCTCAGAACGAACGCTGGCGGCGCGTTTTAAGCATGCAAGTCGAGCGGCAAGGGCCTTCGGGCCCCTAGAGCGGCGGACGGGTGAGTAACACGTGGACAATCTGCCCCCCGGCCGGGGATAGCCCAGGGAAACCTGGATTAATACCGGATGAGACGGGACGCACACAGGTGCGATCCGGGAAAGGCGCTGCGGCGCCGCCGGGGGATGAGTCCGCGACCCATTAGCTAGACGGCGGGGTAAAGGCCCACCGTGGCG
>F0OV55004IRGJN
AGCACTGTAGAGAGTTTGATCCTGGCTCAGGACGAACGCTGGCGGCGTGCCTAATACATGCAAGTCGAGCGCGGGAAGCTAACTGAATCCTTCGGGAGGACGTTAGTGGAACGAGCGGCGGACGGGTGAGTAACACGTGGGTAACCTGCCTGTAAGACTGGGATAACTCCGGGAAACCGGGGCTAATACCGGATAACACCTCGGATCGCATGATCCGAAGTTGAAAGATGGTTCTGCTATCACTTACAGATGGACCCGCGGCGCA
>F0OV55004I7M5B
AGCACTGTAGAGAGTTTGATCCTGGCTCAGAACGAACGCTGGCGGCGTGCTTAACACATGCAAGTCGTACGAGAAAGTTTCCTTCGGGGGATGAGTAAAGCGGCGCACGGGTGAGTAACACGTGGGTGACCTACCCCGGGGCGGGGGATAACGTTGCGAAAGCGACGGTAATACCGCGTACGCTCTACGGATCGAGGTCCGTAGGGGAAAGGAGCAATCCACCCTGGGATGGGCTTGCGTCCCAC
>F0OV55004JHWIG
AGCACTGTAGAGAGTTTGATCCTGGCTCAGATTGAACGCTGGCGGAATGCTTTACACATGCAAGTCGGGCGGCAGCATGGACTTCGGTCTGATGGCGAGCGGCGAAGGGGTGAGTAATGCATCGGAACGTACCCAGTCGTGGGGGATAACTACGCGAAAGCGTAGCTAATACCGCATACGTCCTACGGGAGAAAGCAGGGGATCGCAAGACCTTGCGCGATTGGAGCGGCCGATGTCTGATTAG
>F0OV55004JKCUZ
AGCACTGTAGAGAGTTTGATCCTGGCTCAGAACTAACGCTAGCGGCGTGCCTAACACATGCAAGTCTTACGAGAAAGTCCCGTTCGCGGGATGAGTAAAGTGGCGCACGGGTGAGTAACACGTGGATAATCTACCCTTTAGTCGGGAATAACTCATCGAAAGATGGGATAATACGCGATGATGCTTGTCTGTTACGACGGATAAGCCAAAGGTGGCCTCTCTATAGAAGCTACCGCTGAGGGATGAGTTCGCG
>F0OV55004I2R3A
AGCACTGTAGAGAGTTTGATCCTGGCTCAGAACGAACGCTGGCGGCGTGTCTTAAGCATGCAAGTCGAGCGGCAAGGCGGGGCAACCCGCCCTAGAGCGGCGGACTGGTGAGTAACGCGTGGGTGATCTACCCTTCGGGATGGGGATAGCCATTAGAAATAGTGGGTAATACCGAATACGCTCGTCACTTCGGTGTGACGAGGAAAGGCGCCACGGCGCCACCCGAGGATGAGCCCGCGTCTCATTAGCTAGTTGGTGGGGTAA
>F0OV55004I10T7
AGCACTGTAGAGAGTTTGATCCTGGCTCAGGACGAACGCTGGCGGCGTGCCTAATACATGCAAGTCGAGCGGACCGAAGGGAGCTTGCTCCTTTAGGTTAGCGGCGGACGGGTGAGTAACACGTGGGCAACCTGCCCTGCAGACTGGGATAACTTCGGGAAACCGGAGCTAATACCGGATAACACCGAAAACCGCATGGTTTTCGGTTGAAAGGCGGCTTTTAGCTGTCACTGCAGGATGGGCCCGCGGCGCATTAGCTAGTTGGTGAGG
>F0OV55004I9GNB
AGCACTGTAGAGAGTTTGATCCTGGCTCAGGACGAACGCTGGCGGCGTGCCTAATACATGCAAGTCGAGCGGGGCTGTCTGCGTGAGGCCTTCGGGCGGATCGCAGGGGGCCCAGCGGCGAACGGGTGCGTAACACGTGGGCAACCTGCCCCGAGGACCGGGATAACTCCGGGAAACCGGAGCTAATACCGGATAGGACGGCGGACCGCATGGTCCGCCGTGGAAAGGCGGCGCGAGCTGCCACCTCGGGATGGGCCCGCGGCCCATTAG
>F0OV55004IPG3W
AGCACTGTAGAGAGTTTGATCCTGGCTCAGATTGAACGCTGGCGGCATGCTTAACACATGCAAGTCGAACGGACTCGGGGGGCAACTCCTGAGTTAGTGGCGGACGGGTGAGTAACACGTGGGTCATCTCCCCCCGAGTGAGGAATAAGCCTGCGAAAGCGGGTCTAATACCGCATAACACTCCGGGACACAAGTCTTCGGAGTCAAAGCCGCAAGGCGCTTGGGGATGAGCCTGCGTCCTATTAGCTAGTTGGTAGGGTAA
>F0OV55004IOJDO
AGCACTGTAGAGAGTTTGATCCTGGCTCAGAACGAACGCTGGCGGCGTGCTTAACACATGCAAGTCGAACGCGAAAGGGACTTCGGTCCTGAGTAAAGTGGCGCACGGGTGAGTAACACGTGGATAATCTACCCGATGGACCGGGATAACACTTCGAAAGGGGTGCTAATACCGGATAAGCCCACAGGCTCCCTGGAGCTTGCGGGAAAAGGTGGGGACCTTCGGGCCTGCCGTCATCGGATGAGTCCGCGGCCCATTAGCTAGTTGGTGGGGTAACGG
>F0OV55004H8171
AGCACTGTAGAGAGTTTGATCCTGGCTCAGAACGAACGCTGGCGGCGTGTCTTAAGCATGCAAGTCGGGCGGCAAGGCGGGGCAACCCGCCCTAGAGCGGCGGACTGGTGAGTAACACGTGGGTGATCTGCCCTTGGATTGGGGATAGCCATTAGAAATAGTGGGTAATACCGAATAAGTCTGCGAGGTTGCGACCTTGCGGGGAAAGGCGCTACGGCGCCGTCCGAAGATGAGCCCGCGGCCCATTAGCTAGTTGGCGGGGTAAT
>F0OV55004IY937
AGCACTGTAGAGAGTTTGATCCTGGCTCAGAACGAACGCTGGCGGCAGGCCTAACACATGCAAGTCGAGCGAGATCTTCGGATCTAGCGGCGGACGGGTGAGTAACGCGTGGGAACGTACCCTCTTCTGCGGGATAGCCACTGGAAACGGTGAGTAATACCGCATACGCCCTTCGGGGAAGATTTATCGGAGGAGGATCGGCCCGCGTTGGATTAGGTAGTTGGTGGGGTAATGGCCTACCAAGCCTACGATCCATAGCTGGTTTTAGAGG
>F0OV55004J0HP3
AGCACTGTAGAGAGTTTGATCCTGGCTCAGAACGAACGCTGGCGGCGTGTCTTAAGCATGCAAGTCGAGCGGCAAGGAAGTGCTTGCACTTCCCTAGAGCGGCGGAATGGTGAGTAACGCGTGGATGATCTGCCCTGAGGTTGGGGATAGCTATTAGAAATAGTGGGTAATACCGAATATCTTCGCATAACTACGGTTATGTGAGGAAAGGCGCTACGGCGCCGCCTTAGGATGAGTCCGCGTCCCATTAG
>F0OV55004JV5NN
AGCACTGTAGAGAGTTTGATCCTGGCTCAGGACGAACGCTGGCGGCGTGCCTAATACATGCAAGTCGAGCGGACCGATGGGAGCTTGCTCCTTTAGGTTAGCGGCGGACGGGTGAGTAACACGTGGGCAACCTGCCCTGCAGACTGGGATAACTTCGGGAAACCGGAGCTAATACCGGATAACATCGAAAACCGCATGGTTTTCGGTTGAAAGGCGGCTTTTAGCTGTCACTGCAGGATGGGCCCGCGGCGCATTAGCTAGTTGG
>F0OV55004IS9MQ
AGCACTGTAGAGAGTTTGATCCTGGCTCAGGACGAACGCTGGCGGCGTGCCTAACACATGCAAGTCGAGCGGGGTAAATTGAGTGGTTTTCCACGAGATTTACCCAGCGGCGGACGGGTGAGTAACACGTAGGCAACCTACCCACCACACGGGGATAGCCCTGGGAAACCGGGGGTAATACCCGATACCTTTACTGGTCGCATGGCTGGTAAAGAAAGCGATTTAGCGGTGGTGGATGGGCCTGCGGCCCATCAGCTAGTTGGCGGGGTAACGGCCCACCAAGGCG
>F0OV55004IDXW0
AGCACTGTAGAGAGTTTGATCCTGGCTCAGAACGAACGTTAGCGGCGTGCTTAACACATGCAAGTCGAACGAGAAAGTATCTTCGGATATGAGTAGAGTGGCGCACGGGTGAGTAACACGTGGGTAACCTGCCCTTTGGAGGGGGACAACATCTGGAAACGGATGCTAATACCGCATAAGTCGTCTTCGGACGGGAAAGGTGGCTTCGGCTACCGCCAGAGGATGGGCCCGCGTCCCATCAGCTAGTTGGTAAGGTAACGGCTTACCAAGG
>F0OV55004JG1TH
AGCACTGTAGAGAGTTTGATCCTGGCTCAGAACGAACGCTGGCGGCGCGTTTTAAGCATGCAAGTCGGACGGTAGAAGTCCTTCGGGACTTTGTAGAGTGGCGAACGGGTGAGTAACACGTAGATGATCTACCTTGGGATTGGGGATAGCCTATGGAAACATGGGGTAATACCGAATACGTCCTGTCATGTAAGGGTGACAGGGAAGGAGCTGAGGCTTCGTCCTGGGATGAGTCTGCGGCTCATTAGCTAGTTGGTGGGGTAAAGG
>F0OV55004H739C
AGCACTGTAGAGAGTTTGATCCTGGCTCAGGACGAACGCTGGCGGCGTGCCTAATACATGCAAGTCGAGCGCGGGAAGCTTTTTGAAGCCTTCGGGTGGACGAAAGTGGAACGAGCGGCGAACGGGTGAGTAACACGTGGGCAACCTGCCTGTAAGACCGGGATAACTTCGGGAAACCGAAGCTAATACCGGGTAGGATCCGAGACCGCATGGTTTTGGATGGAAAGATGGCTTTGGCTATTGCTTACAGATGGGCCCGCGGCGCATTAG
>F0OV55004H5FSQ
AGCACTGTAGAGAGTTTGATCCTGGCTCAGGATAAACGCTGGCGGTGTGCATTATGCATGCAAGTCGAACGGTCTTTTCCGCAAGGAAAAGATAGTGGCAGACGGGTGAGTAACACGTAAGTAACCTGCCCTTAAGTGTGGAATAACTTCGGGAAACCGAGGCTAATACCGTATGTGATGGCTTTCTGATGGAGAGTCATTAAAGCCGTAAGGCGCTTGAGGAGGGGCTTGCGGCCGATTAGCTTGTTGGTGGGGTAATGGCCT
>F0OV55004I99AC
AGCACTGTAGAGAGTTTGATCCTGGCTCAGAGCGAACGCTAGTGGCGGGCTTAACACATGCAAGTCGAGCGGGGAACTTCGGTTCCTAGCGGCGAACGGGTGAGTAACACGTAGGTAACGTACCTCATGGTGGGGAATAACTCAGGGAAACCTGAACTAGTACCGCATATTGTTGTAAGATAAAAGCCATTTATGGCGCCATGAGATAGGCCTGCGGCCCATTATTTAATCCTGGTTGGTAGGGTAATGGCCTACCAAGGGTACGATGGGTAG
>F0OV55004JXYGI
AGCACTGTAGAGAGTTTGATCCTGGCTCAGAACTAACGCTAGCGGCGTGCCTAACACATGCAAGTCTTACGAGAAAGTCCCGTTCGCGGGATGAGTAAAGTGGCGCACGGGTGAGTAACACGTGGATAATCTACCCTTTAGTCGGGAATAACTCATCGAAAGATGGGATAATACGCGATGATGCTTGTCTGTTACGACGGATAAGCCAAAGGTGGCCTCTCTATAGAAGCTACCGCTGAGGGATGAGTTCGCG
>F0OV55004IFQ16
AGCACTGTAGAGAGTTTGATCCTGGCTCAGATTGAACGCTGGCGGCATGCTTAACACATGCAAGTCGAACGGTAACAGGCCTTCGGGCGCTGACAAGTGGCGGACGGGTGAGTAATACATGGGAATCTGCCCTTAGGTGGGGGATAACGTTGGGAAACTAACGCTAATACCGCATAACCTCTTCGGAGCAAAGCGTGGGATCTTCGGACCACGTGCCAAAGGATGAGCCCATGTCTGATTAGCTAGTTGGTGAGGTAA
>F0OV55004I3L7A
AGCACTGTAGAGAGTTTGATCCTGGCTCAGAGTGAACGCTGGCGGCGTGCTTAACACATGCAAGTCGAACGGACTTAAGGGGCTTGCTTCTTAAGTTAGTGGCGCACGGGTGAGTAATATATAGCTAGCCTGCCCTTTAGTGGGGGACAACAGTTGGAAACGACTGCTAATACCCTATATTCCTTCTTATCTCAAGATAAGTTGGGAAAGATTTATCGCTAAAGGATGGGGCTTTATTGTATCAGCTAGTTGGTGGGGTAATGG
>F0OV55004I60DW
AGCACTGTAGAGAGTTTGATCCTGGCTCAGGATTAACGCTGGCGGCATGCCTAAGACATGCAAGTCGAACGGAGTGGCCCTTTGAAATTGAAGTGCTTGCACAGATATGGAAGAGGATTTTCCACTTAGTGGCGGACGGGTGAGTAACACGTAGACAACCTACCTTTGAGTTGGGGACAACAGTTGGAAACGACTGCTAATACCGAATAATATGTAGAATTTAGTTTTTCTATATTAAAAGGAGCTTTCAAGCTTCGCTTTTAGATGGG
>F0OV55004ICN27
AGCACTGTAGAGAGTTTGATCCTGGCTCAGAATGAACGCTGGCGGCGTGCCTAACACATGCAAGTCGAACGAGAAATTTCCCGCTTGCGGGAGAGCGTAAAGTGGCGCACGGGTGAGTAACGCGTGGGTAACCTGCCCTTGAATCGGGGATAACCTTGCGAAAGCGTTGTTAATACCGGATATTGTCACAAGGACTATGGTTTTTGTGATGAAAGGTGACCTCTTCATGAAAGTTGCCGTTTAAGGATGGGCCCGCGTACCATTAG
>F0OV55004JXT3A
AGCACTGTAGAGAGTTTGATCCTGGCTCAGAACGAACGCTGGCGGCGTGCTTAACACATGCAAGTCGTACGAGAAAGTTTCCTTCGGGAGATGAGTAGAGTGGCGCACGGGTGAGTAACACGTGGATAATCTGCCCAATGGACCGGGATAACACTTCGAAAGGGGTGCTAATACCGGATAAGCCCACAGCCTCCTCGGAGGCAGCGGGAAAAGATGGCCTCTTCATGAAAGCTATTGTTATCAGATGAGTCCGCGG
>F0OV55004IDU5F
AGCACTGTAGAGAGTTTGATCCTGGCTCAGGACGAACGCTGGCGGCGTGCCTAACACATGCAAGTCGAGCGGGGGTGGCTTAAGTAGGTTTCTACGAGAGTGGCCCTAGCGGCGGACGGGTGAGTAACGCGTGAGCAACCAACCTTGTACTGGGGGATAACAGCTGGAAACAGCTGCTAATACCGCATAAGACTACGGCACCGCATGGTGCTGTAGTAAAAGGCGCCTTAAGGCGTCGGTACAAGACGGGCTCGCGTCCCATTAG
>F0OV55004JBYGC
AGCACTGTAGAGAGTTTGATCCTGGCTCAGGACGAACGCTGGCGGCGTGCCTAATACATGCAAGTCGAGCGGGGCTTTCCGCGTGAGGTCTTCGGGCGGATCGCAGGGAGCCCAGCGGCGAACGGGTGCGTAACACGTGGGCAACCTGCCCCGAGGACCGGGATAACTCCGGGAAACCGGAGCTAATACCGGATAGGATCCGAGACCGCATGGTTTTGGATGGAAAGATGGCTTTGGCTATTGCTTACAGGTGGGCCCGCGGCGCATTAG
>F0OV55004J06IS
AGCACTGTAGAGAGTTTGATCCTGGCTCAGGACGAACGCTGGCGGCGTGCCTAATACATGCAAGTCGAGCGGACCGAAGGGAGCTTGCTCCTTTAGGTTAGCGGCGGACGGGTGAGTAACACGTGGGCAACCTGCCCTGCAGACTGGGATAACTTCAGGAAACCGGAGCTAATACCGGATAACACCGAAAACCGCATGGTTTTCGGTTGAAAGGCGGCATTAGCTGTCACTGCAGGATGGGCCCGCGGCGCATTAGCTAGTTGG
>F0OV55004H85J4
AGCACTGTAGAGAGTTTGATCCTGGCTCAGGACGAACGCTGGCGGCGTGCCTAATACATGCAAGTCGAGCGGGGCTGTCTGCGTGAGGCCTTCGGGCGGATCGCAGGGAGCCCAGCGGCGAACGGGTGCGTAACACGTGGGCAACCTGCCCCGAGGACCGGGATAACTCCGGGAAACCGGAGCTAATACCGGATAGGACGGCGGACCGCATGGTCCGCCGTGGAAAGGCGGCGCGAGCTGCCACCTCGGGATGGGCCCGCGGCCCATTAG
>F0OV55004I5FD9
AGCACTGTAGAGAGTTTGATCCTGGCTCAGAGCGAACGCTGGCGGCGTGCCTAACACATGCAAGTCGAACGGACTCGGGGGGCAACTCCTGAGTTAGTGGCGGACGGGTGAGTAACACGTGGGTCATCTCCCCCCGAGTGAGGAATAAGCCTGCGAAAGCGGGTCTAATACCGCATAACACTCCGGGACACAAGTCTTCGGAGTCAGAGCCGCAAGGCGCGTTGGGGATGACGCCTGCGTCCTATTAGCTAGTTGGTAGGGTAA
>F0OV55004H35TS
AGCACTGTAGAGAGTTTGATCCTGGCTCAGGATGAACGCTGGCGGCGTGCTTAACACATGCAAGTCGAACGAGGTCCAACCTTCGGGTGAAGACCTAGTGGCGAACGGGTGAGTAACACGTGGGGAACCTGCCCTTCTCTTCGGGATAACGTCGGGAAATCGGCGCTAATACCGGATACTCCTTGCGGATCGCATGGTCTGCTCGGGAAAGCTCCGGCGGAGATGGATGGCCCCGCGGCCCATTAGCTAGTTGGTGAGGTAATGG
>F0OV55004ISI5A
AGCACTGTAGAGAGTTTGATCCTGGCTCAGGACGAACGCTGGCGGCGTGCCTAATACATGCAAGTCGAGCGGGGCTTTCTGCGTGAGGCCTTCGGGCGGATCGCAGGGAGCCCAGCGGCGAACGGGTGCGTAACACGTGGGCAACCTGCCCCGAGGACCGGGATAACTCCGGGAAACCGGAGCTAATACCGGATAGGACGGCGGACCGCATGGTCCGCCGTGGAAAGGCGGCGCGAGCTGCCACCTCGGGATGGGCCCGCGGCCCATTAG
>F0OV55004IY90Q
AGCACTGTAGAGAGTTTGATCCTGGCTCAGGATAAACGCTGGCGGCATGCCTAATACATGCAAGTCGAACGGATCAGCTTAGGCTGGTTAGTGGCGAACGGGTGAGTAACACGTAAGTAACCCAACCTTCAGACGAGGATAACTGCTGGAAACGGTAGCTAATACTGGATAGGATTATCGATAGGATGATTGATAATTTAAAGGCGCTTTCGGGCGGTACTGGAGGAGGGGCTTGCGGCGCATTAGATAGTTGGTGAAGGG
>F0OV55004I7A04
AGCACTGTAGAGAGTTTGATCCTGGCTCAGGACGAACGCTGGCGGCGTGCCTAACACATGCAAGTCGAGCGGGGTAAATTGAGTGGCTTTCCACGAGATTTACCCAGCGGCGGACGGGTGAGTAACACGTAGGCGACCTACCCACCACACGGGGATAGCCCTGGGAAACCGGGGGTAATACCCGATACCTTTACTGGTCGCATGGCTGGTAAAGAAAGCGATTTAGCGGTGGTGGATGGGCCTGCGGCCCATCAGCTAGTTGGCGGGGTAACGGCCCACCAAGG
>F0OV55004IG5Z4
AGCACTGTAGAGAGTTTGATCCTGGCTCAGGACGAACGCTGGCGGCGTGCCTAACACATGCAAGTCGAGCGAGGACGGGCGGTGCTTGCACTGCTCGAGCCGAGCGGCGGACGGGTGAGGAACACGTGAGCAACCTGTCCCCGTGCGGGGGACAACCCGGGGAAACTCGGGCTAATACCGCATGGTCCCGTGCCCTGCCTGGGGTGCGGGGGAAAGATGGCCTCTGCGTGCAAGCCATCGCGCGGGGAGGGCTCGCGG
>F0OV55004I2117
AGCACTGTAGAGAGTTTGATCCTGGCTCAGGATGAACGCTGGCGGCGTGCTTAACACATGCAAGTCGAACGCGAAAGGGACTTCGGTCCTGAGTAAAGTGGCGCACGGGTGAGTAACGCGTGGATAATCTACCCGATGGACCGGGATAACATTTCGAAAGGGGTGCTAATACCGGATAAGACCACGGAGTCTCTGGGCTCTGCGGTAAAAGGTGGGGACCTTCGGGCCTACCGTCATCGGATGAGTCCGCGTACCATTAGCTAGTTGGTGGGGTAA
>F0OV55004IN9V2
AGCACTGTAGAGAGTTTGATCCTGGCTCAGGATGAACGCTGGCGGCATGCCTAATACATGCAAGTCGAACGCACTAGTTTACTAGTGAGTGGCGAACGGGTGAGTAACACGTAGATAACCAACCCTAAAGACGAGGATAACCCGGGGAAACCTGGACTAATACTGGATAGGAGCTAATTTCACAAGGGATTAGTTTTAAAGGCGCATTAAAGCGCCGCTATAGGATGGGACTGCGTCGCATTAGCTAGTTGGTGGGGTAACGGCCTACCAAGG
>F0OV55004H4X67
AGCACTGTAGAGAGTTTGATCCTGGCTCAGGACGAACGCTGGCGGCGTGCCTAATACATGCAAGTCGAGCGGACCGAAGGGAGCTTGCTCCTTTAGGTTAGCGGCGGACGGGTGAGTAACACGTGGGCAACCTGCCCTGCAGACTGGGATAACTTCGGGAAACCGGAGCTAATACCGGATAACACCGAAAACCGCATGGTTTTCGGTTGAAAGGCGGCTTTTAGCTGTCACTGCAGGATGGGCCCGCGGCGCATTAGCTAGTTGGTGAGG
>F0OV55004IKYWZ
AGCACTGTAGAGAGTTTGATCCTGGCTCAGGACGAACGCTGGCGGCGTGCCTAATACATGCAAGTCGAGCGGGGCTTTCTGCGTGAGGTTTTCGGGCGGATCGCAGGGAGCCCAGCGGCGAACGGGTGCGTAACACGTGGGCAACCTGCCCCGAGGACCGGGATAACTCCGGGAAACCGGAGCTAATACCGGATAGGACGGCGGACCGCATGGTCCGCCGTGGAAAGGCGGCGCGAGCTGCCACCTCGGGATGGGCCCGCGGCCCATTAG
>F0OV55004IKF4T
AGCACTGTAGAGAGTTTGATCCTGGCTCAGGACGAACGCTGGCGGCGTGCCTAATACATGCAAGTCGAGCGGGGCTTGCTGCGTGAGGCCTTCGGGCGGATCGCAGGGAGCCCAGCGGCGAACGGGTGCGTAACACGTGGGCAACCTGCCCCGAGGACCGGGATAACTCCGGGAAACCGGAGCTAATACCGGATAGGACGGCGGACCGCATGGTCCGCCGTGGAAAGGCGGCGCGAGCTGCCACCTCGGGATGGGCCCGCGGCCCATTAG
>F0OV55004IHR7X
AGCACTGTAGAGAGTTTGATCCTGGCTCAGGACGAACGCTGGCGGCGTGCCTAATACATGCAAGTCGAGCGCGGGAAGCGTGCAGATCCCTTCGGGGTGATGCATGTGGAACGAGCGGCGAACGGGTGAGTAACACGTGGGCAACCTGCCTGTAAGACCGGGATAACTCCGGGAAACCGGGGCTAATACCGGATAAGACCGAAGATCGCATGATCTTCGGGTGAAAGGCGGCATTCGCTGTCACTTACAGATGGGCCCG
>F0OV55004INL5Y
AGCACTGTAGAGAGTTTGATCCTGGCTCAGAGTGAACGCTGGCGGCGTGCTTAACACATGCAAGTCGAACGATGAAGTCCTTCGGGATGGATTAGTGGCGCACGGGTGAGTAATATATAGTTAATGTACCCCAAAGACCGGGATAGCCACTGGAAACGGTGATTAATACTGGATACACCTTTTAAGCTCAAGCTTAATCGGGAAATGTTTTTTCGCTTTGGGATCAGACTATATCCTATCAGCTAGTTGGTGAGGTAACGG
>F0OV55004IUPBL
AGCACTGTAGAGAGTTTGATCCTGGCTCAGATTGAACGCTGGCGGAATGCTTTACACATGCAAGTCGGGCGGCAGCATGGACTTCGGTCTGATGGCGAGCGGCGAACGGGTGAGTAATGCATCGGAACGTACCCAGTCGTGGGGGATAACTACGCGAAAGCGTAGCTAATACCGCATACGTCCTACGGGAGAAAGCAGGGGATCGCAAGACCTTGCGCGATTGGAGCGGCCGATGTCTGATTAG
>F0OV55004H9QMG
AGCACTGTAGAGAGTTTGATCCTGGCTCAGGACGAACGCTGGCGGCGTGCCTAATACATGCAAGTCGAGCGAGCCCTTCGGGGCTAGCGGCGGACGGGTGAGTAACACGTGGGCAACCTGCCTGTAAGACCGGGATAACTTCGGGAAACCGGAGCTAATACCGGATAGGATTTCACCTCGCATGAGGTGAAATGGAAAGGTGGCTTCGGCTACCACTTACAGATGGGCCCGCGGCGCATTAGCTAGTTGGTGGGGTAACGGCCCACCAAGGCG
>F0OV55004JW7WT
AGCACTGTAGAGAGTTTGATCCTGGCTCAGAACAAACGCTGGCGGCGTGCTTAATACATGCAAGTCGAACGTGAAGCTCTGGCTTGCCAGAGTGGAAAGTGGCGAACGGGTGAGTAACACGTAAATAATCTGCCCCTAAGTTTGGGATAACCTTGCCAACGCGAGGCTAATACCGGATGTGGTCATGGAAACGCATGTTTTTATGACTAAAGGCGCAAGTCGCTTAGGGATGAGTTTGCGGCCCATTATGCTTGTTGGG
>F0OV55004IVVZY
AGCACTGTAGAGAGTTTGATCCTGGCTCAGATTGAACGCTGGCGGTAGGCTTAACACATGCAAGTCGGACGGAAACGATAGATTAGCTTGCTATTCTAGGCGTCGAGTGGCGGACGGGTGAGTAACGCGTGGGAATCTACCCTATAGTTGGGGACAACATATGGAAACGTATGCTAATACCGAATATGCTCTACGGAGTAAAGGAGCCCTCTTCTTGAAAGGTTTCGCTATAGGATGAGCCCGCGTAGGATTAGCTAGTTGGG
>F0OV55004IWUVY
AGCACTGTAGAGAGTTTGATCCTGGCTCAGGATGAACGCTGGCGGCATGCCTAATACATGCAAGTCGAACGAATTGACCTTCGGGTCAGTTAGTGGCGAACGGGTGAGTAACACGTAGATAACCAACCCTAAAGACGAGGATAACCCGGGGAAACCTGGACTAATACTGGATAGGAGCTATTTTCAAAAGAGGATAGTTTTAAAGATGCCTTAAAGCATCGCTATAGGCTGGGACTGCGTCGCATTAGCTAGTTGGTGGAGTAACGG
>F0OV55004ILJUO
AGCACTGTAGAGAGTTTGATCCTGGCTCAGATTGAACGCTGGCGGCATGCCTAACACATGCAAGTCGAACGGCAGCGCGGAGAGCTTGCTCTCTGGCGGCGAGTGGCGAACGGGTGAGTAATGCATAGGAATCTGCCCGATAGTGGGGGATAACCTGGGGAAACCCAGGCTAATACCGCATACGTCCTACGGGAGAAAGGGGGCTCCGGCTCCCGCTATGGGATGAGCCTATGTCGGATTAGCTAGTTGG
>F0OV55004IPYK5
AGCACTGTAGAGAGTTTGATCCTGGCTCAGAACGAACGCTGGCGGCAGGCCTAACACATGCAAGTCGAGGGAGAAGCTACTTTCGGGTAGTGGAGACCGGCAGACGGGTGAGTAACACGTGGGAACATACCTAGTGGTGGGGGATAACAGTTGGAAACGACTGCTAATACCGCATACGCCCTTCGGGGAAGATTATCGCCATTGGATTGGCCCGGCCGTTAGATTAGCTAGTTGGTAGGGTAACGGCCTACCAAGGCGACGATCTATAGCTGG
>F0OV55004JJ6HJ
AGCACTGTAGAGAGTTTGATCCTGGCTCAGGATGAACGCCGGCGATGTGGATTAGGCATGCAAGTCAAACGGCTTACGCAAGTAAGCAGTGGCGAACGAGTTAGTAACACGTGGGTAACATACCCTTGAGTCAGAAATAACCTAGAGAAATCTAGGATAATGTCTGATGACCCTCGGTGTCGCAAGACACTTAGGTAAAGGCTTCGGCCGCTCGAGGATTGGCCCGCGTCCTATCAGCTAGTTGGTGAGGTAATGG
>F0OV55004IGE45
AGCACTGTAGAGAGTTTGATCCTGGCTCAGATTGAACGCTAGCGGAATGCTTTACACATGCAAGTCGAGGGGCAGCACGGACTTCGGTCTGGTGGCGACCGGCGCACGGGTGCGTAACGCGTATGCAACCTGCCTTATACAGGAGGATAGCCCATGGAAACGTGGATTAATACTCCATAGTATCAATGAATCGCATGGTTTATTGATTAAAACTTTGGTGGTATAAGATGGGCATGCGTAAGATTAG
>F0OV55004ILH85
AGCACTGTAGAGAGTTTGATCCTGGCTCAGGACGAACGCTGGCGGCGTGCCTAACACATGCAAGTCGAGCGGGGGTGGCTTAAGTAGGTTACTACGAAGGCTGCCCTAGCGGCGGACGGGTGAGTAACGCGTGAGCAACCAACCTTGTACTGGGGGATAACAGCTGGAAACAGCTGCTAATACCGCATAAGACTACGGCACCGCATGGTGCTGTAGTAAAAGGCGCCTTAAGGCGTCGGTACAAGACGGGCTCGCGTCCCATTAG
>F0OV55004JKQO7
AGCACTGTAGAGAGTTTGATCCTGGCTCAGAACGAACGCTGGCGGCAGGCCTAACACATGCAAGTCGAGGGAGAAGCTACTTTCGGGTAGTGGAGACCGGCAGACGGGTGAGTAACACGTGGGAACATACCTAGTGGTGGGGGATAACAGTTGGAAACGACTGCTAATACCGCATACGCCCTTCGGGGAAGATTTATCGCCATTGGATTGGCCCGCGTTAGATTAGCTAGTTGGTAGGGTAACGGCCTACCAAGGCGACGATCTATAG
>F0OV55004IIL85
AGCACTGTAGAGAGTTTGATCCTGGCTCAGGACGGACGCTGGCGGCGTGCTTAACACATGCAAGTAGAGCGAAGCGATCTGAATTAGTTTACTAAGGAAGATTGACTTAGTTGCGGACGGGTGAGTAACGTGTGAGTAACCTACCTTTATGAGGGGACAACATCGGGAAACTGATGCTAATACCGCATGAGGCCACAGATTCGAGTGAATCAGTGGTAAAAGATTTATCGCATAAAGATGG
>F0OV55004IG1V3
AGCACTGTAGAGAGTTTGATCCTGGCTCAGGATGAACGCTAGCGGGAGGCTTAACACATGCAAGTCTAGGGGAAAGTGGTCTTCGGATCGCAAGTATACTGGCGAACGGGTGAGTAACACGTAGGTAATCTACCTTCGAGATTGGGATAACGTCGAGAAATTGACGCTAATACCGAATGATGCCTCGGTAGTTAATATCGGGATGAAAGATGGGGATCTTCGGACCTATCGCTTGAAGATGAGCCTGCGT
>F0OV55004JZS2N
AGCACTGTAGAGAGTTTGATCCTGGCTCAGATTGAACGCTGGCGGCATGCCTTACACATGCAAGTCGAGCGGCAGCGCGGGGGCAACCCTGGCGGCGAGCGGCGGACGGGTGAGTAATACATCGGAACGTGTCCTTTCGTGGGGGATAACCAGTCGAAAGACTGGCTAATACCGCATGAGATCTCACGATGAAAGCGGGGGACCGCAAGGCCTCGCGCGATTGGAGCGGCCGATGTCGGATTAG
>F0OV55004IWCNA
AGCACTGTAGAGAGTTTGATCCTGGCTCAGGATGAACGCTGGCGGCGTGCCTAACACATGCAAGTCGAACGGGAAACCTTTGATTCGTCAGAGGTGGAGAGTGGCGCACGGGTGAGTAACACGTAGCTGACCTGCCCTGGAGCGGGGGATAACTATTGGAAACGATGGCTAATACCCCATACGTTTACGGTGCTTAGCAAGCCGTAAAGAAAACTCTGGTGCTCTGGGAGGGGGCTGCGGTCCATCAGCTAGTTGGTGTAGG
>F0OV55004IRQD5
AGCACTGTAGAGAGTTTGATCCTGGCTCAGAACGAACGCTGGCGGCGTGCCTAATACATGCAAGTCGAGCGGGGCTGTCTGCGTGAGGCCTTCGGGCGGATCGCAGGGAGCCCAGCGGCGAACGGGTGCGTAACACGTGGGCAACCTGCCCCGAGGACCGGGATAACTCCGGGAAACCGGAGCTAATACCGGATAGGACGGCGGACCGCATGGTCCGCCGTGGAAAGGCGGCGCGAGCTGCCACCTCGGGATGGGCCCGCGGCCCATTAG
>F0OV55004H7GUC
AGCACTGTAGAGAGTTTGATCCTGGCTCAGATTGAACGCTAGCGGCATGCTTAACACATGCAAGTCGAACGGCAGCGGAGGAAAGCTTGCTTTCCTGCCGGCGAGTGGCGGACGGGTGAGTAATGCATGAGAACCTGCCCAGTAGCGGGGGGCAACTTGGTGAAAACCAAGCTAATACCGCATACGCCCTACGGGGGAAAGGCTTCGGCCACTATTGGATGAGCTCATGTCGGATTAGCTAGTTGGTAGGGTAAA
>F0OV55004IEJX6
AGCACTGTAGAGAGTTTGATCCTGGCTCAGGACGAACGCTGGCGGCGTGCCTAATACATGCAAGTCGCGCGGGTGAAGCTGACCGCCCCTTCGGGGGAGGATGGCGGAACCAGCGGCGGACGGGTGAGTAACACGTGGGCAACCTGCCTGCAAGACCGGGATAACTGCGGGAAACCGGAGCTAATACCGGATAAGAGGCTTTTCCGCATGGGGGAGCCTTAAAAGGCGGCGGAAGTCGTCACTTGCAGATGGGCCCGCGGCGCATTAG
>F0OV55004I2K7W
AGCACTGTAGAGAGTTTGATCCTGGCTCAGAATGAACGCTGGCGGCGTGCTTAACACATGCAAGTCGAACGAGAAAGGGACTGCTTGCAGTCCTGAGTAGAGTGGCGCACGGGTGAGTAACACGTAGATAATCTGCCTTCAAGCCCGGGATAACTATTCGAAAGGGTAGCTAATACCGGATAAAGTTGATTCACATAAGTGGATTAATGAAAGATTGCCTATTCTTGAAAGCAATTGTTTGAAG
>F0OV55004JRG24
AGCACTGTAGAGAGTTTGATCCTGGCTCAGGACGAACGCTGGCGGCGTGCCTAATACATGCAAGTCGAGCGCGGGAAGCGTGCAGATCCCTTCGGGGTGACGCATGTGGAACGAGCGGCGAACGGGTGAGTAACACGTGGGCAACCTGCCTGTAAGACCGGGATAACTCCGGGAAACCGGGGCTAATACCGGATAATTTCTTCGGTCGCATGACGGAAGAATAAAAGGCGGCGCAAGCTGTCACTTACAGATGGGCCCGCGGCG
>F0OV55004IK8PA
AGCACTGTAGAGAGTTTGATCCTGGCTCAGGATGAACGCTGGCGGCGTGCCTAGCACATGCAAGTCGAACGGTGAACTTTACTTTTAGTAAGGGGATCAGTGGCGAACGGGTGAGTAACACGTAGGTGACCTACCCCGGAGAGGAGAATAACCATGCGAAAGCGTGGCTAATACCCCGTATGGTCGGCTATTCGTTTAGTCGATTAAAGCTTCGGCGCTCTGGGAGGGCCTGCGGCCCATCAGCTAGTTGGTAGGGTAATGGCCTACCAAGG
>F0OV55004IEA7K
AGCACTGTAGAGAGTTTGATCCTGGCTCAGGATGAACGCTGGCGGCGTGCCTAATACATGCAAGTCGAACGCACTAGTTTACTAGTGAGTGGCGAACGGGTGAGTAACACGTAGGTAACCTGCCCTCAAGACGAGGATAACCGTTGGAAACGATGGCTAAGACTGGATAGGAACAGAAGAGGCATCTCTTGTGTTTTAAAAGACCTAGCAATAGGTATGCTTGAGGAGGGGCCTGCGGCGCATTAGTTAGTTGGCGGGGTG
>F0OV55004IQ596
AGCACTGTAGAGAGTTTGATCCTGGCTCAGAACGAACGTTAGCGGCGTGCTTAACACATGCAAGTCGAACGAGAAAGTATCTTCGGATATGAGTAGAGTGGCGCACGGGTGAGTAACACGTGGGTAATCTGCCCTTTGGAGGGGGACAACATCTGGAAACGGATGCTAATACCGCATAAGTCGTCTTCGGACGGGAAAGGTGGCTTCGGCTACCGCCAGAGGATGAGCCCGCGGCCCATCAGCTAGTTGGCAGGGCAA
>F0OV55004IE8IT
AGCACTGTAGAGAGTTTGATCCTGGCTCAGAACGAACGCTGGCGGCAGGCTTAACACATGCAAGTCGAACGCCCCTTTCGGGGGAGTGGCAGACGGGTGAGTAACGCGTGGGAACGTGCCCTTCAGTTCGGGATAACCCAGGGAAACTTGGGCTAATACCGGATACGTGCGAGAGCAGAAAGATTGATCGCTGAAGGATCGGCCCGCGTCTGATTAGCTAGTTGGTGAGGTAATGGCTCACCAAGGCGACGATCAGTAG
>F0OV55004JJSH4
AGCACTGTAGAGAGTTTGATCCTGGCTCAGGATGAACGCTGGCGGCATGCCTAATACATGCAAGTCGAACGCACTAGTTTACTAGTGAGTGGCGAACGGGTGAGTAACACGTAGATAACCAACCCTAAAGACGAGGATAACCCGGGGAAACCTGGACTAATACTGGATAGGAGCTAATTTCACAAGGGATTAGTTTTAAAGGCGCATTAAAGCGCCGCTATAGGATGGGACTGCGTCGCATTAGCTAGTTGGTGGGGTAACGGCCTACCAAGG
>F0OV55004IHZOK
AGCACTGTAGAGAGTTTGATCCTGGCTCAGATTGAACGCTGGCGGCAGGCTTAACACATGCAAGTCGAGCGGTAACAGGTCCTTCGGGATGCTGACGAGCGGCGGACGGGTGAGTAATGCTTAGGAATCTGCCTGGTAGTGGGGGATAGCGTGGGGAAACTCACGCTAATACCGCATACGACCTACGGGTGAAAGAGGGGGATCTTCGGACCTCTTGCTATCGGATGAGCCTATGTCCTATCAGCTAGTTGGG
>F0OV55004H6B83
AGCACTGTAGAGAGTTTGATCCTGGCTCAGGATGAACGCTGGCGGCATGCCTAATACATGCAAGTCGAACGAATTGACCTTCGGGTCAGTTAGTGGCGAACGGGTGAGTAACACGTAGATAACCAACCCTAAAGACGAGGATAACCCGGGGAAACCTGGACTAATACTGGATAGGAGCTATTTTCAAAAGAGGATAGTTTTAAAGATGCCTTAAAGCATCGCTATAGGCTGGGACTGCGTCGCATTAGCTAGTTGGTGGAGTAACGG
>F0OV55004IOUKG
AGCACTGTAGAGAGTTTGATCCTGGCTCAGGGTGAACGCTGGCGGCGTGCTTTACACATGCAAGTTGAACGAGAACTCGGAGGTTCTTACTTCGGTAAGAAAGGAAGAGGGACAGTAGCGAACGAGTGAGTAACACGTAGTAACCTGCCCACTGGAGGGGGAGAACCACTGGAAACGGTGGCTAATACCGCATAAGCCCGAAAGGGAAAGCAATTTATTGTGCCGGTGGAGGGGACTGCGGGCCATCAGGAAGATGGTGAGGTAAAAGCTCACCAAACCGG
>F0OV55004INZ34
AGCACTGTAGAGAGTTTGATCCTGGCTCAGAATGAACGCTGGCGGTAGGCTTAACACATGCAAGTCGGACGGTAGCAGGAATATTGCTTGCAATATTTGCTGACGAGTGGCGGACGGGTGAGTAATGCCTGGGAATCTACCCTATAGTTGGGGACAACGTATGGAAACGTACGCTAATACCGAATACGCTCTAAGGAGTAAAGCGGGGGATCTTCGGACCTCGCGCTATAGGATGAGCCCAGGTGAGATTAG
>F0OV55004I6HC0
AGCACTGTAGAGAGTTTGATCCTGGCTCAGATTGAACGCTGGCGGCATGCCTAACACATGCAAGTCGAGGGGTAACGCGGGAAAGCTTGCTTTCCTGGCGACGACCGGCGGACGGGTGAGTAACGCGTGGGAATCTGCCTAGTAGTGGGGGACAACTCGGGGAAACTCGAGCTAATCCCGCATACGCCCTACGGGGGAAAGCGGGGGATCTTCGGACCTCGCGCTATTAGATGAGCCCGCGTCTGATTAGCTTGTTGGTGGGGTAAAGGCCT
>F0OV55004J0XI6
AGCACTGTAGAGAGTTTGATCCTGGCTCAGGATAAACGCTGGCGGCATGCCTAATACATGCAAGTCGAACGGATCAGCTTAGGCTGGTTAGTGGCGAACGGGTGAGTAACACGTAAGTAACCCAACCTTCAGACGAGGATAACTGCTGGAAACGGTAGCTAATACTGGATAGGATTATCGATAGGATGATTGATAATTTAAAGGCGCTTTCGGGCGGTACTGGAGGAGGGGCTTGCGGCGCATTAGATAGTTGGTGAGG
>F0OV55004H3JBD
AGCACTGTAGAGAGTTTGATCCTGGCTCAGGACGAACGCTGGCGGCGTGCTTAACACATGCAAGTCAAGGAGAAAAGGAATCTTCGGAATTCTGAGTAAACTGGCGAACGGGTGAGTAACACGTAGGTAACCTACCCATAAGACAGGGATAACTTTGCTAACGCGGAGCTAATACCTGATAATATTTTCAATTCGCATGTTTTGAAAATCAAAGTTGCCCTCGGGTAACACTTATGGATGGACCTGCGCCCCATTAGCTAGTTGGTAGGGTAAAAG
>F0OV55004IHXRY
AGCACTGTAGAGAGTTTGATCCTGGCTCAGATTGAACGCTGGCGGCAGGCTTAACACATGCAAGTCGAGCGGTAACAGGGGGTGCTTGCACCCCGCTGACGAGCGGCGGACGGGTGAGTAATGCATAGGAATCTGCCCAGTAGTTGGGGATAGCCCGGGGAAACCCGGATTAATACCGAATACGCCCTACGGGGGAAAGCAGGGGATCTTCGGACCTTGCGCTATTGGATGAGCCTATGTCGGATTAGCTAGTTGGTGGGGTAACGG
>F0OV55004JJNWT
AGCACTGTAGAGAGTTTGATCCTGGCTCAGATTGAACGCTGGCGGCATGCCTTACACATGCAAGTCGAACGGCAGCACGGGGGCAACCCTGGTGGCGAGTGGCGAACGGGTGAGTAATGCATCGGAACGTGCCCAGTAGTGGGGGATAACCAGTCGAAAGACTGGCTAATACCGCATACGACCTACGGGTGAAAGCGGGGGACCGTAAGGCCTCGCGCTATTGGAGCGGCCGATGTCTGATTAGCTAGTTGGCGGGGTAAG
>F0OV55004IOC8H
AGCACTGTAGAGAGTTTGATCCTGGCTCAGGATGAACGCTAGCGGCAGGCCTAATACATGCAAGTCGAACGGTAGGTTTTTCTTCGGAGAGACCGAGAGTGGCGCACGGGTGCGTAACACGTATGCAACCTACCTCTTACAGGGGGATAGCCCGGAGAAATTCGGATTAATACCCCATGGCATCAAGCGATCGCATGGTTGTTTGATTAAAGATTCATCGGTAAGAGATGGGCATGCGTCTGATTAG
>F0OV55004H55AK
AGCACTGTAGAGAGTTTGATCCTGGCTCAGATTGAACGCTAGCGGCATGCTTAACACATGCAAGTCGAACGGTAACAGGCCTGGCTTGCTAGGCGCTGACGAGTGGCGGACGGGTGAGTAACACGTGAGTAACCTGCCTTCTTCTGGGGAATAACACAGAGAAATTTGTGCTAATACCGCATAAAGTCACGACTGGGCATCCAGATGTGACCAAAGGAGTAATCCGGAGGAAGATGGACTCGCGTCCG
>F0OV55004JUCDX
AGCACTGTAGAGAGTTTGATCCTGGCTCAGGATGAACGCTAGCGGAACGCCTAACACATGCAAGTCGAACGATTCTCTTTTGAAGCTTGCTTCAGAAGATGCAATAGTGGCAGACGAGCGAGTAACGCGTACTTAACTTGCCCTCAAGATGGGAACAACTACAGAGATGTAGCTAATTCCCAATATGCTCACGATGGTGAAATCCCGATGTGGAAGGAAAGTATTTATCGTCTTGGAGGAGGTAGGGG
>F0OV55004JJT89
AGCACTGTAGAGAGTTTGATCCTGGCTCAGAGCGAACATTGGCGGCGCGTTTAACACATGCAAGTCGAGCGAGAAAACTTCTTCGGAAGTGAGTAGAGCGGCGAACGGGTGAGTAACACGTGAGTGACCTGCCCCCAAGCTTGGGATAGCCACGGGAAACTGTGGGTAATACCGGATGCGACTTTATTATTAGAAGATGAAGTTGAAAGCGTGGGACCCTTCGGGGCCACGTACTTGGGGATGGGCTCGCGTCCCATTAGCTAGTTGGAG
>F0OV55004I6HBN
AGCACTGTAGAGAGTTTGATCCTGGCTCAGAGTGAACGCTGGCGGCGTGCTTAACACATGCAAGTCGAACGATGAAGTCTTTGCTTGCAAAGACGGATTAGTGGCGCACGGGTGAGTAATGTATAGCTAACCTGCCCTTTAGTGGGGGACAACAGTTGGAAACGACTGCTAATACCCCATACTCCTTTTTACTCTAAGGTAAATTGGGAAAGATTTATTGCTAAAGGATGGGGCTGTATCGTATCAGCTAGTTGGTGAGGTAA
>F0OV55004I4RH1
AGCACTGTAGAGAGTTTGATCCTGGCTCAGGACGAACGCTGGCGGCGTGCCTGACACATGCAAGTCGAGCGGGGTAAATTGAGTGGTTTTCCACGAGATTTACCCAGCGGCGGACGGGTGAGTAACACGTAGGCAACCTACCCACCACACGGGGATAGCCCTGGGAAACCGGGGGTAATACCCGATACCTTTACTGGTCGCATGGCTGGTAAAGAAAGCGATTTAGCGGTGGTGGATGGGCCTGCGGCCCATCAGCTAGTTGGCGGGGTAACGGCCCACCAAGG
>F0OV55004IDIY8
AGCACTGTAGAGAGTTTGATCCTGGCTCAGGACGAACGCTGGCGGCGTGCCTAACACATGCAAGTCGAGCGGGGATGGGGCGGGCAGGTAACTGTTTAGCCTATCCTAGCGGCGGACGGGTGAGTAACGCGTGAGCAACCAACCTTGTACTGGGGGATAACAGCTGGAAACAGCTGCTAATACCGCATAAGACTACGGCGCCGCATGGTGCTGTAGTAAAAGGCGCCTTAAGGCGTCGGTACAAGACGGGCTCGCGTCCCA
>F0OV55004I0WB3
AGCACTGTAGAGAGTTTGATCCTGGCTCAGGACGAACGCTGGCGGCGTGCCTAATACATGCAAGTCGAGCGGGGCTGTCTGCGTGAGGCCTTCGGGCGGATCGCAGGGAGCCCAGCGGCGAACGGGTGCGTAACACGTGGGCAACCTGCCCCGAGGACCGGGATAACTCCGGGAAACCGGAGCTAATACCGGATAGGACGGCGGACCGCATGGTCCGCCGTGGAAAGGCGGCGCGAGCTGCCACCTCGGGATGGGCCCGCGGCCCATTAG
>F0OV55004IQJU6
AGCACTGTAGAGAGTTTGATCCTGGCTCAGATTGAACGCTGGCGGCATGCTTTACACATGCAAGTCGAACGGCAGCACGGGAGCTTGCTCCTGGTGGCGAGTGGCGAACGGGTGAGTAATGCATCGGAACGTACCCAGTCGTGGGGGATAACTACGCGAAAGCGTAGCTAATACCGCATACGTCCTACGGGAGAAAGCAGGGGATCGCAAGACCTTGCGCGATTGGAGCGGCCGATGTCTGATTAG
>F0OV55004I8B8Y
AGCACTGTAGAGAGTTTGATCCTGGCTCAGAACGAACGCTAGCGGTGCGCCTAACACATGCAAGTCGAGCGATATAGCGGCGAACGGGTGAGTAACACGTTAGAACCTGCCTCGAACTCAGGGATAGCCATCCGAGAGGATGATTAATACCGGATAGTCCCGAAAGGGTAAAGATTTTTCGGTTCGAGAGGGGCCTGCGGCCTATCAGCTAGTTGGTAAGGTAATGGCTTACCAAGGCTATGACGGGTAACTGGTGTGAGAG
>F0OV55004JL0J5
AGCACTGTAGAGAGTTTGATCCTGGCTCAGAACGAACGCTGGCGGCGTGCTTAATACATGCAAGTCGAACGTGAAGCCCTGGCTTGCCAGGGTGGAAAGTGGCGAACGGGTGAGTAACACGTAAATAATCTACCTCTAAGTTTGGGATAACCTTGCCAACGCGGGGCTAATACCGGATGTGGTCACGAAAACGCATGTTTTTGTGATTAAAGATGCAAATCGCTTAGAGATGAGTTTGCGGCCCATTATGCTTGTTGGTAGGGTAACGG
>F0OV55004JLT4W
AGCACTGTAGAGAGTTTGATCCTGGCTCAGGACGAACGCTGGCGGCGTGCCTAACACATGCAAGTCGAGCGGAGATTTAAGTTTACTTAGATCTTAGCGGCGGACGGGTGAGTAACGCGTGAGTAACCTGCCTTATACAGAGGGATAGCCTTGGGAAACCTGGATTAATACCTCATGACATAGTGCGATCGCATGATGGTGCTATCAAAATGAATGTGGTATAAGATGGACTCGCGT
>F0OV55004H89LT
AGCACTGTAGAGAGTTTGATCCTGGCTCAGAACGAACGCTGGCGGCATGCCTAACACATGCAAGTCGAACGGCTCTTCGGAGCAGTGGCGCACGGGTGAGTAACGCGTGGGAACCTACCCTGAGGTTCGGAATAACGGCTGGAAACGGCCGCTAATACCGGATGTGTCCTGTGGGGCAAAGGCTTGCCGCCTTGGGAGGGGCCCGCGTCCGATTAGCTAGTTGGTGGGGTAAAGGCCTACCAAGGCGACGATCGGTAGCT
>F0OV55004IFH1R
AGCACTGTAGAGAGTTTGATCCTGGCTCAGGATGAACGCTAGCGACAGGCTTAACACATGCAAGTCGAGGGGCAGCATAAAAGTAGCAATACTTTGGTGGCGACCGGCGCACGGGTGAGTAACGCGTATGCAACCTACCTATCAGAGGGGGATAACCCGGCGAAAGTCGGACTAATACCGCATAAAACAGGGGCACCGCATGGTGATATTTGTTAAAAATTTATTGCTGATAGATGGGCATGCGTTCCATTAGGTAG
>F0OV55004ITY6S
AGCACTGTAGAGAGTTTGATCCTGGCTCAGAGTGAACGCTGGCGGCGTGCTTAACACATGCAAGTCGAACGGTAACAGATAGAAGCTTGCTTCTATGCTGACGAGTGGCGCACGGGTGAGTAATATATAGGTAATGTGCCCCGCAGACCGGGATAGCCACTGGAAACGGTGATTAATACTGGATACTCCTTCTTCTTTTAAGAGAGGTTGGGAAATGGATTCCGCTGCGGGATCGGCCTATATCCTAT
>F0OV55004IE7XF
AGCACTGTAGAGAGTTTGATCCTGGCTCAGATTGAACGCTGGCGGCATGCCTTACACATGCAAGTCGAACGGCAGCACGGGGGCAACCCTGGTGGCGAGTGGCGAACGGGTGAGTAATGCATCGGAACGTGCCCAGTAGTGGGGGATAACCAGTCGAAAGACTGGCTAATACCGCATACGACCTAAGGGTGAAAGCGGGGGACCGTAAGGCCTCGCGCTATTGGAGCGGCCGATGTCTGATTAGCTAGTTGGCGGGGTAAG
>F0OV55004I82X9
AGCACTGTAGAGAGTTTGATCCTGGCTCAGGATCAACGCTGGCGGCGTGCATGAGACATGCAAGTCGAACGGACGCTTACGGGCTTGCCTGTAAGCGTTAGTGGCGGACGGCTGAGTAACGCGTAGGTGACCTGCCCCGAAGTGGGGAATAACTGCCCGAAAGGGTGGCTAATACCGCATGTGGTGATGCGTTCAGACGCATCAGTAAAGCCGCAAGGCGCTTCGGGAGGGGCCTGCGTCCGATTAG
>F0OV55004IMDGZ
AGCACTGTAGAGAGTTTGATCCTGGCTCAGAACGAACGCTGGCGGCGTGCTTAACACATGCAAGTCAAGGAGAGGATTCCTTTCGGGGAATTAGTAAACTGGCGCACGGGTGAGTAACATGTAAGTAACCTACCCTTAGGATTGGGATAACTTTGAGAAATTAGGGCTAATACCGAATGATACAATGAGCTCGCATGGGCTTATTGTTAAAGTTGCTTTTGTAACACCTAAGGATGGGCTTGCATCCAATTAGTTTGTTGGCGGAGTAAAACG
>F0OV55004H8K24
AGCACTGTAGAGAGTTTGATCCTGGCTCAGGACGAACGCTGGCGGCGTGCCTAACACATGCAAGTCAAAGTGCAAGTAACTTCGGTTATGAGTACTTGGCGCAAGGGTGAGTAAGGCATAGGTAATCTGCCCTTTGGACTGGGATAACCTCGAGAAATCGAGGACAATACCAGATGATGCAGCGGAACCGCATGGTTATGTTGTTAAAGATTTATCGCCAAAGGATGAGCCTATGTTCCATCAGGTTAG
>F0OV55004I3W8T
AGCACTGTAGAGAGTTTGATCCTGGCTCAGATTGAACGCTGGCGGAATGCTTTACACATGCAAGTCGGGCGGCAGCATGGACTTCGGTCTGATGGCGAGCGGCGAACGGGTGAGTAATGCATCGGAACGTACCCAGTCGTGGGGGATAACTACGCGAAAGCGTAGCTAATACCGCATACGTCCTACGGGAGAAAGCAGGGGATCGCAAGACCTTGCGCGATTGGAGCGGCCGATGTCTGATTAG
>F0OV55004JDM67
AGCACTGTAGAGAGTTTGATCCTGGCTCAGAACGAACGCTGGCGGCAGGCCTAACACATGCAAGTCGAGCGCACCCTTCGGGGCGAGCGGCGGACGGGTTAGTAACGCGTGGGAACGTACCCTTTTCTACGGAATAGCCTCGGGAAACTGAGAGTAATACCGTATACGCCCTTCGGGGAAGATTATCGGAGAAGGATCGGCCCGCGTTAGATTAGGTAGTTGGTGGGTAATGGCCTACCAAGCCTACGATCTATAGCTGGTTTTAGAGG
>F0OV55004IO0M8
AGCACTGTAGAGAGTTTGATCCTGGCTCAGGACGAACGCTGGCGGCGTGCCTAATACATGCAAGTCGAGCGGACCGAAGGGAGCTTGCTCTTTTAGGTTAGCGGCGGACGGGTGAGTAACACGTGGGCAACCTGCCCTGCAGACTGGGATAACTTCGGGAAACCGGAGCTAATACCGGATAACACCGAAAACCGCATGGTTTTCGGTTGAAAGGCGGCTTTTAGCTGTCACTGCAGGATGGGCCCGCGGCGCATTAGCTAGTTGGTGAGG
>F0OV55004IDSJH
AGCACTGTAGAGAGTTTGATCCTGGCTCAGGATGAACGCTAGCGACAGGCCTAACACATGCAAGTCGAACGGGATTTATCCTTCGGGGTAATGAGAGTGGCGCACGGGTGAGTAACGCGTATGCAACCTACCTGTAACTGGGGAATAGCTCCCTGAAAGGGGAATTAACACCGCATAAGACCACACTTTCGCATGGAAGAGTGGTAAAATATTTATAGGTTACAGATGGGCATGCGTGACATTAGTTTGTTGGTGAGGTAACGG
>F0OV55004H4QR7
AGCACTGTAGAGAGTTTGATCCTGGCTCAGGACGAACGCTGGCGGCGTGCCTAATACATGCAAGTCGAGCGGGGCTTTCTGCGTGAGGCCTTCGGGCGGATTGCAGGGAGCCCAGCGGCGAACGGGTGCGTAACACGTGGGCAACCTGCCCCGAGGACCGGGATAACTCCGGGAAACCGGGGCTAATACCGGATAAGACCGAAGATCGCATGATCTTTGGGTGAAAGGCGGCATTCGCTGTCACTTACAGATGGGCCCGCGGCG
>F0OV55004ICBI6
AGCACTGTAGAGAGTTTGATCCTGGCTCAGATTGAACGCTGGCGGAATGCTTTACACATGCAAGTCGGGCGGCAGCATGGACTTCGGTCTGATGGCGAGCGGCGAACGGGTGAGTAATGCATCGGAACGTACCCAGTCGTGGGGGATAACTACGCGAAAGCGTAGCTAATACCGCATACGTCCTACGGGAGAAAGCAGGGGATCGCAAGACCTTGCGCGATTGGAGCGGCCGATGTCTGATTAG
>F0OV55004JEQL7
AGCACTGTAGAGAGTTTGATCCTGGCTCAGGACGAACGCTGGCGGCGGGCTTAACACATGCAAGTCGCGGGAGAAGCTGCCCTTCGGGGCAGCGGAGACCGGCGGATGGGTGAGTAACGCGTAGGTAATTTGCCGTTAGGCCGGGGATAACCCACCGAAAGGTGAGCTAATACCGGATAATGCAGCGGCCCCGCATGGGGACAGTTGTTAAAGCCTTCGGGCGCCTAACGATGAGCCTGCGTGCCATTAGCTAGTTGGTAGGGTAACGGCCT
>F0OV55004IAQH3
AGCACTGTAGAGAGTTTGATCCTGGCTCAGAACGAACGCTGGCGGCATGCCTAACACATGCAAGTCGAACGGAACTTCGGTTCAGTGGCGGACGGGTGAGTAACGCGTAGGAACCTGCCGAGTAGTGGGGAATAACAGCTGGAAACGGCTGCTAATACCGCATACGCCCTTCGGGGAAGATTTATCGCTATTTGAGGGTCCTGCGTTCGATTAGCTTGTTGGCGGGGTAACGGCCCACCAAGGCAACGATCGATAGCTGGT
>F0OV55004I2SU3
AGCACTGTAGAGAGTTTGATCCTGGCTCAGGACGAACGCTGGCGGCGTGCCTAAGACATGCAAGTCGAGCGGGGAGATTGGGGGTTTTCCCTGGTCTCCTGAGCGGCGGACGGGTGAGTAACACGTGGGTAACCTGCCCGGCAGTGGGGGATAACCCTGGGAAACCGGGGCTAATACCGCATACGGTCCGAGTCCCGCATGGGGCTTGGAAGAAAGGCCGTCCGTGGGGGCGGTCGCTGCCGGAGGGGCCCGCGGCCCATTAGCTAGTTGGTAGGGTAATGGCCTACCAAGG
>F0OV55004IF6GL
AGCACTGTAGAGAGTTTGATCCTGGCTCAGAACGAACGCTGGCGGCGTGCTTAACACATGCAAGTCGTACGTGAAAGGGACTTCGGTCCTGAGTAAAGTGGCGCACGGGTGTGTAACACGTGGATAATCTACCCTTTAGCCGGGAATAACCCATCGAAAGGTGTGCTAATACCGGATAATACTGTGAGACTGAGGTTGGGCAGTCAAAGAGAGCCTCTGTTTACAAGCTCTCACTAAAGGATGAGTCCGCGTACCATTAG
>F0OV55004I0TM8
AGCACTGTAGAGAGTTTGATCCTGGCTCAGAACGAACGCTGGCGGCGTGCTTAACACATGCAAGTCGAACGCGAAAGGGTTCCTCGGAACTTGAGTAGAGTGGCGCACGGGTGAGTAACGCGTAAGTGATCTACCCCTGTATCTGGAATAACTATGGGAAACTGTAGCTAATACCGGATACGTTCATGTGATTGCGTTCATGTGGAGAAAGATGGCCTCTGACATAAGCTATCGTACAGGGAGGAG
>F0OV55004IBBS5
AGCACTGTAGAGAGTTTGATCCTGGCTCAGGATGAACGCTGGCGGCGTGCCTAACACATGCAAGTCGAACGGTCACCCTTGGATTCGTCTGGGGGTGGGAGTGGCGAACTGGTGAGTAACACGTAGGTGACCTACCCTGGAGAGGGGAATAACTGCTGGAAACGGTGGCTAATGCCCCATGAGCTCGGCGATTCGTTTTGTCGAGTAAAGCTCCGGCGCTCTGGGAGGGGCCTGCGGCCCATCAGGTAGTTGGTAGGGTAACGGCCT
>F0OV55004IU962
AGCACTGTAGAGAGTTTGATCCTGGCTCAGGACGAACGCTGGCGGCGTGCCTAATACATGCAAGTCGAGCGGACCGAAGGGAGCTTGCTCCTTTAGGTTAGCGGCGGACGGGTGAGTAACACGTGGGCAACCTGCCCTGCAGACTGGGATAACTTCGGGAAACCGGAGCTAATACCGGATAACACCGAAAACCGCATGGTTTTCGGTTGAAAGGCGGCATTAGCTGTCACTGCAGGATGGGCCCGCGGCGCATTAGCTAGTTGGTG
>F0OV55004H3NUS
AGCACTGTAGAGAGTTTGATCCTGGCTCAGAACGAACGCTGGCGGCAGGCCTAACACATGCAAGTCGAGCGCACCTTTCGGGGTGAGCGGCGGACGGGTGAGTAACACGTGGGAACGTACCCTTCTCTGCGGGATAGCCACTGGAAACGGTGAGTAATACCGCATACGCCCTCGGGAAGGATTATTCGGGAGGATCGGCCGCGTCTGATTAGGTAGTTGGTGGGTAACGGCCGTACCAAGCCTACGATCAGTAGCTGGTTTGAGAGG
>F0OV55004IV8JW
AGCACTGTAGAGAGTTTGATCCTGGCTCAGGACGAACGCTGGCGGCGTGCCTAACACATGCAAGTCTACTCAGCAATGGGTGGCGAACGGGTGAGTAACGCGTAGACAATCTGCCCTTTAATCACGGATAACCTAGTGAAAACTGGACTAACACGGGATGTGGTCGCGATATGGCATCATATGCGATCAAAGACGTAGTCGTTAAAGGAGGAGTCTGCGTAACATTAGCTAGTTGGTAAGGTAACGGCTTACCAAGG
>F0OV55004ITLPI
AGCACTGTAGAGAGTTTGATCCTGGCTCAGAACGAACGCTGGCGGCGTGCCTAATACATGCAAGTCGAGCGCGGGAAGCTTTTTGAAGCCTTCGGGTGGACGAAAGTGGAACGAGCGGCGAACGGGTGAGTAACACGTGGGCAACCTGCCTGTAAGACCGGGATAACTTCGGGAAACCGAAGCTAATACCGGATAGGATCCGAGACCGCATGGTTTTGGATGGAAAGATGGCTTTGGCTATTGCTTACAGATGGGCCCGCGGCGCATTAG
>F0OV55004H8L1T
AGCACTGTAGAGAGTTTGATCCTGGCTCAGGATGAACGCTGGCGGCATGCCTAATACATGCAAGTCGAACGCACTAGTTTACTAGTGAGTGGCGAACGGGTGAGTAACACGTAGATAACCAACCCTAAAGACGAGGATAACCCGGGGAAACCTGGACTAATACTGGATAGGAGCTAATTTCACAAGAGATTAGTTTTAAAGGCGCATTAAAGCGCCGCTATAGGATGGGACTGCGTCGCATTAGCTAGTTGGTGGGGTAACGGCCT
>F0OV55004I68BL
AGCACTGTAGAGAGTTTGATCCTGGCTCAGGACGAACGCTGGCGGCGTGCCTAACACATGCAAGTCTACTCAGCAATGGGTGGCGAACGGGTGAGTAACGCGTAGACAATCTGCCCTTTAATCACGGATAACCTAGTGAAAACTGGACTAAAACGGGATGTGGTCGCGATATGGCATCATATGCGATCAAAGACGTAGTCGTTAAAGGAGGAGTCTGCGTAACATTAGCTAGTTGGTAGGGTAATGGCCTACCAAGG
>F0OV55004JWDRB
AGCACTGTAGAGAGTTTGATCCTGGCTCAGATTGAACGCTGGCGGCAGGCCTAACACATGCAAGTCGAGCGGTAGAGAGAAGCTTGCTTCTCTTGAGAGCGGCGGACGGGTGAGTAATGCCTAGGAATCTGCCTGGTAGTGGGGGATAACGTTCGGAAACGGACGCTAATACCGCATACGTCCTACGGGAGAAAGCAGGGGACCTTCGGGCCTTGCGCTATCAGATGAGCCTAGGTCGGATTAGCTAGTTGGTGGGG
>F0OV55004JCS3M
AGCACTGTAGAGAGTTTGATCCTGGCTCAGAACTAACGCTGGCGGCGCGTCTTAAGCATGCAAGTCGGACGGGAACCTGAGCTTCGGCTTGGGGGAGAGTGGCGAACGGGTGAGTAACACGTAGACGACCTGCCCTGGAGAGGGGGATAACTGTTGGAAACGGCAGCTAATACCCCGTAGGCTCGATGCGGAAGTATTGAGTGAGAAGTTCCGGCGCTCCGGGAGGGGTCTGCGGCCTATCAGCCAGTTGGTGGGGGTAGAGGCCTACCAAGGG
>F0OV55004IIXV6
AGCACTGTAGAGAGTTTGATCCTGGCTCAGATTGAACGCTGGCGGCATGCTTAACACATGCAAGTCGAACGGAAACGATGGTAGCTTGCTACCAGGCGTCGAGTGGCGGACGGGTGAGTAATGCATGGGAATCTGCCTATCAGTGGGGGATAACTTGGGGAAACTCAAGCTAATACCGCATATTCTCTGAGGAGGAAAGGCTTCGGCCGCTGATAGATGAGCCCATGTCGGATTAG
>F0OV55004ISZ4S
AGCACTGTAGAGAGTTTGATCCTGGCTCAGGACGAACGCTGGCGGCGTGCCTAATACATGCAAGTCGAGCGGACCGAAGGGAGCTTGCTCCTTTAGGTTAGCGGCGGACGGGTGAGTAACACGTGGGCAACCTGCCCTGCAGACTGGGATAACTTCGGGAAACCGGAGCTAATACCGGATAACACCGAAAACCGCATGGTTTTCGGTTGAAAGGCGGCATTAGCTGTCACTGCAGGATGGGCCCGCGGCGCATTAGCTAGTTGGTG
>F0OV55004IH5XB
AGCACTGTAGAGAGTTTGATCCTGGCTCAGGACGAACGCTGGCGGCGTGCCTAATACATGCAAGTCGAGCGGGGCTTTCTGCGTGAGGCCTTCGGGCGGATCGCAGGGAGCCCAGCGGCGAACGGGTGCGTAACACGTGGGCAACCTGCCCCGAGGACCGGGATAACTCCGGGAAACCGGAGCTAATACCGGATAGGACGGCGGACCGCATGGTCCGCCGTGGAAAGGCGGCGCAGCTGCCACCTCGGGATGGGCCCGCGGCCCATTAG
>F0OV55004IEPBW
AGCACTGTAGAGAGTTTGATCCTGGCTCAGGACGAACGCTGGCGGCGTGCCTAATACATGCAAGTCGAGCGGACCGAAGGGAGCTTGCTCTTTTAGGTTAGCGGCGGACGGGTGAGTAACACGTGGGCAACCTGCCTGTAAGACCGGGATAACTCCGGGAAACCGGGGCTAATACCGGATAAGACCGAAGATCGCATGATCTTTGGGTGAAAGGCGGCATTCGCTGTCACTTACAGATGGGCCCGCGGCGCATTAGCTAGTTGGTG
>F0OV55004H82DF
AGCACTGTAGAGAGTTTGATCCTGGCTCAGGATGAACGCTAGCGGGAGGCTTAACACATGCAAGTCGAGCGGGATCCCCTTCGGGGGTGAGAGCGGCGCACGGGTGCGTAACGCGTATGCAACCTGCCTTGTACAGGGGGATAGCCCATGGAAACGTGGATTAATACCCCATAGCATTGTTAGATCGCATGGTTTAACAATTAAAGCTTAGGTGGTACAAGATGGGCATGCGTAGGATTAGCTAGTAGGTGAGGTAACGG
>F0OV55004IG7NF
AGCACTGTAGAGAGTTTGATCCTGGCTCAGATTGAACGCTGGCGGCATGCCTTACACATGCAAGTCGAACGGCAGCACGGACCTCGGTCTGGTGGCGAGTGGCGAACGGGTGAGTAATGTATCGGAACGTACCTTTCAGTGGGGGATAACGTAGCGAAAGTTACGCTAATACCGCATATTCTGTGAGCAGGAAAGCAGGGGATCGCAAGACCTTGCGCTGATTGAGCGGCCGATATCAGATTAG
>F0OV55004JEQ9G
AGCACTGTAGAGAGTTTGATCCTGGCTCAGAACGAACGCTGGCGGCGTGCTTAACACATGCAAGTCGAATGTGAATCGACCTTCGGTCGAGGAAAGTGGCGCACGGGTGAGTAACACGTGGATAATCTACCCAATGATCCGGGATAACACTTCGAAAGGGGTGCTAATACCTGATAAGCCCACAGGCTCTTCGGAGTTTGCGGGAAAAGGTGGGGACCTTCGGGCCTGCCGCCATTGGATGAGTCCGCGGCCCATTAGCTAGTTGGG
>F0OV55004H2ML1
AGCACTGTAGAGAGTTTGATCCTGGCTCAGGACGAACGCTGGCGGCGTGCTTAACACATGCAAGTCAAGGCAGAAAATACTTTCGGGTATGAGTAAACTGGCGAACGGGTGAGTAACATGTAGGTAATTTACCTTTGAATGGGGGATAGCCACGGGAAACTGTGATTAATACCGCATAAAGTCCGATTACGATGGTATTCGGATGAAAGTTGGGGACTTTCGGGCCCAACGTTTGAAGATAAGCCTGCATCTGGTTAGTTAGTTGGTAGGGTAATGG
>F0OV55004IQPOB
AGCACTGTAGAGAGTTTGATCCTGGCTCAGAACGAACGCTGGCGGCATGCCTAACACATGCAAGTCGAACGAGAACGCTCCTTCGGGAGTTAGTAGAGTGGCGCACGGGTGAGTAACGCGTGGGAACCTGCCAAGCAGTATGGAATAACCTTTGGAAACGAAGGCTAATACCGTATACGCCCTTCGGGGGAAGATTTATCGCTGTTTGATGGTCCGCGTCTGATTAGCTAGTTGGTAAGGTAACGGCTTACCAAGGCGACGATC
>F0OV55004JFX66
AGCACTGTAGAGAGTTTGATCCTGGCTCAGGACGAACGCTGGCGGCGTGCCTAATACATGCAAGTCGAGCGGGGCTTTCTGCGTGAGGCCTTCGGGCGGATCGCAGGGAGCCCAGCGGCGAACGGGTGCGTAACACGTGGGCAACCTGCCCCGAGGACCGGGATAACTCCGGGAAACCGGAGCTAATACCGGATAGGACGGCGGACCGCATGGTCCGCCGTGGAAAGGCGGCGCGAGCTGCCACCTCGGGATGGGCCCGCGGCCCATTAG
>F0OV55004H8U9I
AGCACTGTAGAGAGTTTGATCCTGGCTCAGGACGAACGCTGGCGGCGTGCTTAACACATGCAAGTCAAGGAGAAAGGGAATCTTCGGAATCCCGAGTAAACTGGCGCACGGGTGAGTAACACGTAGGCAACCTACCTTCGAGTGGGGAATAACATCGGGAAACCGGTGCTAATACCGCATGACATTTTGTTGTCGCATGGCAACGAAATTAAAGACTTGTCGCTCGAAGATGGGCCTGCGTCCTATTAGCTTGTTGGTGAGGTAACGG
>F0OV55004INFPN
AGCACTGTAGAGAGTTTGATCCTGGCTCAGATTGAACGCTGGCGGCATGCCTTACACATGCAAGTCGAACGAGAAAGCTGTCTTCGGACGGCAAGTACAGTGGCAAACGGGTGAGTAACGCGTGGGACATCTACCCTGATGAGGGGAATAACTCTCCGAAAGGAAAGCTAATACCGCATATACCGTGCAAACGGGAAAGGCCTTCGGGCCGCATCAGGAGGAGCCCGCGTCCGATTAGCTAGTTGGTGAGGTAATGG
>F0OV55004I4RU8
AGCACTGTAGAGAGTTTGATCCTGGCTCAGGATGAACGCTAGCGGTGCGCCTAACACATGCAAGTCGAGCGATATAGCGGCGAACGGGTGAGTAACACGTTGGAACCTGCCTCGAACTCAGGGATAGCCATCCGAAAGGATGATTAATACCGGATAGTCCCGAAAGGGTAAAGATTTTTCGGTTCGAGAGGGGCCTGCGGCCTATCAGCTAGTTGGTAAGGTAATGGCTTACCAAGGCTATGACGGGTAACTGGTGTGAGAG
>F0OV55004JFZSQ
AGCACTGTAGAGAGTTTGATCCTGGCTCAGAACGAACGCTGGCGGCATGCCTAACACATGCAAGTCGAACGAACCCTTCGGGGTGAGTGGCGCACGGGTGCGTAACGCGTGGGAACCTGCCCTTAGGTTTGGAATAACAGTGAGAAATCGCTGCTAATACCAAATAATGTCTTCGGACCAAAGATTTATCGCCTTTGGATGGGCCCGCGTTGGATTAGCTAGTTGGTGAGGTAATGGCTCACCAAGGCGACGATCCATAG
>F0OV55004JGIPL
AGCACTGTAGAGAGTTTGATCCTGGCTCAGGACGAACGCTGGCGGCGTGCCTAATACATGCAAGTCGAGCGGGGCTTTCTGCGTGAGGCCTTCGGGCGGATCGCAGGGGGCCCAGCGGCGAACGGGTGCGTAACACGTGGGCAACCTGCCCCGAGGACCGGGATAACTCCGGGAAACCGGAGCTAATACCGGATAGGACGGCGGACCGCATGGTCCGCCGTGGAAAGGCGGCGCGAGCTGCCACCTCGGGATGGGCCCGCGGCCCATTAGCTAGG
>F0OV55004IPWPE
AGCACTGTAGAGAGTTTGATCCTGGCTCAGGACGAACGCTGGCGGCGTGCCTAACACATGCAAGTCAAGGAGAAAGACTGGTTTCGGCCGGTCAAGTAAACTGGCGGACGGGTGAGTAACGCGTAGGCGACCTGCCCTTGTGTTTGGAATAACCCCGAGAAATTGGGGCTAATACCGAATGACGCATTGAGTATGCGTGTACTTGATGTTAAAGGTGCTGCAAGGTACCGCACAGGGATGGGCCTGCGTTCCATTAGTTAGATGGG
>F0OV55004JXUCW
AGCACTGTAGAGAGTTTGATCCTGGCTCAGGATGAACGCTAGCGGCAGGCCTAATACATGCAAGTCGAACGGTAAGGCTCTTTCGGGAGTACACGAGTGGCGAACGGGTGCGTAACGCGTATGCAACCTACCTTCAACTGGAGCATAGCCCCGAGAAATCGGGATTAATACTCCATAACATCCAGCTTCCGCATGTTAGCTGGATTAAAGTCCCGACGGTTGAAGATGGGCATGCGTGACATTAGTTAGTTGGTG
>F0OV55004ITPHE
AGCACTGTAGAGAGTTTGATCCTGGCTCAGGACGAACGCTGGCGGCGTGGATTAGGCATGCAAGTCGAACGGTAGTACCCCTTCGGGGGTATGAGAGTGGCGAACGGGTGAGTAACGCGTAGGTGATCTACCTTCAGATGGGGGACAACCCAGGGAAACTTGGGCTAATACCGCATGTGGCTGTAAAGCTAAAGCCGGCCTCTATTTATAAGCTGGTGTCTGGAGATGAGCCTGCGTCTGATTAGCTAGTTGGTGGGGTAACGG
>F0OV55004JEZ09
AGCACTGTAGAGAGTTTGATCCTGGCTCAGGATAAACGCTGGCGGCGTGCATAAAACATGCAAGTCGGACGAGTACCCGCAAGGGTGCTAGTGGCGGACGGCTGAGTAACACGTAAGTGACCTACCCCCCAGTGGGGAATAACTGCTCGAAAGAGTGGCTAATACCGCATGCGCTCACGGTTTCGCTATCGTGAGGAAAGCAGCAATGCGCTAGGGGATGGGCTTGCGGCCGATTAGCTAGTTGGTGAGGTAAGGG
>F0OV55004IN6GD
AGCACTGTAGAGAGTTTGATCCTGGCTCAGGATGAACGCTGGCGGCGTGCCTAACACATGCAAGTCGAACGAAGCACATATATCCGATCCTTCGGGTGACGACATCTGTGACTGAGTGGCGGACGGGTGAGTAACGCGTGGGTAACCTGCCCTGTACAGGGGGATAACAGTCAGAAATGACTGCTAATACCGCATAAGCGCACGATGGTAGCATTACCAGGTGTGAAAAACTCCGGTGGTACAGGA
>F0OV55004I6OOZ
AGCACTGTAGAGAGTTTGATCCTGGCTCAGAACGAACGCTGGCGGCGCGTTTTAAGCATGCAAGTCGCACGGCAAGGAGGACTTCGGTCCTCCCCAGAGTGGCGGACGGGTGAGTAACACGTGGACAACCTACCCTGCGGTCGGGGATAGCCCATGGAAACATGGGGTAATACCGGATGAGACCGGTGGTGCACAAGCACTGCCGAGGAAAGGCGCCAAGGCGGCGCCGCAGGATGGGTCCGCGGTCCATTAGCTAGTTGGTGAGG
>F0OV55004JYZYL
AGCACTGTAGAGAGTTTGATCCTGGCTCAGGACGAACGCTGGCGGCGTGGATTAGGCATGCAAGTCGAACGGTAGTACCCCTTCGGGGGTATGAGAGTGGCGAACGGGTGAGTAACGCGTAGGTGATCTACCTTCAGATGGGGGACAACCCAGGGAAACTTGGGCTAATACCGCATGTGGCTGTAAAGCTAAAGCCGGCCTCTATTTATAAGCTGGTGTCTGGAGATGAGCCTGCGTCTGATTAGCTGGTTGGTGGGGT
>F0OV55004JPAM9
AGCACTGTAGAGAGTTTGATCCTGGCTCAGGATGAACGCTAGCGGCGTGGATAAGGCATGCAAGTCGAACGGTCCGAAGCAATTCGGACAGTGGCGAACGGGTTAGTAACACGTAAATACATACCCCAGAGTCTCGCATAACCTATCGAAAGATAGGCTAATTCGAGATAGTTCCCGCAAGGGTAAAGATTTATCGCTCTGGGAATGGTCTGCGACCTATCAGCTTGTTGGTAAGGTAATGGCTTACCAAGGCTATGACGGGG
>F0OV55004IHUBB
AGCACTGTAGAGAGTTTGATCCTGGCTCAGAACGAACGCTGGCGGCAGGCCTAACACATGCAAGTCGAACGCACCGCAAGGTGAGTGGCAGACGGGTGAGTAACACGTGGGAACGTGCCCATCGGATCGGAATAACCCAGGGAAACTTGGGCTAAGACCGGATACGCCCTTTGGGGGAAAGATTCATCGCCGATGGATCGGCCCGCGTCTGATTAGCTGGTTGGTGGGGTAACGGCCCACCAAGGCGACGATCAGTAGCTGGT
>F0OV55004IWLGV
AGCACTGTAGAGAGTTTGATCCTGGCTCAGGATGAACGCTGGCGGCGTGCCTAACACATGCAAGTCGAGCGGAAATATTCTGAAGTATTCGTACGGAAGGGTATTTTAGCGGCGGACGGGTGAGTAACACGTGAGCAACCTGCCTTCAGCTGGGGAATAACATTGGGAGACCAGTGCTAATACCGCATGACATCACGAGAGGACATCCTCTGGTGATCAAAGGATTTCGATCCGGCCGAAGATGGG
>F0OV55004ISCOW
AGCACTGTAGAGAGTTTGATCCTGGCTCAGATTGAACGCTGGCGGCATGCTTAACACATGCAAGTCGAACGGTAACAGGCCTTCGGGCGCTGACGAGTGGCGGACGGGTGAGTAATACATGGGAATCTGCCCTTAGGTGGGGGATAACGTTGGGAAACTAACGCTAATACCGCATAACCTCTTTGGAGCAAAGCGTGGGATCTTCGGACCACGTGCCAAAGGATGAGCCCATGTCTGATTAGCTAGTTGGTGAGGTAACGG
>F0OV55004IRPUS
AGCACTGTAGAGAGTTTGATCCTGGCTCAGGACGAACGCTGGCGGCGTGCCTAATACATGCAAGTCGAGCGGGGCTTTCTGCGTGAGGCCTTCGGGCGGATCGCAGGGAGCCCAGCGGCGAACGGGTGCGTAACACGTGGGCAACCTGCCCCGAGGACCGGGATAACTCCGGGAAACCGGAGCTAATACCGGATAGGACGGCGGACCGCATGGTCCGCCGTGGAAAGGTGGCGCGAGCTGCCACCTCGGGATGGGCCCGCGGCCCATTAG
>F0OV55004IY33Q
AGCACTGTAGAGAGTTTGATCCTGGCTCAGAACGAACGCTGGCGGCGCGTCTTAAGCATGCAAGTCGAGCGGTAAGTCGGGTGCTTGCACCCGGCCTAGAGCGGCGGACTGGTGAGTAACACGTGGGTGATCTACCCGTAGGTTGGGGATAGCCATTAGAAATAGTGGGTAATACCGAATGTGGTTGGAGGATTATGATTCTCCAAAGAAAGGAGCTACGGCTCCGCCTGAGGATGAGCCCGCGTCCCATTAGCTAGTTGG
>F0OV55004IDW40
AGCACTGTAGAGAGTTTGATCCTGGCTCAGGATTAACGCTAGCGGCGTGCCTAATGCATGCAAGTCGAACGGTTCTGATTTATCAGAGTAGTGGCAAACGGGTGAGTAATGCGTAAGCAACCTGCCCTTAAGTGGGAATAATCTGCCGAAAGGTGGACTAATACCGCGTGTGGTCCTCTCTCGATGGAGGGAGGATTAAAGCCGTAAGGCGCTTAAGGAGGGCTTACGTCCTATCGAGGTAGTTGGTGGGTAACGCCTACCAAG
>F0OV55004IVOYM
AGCACTGTAGAGAGTTTGATCCTGGCTCAGAACGAACGCTGGCGGCGCGTCTTAAGCATGCAAGTCGAGCGGCAAGGGGTGCTTGCACCCCCTAGAGCGGCGGACTGGTGAGTAACACGTGGGTGACCTACCCAAAGGTTGGGGATAGCCATTAGAAATAGTGGGTAATACCGAATGTGGTTGGAGGATTTTGATCCTCTAAAGAAAGGAGCTCCGGCTCCGCCTTTGGATGGGCCCGCGTCCCATTAGCTAGTTGGTGAGGTAACGGCCC
>F0OV55004H4A3I
AGCACTGTAGAGAGTTTGATCCTGGCTCAGAACGAACGCTGGCGGCGTGCCTAACACATGCAAGTCGAACGCGAAAGTTTTCTTCGGAAAGCGAGTAGAGTGGCGCACGGGTGAGTAACACGTGGATAACCTGCCCTAGAGTCTGGGATAACACTTCGAAAGGGGTGCTAATACCGGATAAGCCCACGCCTTCTTCGGAAGAAGTGGGAAAAGATTTATTGCTCTAGGATGGGTCCGCGGTCCATTAGCTAGTTGGTGGGGTAATGGCCTACCAAGG
>F0OV55004IG10X
AGCACTGTAGAGAGTTTGATCCTGGCTCAGATTGAACGCTGGCGGCATGCCTTACACATGCAAGTCGAGCGGCAGCGCGGGGGCAACCCTGGCGGCGAGCGGCGAACGGGTGAGTAATGCATCGGAACGTGTCCTCTTGTGGGGGATAACCAGTCGAAAGACTGGCTAATACCGCATGAGATCGAGAGATGAAAGCGGGGGACCGCAAGGCCTCGCGCGAGAGGAGCGGCCGATGCCGGATTAG
>F0OV55004I07YQ
AGCACTGTAGAGAGTTTGATCCTGGCTCAGGATGAACGCTAGCGGCAGGCCTAATACATGCAAGCCGAGGGGCAGCACGATCTTCGGATCGGTGGCGACCGGCGCACGGGTGCGTAACGCGTATGCAACTTACCCACTACAGGGGGATAGCCCGGGGAAACCCGGATTAATACCCCATAATGCAGGGGATCCGCATGGATCTATTGTTAAAGATTTATCGGTAGTGGATGGGCATGCGTAGGATTAGCTAGTTGGTAG
>F0OV55004JG5G0
AGCACTGTAGAGAGTTTGATCCTGGCTCAGGATTAACGCTGGCGGCGTGCTTAACACATGCAAGTCGAACGAGAAGCTTTCACATGATTTCTTCGGATTGATTATGGGAGCGGAAAGTGGCGAACGGGTGAGTAACGCGTGGGTAACCAACCTTAGACTGGGGGACAACACAGGGAAACTTGTGCTAATACCGCATATATGCAGACATGGCATCATGATTGCAGGAAAGGCTTCGGCCGGTTTAAGACGGACCCGCG
>F0OV55004I46TA
AGCACTGTAGAGAGTTTGATCCTGGCTCAGGACGAACGCTGGCGGCGTGCCTAATACATGCAAGTCGAGCGGGGCTTTCTGCGTGAGGCCTTCGGGCGGATCGCAGGGAGCCCAGCGGCGAACGGGTGCGTAACACGTGGGCAACCTGCCCCGAGGACCGGGATAACTCCGGGAAACCGGAGCTAATACCGGATAGGACGGCGGACCGCATGGTCCGCCGTGGAAAGGCGGCGCGAGCTGCCACCTCGGGATGGGCCCGCGGCCCATTAG
>F0OV55004IAJJW
AGCACTGTAGAGAGTTTGATCCTGGCTCAGGATGAACGCTAGCGGCAGGCTTAACACATGCAAGTCGAGGGGTAACGGGGTAGCAATACTGCCGACGACCGGCGCACGGGTGAGTAACGCGTATGCAACCTACCCATAACAGGGGGATAGCTTTCGGAAACGGAAATTAATACCCTATAGTATCTAAATATCGCATGATATTAAGATTAAAGTTACGACGGTTATGGATGGGCATGCGTGCCATTAGCTAGCTGGTGAGG
>F0OV55004JFPJ0
AGCACTGTAGAGAGTTTGATCCTGGCTCAGGATGAACGCTGGCGGCATGCCTAATACATGCAAGTCGAACGAACTAGTTTACTAGTTAGTGGCGAACGGGTGAGTAACACGTAGATAACCAACCCTTAAGACGAGGATAACCCGGGGAAACCTGGACTAATGCTGGATAGGAGCTATTTTCAAAAGAGGATAGTTTTAAAGGTGCCCTAAAGCACCGCTAAAGGCTGGGACTGCGTCGCATTAGCTAGTTGGTGGGGTAACGGCCTACCAAGGCAACGA
>F0OV55004INRH7
AGCACTGTAGAGAGTTTGATCCTGGCTCAGAACGAACGCTGGCGGCGTGCTTAACACATGCAAGTCGTACGAGAAAGTTTCCTTCGGGAGATGAGTAGAGTGGCGCACGGGTGAGTAACACGTGGATAATCTGCCCAATGGACCGGGATAACACTTCGAAAGGGTGCTAATACCGGATAAGCCCACAGGCTCTTCGGAGCTTGCGGGAAAAGGTGGGGACCTTCGGGCCTGCCGTCATTGGATGAGTCCGCGGCCCATTAG
>F0OV55004ICEIF
AGCACTGTAGAGAGTTTGATCCTGGCTCAGGACGGACGCTGGCGGCGTGCCTAATACATGCAAGTCGAGCGCGTGAAATACAACAGAACCTTCGGGTGACGTTGTGTGGATCGAGCGGCGAACGGGTGAGTAACACGTGGGCAACCTGCCTACAAGACTGGGATAACTCCGGGAAACCGGGGCTAATACCGGATAATCCATCGAACCGCATGGTTCGGTGTTGAAAGATGGCTTTTAGCTATCACTTGTAGATGGGCCCACGGCG
>F0OV55004IIKBQ
AGCACTGTAGAGAGTTTGATCCTGGCTCAGGATGAACGCTAGCGGCGCGCTTAATGCATGCAAGTCGAGCGATGAGGGATCTTCGGATCCCATCAGCGGCAGACGGGTGAGTAACACGTAGGTGACCTGCCCTGGAGTTGGGGATAACGGATGGAAACATGCGCTAATACCCAATAGCCTTATGGTGTCAGAGCGATAAGGAAAGCTTCGGTGCTTCAGGAGGGACCTGCGGCCTAT
>F0OV55004IK3UQ
AGCACTGTAGAGAGTTTGATCCTGGCTCAGATTGAACGCTGGCGGCATGCTTAACACATGCAAGTCGAACGGCAGCGGGACCTAGCTTGCTAGGTTGCCGGCGAGTGGCGGACGGGTGAGTAATGCATAGGAATCTGCCCGGTAGTGGGGGATAACGTGGGGAAACTCACGCTAATACCGCATACGACCTACGGGTGAAAGAGGGGGATCTTCGGACCTCTTGCTATCGGATGAGCCTATGTCCTATCAG
>F0OV55004JCXLL
AGCACTGTAGAGAGTTTGATCCTGGCTCAGGACGAACGCTGGCGGCGCGCCTAATACATGCAAGTCGTGCGGGTGAAGCCGACCACCCCTTCGGGGGGCGGATGGTGGAACCAGCGGCGGACGGGTGAGTAACACGTGGGCAACCTGCCCGTAAGACGGGGATAACTGACGGAAACGTCAGCTAAGACCGGATAGTCGGAGGGAGGGCATCCTTTCTTCGGGAAAGGACGGAGCAATCTGTCGCTTACGGATGGGCCCGCGGCGCATTAGCTAGTTGGG
>F0OV55004JCHOK
AGCACTGTAGAGAGTTTGATCCTGGCTCAGGACGAACGCTGGCGGCGTGCCTAATACATGCAAGTCGAGCGGACCGCATCTGCGGTTAGCGGCGGACGAGTGAGTAACACGTGGGCAACCTGCCTGTAAGACTGGGATAACTCCGGGAAACCGGAGCTAATACCGGATAGTATCTTGAACCGCATGGTTCAAGTTGGAAGGACGGTTTCGGCTGTCACTTACAGATGGGCCCGCGGCGCATTAGCTAGTTGGTGAGGTAA
>F0OV55004I33FB
AGCACTGTAGAGAGTTTGATCCTGGCTCAGATTGAACGCTGGCGGCATGCTTAACACATGCAAGTCGAACGGTAACAGGCCCTTCGGGGTGCTGACGAGTGGCGGACGGGTGAGTAATACGTAGGAATCTGCCCAGTAGTGGGGGACAACCCGGGGAAACCCGGGCTAATACCGCATACGCCCTTCGGGGAAAGCGGGGATCTTCGGACCGTCGCGCTATTGGATGAGCCTACGTCGGATTAGCTTGTTGGTAGGGTAACGGCCTACCAAGGCGACGAT
>F0OV55004IA9KA
AGCACTGTAGAGAGTTTGATCCTGGCTCAGAACGAACGCTGGCGGCGTGCTTAACACATGCAAGTCGAACGCGAAAGTTTTCTTCGGAAGACGAGTAGAGTGGCGCACGGGTGAGTAACGCGTAAGTAATCTGCCCTGGTATCTGGGATAACTCACCGAAAGGTGTGCTAATACCGGATACGCTGAGAAATCAGGAAAGGTGGCCTCTTCATGAAAGCTACTGTACCAGGAGGAGCTTGCGTACCATTAGCTAGTTGGG
>F0OV55004JMVS7
AGCACTGTAGAGAGTTTGATCCTGGCTCAGGACGAACGCTGGCGGCGTGCTTAACACATGCAAGTCAAGGAGAAAATCGTTTTCGGATGGTGAGTAAACTGGCGCACGGGTGAGTAGTATATAAGTAATCTACCAATGGGTCTGGGATAATCAGCCGAAAGGCTGAATAATACCGGATAATGCAGCGGGGCCACATGGTCATGTTGTTAAAGGTGCTTCGGTACCGCCTTTTGATGAGCTTGTATCTGATTAG
>F0OV55004JXOPS
AGCACTGTAGAGAGTTTGATCCTGGCTCAGGACGAACGCTGGCGGCGTGCCTAATACATGCAAGTCGAGCGGACCGAAGGGAGCTTGCTCCTTTAGGTTGGCGGCGGACGGGTGAGTAACACGTGGGCAACCTGCCCTGCAGACTGGGATAACTTCGGGAAACCGGAGCTAATACCGGATAACACCGAAAACCGCATGGTTTTCGGTTGAAAGGCGGCATTAGCTGTCACTGCAGGATGGGCCCGCGGCGCATTAGCTAGTTGGTG
>F0OV55004JX1R1
AGCACTGTAGAGAGTTTGATCCTGGCTCAGAACGAACGCTGGCGGCATGCCTAACACATGCAAGTCGAACGAGACCTTCGGGTCTAGTGGCGCACGGGTGCGTAACGCGTGGGAATCTGCCCTTAGGTTCGGAATAACTCAGGGAAACTTGAGCTAATACCGGATGATGACTTCGGTCCAAAGATTTATCGCCTAGGGATGAGCCCGCGTCGGATTAGCTAGTTGGTGAGGTAAAGGCTCACCAAGGCGACGATCCGTAG
>F0OV55004JJEUU
AGCACTGTAGAGAGTTTGATCCTGGCTCAGGATGAACGCTGGCGGCGTGCCTAACACATGCAAGTCGAGCGGGGGTTGCTTAAGTAGGTTTCTACGAGAGTGGCCCTAGCGGCGGACGGGTGAGTAACGCGTGAGCAACCAACCTTGTACTGGGGGATAACAGCTGGAAACAGCTGCTAATACCGCATAAGACTACGGCACCGCATGGTGCTGTAGTAAAAGGCGCCTTAAGGCGTCGGTACAAGACGGGCTCGCGTCCCA
>F0OV55004JFZIR
AGCACTGTAGAGAGTTTGATCCTGGCTCAGGACGAACGCTGGCGGCGTGCTTAACACATGCAAGTCAAGGAGAAAAGACGTCTTCGGGTGTCTTAGTAAACTGGCGAACGGGTGAGTAACACGTAGATAACCTGCCCTTAAGTTTGGGATAACACTGCCAACGCGGTGCTAATACCGGATGTTGCAATTTTTCGCATGAAAAATTGCCAAAGATGGCCTCTGTTTCAAGCTATCGCTTAAGGATGGATCTGCGCCCCATTAG
>F0OV55004JFF0P
AGCACTGTAGAGAGTTTGATCCTGGCTCAGGATTAACGCTAGCAGTGTGCCTAAGGTATGCAAGTCGAACGTCCCTACTTGTAGGGAGTGGCAGACGGCTGAGTAACGCGTGGGAATCTTCCTCAAACACGGGTATAGCTCATCGAAAGATGTGGTAATCCCCGATAGTCTCGCAAGAGTAAAGCTCCGGCGGTTTGAGATGAGCCCGCGTCCTATCAGGTTGTTGGTGAGGTAATTACTCACCAAGCCGATGACGGG
>F0OV55004JARO4
AGCACTGTAGAGAGTTTGATCCTGGCTCAGGACGAACGCTGGCGGCGTGCCTAATACATGCAAGTCGAGCGCGGGAAGCTTTTTGAAGCCTTCGGGTGGACGAAAGTGGAACGAGCGGCGAACGGGTGAGTAACACGTGGGCAACCCGCCTGTAAGACCGGGATAACTTCGGGAAACCGAAGCTAATACCGGATAGGATCCGAGACCGCATGGTTTTGGATGGAAAGATGGCTTTGGCTATTGCTTACAGATGGGCCCGCGGCGCATTAG
>F0OV55004IL1VE
AGCACTGTAGAGAGTTTGATCCTGGCTCAGGATGAACGCTGGCGGCATGCTTAACACATGCAAGTCGAACGGTAACAGGCCTTTGGGCGCTGACGAGTGGCGGACGGGTGAGTAATGCATAGGAATCTGCCTGGTAGTGGGGGACAACTTAGGGAAACTTAAGCTAATACCGCATACGCCCTACGGGGGAAAGCAGGGGATCTTCGGACCTTGTGCTACTAGATGAGCCTATGTCCTATCAGCTAGTTGGTGGGGTAAAA
>F0OV55004H3BMB
AGCACTGTAGAGAGTTTGATCCTGGCTCAGGATGAACGCTAGCGGGAGGCCTAACACATGCAAGTCGAACGGGATTGAGAGCTTGCTCTCATGAGAGTGGCGCACGGGTGAGCAACGCGTATGCAACCTGCCCTTGACAGGGGGATAGCCCGGAGAAATCCGGATTAATACCCCATGGTATTTAAGTTCCGCATGGGATTTAAATTAAAGATTTATCGGTCAGGGATGGGCATGCGTGACATTAGCTTAGG
>F0OV55004H9VN5
AGCACTGTAGAGAGTTTGATCCTGGCTCAGAACGAACGCTGGCGGCAGGCCTAACACATGCAAGTCGAACGCTCTCTTCGGAGAGAGTGGCGCACGGGTGAGTAACGCGTGGGAAACTGCCCTGGAGTGGGGGATAACTGCTGGAAACGGCAGCCAATACCGCATACGCCCTACGGGGGAAAGATTTATCGCTCCAGGATGTGCCCGCGTCGGATTAGGTAGTTGGTGAGGTAACGGCTCACCAAGCCGACGATCCGTAG
>F0OV55004ILSB2
AGCACTGTAGAGAGTTTGATCCTGGCTCAGGACGAACGCTGGCGGCGTGTTTTAGGCATGCAAGTCGAACGAGAACGATTTCCTTCGGGAAGACTAGTAAAGTGGCGAATGGGTGAGTAACGCGTAGATAATATACCTCTAAGTGGGGGACAGCCCTGGGAAACTGGGATTAATACCGCATGTGCCAGAGATGGTAAAGGTGGCCTCTGCTTGCAAGCTATCGCTTAGAGATTAGTCTGCGTCCTATTAGCTAGTTGG
>F0OV55004I2G8P
AGCACTGTAGAGAGTTTGATCCTGGCTCAGAACGAACGCTGGCGGCGTGGATTAGGCATGCAAGTCGAACGAGAAAGGTTCCTTCGGGAGCTGAGTACAGTGGCAAACGGGTGAGTAACACGTGGGAAACCTGCCCTTCGGTTGGGGACAACACTCCTAACGGGGTGCTAATACCAAATACGGTCACAGCATCGCATGGTGTTGTGAAGAAAGGCGGCCTCTGCTTGCACGCTGTCGCCGAAGGATGGTCCCGCGTCCCATTAG
>F0OV55004INC9K
AGCACTGTAGAGAGTTTGATCCTGGCTCAGAGTGAACGCTGGCGGCGTGCTTAACACATGCAAGTCGAACGATGAAGTCTTTGCTTGCAAAGACGGATTAGTGGCGCACGGGTGAGTAATGTATAGCTAACCTGCCCTTTAGTGGGGGACAACAGTTGGAAACGACTGCTAATACCCCATACTCCTTTTTACTCTAAGGTAAATTGGGAAAGATTTATTGCTAAAGGATGGGGCTGTATCGTATCAGCTAGTTGGTGAGGTAA
>F0OV55004JG1F0
AGCACTGTAGAGAGTTTGATCCTGGCTCAGGACGAACGCTGGCGGCGTGCCTAACACATGCAAGTCGGGCGGGGGTTGCTTAAGTAGGTTTCTACGAGAGTGGCCCTAGCGGCGGACGGGTGAGTAACGCGTGAGCAACCAACCTTGTACTGGGGGATAACAGCTGGAAACAGCTGCTAATACCGCATAAGACTACGGCACCGCATGGTGCTGTAGTAAAAGGCGCCTTAAGGCGTCGGTACAAGACGGGCTCGCGTCCCATTAG
>F0OV55004IU7KP
AGCACTGTAGAGAGTTTGATCCTGGCTCAGATTGAACGCTGGCGGAATGCTTTACACATGCAAGTCGGGCGGCAGCATGGACTTCGGTCTGATGGCGAGCGGCGAGCGGGTGAGTAATGCATCGGAACGTACCCAGTCGTGGGGGATAACTACGCGAAAGCGTAGCTAATACCGCATACGTCCTACGGGAGAAAGCAGGGGATCGTAAGACCTTGCGCGATTGGAGCGGCCGATGTCTGATTAG
>F0OV55004IHBR0
AGCACTGTAGAGAGTTTGATCCTGGCTCAGAACGAACGCTGGCGGCGTGCTTAACACATGCAAGTCGTACGAGAAAGTTTCCTTCGGGAGATGAGTAGAGTGGCGCACGGGTGAGTAACACGTGGATAATCTGCCCAATGGACCGGGATAACACTTCGAAAGGGGTGCTAATACCGGATAAGCCCACAGGCTCTTCGGAGCTTGCGGGAAAAGGTGGGGACCTTCGGGCCTGCCGTCATTGGATGAGTCCGCGGCCCATTAG
>F0OV55004H3T5X
AGCACTGTAGAGAGTTTGATCCTGGCTCAGGATGAACGCTAGCGGTGCGCCTAACACATGCAAGTCGAGCGATATAGCGGCGAACGGGTGAGTAACACGTTGGAACCTGCCTCGAACTCAGGGATAGCCATCCGAAAGGATGATTAATACCGGATAGTCCCGAAAGGGTAAAGATTTTTCGGTTCGAGAGGGGCCTGCGGCCTATCAGCTAGTTGGTAAGGTAATGGCTTACCAAGGCTATGACGGGTAACTGGTGTGAGAG
>F0OV55004H90GS
AGCACTGTAGAGAGTTTGATCCTGGCTCAGAACGAACGCTGGCGGCGTGCTTAACACATGCAAGTCGAACGGTAACAGGCCTTCGGGCGCTGACGAGTGGCGGACGGGTGAGTAATGCATAGGAATCTGCCTGGTAGTGGGGGACAACTTAGGGAAACTTAAGCTAATACCGCATACGCCCTACGGGGGAAAGCAGGGGATCTTCGGACCTTGTGCTACTAGATGAGCCTATGTCCTATCAGCCAGTTGGTGGGGTAAAAGCCT
>F0OV55004IHRMH
AGCACTGTAGAGAGTTTGATCCTGGCTCAGAATAAACGCTGGCGGCGTGCTTAACACATGCAAGTCGAACGAGAATTCTTTAGCTTGCTAAAGATAGTAAAGTGGCGTACGGGTGAGTAACGCGTGGGTAATCTGCCCTCGAATTGGGGATAACATTGCGAAAGCGATGCTAATACCGAATAATATCTTTTTGGCCTTGGCTTTTAAGATCAAAGGTGGCCTCTACATGTAAGCTTCTGTTTGAGGATGAGCCCGCGT
>F0OV55004JTMBQ
AGCACTGTAGAGAGTTTGATCCTGGCTCAGGACGAACGCTGGCGGCGTGCCTAACACATGCAAGTCGAGCGGGGGTGGCTTAAGTAGGTTACTACGAAGGCTGCCCTAGCGGCGGACGGGTGAGTAACGCGTGAGCAACCAACCTTGTACTGGGGGATAACAGCTGGAAACAGCTGCTAATACCGCATAAGACTACGGCACCGCATGGTGCTGTAGTAAAAGGCGCCTTAAGGCGTCGGTACAAGACGGGCTCGCGTCCCATTAG
>F0OV55004II48E
AGCACTGTAGAGAGTTTGATCCTGGCTCAGATTGAACGCTGGCGGCAGGCCTAACACATGCAAGTCGAACGGCAGCATAGGTGCTTGCACCTGATGGCGAGTGGCGAACGGGCGAGTAATGTATCGGAACGTATCCGGAAGTGGGGGATAGCTCGGCGAAAGCCGGATTAATACCGCATATGCCCTGAGGGGAAAGGGGGGATCCGCAAGGACCTCTCGCTTTCGGAGCGGCCGATATCAGATTAG
>F0OV55004IOEL9
AGCACTGTAGAGAGTTTGATCCTGGCTCAGATTGAACGCTAGCGGCATGCTTAACACATGCAAGTCGAACGGTAACAGGCCTTCGGGCGCTGACGAGTGGCGGACGGGTGAGTAATGCATAGGAATCTGCCTGGCAATGGGGGACAACTTGGGGAAACTCAAGCTAATACCGCATACGCCCTACGGGGGAAAGCGGGGGATCTTCGGACCTCGCGTTGTTAGATGAGCCTATGTCCGATTAGCTAGTTGGTAGGGTAAAGG
>F0OV55004IIWDQ
AGCACTGTAGAGAGTTTGATCCTGGCTCAGGATGAACGCTGGCGGCGTGCCTAACACATGCAAGTCGAACGAGAAGCTGGTTTCCGATTCCTTCGGGATGAAGAAGCCGGCAGAAAGTGGCGAACGGGTGAGTAACGCGTGGGTAATCTACCCTGTAAGTGGGGGATAACCCTCCGAAAGGAGGGCTAATACCGCATACGGTCGGCGATTCGGTTTGTCGATCAAAGCTACGGCGCTTTGGGAGGGGCCTGCGGCCCATCAGCTAGTTGGTAGGG
>F0OV55004IZAZY
AGCACTGTAGAGAGTTTGATCCTGGCTCAGGACGAACGCTGGCGGCGTGCTTAACACATGCAAGTGGAGCGACGAACCGGGGCTTGCCCCGGGGCAGAGCCGCGAACGGGTGAGTAACACGTGAGTGTATCTGCCCTGATGATCGGGACAACCCGTCGAAAGACGGGCTAATACCGAATGTGCCCGCAAGGAGAAGGGAGGCTTCGGCTTCCGCATCGGGATGAGCCCGCGGCCCATTAGCTTGTTGGTGGGGTAAAGGCCTACCAAGG
>F0OV55004IM7ZV
AGCACTGTAGAGAGTTTGATCCTGGCTCAGAACGAACGCTGGCGGCAGGCCTAACACATGCAAGTCGAACGACATAGTGGCAGACGGGTGAGTAACGCGTGGGAACGTACCTTTCGCTACGGAATAGCTCTTGGAAACGAGTGGTAATACCGTATACGCCCTCCGGGGGAAAGATTTATCGGCGAAAGATCGGCCCGCGTTAGATTAGGTAGTTGGTGGGGTAATGGCCTACCAAGCCTACGATCTATAGCTGGTCTGAGAGGATGAT
>F0OV55004JBPD8
AGCACTGTAGAGAGTTTGATCCTGGCTCAGGACGAACGCTGGCGGCGTGCTTTATACATGCAAGTTGAACGAGAAAGCATTCTTCGGAGTGTGAGTAAAGTGGCGAACGGGTGAGTAACACGTGGGTAATCCGCCCACGGGCTGGGGATAACATGCCTAACGGCGTGCTAATACCGAATAATGCACTAAGATGTAGGTTTTAGTGTTAAAGGTGTCTTTCGGGACATTGCCTGTGGATGAGCCTGCGCTCCATTAG
>F0OV55004JROQ4
AGCACTGTAGAGAGTTTGATCCTGGCTCAGAACGAACGCTGGCGGCAGGCCTAACACATGCAAGTCGAGCGAGATCTTCGGATCTAGCGGCGGACGGGTGAGTAACGCGTGGGAACGTACCCTCTTCTGCGGGATAGCCACTGGAAACGGTGAGTAATACCGCATACGCCCTTCGGGGAAGATTTATCGGAGGAGGATCGGCCCGCGTTGGATTAGGTAGTTGGTGGGGTAATGGCCTACCAAGCCTACGATCCATAGCTGGTTTTAGAGG
>F0OV55004IH9YS
AGCACTGTAGAGAGTTTGATCCTGGCTCAGGATAAACGCTGGCGGCATGTCTAATACATGCAAGTCGAACGGACTAGTTTACTAGTCAGTGGCGAACGGGTGAGTAACACGTAAGGAACCAACCCTTGACACGAGGATAACTCCGGGAAACGGGAGCTAATACTGGATAGGATATAGATACAGAAGTATTTATATTTAAAGGCGCTTTCGGGCGGTGGTGAAGGATGGTCTTGCGTCGCATTAGATAGTTGGTGAGGGTAACGGCCCACCAAG
>F0OV55004JR6IO
AGCACTGTAGAGAGTTTGATCCTGGCTCAGAACGAACGTTAGCGGCGTGCTTAACACATGCAAGTCGAACGAGAAAGTATCTTCGGATATGAGTAGAGTGGCGCACGGGTGAGTAACACGTGGGTAACCTGCCCTTTGGAGGGGGACAACATCCGGAAACGGATGCTAATACCGCATAAGTCGTCTTCGGACGGGAAAGGTGGCTTCGGCTACCGCCAGAGGATGGGCCCGCGTCCCATCAGCTAGTTGGTAAGGTAACGGCTTACCAAGGCAACG
>F0OV55004IAZ23
AGCACTGTAGAGAGTTTGATCCTGGCTCAGAATGAACGCTGGCGGCGTGCCTAACACATGCAAGTCGTACGAGAAAGGGGCTTCGGCCCTGAGTAGAGTGGCGCACGGGTGAGTAACGCGTGGGTAATCTACCCTTGGATTTGGGATAACTCCGCGAAAGTGGAGCTAATACCGGATAGTCTGGCTTTAAATAAGAAGTCGGTAAAGGATGCCTCTGCATATGCATTCGTCCGAGGATGAGCCCGCGTCTCATTAG
>F0OV55004IKFG9
AGCACTGTAGAGAGTTTGATCCTGGCTCAGGACGAACGCTGGCGGCGCGTTTTAAGCATGCAAGTCGCACGGCAAGGAGGACTTCGGTCCTCCCCAGAGTGGCGGACGGGTGAGTAACACGTGGACAACCTACCCTGCGGTCGGGGATAGCCTATGGAAACATGGGGTAATACCGGATGAGACCGTTTTTACACAAGTAAAGACGAGGAAAGGCGCTATGGCGGCGCCGCAGGATGGGTCCGCGGTCCATTAGCTAGTTGGTAGGGTAATGGCCT
>F0OV55004H7TPA
AGCACTGTAGAGAGTTTGATCCTGGCTCAGGATGAACGCTGGCGGCGTGCCTAATACATGCAAGTCGAACGCAACACTTCGGTGTTGAGTGGCGAACGGGTGAGTAACACGTAGGTAACCTGCCCTTAAGACGAGGATAACCGTTGGAAACGATGGCTAAGACTGGATAGGAATATTTAAGGCATCTTAAATATTTTAAAAGACCTAGCAATAGGTATGCTTAAGGAGGGGCCTGCGGCGCATTAGTTAGTTGGTGAGGTGATGG
>F0OV55004IN108
AGCACTGTAGAGAGTTTGATCCTGGCTCAGGATTAACGCTGGCGGTGTGTCTAATACATGCAAGTCGAGCGCCCCCTTGTGGGGAGCGGCGGACGAGCGAGTAACACGTTAGTACCTGCCCCGAACTCAGGGATAACCCACCGAAAGGTGTGGCTAATACCGGATGGTCCCGTAAGGGTAAAGATTTTTCGGTTCGGGAGGGGCTTGCGGCCTATCAGCTAGTTGGTGAGGTGACTGCTCACCAAGGCTACGACGGGTAACTGGT
>F0OV55004JOY49
AGCACTGTAGAGAGTTTGATCCTGGCTCAGGACGAACGCTGGCGGCGTGCCTAATACATGCAAGTCGAGCGAGCCCTTCGGGGCTAGCGGCGGACGGGTGAGTAACACGTGGGCAACCTGCCCTGCAGACTGGGATAACTTCGGGAAACCGGAGCTAATACCGGATAACACCGAAAACCGCATGGTTTTCGGTTGAAAGGCGGCTTTTAGCTGTCACTGCAGGATGGGCCCGCGGCGCATTAGCTAGTTGGTGAGGTAACGGCTC
>F0OV55004H5T7J
AGCACTGTAGAGAGTTTGATCCTGGCTCAGGACGAACGCTGGCGGCGTGCCTAATACATGCAAGTCGAGCGGGGCTGTCTGCGTGAGGCCTTCGGGCGGATCGCAGGGAGCCCAGCGGCGAACGGGTGCGTAACACGTGGGCAACCTGCCCCGAGGACCGGGATAACTCCGGGAAACCGGAGCTAATACCGGATAGGACGGCGGACCGCATGGTCCGCCGTGGAAAGGCGGCGCGAGCTGCCACCTCGGGATGGGCCCGCGGCCCATTAG
>F0OV55004JCMNP
AGCACTGTAGAGAGTTTGATCCTGGCTCAGAACGAACGCTGGCGGCAGGCCTAACACATGCAAGTCGATCGCTCTCTTCGGAGAGAGAGGCGCACGGGTGAGTAACACGTGGGAACCTACCTTGAAGTACGGGATAACACAGGGAAACTTGTGCTAATACCGTATACGCCCTACGGGGGAAAGATTTATCGCTTCAAGATGGGCCCGCGTCCGATTAGCTAGTTGGTGAGGTAATGGCTCACCAAGGCGACGATCGGTAG
>F0OV55004IIHV3
AGCACTGTAGAGAGTTTGATCCTGGCTCAGGACGAACGCTGGCGGCGTGGATTAGGCATGCAAGTCGAACGGTAGTATTTCTTTCGGGAGATATGAGAGTGGCGAACGGGTGAGTAACGCGTAGGTGATCTACCTTCAAGTGGGGGACAACCCAGGGAAACTTGGGCTAACTACCGCATGTGGCAGCAATGCTAAAGCCGGCCTCTGTATATGCTAGGTGCTTGGAGATGAGCTTGCGTCTGATTAG
>F0OV55004JDFYY
AGCACTGTAGAGAGTTTGATCCTGGCTCAGGACGAACGCTGGCGGCGTGCCTAATACATGCAAGTCGAGCGGGGCTTGCTGCGTGAGGCCTTCGGGCGGATCGCAGGGAGCCCAGCGGCGAACGGGTGCGTAACACGTGGGCAACCTGCCCCGAGGACCGGGATAACTCCGGGAAACCGGAGCTAATACCGGATAGGACGGCGGACCGCATGGTCCGCCGTGGAAAGGCGGCGCGAGCTGCCACCTCGGGATGGGCCCGCGGCCCATTAG
>F0OV55004IYQR4
AGCACTGTAGAGAGTTTGATCCTGGCTCAGAACGAACGCTGGCGGCATGCCTAACACATGCAAGTCGAACGAGAAAGCACCTTCGGGTGTGAGTAGAGTGGCGCACGGGTGAGTAACGCGTGGGAACCTGCCAAGCAGTATGGAATAACCTTTGGAAACGAAGGCTAATACCGTATACGCCCTTTTGGGGAAAGATTTATCGCTGTTTGATGGTCCCGCGTCTGATTAGCTAGTTGGTGAGGTAACGGCCCACCAAGGCGACGAT
>F0OV55004H9E0Z
AGCACTGTAGAGAGTTTGATCCTGGCTCAGGACGAACGCTGGCGGCGTGCCTAATACATGCAAGTCAAGCGGACCGAAGGGAGCTTGCTCCTTTAGGTTAGCGGCGGACGGGTGAGTAACACATGGGCAACCTGCCCTGCAGACTGGGATAACTTCGGGAAACCGGAGCTAATACCGGATAACACCGAAAACCGCATGGTTTTCGGTTGAAAGGCGGCTTTTAGCTGTCACTGCAGGATGGGCCCGCGGCGCATTAGCTAGTTGGTG
>F0OV55004I5U1Z
AGCACTGTAGAGAGTTTGATCCTGGCTCAGGATGAACGCTAGCGACAGGCCTAACACATGCAAGTCGAACGGGATTTATCCTTCGGGGTAATGAGAGTGGCGCACGGGTGAGTAACGCGTATGCAACCTACCTGTAACTGGGGAATAGCTCCCTGAAAGGGGAATTAACACCGCATAAGACCACACTTTCGCATGGAAGAGTGGTAAAATATTTATAGGTTACAGATGGGCATGCGTGACATTAGTTTGTTGGTGAGGTAACGG
>F0OV55004JD9CY
AGCACTGTAGAGAGTTTGATCCTGGCTCAGGATGAACGCTGGCGGCGTGCCTAATACATGCAAGTCGAACGGGAAGCTTGGAGCGATCTAAGCTGAGAGTGGCGCACGGGTGAGTAACACATGGCTGACCTGCCCTCCAGAGGGGGATAACGGCTGGAAACGGCCGCTAATACCCCATACGCTCCCTGAGGTTAGAGGCTTAGGGAGGAAAGCTATGGTGCTGGAGGAGGGGGCTGTGGCCCATCAG
>F0OV55004I5MQH
AGCACTGTAGAGAGTTTGATCCTGGCTCAGAACGAACGCTGGCGGCAGGCTTAACACATGCAAGTCGCGCGAAGTCTTCGGACTTAGCGGCGGACGGGTGAGTAACGCGTGGGAACGTGCCCTTCACTGCGGAATAGCCACTGGAAACGGTGAGTAATACCGCATACGCCCTTTGGGGGAAAGATTTATCGGTGAAGGATCGGCCCGCGTCTGATTAGGTAGTTGGTGGGGTAATGGCCTACCAAGCCGACGATCAGTAGCTGGTTTGAG
>F0OV55004I0WBS
AGCACTGTAGAGAGTTTGATCCTGGCTCAGGATGAACGCTGGCGGCATGCCTAATACATGCAAGTCGAACGCACTAGTTTACTAGTGAGTGGCGAACGGGTGAGTAACACGTAGATAACCAACCCTAAAGACGAGGATAACCCGGGGAAACCTGGACTAATACTGGATAGGAGCTAATTTCACAAGGGATTAGTTTTAAAGGCGCATTAAAGCGCCGCTATAGGATGGGACTGCGTCGCATTAGCTAGTTGGTGGGGTAACGGCCTACCAAGG
>F0OV55004IS4NZ
AGCACTGTAGAGAGTTTGATCCTGGCTCAGGACGAACGCTGGCGGCGTGCCTAATACATGCAAGTCGAGCGGACCGAAGGGAGCTTGCTCCTTTAGGTTAGCGGCGGACGGGTGAGTAACACGTGGGCAACCTGCCCTGCAGACTGGGATAACTTCGGGAAACCGGAGCTAATACCGGATAACACCGAAAACCGCATGGTTTTCGGTTGAAAGGCGGCTTTTAGCTGTCACTGCAGGATGGGCCCGCGGCGCATTAGCTAGTTGGTGAGG
>F0OV55004IANPW
AGCACTGTAGAGAGTTTGATCCTGGCTCAGATTGAACGCTGGCTGCATGCTTAACACATGCAAGTCGAACGGCAGCGCGGGCTTCGGCCTGGCGGCGAGTGGCGGACGGGTGAGTAATGCATAGGAATCTGCCTAGTAGTGGGGGATAACCTGGTGAAAACCAGGGTAATACCGCATACGACCTACGGGTGAAAGCAGGGGACCTTCGGGCCTTGTGCTATTAGATGAGCCTATGTCTGATTAG
>F0OV55004IUNWK
AGCACTGTAGAGAGTTTGATCCTGGCTCAGGACGAACGCTGGCGGCGTGCCTAATACATGCAAGTCGAGCGGGGCTTTCTGCGTGAGGCCTTCGGGCGGATCGCAGGGAGCCCAGCGGCGAACGGGTGCGTAACACGTGGGCAACCTGCCCCGAGGACCGGGATAACTCCGGGAAACCGGAGCTAATACCGGATAGGACGGCGGACCGCATGGTCCGCCGTGGAAAGGCGGCGCGAGCTGCCACCTCGGGATGGGCCCGCGGCCCATTAG
>F0OV55004JWB95
AGCACTGTAGAGAGTTTGATCCTGGCTCAGAGCGAACGTTAGCGGCGGGCTTAACACATGCAAGTCGAACGAGAATGAGGGGGCAACTCCTCTAGTAAAGTGGCGGACGGGTGCGTAACACGTGGACAATCTACCTTCCGGCGGGGGACAACAGTTCGAAAGGACTGCTAATACCGCGTACGTCGGCGGGGGCTCCGGCTCTCGTCGAGAAAGATGGCCTCTCCTTGGAAGCTGTCACCGGAAGATGAATCCGCGGCCCATCAGGTAGTTGG
>F0OV55004JQU0V
AGCACTGTAGAGAGTTTGATCCTGGCTCAGATTGAACGCTGGCGGCATGCCTTACACATGCAAGTCGAACGGGCTTTGGGGCTTGCTCCAAAGTTAGTGGCGGACGGGTGAGTAATGTATCGGAACGTACCCTTGAGTGGGGGATAACCAGTCGAAAGACTGGCTAATACCGCATACGATCTACGGATGAAAGTGGGGGACCTTAGGGCCTCATGCTCGTGGAGCGGCCGATATCTGATTAGCTGGTTGGTGGGGTAAAAG
>F0OV55004IVFLZ
AGCACTGTAGAGAGTTTGATCCTGGCTCAGAACGAACGCTGGCGGCGTGCTTAACACATGCAAGTCGACGAGAAAGGTTCCTTCGGG
>F0OV55004IRQDS
AGCACTGTAGAGAGTTTGATCCTGGCTCAGAACGAACGCTGGCGGCGTGCTTAACACATGCAAGTCGAGCGCGAAAGTCACCTTCGGGTGGCGAGTAGAGCGGCGCACGGGTGAGTAACACGTGGGTAATCTGCCTTCAGGACCGGAATAACCCAGGGAAACTTGGGCTAATGCTGGATGAGACCACGATTTTCATGTTTCGTGGGAAAAGCAGGGGACCTCTTCGGAGGCCTCGTACCTGGAGATGAGCCCGCGGCCCAT
>F0OV55004IH0VG
AGCACTGTAGAGAGTTTGATCCTGGCTCAGATTGAACGCTGGCGGCGTGCCTAACACATGCAAGTCGTGCGAGAAAGTTCCCTTCGGGGAGCGAGTAGAGCGGCGCACGGGTGAGTAACGCGTGGGTAATCTGCCCGAAAGACCGGGATAACAGTGGGAAACCGCTGCTAATACCGGATGTGCTTCATGTTTGACTTCATGGGGTAAAGGTGGCCTCTGCTTGCAAGCTACCGCTTTTGGATGAGCCCGCGTCT
>F0OV55004JY8PF
AGCACTGTAGAGAGTTTGATCCTGGCTCAGAATGAACGCTGGCGGCGTGCTTAACACATGCAAGTCGAACGAGAAAGTATCTTCGGATATGAGTAGAGTGGCGCACGGGTGAGTAACACGTGGGTAACCTGCCCTTTGGAGGGGGACAACATCTGGAAACGGATGCTAATACCGCATAAGTCGTCTTCGGACGGGAAAGGTGGCTTCGGCTACCGCCAGAGGATGGGCCCGCGTCCCATCAGCTAGTTGGTAAGGTAACGGCTT
>F0OV55004JRMZ9
AGCACTGTAGAGAGTTTGATCCTGGCTCAGGATGAACGCTGGCGGCGTGCCTAACACATGCAAGTCGAGCGCGATTAATTGGACTGGAGGCTTCGGCCAAAGGGAAGATTATGAAAGCGGCGGACGGGTGGGTAACGCGTGGGAATCTGCCCATCAGTGGGGGACAACTTGGGGAAACTCAAGCTAATACCGCATAATCTCTACGGAGTAAAGGCTTCGGCCGCTGATGGATGAGCCCGCGTTGGATTAGCTAGTTGGG
>F0OV55004IH3HV
AGCACTGTAGAGAGTTTGATCCTGGCTCAGGACGAACGCTGGCGGCGTGCCTAATACATGCAAGTCGAGCGGGGTTTTCTGCGTGAGGCCTTCGGGCGGATCGCAGGGAGCCCAGCGGCGAACGGGTGCGTAACACGTGGGCAACCTGCCCCGAGGACCGGGATAACTCCGGGAAACCGGAGCTAATACCGGATAGGACGGCGGACCGCATGGTCCGCCGTGGAAAGGCGGCGCGAGCTGCCACCTCGGGATGGGCCCGCGGCCCATTAGCCAGG
>F0OV55004ID1UQ
AGCACTGTAGAGAGTTTGATCCTGGCTCAGACTGAACGCTAGCGGCATGCTTAACACATGCAAGTCGAACGGCAGCGGAGGAAAGCTTGCTTTCCTGCCGGCGAGTGGCGGACGGGTGAGTAATGCATGAGAATCTGCCCAGTAGCGGGGGACAACTTGGTGAAAACCAAGCTAATACCGCATACGCCCTACGGGGGAAAGGCTTCGGCCACTATTGGATGAGCTCATGTCGGATTAGCTAGTTGGTAGGG
>F0OV55004IBNTV
AGCACTGTAGAGAGTTTGATCCTGGCTCAGAATGAACGCTGGCGGCGTGCTTAACACATGCAAGTCGAACGAGAAAGTGGACTTCGGTCCATGAGTAGAGTGGCGCACGGGTGAGTAACACGTGGGTAATCTACCCTTCAATTTGGGATAACATCGCGAAAGTGATGCTAATACCGAATGACATCCAAGAGACTTCGGTTTATTGGATCAAAGATGGCCAATCCATGGAAGCTATTGTTGGAGG
>F0OV55004IUZ0X
AGCACTGTAGAGAGTTTGATCCTGGCTCAGGATGAACGCTGGCGGCGTGCCTAATACATGCAAGTCGAGCGAACAGATAAGGAGCTTGCTCCTTTGACGTTAGCGGCGGACGGGTGAGTAACACGTGGGTAACCTACCTATAAGACTGGGATAACTTCGGGAAACCGGAGCTAATACCGGATAATATTTCGAACCGCATGGTTCGATAGTGAAAGATGGTTTTGCTATCACTTATAGATGGACCCGCGCCGTATTAGCTAGTTGG
>F0OV55004IKCY4
AGCACTGTAGAGAGTTTGATCCTGGCTCAGGATGAACGCTAGCGGCAGGCCTAATACATGCAAGTCGAGGGGTAAGGCTCCTTCGGGAGTACACGACCGGCGCACGGGTGCGTAACGCGTATGCAACCTACCTTTAACTGGGGAATAGCCCCGAGAAATCGGGATTAATACTCCATAACATTGCGAGATGGCATCATTTTGCAATTAAAGCTCCGGCGGTTAAAGATGGGCATGCGTGACATTAGTTTGTTGGTGAGGTAACGG
>F0OV55004JZX77
AGCACTGTAGAGAGTTTGATCCTGGCTCAGGATGAACGCTAGCGGCAGGCCTAACACATGCAAGTCGAGGGGTAACGATGGCTTCGGCCAGGCGACGACCGGCGCACGGGTGAGTATCGCGTTTGTAACCTACCTCTAACTGGAGAATAGCCCGAAGAAATTCGGATTAATACTCCATAAAGCTATGATTCGGCATCTTTTTATAGTTAAAGCTCCGGCGGTTAGAGATGGGCATGCGTGACATTAGTTAGTTGGTAAGGTAACGG
>F0OV55004JPRLE
AGCACTGTAGAGAGTTTGATCCTGGCTCAGGACGAACGCTGGCGGCGTGCCTAACACATGCAAGTCGAGCGAGGACGGGCGGTGCTTGCACTGCTCGAGCCGAGCGGCGGACGGGTGAGGAACACGTGAGCAACCTGTCCCCGTGCGGGGACAACCCGGGGAAACTCGGGCTAATACCGCATGGTCCCGTGCCCTGCCTGGGGTGCGGGGGAAAGATGGCCTCTGCGTGCAAGCCACCGCGCGGGGAGGGCTCGCGGCCTA
>F0OV55004H3ZC6
AGCACTGTAGAGAGTTTGATCCTGGCTCAGAACGAACGCTGGCGGCAGGCTTAACACATGCAAGCCGAACGGACCCTTCGGGGTTAGTGGCAGACGGGTGAGTAACGCGTGGGAATCTACCCAGTTCTTCGGAATAACTGAGGGAAACTTCAGCTAATACCGGATACGCCCTTCGGGGAAGATTTATAGGAACTGGATGAGCCCGCGTCGGATTAGCTAGTTGGTGGGGTAACGGCCTACCAAGGCGACGATCCGTAGCTGGTCTAAGAGGGTGATCAG
>F0OV55004IA8UX
AGCACTGTAGAGAGTTTGATCCTGGCTCAGAATCAACGCTGGCGGCGTGCCTAACACATGCAAGTCGAACGAGAAAGCTGTCTTCGGACGGCAAGTACAGTGGCAAACGGGTGAGTAACGCGTGGGACATCTACCCTGATGAGGGGAATAACTCTCCGAAAGGAAAGCTAATACCGCGTATACCGTGCAAACGGGAAAGGCCTTCGGGCCGCATCAGGAGGAGCCCGCGTCCGAGTAGCTAGTTGGTGAGGTAATGGCTC
>F0OV55004H63U2
AGCACTGTAGAGAGTTTGATCCTGGCTCAGAACGAACGCTGGCGGCGTGCCTAACACATGCAAGTCGAACGAGAAAGGGACTTCGGTCCTGAGTAGAGTGGCGCACGGGTGAGTAACACGTGGATAATCTGCCTGATAATCCGGGATAACCTCTCGAAAGAGGAGCTAATACCGGATAAGCCCACAGCCTCCTCGGAGGCAGCGGGAAAAGATGGCCTCTTCATGAAAGCTATTGTTATCAGATGAGTCCGG
>F0OV55004IA1QN
AGCACTGTAGAGAGTTTGATCCTGGCTCAGATTGAACGCTGGCGGCATGCTTAACACATGCAAGTCGAACGGCAGCGGGACCTAGCTTGCTAGGTTGCCGGCGAGTGGCGGACGGGTGAGTAATGCATAGGAATCTGCCCGGTAGTGGGGGATAACGTGGGGAAACTCACGCTAATACCGCATACGACCTACGGGTGAAAGAGGGGGATCTTCGGACCTCTTGCTATCGGATGAGCCTATGTCCT
>F0OV55004JGKR2
AGCACTGTAGAGAGTTTGATCCTGGCTCAGGATAAACGCTGGCGGCATGCCTAATACATGCAAGTCGAACGGATCAGCTTAGGCTGGTTAGTGGCGAACGGGTGAGTAACACGTAAGTAACCCAACCTTCAGACGAGGATAACTGCTGGAAACGGTAGCTAATACTGGATAGGATTATCGATAGGATGATTGATAATTTAAAGGCGCTTTCGGGCGGTACTGGAGGAGGGGCTTGCGGCGCATTAGATAGTTGGTGAGG
>F0OV55004II6IY
AGCACTGTAGAGAGTTTGATCCTGGCTCAGATTGAACGCTGGCGGCAGGCCTAACACATGCAAGTCGAGCGGATGAGTGGAGCTTGCTCCATGATTCAGCGGCGGACGGGTGAGTAATGCCTAGGAATCTGCCTGGTAGTGGGGGACAACGTTTCGAAAGGAACGCTAATACCGCATACGTCCTACGGGAGAAAGTGGGGGATCTTCGGACCTCACGCTATCAGATGAGCCTAGGTCGGATTAG
>F0OV55004ISTL1
AGCACTGTAGAGAGTTTGATCCTGGCTCAGATTGAACGCTGGCGGAATGCTTTACACATGCAAGTCGGGCGGCAGCATGGACTTCGGTCTGATGGCGAGCGGCGAACGGGTGAGTAATGCATCGGAACGTACCCAGTCGTGGGGGATAACTATGCGAAAGCGTAGCTAATACCGCATACGTCCTACGGGAGAAAGCAGGGGATCGCAAGACCTTGCGCGATTGGAGCGGCCGATGTCTGATTAG
>F0OV55004IT7D9
AGCACTGTAGAGAGTTTGATCCTGGCTCAGGACGAACGCTGGCGGCGTGCCTAATACATGCAAGTCGAACGGTCTTTTCTATGGAAGCTTGCTTCCACTGGAAAGATAGTGGCGAACGGGTGAGTAACACGTGGGTAACCTGCCCATAAGAGGGGGATAACATCCGGAAACGGGTGCTAATACCGCATAGTTTTCTTGATCGCATGATTGAGAAAGGAAAGACGGCCTTTGTGCTGTCGCTTATGGATGGACCCGCGGCGTA
>F0OV55004IJH1V
AGCACTGTAGAGAGTTTGATCCTGGCTCAGATTGAACGCTGGCGGCATGCCTAACACATGCAAGTCGAGCGGGCCCTTCGGGGTCAGCGGCGGACGGGTGAGTAACGCGTGGGAACGTGCCCTGTGGTGGAGAACAACCGCTGGAAACGGCAGCTAATGCTCCATGAGCCCTTCGGGGGAAAGATTTATCGCCACAGGATCGGCCCGCGTTGGATTAGGTAGTTGGTGGGGTAATGGCCCACCAAGCCGACGATCCATAG
>F0OV55004JDRAQ
AGCACTGTAGAGAGTTTGATCCTGGCTCAGGATGAACGCTAGCGGCAGGCTTAACACATGCAAGTCGAGGGGCAGCACGTCTTCGGATGGTGGCGACCGGCGCACGGGTGCGTAACGCGTATACAATCTACCTTTTACAGGGGCATAGCCCGGGGAAACCCGGATTAATATCCCATGGTATCATTTAGTGGCATCACTTGAATGATTAAAGTTTCGGCGGTAAAAGATGAGTATGCGTTCTATTAGCTAGATGGTAAGG
>F0OV55004JAMBA
AGCACTGTAGAGAGTTTGATCCTGGCTCAGAACTAACGCTGGCGGCGTGCCTAACACATGCAAGTCGTACGAGAAAGTTCGCTTCGGCGAATGAGTAGAGTGGCGCACGGGTGAGTAACGCGTGGACAATCTGCCCTAGAGTTAGGAATAACCCACCGAAAGGTGGGCTAATACCCAATAATGCTATACTTCTTCGGGAGTATAGCCAAAGATGGCCTCTGTTTACAAGCTATCGCTCAAGGATGAGTTCGCGT
>F0OV55004JT9DU
AGCACTGTAGAGAGTTTGATCCTGGCTCAGAACGAACGCTGGCGGCAGGCCTAATACATGCAAGTCGAACGCGAAGCTTGTTTTCGGACGAGCGGAGAGTGGCGCACGGGTGAGTAACACATGGCTGACCTGCCCTTCAGAGGGGGACAACCACTGGAAACGGTGGCTAATACCCCATATGCTCACGGTGATTAGAAAGCGGTGAGGAAACGTTCCGGCGCTGAAGGAGGGGGCTGTGGCCCATCAGCTAGTTGGTG
>F0OV55004IBMFV
AGCACTGTAGAGAGTTTGATCCTGGCTCAGGATGAACGCTAGCGGCAGGCCTAACACATGCAAGTCGAACGGTAGCATTGATTGCTTGCAATCAGATGACGAGTGGCGAACGGGTGCGTAACGCGTATGCAACCTACCTTCAATCGGGGAATACCCCAGAGAAATTTGGAATAATACCCCATAGTACAACGAATTCGCATGTTTTTGTTGTTAAAGTTTAGGCGATTGAAGATGGGCATGCGTGACATTAG
>F0OV55004IGP59
AGCACTGTAGAGAGTTTGATCCTGGCTCAGAACGAACGCTGGCGGCGTGCTTAACACATGCAAGTCGAACGTGAAAGGGACTTCGGTCCTGAGTAAAGTGGCGCACGGGTGAGTAACACGTGGATAATCTACCCGATGGACCGGGATAACACTTCGAAAGGGGTGCTAATACCGGATAAGCCCACAGGCTCTTTGGAGTTTGCGGGAAAAGGTGGGGACCTTCGGGCCTACTGTCATTGGATGAGTCCGCGGCCCATTAGCTAGTTGGTAGGGT
>F0OV55004H507I
AGCACTGTAGAGAGTTTGATCCTGGCTCAGAACGAACGTTGGCGGCGTGCTTAACACATGCAAGTCGAGCGAGAAAGCCCCCGCAAGGGGGTGAGTAAAGCGGCGCACGGGGGAGTATCACGTGGGTGACGTACCCTCCGTTGGGGGATAACACCTCGCAGGGGGTGCTAATACCGCGTACGACCCCCCGACCACGGTCGAGGGGTGATAGGAGCAATCCGGCGGAGGATCGGCCCGCGGCCCATCAGCTAGTTGGCGGGTAAAGCCCACCAAGGCAACGACGGGTAG
>F0OV55004I4S2R
AGCACTGTAGAGAGTTTGATCCTGGCTCAGGACGAACGCTGGCGGCGTGCCTAATACATGCAAGTCGAGCGGACCGAAGGGAGCTTGCTCCTTTAGGTTAGCGGCGGACGGGTGAGTAACACGTGGGCAACCTGCCCTGCAGACTGGGATAACTTCGGGAAACCGGAGCTAATACCGGATAACACCGAAAACCGCATGGTTTTCGGTTGAAAGGCGGCATTAGCTGTCACTGCAGGATGGGCCCGCGGCGCATTAGCTAGTTGGTG
>F0OV55004ITBB4
AGCACTGTAGAGAGTTTGATCCTGGCTCAGGACGAACGCTGGCGGCGCGCTTAACACATGCAAGTCGAACGGTAAGGCCCCTTCGGGGGTACACGAGTGGCGAACGGGTGAGTAACACGTGGGTAATCTGCCCTGCACTTCGGGATAAGCCTGGGAAACTGGGTCTAATACCGGATAGGACCATGCTTTAGTGTGTGTGGTGGAAAGTTTTTTCGGTACAAGATGAGCCCGCGGCCTATCAGCTTGTTGGTGGGGTAATGGCCTACCAAGGCGACGACGGG
>F0OV55004I9WRW
AGCACTGTAGAGAGTTTGATCCTGGCTCAGATTGAACGCTGGCGGAATGCTTTACACATGCAAGTCGGGCGGCAGCATGGACTTCGGTCTGATGGCGAGCGGCGAACGGGTGAGTAATGCATCGGAACGTACCTAGTCGTGGGGGATAACGTAGCGAAAGTTACGCTAATACCGCATACGTCCTACGGGAGAAAGCAGGGGATCGCAAGACCTTGCGCGATTGGAGCGGCCGATGTCTGATTAG
>F0OV55004H965P
AGCACTGTAGAGAGTTTGATCCTGGCTCAGAACAAACGCTAGCGGCGTGCCTAACACATGCAAGTCAGACGAGAAAGTTCGCTTCGGCGAATGAGTAGAGTGGCGCACGGGTGGGTAACGCGTGGACAATCTGCCCTAGAGTTAGGAATAACCCACCGAAAGGTGGGCTAATACCCAATAATGCTATACTTCTTCGGGAGTATAGCCAAAGATGGCCTCTGTTTACAAGCTATCGCTCAAGGATGAGTTCGCGT
>F0OV55004JNFPB
AGCACTGTAGAGAGTTTGATCCTGGCTCAGGACGAACGCTGGCGGCGTGGATTAGGCATGCAAGTCGAACGCGAACGAACACCTTCGGGTGTTCAAGTAGAGTGGCGGACGGGTGAGTAACGCGTAGGTGATCTACCTTTAAGTGGGGGATAGCCCCGGGAAACCGGGATTAATACCGCATATGTCCCGAGAGATTGGGATAAAGATGGCCTCTGACATAAGCTGTTGCTTAGAGATGAGCCTGCGTCCTATTAGCTAGTTGGG
>F0OV55004IYKY2
AGCACTGTAGAGAGTTTGATCCTGGCTCAGAACGAACGCTGGCGGCAGGCCTAACACATGCAAGTCGAGCGATCCTTTCGGGGATAGCGGCGGACGGGTGAGTAACGCGTGGGAACGTACCTTTTGCTACGGAATAGCCCTGGGAAACTGGGAGTAATACCGTATGTGCCCTTCGGGGGAAAGATTTATCGGCAAAGGATCGGCCCGCGTTGGATTAGGTAGTTGGTGGGGTAAAGGCCTACCAAGCCTACGATCCATAGCTGGTTTGAGAGGATGAT
>F0OV55004ICK0H
AGCACTGTAGAGAGTTTGATCCTGGCTCAGAGTGAACGCTGGCGGCGTGCTTAACACATGCAAGTCGAACGAGAACGGGACATAGCTTGCTATGTTTGTCAGCTAAGTGGCGGACGGGTGAGTAATGTATAGCTAATGTACCCCTTGGAGGGGGATAACAGTTGGAAACGGCTGCTAATACCCCATACTCCTTCTATCTTAATGGTAGTTGGGAAATGTTTTTTCGCCAAGGGATCGGGCTATATGGTATCAGTTAGTTGGTG
>F0OV55004JP83P
AGCACTGTAGAGAGTTTGATCCTGGCTCAGGACGAACGCTGGCGGCGGGCCTAACACATGCAAGTCGTGGGAGAAGGTGAGTGCTTGCACTCACTGGAGACCGGCGGATGGGTGAGTAACGCGTAGGCAACCTGCCTTTGGACCGGGGATAACATCGCGAAAGCGGTGCTAATACCCGATGATGCAGCGGCCCCGCATGGGGACAGTTGTTAAAGCCTTCGGGCGGCCAAAGAGGGGCCTGCGTGCCATTAG
>F0OV55004JFPH6
AGCACTGTAGAGAGTTTGATCCTGGCTCAGAACGAACGTTAGCGGCGTGCTTAACACATGCAAGTCGAACGAGAAAGTATCTTCGGATATGAGTAGAGTGGGGCACGGGTGAGTAACACGTGGGTAACCTGCCCTTTGGAGGGGGACAACATCTGGAAACGGATGCTAATACCGCATAAGCCGTCTTCGGACGGGAAAGGTGGCTTCGGCTACCGCCAGAGGATGGGCCCGCGTCCCATCAGCTAGTTGGTAAGGTAACGGCTTACCAAGGCAACGG
>F0OV55004IBBFC
AGCACTGTAGAGAGTTTGATCCTGGCTCAGGACGAACGCTGGCGGCGTGCCTAACACATGCAAGTCGAGCGGGGGTTGCTTAAGTAGGTTTCTACGAGAGTGGCCCTAGCGGCGGACGGGTGAGTAACGCGTGAGCACCCAACCTTGTACTGGGGGACTAACAGCTGGAAACAGCTGCTAATACCGCATAAGACTACGGCGCCGCATGGTGCTGTAGTAAAAGGCGCCTTAAGGCGTCGGTACAAGACGGGCTCGCGTCCCATTAG
>F0OV55004IB2PN
AGCACTGTAGAGAGTTTGATCCTGGCTCAGAACGAACGCTGGCGGCGTGCTTAACACATGCAAGTCGTACGAGAAAGTTTCCTTCGGGAGATGAGTAGAGTGGCGCACGGGTGAGTAACACGTGGATAATCTGCCCAATGGACCGGGATAACACTTCGAAAGGGGTGCTAATACCGGATAAGCCCACAGGCTCTTCGGAGCTTGCGGGAAAAGGTGGGGACCTTCGGGCCTGCCGTCATTGGATGAGTCCGCGGCCCATTAG
>F0OV55004IEA7Q
AGCACTGTAGAGAGTTTGATCCTGGCTCAGAATGAACGCTGGCGGCAGGCCTAACACATGCAAGTCGGACGGAAACGACAAGAACAATCACTTCGGTGTGCGTTTTTGGGCGTCGAGTGGCGGACGGGTGAGTAACGCGTGGGAACATGCCCTTCAGTTTGGAATAACCCAGGGAAACTTGGGCTAATACCGGATACGCCCTTAGGGGGAAAGATTTATCGCTGAAGGAGTGGCCCGCGTCTGATTAGCTAGTTGGTGAGGTAATGGCTC
>F0OV55004H82MC
AGCACTGTAGAGAGTTTGATCCTGGCTCAGATTGAACGCTGGCGGAATGCTTTACACATGCAAGTCGGGCGGCAGCATGGACTTCGGTCTGATGGCGAGCGGCGAACGGGTGAGTAATGCATCGGAACGTACCCAGTCGTGGGGGATAACTACGCGAAAGCGTAGCTAATACCGCATACGTCCTACGGGAGAAAGCAGGGGATCGCAAGACCTTGCGCGATTGGAGCGGCCGATGTCTGATTAG
>F0OV55004JGSDK
AGCACTGTAGAGAGTTTGATCCTGGCTCAGGACGAACGCTGGCGGCGTGCCTAACACATGCAAGTCGAGCGGGGTAAATTGAGTGGTTTTCCACGAGATTTACCCAGCGGCGGACGGGTGAGTAACACGTAGGCAACCTACCCACCACACGGGGATAGCCCTGGGAAACCGGGGGTAATACCCGATACCTTTACTGGTCGCATGGTTGGTAAAGAAAGCGATTTAGCGGTGGTGGATGGGCCTGCGGCCCATCAGCTAGTTGGCGGGGTAACGGCCCACCAAGGCGACG
>F0OV55004IWN0B
AGCACTGTAGAGAGTTTGATCCTGGCTCAGGATGAACGCTGGCGGCGTGCTTAACACATGCAAGTCGAACGAGGTCCAACCTTCGGGTGAAGACCGAGTGGCGAACGGGTGAGTAACACGTGGGGAACCTGCCCTTCTCTCTGGGATAACGTCGAGAAATCGTCGCTAATACCGGATACTCCTTGCGGACCGCATGGTCTGCTCGGGAAAGCTCCGGCGGAGATGGATGGCCCCGCGGCCCATTAGCTAGTTGGTGAGGTAACGG
>F0OV55004JLPN9
AGCACTGTAGAGAGTTTGATCCTGGCTCAGAGTGAACGCTGGCGGCGTGCCTAACACATGCAAGTCGAACGCGAAAGTCCCGCAAGGGATAAGTAGAGTGGCAGACGGGTGAGTAATGCATAGGTAATCTACCCTTGAGTGGGGGATAACTCCGGGAAACCGGTGCTAATCCCGCATGACTTCCTGATGCGCAGGCATTAGGATCAAAGGGGGGGGATCCTTCGGGACCTCCCGCTTGAGGATGAGCCTATGTCCTA
>F0OV55004H28JX
AGCACTGTAGAGAGTTTGATCCTGGCTCAGGATGAACGCTAGCGGCGCGCCTAACACATGCAAGTCGAGCGATATAGCGGCGAACGGGTGAGTAACACGTTGGAACCTGCCTCGAACTCAGGGATAGCCATCCGAAAGGATGATTAATACCGGATAGTCCCGAAAGGGTAAAGATTTTTCGGTTCGAGAGGGGCCTGCGGCCTATCAGCTAGTTGGTAAGGTAATGGCTTACCAAGGCTATGACGGGTAACTGGTGTGAGAG
>F0OV55004I4BZE
AGCACTGTAGAGAGTTTGATCCTGGCTCAGAACGAACGCTGGCGGCAGGCCTAACACATGCAAGTCGAACGACATAGTGGCAGACGGGTGAGTAACGCGTGGGAACGTACCTTTCGCTACGGAATAGCTCTTGGAAACGAGTGGTAATACCGTATACGCCCTCCGGGGGAAAGATTTATCGGCGAAAGATCGGCCCGCGTTAGATTAGGTAGTTGGTGGGGTAATGGCCTACCAAGCCTACGATCTATAGCTGGTCTGAGAGGATGAT
>F0OV55004JMCQW
AGCACTGTAGAGAGTTTGATCCTGGCTCAGAACGAACGCTGGCGGCGTGCTTAACACATGCAAGTCGAACGAGAAAGGGACTTCGGTCCTGAGTAGAGTGGCGCACGGGTGAGTAACACGTGGATAATCTACCCAATGATTCGGAATAACACTTCGAAAGGGGTGCTAATACCGGATAAGCCCACAGGCTCTTCGGAGTTTGCGGGAAAAGGTGGGGACCTTCGGGCCTGCCGTCATTGGATGAGTCCGCGGCCCATTAGCTAGTTGGTAGGG
>F0OV55004IEBAK
AGCACTGTAGAGAGTTTGATCCTGGCTCAGGACGAACGCTGGCGGCGTGCCTAACACATGCAAGTCGAGCGGAGTTATGGAGTAGCTTGCTACGAGGTAACTTAGCGGCGGACGGGTGAGTAACGCGTGAGCAACCTGCCCTGTACAGGGGGATAACAGATGGAAACATCTGCTAATACCGCATAAGACCAAGTTATCGCATGATAACGAGGTCAAAGGAGGAATCCGGTACGGGATGGGCTCGCGTCCCATTAG
>F0OV55004JDTFN
AGCACTGTAGAGAGTTTGATCCTGGCTCAGGACGAACGCTGGCGGCGTGCTTTATACATGCAAGTTGAACGAGAAAGCATTCTTCGGAGTGTGAGTAAAGTGGCGAACGGGTGAGTAACACGTGGGTAATCTGCCCACGGGCTGGGGATAACATGCCTAACGGCGTGCTAATACCGAATAATGCACTAAGATGTAGGTTTTAGTGTTAAAGGTGTCTTTCGGGACATTGCCTGTGGATGAGCCTGCGCTCCATTAG
>F0OV55004JTKDE
AGCACTGTAGAGAGTTTGATCCTGGCTCAGGATGAACGCTGGCGGCAGGCCTAACACATGCAAGTCGAGGGAGAAGCTACTTTCGGGTAGTGGAGACCGGCAGACGGGTGAGTAACACGTGGGAACATACCTAGTGGTGGGGGATAACAGTTGGAAACGACTGCTAATACCGCATACGCCCTTCGGGGAAGATTTATCGCCATTGGATTGGCCCGCGTTAGATTAGCTAGTTGGTAGGGTAACGGCCTACCAAGGCGACGATCTATAG
>F0OV55004H72SZ
AGCACTGTAGAGAGTTTGATCCTGGCTCAGAACGAACGCTGGCGGCGTGCTTAACACATGCAAGTCGAACGCGAAAGGGACTTCGGTCCTGAGTAAAGTGGCGCACGGGTGAGTAACGCGTAGATAACCTGTCTTTGTGTCTGGAATAATACTTCGAAAGGGGTACTAATACCGGATAAGCCCACGAGCTCTTCGGAGCACGCGGGAAAAGGTGGGGACCTTCGGGCCTGCCGTCATTGGATGAGTCCGCGGCCCATTAGCTAGTTGGTGGGGTAAAGG
>F0OV55004JWZNJ
AGCACTGTAGAGAGTTTGATCCTGGCTCAGAATGAACGCTGGCGGTAGGCTTAACACATGCAAGTCGGACGGAAACGATAGATTAGCTTGCTATTCTAGGCGTCGAGTGGCGGACGGGTGAGTAACGCGTGGGAATCTACCCTATAGTTGGGGACAACATCTGGAAACGGATGCTAATACCGCATAAGTCGGCTTCGGCCGGGAAAGGTGGCTTCGGCTACCGCCAGAGGATGAGCCCGCGTCCCATCAGCTAGTTGG
>F0OV55004I8ZMN
AGCACTGTAGAGAGTTTGATCCTGGCTCAGAACGAACGCTGGCGGCGTGCCTAACACATGCAAGTCGAACGCGAACGGAATCTTCGGATTCCTAGTAGAGTGGCGCACGGGTGAGTAACACGTGGATAACCTGCCCTAGAGTCTGGGATAACACTTCGAAAGGGGTGCTAATACCGGATAAGCCCACAACGTCTTCGGACGATGCGGGAAAAGATTTATTGCTTTAGGATGGGTCCGCGGTCCATTAGCTAGTTGGTGGGGTAATGGCCT
>F0OV55004IAG3O
AGCACTGTAGAGAGTTTGATCCTGGCTCAGGACGAACGCTGGCGGCGTGCCTAATACATGCAAGTCGAGCGGGGCTTTCTGCGTGAGGCCTTCGGGCGGATCGCAGGGAGCCCAGCGGCGAACGGGTGCGTAACACGTGGGCAACCTGCCCCGAGGACCGGGATAACTCCGGGAAACCGGAGCTAATACCGGATAGGACGGCGGACCGCATGGTCCGCCGTGGAAAGGCGGCGCGAGCTGCCACCTCGGGATGGGCCCGCGGCCCATTAG
>F0OV55004IOZBR
AGCACTGTAGAGAGTTTGATCCTGGCTCAGATTGAACGCTGGCGGCGTGGATAAGGCATGCAAGTCGAACGCGAAAGTCCCCTTCGGGGGATGAGTAGAGTGGCAAACGGGTGAGTAACACGTGAGCAACCAACCCTCTGGTGGGGGACAACTTCGGGAAACCGGAGCTAATACCGCATAAGTTGAAGGAGTCGCATGGCTCCTTCAGGAAAGCGGGGGACCCTTCGGGGCCTCGCGCCGGAGGACGGGCTCGCGGTCGATTAGCTAGTTGGCGGGGTAACCGG
>F0OV55004I46QS
AGCACTGTAGAGAGTTTGATCCTGGCTCAGGACGAACGCTGGCGGCGTGCCTAATACATGCAAGTCGAGCGAAGTCATATAGCGGAAGTCTTCGGACGGAAGGTATACGTACTTAGCGGCGGACGGGTGAGTAACACGTAGGCAACCTGCCCGTAAGACGGGGATAACTAGCGGAAACGTTAGCTAATACCGGATAGACCTCTTTGGCGCATGCGAGAGAGGGGAAAGGCGGAGCAATCTGCCGCTTACGGATGGGCCTGCGGCG
>F0OV55004IJ6GG
AGCACTGTAGAGAGTTTGATCCTGGCTCAGGATGAACGCTAGCGGCGCGCTTAATGCATGTAAGTCGAGCGATGAGTTTCTTCGGAGACATCAGCGGCAGACGGGTGAGTAACACGTGGATGACCTGCCCTCAAGACCGGGATAACGGGTGGAAACATGCGCTAATACCGGATAGGCTCTCGGGGTCGCAACCGGGAGTAAAGCTACGGTGCTTGAGGAGGGGTCCGCGGCCCATCAGCTAGTTGGCAGGGTAACGG
>F0OV55004I0E3C
AGCACTGTAGAGAGTTTGATCCTGGCTCAGGACGAACGCTGGCGGCGTGCCTAACACATGCAAGTCAAAGGAGAGCGACTTCGGTCGTAAGTACTTGGCGCAAGGGTGAGTAAGGTATAGGTAATCTGCCCTTTGGACTGGGATAACTCCGAGAAATCGGTGACAATACCAGATGATGCAGCGGGACCGCATGGTCATGTTGTTAAAGATTTATCGCCAAAGGATGAGCCTATATTCCATCAGGTAGTTGGG
>F0OV55004JS36N
AGCACTGTAGAGAGTTTGATCCTGGCTCAGATTGAACGCTAGCGGCATGCTTAACACATGCAAGTCGAACGGCAGCGGAGGAAAGCTTGCTTTCCTGCCGGCGAGTGGCGGACGGGTGAGTAATGCATGAGAATCTGCCCAGTAGCGGGGACAACTTGGTGAAAACCAAGCTAATACCGCATACGCCCTACGGGGGAAAGGCTTCGGCCACTATTGGATGAGCTCATGTCGGATTAGCTAGTTGGTAGGG
>F0OV55004IYSBT
AGCACTGTAGAGAGTTTGATCCTGGCTCAGAGTGAACGCTGGCGGCGTGCTTAACACATGCAAGTCGAACGATGAAGTCTTTGCTTGCAAAGACGGATTAGTGGCGTACGGGTGAGTAATGTATAGCTAACCTGCCCTTTAGTGGGGGACAACAGTTGGAAACGACTGCTAATACCCCATACTCCTTTTTACTTTAAGGTAAATTGGGAAAGATTTATTGCTAAAGGATGGGGCTGTATCGTATCAGCTAGTTGGTGAGGTAATGG
>F0OV55004JEI09
AGCACTGTAGAGAGTTTGATCCTGGCTCAGGACGAACGCTGGCGGCGTGCCTAACACATGCAAGTCAAAGGAAAGCGACTTCGGTCGTAAGTACTTGGCGCAAGGGTGAGTAAGGTATAGATAATCTGCCCTTTGGACTGGGATAACTCCGAGAAATCGGTGACAATACCAGATGATGCAGCGGGACCGCATGGTCATGTTGTTAAAGATTTATCGCCAAAGGATGAACCTATATTCCATCAGGTAGTTGGTAGGG
>F0OV55004JA754
AGCACTGTAGAGAGTTTGATCCTGGCTCAGAACGAACGCTGGCGGCAGGCCTAACACATGCAAGTCGTACGAGAAGGTTCCTTCGGGAACTGGAGAGTGGCGCACGGGTGAGTAACGCGTGGGGACCTACCTCTTAGTGGGGGATAACGGTTGGAAACGACCGCTAATACCGCATACGCCCTTCGGGGAAGATTTATCGCTAAGAGATGGACCCGCGTTGGATTAGATAGTTGGTGAGGTAACGGCTCACCAAGTCAGCGATCCATAG
>F0OV55004I20FU
AGCACTGTAGAGAGTTTGATCCTGGCTCAGGACGAACGCTGGCGGCGTGCCTAATACATGCAAGTCGAGCGCGTGAAACTTACCGAAGCCTTCGGGCGGACGTAAGTGGAACGAGCGGCGGACGGGTGAGTAACACGTGGGCAACCTGCCTGTAAGACCGGGATAACTTCGGGAAACCGGAGCTAATACCGGATAGGATTTCATCTCGCATGAGGTGAAATGGAAAGGTGGCTTCGGCTACCACTTACAGATGGGCCCGCGGCGCATTAG
>F0OV55004IUQ0C
AGCACTGTAGAGAGTTTGATCCTGGCTCAGAACGAACGCTGGCGGCAGGCCTAACACATGCAAGTCGAGCGAGATCTTCGGATCTAGCGGCGGACGGGTGAGTAACGCGTGGGAACGTACCCTCTTCTGCGGGATAGCCACTGGAAACGGTGAGTAATACCGCATACGCCCTTCGGGGAAAGATTTATCGGAGGAGGATCGGCCCGCGTTGGATTAGGTAGTTGGTGGGGTAATGGCCTACCAAGCCTACGATCCATAGCTGGTTTTAGAGG
>F0OV55004H4HWY
AGCACTGTAGAGAGTTTGATCCTGGCTCAGAACGAACGCTGGCGGCAGGCCTAACACATGCAAGTCGAGCGAGGTAGCAATACCTAGCGGCGGACGGGTGAGTAACGCGTGGGAACGTGCCCCTTGGTACGGAATAGCCCCGGGAAACTGGGAGTAATACCGTATAAGCTCTACGGAGGAAAGATTTATCGCCAAGGGATCGGCCTGCGTTGGATTAGGTAGTTGGTGGGGTAATGGCCTACCAAGCCGACGATCCATAGCTGGTTTGAGAGGA
>F0OV55004ITNN1
AGCACTGTAGAGAGTTTGATCCTGGCTCAGGACGAACGCTGGCGGCGTGCCTAATACATGCAAGTCGAGCGGACCGAAGGGAGCTTGCTCCTTTAGGTTAGCGGCGGACGGGTGAGTAACACGTGGGCAACCTGCCCTGCAGACTGGGATAACTTCGGGAAACCGGAGCTAATACCGGATAACACCGAAAACCGCATGGTTTTCGGTTGAAAGGCGGCATTAGCTGTCACTGCAGGATGGGCCCGCGGCGCATTAGCTAGTTGGTG
>F0OV55004JC0IC
AGCACTGTAGAGAGTTTGATCCTGGCTCAGAACGAACGCTGGCGGCGCGTTTTAAGCATGCAAGTCTAAGGGTCTGTTTTTTCACGAAAACAGAAACTGGCGCACGGGTGAGTAACACGTTAGTATCTATCTTGAAGTGGGGGATAGCTTATGGAAACATAAGATAATACCGCATATGCCGAGAGGTGAAAGAGGCAATTGTCTCGCTTTTTGATGAGCTTGCGGTCCATTAGCTAGTTGGCAGGGTAATGGCCT
>F0OV55004ILYVF
AGCACTGTAGAGAGTTTGATCCTGGCTCAGAACGAACGCTGGCGGCAGGCTTAACACATGCAAGTCGAGGGGCAGCACGAGGTAGCAATACTTTGGTGGCGACCGGCAGACGGGTGAGTAACGCGTATGTAACCTGCCCTGTACAGGGGGATAACCCGGAGAAATTCGGACTAATATCCCATGGTAATATTGGAAGGCATCTTCTGATATTTAAAGTTCCGGCGGTACAGGAGGGGCATGCGTAACATTAGCTGGTTGGTAAGGTAACGG
>F0OV55004I8K32
AGCACTGTAGAGAGTTTGATCCTGGCTCAGAACGAACGCTGGCGGCGCGCCTAACACATGCAAGTCGAGCGAGAACGTGGCTTCGGCCATCAGTAAAGCGGCGCACGGGTGAGTAACACGTGGGTAATCTGCCCTTGAGTGGGGGATAACTCTCCGAAAGGAAAGCTAATACCGCATATACCGTGCAAACGGGAAAGGCCTTCGGGCCGCATCAGGAGGAGCCCGCGTCCGATTAGCTAGTTGGTGAGGTAATGGCTC
>F0OV55004JSE2W
AGCACTGTAGAGAGTTTGATCCTGGCTCAGAACGAACGCTGGCGGCATGCCTAACACATGCAAGTCGAACGAGACCTTCGGGTCTAGTGGCGCACGGGTGCGTAACGCGTGGGAATCTGCCCTTGGGTTCGGGATAACAGTTGGAAACGACTGCTAATACCGGATGATGTCTTCGGACCAAAGATTTATCGCCCAGGGATGAGCCCGCGTCGGATTAGCTAGTTGGTGAGGTAAAAGCTCACCAAGGCGACGATCCGTAG
>F0OV55004IA4PH
AGCACTGTAGAGAGTTTGATCCTGGCTCAGGACGAACGCTGGCGACGTGCCTAATACATGCAAGTCGAGCGGACCGAAGGGAGCTTGCTCCTTTAGGTTAGCGGCGGACGGGTGAGTAACACGTGGGCAACCTGCCCTGCAGACTGGGATAACTTCGGGAAACCGGAGCTAATACCGGATAACACCGAAAACCGCATGGTTTTCGGTTGAAAGGCGGCTTTTAGCTGTCACTGCAGGATGGGCCCGCGGCGCATTAGCTAGTTGGTGAGG
>F0OV55004IRYBL
AGCACTGTAGAGAGTTTGATCCTGGCTCAGGACGAACGCTGGCGGCGTGCCTAATACATGCAAGTCGAGCGGAGTTCATGGTTGGAAGCCTTCGGGCGGAAGCCCATGAACTTAGCGGCGGACGGGTGAGTAACACGTGGGCAACCTGCCCGTAAGACGGGGATAACTGACGGAAACGTCAGCTAAGACCGGATAGTCGGAGGGAGGGCATCCTTTCTTCGGGAAAGGACGGAGCAATCTGTCGCTTACGGATGGGCCCGCGGCGCATTAG
>F0OV55004IUQKG
AGCACTGTAGAGAGTTTGATCCTGGCTCAGAATGAACGCTGGCGGCGTGCTTAACACATGCAAGTCGCACGAGAACGCTTCAGCTTGCTGAAGCTAGTAAAGTGGCGCACGGGTGAGTATCGCGTGGGTAATCTACCCTTCGGTCGGGAATAACGTTGCGAAAGTGACGCTAATACCCGATAACATTTCGGTGCCTTTGGTTGCCGAAATCAAAGGTGGCCTCTCCATGGAAGCTACCGCAGGAGGATGAGCCCG
>F0OV55004I2YE3
AGCACTGTAGAGAGTTTGATCCTGGCTCAGAACAAACGCTAGCGGCGTGCCTAACACATGCAAGTCAGACGAGAAAGTTCGCTTCGGCGAATGAGTAGAGTGGCGCACGGGTGAGTAACGCGTGGACAATCTGCCCTAGAGTTAGGAATAACCCACCGAAAGGTGGGCTAATACCCAATAATGCTATACTTCTTCGGGAGTATAGCCAAAGATGGCCTCTGTTTACAAGCTATCGCTCAAGGATGAGTTCGCG
>F0OV55004IIIGT
AGCACTGTAGAGAGTTTGATCCTGGCTCAGAATGAACGCCGGCGGCGTGGATTAGGCATGCAAGTCGAACGAGAAAGTGAAATTTATTTCATGAGTAGAGTGGCGAACGGGTGAGTAACGCGTGGGAAACCTACCCTTGAGTGGGGGATAACATTTCTAACGGAATGCTAATACCGCATAATATTCTCTGGCGCATGTCAGAGAATCGAAGGTGGCCTCTACTTGTAAGCTATCGCTTGAGGATGGTCCCGCGT
>F0OV55004JT56E
AGCACTGTAGAGAGTTTGATCCTGGCTCAGGATGAACGCTGGCGGCGTGCCTAACACATGCAAGTCGAACGAGAAAGTGGGGCTTGCTCCACGAGTAAAGTGGCAAACGGGTGAGTAACACGTGAACAACCTACCCTCGAGTGGGGAATAACACCGCGAAAGCGGTGCTAATACCGCATAACATCCCGGGGTCGCATGGTCCTGGGATCAAAGCGCAAGTTGCTTGAGGAGGGGTTCACGGCTGATTAGCTAGTTGGTGAGG
>F0OV55004IZCYI
AGCACTGTAGAGAGTTTGATCCTGGCTCAGGATGAACGCTGGCGGCGTGCCTAATACATGCAAGTCGAACGCACTAGTTTACTAGTGAGTGGCGAACGGGTGAGTAACACGTAGGTAACCTGCCCTCAAGACGAGGATAACCGTTGGAAACGATGGCTAAGACTGGATAGGAACAGAAGAGGCATCTCTTGTGTTTTAAAAGACCTAGCAATAGGTATGCTTGAGGAGGGGCCTGCGGCGCATTAGTTAGTTGGCGGGGTG
>F0OV55004IOASF
AGCACTGTAGAGAGTTTGATCCTGGCTCAGAACGAACGCTGGCGGCGTGCTTAACACATGCAAGTCGTACGTGAAAGGGACTTCGGTCCTGAGTAAAGTGGCGCACGGGTGAGTAACACGTGGATAATCTGCCCAATGGTCCGGGATAACACTTCGAAAGGGGTGCTAATACCGGGTAAGCCCACGAGCTCTTCGGAGCACGCGGGAAAAGGTGGGGACCTTCGGGCCTGCCGTCATTGGATGAGTCCGCGGCCCATCAGCTAGTTGGTGGGG
>F0OV55004JXCLQ
AGCACTGTAGAGAGTTTGATCCTGGCTCAGGATGAACGCTGGCGGCGTGCTTAACACATGCAAGTCGAGCGCGATGTTGTGGAAACTCCTACGGGAGGCAGC
>F0OV55004IZNBY
AGCACTGTAGAGAGTTTGATCCTGGCTCAGGACGGACGCTGGCGGCGTGCCTAATACATGCAAGTCGAGCGGGGCTTTCTGCGTGAGGCCTTCGGGCGGATCGCAGGGAGCCCAGCGGCGAACGGGTGCGTAACACGTGGGCAACCTGCCCCGAGGACCGGGATAACTCCGGGAAACCGGAGCTAATACCGGATAGGACGGCGGACCGCATGGTCCGCCGTGGAAAGGCGGCGCAAGCTGCCACCTCGGGATGGGCCCGCGGCCCATTAG
>F0OV55004IBPG3
AGCACTGTAGAGAGTTTGATCCTGGCTCAGATTGAACGCTGGCGGCAGGCCTAACACATGCAAGTCGAGCGGATGAGTGGAGCTTGCTCCATGATTCAGCGGCGGACGGGTGAGTAATGCCTAGGAATCTGCCTGGTAGTGGGGGACAACGTTTCGAAAGGAACGCTAATACCGCATACGTCCTACGGGAGAAAGTGGGGGATCTTCGGACCTCACGCTATCAGATGAGCCTAGGTCGGATTAG
>F0OV55004JUKD5
AGCACTGTAGAGAGTTTGATCCTGGCTCAGAACGAACGCTGGCGGCAGGCCTAACACATGCAAGTCGAGCGCTCTCTTCGGAGAGAGCGGCAGACGGGTGAGTAACGCGTGGGAACCTACCTTTTGGTACGGAATAACTCAGGGAAACTTGTGCTAATACCGTATGTGCCCTTCGGGGGAAAGATTTATCGCCAAAAGATGGGCCCGCGTTGGATTAGCTTGTTGGTGGGGTAATGGCCCACCAAGGCGACGATCCATAGCTGGT
>F0OV55004IIMWS
AGCACTGTAGAGAGTTTGATCCTGGCTCAGGACGAACGCTGGCGGCGTGCCTAATACATGCAAGTCGAGCGGACCGAAGGGAGCTTGCTCCTTTAGGTTAGCGGCGGACGGGTGAGTAACGCGTGGGCAATCTGCCTCATACAGGGGGATAACACTGGGAAACTAGTACTAATACCGCATAAAATAGTGAAGTGGCATCACTTTACTATCAAAGGAGCAATCCAGTATGAGATGAGCCCGCGTCCGATTAG
>F0OV55004ID22M
AGCACTGTAGAGAGTTTGATCCTGGCTCAGAACGAACGCTGGCGGCGTGCTTAACACATGCAAGTCGAACGTGAAAGGGACTTCGGTCCTGAGTAAAGTGGCGCACGGGTGAGTAACACGTGGATAATCTACCCGATGGACCGGGATAACACTTCGAAAGGGGTGCTAATACCGGATAAGCCCACAGGCTCTTTGGAGTTTGCGGGAAAAGGTGGGGACCTTCGGGCCTACTGTCATTGGATGAGTCCGCGGCCCATTAGCTAGTTGGTAGGGTAATGG
>F0OV55004I9RJY
AGCACTGTAGAGAGTTTGATCCTGGCTCAGATTGAACGCTGGCGGAATGCTTTACACATGCAAGTCGGGCGGCAGCATGGACTTCGGTCTGATGGCGAGCGGCGAACGGGTGAGTAATGCATCGGAACGTACCTAGTTGTGGGGGATAGCTCGGCGAAAGCCGGATTAATACCGCATACGTCCTACGGGAGAAAGCAGGGGATCGCAAGACCTTGCGCAATTGGAGCGGCCGATGTCTGATTAG
>F0OV55004JRHX3
AGCACTGTAGAGAGTTTGATCCTGGCTCAGATTGAACGCTGGCGGCGTGCCTAACACATGCAAGTCGTGCGAGAAAGTTCCCTTCGGGGAGCGAGTAGAGCGGCGCACGGGTGAGTAACGCGTGGGTAATCTGCCCGAAAGACCGGGATAACAGTGGGAAACCGCTGCTAATACCGGATGTGCTTCATGTTTGACCTTCATGGGGTAAAGGTGGCCTCTGCTGCAAGCTACCGCTTTTGGATGAGCCCGCGTCT
>F0OV55004I3SU3
AGCACTGTAGAGAGTTTGATCCTGGCTCAGGACGAACGCTGGCGGCGTGCCTAATACATGCAAGTCGAGCGGGGCTTTCTGCGTGAGGCCTTCGGGCGGATCGCAGGGAGCCCAGCGGCGAACGGGTGCGTAACACGTGGGCAACCTGCCCCGAGGGCCGGGATAACTCCGGGAAACCGGAGCTAATACCGGATAGGACGGCGGACCGCATGGTCCGCCGTGGAAAGGCGGCGCGAGCTGCCACCTCGGGATGGGCCCGCGGCCCATTAG
>F0OV55004JE72M
AGCACTGTAGAGAGTTTGATCCTGGCTCAGAGTGAACGCTGGCGGCGTGCTTAACACATGCAAGTCGAACGGTAACAGGAAGTGCTTGCACTTTGCTGACGAGTGGCGGACGGGTGAGTAATGTATAGGTATGTGCCCCATAGACTAGGATAGCCACTGGAAACGGTGATTAATACTGGATACTCCTTACGAGGGAAAGATTTTTCGCTATGGGATCGGCCTATATTGTATCAGCTAGTTGGTGAGGTAAG
>F0OV55004ICU6I
AGCACTGTAGAGAGTTTGATCCTGGCTCAGATTGGACGCTGGCGGCATGCTTAACACATGCAAGTCGAACGGCAGCGGGACCTAGCTTGCTAGGTTGCCGGCGAGTGGCGGACGGGTGAGTAATGCATAGGAATCTGCCCGGTAGTGGGGGATAACGTGGGGAAACTCACGCTAATACCGCATACGACCTACGGGTGAAAGTGGGGGATCTTCGGACCTCACGCTATTGGATGAGCCTATGTCAGATTAG
>F0OV55004ILH8C
AGCACTGTAGAGAGTTTGATCCTGGCTCAGGATGAACGCTAGCGACAGGCCTAACACATGCAAGTCGAACGGGATTTATCCTTCGGGGTAATGAGAGTGGCGCACGGGTGAGTAACGCGTATGCAACCTACCTGTAACTGGGGAATAGCTCCCTGAAAGGGGAATTAACACCGCATAAGACCACACTTTCGCATGGAAGAGTGGTAAAATATTTATAGGTTACAGATGGGCATGCGTGACATTAGTTTGTTGGTGAGGTAACGG
>F0OV55004JIJNM
AGCACTGTAGAGAGTTTGATCCTGGCTCAGGACGAACGCTGGCGGCGTGCCTAACACATGCAAGTCAACTTGAAGGTCTCGCTTGCGGGATTGGATGGTGGCGAACGGGTGAGTAACGCGTAGACAACCTACCATTTAATTTGGGATAATTCACTGAAAAGAGGACTAATACCGAATGTGCTCTTAGGATGGCATCATCTTTAGAGGAAAGACTGCGGTCGTTAAATGATGGGTCTGCGTATCATTAG
>F0OV55004IQSOW
AGCACTGTAGAGAGTTTGATCCTGGCTCAGGGTGAACGCTGGCGGCGTGCTTGACACATGCAAGTCGAACGGTATGTGGCAACACATAGAGTGGCGAACGGGTGAGTAACACGCGGGAACGTACCTTCTGCAGGGGGATAACTGACCGAAAGGACAGCTAATACCGCATAAGACCGAGAGGAGAAAGGTGCAACAGCATCGGCAGAGGAGCGGGCCCGCGGACCATCAGCTAGTTGGTGGGGTAAGAGCCT
>F0OV55004IQVSP
AGCACTGTAGAGAGTTTGATCCTGGCTCAGATTGAACGCTGGCGGCATGCTTTACACATGCAAGTCGAACGGCAGCACGGGAGCTTGCTCCTGATGGCGAGCGGCGAACGGGTGAGTAATGCATCGGAACGTACCTAGTTGTGGGGGATAGCTCGGCGAAAGCCGGATTAATACCGCATACGTCCTACGGGAGAAAGCAGGGGATCGCAAGACCTTGCGCAATTGGAGCGGCCGATGT
>F0OV55004H6OAG
AGCACTGTAGAGAGTTTGATCCTGGCTCAGGATGAACGCTAGCGGGAGGCTTAACACATGCAAGTCGAGGGGCAGCACGAGGTAGCAATACTTTGGTGGCGACCGGCGCACGGGTGAGTAACGCGTATGCAACCTACCCTGTACAGAGGGACAACCCGGAGAAATTCGGACTAATACCTCATAAAGATATCATAAGGCATCTTAAGATATTTAAAGCTTCGGTGGTACGGGATGGGCATGCGTAACATTAGCTAATTGGGG
>F0OV55004H75UT
AGCACTGTAGAGAGTTTGATCCTGGCTCAGGACGAACGCTGGCGGCGTGCTAATACATGCAAGTCGAGCGCGGGAAGCTTTTTGAAGCCTTCGGGTGGACGAAAGTGGAACGAGCGGCGAACGGGTGAGTAACACGTGGGCAACCTGCCTGTAAGACCGGGATAACTTCGGGAAACCGAAGCTAATACCGGATAGGATCCGAGACCGCATGGTTTTGGATGGAAAGATGGCTTTGGCTATTGCTTACAGATGGGCCCGCGGCGCATTAG
>F0OV55004JBPKA
AGCACTGTAGAGAGTTTGATCCTGGCTCAGATTGAACGCTAGCGGCATGCTTAACACATGCAAGTCGAACGGTAACAGGCCTAGCTTGCTAGGCGCTGACGAGTGGCGGACGGGTGAGTAATGCATGAGAATCTGCCCAGTAGCGGGGGACAACTTGTGGAAACGCAAGCTAATACCGCATACGCCCTACGGGGGAAAGGCTTCGACCACTATTGGATGAGCTCATGTCGGATTAGCTAGTTGGG
>F0OV55004IQDMS
AGCACTGTAGAGAGTTTGATCCTGGCTCAGGATGAACGCTAGCGATGTGCCTAAGGTATGCAAGTCGAATGCGGATCTTCGGATCGGCATGGCAGACGGCTGAGTAACGCGTAGGTACTTACCCTTAACACAGGAATAACTCGCCGAAAGGCGGACTAATGCCTGGTATGTCCCGACTTTGTCGGGATGAAAGCTCCGGTGGTTAAGGATAGGCCTGCGTCCTATCAGGTTGTTGGTGAGGTAAAAGCTCACCAAGCCG
>F0OV55004ICILL
AGCACTGTAGAGAGTTTGATCCTGGCTCAGAACGAACGCTGGCGGCGTGCTTAACACATGCAAGTCGAACGCGAAAGGGCTTCGGTCCTGAGTAGAGTGGCGCACGGGTGAGTAACGCGTAGATAACCTGTCCTGGTGTCTGGAATAATATCTCGAAAGGGTGCTAATACCGGATATTCTTGCTTTCTATAAGGTATGCAAGGAAAGGTGGCCTCTGGAACAAGCTACTGCACGAGGAGGGGTCTGCGTACCATTAG
>F0OV55004IE8IQ
AGCACTGTAGAGAGTTTGATCCTGGCTCAGAACGAACGCTGGCGGCAGGCCTAACACATGCAAGTCGAGCGCACCTTTCGGGGTGAGCGGCGGACGGGTGAGTAACACGTGGGAACGTACCCTTCTCTGCGGGATAGCCACTGGAAACGGTGAGTAATACCGCATACGCCCTTCGGGGAAAGATTTATCGGGAAGGATCGGCCCGCGTCTGATTAGGTAGTTGGTGGGGTAACGGCCTACCAAGCCTACGATCAGTAGCTGGTTTGAGAGG
>F0OV55004IH9JD
AGCACTGTAGAGAGTTTGATCCTGGCTCAGGATGAACGTTGGCGGTGCGCTTTATGCATGCAAGTCGTACGAAATCATGGTTTTCGGATTATGGTTTAGTGGCGGACGGCTGAGTAACACGTAGGTAACTTGCCCACGAGTGGGGGATAACTTGCCGAAAGGTAAACTAATACCGCATGGCATGGATCTGCATAAGTAGATTCATCAAAGCCGTAAGGCGCTTGTGGATGGGCCTGCGGCCGATTAGCTTGTTGGG
>F0OV55004H75TE
AGCACTGTAGAGAGTTTGATCCTGGCTCAGAACGAACGCTGGCGGCGTGCTTAACACATGCAAGTCGTACGTGAAAGGGACTTCGGTCCTGAGTAAAGTGGCGCACGGGTGTGTAACACGTGGATAATCTACCCTTTAGCCGGGAATAACCCATCGAAAGGTGTGCTAATACCGGATAATACTGTGAGACTGAGGTTGGGCAGTCAAAGAGAGCCTCTGTTTACAAGCTCTCACTAAAGGATGAGTCCGCGTACCATTAG
>F0OV55004H6G34
AGCACTGTAGAGAGTTTGATCCTGGCTCAGAATGAACGCTGGCGGTAGGCTTAACACATGCAAGTCGGACGGAAACGATAGATTAGCTTGCTATTCTAGGCGTCGAGTGGCGGACGGGTGAGTAACGCGTGGGAATCTACCCTATAGTTGGGGACAACATATGGAAACGTATGCTAATACCGAATATGCTCTACGGAGTAAAGGAGCCCTCTTCTTGAAAGGTTTCGCTATAGGATGAGCCCGCGTAGGATTAGCTAGTTGG
>F0OV55004JNWHL
AGCACTGTAGAGAGTTTGATCCTGGCTCAGAATGAACGCTGGCGGCGTGTCTTAAGCATGCAAGTCGAGCGGCAAGGCGGGGCAACCCGCCCTAGAGCGGCGAACTGGTGAGTAACGCGTGGGTGATCTACCCTTCGGGATGGGGATAGCCATTAGAAATAGTGGGTAATACCGAATACGCTCGTCACTTCGGTGTGACGAGGAAAGGCGCCACGGCGCCACCCGAGGATGAGCCCGCGTCTCATTAGCTAGTTGGTGGGG
>F0OV55004JFVDX
AGCACTGTAGAGAGTTTGATCCTGGCTCAGATTGAACGCTGGCGGCATGCCTTACACATGCAAGTCGAACGGCAGCACGGGAGCAATCCTGGTGGCGAGTGGCGAACGGGTGAGTAAAGTATCGGAACGTGCCCAGTCGGTGGGGGATAACGTAGCGAAAGTTACGCTAATACCGCATACGATCTATGGATGAAAGCGGGGGATCGCAAGACCTCGCGCGATTGGAGCGGCTGATATCAGATTAGG
>F0OV55004H2SVU
AGCACTGTAGAGAGTTTGATCCTGGCTCAGGACGAACGCTGGCGGCGTGCCTAACACATGCAAGTCGAGCGGGGTAAATTGAGTGGTTTTCCACGAGATTTACCCAGCGGCGGACGGGTGAGTAACACGTAGGCAACCTACCCACCACACGGGGATAGCCCTGGGAAACCGGGGGTAATACCCGATACCTTTACTGGTCGCATGGCTGGTAAAGAAAGCGATTTAGCGGTGGTGGATGGGCCTGCGGCCCATCAGCTAGTTGGCGGGGTAACGGCCCACCAAGGCG
>F0OV55004I4N3Z
AGCACTGTAGAGAGTTTGATCCTGGCTCAGGACGAACGCTGGCGGCGTGCCTAATACATGCAAGTCGAGCGGGGCTGTCTGCGTGAGGTCTTCGGGCGGATCGCAGGGGGCCCAGCGGCGAACGGGTGCGTAACACGTGGGCAACCTGCCCCGAGGACCGGGATAACTCCGGGAAACCGGAGCTAATACCGGATAGGACGGCGGACCGCATGGTCCGCCGTGGAAAGGCGGCGCGAGCTGCCACCTCGGGATGGGCCCGCGGCCCATTAG
>F0OV55004JNM1A
AGCACTGTAGAGAGTTTGATCCTGGCTCAGGACGAACGCTGGCGGCGTGCCTAATACATGCAAGTCGAGCGCGGGAAGCTTTTTGAAGCCTTCGGGTGGACGAAAGTGGAACGAGCGGCGAACGGGTGAGTAACACGTGGGCAACCTGCCTGTAAGACCGGGATAACTTCGGGAAACCGAAGCTAATACCGGATAGGATCCGAGACCGCATGGTTTTGGATGGAAAGATGGCTTTGGCTATTGCTTACAGATGGGCCCGCGGCGCATTAG
>F0OV55004I7QK3
AGCACTGTAGAGAGTTTGATCCTGGCTCAGAACGAACGCTGGCGGCAGGCCTAACACATGCAAGTCGAGCGAGATCTTCGGATCTAGCGGCGGACGGGTTAGTAACGCGTGGGAATATGCCCTTTGGTACGGAATAGCCTCGGGAAACTGGGAGTAATACCGTATGAGCCCTTCGGGGGAAAGATTTATCGCCAAAGGATTAGCCCGCGTTGGATTAGATAGTTGGTGGGGTAATGGCCTACCAAGTCGACGATCCATAGCTGGTTTGAGAGG
>F0OV55004H30SM
AGCACTGTAGAGAGTTTGATCCTGGCTCAGAACGAACGCTGGCGGCGTGCTTAACACATGCAAGTCGTACGAGAAAGTTTCCTTCGGGAGATGAGTAGAGTGGCGCACGGGTGAGTAACACGTGGATAATCTGCCCAATGGACCGGGATAACACTTCGAAAGGGGTGCTAATACCGGATAAGCCCACAGGCTCTTCGGAGCTTGCGGGAAAAGGTGGGGAACCTTCGGGTCCTGCCGTCACTGGATGAGTCCGCGTCCCATTAGCTTAGG
>F0OV55004IRTYA
AGCACTGTAGAGAGTTTGATCCTGGCTCAGAACGAACGCTGGCGGCATGCCTAACACATGCAAGTCGAACGAAGCCTTCGGGCTTAGTGGCGCACGGGTGCGTAACGCGTGGGAATCTGCCCTTAGGTACGGAATAACTCAGGGAAACTTGAGCTAATACCGTATAATGACTCCGGTCCAAAGATTTATCGCCTGAGGATGAGCCCGCGTCGGATTAGCTAGTTGGTGAGGTAAAGGCTCACCAAGGCGACGATGCGTAG
>F0OV55004I54HI
AGCACTGTAGAGAGTTTGATCCTGGCTCAGGATGAACGCTAGCGGCGCGCTTAATGCATGTAAGTCGAGCGATGAGGCCCTACGGGGTACATCAGCGGCAGACGGGCGAGTAACACGTGGATGACCTGCCCTCAAGACCGGGACAACTCTGGGAAACCAGAGCTAATACCGGATAAGCTCACAGGCTGTAGAGGCGAGTGAGAAAACACTCAGGTGCTTGAGGAGGGGGCTGCGGCCCATCAGG
>F0OV55004I3HLL
AGCACTGTAGAGAGTTTGATCCTGGCTCAGATTGAACGCTGGCGGTATGCTTAACACATGCAAGTCGAACGGTAACATAGAGAGCTTGCTCTCTGATGACGAGTGGCGGACGGGTGAGTAACGCGTGGGAATCTACCCATTAGTCGGGGACAACCTGGTGAAAACCAGGCTAATACCGGATGTGGTCTACGGACTAAAGCAGGGGATCTTCGGACCTTGCGCTATTGGATGAGCCCGCGTTAGATTAG
>F0OV55004JNL5R
AGCACTGTAGAGAGTTTGATCCTGGCTCAGGACGAACGCTGGCGGCGTGCCTAATACATGCAAGTCGAGCGGACCGAAGGGAGCTTGCTCCTTTAGGTTAGCGGCGGACGGGTGAGTAACACGTGGGCAACCTGCCCTGCAGACTGGGATAACTTCGGGAAACCGGAGCTAATACCGGATAACACCGAAAACCGCATGGTTTTCGGTTGAAAGGCGGCTTTTAGCTGCCACTGCAGGATGGGCCCGCGGCGCATTAGCTAGTTGGTGAGG
>F0OV55004H7I2G
AGCACTGTAGAGAGTTTGATCCTGGCTCAGATTGAACGCCGGCGGCAGGCCTAACACATGCAAGTCGAACGGTAACAGGAAACAGCTTGCTGTTTCGCTGACGAGTGGCGGACGGGTGAGTAATGTCTGGGAAACTGCCTGATGGAGGGGGATAACTACTGGAAACGGTAGCTAATACCGCATAACGTCGCAAGACCAAAGAGGGGGACCCTCGGGCCTCTTGCCATCGGATGTGCCCAGATGGGATTAGCTTGTTGGTGGGG
>F0OV55004H71EW
AGCACTGTAGAGAGTTTGATCCTGGCTCAGGACGAACGCTGGCGGCGTGCCTAATACATGCAAGTCGAACGGAGGTCGCCATGCGGATCTCTTCGGAGAGAAGCGTGGCCATACCTCAGTGGCGAACGGGTGAGTAACACGTGGGTAACCTGCCTGTAAGTCGGGGATAACTGCGGGAAACCGCAGCTAATACCGGATAAGTCGGGAGGTTCGCATGAACCTTTCGGTAAAGGAGCTACGGTTCCGCTTACAGATGGGCCCGCGGCG
>F0OV55004JZ35Z
AGCACTGTAGAGAGTTTGATCCTGGCTCAGAATGAACGCTGGCGGCGTGCTTAACACATGCAAGTCGCACGAGAAAGCCTTGGCTTGCCAGGGCGAGTAAAGTGGCGCACGGGTGAGTAACGCGTGGGTAATCTACCCTCGAATTTGGGATAACAGCTCGAAAGGGTTGCTAATACCGGATAACATCACGGTTTCTTCGGAGGCTGTGATCAAAGGTGGCCTCTACATGTAAGCTACTGTTTGGGGATGAGCCCGCG
>F0OV55004JIV3E
AGCACTGTAGAGAGTTTGATCCTGGCTCAGAATGAACGCTGGCGGCGTGCCTAACACATGCAAGTCGTACGAGAAAGGGGCTTCGGCCCTGAGTAGAGTGGCGCACGGGTGAGTAACGCGTGGGTAATCTACCCTTGGATTTGGGATAACTCTGCGAAAGTGGAGCTAATACCGGATAGTCTGGCTTTAAATAAGAAGTCGGTAAAGGATGCCTCTGCATATGCATTCGTCCGAGGATGAGCCCGCGT
>F0OV55004H8CD1
AGCACTGTAGAGAGTTTGATCCTGGCTCAGGACGAACGCTGGCGGCGTGCCTAATACATGCAAGTCGAGCGGACCGAAGGGAGCTTGCTCCTTTAGGTTAGCGGCGGACGGGTGAGTAACACGTGGGCAACCTGCCCTGCAGACTGGGATAACTTCGGGAAACCGGAGCTAATACCGGATAACACCGAAAACCGCATGGTTTTCGGTTGAAAAGCGGCTTTTAGCTGCCACTGCAGGATGGGCCCGCGGCGCATTAGCTAGTTGGTGAGG
>F0OV55004IMFFW
AGCACTGTAGAGAGTTTGATCCTGGCTCAGGACGAACGCTGGCGGCGTGCCTAATACATGCAAGTCGAGCGCGGGAAGCATGCAGATCCCTTCGGGGTGACGCATGTGGAACGAGCGGCGAACGGGTGAGTAACACGTGGGCAACCTGCCTGTAAGACCGGGATAACTCCGGGAAACCGGGGCTAATACCGGATAAGACCGAAGATCGCATGATCTTTGGGTGAAAGGCGGCATTCGCTGTCACTTACAGATGGGCCCG
>F0OV55004JYNTD
AGCACTGTAGAGAGTTTGATCCTGGCTCAGAACGAACGCTGGCGGCAGGCTTAACACATGCAAGTCGAGCGCCCCGCAAGGGGAGCGGCAGACGGGTGAGTAACGCGTGGGAATCTACCCATCCCTACGGAACAACTCCGGGAAACTGGAGCTAATACCGTATACGCCCTTAGGGGGAAAGATTTATCGGGGATGGATGAGCCCGCGTTGGATTAGCTAGTTGGTGGGGTAAAGGCCTACCAAGGCGACGATCCATAGCTGGTCTGAGAGGA
>F0OV55004I5OMS
AGCACTGTAGAGAGTTTGATCCTGGCTCAGATTGAACGCTGGCGGCAGGCCTAACACATGCAAGTCGAGCGGCAGCACGGGAAGCTTGCTTCCTGGTGGCGAGCGGCGGACGGGTGAGTAATGCATAGGAATCTGCCCGGTAGTGGGGGATAACCTGGGGAAACCCAGGCTAATACCGCATACGTCCTACGGGAGAAAGCAGGGGCTCTTCGGACCTTGCGCTATCGGATGAGCCTATGTCGGATTAGCTGG
>F0OV55004H3FTR
AGCACTGTAGAGAGTTTGATCCTGGCTCAGATTGAACGCTGGCGGAATGCTTTACACATGCAAGTCGGGCGGCAGCATGGACTTCGGTCTGATGGCGAGCGGCGAACGGGTGAGTAATGCATCGGAACGTACCCAGTCGTGGGGGATAACTACGCGAAAGCGTAGCTAATACCGCATACGTCCTACGGGAGAAAGCAGGGGATCGCAAGACCTTGCGCGATTGGAGCGGCCGATGTCTGATTAG
>F0OV55004JNNG8
AGCACTGTAGAGAGTTTGATCCTGGCTCAGAGCGAACGCTAGTGGCGGGCTTAACACATGCAAGTCGAGCGGGGAACTTCGGTTCTTAGCGGCGAACGGGTGAGTAACACGTAGGTAACGTACCTCATGGTGGGGAATAACTCAGGGAAACCTGAACTAATACCGCATATTGTCGTAAGATAAAAGCCATTTATGGCGCCATGAGATCGGCTTGCGGCCCATTATTTAATCCTGGTTGGTAGGGTAATGGCCTACCAAGGGTACGATGGGTAG
>F0OV55004IG164
AGCACTGTAGAGAGTTTGATCCTGGCTCAGAATCAACGCTGGCGGCGTGCCTAACACATGCAAGTCGAACGAGAAAGCTGTCTTCGGACGGCAAGTACAGTGGCAAACGGGTGAGTAACGCGTGGGACATCTACCCTGATGAGGGGAAGAACTCTCCGAAAGGAAAGCTAATACCGCATATACCGTGCAAACGGGAAGGCCTTCGGGCCGCATCAGGAGGAGCCCGCGTCCGATTAGCTAGTTGGTGAGGTAATGGCT
>F0OV55004IJI7W
AGCACTGTAGAGAGTTTGATCCTGGCTCAGATTGAACGCTGGCGGCATGCCTTACACATGCAAGTCGAACGGTAACAGGTCTTCGGATGCTGACGAGTGGCGAACGGGTGAGTAATACATCGGAACGTGCCCGATCGTGGGGGATAACGAGGCGAAAGCTTTGCTAATACCGCATACGATCTACGGATGAAAGCGGGGGATCTTCGGACCTCGCGCGGACGGAGCGGCCGATGGCAGATTAGGTAGTTGGTGGGAA
>F0OV55004IW6CS
AGCACTGTAGAGAGTTTGATCCTGGCTCAGAACGAACGCTGGCGGCAGGCCTAACACATGCAAGTCGAACGACCGCTTCGGCGTAGTGGCGA
>F0OV55004JIB48
AGCACTGTAGAGAGTTTGATCCTGGCTCAGAACGAACGCTGGCGGCGTGCTTAATACATGCAAGTCGAACGTGAAGCTGTAGCAATACGGTGGAAAGTGGCGAACGGGTGAGTAACACGTAAGCAATCTACCTCTAGGATCGGGATAACCTTGCCAACGCGGGGCTAATACCGGATGTGGTCCTGTTAACGCATGTTGACGGGATTAAAGGAGTGATCCGCTTAGAGATGAGCTTGCGGCCCATTAGCTTGTTGGCGGGG
>F0OV55004IB9SC
AGCACTGTAGAGAGTTTGATCCTGGCTCAGATTGAACGCTGGCGGAATGCTTTACACATGCAAGTCGGGCGGCAGCATGGACTTCGGTCTGATGGCGAGCGGCGAACGGGTGAGTAATGCATCGGAACGTACCCAGTCGTGGGGGATAACTACGCGAAAGCGTAGCTAATACCGCATACGTCCTACGGGAGAAAGCAGGGGATCGCAAGACCTTGCGCGATTGGAGCGGCCGATGTCTGATTAG
>F0OV55004I243R
AGCACTGTAGAGAGTTTGATCCTGGCTCAGGATGAACGCTAGCGACAGGCCTAACACATGCAAGTCGAACGGGATTTATCCTTCGGGGTAATGAGAGTGGCGCACGGGTGAGTAACGCGTATGCAACCTACCTGTAACTGGGGAATAGCTCCCTGAAAGGGGAATTAACACCGCATAAGACCACACTTTCGCATGGAAGAGTGGTAAAATATTTATAGGTTACAGATGGGCATGCGTGACATTAGTTTGTTGGTGAGGTAACGG
>F0OV55004IK00O
AGCACTGTAGAGAGTTTGATCCTGGCTCAGGACGAACGCTGGCGGCGTGCCTAATACATGCAAGTCGAGCGAAGTCATATAGCGGAAGTCTTCGGACGGAAGGTATATGTACTTAGCGGCGGACGGGTGAGTAACACGTAGGCAACCTGCCCGTAAGACGGGGATAACTAGCGGAAACGTTAGCTAATACCGGATAGACCTCTTTGGCGCATGCGAGAGAGGGGAAAGGCGGAGCAATCTGCCGCTTACGGATGGGCCTGCGG
>F0OV55004IN0QG
AGCACTGTAGAGAGTTTGATCCTGGCTCAGGATGAACGCTGGCGGCGTGCTTAACACATGCAAGTCGAACGGTGAAGCCTTTCGGGGTGGATCAGTGGCGAACGGGTGAGTAACACGTGGGCAATCTGCCCTGCACTCTGGGACAAGCCCTGGAAACGGGGTCTAATACCGGATACGACCTGGGGGCGCATGTTCTCGGGTGGAAAGCTCCGGCGGTGCAGGATGAGCCCGCGGCCTATCAGCTTGTTGGTGGGGT
>F0OV55004JFV2P
AGCACTGTAGAGAGTTTGATCCTGGCTCAGAACGAACGCTGGCGGCGTGCCTAACACATGCAAGTCGAACGCGAAAGGGACTTCGGTCCTGAGTAAAGTGGCGCACGGGTGAGTAACACGTGGATAATCTACCCGATGGACCGGGATAACACTTCGAAAGGGGTGCTAATACCGGATAAGCCCACAGGCTCCCTGGAGCTTGCGGGAAAAGGTGGGGACCTTCGGGCCTGCCGTCATCGGATGAGTCCGCGGCCCATTAGCTAGTTGGTGGGGTAACGG
>F0OV55004JJ1Z5
AGCACTGTAGAGAGTTTGATCCTGGCTCAGGACGAACGCTGGCGGCGTGCCTAACACATGCAAGTCGAGCGGGGATATTGGAGGAGTAATCTGACGGTATTCTAGCGGCGGACGGGTGAGTAACGCGTGAGCAACCTGTCCTTGTCTGGGGGATAAGGAGCCGAAAGGCTCTCTAATACCGCATGAGACCACGGCATCACATGGTGCAGGGGTCAAAGGAGCAATCCGGACAAGGGTGGG
>F0OV55004IJ7VQ
AGCACTGTAGAGAGTTTGATCCTGGCTCAGAACGAACGCTTGCGGCGTGCCTAACACATGCAAGTCGTACGAAAAAACTCCCTTCGGGGAGTGAGTAAAGTGGCGCACGGGTGAGTAACACGTAGGAATCTACCTTGCAGTAAGGAATAACAGTTGGAAACGACTGCTAATACCATATACGCTCTTCGGAGGAAAGATATAATCGCTGTAAGATGAGCCTGCGCTAGATTAGGTTGTTGGTAGGGTAATGGCCTACCAAGCTTA
>F0OV55004I2JDG
AGCACTGTAGAGAGTTTGATCCTGGCTCAGGACGAACGCTGGCGGCGTGCCTAATACATGCAAGTCGAGCGGACCGAAGGGAGCTTGCTCCTTTAGGTTAGCGGCGGACGGGTGAGTAACACGTAGGTAACCTGCCTCTAAGATGGGGATAACATCGCCAACGCGATGCTAATACCGGATAATGCACAAGATTCGCATGGATTTTGTGTTAAAGTGGGCTTCGGCTTACACTTAGAGATGGACCTGCGTCCCATTAG
>F0OV55004IJ7I9
AGCACTGTAGAGAGTTTGATCCTGGCTCAGGATGAACGCTAGCGACAGGCCTAACACATGCAAGTCGAACGGGATTTATCCTTCGGGGTAATGAGAGTGGCGCACGGGTGAGTAACGCGTATGCAACCTACCTGTAACTGGGGAATAGCTCCCTGAAAGGGGAATTAACACCGCATAAGACCACACTTTCGCATGGAAGAGTGGTAAAAATATTTATAGGTTACAGATGGGCATGCATGACATTAGTTTGTTGGTGAGG
>F0OV55004I3KUV
AGCACTGTAGAGAGTTTGATCCTGGCTCAGGATGAACGCTAGCGGCAGGCCTAACACATGCAAGTCGAGGGGTAACAGGAGTAGCAATACTTGCTGACGACCGGCGCACGGGTGAGTAACGCGTATGCAACCTACCCTTAACTGGGGAATAGCCCGAAGAAATTCGGATTAATGCCCCATAATACTGTATTGAAGCATTTCAGTGCATTTAAAACTCCGGTGGTTAAGGATGGGCATGCGTGACATTAGCTAGTTGG
>F0OV55004H5QOY
AGCACTGTAGAGAGTTTGATCCTGGCTCAGGATGAACGCTTGCGGTGTGCCTAAGGTATGCAAGTCGAATGCCCTGAACTAAGAAAATCATATGTTTTTTGGTTTTTCTAGTTCAGGGCATGGCGAACGGCTGGGTAACACGTGAGAACTTACCCTTAACACAGGAATAACCCCGTGAAAATGGGGATAATGCCTGATGGACCACGTAGGGCGCTTGCGCTTTTATGTGGTAAAGCTCCGGCGGTTAAGGAGAGGCTCGCGGCCTATCAGG
>F0OV55004IMIK6
AGCACTGTAGAGAGTTTGATCCTGGCTCAGAACGAACGCTGGCGGCAGGCCTAACACATGCAAGTCGAACGCTCTCTTCGGAGAGAGTGGCGCACGGGTGAGTAACGCGTGGGAAACTGCCCTGGAGTGGGGGATAACTGCTGGAAACGGCAGCTAATACCGCATACGCCCTACGGGGGAAAGATTTATCGCTCCAGGATGTGCCCGCGTCGGATTAGGTAGTTGGTGAGGTAACGGCTCACCAAGCCGACGATCCGTAG
>F0OV55004JO70T
AGCACTGTAGAGAGTTTGATCCTGGCTCAGAATGAACGCTGGCGGCGTGCCTAACACATGCAAGTCGTACGAGAAAGGGGCTTCGGCCCTGAGTAGAGTGGCGCACGGGTGAGTAACGCGTGGGTAATCTACCCTTGGATTTGGGATAACTCCGCGAAAGTGGAGCTAATACCGGATAGTCTGGCTTTAAATAAGAAGTCGGTAAAGGATGCCTCTGCATATGCATTCGTCCGAGGATGAGCCCGCGTCTCATTAG
>F0OV55004JXD88
AGCACTGTAGAGAGTTTGATCCTGGCTCAGGTTGAACGCTGGCGGTGCGTTTAATACATGCAAGTCGAACGAGAATGTGAGAGAGTTTACTTTCTTGCAGGAAAGTGGCGGACGAGCGAGTAACACGTAAGTAGTTGCCCTGTACTCGGGGACAACCAGTCGAAAGATTGGCTAATACCGGATGGTCTCGAAAGAGTAAAGATTTATCGGTACAGGAGACGCTTGCGGCCTATCAGCTTGTTGGTGAGGTAAAGGCTTACCAAGG
>F0OV55004IO8L3
AGCACTGTAGAGAGTTTGATCCTGGCTCAGGACGAACGCTGGCGGCGTGCCTAACACATGCAAGTCTACTCAGCAATAGGTGGCGAACGGGTGAGTAACGCGTAGACAATCTGCCCTTTAATCACGGATAACCTAGTGAAAACTGGACTAAAACGGGATGTGGTCGCGATATGGCATCATATGCGATCAAAGACGTAGTCGTTAAAGGAGGAGTCTGCGTAACATTAGCTAGTTGGTAAGGTAACGGCTTACCAAGGCG
>F0OV55004JRZ25
AGCACTGTAGAGAGTTTGATCCTGGCTCAGAGCGAACGCTGGCGGCAGGCTTAACACATGCAAGTCGAACGGGCTTCTTCGGAAGTCAGTGGCAGACGGGTGAGTAACACGTGGGAACGTGCCCTTCGGTTCGGAATAACTCAGGGAAACTTGAGCTAATACCGGATACGCCCTTTTGGGGAAAGGTTGACTGCCGAAGGATCGGCCCGCGTCTGATTAGCTTGTTGGTGGGGTAACGGCCTACCAAGGCGACGATCAGTAGCTGGT
>F0OV55004IGUSA
AGCACTGTAGAGAGTTTGATCCTGGCTCAGAACGAACGCTGGCGGCAGGCCTAACACATGCAAGTCGAACGCCCTCTTCGGAGGGAGTGGCAGACGGGTGAGTAACGCGTGGGAACCTACCCAGTAGTACGGAACAACACAGAGAAATTTGTGCTAATACCGTATACGCCCCTCGGGGGAAAGATTTATCGCTATTGGATGGGCCCGCGTTGGATTAGCTAGTTGGTGAGGTAATGGCTCACCAAGGCGACGATCCATAGCTGGT
>F0OV55004IWH1I
AGCACTGTAGAGAGTTTGATCCTGGCTCAGGACGAACGCTGGCGGCGTGCCTAATACATGCAAGTCGAGCGGGGCTTTCTGCGTGAGGCCTTCGGGCGGATCGCAGGGAGCCCAGCGGCGAACGGGTGCGTAACACGTGGGCAACCTGCCCCGAGGACCGGGATAACTCCGGGAAACCGGAGCTAATACCGGATAGGACGGCGGACCGCATGGTCCGCCGTGGAAAGGCGGCGCAGCTGCCACCTCGGGATGGGCCCGCGGCCCATTAG
>F0OV55004JU72A
AGCACTGTAGAGAGTTTGATCCTGGCTCAGGACGAACGCTGGCGGCGTGCCTAACACATGCAAGTCAACTTGAAGGTCTCGCTTGCGGGATTGGATGGTGGCGAACGGGTGAGTAACGCGTAGACAACCTACCATTTAATTTGGGATAATTCACTGAAAAGAGGACTAATACCGAATGTGCTCTTAGGATGGCATCATCTTTAGAGGAAAGACTGCGGTCGTTAAATGATGGGTCTGCGTATCATTAG
>F0OV55004IP311
AGCACTGTAGAGAGTTTGATCCTGGCTCAGGATAAACGCTGGCGGCGTGCCTTACGCATGCAAGTCGAACGATTCTGATTTATCAGTTTAGTGGCAAACGGGTGAGTAACACGTAAGTAACCTGCCCTTGAGTGGGGGATAGCCTCGGGAAACCGGGGTTAATACCGCGTAACATAGTAGAGGTAATGCATTACTATTAAAGCTTTCGAGCGCTTAAGGAGGGGCTTGCGGCCGATTAGCTAGTTGGTGGGGTAAAGGCTTACCAAGGCAGTGACCGGTAG
>F0OV55004JO636
AGCACTGTAGAGAGTTTGATCCTGGCTCAGGACGAACGCTGGCGGCGTGCTTAACACATGCAAGTCGAACGATGAAGAACACTACTTGTAGTGTTTGGATTAGTGGCGAACGGGTGAGTGACACGTGAGTAACCTGCCCTCCACGTTTGGGATAACCATTGGAAACGGTGGCTAATACCTGGATATGACAATTGCTCGCATGGGTGGTTGTGGAAAGCTTTAGTGGTGGGGGATGGACTCGCGGCCTATCAGCTTTGG
>F0OV55004H937P
AGCACTGTAGAGAGTTTGATCCTGGCTCAGGACGAACGCTGGCGGCGTGCCTAACACATGCAAGTCGAGCGGGGGTTGCTTAAGTAGGTTTCTACGAGAGTGGCCCTAGCGGCGGACGGGTGAGTAACGCGTGAGCAACCAACCTTGTACTGGGGGATAACAGCTGGAAACAGCTGCTAATACCGCATAAGACTACGGCACCGCATGGTGCTGTAGTAAAAGGCGCCTTAAGGCGTCGGTACAAGACGGGCTCGCGTCCCATTAG
>F0OV55004JGE0O
AGCACTGTAGAGAGTTTGATCCTGGCTCAGGACGAACGCTGGCGGCGTGCCTAAGACATGCAAGTCGAGCGGGGAGGTTGGGGAGCTTGCTCCCTGGTCTCCTAGCGGCGGACGGGTGAGTAACACGTGGGTAACCTGCCCGGCAGTGGGGGATAACCCTGGGAAACTGGGGCTAATACCGCATACGGTCCGAGCCTCGCATGGGGCTTGGAAGAAAGGCCGTCCTTGTGGCGGTCGCTGCCGGAGGGGCCCGCGGCCCATCAGGTAGTTGGTGGGGTAACGG
>F0OV55004JKFXP
AGCACTGTAGAGAGTTTGATCCTGGCTCAGGATGAACGCTGGCAGTGTGCCTTAGACATGCAAGTCGAACGGGGCGCCTTGCCTGATCCCTTCGGGGTGATGGCTTGGTTGCCTAGTGGCGAACGGGTGAGTAACACGTGGGTGACCTGCCCTCGAGTGTGGCATAACAGGGGGAAACCCCTGCTAATTCCGCATGGTCTCGCAGCCTTTGGGGTGTGAGTAAAGGACTTCGGTCCGCTCGGGGATGGGCCCGCGGCACA
>F0OV55004JXI0W
AGCACTGTAGAGAGTTTGATCCTGGCTCAGGATGAACGCTGGCGGCGTGCCTTAGGCATGCAAGTCGAACGGGAGCAGTAATGCTTCAGTGGCAGACGGGTGAGTAACGCGTAGGAATCTACCCCTAGGAGGACCATAGCTCATCGAAAGATGGGGTAATAGTTCATAATCTCTAACGAGTAAAGGCCGTAACTGGCCGCCAAGGGAGGAGCCTGCGTCCTATCAGCTTGTTGGCGGGGTAAATGCCCACCAAGGCG
>F0OV55004I58J3
AGCACTGTAGAGAGTTTGATCCTGGCTCAGGATGAACGCTAGCGGCGCGCTTAATGCATGCAAGTCGAGCGATGAAGCCCTTCGGGGCTATCAGCGGCAGACGGGTGAGTAACACGTAGGTGACCTGCCCCCAAGTCAGGGATAACGGGTGGAAACACACGCTAATACCGGATGGTCTCAGTCGGTCAAAGGATTGAGGAAAGCTACGGTGCTTGGGGAGGGGCCTGCGGCCCATCAGCTAGTTGGTAGGGTAACGG
>F0OV55004JBKM5
AGCACTGTAGAGAGTTTGATCCTGGCTCAGAACGAACGCTGGCGGCAGGCCTAACACATGCAAGTCGAGCGAGACCTTCGGGTCTAGCGGCGGACGGGTGAGTAACGCGTGGGAACGTGCCCTTCTCTACGGAATAGCCTCGGGAAACTGAGAGTAATACCGTATACGCCCTTCGGGGAAAGATTTATCGGAGAGGGATCGGCCCGCGTTGGATTAGGTAGTTGGTGGGGTAATGGCCTACCAAGCCGACGATCCATAGCTGGTTTGAGAGG
>F0OV55004H5HQ2
AGCACTGTAGAGAGTTTGATCCTGGCTCAGAACGAACGTTAGCGGCGTGCTTAACACATGCAAGTCGAACGAGAAAGTATCTTCGGATATGAGTAGAGTGGCGCACGGGTGAGTAACACGTGGGTAATCTGCCCTTTGGAGGGGGACAACATCTGGAAACGGATGCTAATACCGCATAAGTCGTCTTCGGACGGGAAAGGTGGCTTCGGCTACCGCCAGAGGATGAGCCCGCGTCCCATCAGCTAGTTGGAGTACGGCTTACG
>F0OV55004IE3NO
AGCACTGTAGAGAGTTTGATCCTGGCTCAGGACGAACGCTGGCAGCGTGCCTAATACATGCAAGTCGAGCGCGTGAAACTTACCGAAGCCTTCGGGCGGACGTAAGTGGAACGAGCGGCGGACGGGTGAGTAACACGTGGGCAACCTGCCTGTAAGACCGGGATAACTTCGGGAAACCGGAGCTAATACCGGATAGGATTTCATCTCGCATGAGGTGAAATGGAAAGGTGGCTTCGGCTACCACTTACAGATGGGCCCGCGGCGCA
>F0OV55004ICUDI
AGCACTGTAGAGAGTTTGATCCTGGCTCAGAACGAACGCTGGCGGCAGGCCTAACACATGCAAGTCGAGCGAGATCTTCGGATCTAGCGGCGGACGGGTGAGTAACGCGTGGGAACGTACCCTCTTCTGCGGGATAGCCACTGGAAACGGTGAGTAATACCGCATACGCCCTTCGGGGGAAAGATTTATCGGAGGAGGATCGGCCCGCGTTGGATTGGGTAGTTGGTGGGGTAATGGCCTACCAAGCCTACGATCCATAGCTGGTTTTAGAGG
>F0OV55004IW6Y5
AGCACTGTAGAGAGTTTGATCCTGGCTCAGGACGAACGCTGGCGGCGTGCCTAACACATGCAAGTCGAGAGGGTTTAGACCCTCGGCAAACGGGTGAGTAATGCGCAGGAATCTGCCTTAGAGTCTCGGATAACCCATCGAAAGGTGGAATAATACGAGATGGTTCCCTCAGGGGTAAAGATTTATCGCTCTAAGAGGAGCCTGCGTCCTATCAGCTTGTTGGTAAGGTAAAGCTTACCAAGGCTATGACGGGTAG
>F0OV55004ICUII
AGCACTGTAGAGAGTTTGATCCTGGCTCAGGATGAACGCTAGCGGCAGGCCTAACACATGCAAGTCGAGGGGTAACAGGAGTAGCAATACTTGCTGACGACCGGCGCACGGGTGAGTAACGCGTATGCAACCTACCCTTAACTGGGGAATAGCCCGAAGAAATTCGGATTAATGCCCCATAATACTGTATTGAAGCATTTCAGTGCATTTAAAACTCCGGTGGTTAAGGATGGGCATGCGTGACATTAGCTAGTTGG
>F0OV55004JCES3
AGCACTGTAGAGAGTTTGATCCTGGCTCAGGACGAACGCTGGCGGCGTGCTTAACACATGCAAGTCAAGGAGAAAGCATTTTTCGGAATGCAAGTAAACTGGCGAACGGGTGAGTAACGCGTAGGTAACCTGCCTTTAAGATTGGGATAACACTGCTAACGCGGTGCTAATACCGGATGAAGCATAACGATCGCATGGTGGTTATGTTAAAGCGGGCTTCGGCTCGTGCTTAGAGATGGACCTGCGTCTCATTAG
>F0OV55004INIKZ
AGCACTGTAGAGAGTTTGATCCTGGCTCAGAGTGAACGCTGGCGGCGTGCTTAACACATGCAAGTCGGACGGTAACAGGAATAGCTTGCTCTTTGCTGACGAGTGGCGCACGGGTGAGTAATATATAGTTAATGTACCTTCAAGACTGGGATAGCCACTGGAAACGGTGATTAATACTAGATACACCTTCATGTCATAAGGCATGAAGGGAAACGTTTTTTCGCTTGAAGATCAGACTATATCCTA
>F0OV55004IAMAE
AGCACTGTAGAGAGTTTGATCCTGGCTCAGATTGAACGCTGGCGGCATGCTTAACACATGCAAGTCGAACGGTAACAGGCCTTCGGGTGCTGACGAGTGGCGGACGGGTGAGTAATGCATAGGAATCTGCCCGGTAGTGGGGGATAGCCCGGCGAAAGCCGGATTAATACCGCATGAGCCCTACGGGGGAAAGCGGGGGACCTTCGGGCCTCGTGCTACTGGATGAGCCTATGTCCGATTAGCTAGTTGGTGGGGTAAGGGCCC
>F0OV55004IK8BN
AGCACTGTAGAGAGTTTGATCCTGGCTCAGGACGAACGCTGGCGGCGTGCCTAATACATGCAAGTCGAGCGCGTGAAACTTACCGAAGCCTTCGGGCGGACGTAAGTGGAACGAGCGGCGGACGGGGAGTAACACGTGGGCAACCTGCCTGTAAGACCGGGATAACTTCGGGAAACCGGAGCTAATACCGGATAGGATTTCATCTCGCATGAGGTGAAATGGAAAGGTGGCTTCGGCTACCACTTACAGATGGGCCCGCGGCGCATTAG
>F0OV55004IXGS0
AGCACTGTAGAGAGTTTGATCCTGGCTCAGAACGAACGCTGGCGGCAGGCCTAACACATGCAAGTCGAGCGAGACCTTCGGGTCTAGCGGCGGACGGGTTAGTAACGCGTGGGAACGTGCCCTTCACTACGGAATAGTCCCGGGAAACTGGGTTTAATACCGTATACGCCCTTCGGGGAAAGAATTTCGGTGAGGGATCGGCCCGCGTTAGATTAGATAGTTGGTGGGGTAATGGCCTACCAAGTCTACGATCTATAGCTGGTTTTAGAGG
>F0OV55004IDGSO
AGCACTGTAGAGAGTTTGATCCTGGCTCAGGACGAACGCTGGCGGCGTGCTTAATACATGCAAGTCGAGCGTGAAAGTCCCTTCGGGGATGAGTAAAGCGGCGCACGGGTGAGGAACACGTAGATTATCTGCCCCTGAGACTGAGATAACCCTGGGAAACCGGGGCTAATACCGGATGAAGCATCATTATTGGTTTAATGATGTTAAAGTGGCGCAAGTCACACTTGGGGATGAGTCTGCGACCTATCAG
>F0OV55004IBSF3
AGCACTGTAGAGAGTTTGATCCTGGCTCAGGACGAACGCTGGCGGCGTGCCTAATACATGCAAGTCGAGCGGACTTGATGAGAAGCTTGCTTCTCTGATGGTTAGCGGCGGACGGGTGAGTAACACGTAGGCAACCTGCCCATAAGACTGGGATAACTAACGGAAACGTTAGCTAATACCGGATAGGATGGTTCATCGCATGATGGACTGTGGAAAGTCGGAGCAATCTGGCACTTATGGATGGG
>F0OV55004JOQS5
AGCACTGTAGAGAGTTTGATCCTGGCTCAGGACGAACGCTGGCGGCGTGCCTAACACATGCAAGTCGAGCGAGGACGGGCGGTGCTTGCACTGCTCGAGCCGAGCGGCGGACGGGTGAGGAACACGTGAGCAACCTGTCCCCGTGCGGGGGACAACCCGGGGAAACTCGGGCTAATACCGCATGGTCCCGTGCCCTGCCTGGGGTGCGGGGGAAAGATGGCCTCTGCGTGCAAGCCATCGCGCGGGGAGGGGCTCGCGG
>F0OV55004JB1U0
AGCACTGTAGAGAGTTTGATCCTGGCTCAGAACGAACGCTGGCGGCGCGTTTTAAGCATGCAAGTCGAGGGAGAATCCGGTGCTTGCACTGGAGGGAACCGGCGAACGGGTGAGTAACACGTAGATAATCTGCCTTTAGGTTGGGGATAGCTCATGGAAACATGGGGTAATACCGAATGTGGTTCGATGTTCAAAAGGACATTGAAAGAAAGGAGCTTAGGCTTCGCCTGAAGATGAGTCTGCGTCTGATTAGGTAGTAGGG
>F0OV55004I0WP5
AGCACTGTAGAGAGTTTGATCCTGGCTCAGATTGAACGCTGGCGGAATGCTTTACACATGCAAGTCGGGCGGCAGCATGGACTTCGGTCTGATGGCGAGCGGCGAACGGGTGAGTAATGCATCGGAACGTACCTAGTTGTGGGGGATAGCTCGGCGAAAGCCGGATTAATACCGCATACGTCCTACGGGAGAAAGCAGGGGATCGCAAGACCTTGCGCAATTGGAGCGGCCGATGTCTGATTAG
>F0OV55004ITN55
AGCACTGTAGAGAGTTTGATCCTGGCTCAGGACGAACGCTGGCGGCGTGCCTAACACATGCAAGTCGAGCGGGGTAAATTGAGTGGTTTTCCACGAGATTTACCCAGCGGCGGACGGATGAGTAACACGTAGGCAACCTACCCACCACACGGGGATAGCCCTGGGAAACCGGGGGTAATACCCGATACCTTTACTGGTCGCATGGCTGGTAAAGAAAGCGATTTAGCGGTGGTGGATGGGCCTGCGGCCCATCAGCTAGTTGGCGGGGTAACGGCCCACCAAGG
>F0OV55004JC43G
AGCACTGTAGAGAGTTTGATCCTGGCTCAGGATGGACGCTGGCGGCGTGCTTAATACATGCAAGTCGAGCGCGGGAAGCTTTTTGAAGCCTTCAGGTGGACGAAAGTGGAACGAGCGGCGAACGGGTGAGTAACACGTGGGCAACCTGCCTGTAAGACCGGGATAACTTCGGGAAACCGAAGCTAATACCGGATAGGATCCGAGACCGCATGGTTTTGGATGGAAAGATGGCTTTGGCTATTGCTTACAGATGGGCCCGCGGCG
>F0OV55004JFQ0M
AGCACTGTAGAGAGTTTGATCCTGGCTCAGAACGAACGCTGGCGGCGTGCTTAACACATGCAAGTCGTACGAGAAAGTTTCCTTCGGGAGATGAGTAGAGTGGCGCACGGGTGAGTAACACGTGGATAATCTGCCCAATGGACCGGGATAACACTTCGAAAGGGGTGCTAATACCGGATAAGCCCACAGGCTCTTCGGAGCTTGCGGGAAAAGGTGGGGACCTTCGGGCCTGCCGTCATTGGATGAGTCCGCGGCCCATTAG
>F0OV55004I1IMW
AGCACTGTAGAGAGTTTGATCCTGGCTCAGGACGAACGCTGGCGGCGTGCCTAACACATGCAAGTCGAGCGGGGATACTGGAGGAGTAATCTGACAGTATTCTAGCGGCGGACGGGTGAGTAACGCGTGGGCAACCTGTCCTTGTCTGGGGGATAAGGAGCCGAAAGGCTCTCTAATACCGCATGAGACCACGGAATCACATGGTTCTGGGGTCAAAGGAGTAATCCGGACAAGGGTGGGCTCGCGTCTGATTAG
>F0OV55004JDEYC
AGCACTGTAGAGAGTTTGATCCTGGCTCAGGACGAACGCTGGCGGCGTGCCTAATACATGCAAGTCGAGCGGGGCTTTCTGCGTGAGGCCTTCGGGCGGATCGCAGGGAGCCCAGCGGCGAACGGGTGCGTAACACGTGGGCAACCTGCCCCGAGGACCGGGATAACTCCGGGAAACCGGAGCTAATACCGGATAGGACGGCGGACCGCATGGTCCGCCGTGGAAAGGCGGCGCAAGCTGCCACCTCGGGATGGGCCCGCGGCCCATTAG
>F0OV55004IFC9N
AGCACTGTAGAGAGTTTGATCCTGGCTCAGGTTGAACGCTGGCGGCGTGCCTAACACATGCAAGTCGAACGGGAATCCCTGGACTCGTCTGGGGAGGAGAGTGGCGTACGGGTGAGTAACACGTAGCTGACCTACCCTGGAGAGGGGGATAACTATTGGAAACGATAGCTAAAACCCCATACGCTCTTGATAATTTGAAAGTCAAGAGGAAAACTCCGGTGCTCTGGGATGGGGCTGCGGTCCATCAGCTAGTTGGTGCGGTAAAAGCG
>F0OV55004I2PUT
AGCACTGTAGAGAGTTTGATCCTGGCTCAGGATGAACGCTGGCGGCATGCCTAATACATGCAAGTCGAACGCACTAGTTTACTAGTGAGTGGCGAACGGGTGAGTAACACGTAGATAACCAACCCTAAAGACGAGGATAACCCGGGGAAACCTGGACTAATACTGGATAGGAGCTAATTTCACAAGGGATTAGTTTTAAAGGCGCATTAAAGCGCCGCTATAGGATGGGACTGCGTCGCATTAGCTAGTTGGTGGGGTAACGGCCTACCAAGG
>F0OV55004I05QJ
AGCACTGTAGAGAGTTTGATCCTGGCTCAGATTGAACGCTGGCGGCAGGCCTAACACATGCAAGTCGAGCGGATGAGGGTAGCTTGCTACCTGATTCAGCGGCGGACGGGTGAGTAATGCCTAGGAATCTGCCCGATAGTGGGGGACAACGTTTCGAAAGGAACGCTAATACCGCATACGTCCTACGGGAGAAAGCAGGGGACCTTCGGGCCTTGCGCTATCGGATGAGCCTAGGTCGGATTAGCTAGTTGGTGGGGTAAAGG
>F0OV55004I3ICA
AGCACTGTAGAGAGTTTGATCCTGGCTCAGGACGAACGCTGGCGGCGTGCCTAACACATGCAAGTCTACTCAGCAATGGGTGGCGAACGGGTGAGTAACGCGTAGACAATCTGCCCTTTAATCACGGATAACCTAGTGAAAACTGGACTAAAACGGGATGTGGTCGCGATATGGCATCATAAGCGATCAAAGACGTAGTCGTTAAAGGAGGAGTCTGCGTAACATTAGCTAGTTGGTAAGGTAACGGCTTACCAAGGCGACG
>F0OV55004IRQ6H
AGCACTGTAGAGAGTTTGATCCTGGCTCAGGGCGAACGCTGGCGGCGTGCCTAATACATGCAAGTCGAGCGGACCGAAGGGAGCTTGCTCCTTTAGGTTAGCGGCGGACGGGTGAGTAACACGTGGGCAACCTGCCCTGCAGACTGGGATAACTTCGGGAAACCGGAGCTAATACCGGATAACACCGAAAACCGCATGGTTTTCGGTTGAAAGGCGGCTTTTAGCTGTCACTGCAGGATGGGCCCGCGGCGCATTAGCTAGTTGGTGAGG
>F0OV55004H9N5Z
AGCACTGTAGAGAGTTTGATCCTGGCTCAGGATGAACGCTAGCGGCAGGCTTAATACATGCAAGTCGAGGGGCAGCAGGACTGTAGCAATACAGTTGCTGGCGACCGGCAAACGGGTGCGGAACACGTACGCAACCCTCCTTTAAGTGAGGGATAGCCCAGGGAAACTTGGATTAATACCTCGTAATATTTGAGAGTGGCATCACTTTCTAATTATAGCTCCGGCGCTTAAAGATGGGCGTGCGACTGATTAGG
>F0OV55004IAV9Q
AGCACTGTAGAGAGTTTGATCCTGGCTCAGAACGAACGCTGGCGGCGTGCTTAACACATGCAAGTCGTACGAGAAAGTTTCCTTCGGGAGATGAGTAGAGTGGCGCACGGGTGAGTAACACGTGGATAATCTGCCCAATGGACCGGGATAACACTTCGAAAGGGTGCTAATACCGGATAAGCCCACAGGCTCTTCGGAGCTTGCGGGAAAAGGTGGGGACCTTCGGGCCTGCCGTCATTGGATGAGTCCGCGGCCCATTAGCTAGG
>F0OV55004IQAFU
AGCACTGTAGAGAGTTTGATCCTGGCTCAGATTGAACGCTGGCGGAATGCTTTACACATGCAAGTCGGGCGGCAGCATGGACTTCGGTCTGATGGCGAGCGGCGAACGGGTGAGTAATGCATCGGAACGTACCCAGTCGTGGGGGATAACTACGCGAAAGCGTAGCTAATACCGCATACGTCCTACGGGAGAAAGCAGGGGATCGCAAGACCTTGCGCGATTGGAGCGGCCGATGTCTGATTAG
>F0OV55004IFQEW
AGCACTGTAGAGAGTTTGATCCTGGCTCAGGATAAACGCTAGCGGCAGGCCTAACACATGCAAGTCGAGGGGCAGCGAGGGTAGCAATACCTGTCGGCGACCGGCGCACGGGTGAGTAACGCGTATGCAACCTACCCTTAACAGGGGAATAGCCCGAAGAAATTCGGATTAATGTCCCATAATATATATAAGCTGCATGGTTTATATATAAAAACTCCGGTGGTTAAGGATGGGCATGCGTGACATTAGCTAGTTGGTG
>F0OV55004JQ2H7
AGCACTGTAGAGAGTTTGATCCTGGCTCAGAACGAACGCTGGCGGCGTGCTTAACACATGCAAGTCGAACGTGAAAGGGACTTCGGTCCTGAGTAAAGTGGCGCACGGGTGAGTAACACGTGGATAATCTACCCGATGGACCGGGATAACACTTCGAAAGGGGTGCTAATACCGGATAAGCCCACAGGCTCTTTGGAGTTTGCGGGAAAAGGTGGGGACCTTCGGGCCTACTGTCATTGGATGAGTCCGCGGCCCATTAGCTAGTTGGTAGGGTAATGG
>F0OV55004H8SM1
AGCACTGTAGAGAGTTTGATCCTGGCTCAGATTGAACGCTGGCGGCATGCCTTACACATGCAAGTCGAACGGTAACGCGGGAGCAATCCTGGCGACGAGTGGCGAACGGGTGAGTAATATATCGGAACGTGCCCAGTAGTGGGGGATAGCCCGGCGAAAGCCGGATTAATACCGCATACGACCTGAGGGTGAAAGCGGGGGATCGCAAGACCTCGCGCTATTGGAGCGGCCGATATCAGATTAGCTTGTTGGTAGGGG
>F0OV55004ILZXS
AGCACTGTAGAGAGTTTGATCCTGGCTCAGATTGAACGCTGGCGGCATGCTTTACACATGCAAGTCGAACGGGCTGTTGGGGCAACCTGGCAGTCAGTGGCGGACGGGTGAGTAATGCATCGGAACGTGTCCCATAGTGGGGGATAACCCGGCGAAAGCCGGACTAATACCGCATAAGCTCTATGGAGGAAAGCGGGGGACCTGAAAGGGCCTCGTGCTTTGGGAGCGGCCGATGTCCGATTAGCTTGTTGGTGGGGT
>F0OV55004JCPBU
AGCACTGTAGAGAGTTTGATCCTGGCTCAGAACGAACGCTGGCGGCGTGCTTAATACATGCAAGTCGAGCGTGAAAGTCCCTTCGGGGATGAGTAAAGCGGCGCACGGGTGAGGAACACGTAGATTATCTGCCCCTGAGACTGAGATAACCCTGGGAAACCGGGGCTAATACCGGATGAAGCATCATTATTGGTTTAATGATGTTAAAGTGGCGCAAGTCACACTTGGGGATGAGTCTGCGACCTATCAG
>F0OV55004H47ZT
AGCACTGTAGAGAGTTTGATCCTGGCTCAGGATGAACGCTAGCGGTGCGCCTAACACATGCAAGTCGAGCGATATAGCGGCGAACGGGTGAGTAACACGTTGGAACCTGCCTCGAACTCAGGGATAGCCATCCGAAAGGATGATTAATACCGGATAGTCCCGAAAGGGTAAAGATTTTTCGGTTCGAGAGGGGCCTGCGGCCTATCAGCTAGTTGGTAAGGTAACGGCCTACCAAGGCTGCGATGGGTAGCT
>F0OV55004JN3DQ
AGCACTGTAGAGAGTTTGATCCTGGCTCAGATTGAACGCTGGCGGCATGCTTAACACATGCAAGTCGAACGGCAGCGGGACCTAGCTTGCTAGGTTGCCGGCGAGCGGCGGACGGGTGAGTAATGCATAGGAATCTGCCCGGTAGTGGGGGATAACGTGGGGAAACTCACGCTAATACCGCATACGACCTACGGGTGAAAGAGGGGGATCTTCGGACCTCTTGCTATCGGATGAGCCTATGTCCTATCAG
>F0OV55004I30P0
AGCACTGTAGAGAGTTTGATCCTGGCTCAGATTGAACGCTGGCGGCATGCTTAACACATGCAAGTCGTGCGGCAGCAGGCCCTTCGGGGTGCTGGCGAGCGGCGGACGGGTGAGTAATGCATAGGAATCTGCCCAGTGGTGGGGGATAGCCCGGGGAAACTCGGATTAATACTGCATACGCCCTACGGGGGAAAGCAGGGGATCTTCGGACCTTGTACTATTAGATGAGCCTATATCCTATCAGCTTGG
>F0OV55004JW22X
AGCACTGTAGAGAGTTTGATCCTGGCTCAGGATGAACGCTAGCGGTGCGCCTAACACATGCAAGTCGAGCGATATAGCGGCGAACGGGTGAGTAACACGTTGGAACCTGCCTCGAACTCAGGGATAGCCATCCGAAAGGATGATTAATACCGGATAGTCCCGAAAGGGTAAAGATTTTTCGGTTCGAGAGGGGCCTGCGGCCTATCGGCTAGTTGGTAAGGTAATGGCTTACCAAGGCTATGACGGGTAACTGGTGTGAGAGCA
>F0OV55004IMBDV
AGCACTGTAGAGAGTTTGATCCTGGCTCAGGACGAACGCTGGCGGCGTGCCTAATACATGCAAGTCGAGCGCGGGAAGCTTTTTGAAGCCTTCGGGTGGACGAAAGTGGAACGAGCGGCGAACGGGTGAGTAACACGTGGGCAACCTGCCTGTAAGACCGGGATAACTTCGGGAAACCGAAGCTAATACCGGATAGGATCCGAGACCGCATGGTTTTGGATGGAAAGATGGCTTTGGCTATTGCTTACAGATGGGCCCGCGGCGCATTAG
>F0OV55004H7VIA
AGCACTGTAGAGAGTTTGATCCTGGCTCAGAACGAACGCTGGCGGCGTGCTTAACACATGCAAGTCGTACGAGAAAGTTTCCTTCGGGAGATGAGTAGAGTGGCGCACGGGTGAGTAACACGTGGATAATCTGCCCAATGGACCGGGATAACACTTCGAAAGGGGTGCTAATACCGGATAAGCCCACAGGCTCTTCGGAGCTTGCGGGAAAAGGTGGGGACCTTCGGGCCTGCCGTCATTGGATGAGTCCGCGGCCCATTAG
>F0OV55004JGOE8
AGCACTGTAGAGAGTTTGATCCTGGCTCAGGATGAACGCTGGCGGCGTGCCTAATACATGCAAGTCGAACGCACCGGTTTACCGGTGAGTGGCGAACGGGTGAGTAACACGTAGGTAACCTGCCCTCAAGACGAGGATAACCGTTGGAAACGATGGCTAAGACTGGATAGGAACCGAGGAGGCATCTCTTTGGTTTTAAAGGACCCGCAAGGGTACGCTTGAGGAGGGGCCTGCGGCGCATTAGTTAGTTGGCGGGGTGAAGGCCCACCAAGACTTTGA
>F0OV55004IC2QA
AGCACTGTAGAGAGTTTGATCCTGGCTCAGGACGAACGCTGGCGGCGTGCCTAATACATGCAAGTCGAACGGAGGTCGCCATGCGGATCTCTTCGGAGAGAAGCGTGGCCATACCTCAGTGGCGAACGGGTGAGTAACACGTGGGTAACCTGCCTGTAAGTCGGGGATAACTGCGGGAAACCGCAGCTAATACCGGATAAGTCGGGAGGTTCGCATGAACCTTTCGGTAAAGGAGCTACGGTTCCGCTTACAGATGGGCCCGCGGCG
>F0OV55004I5IHN
AGCACTGTAGAGAGTTTGATCCTGGCTCAGGATGAACGCTGGCGGCATGCCTAATACATGCAAGTCGAACGAATTGACCTTCGGGTCAGTTAGTGGCGAACGGGTGAGTAACACGTAGATAACCAACCCTAAAGACGAGGATAACCCGGGGAAACCTGGACTAGTACTGGATAGGAGCTAATTTCACAAGGGATTAGTTTTAAAGGCGCATTAAAGCGCCGCTATAGGATGGGACTGCGTCGCATTAGCTAGTTGGTGGGGTAACGGCCTACCAAGG
>F0OV55004IZ00B
AGCACTGTAGAGAGTTTGATCCTGGCTCAGGATGAACGCTGGCGGCATGCCTAATACATGCAAGTCGAACGAACTAGTTCACTAGTTAGTGGCGAACGGGTGAGTAACACGTAGATAACCAACCCTTAAGACGAGGATAACCCGGGGAAACCTGGACTAATACTGGATAGGAGCTATTTTCAAAAGAGGATAGTTTTAAAGGCGCATTAAAGCGCCGCTATAGGATGGGACTGCGTCGCATTAGCTAGTTGGTGGGGTAACGGCCTACCAAGG
>F0OV55004IVF2O
AGCACTGTAGAGAGTTTGATCCTGGCTCAGATTGAACGCTGGCGGAATGCTTTACACATGCAAGTCGGGCGGCAGCATGGACTTCGGTCTGATGGCGAGCGGCGAACGGGTGAG
>F0OV55004IX9P0
AGCACTGTAGAGAGTTTGATCCTGGCTCAGAATGAACGCTGGCGGTAGGCTTAACACATGCAAGTCGGACGGAAACGATAGATTAGCTTGCTATTCTAGGCGTCGAGTGGCGGACGGGTGAGTAACGCGTGGGAATCTACCCTATAGTTGGGGACAACATATGGAAACGTATGCTAATACCGAATATGCTCTACGGAGTAAAGGAGCCCTCTTCTTGAAAGGTTTCGCTATAGGATGAGCCCGCGTAGGATTAGCTAGTTGG
>F0OV55004H4FJG
AGCACTGTAGAGAGTTTGATCCTGGCTCAGAATGAACGCTGGCGGCGTGGATTAGGCATGCAAGTCGAACGAGAAAGTGAAATTTATTTTGCGAGTAAAGTGGCGAACGGGTGAGTAACGCGTGGGAAACCTACCCTTGAGTGGGGGATAACATTTCTAACGGAATGCTAATACCGCATAATATTCTCTGGCGCATGTCAGGGAATCGAAGGTGGCCTCTACTTGTAAGCCATCGCTTAAGGATGGTCCCGCGTCCAATTAG
>F0OV55004IBHBS
AGCACTGTAGAGAGTTTGATCCTGGCTCAGGACGAACGCTGGCGGCGTGCTTAACACATGCAAGTCGAACGGTAACAGGCCTTCGGGCGCTGACGAGTGGCGGACGGGTGAGTAATACATGGGAATCTGCCCTTAGGTGGGGGATAACGTTGGGAAACTAACGCTAATACCGCATAACCTCTTTGGAGCAAAGCGTGGGATCTTCGGACCACGTGCCAAAGGATGAGCCCATGTCTGATTAGCTAGTTGGTGAGGTAACGGCTT
>F0OV55004IL56C
AGCACTGTAGAGAGTTTGATCCTGGCTCAGAACGAACGCTGGCGGCAGGCCTAACACATGCAAGTCGAGCGAGATCTTCGGATCTAGCGGCGGACGGGTGAGTAACGCGTGGGATGTGCCCTTTGCTACGGAATAGTCCCGGGAAACTGGGTTTAATACCGTATGAGCCCTTCGGGGAAAGATTTATCGGCAAAGGATCAACCCGCGTTGGATTAGGTAGTTGGTGGGGTAATGGCCTACCAAGCCGACGATCCATAGCTGGTTTGAGAGGA
>F0OV55004JL2ZU
[truncated: 1,448,057 more chars]
