# Supplementary material for: Response of the rare biosphere to environmental stressors in a highly diverse ecosystem (Zodletone spring, OK, USA)
Source: PeerJ. 2015 Aug 20;3:e1182. doi: 10.7717/peerj.1182 (PMC4548494; doi:10.7717/peerj.1182)
Supplement: Supplemental Information 3 [file peerj-03-1182-s004.fasta]

>F0OV55004H4Z3K
AGAGTTTGATCCTGGCTCAGATTGAACGCTGGCGGCATGCTTAACACATGCAAGTCGAACGGTAACAGGCCCTTCGGGGTGCTGACGAGTGGCGGACGGGTGAGTAACGCGTAGGAATCTGCCCAGTAGTGGGGGATAACCTGGGGAAACTCAGGCTAATACCGCATACGCCCTACGGGGGAAAGCGGGGGACCTTCGGGCCTCGTGCTATTGGATGAGCCTACGTCCGATTAGCTTGTTGGTAGGGTAATGGCCTACCAAGGCGACGATCGGTAG
>F0OV55004JCCRH
AGAGTTTGATCCTGGCTCAGGATGAACGCTAGCGGTGCGCCTAACACATGCAAGTCGAGCGATATAGCGGCGAACGGGTGAGTAACACGTTGGAACCTGCCTCGAACTCAGGGATAGCCATCCGAAAGGATGATTAATACCGGATAGTCCCGAAAGGGTAAAGATTTTTCGGTTCGAGAGGGGCCC
>F0OV55004H4ZPS
AGAGTTTGATCCTGGCTCAGAACGAACGCTGGCGGCGTGCTTAACACATGCAAGTCGAACGTGAAAGGGACTTCGGTTCTGAGTAAAGTGGCGCACGGGTGAGTAACACGTGGATAATCTACCCGATGGACCGGGATAACACTTCGAAAGGGGTGCTAATACCGGATAAGCCCACAGGCTCTTTGGAGTTTGCGGGAAAAGGTGGGGACCTTCGGGCCTACTGTCATTGGATGAGTCCGCGGCCCATTAGCTAGTTGGTAGGGTAATGGCCTACCAAGGCAACG
>F0OV55004IJ710
AGAGTTTGATCCTGGCTCAGAACGAACGCTGGCGGCGTGCTTAACACATGCAAGTCGAACGCGAAAGGGACTTCGGTCCTGAGTAAAGTGGCGCACGGGTGAGTAACACGTGGATAATCTACCCGGTGATCTGGGATAACATTCCGAAAGGAGTGCTAATACCGGATAAGCCCACGGGCTCTTCGGAGCTTGCGGGAAAAGGTGGGGACCTTCGGGCCTACTGTCATTGGATGAGTCCGCGGCCCATTAGCTAGTTGGTAGGGTAATGGCCTACCAAGG
>F0OV55004H4V98
AGAGTTTGATCCTGGCTCAGGACGAACGCTGGCGGCGTGCTTAACACATGCAAGTCGAACGGGGCATACAGATAGCTTGCTAGATGTATGTTTAGTGGCGGACGGGTGAGTAACGCGTGAATACCTGTCCATCGGAGGGGGACAACGGCTGGAAACGGCCGCTAATACCGCGTAAGCCGAGAGGTGAAAGGTTGTTTTCGGACAGCCGCCGATGGGGGGGTTCGCGTCCTATCAGCTAGTTGGTGGGGTAAGGGCCTACCAAGGCGAAGACGGGTAGCCGG
>F0OV55004ICBQP
AGAGTTTGATCCTGGCTCAGGACGAACGCTGGCGGCGTGCCTAATACATGCAAGTCGAGCGGACCGAAGGGAGCTTGCTCCTTTAGGTTAGCGGCGGACGGGTGAGTAACACGTGGGCAACCTGCCCTGCAGACTGGGATAACTTCGGGAAACCGGAGCTAATACCGGATAACACCGAAAACCGCATGGTTTTCGGTTGAAAGGCGGCTTTTAGCTGTCACTGCAGGATGGGCCCGCGGCGCATTAGCTAGTTGGTGAGGTAACGGCTCACCAAGG
>F0OV55004H6Z1J
AGAGTTTGATCCTGGCTCAGAACGAACGCTGGCGGCGTGCTTAACACATGCAAGTCGAACGTGAAGGGGGCTCCGGTCCCTGGAAAGTGGCGCACGGGTGAGTAACACGTGGATAATCTACCCGATGATCCGGGATAACCTTTCGAAAGGGGGCTAATACCGGGTAAGCTCACGAACTCCTCGGAGTTTGCGGGAAAAGGTGGGGACCTTCGGGCCTACCGTCATCGGATGAGTCCGCGGCCCATTAGCTAGTTGGTGGGGTAATGGCCTACCAAGGCAACGATGGGTAG
>F0OV55004IMB5N
AGAGTTTGATCCTGGCTCAGAACGAACGCTGGCGGCGCGTTTTAAGCATGCAAGTCGAACGGTAAGGCCCTTCGGGGTACACGAGTGGCGAACGGGTGAGTAACACGTGGGTGATCTACCCAAAGGTTGGGGATAGCCTGTGGAAACACAGGGTAATACCGAATATTCTTTTGCACTATGGTGCGACAAGGAAAGGGGCTTCGGCCTCGCCTTTGGATGAGCCCGCGTCTGATTAGCTAGTTGGTGGGGTAAAGGCCTACCAAGGCGACGATCAGTAGCCGG
>F0OV55004IOJ9Q
AGAGTTTGATCCTGGCTCAGGATGAACGCTAGCGGTGCGCCTAACACATGCAAGTCGAGCGATATAGCGGCGAACGGGTGAGTAACACGTTGGAACCTGCCTCGAACTCAGGGATAGCCATCCGAAAGGATGATTAATACCGGATAGTCCCGAAAGGGTAAAGATTTTTCGGTTCGAGAGGGGCCTGCGGCCTATCAGCTAGTTGGTAAGGTAATGGCTTACCAAGGCTATGACGGGTAACTGGTGTGAGAGCATGACCAGT
>F0OV55004H6J9O
AGAGTTTGATCCTGGCTCAGGATGAACGCTAGCGGCAGGCTTAATACATGCAAGTCGTGGGGCAGCGGGGGTGTAGCAATACATCTGCTGGCGACCGGCAAACGGGTGCGTAACACGTACGCAACCTTCCCGTTACTGTGGCATAGCCCAGGGAAACTTGGATTAATACCACATATTATATTGATGAGGCATCTCATTGATATCAAAGCTTCGGCGGTAACGGATGGGCGTGCGGTTGATTAGGTAGTTGGCCGGGG
>F0OV55004IFRHE
AGAGTTTGATCCTGGCTCAGGATGAACGCTGGCGGCGTGCCTAACACATGCAAGTCGAACGAGAAATTTCCCGCTTGCGGGAGAGAGTAAAGTGGCGCACGGGTGAGTAACGCGTGGGTAACCTGCCCTTGAATCTGGGATAACCTTGCGAAAGCGTTGTTAATACCGGATATTGTCATAAGAACTATGGTTTTTGTGATGAAAGGTGGCCTCTTCATGAAAGTTGCCGTTTAAGGATGGGCCCGCGTACCATTAGCTTGTTGGTAGGGTAACG
>F0OV55004H2YWK
AGAGTTTGATCCTGGCTCAGAACGAACGCTGGCGGCGTGTCTTAAGCATGCAAGTCGAGCGGCAAGGCGGGGCAACCCGCCCTAGAGCGGCGAACTGGTGAGTAACGCGTGGGTGATCTACCCGTAGGTTGGGGATAGCCATTAGAAATAGTGGGTAATACCGAATGTGGTTGGAGGATTATGATTCTCCAAAGAAAGGAGCTACGGCTCCGCCTGAGGATGAGCCCGCGTCCCATTAGCTAGTTGGCAGGGTAAAGGCCTACCAAGG
>F0OV55004H96A9
AGAGTTTGATCCTGGCTCAGGATGAACGCTGGCGGCGTGCTTTATGCATGCAAGTCGAACGGTCTTGATTTATCAAGATAGTGGCAAACGGGTGAGTAACACGTAAGTAACCTGCCCTTAAGTGGGGGATAACTCCGGGAAACTGAAGTTAATACCGCATGTGGTGACAGGATGGATGTCTTGTCTCTAAAGCCTTCGGGCGCTTAGGGAGGGGCTTGTGGCCGATTAGCTTGTTGGTGGGTAAAAGCCTACCAAGGCGACGATCGGTAG
>F0OV55004H7F9G
AGAGTTTGATCCTGGCTCAGAACGAACGCTGGCGGCGCGTCTTAAGCATGCAAGTCGAGCGAGCCCTTCGGGGCTAGCGGCGGACGGGTGAGTAACACGTGGGCAACCTACCTGTAAGACTGGGATAACTCCGGGAAACCGGGGCTAATACCGGATAATTTCTTTGGTCGCATGACGAAAGAATAAAAGGCGGCGCAAGCTGTCACTTACAGATGGGCCCGCGGCGCATTAGCTAGTTGGTGAGGTAACGGCTCACCAAGGCAACGATGCG
>F0OV55004IFHK4
AGAGTTTGATCCTGGCTCAGGACGAACGCTGGCGGCGTGCCTAACACATGCAAGTCGAGCGGGGTAAATTGAGTGGTTTTCCACGAGATTTACCCAGCGGCGGACGGGTGAGTAACACGTAGGCAACCTACCCACCACACGGGGATAGCCCTGGGAAACCGGGGGTAATACCCGATACCTTTACTGGTCGCATGGCTGGTAAAGAAAGCGATTTAGCGGTGGTGGATGGGCCTGCGGCCCATCAGCTAGTTGGCGGGGTAACGGCCCACCAAGGCGACGACGGGTAGCCGG
>F0OV55004ICPMD
AGAGTTTGATCCTGGCTCAGAACGAACGCTGGCGGCAGGCCTAACACATGCAAGTCGAGCGAACCTTCGGGTTAGCGGCGGACGGGTGAGTAACGCGTGGGAACGTACCCTCTTCTGCGGGATAGCCACTGGAAACGGTGAGTAATACCGCATACGCCCTTCGGGGAAGATTTATCGGAGGAGGATCGGCCCGCGTTGGATTAGGTAGTTGGTGGGTAATGGCCTACCAAGCCTACGATCCATAGCTGATTTTAGAGGATGATCAGCCACACG
>F0OV55004IRTOL
AGAGTTTGATCCTGGCTCAGGATGAACGCTGGCGGCGTGCCTAATACATGCAAGTCGAACGCACTAGTTTACTAGTGAGTGGCGAACGGGTGAGTAACACGTAGGTAACCTGCCCTTAAGACGAGGATAACCATTGGAAACGATGGCTAAGACTGGATAGGAATATTTAAGGCATCTTAAATATTTTAAAAGACCTAGCAATAGGTATGCTTAAGGAGGGGCCTGCGGCGCATTAGTTAGTTGGTGAGGTGAGAGCTCACCAAGACG
>F0OV55004IA19S
AGAGTTTGATCCTGGCTCAGAACGAACGCTGGCGGCGTGCCTAACACATGCAAGTCGAGCGAGAAAGCCCGCAAGGGTGAGTACAGCGGCGCACGGGTGCGTAACACGTGGGTAATCTGCCCTGAAGCCCGGAATAACTCCCCGAAAGGGGTGCTAATGCCGGATGAGCCCACGGAAGCTTGGTCTTCTGAGGGGAAAAGGGTAGGGCCGTCCTGCATGCAAGACTATCACCTTCCTAGGAAGTGAGGCCCGCCGGCCCG
>F0OV55004H4TPX
AGAGTTTGATCCTGGCTCAGGACGAACGCTGGCGGCGTGCCTAATACATGCAAGTCGAGCGGGGCTTTCTGCGTGAGGCCTTCGGGCGGATCGCAGGGAGCCCAGCGGCGAACGGGTGCGTAACACGTGGGCAACCTGCCCCGAGGACCGGGATAACTCCGGGAAACCGGAGCTAATACCGGATAGGACGGCGGACCGCATGGTCCGCCGTGGAAAGGCGGCGCAAGCTGCCACCTCGGGATGGGCCCGCGGCCCATTAGCTAGTTGGTGGGGTAACGG
>F0OV55004H8K9W
AGAGTTTGATCCTGGCTCAGATTGAACGCTGGCGGCATGCTTAACACATGCAAGTCGAACGGTAACAGGCCTTCGGGCGCTGACGAGTGGCGGACGGGTGAGTAATGCATAGGAATCTGCCTGGTAGTGGGGGATAGCCCGGGGAAACCCGGATTAATACCGCATGAGCCCTACGGGGGAAAGCGGGGTTTCGGCCTCGCGCTATCAGATGAGCCTATGTCCGATTAGCTGGTTGGTGGGGTAAAGGCCTACCAAGGCGACGATCGGTAG
>F0OV55004ISL2E
AGAGTTTGATCCTGGCTCAGAGTGAACGCTGGCGGCGTGCCTAACACATGCAAGTCGCGCGTGAAAGGGGGGCAACCCCTGAGTAAAGCGGCGAACGGGTGAGTAACACGTGGTTAACCTGCCTGGATGTGGGGGATACCCCGGGGAAACTCGGGCTAATACCGCATGATGTCCCCTGGGCGTCGGCTCGGGGGAGCAAAGCCGGGGATCCGCAAGGACCTGGCGCATCCAGAGGGGACTGCGGCCGATTATGCTAGTTGGCGGGTAACGGCCCACCAAGG
>F0OV55004H667H
AGAGTTTGATCCTGGCTCAGGACGAACGCTGGCGGCATGCCTAACACATGCAAGTCGAACGAGACCTTCGGGTCTAGTGGCGCACGGGTGCGTAACGCGTGGGAACCTGCCTTTAGGTTCGGAATAACTCCCCGAAAGGGGTGCTAATACCGGATAATGTCTTCGGACCAAAGATTTATCGCCTTTAGATGGGCCCGCGTTGGATTAGCTAGTTGGTGGGGTAAAGGCCTACCAAGGCGACGATCCATAGCTGGTCTGAGAGG
>F0OV55004H8CD7
AGAGTTTGATCCTGGCTCAGGATGAACGCTGGCGGCGTGCTTAACACATGCAAGTCGAACGGAGCTGGGGGCAACTCCAGCTTAGTGGCGGACGGGTGCGTAACACGTGAGGAAGGTGCCCTTCGGTGGGGGATAGCCGGCCCAACGGCCGGGTAATACCGCGTACGCCCGCTTGGTCGCATGACCTGGCGGGGAAAGTCGCAAGACGCCGATCGAGCCCCTCGCGGCCTATCAGCTTGTTGGTGAGGTAACGGCTCACCAAGGCTACGACGGG
>F0OV55004IBBTE
AGAGTTTGATCCTGGCTCAGGACGAACGCTGGCGGCGTGCCTAATACATGCAAGTCGTGCGGGTGAAGCCGACCACCCCTTCGGGGGCGGATGGTGGAACCAGCGGCGGACGGGTGAGTAACACGTGGGCAACCTGCCTGCAAGACCGGGATAACTGCGGGAAACCGGAGCTAATACCGGATAAGAGGCTTTTCCGCATGGGGGAGCCTTAAAAGGCGGCGGAAGTCGTCACTTGCAGATGGGCCCGCGGCGCATTAGCTAGTTGGTGAGGGAAGGG
>F0OV55004H7ZC0
AGAGTTTGATCCTGGCTCAGGATAAACGCTGGCGGCATGCCTAATACATGCAAGTCGAACGGATCAGCTTAGGCTGGTTAGTGGCGAACGGGTGAGTAACACGTAAGTAACCCAACCTTCAGACGAGGATAACTGCTGGAAACGGTAGCTAATACTGGATAGGATTATCGATAGGATGATTGATAATTTAAAGGCGCTTTCGGGCGGTACTGGAGGAGGGGCTTGCGGCGCATTAGATAGTTGGTGAGGTAACGGCCCACCAAGTCG
>F0OV55004IKS2K
AGAGTTTGATCCTGGCTCAGGACGAACGCTGGCGGCGTGCTTAACACATGCAAGTCGAACGGAAAGGCCCTGCTTTTGTGGGGTGCTCGAGTGGCGAACGGGTGAGTAACACGTGAGTAACCTGCCCTTGACTTTGGGATAACTTCAGGAAACTGGGGCTAATACCGGATAGGAGCTCCTGCTGCATGGTGGGGGTTGGAAAGTTTCGGCGGTTGGGGATGGACTCGCGGCTTATCAGCTTGTTGGTGGGGTAGTGGCTTACCAAGGCTTTGACGGGTAG
>F0OV55004H4QBI
AGAGTTTGATCCTGGCTCAGAACGAACGCTGGCGGCGTGCCTAACACATGCAAGTCGTGCGAGAAAGTTTCCTTCGGGGAGCTAGTAAAGCGGCGCACGGGTGAGTAACACGTAGGTAATCTACCTCTAAGTCCGGAATAACCAGCTGAAAGGCTGGCTAATGCCGGATAAGACCACGGCCTCTGCGGGGGCCGCGGCCAAAGGTGGCCTCTTCATGAAAGCTATTGCTGAGAGATGAGCCTGCGTACCATTAG
>F0OV55004IJYB2
AGAGTTTGATCCTGGCTCAGGATGAACGCTAGCGACAGGCCTAACACATGCAAGTCGAACGGGATTTAGTAGCTTGCTACTAATGAGAGTGGCGCACGGGTGAGTAACGCGTATGCAACCTGCCTGTAACAGGGGAATAGCTCCCTGAAAGGGGAATTAACACCGCATAAGACCACACTGCCGCATGGTAGAGTGGTAAAATATTTATAGGTTACAGATGGGCATGCGTGACATTAGCTAGTTGGTGAGG
>F0OV55004IS136
AGAGTTTGATCCTGGCTCAGGACGAACGCTGGCGGCGTGCTTAACACATGCAGGTGGAGCGACGAACCGGGGCTTGCCCCGGGGCAGAGCCGCGAACGGGTGAGTAACACGTGGGTAACCCACCCCGATGACCGGGACAACCCGAGGAAACTCGGGCTAATACCGGATGTGCTCCTTGGCCATGAGGTCAATGAGTAAAGATAGCTTCGGCCTTCGCATCGGGACGGGCCCGCGGCCCATTAGCTTGTTGGTGGGGTAACGGCCTACCAAGGCGACGATGGGTAG
>F0OV55004ISLA9
AGAGTTTGATCCTGGCTCAGGATGAACGCTGGCGGCGTGCTTAACACATGCAAGTCGAGCGCGATGTTGTGGAAACTCCTACGGGAGGCAGC
>F0OV55004H2SUJ
AGAGTTTGATCCTGGCTCAGGATGAACGCTGGCGGCGTGCTTAACACATGTAAGTCGAACGATTAAAGCTCACTTCGGTGAGTGTATAGAGTGGCGAACGGGTGGGTAACACGTGGGCAACCTGCCCCTCACACTGGGATAACCATTGGAAACGATGGCTAATACCGGATACTCCGACGAGATCACATGGTCTTGTCGGGAAAGCTCCGGCGGTGAGGGATGGGCCCGCGGCCCATTAGCTTGTTGGTGAGGTAACGGCTCACCAAGG
>F0OV55004IWKLS
AGAGTTTGATCCTGGCTCAGGACGAACGCTGGCGGCGTGCCTAATACATGCAAGTCGAACGGAGGTCGCCATGCGGATCTCTTCGGAGAGAAGCGTGGCCATACCTCAGTGGCGAACGGGTGAGTAACACGTGGGTAACCTGCCTGTAAGTCGGGGATAACTGCGGGAAACCGCAGCTAATACCGGATAAGTCGGGAGGTTCGCATGAACCTTTCGGTAAAGGAGCTACGGTTCCGCTTACAGATGGGCCCGCGGCGCATTAGCTAGTTGGG
>F0OV55004H6R7M
AGAGTTTGATCCTGGCTCAGATTGAACGCTGGCGGCATGCTTAACACATGCAAGTCGAACGGTAACAGGGGCTTCGGCCCGCTGACGAGTGGCGGACGGGTGAGTAACGCGTGGGAATCTGCCCTAAAGTGGGGGACAACTACCGGAAACGGTAGCTAATACCGCATAATCTCTACGGAGGAAAGGCTTCGGCCGCTTTTGGATGAGCCCGCGTTGGATTAGCTAGTTGGTGGGGTAAAGGCCTACCAAGGCGACGATCCATAGCAGGT
>F0OV55004I5IVC
AGAGTTTGATCCTGGCTCAGGGTGAACGCTGGCGGCGTGCTTTACACATGCAAGTTGAACGAGAACTCGGAGGTTCTTACTTCGGTAAGAAAGGAAGAGGGACAGTAGCGAACGAGTGAGTAACACGTAGTAACCTGCCCACTGGAGGGGGAGAACCACTGGAAACGGTGGCTAATACCGCATAAGCCCGAAAGGGGAAAGCAATTTATTGTGCCGGTGGAGGGGACTGCGGGCCATCAGGAAGATGGTGAGGTAAAAGCTCACCAAACCGACGACGGCTAT
>F0OV55004IRGXW
AGAGTTTGATCCTGGCTCAGAACGAACGCTGGCGGCAGGCCTAACACATGCAAGTCGAACGCATCCTTCGGGGTGAGTGGCAGACGGGTGAGTAACACGTGGGAACGTGCCTTTCGGTTCGGGATAACCCAGGGAAACTTGGGCTAATACCGGATACGTCCTTAGGGAGAAAGATTTATTGCCGAAAGATCGGCCCGCGTCTGATTAGCTAGTTGGTGGGGTAATGGCCTACCAAGGCGACGATCAGTAGCTGGTCTGA
>F0OV55004H9QSJ
AGAGTTTGATCCTGGCTCAGAACGAACGCTGGCGGCGTGCTTAACACATGCAAGTCTAGGGGAAAGTGGTCTTCGGATCGCAAGTATACTGGCGAACGGGTGAGTAACACGTAGGTAATCTACCTTCGAGATTGGGATAACGTCGAGAAATTGACGCTAATACCGAATGATGCCTCGGTAGTTAATATCGGGATGAAAGATGGGGATCTTCGGACCTATCGCTTGAAGATGAGCCTGCGTCTGATTAGCTTGTTGGTAGGG
>F0OV55004IL4O7
AGAGTTTGATCCTGGCTCAGAACGAACGCTGGCGGCGTGCTTAACACATGCAAGTCGAACGTGAATCGACCTTCGGGTCGAGGAAAGTGGCGCACGGGTGAGTAACACGTGGATAATCTACCCAATGATCCGGGATAACACTTCGAAAGGAGTGCTAATACCTGATAAGCCCACGGGCTCTTCGGAGCTTGCGGGAAAAGGTGGGGAACCTTCGGGTCTACTGTCATTGGATGAGTCCGCGGCCCATTAGCTAGTTGGTAGGGTAATGGCCT
>F0OV55004IP69L
AGAGTTTGATCCTGGCTCAGGACGAACGCTGGCGGCGTGCCTAATACATGCAAGTCGAACGGAGGTCGCCATGCGGATCTCTTCGGAGAGAAGCGTGGCCATACCTCAGTGGCGAACGGGTGCGTAACACGTAGGTGATCTACCCTCGAATCGGGGACAACCCAGGGAAACTTGGGCTAATACCGGATGCGCGTATCCTTAGGGATGCGTAAAAGATGGCAGTAATGCTGCCGTTTGGAGGATGACGCCTGCCGCCCTTA
>F0OV55004JXEB5
AGAGTTTGATCCTGGCTCAGGATGAACGCTGGCGGCATGCCTAATACATGCAAGTCGAACAAATTGACCTTCGGGTCAGTTAGTGGCGAACGGGTGAGTAATACGTAGATAACCAACCCTAAAGACGAGGATAACCCGGGGAAACCTGGACTAATACTGGATAGGAGCTATTTTCAAAAGAGGATAGTTTTAAAGATGCCTTAAAGCATCGCTATAGGCTGGGACTGCGTCGCATTAGCTAGTTGGTGGAGTAACGGCCCACCAAGGCAACGA
>F0OV55004IOLQZ
AGAGTTTGATCCTGGCTCAGGATGAACGCTGGCGGTGTGCCTTAAGCATGCAAGTCGGACGAGAACCTGTTCTTCGGAACAGGGGATAGTGGCGAACGGGTGAGTAACGCGTAGGAATCTACCTTTTAGTGGGGAATAGCCTCGGGAAACCGGGATTAATACCGCATGTGGTCGCAAGACTAGAGCCTTCGGGCGCTAAGAGAGGAGCCTGCGTCCTATCAGGTAGTTGGTGAGGTAATGGCTCACCAAGCCGTCGACGGGTAGCCGGTGTG
>F0OV55004IK3FX
AGAGTTTGATCCTGGCTCAGAACGAACGCTGGCGGCAGGCCTAACACATGCAAGTCGAGCGCTCCAGCAATGGAGAGCGGCAGACGGGTGAGTAACGCGTGGGAACCTACCCAGTGGTGCGGAATAGCCCAGGGAAACTTGGGGTAATACCGCATACGCCCGAAAGGGGAAAGATTTATCGCCATTGGATGGGCCCGCGTCGGATTAGCTAGTTGGTGGGGTAATGGCCTACCAAGGCGACGATCCGTGGCTGGT
>F0OV55004IUV3P
AGAGTTTGATCCTGGCTCAGAACGAACGCTGGCGGCAGGCCTAACACATGCAAGTCGAACGAGAAGCCACCTTCGGGTGGTGGAAAGTGGCAGACGGGTGAGTAACGCGTGGGAACGTGCCTTTCGGTTCGGGATAACCCAGGGAAACTTGGGCTAATACCGGATACGCCCTTCGGGGAAAGATTCATTGCCGAAAGATCGGCCCGCGTCGGATTAGCTAGTTGGTGGGGTAAAAGCCTACCAAGGCGACGATCCGTAGCTGGTCTGAGAGGATGATCAG
>F0OV55004JD66Z
AGAGTTTGATCCTGGCTCAGAATCAACGCTGGCGGCGTGCCTAACACATGCAAGTCGAACGAGAAAGCTGTCTTCGGACGGCAAGTACAGTGGCAAACGGGTGAGTAACGCGTGGGACATCTACCCTGATGAGGGGAATAACTCTCCGAAAGGAAAGCTAATACCGCATATACCGTGCAAACGGGAAAGGCCTTCGGGCCGCATCAGGAGGAGCCCGCGTCCGATTAGCTAGTTGGTGAGGTAATGGCTCACCAAGGCGACGA
>F0OV55004H4M0C
AGAGTTTGATCCTGGCTCAGAACGAATGCTGGCGGCAGGCCTAACACATGCAAGTCGAACGAGAAGCCACCTTCGGGTGGTGGAAAGTGGCAGACGGGTGAGTAACACGTGGGAATCCACCCAGAGGTACGGAATAATTCATGGAAACGTGGACTAATACCGTATGTGCCCCTTCGGGGGGAAAGCGTTATGGAGCGCCTTTGGATGAGCCCGCGCCGGATTAGGTTGTTGGTGGGGTAATGGCCTACCAAGCCTACGATCTGTAGTTGGT
>F0OV55004H2F2I
AGAGTTTGATCCTGGCTCAGAACGAACGCTGGCGGCGTGCTTAACACATGCAAGTCGAACGCGAAAGGGACTTCGGTCCTGAGTAAAGTGGCGCACGGGTGAGTAACACGTGGATAATCTACCCGATGGACCGGGATAACACTTCGAAAGGGGTGCTAATACCGGATAAGCCCACAGGCTCCCTGGAGCTTGCGGGAAAAGGTGGGGACCTTCGGGCCTGCCGTCATCGGATGAGTCCGCGGCCCATTAGCTAGTTGGTGGGGTAACGGCCCACCAAGGCGACG
>F0OV55004IPUJ2
AGAGTTTGATCCTGGCTCAGATTGAACGCTGGCGGCATGCTTAACACATGCAAGTCGAACGGCAGCACGGGTGCTTGCACCTGGTGGCGAGTGGCGGACGGGTGAGTAACGCGTGGGAATCTGCCCATCAGTGGGGGACAACTTGGGGAAACTCAAGCTAATACCGCATAATCTCTACGGAGTAAAGGCTTCGGCCGCTGATGGATGAGCCCGCGTTGGATTAGCTAGTTGGTAGGGTAAAGGCCTACCAAGGCGACG
>F0OV55004H579U
AGAGTTTGATCCTGGCTCAGAACGAACGCTGGCGGCAGGCCTAACACATGCAAGTCGAACGCCCTCTTCGGAGGGAGTGGCAGACGGGTGAGTAACGCGTGGGAACGTACCCTTCGGTTCGGAACAACTCTTGGAAACAAGGGCTAATACCGGATACGTCCGTAAGGAGAAAGATTTATCGCCGAAGGATCGGCCCGCGTTGGATTAGCTTGTTGGCGGGGTAAAAGCCCACCAAGGCGACAATCCATAGCTGGTCTGAGAGGATGATCAGCCAC
>F0OV55004H8CAO
AGAGTTTGATCCTGGCTCAGGACGAACGCTGGCGGCGTGCCTAATACATGCAAGTCGAGCGGGGCTTTCTGCGTGAGGCCTTCGGGCGGATCGCAGGGAGCCCAGCGGCGAACGGGTGCGTAACACGTGGGCAACCTGCCCCGAGGACCGGGATAACTCCGGGAAACCGGAGCTAATACCGGATAGGACGGCGGACCGCATGGTCCGCCGTGGAAAGGCGGCGCAAGCTGCCACCTCGGGATGGGCCCGCGGCCCATTAGCTAGTTGGTGGGGTAACGG
>F0OV55004I26TR
AGAGTTTGATCCTGGCTCAGATTGAACGCTGGCGGCAGGCTTAACACATGCAAGTCGAGCGAGGTTTTCGGACCTAGCGGCGGACGGGTGAGTAACGCGTGGGAACATGCCCTTCACTGCGGAATAGCCTTGGGAAACTGAGAGTAATACCGCATACGCCCTTCGGGGAAGATTATCGGTGAAGGATTGGCCGCGTTGGATTAGGTAGTTGGTGGGGTAATGGCCTACCAACGCCGACGACTCCATAGCGTGGTTTGAGGAGG
>F0OV55004IMEAJ
AGAGTTTGATCCTGGCTCAGAACGAACGCTGGCGGCGTGCTTAACACATGCAAGTCGAACGTGAAAGGGACTTCGGTCCTGAGTAAAGTGGCGCACGGGTGAGTAACACGTGGATAATCTACCCGATGGACCGGGATAACACTTCGAAAGGGGTGCTAATACCGGATAAGCCCACAGGCTCTTTGGAGTTTGCGGGAAAAGGTGGGGACCTTCGGGCCTACTGTCATCGGATGAGTCCGCGGCCCATTAGCTAGTTGGTAGGGTAATGGCCTACCAAGGCTACG
>F0OV55004I8DTB
AGAGTTTGATCCTGGCTCAGGACGAACGCTGGCGGCGTGCCTAATACATGCAAGTCGAGCGGGGCTTTCTGCGTGAGGCCTTCGGGCGGATCGCAGGGAGCCCAGCGGCGAACGGGTGCGTAACACGTGGGCAACCTGCCCCGAGGACCGGGATAACTCCGGGAAACCGGAGCTAATACCGGATAGGACGGCGGACCGCATGGTCCGCCGTGGAAAGGCGGCGCAAGCTGCCACCTCGGGATGGGCCCGCGGCCCATTAGCTAGTTGGTGGGGTAACGG
>F0OV55004I5BQO
AGAGTTTGATCCTGGCTCAGGACGAACGCTGGCGGCGTGCCTAATACATGCAAGTCGAGCGGACTGGAGGGAGCTTGCTCCCGAAGGTCAGCGGCGGACGGGTGAGTAACACGTGGGTATCCTGCCTGGTAGACTGGGATAACGCTTGGAAACGAGTGCTAATACCGGATAATCTCCTGAATCGCATGGTTCAAGAGTAAAAGGAGCTTTCGCTTCACTACCAGATGGACCCGCGGCGCATTAGCTAGTTGGTGAGG
>F0OV55004H4QMG
AGAGTTTGATCCTGGCTCAGAACGAACGCTGGCGGCAGGCCTAACACATGCAAGTCGAACGAAGCCTTCGGGCTTAGTGGCGGACGGGTGAGTAACGCGTGGGAACGTGCCTTTCACTACGGAATAGTCCCGGGAAACTGGGTTTAATGCCGTATACGCCCTTCGGGGAAGAATTCGGTGAAGATCGGCCCGCGTTAGATTAGGTAGTTGGTGGGGTAATGGCCTACCAAGCCTACGATCTATAGCTGGTTTTAGAGGATGATCAGCCACACTGGG
>F0OV55004I2746
AGAGTTTGATCCTGGCTCAGGATAAACGCTGGCGGCATGCCTAATACATGCAAGTCGAACGGATCAGCTTAGGCTGGCTAGTGGCGAACGGGTGAGTAACACGTAAGTAACCCAACCTTCAGACGAGGATAACTGCTGGAAACGGTAGCTAATACTGGATAGGATTATCGATAGGATGATTGATAATTTAAAGGCGCTTTCGGGCGGTACTGGAGGAGGGGCTTGCGGCGCATTAGATAGTTGGTGAGGTAACGGCCCACCAAG
>F0OV55004JGS50
AGAGTTTGATCCTGGCTCAGATTGAACGCTGGCGGCATGCTTAACACATGCAGGTCGAACGGTAACAGGCCTTCGGGCGCTGACGAGTGGCGGACGGGTGAGTAATGCATAGGAATCTGCCTGGTAGTGGGGGATAGCCCGGGGAAACCCGGATTAATACCGCATGAGCCCTACGGGGGAAAGCGGGGTTTCGGCCTCGCGCTATCAGATGAGCCTATGTCCGATTAGCTGGTTGGTGGGGTAAAGGCCTACCAAGGCGACGATCGGTAG
>F0OV55004IOHPN
AGAGTTTGATCCTGGCTCAGGATGAACGCTGGCGGCGTGCCTAACACATGCAAGTCGAGCGGAGATTTCCGAGTAGTAATACGAGGGGATTTTAGCGGCGGACGGGTGAGTAACACGTGAGCAATCTGCCTTCTGCTGGGGAATAACATTGTGAAAACAGTGCTAATACCGCATAACGTACCTTGGGGGCATCTCCGGGGTACCAAAGGAGAAATCCGGCAGGAGGTGAGCTCGCGTCCGATTAGGTAGTTGGTGAGGTAATGG
>F0OV55004H63GQ
AGAGTTTGATCCTGGCTCAGAATCAACGCTGGCGGCGTGCCTAACACATGCAAGTCGAACGAGAAAGCTGTCTTCGGACGGCAAGTACAGTGGCAAACGGGTGAGTAACGCGTGGGACATCTACCCTGATGAGGGGAATAACTCTCCGAAAGGAAAGCTAATACCGCGTATACCGTGCAAACGGGAAAGGCCTTCGGGCCGCATCAGGAGGACGCCCGCGTCCGATTAGCTAGTTGGTGAGGTAATGGCTCACCAGGGCGACGATCGG
>F0OV55004H6KLD
AGAGTTTGATCCTGGCTCAGGATGAACGCTAGCGGCAGGCCTAACACATGCAAGTCGAACGGTAAGGTCCCGAGCAATCGGGATACACGAGTGGCGCACGGGTGAGTAACGCGTATGCGACCTACCCTTAACCGGGGGATAGCCCGGAGAAATTCGGATTAATACCCCATAATATTGTGATACTGCATGGTATTACACTTAAAACTCTGGTGGTTAAGGATGGGCATGCGTGACATTAGCTAGTTGGTGAGGTAATAGCTC
>F0OV55004H4ZPP
AGAGTTTGATCCTGGCTCAGGATGAACGCTAGCGACAGGCCTAACACATGCAAGTCGAACGGGATTTAGTAGCTTGCTACTAATGAGAGTGGCGCACGGGTGAGTAACGCGTATGCAACCTGCCTGTAACAGGGGGATAGCTCCCTGAAAGGGAATTAACACCGCATAAGACCACACTGCCGCATGGTAGAGTGGTAAAATATTTATAGGTTACAGATGGGCATGCGTGACATTAGCTAGTTGGTGAAGG
>F0OV55004IT0JV
AGAGTTTGATCCTGGCTCAGGACGAACGCTGGCGGCGTGCCTAATACATGCAAGTCGAGCGGACCGAAGGGAGCTTGCTCCTTTAGGTTAGCGGCGGACGGGTGAGTAACACGTGGGCAACCTGCCCTGCAGACTGGGATAACTTCGGGAGACCGGAGCTAATACCGGATAACACCGAAAACCGCATGGTTTTCGGTTGAAAGGCGGCATTAGCTGTCACTGCAGGATGGGCCCGCGGCGCATTAGCTAGTTGGTAGAGGTAACGGCT
>F0OV55004H3E0J
AGAGTTTGATCCTGGCTCAGAACGAACGCTGGCGGCACGTTTTAAGCATGCAAGTCGAACGGTAGGAGGTGCTTGCACCTCCGAGAGTGGCGAACGGGTGAGTAACACGTAGATGATCTACCTTTTAGTTGGGGATAGCCCATGGAAACATGGAGTAATACCGAATAATCTCTTAAGGCCTTTGCTTTTAGAGGAAAGCAGCGTTTGCTGTGCTGAAAGATGAGTCTGCGCACTATTAGCTAGTTGGTGGGGTAAGAG
>F0OV55004JDQGL
AGAGTTTGATCCTGGCTCAGAACGAACGCTGGCGGCGTGCTTAACACATGCAAGTCGTACGAGAAAGTTTCCTTCGGGAGATGAGTAGAGTGGCGCACGGGTGAGTAACACGTGGATAATCTGCCCAATGGACCGGGATAACACTTCGAAAGGGGTGCTAATACCGGATAAGCCCACAGGCTCTTCGGAGCTTGCGGGAAAAGGTGGGGACCTTCGGGCCTGCCGTCATCGGATGAGTCCGCGGCCCATTAGCTAGTTGGTGGGGTAATGG
>F0OV55004H306J
AGAGTTTGATCCTGGCTCAGGACGAACGCTGGCGGCGTGCCTAATACATGCAAGTCGAGCGCGGGAAGCTTTTTGAAGCCTTCGGGTGGACGAAAGTGGAACGAGCGGCGAACGGGTGAGTAACACGTGGGCAACCTGCCTGTAAGACCGGGATAACTTCGGGAAACCGAAGCTAATACCGGATAGGATCCGAGACCGCATGGTTTTGGATGGAAAGATGGCTTTGGCTATTGCTTACAGATGGGCCCGCGGCGCATTAGCTAGTTGGTGGGGTAACGG
>F0OV55004IFP27
AGAGTTTGATCCTGGCTCAGAATGAACGCTGGCGGCGTGCCTAACACATGCAAGTCGAGCGAGAAAGGGACCTTCGGGTCCTGAGTAAAGCGGCGCACGGGTGAGTAACGCGTGGGTAACCTACCCTTGAGTGGGGGATAACCAGCCGAAAGGCTGACTAATCCCGCATACGTCCATCAGGCATAAGTCTGATGGGGAAAGATGGCCTCTACTTGTAAGCTATCGCTCTTTGATGGGCCCGCGTTGGATTAGCTTGTTGGTG
>F0OV55004IM3SO
AGAGTTTGATCCTGGCTCAGAACGAACGCTGGCGGCGTGTCTTAAGCATGCAAGTCGAGCGGCAAGGCGGGGCAACCCGCCCTAGAGCGGCGGACTGGTGAGTAACGCGTGGGTGATCTACCCTTCGGGATGGGGATAGCCATTAGAAATAGTGGGTAATACCGAATACGCTCGTCACTTCGGTGTGACGAGGAAAGGCGCCACGGCGCCACCCGAGGATGAGCCCGCGTCTCATTAGCTAGTTGGTGGGGTAATGGCTCACCAAGG
>F0OV55004ICOZU
AGAGTTTGATCCTGGCTCAGGATGAACGCTAGCGGTGCGCCTAACACATGCAAGTCGAGCGGTAACACTTCGGGTGACGAGCGGCGGACGGGTGAGTAACACGTTGGTACCTGCCCTCAAGAGGAGGATAACTGCCCGAAAGGGTAGCTAATACTCCATGTGGTCTTACGGTTAAAGCTTTCGAGCGCTTGCGGAGGGGCCCGCGTCCGATTAGCTAGTTGGTAAGGTAAAGGCTTACCAAGGCGATGATCGGTAGCTGGTCTGAGAGGA
>F0OV55004H3XNG
AGAGTTTGATCCTGGCTCAGAACGAACGCTGGCGGCGTGCTTAACACATGCAAGTCGTACGAGAAAGTTTCCTTCGGGAGATGAGTAGAGTGGCGCACGGGTGAGTAACACGTGGATAATCTGCCCAATGGACCGGGATAACACTTCGAAAGGGGTGCTAATACCGGATAAGCCCATAGGCTCTTCGGAGCTTGCGGGAAAAGGTGGGGACCTTCGGGCCTGCCGTCATTGGATGAGTCCGCGGCCCATTAGCTAGTTGGTAGGGTAATGG
>F0OV55004JAR6P
AGAGTTTGATCCTGGCTCAGGACGAACGCTGGCGGCGGGTTTAACACATGCAAGTCGAGGGACGAAACCTCTCTTCGGAGAGGCTGAAACCGGCGAACGGGTGAGTAACACGTGAGGAACCTACCCTGGACTCAGGGATAAGCCGAGGAAACTCGGTCTAATACCTGATACTCCGACTGGATCGCATGGTTCGGTCGGGAAAGCTCCGGCGGTGCAGGAGGGTCTCGCGGCCTATCAGCTAGTTGGTGAGGTAACGGCTCACCAAGGCGACGACGGGTAG
>F0OV55004H6A8N
AGAGTTTGATCCTGGCTCAGGGTGAACGCTGGCGGCGTGCTTAACACATGCAAGTCGAACGAGAACGGGACATAGCTTGCTATGTTTGTCAGCTAAGTGGCGGACGGGTGAGTAATGTATAGCTAATGTACCCCTTGGAGGGGGATAACAGTTGGAAACGGCTGCTAATACCCCATACTCCTTCTATCTTAATGGTAGTTGGGAAATGTTTTTTCGCCAAGGGATCGGGCTATATGGTATCAGTTAGTTGGTGAGGTAATGGCTC
>F0OV55004IN91E
AGAGTTTGATCCTGGCTCAGATTGAACGCTAGCGGCATGCTTAACACATGCAAGTCGAACGGCAGCGGAGGAAAGCTTGCTTTCCTGCCGGCGAGTGGCGGACGGGTGAGTAATGCATGAGAATCTGCCCAGTAGCGGGGGACAACTTGGTGAAAACCAAGCTAATACCGCATACGCCCTACGGGGGAAAGGCTTCGGCCACTATTGGATGAGCTCATGTCGGATTAGCTAGTTGGTAGGGTAAAGGCCTACCAAGGCG
>F0OV55004I3B6O
AGAGTTTGATCCTGGCTCAGAACGAACGCTGGCGGCAGGCCTAACACATGCAAGTCGAACGCCCTCTTCGGAGGGAGTGGCAGGCGGGTGAGTAACGCGTGGGAACGTACCCTTCGGTTCGGAACAACTCTTGGAAACAAGGGCTAGTACCGGATACGTCCGTAAGGAGAAAGATTTATCGCCGAAGGATCGGCCCGCGTTGGATTAGCTTGTTGGCGGGGTAAAAGCCCACCAAGGCGACGATCCATAGCTGGTCTGAGAGGATGATCAGCCAC
>F0OV55004H6AQI
AGAGTTTGATCCTGGCTCAGGACGAACGCTGGCGGCGTGCCTAATACATGCAAGTCGAGCGGACCGATGGGAGCTTGCTCCTTTAGGTTAGCGGCGGACGGGTGAGTAACACGTGGGCAACCTGCCCTGCAGACTGGGATAACTTCGGGAAACCGGAGCTAATACCTGATAACACCGAGAACCGCATGGTTTTCGGTTGAAAGGCGGCTTTTAGCTGTCACTGCAGGATGGGCCCGCGGCGCATTAGCTAGTTGGTGAGGTAACGG
>F0OV55004H4GI3
AGAGTTTGATCCTGGCTCAGATTGAACGCTGGCGGCATGCCTTACACATGCAAGTCGAACGGTAACAGGTCTTCGGACGCTGACGAGTGGCGAACGGGTGAGTAATGCATCGGAACGTACCCAGTCGTGGGGGATAACTACGCGAAAGCGTAGCTAATACCGCATACGTCCTACGGGAGAAAGCAGGGGATCGCAAGACCTTGCGCGATTGGAGCGGCCGATGTCTGATTAGCTAGTTGGTGGGGTAACGGCCTACCAAGGCG
>F0OV55004IQ1HB
AGAGTTTGATCCTGGCTCAGAGCGAACGCTGGCGGCAGGCCTAACACATGCAAGTCGAGCGCCCAGCAATGGGAGCGGCAGACGGGAGAGTAACACGTGGGAACGTACCCTTCAGTACGGAACAACCAAGGGAAACTTTGGCTAATACCGTATACGTCCGTAAGGAGAAAGATTTATCGCTGAAGGATCGGCCCGCGTCTGATTAGCTAGTTGGTGAGGTAATGGCTCACCAAGGCGACGATCAGTAGCT
>F0OV55004H6W8O
AGAGTTTGATCCTGGCTCAGAGCGAACGCTAGTGGCGGGCTTAACACATGCAAGTCGAGCGGGGAACTTCGGTTCCTAGCGGCGAACGGGTGAGTAACACGTAGGTAACGTACCTCATGGTGGGGAATAACTCAGGGAAACCTGAACTAATACCGCATATTGTCGTAAGATAAAAGCCATTTATGGCGCCATGAGGTCGGCCTGCGGCCCATTATTTAATCCTGGTTGGTAGGGTAATGGCCTACCAAGGGTACGATGGGTAGCTGGTCTGAGAGGA
>F0OV55004IA23K
AGAGTTTGATCCTGGCTCAGGATGAACGCTGGCGGCGTGCCTAACACATGCAAGTCGAACGAGAAGTTAACCACTGATTCCTTCGGGATGAGGAGGTTAGCGGAAAGTGGCGAACGGGTGAGTAACGCGTGGGTAATCTACCCTGTAAGTGGGGGATAACCCTCCGAAAGGAGGGCTAATACCGCATAATATCTTCACTTCTAAAAGAAGAGAAGATGAAAGATGGCCTCTGTCTTAAGCTATCACTTCAGGATGAGCCTGCGT
>F0OV55004H85KV
AGAGTTTGATCCTGGCTCAGGATGAACGCTGGCGGCGTGCTTAACACATGCAAGTCGAACGGGAACCTCTGGATTCGTCTGGAGGGGAGAGTGGCGAACGGGTGAGTAACACGTAGGTGACCTGCCTCAAAGACGGGGATAACCATTGGAAACGGTGGCTAATACCCGATGGTCTCGGTAATTCGGTTTATCGAGTAAAGGCTCCGGCGCTTTGAGAGGGACCTGCGGCCCATCAGCTGGTTGGTAGGGTAACGGCCTACCAAGGCGAAGACGGGTAGGGGG
>F0OV55004I2GCP
AGAGTTTGATCCTGGCTCAGAGCGAACGCTGGCGGCAGGCTTAACACATGCAAGTCGAACGGGCTTCTTCGGAAGTCAGTGGCAGACGGGTGAGTAACACGTGGGAACGTGCCCTTCGGTTCGGAATAACTCAGGGTAACTTGAGCTAATACCGGATACGCCCTTATGGGGAAAGGTTTACTGCCGAAGGATCGGCCCGCGTCTGATTAGCTTGTTGGTGGGGTAACGGCCTACCAAGGCGACGATCAGTAGCTGGTCTGAGAGG
>F0OV55004IJSGN
AGAGTTTGATCCTGGCTCAGGATGAACGCTGGCGGCGTGCCTAAGGTATGCAAGTCGAGTGACCCCCCGCCTTGGCGGGGGGAGCGGCAAACGGGTGAGTAACACGTTGATACCTACCTCCAACACAGGGATAGCTCGCCGAAAGGCGGATTAATACCTGATAGTTCCCCTTCGGGGGTAAAGCTCCGGCGGTTGGAGATGGATCTGCGGTCTATCAGCTTGTTGGTGAGGTAACGGCTCACCAAGGCTATAACGGATAGCT
>F0OV55004H22B6
AGAGTTTGATCCTGGCTCAGGACGAACGCTGGCGGCGTGCCTAACACATGCAAGTCGAGCGGAAAGGCCCCTTCGGGGGTACTCGAGCGGCGAACGGGTGAGTAACACGTGGGTAACCTGCCCTTGGCTCTGGGATAACCCCGGGAAACCGAGGCTAATACCGGATACGACACGCGACCGCATGGTCTGCGTGTGGAAAGGATTCCGGCCAGGGATGGACTCGCGGCCTATCAGCTAGTTGGTGAGGTAATGGCCCACCAAGGCGACGACGGGTAGCCGG
>F0OV55004ISO4F
AGAGTTTGATCCTGGCTCAGGACGAACGCTGGCGGCGTGCTTAACACATGCAAGTGGAGCGACGAACCAGGCTTCGGCCTGGGGCAGAGCCGCGAACGGGTGAGTAACACGTGGGTAACGTGCCCCAATGATCGGGACAACTCGGGGAAACCCGGGCTAATACCGAATGTGCTCCCCTCACACCAGTGAGGGATGGAAAGGAAGCTTCGGCCTCCGCATTGGGATCGGCCCGCGGCCCATTAGCTTGTTGGTGAGGTAACGGCTCACCAAGGCCG
>F0OV55004IG2V9
AGAGTTTGATCCTGGCTCAGGACGAACGCTGGCGGCGTGCCTAATACATGCAAGTCGAGCGGGGCTTTCTGCGTGAGGCCTTCGGGCGGATCGCAGGGAGCCCAGCGGCGAACGGGTGCGTAACACGTGGGCAACCTGCCCCGAGGACCGGGATAACTCCGGGAAACCGGAGCTAATACCGGATAGGACGGCGGACCGCATGGTCCGCCGTGGAAAGGCGGCGCAAGCTGCCACCTCGGGATGGGCCCGCGGCCCATTAGCTAGTTGGTGGGGTAACGG
>F0OV55004ILOAZ
AGAGTTTGATCCTGGCTCAGATTGAACGCTGGCGGCGTGCCTAACACATGCAAGTCGTGCGAGAAAGTTCCCTTCGGGGAGCGAGTAGAGCGGCGCACGGGTGAGTAACGCGTGGGTAATCTGCCCGAAAGACCGGGATAACAGTGGGAAACCGCTGCTAATACCGGATGTGCTTCATGTTTGACTTCATGGGGTAAAGGTGGCCTCTGCTTGCAAGCTACCGCTTTTGGATGAGCCCGCGTCTCATTAGCTAGTTGGG
>F0OV55004IN87M
AGAGTTTGATCCTGGCTCAGGGTGAACGCTGGCGGCGTGCCTTAGGTATGCAAGTCGAACGGTCTCCGATTTATCGGAGATAGTGGCAGACGGGTGAGTAATGCGTAGGAATCCACTTCCGAGATGCGTATAATCTGTCGAAAGACAGACTAATCCGCAATGGTCTCCAGGGACATAATGTTACTTGGAGTAAAGTCCCGACTTTGTCGGGATGCTTGGAAAGGAGCCTGCGTCCTATCAGCTTGTTGGTGAGGTAA
>F0OV55004JBJ98
AGAGTTTGATCCTGGCTCAGATTGAACGCTGGCGGCATGCCTTACACATGCAAGTCGAACGGTAACAGGTCTTCGGATGCTGACGAGTGGCGAACGGGTGAGTAATACATCGGAACGTGCCCGATCGTGGGGGATAACGAGGCGAAAGCTTTGCTAATACCGCATACGATCTACGGATGAAAGCGGGGGATCTTCGGACCTCGCGCGGACGGAGCGGCCGATGGCAGATTAGGTAGTTGGTGGGATAAAAGCTTACCAAGCCG
>F0OV55004H762C
AGAGTTTGATCCTGGCTCAGGATGAACGCTGACAGAATGCTTAACACATGCAAGTCGACTTGAGAATCCTTCGGGGTTGATAGGGTGGCGGACGGGTGAGTAACGCGTAAAGAACTTGCCCTTCAGTTGGGGACAACATCTCGAAAGGGGTGCTAATACCCGATACGATCATTTTAAGGCATCTTAAGATGATGAAAGCTATATGCGCTGAAGGAGAGCTTTGCGTCCTATTAGCTAGTTGGTGAGGTAAAGGCT
>F0OV55004JEIHC
AGAGTTTGATCCTGGCTCAGAACGAACGCTGGCGGCGCGTTTTAAGCATGCAAGTCGAGCGGCAAGGGCCTTCGGGCCCCTAGAGCGGCGGACGGGTGAGTAACACGTGGACAATCTGCCCCCCGGCCGGGGATAGCCCAGGGAAACCTGGATTAATACCGGATGAGACGGGACGCACACAGGTGCGATCCGGGAAAGGCGCTGCGGCGCCGCCGGGGGATGAGTCCGCGACCCATTAGCTAGACGGCGGGGTAAAGGCCCACCGTGGCGACGATGGGTAGCCGG
>F0OV55004IL4LO
AGAGTTTGATCCTGGCTCAGGACGAACGCTGGCGGCGTGCTTAACACATGCAAGTCGAACGAGGCCGGGGTGCTTGCACCCCGAGTCGAGTGGCGAACGGGTGCGTAACACGTGACCAACCTGTCCTAGGGTGAGGGACAACCTGGGGAAACCCGGGCTAATACCGCATGATGTCCAGACCTCGCATGGGGACTGGATCAAAGAGGGCCTCTGCTTGCAAGCTCTCGCCAAAGGAGGGGGTCGCGGCGTATCAGCTAGTTGGTGGGG
>F0OV55004ICKWQ
AGAGTTTGATCCTGGCTCAGGACGAACGCTGGCGGCGTGCCTAACACATGCAAGTCGAGCGGGGGTGGCTTAAGTAGGTTACTACGAAGGCTGCCCTAGCGGCGGACGGGTGAGTAACGCGTGAGCAACCAACCTTGTACTGGGGGATAACAGCTGGAAACAGCTGCTAATACCGCATAAGACTACGGCACCGCATGGTGCTGTAGTAAAAGGCGCCTTAAGGCGTCGGTACAAGACGGGCTCGCGTCCCATTAGCTAGTTGGTGAGG
>F0OV55004H97LM
AGAGTTTGATCCTGGCTCAGAATGAACGCTGGCGGTAGGCTTAACACATGCAAGTCGAACGGTAACAGGTCTTCGGATGCTGACGAGTGGCGAACGGGTGAGTAATACATCGGAACGTGCCCGATCGTGGGGGATAACGAGGCGAAAGCTTTGCTAATACCGCATACGATCTACGGATGAAAGCGGGGGATCTTCGGACCTCGCGCGGACGGAGCGGCCGATGGCAGATTAGGTAGTTGGTGGGATAAAAGCTTACCAAGCCGACGA
>F0OV55004IFNTS
AGAGTTTGATCCTGGCTCAGGATGAACGCTAGCGGCAGGCCTAATACATGCAAGTCAAGGGGCCCAGCAATGGGCACCGGCGGACGGGTGCGTAACACGTACACAACCTACCCTTAAGAGGGGGATAGCGGCGGGAAACTGCCGGTAATACCCCATGGCATTGCGAGATCGCATGATTTTGCAATTAAAGTTTCGATGCTTAAGGATGGGTGTGCGTCTGATTAGCTAGTTGGTGGGGTAACGGCCCACCAAGGCTTCGATCAGG
>F0OV55004JEJ7G
AGAGTTTGATCCTGGCTCAGAACGAACGCTGGCGGCAGGCCTAACACATGCAAGTCGAGCGGATGAAGGGGGCTTGCTCCCGGATTTAGCGGCGGACGGGTGAGTAATGCCTAGGGATCTGCCTGGTAGTGGGGGACAACGACTCGAAAGGGTCGCTAATACCGCATACGTCCTACGGGAGAAAGTGGGGGATCTTCGGACCTCACGCTATCAGATGAGCCTAGGTCGGATTAGCTAGTAGGTGAGGTAATGGCTCACCTAGG
>F0OV55004H4QEC
AGAGTTTGATCCTGGCTCAGGACGAACGCTGGCGGCGTGCCTAATACATGCAAGTCGAGCGGACCGAAGGGAGCTTGCTCCTTTAGGTTAGCGGCGGACGGGTGAGTAACACGTGGGCAACCTGCCCTGCAGACTGGGATAACTTCGGGAAACCGGAGCTAATACCGGATAACACCGAAAACCGCATGGTTTTCGGTTGAAAGGCGGCATTAGCTGTCACTGCAGGATGGGCCCGCGGCGCATTAGCTAGTTGGTGAGGTAACGGCTC
>F0OV55004IW421
AGAGTTTGATCCTGGCTCAGATTGAACGCTGGCGGCAGGCCTAACACATGCAAGTCGAGCGGAAACGATCCTAGCTTGCTAGGAGGCGTCGAGCGGCGGACGGGTGAGTAATGCATAGGAATCTGCCCGGTAGTGGGGGATAACCTGGGGAAACTCAGGCTAATACCGCATACGTCCTACGGGAGAAAGCAGGGGATCTTCGGACCTTGCGCTATCGGATGAGCCTATGTCGGATTAGCTTGTTGGTGAGGTAATGG
>F0OV55004I1223
AGAGTTTGATCCTGGCTCAGATTGAACGCTGGCGGAATGCTTTACACATGCAAGTCGAACGGCAGCACGGGTGCTTGCACCTGGTGGCGAGTGGCGAACGGGTGAGTAATGCGTCGGAACGTACCGAGTAATGGGGGATAACGCAGCGAAAGTTGTGCTAATACCGCATACGCCCTGAGGGGGAAAGTGGGGGATCGTAAGACCTCACGTTATTCGAGCGGCCGACGTCTGATTAGCTAGTTGGTGGGGTAAAGGCCTACCAAGGCGACG
>F0OV55004IYXBZ
AGAGTTTGATCCTGGCTCAGATTGAACGCTGGCGGCATGCTTAACACATGCAAGTCGAACGGCAGCGGGACCTAGCTTGCTAGGTTGCCGGCGAGTGGCGGACGGGTGAGTAATGCATAGGAATCTGCCCGGTAGTGGGGGATAACGTGGGGAAACTCACGCTAATACCGCATACGACCTACGGGTGAAAGAGGGGGATCTTCGGACCTCTTGCTATCGGATGAGCCTATGTCCTATCAGCTTGTTGGTGGGGTAACGG
>F0OV55004H5RVK
AGAGTTTGATCCTGGCTCAGGACGAACGCTGGCGGCGTGCCTAATACATGCAAGTCGAGCGGGGCTGTCTGCGTGAGGCCTTCGGGCGGATCGCAGGGAGCCCAGCGGCGAACGGGTGCGTAACACGTGGGCAACCTGCCCCGAGGACCGGGATAACTCCGGGAAACCGGAGCTAATACCGGATAGGACGGCGGACCGCATGGTCCGCCGTGGAAAGGCGGCGTGAGCTGCCACCTCGGGATGGGCCCGCGGCCCATTAGCTAGTTGGTGGGGTAACCGG
>F0OV55004IAQI9
AGAGTTTGATCCTGGCTCAGAACGAACGTTAGCGGCGCGCCTAACACATGCAAGTCGCACGAGAAAGGGCTTCGGCCCCGGTAAAGTGGCGCACGGGTGAGTAACACGTAGGTCATCTACCCTCGAGTGGGGGACAACCCTCCGAAAGGAGGGCTAATACCGCATGATGCCAGCAATGGCCAAAGCGGGCCTCTCCATGGAAGCTCGCGCTTGAGGATGAGCCTGCGGCCCATCAGCTAGTTGGCGGGGTAACGGCCCACCAAGG
>F0OV55004IBIOA
AGAGTTTGATCCTGGCTCAGATTGAACGCTGGCGGGATGCTTTACACATGCAAGTCGGGCGGCAGCATGGACTTCGGTCTGATGGCGAGCGGCGAACGGGTGAGTAATGCATCGGAACGTACCTAGTTGTGGGGGATAGCTCGGCGAAAGCCGGATTAATACCGCATACGTCCTACGGGAGAAAGCAGGGGATCGCAAGACCTTGCGCAATTGGAGCGGCCGATGTCTGATTAGCTAGTTGGTGGGGTAAAGG
>F0OV55004IOHZY
AGAGTTTGATCCTGGCTCAGAGCGAACGCTGGCGGCGTGCCTAACACATGCAAGTCGAACGGACTCGGGGGGCAACTCCTGAGTTAGTGGCGGACGGGTGAGTAACACGTGGGTCATCTCCCCCGAGTGAGGAGTAAGCCTGCGAAAGCGGGTCTAATACCGCATAACACTCCGGGACACAAGTCTTCGGAGTCAAAGCCGCAAGGCGCTTGGGGATGAGCCTGCGTCCTATTAGCTAGTTGGTAGGGTAATGGCCTACCAAGGCAA
>F0OV55004IAUGQ
AGAGTTTGATCCTGGCTCAGATTGAACGCTGGCGGCATGCTTAACACATGCAAGTCGAACGGTAACAGGCCTTCGGGCGCTGACGAGTGGCGGACGGGTGAGTAATACATGGGAATCTGCCCTTAGGTGGGGGATAACGTTGGGAAACTAACGCTAATACCGCATAACCTCTTTGGAGCAAAGCGTGGGATCTTCGGACCACGTGCCAAAGGATGAGCCCATGTCTGATTAGCTAGTTGGTGAGGTAACGGCTCACCAAGGCG
>F0OV55004IIESG
AGAGTTTGATCCTGGCTCAGAACGAACGCTGGCGGCGCGTTTTAAACATGCAAGTCGAACGAGAACCTCTGTGCTTGCACTGAGGGGACAGTGGCGAGCGGGTGAGTAACACGTGAGTAATCTTCCTTCGAGTTCGGGACAACCATCCGAAAGGGTGGCTAATACCGGATAACATGGTAACATCAAAGGTGGGGATCGTAAGACCTGCCGCTTGAAGATGAGCTCGCGGCCCATTAGCTAGTTGGTGGGGTAATGGCCTACCAAGG
>F0OV55004IUH47
AGAGTTTGATCCTGGCTCAGGACGAACGCTGGCGGCGTGCTTAACACATGCAAGTCGAACGGCAGCACGGGGGCAACCCTGGTGGCGAGTGGCGGACGGGTGAGTAATGCATAGGAATCTGCCTGGCAATGGGGGACAACTTGGGGAAACTCAAGCTAATACCGCATACGCCCTACGGGGGAAAGCGGGGGATCTTCGGACCTCGCGTTGTTAGATGAGCCTATGTCCGATTAGCTAGTTGGTAGGGTAAAGGCCTACCAAGGCGACGATCGG
>F0OV55004I4K0F
AGAGTTTGATCCTGGCTCAGGATGAACGCTAGCGGTGCGCCTAACACATGCAAGTCGAGCGATATAGCGGCGAACGGGTGAGTAACACGTTGGAACCTGCCTCGAACTCAGGGATAGCCATCCGAAAGGATGATTAATACCGGATAGTCCCGAAAGGGTAAAGATTTTTCGGTTCGAGAGGGGCCTGCGGCCTATCAGCTAGTTGGTAAGGTAATGGCTTACCAAGGCTATGACGGGTAACTGGTGTGAGAGCATGACCAGT
>F0OV55004H88LG
AGAGTTTGATCCTGGCTCAGGATGAACGCTAGCGGCAGGCTTAACACATGCAAGTCGAACGAAGGCCCTGGCTTGCCAGGTGTCCTTAGTGGCGCACGGGTGAGTAACGCGTGGGGACCTGCCCTGGAGTGGGGAATAACGACGGGAAACTGTCGCTAATACCGCATACGCCCTGAGGGGAAAGGCTTCGGCCGCTCTTGGATGGACCCGCGTCGGATTAGCTTGTTGGTAGGGTTATGGCCTACCAAGGCGACGATCCGTAGCTGGT
>F0OV55004IO3PT
AGAGTTTGATCCTGGCTCAGATTGAACGCTGGCGGCATGCTTTACACATGCAAGTCGAACGGCAGCACGGGGGCAACCCTGGTGGCGAGTGGCGAACGGGTGAGTAATACATCGGAACGTACCCAGTTGTGGGGGATAACCTACCGAAAGGTAGGCTAATACCGCATGAGCTCGAGAGAGGAAAGCGGGGGACCGTAAGGCCTCGCGCGACTGGAGCGGCCGATGTCCGATTAGCTAGTTGGTGGGGTAAAGGCTTACCAAGGCGACGATCGG
>F0OV55004H6QNQ
AGAGTTTGATCCTGGCTCAGATTGAACGCTAGCGGCAGGCCTAACACATGCAAGTCGAGGGGCAGCGGGGTGTAGCAATACACTGCCGGCGACCGGCGCACGGGTGAGTAACGCGTATGCAACCTACCTTCAACAGGAGGATAGCCCCGAGAAATCGGGATTAATACTCCATAATGTATATTAATCGCATGGTTGATATATTAAAGTTCCGGCGGTTGAAGATGGGCATGCGTGACATTAGCTAGTTGGTG
>F0OV55004IX90J
AGAGTTTGATCCTGGCTCAGAACGAACGCTGGCGGCGTGTCTTAAGCATGCAAGTCGAGCGGCAAGGGTAGCAATACCCCTAGAGCGGCGGACTGGTGAGTAACACGTGGGTGATCTACCTCGGGGTTGGGGATAGCCATTAGAAATAGTGGGTAATACCGAATACGTTCCGTCGACTACGGTCGGCGGAGGAAAGGCGCTACGGCGCCGCCCCGAGATGAGCCCGCGCCCCATTAGCTAGTTGGTGAGGTAACGGCCCACCAAGGCTATGATGGG
>F0OV55004IB2B5
AGAGTTTGATCCTGGCTCAGATTGAACGCTGGCGGCATGCCTAACACATGCAAGTCGAACGGTAACAGGCCTTCGGGCGCTGACGAGTGGCGGACGGGTGAGTAATGCATAGGAATTTGCCCAGTAGTGGGGGACAACTACCGGAAACGGTAGCTAATACCGCATACGTCCTACGGGAGAAAGTGGGGGACCTTCGGGCCTCACGCTATTGGATGAGCCTATGTCAGATTAGCTAGTTGGTAGGGTAAAGGCCTACCAAGGCGACGAT
>F0OV55004H4BSQ
AGAGTTTGATCCTGGCTCAGGATAAACGCTGGCGGCGTGCCTTACGCATGCAAGTCGAACGATTCTGATTTATCAGTTTAGTGGCAAACGGGTGAGTAACACGTAAGTAACCTGCCCTTAAGCAGGGGATAATCCGCCGAAAGGTGGACTAATACCGTATGTGATAACAGAGGTAATGCTTTGTTATTAAAGCCTTCGGGCACTTAAGGAGGGGCTTGCGGCCGATTAGCTAGTTGGTGGGGTAACGGTTCACCAAGGCGATGATCGGTAGCTGGT
>F0OV55004H953X
AGAGTTTGATCCTGGCTCAGGATGAACGCTAGCGACAGGCCTAACACATGCAAGTCGAGGGGTATCGGTTTCGGCCGAGAGACCGGCGCACGGGTGCGTAACGCGTATGTAACCTGCCTCACACTGGGGGATAGCCTTCCGAAAGGGAGATTAATACCGCATAATAATATTGTTCTGCCTGGGATGATATTTAAAACTTCGGTGGTGTGAGATGGACATGCGTATGATTAGCTAGTTGGCGGGGTAACGGCCCACCAAGGCGACG
>F0OV55004IA844
AGAGTTTGATCCTGGCTCAGAGTTAACGTTGGCGGCGTGCCTAACACATGCAAGTCGAACGCGTTCCGGGGGCAACTCCGGGATGAGTGGCGAACGGGTGAGTAACACGTGGGTAATCTTCCTTTAAGTGGGGAATAAGCTCTCGAAAGGGAGTCTAATACCGCATGACGTTCCGGGACATAAGTCCCGTAACCAAAGCCGCAAGGCGCTTGAAGATGAGCCTGCGTCCTATTAGCTAGTTGGTGGGGTAATGGCCTACCAAGGCTCAGATGGGTAGCCGG
>F0OV55004IYX78
AGAGTTTGATCCTGGCTCAGAACGAACGCTGGCGGCGTGCTTAACACATGCAAGTCGTACGAGAAAGTTTCCTTCGGGAGATGAGTAGAGTGGCGCACGGGTGAGTAACACGTGGATAATCTGCCCAATGGACCGGGATAACACTTCGAAAGGGGTGCTAATACCGGATAAGCCCACAGGCTCTTCGGAGCTTGCGGGAAAAGGTGGGGACCTTCGGGCCTGCCGTCATTGGATGAGTCCGCGGCCCACTAGCTAGTTGGTAGGGTAATGG
>F0OV55004H6SLT
AGAGTTTGATCCTGGCTCAGATTGAACGCTGGCGGCATGCTTAACACATGCAAGTCGAACGGTAACAGACCCTTCGGGGTGCTGACGAGTGGCGGACGGGTGAGTAATACGTAGGAATCTGCCCAAGAGTGGGGGACAACCCGGGGAAACCCGGGCTAATACCGCATACGCCTTACGGGGGAAAGCGGGGGATCTTCGGACCTCGCGCTACTGGATGAGCCTACGTCGGATTAGCTTGTTGGTGGGGTAACGGCCTACCAAGGCGACGATGAGTAGCCG
>F0OV55004IE80O
AGAGTTTGATCCTGGCTCAGGATGAATGCTGGCGGCGTGCCTAATACATGCAAGTCGAGCGGAAAGGCCCTTCGGGGTACTCGAGCGGCGGACGGCTGAGTAACGCGTGGGAACGTACCCCAAAGTGAGGAATAACCGCCCGAAAGGGTGGCTAATGCCGCATATGGTCTTCGGATTAAAGGATTTATCCGCTTTGGGAACGGCCTGCGTATGATTAGATAGTTGGTGAGGTAAAGGCTCACCAAGTCTACGATCATTAACTGGT
>F0OV55004IFGIY
AGAGTTTGATCCTGGCTCAGGATGAACGCTGGCGGCGTGCCTAATGCATGCAAGTCGAACGGTACTTTGATTTCGGTTAGAGTGCAGTGGCGAACGGCTGAGTAATGCGAAGGTAACCTACCCCCAGTGGGGAATACCTCCGAGAAATCGGAGATAATACCGCATGTCGTCATCACACGCGAGTGTGATGATGAAAGCCTTCGGGCGCTGGAGGATGGGCCTTTGTCCCATCAGGCAGTTGGCAGGGTAACGG
>F0OV55004IZQFF
AGAGTTTGATCCTGGCTCAGGACGAACGCTGGCGGCGTGCCTAACACATGCAAGTCGAGCGGGGACATTAGGAGAAGTAATTCACCTTTTGTTCTAGCGGCGGACGGGTGAGTAACGCGTGAGCAACCTGTCCTTGTCTGGGGGATAAGGAGCCGAAAGGCTCTCTAATACCGCATGAGACCACGGGATCACATGGTTCTGAGGTCAAAGGATTTCGGTCCGGACAGGGGTGGGCTCGCGTCTGATTAGCTAGTTGGTGGGGTAAGG
>F0OV55004I5K5Z
AGAGTTTGATCCTGGCTCAGGACGAACGCTGGCGGCGTGCTTAACACATGCAAGTCGAACGATGATGCCCAGCTTGCTGGGTGGATTAGTGGCGAACGGGTGAGTAATACGTGAGTAACCTGCCCTTGACTCTGGGATAAGCCTGGGAAACTGGGTCTAATACTGGATACTACCTCTCATCGCATGGTGGGTGGTGGAAAGGGTTTTACTGGTTTTGGATGGGCTCACGGCCTATCAGCTTGTTGGTGGGGTAATGGCT
>F0OV55004H7EU0
AGAGTTTGATCCTGGCTCAGGACGAACGCTGGCGGCGTGCCTAAGACATGCAAGTCGAGCGGGGAGATTGGGGGTTTTCCCTGGTCTCCTGAGCGGCGGACGGGTGAGGTAACACGTGGGTAACCTGCCCGGCAGTGGGGGATAACCCTGGGAAACCGGGGCTAATACCGCATACGGTCCGAGTCCCGCATGGGGCTTGGAAGAAAGGCCGTCCGTGGGGGCGGTCGCTGCCGGAGGGGCCCGCGGCCCATCAGGTAGTTGGTGGGGTAACGGCCCACCAAGCCGACGACGGGTAGCCGG
>F0OV55004IN44P
AGAGTTTGATCCTGGCTCAGGATGAATGCTGGCGGCGTGCTTAATACATGCAAGTCGAACGGAGTATGTAGCAATACGTACTTAGTGGCGAACGGGTGAGTAACGCGTTGGTGACCTGCCTCGAAGAGAGGGATAACAGTCCGAAAGGATTGCTAATACCTCATGTGATCATGGACTTTAGAAATCTATGATTAAAGGAGTAATTCACTTCGAGAGGGGCCTGCGTACCATCAGCTAGTTGGTGAGGTAA
>F0OV55004IOQZS
AGAGTTTGATCCTGGCTCAGAACGAACGCTGGCGGCGTGCTTAACACATGCAAGTCGAACGTGAAAGGGACTTCGGTCCTGAGTAAAGTGGCGCACGGGTGAGTAACACGTGGATAATCTACCCGATGGACCGGGATAACACTTCGAAAGGGGTGCTAATACCGGATAAGCCCACAGGCTCTTTGGAGTTTGCGGGAAAAGGTGGGGACCTTCGGGCCTACTGTCATTGGATGAGTCCGCGGCCCATTAGCTAGTTGGTAGGGTAATGGCCTACCAAGGCAACG
>F0OV55004IHTUU
AGAGTTTGATCCTGGCTCAGAACTAACGCTGGCGGCGTGCCTAACACATGCAAGTCATACGAGAAAGTTCGCTTCGGTGGATGAGTAAAGTGGCGCACGGGTGAGTAGCGTGTGGATAATCTGCCCTTTAGTTAGGAATAACCCATCGAAAGATGGGCTAATGCCCAATGATGCTGACGTGCTTCGGCAGGTCAGCCAAAGGTGGCCTCTACATGTAAGCTATCGCTGAAGGATGAGTTCGCG
>F0OV55004IB6YT
AGAGTTTGATCCTGGCTCAGGATGAACGCTGGCGGCGTGCTTAACACATGCAAGTCGAGCGCGATGTTGTGGAAACTCCTACGGGAGGCAGC
>F0OV55004H4K8N
AGAGTTTGATCCTGGCTCAGATTGAACGCTGGCGGCAGGCCTAACACATGCAAGTCGAGCGGATGAAGGGAGCTTGCTCCCGGATTTAGCGGCGGACGGGTGAGTAATGCCTAGGAATCTGCCTGGTAGTGGGGGACAACGACTCGAAAGGGTCGCTAATACCGCATACGTCCTACGGGAGAAAGTGGGGGATCTTCGGACCTCACGCTATCAGATGAGCCTAGGTCGGATTAGCTAGTAGGTGAGGTAATGGCTC
>F0OV55004H8F3U
AGAGTTTGATCCTGGCTCAGAACGAACGCTGGCGGCAGGCCTAACACATGCAAGTCGAGCGAGATCTTCGGATCTAGCGGCGGACGGGTGAGTAACGCGTGGGAACGTACCCTCTTCTGCGGGATAGCCACTGGAAACGGTGAGTAATACCGCATACGCCCTTCGGGGAAAGATTTATCGGAGGAGGATCGGCCCGCGTTGGATTAGGTAGTTGGTGGGGTAATGGCCTACCAAGCCTACGATCCATAGCTGGTTTTAGAGGACGATCAG
>F0OV55004IR9NT
AGAGTTTGATCCTGGCTCAGAACGAACGCTGGCGGCGCGTTTTAAGCATGCAAGTCGGACGGTAGAAGTCCTTCGGGACTTTGAGAGTGGCGAACGGGTGAGTAACACGTAGATGATCTACCTTGGGATTGGGGATAGCCTATGGAAACATGGGGTAATACCGAATACGTCCTGTCATGTAAGGGTGACAGGGGAAAGGAGCTGAGGCTTCGTCCTGGGATGAGTCTGCGGCTCATTAGCTAGTTGGTGGGGTAAAGGCCTACCAAGGCGACG
>F0OV55004IZY2J
AGAGTTTGATCCTGGCTCAGATTGAACGCTGGCGGCAGGCCTAACACATGCAAGTCGAGCGGCAGCACGGGAAGCTTGCTTCCTGGTGGCGAGCGGCGGACGGGTGAGTAATGCATAGAAATCTGCCCGGTAGTGGGGGATAACCTGGGGAAACCCAGGCTAATACCGCATACGTCCTACGGGAGAAAGCAGGGGACCTTCGGGCCTTGCGCTATCGGATGAGCCTATGTCGGATTAGCTGGTTGGTGAGGTAATGG
>F0OV55004IJ7E4
AGAGTTTGATCCTGGCTCAGATTGAACGCTGGCGGCATGCTTAACACATGCAAGTCGAACGGCAGCAGCATCTAGCTTGCTAGATGGCTGGCGAGTGGCGGACGGGTGAGTAATGCGTAGGAATCTGCCCAAGTGTGGGGGATAGCCCGGGGAAACTCGGATTAATACCGCATAATCTCTTCGGAGCAAAGCAGGGGACCTTCGGGCCTTGCGCTCTTGGAGGAGCCTACGTCTGATTAG
>F0OV55004ISCFN
AGAGTTTGATCCTGGCTCAGGACGAACGCTGGCGGCGTGCCTAATACATGCAAGTCGAGCGGGGCTGTCTGCGTGAGGCCTTCGGGCGGATCGCAGGGAGCCCAGCGGCGAACGGGTGCGTAACACGTGGGCAACCTGCCCCGAGGACCGGGATAACTCCGGGAAACCGGAGCTAATACCGGATAGGATTTCACCTCGCATGAGGTGAAATGGAAAGGTGGCTTCGGCTACCACTTACAGATGGGCCCGCGGCGCATTAGCTAGTTGGG
>F0OV55004H7GR4
AGAGTTTGATCCTGGCTCAGAATGAACGCTGGCGGCGTGCCTAACACATGCAAGTCGTACGAGAAAGGGGCTTCGGCCCTGAGTAGAGTGGCGCACGGGTGAGTAACGCGTGGGTAATCTACCCTTGGATTTGGGATAACTCCGCGAAAGTGGAGCTAATACCGGATAGTCTGGCTTTAAATAAGAAGTCGGTAAAGGATGCCTCTGCATATGCATTCGTCCGAGGATGAGCCCGCGTCTCATTAGCTAGTTGGTAGGGTAA
>F0OV55004I6RXG
AGAGTTTGATCCTGGCTCAGGACGAACGCTGGCGGCAGGCTTAACACATGCAAGTCGAGCGCCCACTTCGGTGGGAGCGGCAGACGGGTGAGTAACGCGTGGGAACGTGCCCTTCGGTACGGAATAGCCCTGGGAAACTGGGTGTAATACCGTATACGACCTCCGGGTGAAAGATTTATCGCCGAAGGATCGGCCCGCGTTAGATTAGCTAGTTGGTGGGGTAAAGCCAACCAAGGCGACGATCTATAGCTGTTCTGAGAGGAAGATCAGCC
>F0OV55004H8AAQ
AGAGTTTGATCCTGGCTCAGATTGAACGCTGGCGGAATGCTTTACACATGCAAGTCGGGCGGCAGCATGGACTTCGGTCTGATGGCGAGCGGCGAACGGGTGAGTAATGCATCGGAACGTACCCAGTCGTGGGGGATAACTACGCGAAAGCGTAGCTAATACCGCATACGTCCTACGGGAGAAAGCAGGGGATCGCAAGACCTTGCGCGATTGGAGCGGCCGATGTCTGATTAGCTAGTTGGTGGGGTAAAGG
>F0OV55004IVY0N
AGAGTTTGATCCTGGCTCAGATTGAACGCTGGCGGCATGCTTAACACATGCAAGTCGAACGGCAGCGGGACCTAGCTTGCTAGGTTGCCGGCGAGTGGCGGACGGGTGAGTAATGCATAGGAATCTGCCCGATAGTGGGGGACAACGTTTCGAAAGGAACGCTAATACCGCATACGTCCTACGGGAGAAAGCAGGGGACCTTCGGGCCTTGCGCTATCGGATGAGCCTAGGTCGGATTAGCTAGTTGGTGGGGTAAAGGCTC
>F0OV55004I8MHH
AGAGTTTGATCCTGGCTCAGAACGAACGCTGGCGGCGTGCTTAACACATGCAAGTCGCACGAGAAAAGGACCTTCGGGTCCCGAGTAAAGTGGCGAATGGGTGAGTAACACGTGAGTAATGTGCCTCCGAGCGGGGGATAACTATTCGAAAGGATAGCTAATACCGCATAAGACCACAGGAGCTGCGGCTCCAGCGGTCAAAGCCTTCGGGCGCTTGGAGATCAGCTCGCGGTCCATTAGCTAGTTGGTGAGGTAACGG
>F0OV55004I4BM3
AGAGTTTGATCCTGGCTCAGAACGAACGCTGGCGGCGTGCTTAACACATGCAAGTCGAACGTGAAAGGGACTTCGGTCCTGAGTAAAGTGGCGCACGGGTGAGTAACACGTGGATAATCTACCCGATGGACCGGGATAACACTTCGAAAGGGGTGCTAATACCGGATAAGCCCACAGGCTCTTTGGAGTTTGCGGGAAAAGGTGGGGACCTTCGGGCCTACTGTCATTGGATGAGTCCGCGGCCCATTAGCTAGTTGGTAGGGTAATGGCCTACCAAGGCAACG
>F0OV55004JAOY4
AGAGTTTGATCCTGGCTCAGATTGAACGCTGGCGGTATGCTTAACACATGCAAGTCGAACGGTAGCAGCAGAGCTTGCTCTGGCTGACGGGTGGCGGACGGGTGAGTAACGCGTGGGAATCTGCCTATTAGTGGGGGATAACGTAGGGAAACTTACGCTAATACCGCATGAGTCCACTTCGGTGGGGAAAGGCGGCTTCGGCTGTCGCCAAAGGATGAGCCCGCGGCCCATCAGCTAGTTGGTAGGGTAAAAGCCTACCAAGG
>F0OV55004H3KZH
AGAGTTTGATCCTGGCTCAGGATGAACGCTGGCGGCGTGCCTAATACATGCAAGTCGAACGCACCATTTCGGTGGTGAGTGGCGAACGGGTGAGTAACACGTAGATAACCTGCCCTTAAGACGAGGATAACCATTGGAAACGATGGCTAAGACTGGATAGGAATATTAGAGGCATCTCTGATATTTTAAAAGACCTAGCAATAGGTATGCTTAAGGAGGGGTCTGCGGCGCATTAGTTAGTTGGTGGGGTGATGGCCT
>F0OV55004IC873
AGAGTTTGATCCTGGCTCAGATTGAACGCTGGCGGCAGGCCTAACACATGCAAGTCGAGCGAGAAAGCCCTTCGGGGTGAGTATAGCGGCGGACGGGTGAGTAACGCGTGGGAATCTGCCTGGTAGAGGGGGATAACAGTTGGAAACGACTGCTAATACCGCATACGCCCTACGGGGGAAAGGAGGGGATCTTCGGACCTTTCGCTATCAGATGAGCCCACGTTGGATTAGCTAGATGGTGTGGTAAAGGCGCACCATGGCGACG
>F0OV55004IUJMS
AGAGTTTGATCCTGGCTCAGGACGAACGCTGGCGGCGTGCCTAATACATGCAAGTCGAGCGGGGCTTTCTGCGTGAGGCCTTCGGGCGGATCGCAGGGAGCCCAGCGGCGAACGGGTGCGTAACACGTGGGCAACCTGCCCCGAGGACCGGGATAACTCCGGGAAACCGGAGCTAATACCGGATAGGACGGCGGACCGCATGGTCCGCCGTGGAAAGGCGGCGCAGCTGCCACCTCGGGATGGGCCCGCGGCCCATTAGCTAGTTGGTGGGGTAACGG
>F0OV55004H3OLU
AGAGTTTGATCCTGGCTCAGGATGAACGCTAGCGGCGCGCTTAATGCATGTAAGTCGAGCGATGAGGCCCTACGGGGTACATCAGCGGCAGACGGGTGAGTAACACGTGGATGACCTGCCCTCAAGACCGGGATAACGCGTGGAAACATGCGCTAATACCGGATAGACTTCTGGGGTCGCAGCCAGAAGTAAAGCTACGGTGCTTGGGGAGGGGTCCGCGGCCCATCAGCTCGTTGGTAGGGTAACGGCCTACCAAGGCGAAG
>F0OV55004JC45C
AGAGTTTGATCCTGGCTCAGGATGAACGCTGGCGGCGTGCCTAATACATGCAAGTCGAACGCACTAGTTTACTAGTGAGTGGCGAACGGGTGAGTAACACGTAGGTAACCTGCCCTTAAGACGAGGATAACCGTTGGAAACGATGGCTAAAACTGGATAGGAACATTGAAGGCATCTTTGATGTTTTAAAAGACCTAGCAATAGGTATGCTTAAGGAGGGGCCTGCGGCGCATTAGTTAGTTGGTGAGGTGAAGGCTTACCAAG
>F0OV55004H8LQE
AGAGTTTGATCCTGGCTCAGAACGAACGCTGGCGGCAGGCTTAACACATGCAAGTCGAACGCACCGCAAGGTGAGTGGCAGACGGGTGAGTAACGCGTGGGAACGTGCCCTTCAGTTCGGAATAACCCAGGGAAACTTGGGCTAATACCGGATACGTGCGAGAGCAGAAAGATTTATCGCTGAAGGATCGGCCCGCGTCTGATTAGCTAGTTGGTGGGGTAATGGCTCACCAAGGCGACGATCAGTAGCTGGT
>F0OV55004IGGAN
AGAGTTTGATCCTGGCTCAGGACGAACGCTGGCGGCGTGCCTAATACATGCAAGTCGAGCGGGGCTGTCTGCGTGAGGCCTTCGGGCGGATCGCAGGGAGCCCAGCGGCGAACGGGTGCGTAACACGTGGGCAACCTGCCCCGAGGACCGGGATAACTCCGGGAAACCGGAGCTAATACCGGATAGGACGGCGGACCGCATGGTCCGCCGTGGAAAGGCGGCGCGAGCTGCCACCTCGGGATGGGCCCGCGGCCCATTAGCTAGTTGGTGGGGTAACCGG
>F0OV55004H2MXG
AGAGTTTGATCCTGGCTCAGGATGAACGCTGGCGGCGTGCTTAACACATGCAAGTCGAACGAGGGTCCCAGCTTGCTGGGGTGCCCTAGTGGCGGACGGGTGAGTAACGCGTGGGAACCTGCCCAACAGTACGGAATAACTATGGGAAACCGTGGCTAATACCGTATACGCCCTTCGGGGAAAGTTTTCGTCTGTTGGATGGGCCGCGTCGGATTAGCTAGTTGGTAGGGTAACGGCCTACCAAGGCTACGATCCGTAGCTGGTCTGAGAGGACG
>F0OV55004IKT5E
AGAGTTTGATCCTGGCTCAGATTGAACGCTGGCGGCAGGCCTAACACATGCAAGTCGAGCGGCAGCACGGGAAGCTTGCTTCCTGGTGGCGAGCGGCGGACGGGTGAGTAATGCATAGAAATCTGCCCGGTAGTGGGGGATAACCTGGGGAAACCCAGGCTAATACCGCATACGTCCTACGGGAGAAAGCAGGGGATCTTCGGACCTTGCGCTATCGGATGAGTCTATGTCGGATTAGCTTGTTGGTGAGGT
>F0OV55004IN2EZ
AGAGTTTGATCCTGGCTCAGGACGAACGCTGGCGGCGTGCCTAACACATGCAAGTCAACTTGAAGGTCTCGCTTGCGGGATTGGATGGTGGCGAACGGGTGAGTAACACGTAGATAACCAACCCTTAAGACGAGGATAACCCGGGGAAACCTGGACTAATACTGGATAGGAGCTATTTTCAAAAGAGGATAGTTCTAAAGGTGCCCTAAAGCACCGCTAAAGGCTGGGACTGCGTCGCATTAGCTAGTTGGTGGGGTAACGGCCTACCAAGGCAACG
>F0OV55004JDZ18
AGAGTTTGATCCTGGCTCAGGACGAACGCTGGCGGCGTGCCTAACGCATGCAAGTCGAGCGAGGGGAGGTCGCAAGACCGAACCTAGCGGCGAACGGGTGAGTAACACGCGGGTAATCTGCCTTTGAGACGGGGATAGCCCCGGGAAACTGGGGATAATACCGAATGTGATCCAGCTGACGGAGGTTAGTTGGAGGAAAGGCGCAAGCCGCTCATAGATGAGCCCGCGGCCCATTAGCTAGTTGGTAGGGTAAAGGCCTACCAAGGCGACGA
>F0OV55004IMN97
AGAGTTTGATCCTGGCTCAGATTGAACGCTGGCGGCAGGCCTAACACATGCAAGTCGAGCGGTAACAGATCCAGCTTGCTGGATGCTGACGAGCGGCGGACGGGTGAGTAATGCATAGGAATCTGCCCGATAGTGGGGGATAACCTGGGGAAACCCAGGCTAATACCGCATACGTCCTACGGGAGAAAGGGGGCTCCGGCTCCCGCTATGGGATGAGCCTATGTCGGATTAGCTAGTTGGTGAGGTAACGGCT
>F0OV55004JR8IQ
AGAGTTTGATCCTGGCTCAGGATGAACGCTGGCGGCGTGCTTAACACATGCAAGTCGAACGATGATCCGGTGCTTGCATCGGGGATTAGTGGCGAACGGGTGAGTAACACGTGAGTAACCTGCCCTTGACTCTGGGATAAGCCTGGGAAACTGGGTCTAATACCGGATATGACCTTCCATCGCATGGTGGTTGGTGGAAAGCTTTTGTGGTTTTGGATGGACTCGCGGCCTATCAGCTTGTTGGTGGGGTAATGGCCT
>F0OV55004JFPKK
AGAGTTTGATCCTGGCTCAGGATGAACGCTAGCGACAGGCCTAACACATGCAAGTCGAACGGGATTTATCCTTCGGGGTAATGAGAGTGGCGCACGGGTGAGTAACGCGTATGCAACCTACCTGTAACTGGGGAATAGCTCCCTGAAAGGGGAATTAGCACCGCATAAGACCACACTTTCGCATGGAAGAGTGGTAAAATATTCATAGGTTACAGATGGGCATGCGTGACATTAGTTTGTTGGTGAGGTAACGGCTC
>F0OV55004IJXKT
AGAGTTTGATCCTGGCTCAGGACGAACGCTGGCGGCGTGCCTAACACATGCAAGTCAAGGAGAAAGACTGGTTTCGGCCGGTCAAGTAAACTGGCGGACGGGTGAGTAACGCGTAGGCGACCTGCCCTTGTGTTTGGAATAACCCCGAGAAATTGGGGCTAATACCGAATGACGCATTGAGTATGCATGTACTTGATGTTAAAGGTGCTGCAAGGTACCGCACAGGGATGGGCCTGCGTTCCATTAGTTAGATGGTAGGGTAACGGCCT
>F0OV55004IKK14
AGAGTTTGATCCTGGCTCAGGGTGAACGCTGGCGGCGTGCCTAATACATGCAAGTCGAGCGCGTGAAACTTACCGAAGCCTTCGGGCGGACGTAAGTGGAACGAGCGGCGGACGGGTGAGTAACACGTGGGCAACCTGCCTGTAAGACCGGGATAACTTCGGGAAACCGGAGCTAATACCGGATAGGATTTCACCTCGCATGAGGTGAAATGGAAAGGTGGCTTCGGCTACCACTTACGGATGGGCCCGCGGCGCATTAGCTAGTTGGTGAGGTAACGG
>F0OV55004H9M8P
AGAGTTTGATCCTGGCTCAGAACGAACGCTGGCGGCGTGTCTTAAGCATGCAAGTCGAGCGGCAAGGCGGGGCAACCCGCCCTAGAGCGGCGGACTGGTGAGTAACGCGTGGGTGATCTACCCTTCGGGATGGGGATAGCCATTAGAAATAGTGGGTAATACCGAATACGCTCGTCACTTCGGTGTGACGAGGAAAGGCGCCACGGCGCCACCCGAGGATGAGCCCGCGTCTCATTAGCTAGTTGGTGGGGTAATGGCTCACCAAGG
>F0OV55004H7AJ2
AGAGTTTGATCCTGGCTCAGGACGAACGCTGGCGGCGTGCTTAACACATGCAAGTGGAGCGACGAACCGGGGCTTGCCCCGGGGCAGAGCCGCGAACGGGTGAGTAACACGTGGGTTACCTGCCCCGTTGACAGGGACAACCCGGGGAAACCCGGGCTAATACCTGATGTGCCCTTCGGGGGAAAGGAAGCTTCGGCCTCCGCAACGGGATGGGCCCGCGGTGCATTAGCTTGTTGGTGGGGTAACGGCCTACCAAGGCGACGATGCATAGC
>F0OV55004JA8K9
AGAGTTTGATCCTGGCTCAGATTGAACGCTGGCGGCATGCTTAACACATGCAAGTCGAACGGCAGCACGGGTGCTTGCACCTGGTGGCGAGTGGCGGACGGGTGAGTAATGCATAGGAATCTGCCTAGTAGTGGGGGACAACCTGGGGAAACTCAGGCTAATACCGCATACGCCCTACGGGGGAAAGCAGGGGATCTTCGGACCTTGTACTATTAGATGAGCCTATGTCCTATCAGCTTGTTGGTGGGGTAACGG
>F0OV55004JA90O
AGAGTTTGATCCTGGCTCAGGATAAACGCTGGCGGTGTGCTTTATGCATGCAAGTCGAACGGGCATTAGCAATAATGTCAGTGGCGAATGGGTGAGTAACACGTAAGTAACCTATCCTTAAGTGGGGAATAACCCGCCGAAAGGTGGACTAATACCGCATGTGGTCCTTGTACAAAAATATGAGGACTAAAGCCGCAAGGCGCTTGAGGAGGGGCTTGCGTCCGATTAGCTAGTTGGTGAGGTAACGGCCCACCAAGGCGACGATCGGTAG
>F0OV55004INGXO
AGAGTTTGATCCTGGCTCAGGATGAACGCTAGCGGTGCGCCTAACGCATGCAAGTCGAGCGATATAGCGGCGAACGGGTGAGTAACACGTTGGAACCTGCCTCGAACTCAGGGATAGCCATCCGAAAGGATGATTAATACCGGATAGTCCCGAAAGGGTAAAGATTTTTCGGTTCGAGAGGGGCCTGCGGCCTATCAGCTAGTTGGTAAGGTAATGGCTTACCAAGGCTATGACGGGTAACTGGTGTGAGAGCATGACCAGT
>F0OV55004H5IHY
AGAGTTTGATCCTGGCTCAGATTGAACGCTGGCGGCATGCTTTACACATGCAAGTCGAACGGCAGCATAGGTGCTTGCACCTGATGGCGAGTGGCGAACGGGTGAGTAATGTATCGGAACGTATCCGGAAGTGGGGGATAGCTCGGCGAAAGCCGGATTAATACCGCATATGCCCTGAGGGGGAAAGGGGGGATCCGCAAGGACCTCTCGCTTTCGGAGCGGCCGATATCAGATTAGCTAGTTGGTGGGGTAAAGG
>F0OV55004I3YQI
AGAGTTTGATCCTGGCTCAGGATGAACGCTGGCGGCATGCCTAATACATGCAAGTCGAACGCACTAGTTTACTAGTGAGTGGCGAACGGGTGAGTAACACGTAGATAACCAACCCTAAAGACGAGGATAACCCGGGGAAACCTGGACTAATACTGGATAGGAGCTAATTTCACAAGGGATTAGTTTTAAAGGCGCACTAAAGCGCCGCTATAGGATGGGACTGCGTCGCATTAGCTAGTTGGTGGGGTAACGGCCTACCAAGGCAACGATGCG
>F0OV55004ISQ8X
AGAGTTTGATCCTGGCTCAGGATGAACGCTAGCGGCAGGCCTAACACATGCAAGTCGAGGGGCAGCATTTGTAGCAATACAAGATGGCGACCGGCGCACGGGTGAGTAACGCGTATGCAACCTACCCATAACAGGGGGATAGCTCCCGGAAACGGAAATTAATACCCCATAGTATCCAAAGAGCGCATGCTTTTAGGATTAAAACTCAGGTGGTTATGGATGGGCATGCGTGCCATTAGCTAGTTGGCGGGGTAACAG
>F0OV55004INRLS
AGAGTTTGATCCTGGCTCAGGATGAACGCTAGCGGTGCGCCTAACACATGCAAGTCGAGCGATATAGTGGCGAACGGGTGAGTAACACGTTGGAACCTGCCTCGAACTCAGGGATAGCCATCCGAAAGGATGATTAATACCGGATAGTCCCGAAAGGGTAAAGATTTTTCGGTTCGAGAGGGGCCTGCGGCCTATCAGCTAGTTGGTAAGGTAATGGCTTACCAAGGCTATGACGGGTAACTGGTGTGAGAGCATGACCAGT
>F0OV55004JHDT8
AGAGTTTGATCCTGGCTCAGAACGAACGCTGGCGGCGCGTTTTAAGCATGCAAGTCGAACGGTAATATGGCTTCGGTCATATGAGAGTGGCGAACGGGTGAGTAACACGTAGATAATCTGCCTTGAGGTTGGGGATAGCCTGTGGAAACACAGGGTAATACCGAATAAGCCCTACGGGGGAAAGGTGCTAAGGCACCGCCTTGAGATGAGTCTGCGGCTCATTAGCTTGTTGGTGGGGTAAAGGCCTACCAAGGCGACGATGAGTAG
>F0OV55004IGX3Z
AGAGTTTGATCCTGGCTCAGAACGAACGCTGGCGGCGCGTTTTAAGCATGCAAGTCGAGGGAGAATCCGGTGCTTGCACTGGAGGGAACCGGCGAACGGGTGAGTAACACGTAGATAATCTGCCTTTAGGTTGGGGATAGCTCATGGAAACATGGGGTAATACCGAATGTGGTTCGATGTTCAAAAGGACATTGAAAGAAAGGAGCTTAGGCTTCGCCTGAAGATGAGTCTGCGTCTGATTAGGTAGTAGGTAGGGTAACGGCCT
>F0OV55004IMYE3
AGAGTTTGATCCTGGCTCAGAACGAACGCTGGCGGCATGCTTAACACATGCAAGTCGAACGATCTCTTCGGAGATAGTGGCGGACGGGTGAGTAACGCGTGGGAACCTGCCCCGAGGTACGGAATAACTCATGGAAACGTGAGCTAATACCGTATGTGACCTGAGGGTGAAAGATTTATCGCCTTGGGAGGGGCCCGCGTCGGATTAGGTAGTTGGTGGGGTAATGGCCTACCAAGCCTGCGATCCGTAGCTGGTCTGAGAGG
>F0OV55004IAR2L
AGAGTTTGATCCTGGCTCAGGATGAACGCTAGCGACAGGCCTAACACATGCAAGTCGAACGGGATTTATCCTTCGGGGTAATGAGAGTGGCGCACGGGTGAGTAACGCGTATGCAACCTACCTGTAACTGGGGAATAGCTCCCTGAAAGGGGAATTAACGCCGCATAAGACCACACTTTCGCATGGAAGAGTGGTAAAAATATTTATAGGTTACAGATGGGCATGCGTGACATTAGTTTGTTGGTGAGGTAACGGCTCACCAAG
>F0OV55004ICE2Q
AGAGTTTGATCCTGGCTCAGATTGAACGCTGGTGGCAGGCTTAACACATGCAAGTCGAGCGGTAACAGGGGAAGCTTGCTTCCCGCTGACGAGCGGCGGACGGGTGAGTAACGCATAGGAATCTGCCCAGTAGTTGGGGATAGCCCGGGGAAACCCGGATTAATACCGAATACGCCCTACGGGGAAAGCAGGGGATCCTCGGACCTTGCGCTATTGGATGAGCCTATGTCGGATTAGCTAGTTGGTGGGGTAAAGGCCTACCAAGGCGACGATCCG
>F0OV55004IJAQL
AGAGTTTGATCCTGGCTCAGGACGAACGCTGGCGGCGTGCCTAATACATGCAAGTCGAGCGGGGCTGTCTGCGTGAGGCCTTCGGGCGGATCGCAGGGAGCCCAGCGGCGAACGGGTGCGTAACACGTGGGCAACCTGCCCCGAGGACCGGGATAACTCCGGGAAACCGGAGCTAATACCGGATAGGACGGCGGACCGCATGGTCCGCCGTGGAAAGGCGGCGCGAGCTGCCACCTCGGGATGGGCCCGCGGCCCATTAGCTAGTTGGTGGGGTAACCGG
>F0OV55004JALID
AGAGTTTGATCCTGGCTCAGGATGAACGCTAGCGGCAGGCCTAACACATGCAAGTCGAGGGGTAGCAGGGTAGCAATATCGCTGACGACCGGCGCACGGGTGAGTAATGCATATGCAACCTTCCTTTAACTGGGGCATAGCCCGGAGAAATTCGGATTAATACCCCATAACATCATGAGAAGGCATCTTTTTATGATTAAAGCTCCGGCGGTTAAAGATGGGCATATGCGCCATTAGCTTGTTGGTGAGG
>F0OV55004IHNWK
AGAGTTTGATCCTGGCTCAGAGCGAACGCTGGCGGCAGGCCTAACACATGCAAGTCGAGCGCCCCGCAAGGGGAGCGGCAGACGGGAGAGTAACACGTGGGAACGTACCCTTCAGTTCGGAACAACCCAGGGAAACTTGGGCTAATACCGAATACGTCCGTAAGGAGAAAGATTTATCGCTGAAGGATCGGCCCGCGTCTGATTAGCTAGTTGGTGAGGTAACGGCTCACCAAGGCGACGATCAGTAGCTGGTCTGAGAGG
>F0OV55004INXBT
AGAGTTTGATCCTGGCTCAGGACGAACGCTGGCGGCGTGCCTAATACATGCAAGTCGAGCGGACCGAAGGGAGCTTGCTCCTTTAGGTTAGCGGCGGACGGGTGAGTAACACGTGGGCAACCTGCCCTGCAGACTGGGATAACTTCGGGAAACCGGAGCTAATACCGGATAACACCGAAAACCGCACGGTTTTCGGTTGAAAGGCGACTTTTAGCTGTCACTGCAGGATGGGCCCGCGGCGCATTAGCTAGTTGGTGAGGTAACGGCTCACCAAGGCG
>F0OV55004IS9MF
AGAGTTTGATCCTGGCTCAGAACGAACGCTGGCGGCATGCCTAACACATGCAAGTCGAACGAGAACGCTCCTTCGGGAGTTAGTAGAGTGGCGCACGGGTGAGTAACGCGTGGGAACCTGCCAAGCAGTATGGAATAACCTTTGGAAACGAAGGCTAATACCGTATACGCCCTTCGGGGAAGATTTATCGCTGTTTGATGGTCCCGCGTCTGATTAGCTAGTTGGTAAGGTAACGGCTTACCAAGGCGACGATCAGTAGCTGGT
>F0OV55004IDG87
AGAGTTTGATCCTGGCTCAGGATGAACGCTGGCGGCGTGCTTAACACATTCAAGTCGAACGAACAGTAGCAATACTGTTAGTGGCGGACGGGTGAGTAACGCGTGAGCAATCTGCCTATGTGTGTGGAATAACGTGTGGAAACGGACGCTAATACCGCATAAAGCATTTTGATCGCATGATCCTAATGCCAAAGATTTATTGCACATAGATGAGCTCGCGTCCCATTAGATAGTTGGTG
>F0OV55004JVAQW
AGAGTTTGATCCTGGCTCAGGACGAACGCTGGCGGCGTGCCTAATACATGCAAGTCGAGCGGACCGAAGGGAGCTTGCTCCTTTAGGTTAGCGGCGGACGGGTGAGTAACACGTGGGCAACCTGCCCTGCAGACTGGGATAACTTCGGGAAACCGGAGCTAATACCGGATAACACCGAAAACCGCATGGTTTTCGGTTGAAAGGCGGCATTAGCTGTCACTGCAGGATGGGCCCGCGGCGCATTAGCTAGTTGGTGAGGTAACGGCTC
>F0OV55004H5YTM
AGAGTTTGATCCTGGCTCAGAGTGAACGCTGGCGGCGTGCTTAACACATGTAAGTCGAACGGTGAAGCCCGTCTTTGACGGGCGGATCAGTGGCGAACGGGTGAGTAACACGTAGGTGACCTGCCCCAAAGAGGAGAACAACCCTGCGAAAGCGGGGCTAATACTCCGTGTGATCGGCGATTCGTTTCGTCGATTAAAGCTCCGGCGCTTTGGGAGGGGCCTGCGGCCCATCAGCTAGTTGGTAGGGTAACGGCCTACCAAGGCTACGACGGGTAG
>F0OV55004IGLXK
AGAGTTTGATCCTGGCTCAGAACGAACGCTGGCGGCATGCCTAACACATGCAAGTCGAACGAACCCTTCGGGGTTAGTGGCGCACGGGTGCGTAACGCGTGGGAACCTGCCCTTAGGTTCGGAATAACAGTGAGAAATCGCTGCTAATACCGGATAATGTCTTTGGACCAAAGATTTATCGCCTTTGGATGGGCCCGCGTTGGATTAGCTAGTTGGTAGGGTAAAGGCCTACCAAGGCGACGATCCATAGCTGGTCTTAGAGG
>F0OV55004IN1JK
AGAGTTTGATCCTGGCTCAGAACGAACGCTGGCGGCAGGCTTAACACATGCAAGTCGAGCGAAGCCTTCGGGCTTAGCGGCGGACGGGTTAGTAACGCGTGGGAACGTGCCCTTCACTACGGAATAGTCCCGGGAAACTGGGTTTAATACCGTATACGCCCTTCGGGGAAAGAATTTCGGTGAGGGATCGGCCCGCGTTAGATTAGATAGTTGGTGGGGTAATGGCCTACCAAGTCTACGATCTATAGCTGGTTTTAGAGGATGATCAGCAACACTGGG
>F0OV55004I2HWB
AGAGTTTGATCCTGGCTCAGGACGAACGCTGGCGGCGTGCCTAATACATGCAAGTCGAGCGAGCCCTTCGGGGCTAGCGGCGGACGGGTGAGTAACACGTGGGCAACCTGCCTGTAAGACTGGGATAACTTCGGGAAACCGAAGCTAATACCGGATAGGATCTTCTCCTTCATGGGAGATGATTGAAAGATGGTTTCGGCTATCACTTACAGATGGGCCCGCGGTGCATTAGCTAGTTGGTGAGGTAACGGCTCACCAAGG
>F0OV55004IB9SL
AGAGTTTGATCCTGGCTCAGGATGAACGCTAGCGGCAGGCCTAACACATGCAAGTCGAACGGGATCCGGGGCTTCGGCTCCGGTGAGAGTGGCGGACGGGTGAGTAACGCGTGGGAACCTGCCCGGCGGTCGGGAATAACCGCGGGAAACCGCGGCTAATACCGGATACGCCCCCTTGGGGGGAAAGATTCATCGCCGTCGGAGGGGCCCGCGTCGGATTAGGTAGTTGGTGGGGTAACGGCCCACCAAGCCTGCGATCCGTAGCTGGTCTGAGAGGACGATCAGCC
>F0OV55004JKJ5D
AGAGTTTGATCCTGGCTCAGAGTGAACGCTGGCGGCGTGCTTAACACATGCAAGTCGAACGAGAACGGGACATAGCTTGCTATGTTTGTCAGCTAAGTGGCGGGCGGGTGAGTAATGTATAGCTAATGTACCCCTTGGAGGGGGACAACAGTTGGAAACGGCTGCTAATACCCCATACTCCTTCTATCTTAATGGTAGTTGGGAAATGTTTTTTCGCCAAGGGATCGGGCTATATGGTATCAGTTAGTTGGTGAGGTAATGGCT
>F0OV55004IUKNM
AGAGTTTGATCCTGGCTCAGGATAAACGCTGGCGGCGTGCATGAGACATGCAAGTCGAACGAGTGATCGGGGCTTGCTCCGGTCGCTAGTGGCGGACGGCTGAGTAACGCGTAGGTGACCTGCCCCGAAGTGGGGAATAACTGCCCGAAAGGGTGGCTAATACCGCATGTGGTGGTTCGTTCGTTCGCACCACCAAAGCCGCAAGGCGCTTCGGGAGGGGCCTGCGTCCGATTAGCTCGTTGGTGGGGTAACGGCTCACCAAGGCGACG
>F0OV55004IZM8N
AGAGTTTGATCCTGGCTCAGGGTGAACGCTGGCGGCGTGCTTGACACATGCAAGTCGAACGGTATGTGGCAACACATAGAGTGGCGAACGGGTGAGTAACACGTGGGAACGTACCTTCTGCAGGGGGATAACTGACCGAAAGGACAGCTAATACCGCATAAGACCGAGAGGAGAAAGGTGCAACAGCATCGGCAGAGGAGCGGCCCGCGGACCATCAGCTAGTTGGTGGGGTAAGAGCCTACCAAGGCAACGACGGA
>F0OV55004I1AET
AGAGTTTGATCCTGGCTCAGAACGAACGCTGGCGGCATGCTTAACACATGCAAGTCGTACGTGAAAGTGGACTTCGGTCTGCGAGTAAAGTGGCGCACGGGTGAGTAACACGTGGATAATCTACCCGATGATCAGGGATAACATCTCGAAAGGGGTGCTAATACCGGATAAGCCCACGGGCTCTTCGGAGCTTGCGGGAAAAGGTGGGGACCTTCGGGCCCACTGTCATCGGATGAGTCCGCGGCCCATTAGCTAGTTGGTGGGGTAA
>F0OV55004IN0CX
AGAGTTTGATCCTGGCTCAGGATGAACGCTGGCGGCGTACCTAATACATGCAAGTCGAACGCAACACTTCGGTGTTGAGTGGCGAACGGGTGAGTAACACGTAGGTAACCTGCCCTTAAGACGAGGATAACCGTTGGAAACGACGGCTAAGACTGGATAGGAATATGTAAGGCATCTTATATATTTTAAAAGACCTAGCAATAGGTATGCTTAAGAGGGGCCTGCGGCGCATTAGTTAGTTGGTGAGGTGAAGGCTTACCAAGAC
>F0OV55004ID08I
AGAGTTTGATCCTGGCTCAGGACGAACGCTGGCGGCGTGGATTAGGCATGCAAGTCGAGCGGTAGCAGGTCCTTCGGGATGCTGACGAGCGGCGGACGGGTGAGTAACGCGTAGGAATCTACCTGTTAGTGGGGGATAGCCAGAGGAGACTCTGATTAATACCGCATACGCTCTACGGAGGAAAGTGGGGGCTCTTAGGACCTCACGCTAACAGATGAGCCTGCGTAGGATTAGCTAGTTGGTGAGGTAACGGCT
>F0OV55004IEX2E
AGAGTTTGATCCTGGCTCAGGACGAACGCTGGCGGCGTGCCTAACACATGCAAGTCGAGCGGGGTAAATTGAGTGGTTTTCCACGAGATTTACCCAGCGGCGGACGGGTGAGTAACACGTAGGCAACCTACCCACCACACGGGGATAGCCCTGGGAAACCGGGGGTAATACCCGATACCTTTACTGGTCGCATGGCTGGTAAAGAAAGCGATTTAGCGGTGGTGGATGGGCCTGCGGCCCATCAGCTAGTTGGCGGGGTAACGGCCCACCAAGGCGACGACGGGTAGCCGG
>F0OV55004IT8PE
AGAGTTTGATCCTGGCTCAGGATGAACGCTGGCGGCAGGCCTAACACCTGCAAGTCGAGCGGTAGCACAGAGAAGCTTGCTTCTTGGGTGACGAGCGGCGGACGGGTGAGTAACGCGTGGGAATCTGCCTGGTAGTGGGGGACAACAGTCGGAAACGACTGCTAATACCGCATACGCCCTTCGGGGAAAGTGGGGGATCTTCGGACCTCACGCTATCAGATGAGCCCGCGTCGGATTAGCTTGTTGGTGAGGTAAGAG
>F0OV55004I9DIG
AGAGTTTGATCCTGGCTCAGATTGAACGCTGGCGGCATGCCTAACACATGCAAGTCGAACGGTAACGCGAAGAGCTTGCTCTTTGGCGACGGGTGGCGGACGGGTGAGTAATACTTAGGAATCTACCCAGTAGCGGGGGACAACTCGGGGAAACCCGAGCTAATACCGCATACGCCCTACGGGGAAAGCAGGGGATCTTCGGACCTTGCACTATTGGATGAGCCTAAGTCGGATTAGCTAGTTGGTAGGGTAAAGGCCTACCAAGGCGACGATCCGTAG
>F0OV55004I5OXO
AGAGTTTGATCCTGGCTCAGGACGAACGCTGGCGGCGTGCCTAATACATGCAAGTCGAGCGCGGGAAGCTTTTTGAAGCCTTCGGGTGGACGAAAGTGGAACGAGCGGCGAACGGGTGAGTAACACGTGGGCAACCTGCCTGTAAGACCGGGATAACTTCGGGAAACCGAAGCTAATACCGGATAGGATCCGAGACCGCATGGTTTTGGATGGAAAGATGGCTTTGGCTATTGCTTACAGATGGGCCCGCGGCGCATTAGCTAGTTGGTGGGGTAACGG
>F0OV55004IBFXD
AGAGTTTGATCCTGGCTCAGGACGAACGCTGGCGGCGTGCCTAATACATGCAAGTCGAGCGGGGCTTGCTGCGTGAGGCCTTCGGGCGGATCGCAGGGAGCCCAGCGGCGAACGGGTGCGTAACACGTGGGCAACCTGCCCCGAGGACCGGGATAACTCCGGGAAACCGGAGCTAATACCGGATAGGACGGCGGACCGCATGGTCCGCCGTGGAAAGGCGGCGCGAGCTGCCACCTCGGGATGGGCCCGCGGCCCATTAGCTAGTTGGTGGGGTAACCGG
>F0OV55004ISAM3
AGAGTTTGATCCTGGCTCAGGATGAACGCTAGCGGCGTGGATAAGGCATGCAAGTCGAACGGTCCGAAGCAATTCGGACAGTGGCGAACGGGTTAGTAACACGTAGATACATACCCCAGAGTCTCGCATAACCTATCGAAAGATAGGCTAATTCGAGATAGTTCCCGCAAGGGTAAAGATTTATCGCTCTGGGAATGGTCTGCGACCTATCAGCTTGTTGGTAAGGTAATGGCTTACCAAGGCTATGACGGGTAGGGGAC
>F0OV55004H5AEH
AGAGTTTGATCCTGGCTCAGGATGAACGCTGGCGGCGTGCTTAACACATGCAAGTCGAGCGCGATGTTGTGGAAACTCCTACGGGAGGCAGC
>F0OV55004ICSI9
AGAGTTTGATCCTGGCTCAGAACGAACGCTGGCGGCGTGCTTAACACATGCAAGTCGAACGTGAAGGGGGCTTCGGTCCCTGGAAAGTGGCGCACGGGTGAGTAACACGTGGATAATCTACCCGATGATCCGGGATAACCTTTCGAAAGGGGGGCGTAATACCGGGTAAGCTCACGAACTCCTCGGAGTTTGCGGGAAAAGGTGGGGACCTTCGGGCCTACCGTCATCGGATGAGTCCGCGGCCCATTAGCTAGTTGGTGGGGTAATGGCCTACCAAGGCAACGATGGGTAG
>F0OV55004I49PU
AGAGTTTGATCCTGGCTCAGGATGAACGCTGGCGGCATGCCTAATACATGCAAGTCGAACGAACTAGTTTACTAGTTAGTGGCGAACGGGTGAGTAACACGTAGATAACCAACCCTTAAGACGAGGATAACCCGGGGAAACCTGGACTAATACTGGATAGGAGCTATTTTCAAAAGAGGATAGTTTTAAAGGTGCCCTAAAGCACCGCTAAAGGCTGGGACTGCGTCGCATTAGCTAGTTGGTGGGGTAACGGCCTACCAAGGCAACGATGCGTAGCTGGT
>F0OV55004IA6HD
AGAGTTTGATCCTGGCTCAGGATGAACGCTAGCGGCAGGCCTAACACATGCAAGTCGAGGGGTAACAGGAGTAGCAATACTTGCTGACGACCGGCGCACGGGTGAGTAACGCGTATGCAACCTACCCTTAACTGGGGAATAGCCCGAAGAAATTCGGATTAATGCCCCATAATACTGTATTGAAGCATTTCAGTGCATTTAAAACTCCGGTGGTTAAGGATGGGCATGCGTGACATTAGCTAGTTGGTGAGGTAACGGCT
>F0OV55004JNU3P
AGAGTTTGATCCTGGCTCAGGATGAACGTTGGCGGCGTGCCTAATACATGCAAGTCGAACGAGAAGCCTTGGACTCGTCTGAGGTGGAGAGTGGCGCACGGGTGAGTAACACATGGCTGACCTGCCCTCCAGAGGGGGACAACCACTGGAAACGGTGGCTAATACCCCATATGCTCACGGTGTTTAGAAGGCTGTGAGGAAAAGTTCCGGCGCTGGAGGAGGGGGCTGTGGCCCATCAGCTAGTTGGTAAGGTAACGGCTT
>F0OV55004IFC3Q
AGAGTTTGATCCTGGCTCAGGACGAACGCTGGCGGCGTGCTTAACACATGCAAGTCGAACGGAGGTAGCAATACCTCAGTGGCGCACGGGTGCGTAACACGTGAGAAATTTGTCCATCGGCGGGGGATAGCCGGCCCAACGGCCGGGTAATACCGCGTACGACCCCCGGGGGGCATCCCCTGGGGGTGAAAGCCGCAAGGCGCCGATGGAGAATCTCGCGGCCTATCAGCTAGTTGGTGGGGTAATGGCCTACCAAGGCGACGACGGGTAGCTGGTCCGAG
>F0OV55004IG18X
AGAGTTTGATCCTGGCTCAGAATGAACGCTGGCGGCATGCCTAACACATGCAAGTCGAACGAAGGCTTCGGCCTTAGTGGCGCACGGGTGCGTAACGCGTGGGAATCTGCCCTCAGGTTCGGAATAACAGCGAGAAATTGCTGCTAATACCGGATGATATCGCGAGATCAAAGATTTATCGCCTTTAGCTAGTTGGTGTGGTAAAGGCGCACCAAGGCGACGATCCTTAGCTGGT
>F0OV55004IND0C
AGAGTTTGATCCTGGCTCAGGACGAACGCTGGCGGCGTGCCTAATACATGCAAGTCGAGCGCGTGAAACTTACCGAAGCCTTCGGGCGGACGTAAGTGGAACGAGCGGCGGACGGGTGAGTAACACGTGGGCAACCTGCCTGTAAGACCGGGATAACTTCGGGAAACCGGAGCTAATACCGGATAGGATTTCACCTCGCATGAGGTGAAATGGAAAGGTGGCTTCGGCTACCACTTACAGATGGGCCCGCGGCGCATTAGCTAGTTGGTGGGGTAGCGG
>F0OV55004IJHNX
AGAGTTTGATCCTGGCTCAGGATGAACGCTGGCGGCGTGCCTAATACATGCAAGTCGAACGCACTAGTTTGCTAGTGAGTGGCGAACGGGTGAGTAACACGTAGGTAACCTGCCCTTAAGACGAGGATAACCGTTGGAAACGATGGCTAAAACTGGATAGGGACATTGAAGGCATCTTTGATGTTTTAAAAGACCTAGCAATAGGTATGCTTAAGGAGGGGCCTGTGGCGCATTAGTCAGTTGGTGAGGTGAAGGCTTACCAAGACCG
>F0OV55004I397G
AGAGTTTGATCCTGGCTCAGGACGAACGCTGGCGGCGTGCCTAACACATGCAAGTCGAGCGAGGACGGGCGGTGCTTGCACTGCTCGAGCCGAGCGGCGGACGGGTGAGGAACACGTGAGCAACCTGTCCCCGTGCGGGGGACAACCCGGGGAAACTCGGGCTAATACCGCATGGTCCCGTGCCCTGCCTGGGGTGCGGGGGAAAGATGGCCTCTGCGTGCAAGCCATCGCGCGGGGAGGGCTCGCGGCCTATCAGCTGG
>F0OV55004IC3YH
AGAGTTTGATCCTGGCTCAGGATGAACGCTGGCGGCGTGCCTAATACATGCAAGTCGAACGCACCATTTCGGTGGTGAGTGGCGAACGGGTGAGTAACACGTAGATAACCTGCCCTTAAGACGAGGATAACCATTGGAAGCGATGGCTAAGACTGGATAGGAATATTAGAGGCATCTCTGATATTTTAAAAGACCTAGCAATAGGTATGCTTAAGGAGGGGTCTGCGGCGCATTAGTTAGTTGGTGGGGTGATGG
>F0OV55004ICI3Y
AGAGTTTGATCCTGGCTCAGAACGAACGCTGGCGGCAGGCTTAACACATGCAAGTCGAGCGCTCCCTTCGGGGGGAGCGGCGGACGGGTGAGTAACGCGTGGGAACGTGCCCAAAGGTACGGAACAACCGCTGGAAACGGCGGCTAATGCCGTATGTGCCCTACGGGGGAAAGATTTATCGCCTTTGGATCGGCCCGCGTCGGATTAGGTAGTTGGTGGGGTAACGGCCCACCAAGCCGACGATCCGTAGCTGGTTTGAGAGGATGATCAGCCACACTGGG
>F0OV55004I9WTK
AGAGTTTGATCCTGGCTCAGATTGAACGCTGGCGGCATGCTTTACACATGCAAGTCGAACGCCCCGCAAGGGGAGTGGCAGACGGGTGAGTAACGCGTGGGAACCTACCCAGTGGTACGGAACAACCCAGGGAAACTTGGGCTAATACCGTATACGCCCTTAGGGGGAAAGATTTATCGCCATTGGACGGGCCCGCGTTGGATTAGCTAGTTGGTGGGGTAATGGCCTACCAAGGCAACGATCCATAGCTGGTCTGAGAGG
>F0OV55004IPS6Q
AGAGTTTGATCCTGGCTCAGGACGAACGCTGGCGGCGTGCCTAATACATGCAAGTCGAACGCGTGAAACTTACCGAAGCCTTCGGGCGGACGTAAGTGGAACGAGCGGCGGACGGGTGAGTAACACGTGGGCAACCTGCCTGTAAGACCGGGATAACTTCGGGAAACCGGAGCTAATACCGGATAGGATTTCATCTCGCATGAGGTGAAATGGAAAGGTGGCTTCGGCTACCACTTACAGATGGGCCCGCGGCGCATTAGCTAGTTGGTGGGGTAGCGG
>F0OV55004IO5MC
AGAGTTTGATCCTGGCTCAGAGCGAACGCTGGCGGCAGGCCTAACACATGCAAGTCGAACGGATCCTTCGGGATTAGTGGCGGACGGGTGAGTAACACGTGGGAACGTGCCCTCCGGTTCGGAACAACTCAGGGAAACTTGAGCTAATACCGGATGTGCCCTTCGGGGGAAAGATTTATCGCCATTGGAGCGGCCCGCGTCTGATTAGCTAGTTGGTGGGGTAAAGGCCCACCAAGGCGACGATCAGTAGCTGGTCTGAGAGGATGAT
>F0OV55004IKBDS
AGAGTTTGATCCTGGCTCAGAACGAACGCTGGCGGTGTGCTTAACACATGCAAGTCGTACGAGAAAGTTTCCTTCGGGAGATGAGTAGAGTGGCGCACGGGTGAGTAACACGTGGATAATCTGCCCAATGGACCGGGATAACACTTCGAAAGGGGTGCTAATACCGGATAAGCCCACGGGCTCTTCGGAGCTTGCGGGAAAAGGTGGGGACCTTCGGGCCTACTGTCATTGGATGAGTCCGCGGCCCATTAGCTAGTTGGTAGGGTAACGGCCTACCAAGG
>F0OV55004H6B5V
AGAGTTTGATCCTGGCTCAGGATGAACGCTAGCGGCAGGCCTAACACATGCAAGTCGAGGGGTAGCAGGGTAGCAATATCGCTGACGACCGGCGCACGGGTGAGTAATGCATATGCAACCTTCCTTTAACTGGGGCATAGCCCGGAGAAATTCGGATTAATACCCCATAACATCATGAGAAGGCATCTTTTTATGATTAAAGCTCCGGCGGTTAAAGATGGGCATATGCGCCATTAGCTTGTTGGTGAGG
>F0OV55004JEVC6
AGAGTTTGATCCTGGCTCAGGACGAACGCTGGCGGCGTGCCTAATACATGCAAGTCGAGCGCGTGAAGCTTACCGAAGCCTTCGGGCGGACGTAAGTGGAACGAGCGGCGAACGGGTGAGTAACACGTGGGCAACCTGCCTGTAAGACCGGGATAACTTCGGGAAACCGGAGCTAACACCGGATAGGATTTCACCTCGCATGAGGTGAAATGGAAAGGTGGCTTCGGCTACCACTTACAGATGGGCCCGCGGCGCATTAGCTAGTTGGTGGGGTAG
>F0OV55004INY1G
AGAGTTTGATCCTGGCTCAGAATGAACGCTGGCGGCGTGCCTAACACATGCAAGTCGAGCGAGAAAGGGACCTTCGGGTCCTGAGTAAAGCGGCGCACGGGTGAGTAACGCGTGGGTAACCTGCCCCGAGGACCGGGATAACTCCGGGAAACCGGAGCTAATACCGGATAGGACGGCGGACCGCATGGTCCGCCGTGGAAAGGCGGCGCGAGCTGCCACCTCGGGATGGGCCCGCGGCCCATTAGCTAGTTGGTGAGGTAACGGCTCACCAAGGCGACGA
>F0OV55004JPHF2
AGAGTTTGATCCTGGCTCAGGACGAACGCTGGCGGCGTGCCTAATACATGCAAGTCGAGCGGACCGAAGGGAGCTTGCTCCTTTAGGTTAGCGGCGGACGGGTGAGTAACACGTGGGCAACCTGCCCTGCAGACTGGGATAACTTCGGGAAACCGGAGCTAATACCGGATAACACCGAAAACCGCATGGTTTTCGGTTGAAAGGCGGCTTTTAGCTGTCACTGCAGGGTGGGCCCGCGGCGCATTAGCTAGTTGGTGAGGTAACGGCTCACCAAGGCG
>F0OV55004H7BKD
AGAGTTTGATCCTGGCTCAGGACGAACGCTGGCGGCGTGCCTAATACATGCAAGTCGAACGGAGGTCGCCATGCGGATCTCTTCGGAGAGAAGCGTGGCCATACCTCAGTGGCGAACGGGTGAGTAACACGTGGGTAACCTGCCTGTAAGTCGGGGATAACTGCGGGAAACCGCAGCTAATACCGGATAAGTCGGGAGGTTCGCATGAACCTTTCGGTAAAGGAGCTACGGTTCCGCTTACAGATGGGCCCGCGGCGCATTAGCTAGTTGGG
>F0OV55004H47AA
AGAGTTTGATCCTGGCTCAGGATGAACGCTAGCGGCAGGCTTAACACATGCAAGTCGAGGGGCAGCACGTCTTCGGATGGTGGCGACCGGCGCACGGGTGCGTAACGCGTATACAATCTACCTTTTACGGGGGCATAGCCCGGGGAAACCCGGATTAATATCCCATGGTATCATTTAGTGGCATCACTTGAATGATTAAAGCTTCGGCGGTAGAAGATGAGTATGCGTCCTATTAGCTAGATGGTAAGGTAACGGCTTACCAG
>F0OV55004I80KT
AGAGTTTGATCCTGGCTCAGGACGAACGCTGGCGGCGTGCTTAACACATGCAAGTCGAACGGAAAGGCCCTTGCTTGCAGGGGTACTCGAGTGGCGAACGGGTGAGTAACACGTGGGTGATCTGCCTTGTACTTCGGGATAAGCCTGGGAAACTGGGTCTAATACCGGATAGGACCATGCTTTAGTGTGTGTGGTGGAAAGTTTTTTCGGTACAAGATGAGCCCGCGGCCTATCAGCTTGTTGGTGGGGTAATGGCCTACCAAGGCGACGACGGGTAG
>F0OV55004II1DI
AGAGTTTGATCCTGGCTCAGAACGAACGCTGGCGGCGTGCCTAACACATGCAAGTCGAGCGAGACCTTCGGGTCTAGCGGCGGACGGGTGAGTAACGCGTGGGAATATGCCCTTTGGTACGGAATAGCCTCGGGAAACTGGGAGTAATACCGTATGTGCCCTTCGGGGGAAAGATTTATCGCCAAAGGATTAGCCCGCGTTGGATTAGGTAGTTGGTGGGGTAATGGCCTATCAAGCCTACGATCCATAGCTGGTTTGAGAGG
>F0OV55004IPV2J
AGAGTTTGATCCTGGCTCAGGACGAACGCTGGCGGCGTGCCTAATACATGCAAGTCGAGCGCGGGAAGCTTTTTGAAGCCTTCGGGTGGACGAAAGTGGAACGAGCGGCGAACGGGTGAGTAACACGTGGGCAACCTGCCTGTAAGACCGGGATAACTTCGGGAAACCGAAGCTAATACCGGATAGGATCCGAGACCGCATGGTTTTGGATGGAAAGATGGCTTTGGCTACTGCTTACAGATGGGCCCGCGGCGCATTAGCTAGTTGGTGGGGTAACGG
>F0OV55004H9W8Q
AGAGTTTGATCCTGGCTCAGGATGAACGCTGGCGGCGTGCCTAATACATGCAAGTCGAACGCACCGGTTTACCGGTGAGTGGCGAACGGGTGAGTAACACGTAGGTAACCTGCCCTCAAGACGAGGATAACCGTTGGAAACGATGGCTAAGACTGGATAGGAACCGAGGAGGCATCTCTTTGGTTTTAAAGGACCCGCAAGGGTACGCTTGAGGAGGGGCCTGCGGCGCATTAGTTAGTTGGCGGGGTGAAGGCCCACCAAGACTTTGATGCGTAGCCGG
>F0OV55004IERSF
AGAGTTTGATCCTGGCTCAGGACGAACGCTGGCGGCGTGCCTAATACATGCAAGTCGAACGGAGGTCGCCATGCGGATCTCTTCGGAGAGAAGCGTGGCCATACCTCAGTGGCGAACGGGTGAGTAACACGTGGGTAACCTGCCTGTAAGTCGGGGATAACTGCGGGAAACCGCAGCTAATACCGGATAAGTCGGGAGGTTCGCATGAACCTTTCGGTAAAGGAGCTACGGTTCCGCTTACAGATGGGCCCGCGGCGCATTAGCTAGTTGGG
>F0OV55004IF26C
AGAGTTTGATCCTGGCTCAGGATGAACGCTAGCGGCAGGCCTAACACATGCAAGTCGAGGGGTAACGATTCCAAGCAATTGGAAGGCGACGACCGGCGGACGGGTGAGTAACGCGTTTGTAACCTACCTCTAACTGGAAGATAGCCCGAAGAAATTCGGATTAATACTCCATAATACTATGAACTGGCATCTTTTTATAGTCAAAGCTTTGGCGGTTAGAGATGGGCATGCGTGACATTAGCTTGTTGGTGAGGTAACGGCTC
>F0OV55004I4R6G
AGAGTTTGATCCTGGCTCAGAACGAACGTTAGCGGCGTGCTTAACACATGCAAGTCGAACGAGAAAGTATCTTCGGATATGAGTAAAGTGGCGCACGGGTGAGTAACACGTGGGTAATCTACCTTATGGTGGGGGACAACATCTTGAAAAGGGTGCTAATACCGCATAAGTCAACTTCGGTTGGGAAAGGCGCTTTTGTGTCGCCATAAGATGAGCTCGCGTCCCATCAGCTAGTTGGTAAGGTAACGGCTTACCAAGGCAACGACGGGTAG
>F0OV55004IP2JF
AGAGTTTGATCCTGGCTCAGGACGAACGCTGGCGGCGTGCCTAACACATGCAAGTCGAGCGAGGACGGGCGGTGCTTGCACTGCTCGAGCCGAGCGGCGGACGGGTGAGGAACACGTGAGCAACCTGTCCCCGTGCGGGGGACAACCCGGGGAAACTCGGGCTAATACCGCATGGTCCCGTGCCCTGCCTGGGGTGCGGGGGAAAGATGGCCTCTGCGTGCAAGCCATCGCGCGGGGAGGGCTCGCGGCCTATCAGCTGG
>F0OV55004I2A4K
AGAGTTTGATCCTGGCTCAGAGTGAACGCTGGCGGCATGCTTAACACATGCAAGTCGAACGGATTCCGGCAGTATATCGTCGGAGTTAGTGGCAGACGGGTGAGTAATGCATGGATAATTTACCTTCAAGAGGGGGATAACCCCGGGAAACCGGAGCTAATACCGCATAAGATCACGTTCCGTGTTAAATCGGAATGGGATTAAAGTTATCAGCAATGAAGACGCTTAGAGATATGTCCATGTCCTATCAG
>F0OV55004H46V1
AGAGTTTGATCCTGGCTCAGGACGAACGCTGGCGGCGTGCCTAATACATGCAAGTCGAACGGAGGTCGCCATGCGGATCTCTTCGGAGAGAAGCGTGGCCATACCTCAGTGGCGAACGGGTGAGTAACACGTGGGTAACCTGCCTGTAAGTCGGGGATAACTGCGGGAAACCGCAGCTAATACCGGATAAGTCGGGAGGTTCGCATGAACCTTTCGGTAAAGGAGCTACGGTTCCGCTTACAGATGGGCCCGCGGCGCATTAGCTAGTTGGG
>F0OV55004JU5O5
AGAGTTTGATCCTGGCTCAGGACGAACGCTGGCGGCGTGCCTAATACATGCAAGTCGAGCGGGGCTTTCTGCGTGAGGCCTTCGGGCGGATCGCAGGGAGCCCAGCGGCGAACGGGTGCGTAACACGTGGGCAACCTGCCCCGAGGACCGGGATAACTCCGGGAAACCGGAGCTAATACCGGATAGGACGGCGGACCGCATGGTCCGCCGTGGAAAGGCGGCGCAGCTGCCACCTCGGGATGGGCCCGCGGCCCATTAGCTAGTTGGTGGGGTAACGG
>F0OV55004JAU4M
AGAGTTTGATCCTGGCTCAGGACGAACGCTGGCGGCGTGCCTAATACATGCAAGTCGAGCGGACCGAAGGGAGCTTGCTCCTTTAGGTTAGCGGCGGACGGGTGAGTAACACGTGGGCAACCTGCCCTGCAGACTGGGATAACTTCGGGAAACCGGAGCTAATACCGGATAACACCGAAAACCGCATGGTTTTCGGTTGAAAGGCGACTTTTAGCTGTCACTGCAGGATGGGCCCGCGGCGCATTAGCTAGTTGGTGAGGTAACGGCTCACCAAGG
>F0OV55004JMOJP
AGAGTTTGATCCTGGCTCAGGATGAACGCTAGCGACAGGCCTAACACATGCAAGTCGAACGGGATTTAGTAGCTTGCTACTAATGAGAGTGGCGCACGGGTGAGTAACGCGTATGCAACCTGCCTGTAACAGGGGAATAGCTCCCTGAAAGGGGAATTAACACCGCATAAGACCACACTGCCGCATGGTAGAGTGGTAAAAATATTTATAGGTTACAGATGGGCATGCGTGACATTAGCTAGTTGGTGAGG
>F0OV55004ICKRZ
AGAGTTTGATCCTGGCTCAGGACGAACGCTGGCGGCGTGCTTAACACATGCAAGTCGAACGGTGAACCGGGCTTCGGCCCGGGGATCAGTGGCGAACGGGTGCGTAACACGTGGGCAACCTGCCCCAGACACTGGGATAACCCCGGGAAACCGGGGCTAATACCGGATAGGATTTCATCTCGCATGAGGTGAAATGGAAAGGTGGCTTCGGCTACCACTTACAGATGGGCCCGCGGCGCATTAGCTAGTTGGTGGGGTAGCGGCCTACCAAGGCGACGA
>F0OV55004H3IFZ
AGAGTTTGATCCTGGCTCAGGACGAACGCTGGCGGCGTGCCTAACACATGCAAGTCAAGGAGAAAGACTGGTTTCGGTCGGTCAAGTAAACTGGCGGACGGGTGAGTAACGCGTAGGCGACCTGCCCTTGTGTTTGGAATAACCCCGAGAAATTGGGGCTAATACCGAATGACGCATTGAGTATGCATGTACTTGATGTTAAAGGTGCTGCAAGGTACCGCACAGGGATGGGCCTGCGTTCCATTAGTTAGATGGTAGGGTAACGGCCT
>F0OV55004JNE1B
AGAGTTTGATCCTGGCTCAGATTGAACGCTGGCGGCAGGCCTAACACATGCAAGTCGAGCGGATGAGGGTAGCTTGCTACCTGATTCAGCGGCGGACGGGTGAGTAATGCCTAGGAATCTGCCCGATAGTGGGGGACAACGTTTCGAAAGGAACGCTAATACCGCATACGTCCTACGGGAGAAAGCAGGGGACCTTCGGGCCTTGCGCTATCGGATGAGCCTAGGTCGGATTAGCTAGTTGGTGGGGTAAAGGCTCACCAAGGCG
>F0OV55004IBA86
AGAGTTTGATCCTGGCTCAGAACGAACGCTGGCGGCATGCTTAACACATGCAAGTCGTACGAGAAAGCTCGCTTCGGTGAGTGAGTAGAGTGGCGCACGGGTGAGTAACACGTGGGTAACCTACCCGACAGTCCGGGATAACATTCCGAAAGGAGTGCTAATACCAGATACGTCCGGTGGCTCTTCGGAGTTGCCGGGGAAAGATGGCCTCTGCTTGCATGCTATCGCTGACGGATGGGCCCGCGGGCCATTAG
>F0OV55004IHTWW
AGAGTTTGATCCTGGCTCAGACGAACGCTGGCGGCGTGCTTAACACATGCAAGTCGTACGAGAAAGTTTCCTTCGGGAGATGAGTAGAGTGGCGCACGGGTGAGTAACACGTGGATAATCTGCCCAATGGACCGGGATAACACTTCGAAAGGGGTGCTAATACCGGATAAGCCCACAGGCTCTTCGGAGCTTGCGGGAAAAGGTGGGGACCTTCGGGCCTGCCGTCATTGGATGAGTCCGCGGCCCATTAGCTAGTTGGTAGGGTAATGG
>F0OV55004IRGNY
AGAGTTTGATCCTGGCTCAGGATGAACGCTAGCGGCAGGCCTAACACATGCAAGTCGAGGGGCAGCATGAGTAGCAATACTTGATGGCGACCGGCGCACGGGTGAGTATCGCGTTTGTAACCTACCTCTAACTGGAGCATAGCCCGAAGAAATTCGGATTAATACTCCATAAGACTATAGTCTGGCATCATTTTATAGTTAAAGCTCCGGCGGTTAGAGATGGGCATGCGTAACATTAGCTTGTTGG
>F0OV55004H8H5O
AGAGTTTGATCCTGGCTCAGGATGAACGCTAGCGGCAGGCCTAACACATGCAAGTCGAGGGGTAACAGGAGTAGCAATACTTGCTGACGACCGGCGCACGGGTGAGTAACGCGTATGCAACCTACCCTTAACTGGGGAATAGCCCGAAGAAATTCGGATTAATGCCCCATAATACTGTATTGAAGCATTTCAGTGCATTTAAAACTCCGGTGGTTAAGGATGGGCATGCGTGACATTAGCTAGTTGGTGAGGTAACGGCT
>F0OV55004IN53B
AGAGTTTGATCCTGGCTCAGATTGAACGCTGGCGGCACGCTTAACACATGCAAGTCGAACGGCAGCATAAGAGGGCTTGCTCTCTTGATGGCGAGTGGCGGACGGGTGAGTAAAGTATAGGGATCTGCCTGATAGTGGGGGACAACGTGTGGAAACGCACGCTAATACCGCATACGCCCTTTGGGGGAAAGATTTATCGGTGAAGGATCGGCCCGCGTCTGATTAGGTAGTTGGTGGGGTAATGGCCTACCAAGCCTACGA
>F0OV55004I2DRI
AGAGTTTGATCCTGGCTCAGGATGAACGCTGGCGGCATGCCTAATACATGCAAGTCGAACGCACTAGTTTACTAGTGAGTGGCGAACGGGTGAGTAACACGTAGATAACCAACCCTAAAGACGAGGATAACCCGGGGAAACCTGGACTAATACTGGATAGGAGCTAATTTCACAAGGGATTAGTTTTAAAGGCGCATTAAAGCGCCGCTATAGGATGGGACTGCGTCGCATTAGCTAGTTGGTGGGGTAACGGCCTACCAAGGCAACG
>F0OV55004IUWIE
AGAGTTTGATCCTGGCTCAGATTGAACGCTGGCGGCAGGCCTAACACATGCAAGTCGAGCGGATGAGGGTAGCTTGCTACCTGATTCAGCGGCGGACGGGTGAGTAATGCCTAGGAATCTGCCCGATAGTGGGGGACAACGTTTCGAAAGGAACGCTAATACCGCATACGTCCTACGGGAGAAAGCAGGGGACCTTCGGGCCTTGCGCTATCGGATGAGCCTAGGTCGGATTAGCTAGTTGGTGGGGTAAAGGCTCACCAAGGCG
>F0OV55004IMAIX
AGAGTTTGATCCTGGCTCAGGATGAACGCTAGCGGCAGGCCTAATACATGCAAGTCGAGGGGTAAGGCTCTTTCGGGAGTACACGACCGGCGCACGGGTGCGTAACGCGTATGCAACCTACCTTTAACAGGAGGATAGCCCCGAGAAATCGGGATTAATACTCCATATCATATTTGAATCGCATGGTTTAAATATAAAAGCTCCGGCGGTTAAAGATGGGCATGCGTGACATTAGTTAGTTGGTGAGGTAACGGCTCACCAAGACAACG
>F0OV55004INW68
AGAGTTTGATCCTGGCTCAGGACGAACGCTGGCGGCGTGCCTAACACATGCAAGTCAAAGGAAAGCGACTTCGGTCGTAAGTACTTGGCGCAAGGGTGAGTAAGGTATAGGTAATCTGCCCTTTGGACTGGGATAACTCCGAGAAATCGGTGACAATACCAGATGATGCAGCGGGACCGCATGGTCATGTTGTTAAAGATTTATCGCCAAAAGGATGAACCTATATTCCATCAGGTAGTTGGTAGGGTAACGGCCTACCAAGCCTACG
>F0OV55004IN6OF
AGAGTTTGATCCTGGCTCAGAACGAACGCTGGCGGCGTGCTTAACACATGCAAGTCGAACGCGAAAGAGTTCTTCGGAACTTGAGTAGAGTGGCGCACGGGTGAGTAACGCGTAAGTGATCTACCCCTGTATCTGGAATAACTATGGGAAACTGTAGCTAATACCGGATACGTTCATATGATTGCGATCATGTGAAGAAAGATGGCCTCTGACATAAGCTATCGTACAGGGAGGAGCTTGCGTACCA
>F0OV55004IMUYQ
AGAGTTTGATCCTGGCTCAGGATGAACGCTAGCGACAGGCCTAACACATGCAAGTCGAACGGGATTCACCTTCGGGTGATGAGAGTGGCGCACGGGTGAGTAACGCGTATGCAACCTACCTACAACAGGGGGATAGCTCCCGGAAACGGGGATTAATACCGCATAAGACTACGGTTTCACATGGGACAGTAGTAAAAATTCAGATGGTTGTAGATGGGCATGCGTGACATTAGGTAGTTGGTGAGGTAATGGCTCACCAAG
>F0OV55004JVTFP
AGAGTTTGATCCTGGCTCAGGATGAACGCTGGCGGCGTGCCTAATACATGCAAGTCGAACGCACCATTTCGGTGGTGAGTGGCGAACGGGTGAGTAACACGTAGATAACCTGCCCTTAAGACGAGGATAACCATTGGAAACGATGGCTAAGACTGGATAGGAATATTAGAGGCATCTCTGATATTTTAAAAGACCTAGCAATAGGTATGCTTAAGGAGGGGTCTGCGGCGCATTAGTTAGTTGGTGGGGTGATGGCCT
>F0OV55004JGSM4
AGAGTTTGATCCTGGCTCAGAACGAACGCTGGCGGCGTGCTTAACACATGCAAGTCGAACGTGAAAGGGACTTCGGTCCTGAGTAAAGTGGCGCACGGGTGAGTAACACGTGGATAATCTACCCGATGGACCGGGATAACACTTCGAAAGGGGTGCTAATACCGGATAAGCCCACAGGCTCTTTGGAGTTTGCGGGAAAAGGTGGGGACCTTCGGGCCTACTGTCATTGGATGAGTCCGCGGCCCATTAGCTAGTTGGTAGGGTAATGGCCTACCAAGGCAACG
>F0OV55004H9G57
AGAGTTTGATCCTGGCTCAGGATGAACGCTGGCGGCATGCCTAATACATGCAAGTCGAACGAACTAGTTTACTAGTTAGTGGCGAACGGGTGAGTAACACGTAGATAACCAACCCTTAAGACGAGGATAACCCGGGGAAACCTGGACTAATACTGGATAGGAGCTATTTTCAAAAGAGGATAGTTTTAAAGGTGCCCTAAAGCGCCGCTAAAGGCTGGGACTGCGTCGCATTAGCTAGTTGGTGGGGTAACGGCCTACCAAGGCAACGATGCGTAG
>F0OV55004I2CTM
AGAGTTTGATCCTGGCTCAGGACGAACGCTGGCGGCGTGCTTAACACATGCAAGTCTAGGGGAAAGTGGTCTTCGGATCGCAAGTATACTGGCGAACGGGTGAGTAACACGTAGGTAATCTACCTTCGAGATTGGGATAACGTCGAGAAATTGACGCTAATACCGAATGATGCCTCGGTAGTTAATATCGGGATGAAAGATGGGGATCTTCGGACCTATCGCTTGAAGATGAGCCTGCGTCTGATTAGCTTGTTGGTAGGG
>F0OV55004I06K7
AGAGTTTGATCCTGGCTCAGGATGAACGCTGGCGGCGTGCCTAATACATGCAAGTCGAACGCACCATTTCGGTGGTGAGTGGCGAACGGGTGAGTAACACGTAGATAACCTGCCCTTAAGACGAGGATAACCATTGGAAACGATGGCTAAGACTGGATAGGAATATTAGAGGCATCTCTGATATTTTAAAAGACCTAGCAATAGGTATGCTTAAGGAGGGGTCTGCGGCGCATTAGTTAGTTGGTGGGGTGATGGCCT
>F0OV55004H4QL4
AGAGTTTGATCCTGGCTCAGGACGAACGCTGGCGGCGTGCCTAATACATGCAAGTCGAGCGGACCGAAGGGAGCTTGCTCCTTTAGGTTAGCGGCGGACGGGTGAGTAACACGTGGGCAACCTGCCCTGCAGACTGGGATAACTTCGGGAAACCGGAGCTAATACCGGATAACACCGAAAACCGCATGGTTTTCGGTTGAAAGGCGGCTTTTAGCTGTCACTGCAGGATGGGCCCGCGGCGCATTAGCTAGTTGGTGAGGTAACGGCTCACCAAGG
>F0OV55004IU64P
AGAGTTTGATCCTGGCTCAGGATGAACGCTGGCGGCGTGCCTAACACATGCAAGTCGAACGCGAAAGTTTCTTCGGAAAGCGAGTAGAGTGGCGCACGGGTGAGTAACACGTGGATAACCTGCCCTAGAGTCTGGGATAACACTTCGAAAGGGTGCTAATACCGGATAAGCCCACGCCTTCCTCGGAAGAAGTGGGAAAAGATTTATTGCTCGTAGGATGGGTCCGCGGTCCATTAGCTAGTTGGTGGGTAATGGCCTACCAA
>F0OV55004IPF3E
AGAGTTTGATCCTGGCTCAGAACGAACGCTGGCGGCGTGCCTAACACATGCAAGTCGAACGAGAAAGGGACTTCGGTCCTGAGTAGAGTGGCGCACGGGTGAGTAACACGTGGATAATCTGCCTGATAATCCGGGATAACCTCTCGAAAGAGGAGCTAATACCGGATAAGCCCACAGCCTCCTCGGAGGCAGCGGGAAAAGATGGCCTCTTCATGAAAGCTATTGTTATCAGATGAGTCCGCGGTCCATTAG
>F0OV55004ICREV
AGAGTTTGATCCTGGCTCAGAACGAACGCTGGCGGCGTGCCTAACACATGCAAGTCGAACGAGAAAGGGACTTCGGTTCTGAGTAGAGTGGCGCACGGGTGAGTAACACGTGGATAATCTGCCTGATAATCCGGGATAACCTCTCGAAAGAGGAGCTAATACCGGATAAGCCCACAGCCTCCTCGGAGGCAGCGGGAAAAGATGGCCTCTTCATGAAAGCTATTGTTATCAGATGAGTCCGCGGTCCATTAG
>F0OV55004ID4RP
AGAGTTTGATCCTGGCTCAGAACGAACGCTGGCGGCGTGCTTAACACATGCAAGTCGAACGCGAAAGGGACTTCGGTCCTGAGTAAAGTGGCGCACGGGTGAGTAACGCGTGGATAATCTACCCAATGATCCGGGATAACACTTCGAAAGGGGTGCTAATACCGGATAAGACCACGGGATCTACGGGTTCTGCGGTAAAAGGTGGGGACCTTCGGGCCTACCGTCATCGGATGAGTCCGCGTACCATTAGCTAGTTGGTGGGGTAATGGCCTACCAAGG
>F0OV55004H9KET
AGAGTTTGATCCTGGCTCAGGACGAACGCTGGCGGCGTGGATTAGGCATGCAAGTCGAATGGGTTTAGACCCATGGCGAACGAGTTAGTAAGACGTAGGTACATCCCCCAGTCACAGGAATAACTCGGAGAAATCCGAGATAATACTTGATGGTCTCCAACTTCGGTTGGAGTAAAGAGTGCAGCAATGCATTTCGGATTGGGAGTGGCCTACGCCCTATCAGCTAGTTGGTGAGGTAATGGCTTACCAAGGCTATGACGGGG
>F0OV55004H72BE
AGAGTTTGATCCTGGCTCAGGATGAACGCTAGCGACAGGCCTAACACATGCAAGTCGAACGGGATTTATCCTTCGGGGTAATGAGAGTGGCGGACGGGTGAGTAACGCGTGGGAACGTACCCTCTTCTGCGGGATAGCCACTGGAAACGGTGAGTAATACCGCATACGCCCTTCGGGGAAAGATTTATCGGAGGAGGATCGGCCCGCGTTGGATTAGGTAGTTGGTGGGGTAATGGCCTACCAAGGCAACGACGGATAGCCGGCGTGAGAGCGTGGCCGG
>F0OV55004I61HC
AGAGTTTGATCCTGGCTCAGAACGAACGTTCGCGGCGCGCTTAACACATGCAAGTCGAACGAGAAAGCATCTTCGGATGTGAGTAAAGTGGCGCACGGGTGAGTAACACGTGGGTAATCTACCTTATGGTGGGGGACAACATCCTGAAAAGGGTGCTAATACCGCATAAGTCAACTTCGGTTGGGAAAGGCGCTTTTGTGTCGCCATAAGATGAGCTCGCGTCCCATCAGCTAGTTGGCAAGGTAATGGCTTACCAAGGCAACG
>F0OV55004H5VTX
AGAGTTTGATCCTGGCTCAGGATGAACGCTGGCGGCGTGCCTAATACATGCAAGTCGAACGCACTAGTTTACTAGCGAGTGGCGAACGGGTGAGTAACACGTAGGTAACCTGCCCTCAAGACGAGGATAACCGTTGGAAACGATGGCTAAGACTGGATAGGAACAGAAGAGGCATCTCTTGTGTTTTAAAAGACCTAGCAATAGGTATGCTTGAGGAGGGGCCTGCGGCGCATTAGTTAGTTGGCGGGGTGAAGGCCCACCAAGACG
>F0OV55004I5YTJ
AGAGTTTGATCCTGGCTCAGGACGAACGCTGGCGGCGTGCCTAACACATGCAAGTCTACTCAGCAATGGGTGGCGAACGGGTGAGTAACGCGTAGACAATCTGCCCTTTAATCACGGATAACCTAGTGAAAACTGGACTAAAACGGGATGTGGTCGCGATATGGCATCATAAGCGATCAAAGAACGTAGTCGTTAAGGTAAGGAGGTCTGCGTAACAATTAGTCTAGTTGGTTAAGGGTTAAACGGGGACCGTTTACCCTAAACGGGACGGACCGGAATGTTTAGGT
>F0OV55004ITNQF
AGAGTTTGATCCTGGCTCAGAACGAACGCTGGCGGCGTGCTTAACACATGCAAGTCGAACGCGAAAGGGACTTCGGTCCTGAGTAAAGTGGCGCACGGGTGAGTAACACGTGGATAATCTACCCGATGGACCGGGATAACACTTCGAAAGGGGTGCTAATACCGGATAAGCCCACGGGCTCTTCGGAGCTTGCGGGAAAAGGTGGGGACCTTCGGGCCTACTGTCATTGGATGAGTCCGCGGCCCATTAGCTAGTTGGTAGGGTAATGGCCTACCAAGGCTACGG
>F0OV55004H4LAT
AGAGTTTGATCCTGGCTCAGGATGAACGCTAGCGGCGCGCTTAATGCATGCAAGTCGAGCGATGAAGCCCTTCGGGGCTATCAGCGGCAGACGGGTGAGTAACACGTAGGTGACCTGCCCCCAAGTCAGGGATAACGGGTGGAAACACACGCTAATACCGGATGGTCTCAGTCGGTCAAAGGATTGAGGAAAGCTACGGTGCTTGGGGAGGGGCCTGCGGCCCATCAGCTAGTTGGTAGGGTAACGGCCTACCAAGGCACAGG
>F0OV55004IFK4Y
AGAGTTTGATCCTGGCTCAGAGTGAACGCTGGCGGCGTGCTTAACACATGCAAGTCGAACGAGAACGGGACATAGCTTGCTATGTTTGTCAGCTAAGTGGCGGACGGGTGAGTAATGTATAGCTAATGTACCCCTTGGAGGGGGATAACAGTTGGAAACGGCTGCTAATACCCCATACTCCTTCTATCTTAATGGTAGTTGGGAAATGTTTTTTCGCCAAGGGATCGGGCTATATGGTATCAGTTAGTTGGTGAGGTAATGGCT
>F0OV55004H9ZK4
AGAGTTTGATCCTGGCTCAGGACGAACGCTGGCGGCGTGCCTAATACATGCAAGTCGAGCGAAGTCATATAGCGGAAGTCTTCGGACGGAAGGTATATGTACTTAGCGGCGGACGGGTGAGTAACACGTAGGCAACCTGCCCGTAAGACGGGGATAACTAGCGGAAACGTTAGCTAATACCGGATAGACCTCTTTGGCGCATGCGAGAGAGGGGAAAGGCGGAGCAATCTGCCGCTTACGGATGGGCCTGCGGCGCATTAG
>F0OV55004IR3HS
AGAGTTTGATCCTGGCTCAGGATGAACGCTGGCGGCGTGCTTAACACATGCAAGTCTAGGGGAAAGTGGTCTTCGGATCGCAAGTATACTGGCGAACGGGTGAGTAACACGTAAGCAATCTACCTTTGGGTCTGGAATAACTTCGAGAAATCGAGGCTAATACCGGATAATGCAGCGGCACCGCATGGTGATGTTGTTAAAGTTTAAGTAATGCCTATAGATGAGCTTGCGTCTGATTAGCTAGTTGGTAGGGTAAAGG
>F0OV55004IHOME
AGAGTTTGATCCTGGCTCAGGATGAACGCTAGCGGTGCACCTAACACATGCAAGTCGAGCGATATAGCGGCGAACGGGTGAGTAACACGTTGGAACCTGCCTCGAACTCAGGGATAGCCATCCGAAAGGATGATTAATACCGGATAGTCCCGAAAGGGTAAAGATTTTTCGGTTCGAGAGGGGCCTGCGGCCTATCAGCTAGTTGGTAAGGTAATGGCTTACCAAGGCTATGGACGGGTAACTGGTGTGAGAGCATGACCAGT
>F0OV55004IE4HU
AGAGTTTGATCCTGGCTCAGAACAAACGCTAGCGGCGTGCCTAACACATGCAAGTCAGACGAGAAAGTTCGCTTCGGCGAATGAGTAGAGTGGCGCACGGGTGAGTAACGCGTGGACAATCTGCCCTAGAGTTAGGAATAACCCACCGAAAGGTGGGCTAATACCCAATAATGCTATACTTCTTCGGGAGTATAGCCAAAGATGGCCTCTGTTTACAAGCTATCGCTCAAGGATGAGTTCGCGTACCATTAGCTTG
>F0OV55004JNV2K
AGAGTTTGATCCTGGCTCAGGACGAACGCTGGCGGCGTGCCTAATACATGCAAGTCGAGCGGGGCTTTCTGCGTGAGGCCTTCGGGCGGATCGCAGGGGGCCCAGCGGCGAACGGGTGCGTAACACGTGGGCAACCTGCCCCGAGGACCGGGATAACTCCGGGAAACCGGAGCTAATACCGGATAGGACGGCGGACCGCATGGTCCGCCGTGGAAAGGCGGCGCGAGCTGCCACCTCGGGATGGGCCCGCGGCCCATTAGCTAGTTGGTGGGGTAACGGCCC
>F0OV55004IHKI2
AGAGTTTGATCCTGGCTCAGGATGAACGCTAGCGATGCGCCTAACACATGCAAGCCGAGCGATATAGCGGCGAACGGGTGAGTAACACGTTGGAACCTGCCTCGAACTCAGGGATAGCCATCCGAAAGGATGATTAATACCGGATAGTCCCGAAAGGGTAAAGATTTTTCGGTTCGAGAGGGGCCTGCGGCCTATCAGCTAGTTGGTAAGGTAATGGCTTACCAAGGCTATGACGAGTAACTGGTGTGAGAGCATG
>F0OV55004IUGX6
AGAGTTTGATCCTGGCTCAGAGCGAACGCTGGCGGCGTGCCTAACACATGCAAGTCGAACGGACTCGGGGGGCAACTCCTGAGTTAGTGGCGGACGGGTGAGTAACACGTGGGTCATCTCCCCCCGAGTGAGGAATAAGCCTGCGAAAGCGGGTCTAATACCGCATAACACTCCGGGACACAAGTCTTCGGAGTCAAAGCCGCAAGGCGCTTGGGGATGAGCCTGCGTCCTATTAGCTAGTTGGTAGGGTAATGGCCTACCAAGGCAA
>F0OV55004IE79H
AGAGTTTGATCCTGGCTCAGGACGAACGCTGGCGGCGTGCCTAATACATGCAAGTCGAGCGGGGCTGTCTGCGTGAGGCCTTCGGGCGGATCGCAGGGAGCCCAGCGGCGAACGGGTGCGTAACACGTGGGCAACCTGCCCCGAGGACCGGGATAACTCCGGGAAACCGGAGCTAATACCGGATAGGACGGCGGACCGCATGGTCCGCCGTGGAAAGGCGGCGCGAGCTGCCACCTCGGGATGGGCCCGCGGCCCATTAGCTAGTTGGTGGGGTAACGG
>F0OV55004I7FR2
AGAGTTTGATCCTGGCTCAGAACGAACGCTGGCGGCAGGCCTAACACATGCAAGTCGAGCGCGCCCTTCGGGGTGAGCGGCGGACGGGTGAGTAACGCGTGGGAACCTGCCCTTCGGTTCGGGATAACACGGGGAAACTCGTGCTAATACCGGATACGCCCTTAGGGGGAAAGATTTATTGCCGAAGGATGGGCCCGCGTAGGATTAGCTAGTTGGTGGGGTAATGGCCTACCAAGGCGACGATCCTTAGCTGATCTGAGAGG
>F0OV55004IAJNX
AGAGTTTGATCCTGGCTCAGGACGAACGCTGGCGGCGTGCCTAATACATGCAAGTCGAGCGGGGCTGTCTGCGTGAGGCCTTCGGGCGGATCGCAGGGAGCCCAGCGGCGAACGGGTGCGTAACACGTGGGCAACCTGCCCCGAGGACCGGGATAACTCCGGGAAACCGGAGCTAATACCGGATAGGACGGCGGACCGCATGGTCCGCCGTGGAAAGGCGGCGCGAGCTGCCACCTCGGGATGGGCCCGCGGCCCATTAGCTAGTTGGTGGGGTAACCGG
>F0OV55004IXU6S
AGAGTTTGATCCTGGCTCAGGATGAACGTTGGCGGCGTGCCTAATACATGCAAGTCGAACGAAGAGCTTAGAGTTTACTCTGATGCTTCTTAGTGGCGAACGGGTGAGTAACGCGTTGGTGACCTACCCCAAAGATAGGGATAACAGTTCGAAAGGACTGCTAATACCTAATGTTATCATTTGGCTTAGATGTCTTTTGATTAAAGGAGCTTGCTCCACTTTGGGAGGGGCCTGCGTCCCATCAGCTAGTTGGTAGGGTAATGG
>F0OV55004ITO3R
AGAGTTTGATCCTGGCTCAGAACGAACGCTGGCGGCAGGCCTAACACATGCAAGTCGAACGAGGTGGCGGAGCTTGCTCCGTTTACCTAGTGGCGCACGGGTGAGTAACGCGTGGGAACCTGCCCTTGGGTGGGGAACAACCGCTGGAAACGGCGGCTAATACCGCATACGCCCTTTGGGGGAAAGACTTCGGTCGCCCAAGGATGGTCCCGCGTCTGATTAGCTAGTTGGTGAGGTAACGGCTCACCAAGGCGACGATCAGTAGCTGGT
>F0OV55004H2JES
AGAGTTTGATCCTGGCTCAGAGCGAACGTTGGCGGCGTGCCTAACACATGCAAGTCGAACGGGTCCGGGGGGCAACTCCCGGGCTAGTGGCGAACGGGTGAGTAACACGTGGGTCATCTCCCCTCGAGTGAGGAATAAGCTTGCGAAAGCGGGTCTAATACCGCATGAAGCCACGGGACATATGTCTTCGCGGCCAAAGCCGTAAGGCGCTTGAGGATGAGCCTGCGTCCTATTAGCTAGTTGGTAGGGTAATGGCCTACCAAGGCGA
>F0OV55004IMC9B
AGAGTTTGATCCTGGCTCAGGACGAACGCTGGCGGCGTGCCTAATACATGCAAGTCGAGCGGGGCTTGCTGCGTGAGGCCTTCGGGCGGATCGCAGGGAGCCCAGCGGCGAACGGGTGCGTAACACGTGGGCAACCTGCCCCGAGGACCGGGATAACTCCGGGAAACCGGAGCTAATACCGGATAGGACGGCGGACCGCATGGTCCGCCGTGGAAAGGCGGCGCGAGCTGCCACCTCGGGATGGGCCCGCGGCCCATTAGCTAGTTGGTGGGGTAACCGG
>F0OV55004H3MRF
AGAGTTTGATCCTGGCTCAGGATTAATGCTTGCGGCGTGCCTTATGCATGCAAGTCGAACGGTTCTGATTTATCAGAATAGTGGCAAACGGGTGAGTAACACGTATGCAACCTACCCTGTACCGGGAAATAACCCGGAGAAATTCGGACTAATATCCCATAATAATATAAAGGGGCATCCCTTAATATTTAAAGTTCCGGCGGTACAGGATGGGCATGCGTAACATTAGCTAGTTGGAGGGGTAACGGCCTACCAAGGCAACGATGTTTAGGGGT
>F0OV55004I2486
AGAGTTTGATCCTGGCTCAGGATGAACGCTGGCGGCGTGCTTAATACATGCAAGTCGAACGGAGACATTGTAGCAATACGATGTTCTTAGTGGCGAACGGGTGAGTAACGCGTTGGTGACCTGCCCCAAAGCGGGGGATAACAGTCCGAAAGGACTGCTAATACCCCATGTGGTCTCAGGGATTAGATGCCCTGAGTCTAAAGGAGTAATCCACTTTGGGAGGGACCTGCGTCCCATCAGCTAGTTGGTAAGGTAACGGCTTACCAAGG
>F0OV55004IMKTL
AGAGTTTGATCCTGGCTCAGGGTGAACGCTGGCGACGTGCTTAACACATGCAAGTCGAACGAGAACGGAACATAGCTTGCTATGTTTGTCAGCTAAGTGGCGGACGGGTGAGTAATGTATAGCTAATGTGCCCCTTGGAGGGGGATAACAGTTGGAAACGACTGCTAATACCCCATATTCCTTCTATGTTAATCATAGTTGGGAAATGTTTTTTCGCCAAGGGATCGGGCTATATGGTATCAGCTAGTTGGTGAGGT
>F0OV55004ICROZ
AGAGTTTGATCCTGGCTCAGAACGAACGCTGGCGGCGTGCCTAACACATGCAAGTCGAACGAGAAAGGGATCTTCGGATCCCGAGTAGAGTGGCGCACGGGTGAGTAACACGTGGATAACCTGCCCTATGATCTGGGATAACATTTCGAAAGGGATGCTAATACCGGATAAGCCCACGACTTCCTCGGAAGATGTGGGAAAAGATTTATCGTCATAGGATGGGTCCGCGGTCCATTAGCTAGTTGGTGGGGTAATGGCCTACCAAGG
>F0OV55004IH0DO
AGAGTTTGATCCTGGCTCAGGATGAACGCTAGCGGCGCGCTTAATGCATGCAAGTCGAGCGATGAGGCTCCTTCGGGGGCTATCAGCGGCAGACGGGTGCGTAACACGTGGGTGACCTACCCCGAAGACGAGGATAACGGCTGGAAACAGTCGCTAATACTCGATAGACTCTCTATGTCATAGTTGAGAGTAAAGCTCCGGCGCTTCGGGAGGGGCCCGCGGCCTATCAGCTAGTTGGTAGGGTAACGGCCTACCAAGG
>F0OV55004IKRAY
AGAGTTTGATCCTGGCTCAGAGTGAACGCTGGCGGCATGCTTAACACATGCAAGTCGCGCGCCTCGCAAGGGGAGCGGCGGACGGGTGAGTAACGCGTAGGAACGTGTCCAGAGGCGGGGGACAACCCCGGGAAACTGGGGCTAATACCGCATATGTCCTGAGGGACAAAGCAGTGATGCGCCTTTGGAGCGGCCTGCGTCCGATTAGGTAGTTGGTGGGGTAATGGCCTACCAAGCCTGCGATCGGTAGCTGGT
>F0OV55004IC52T
AGAGTTTGATCCTGGCTCAGGATGAACGCTGGCGGCGTGGATAAGGCATGCAAGTCGAATGGGTTTAGGCCCATGGCAAACGGGTTAGTAACGCGTAGGAATTTTCCCCAAAGTCGTGAATAATCCGGAGAAATCCGGAATAATACACGATGTGCTCTACGGAGTAAAGATTTATCGCTTTGGGATAAGCCTGCGTCCTATCAGCTTGTTGGTGAGGTAATAGCTCACCAAGGCTATGACGGGTAGGGGGTGTGAGAGCATG
>F0OV55004IY5PU
AGAGTTTGATCCTGGCTCAGGACGAACGCTGGCGGCGTGCCTAATACATGCAAGTCGAGCGGGGCTGTCTGCGTGAGGCCTTCGGGCGGATCGCAGGGAGCCCAGCGGCGAACGGGTGCGTAACACGTGGGCAACCTGCCCCGAGGACCGGGATAACTCCGGGAAACCGGAGCTAATACCGGATAGGACGGCGGACCGCATGGTCCGCCGTGGAAAGGCGGCGCGAGCTGCCACCTCGGGATGGGCCCGCGGCCCCATTAGCTAGTTGGTGGGGTAAACCGG
>F0OV55004H9K7A
AGAGTTTGATCCTGGCTCAGGACGAACGCTGGCGGCGTGCCTAATACATGCAAGTCGTACGACAGAAGTCAGAGATCAGAGGCCAGAGGTCAGATGCATGACCTCTCAAGGAAGCAGAAAGTGAAAGATGAAGCTTTCAATCCGACTTCCGGCTTCCGATCTCTGACTTCTGGAGTGGCGAACGGGTGAGTAACACGTGGGCAACCTGCCTGTAAGACCGGGATAACTTCGGGAAACCGGAGCTAATACCGGA
>F0OV55004JPLQM
AGAGTTTGATCCTGGCTCAGATTGAACGCTGGCGGCAGGCTTAACACATGCAAGTCGAGCGGTAACAGATCCAGCTTGCTGGATGCTGACGAGCGGCGGACGGGTGAGTAATGCATAGGAATCTGCCCAGTAGTTGGGGATAGCCCGGGGAAACCCGGATTAATACCGAATACGCCTACGGGGAAAGCAGGGGATCTTCGGACCTTGCGCTATTGGATGAGCCTATGTCGGATTAGCTAGTTGGTGGGTAACGGCCT
>F0OV55004IPZ5V
AGAGTTTGATCCTGGCTCAGAACGAACGCTGGCGGCAGGCTTAACACATGCAAGTCGAACGCATTTCCGGTTTCGGCCGGGGGTGAGTGGCGGACGGGTGAGTAATGCATGGGTAACGTTCTTCAAAGACCGGGACAACAGCCCGAAAGGGTTGCTAATACCGGATGTGGTTACGGGGACCCAAGTTCCTGTAATTAAACGATGGCCTCTACTTGTAAGCTATCGCTTTGAAATCGGCCCATGTCCAATTAGCTAGTTGGCGAGGTAATGGCTCACCAAGG
>F0OV55004I1TDQ
AGAGTTTGATCCTGGCTCAGGATGAACGCTGGCGGCGTGCTTAACACATGCAAGTCGAGCGCGATGTTGTGGAAACTCCTACGGGAGGCAGC
>F0OV55004INI4J
AGAGTTTGATCCTGGCTCAGAACGAACGCTGGCGGCGTGCTTAACACATGCAAGTCGAACGTGAAAGGGACTTCGGTCCTGAGTAAAGTGGCGCACGGGTGAGTAACACGTGGATAATCTACCCGATGGACCGGGATAACACTTCGAAAGGGGTGCTAATACCGGATAAGCCCACAGGCTCCTCGGAGCTTGCGGGAAAAGGTGGGGACCTTCGGGCCTGCCGTCATTGGATGAGTCCGCGGCCCATTAGCTAGTTGGTAGGGTAATGGCCTACCAAGG
>F0OV55004I5CP3
AGAGTTTGATCCTGGCTCAGATTGAACGCTGGCGGCATGCTTAACACATGCAAGTCGAACGGTAACAGGCCCTTCGGGGTGCTGACGAGTGGCGGACGGGTGAGTAACGCATAGGAATCTGCCCATTAGTGGGGGACAACCCGGGGAAACTCGGGCTAATACCGCATACGCCCTTCGGGGAAAGGCTTCGGCCGCTAATGGATGAGCCTATGTCTGATTAGCTTGTTGGTGGGGTAAAGGCCTACCAAGGCGACGATCGGTAGCTGGT
>F0OV55004I6YHL
AGAGTTTGATCCTGGCTCAGAATGAACGCTGGCGGCGTGCCTAACACATGCAAGTCGAACGAGAAATTTCCCGCTTGCGGGAGAGAGTAAAGTGGCGCACGGGTGAGTAACGCGTGGGTAACCTGCCCTTGAATCTGGGATAACCTTGCGAAAGCGTTGTTAATACCGGATATTGTCACAAGAACTACGGTTTTTGTGATGAAAGGTGACCTCTTCATGAAAGTTGCCGTTTAAGGATGGGCCCGCGTACCATTAGCTTGTTGGTAGGGTGACGG
>F0OV55004IHMX8
AGAGTTTGATCCTGGCTCAGGATGAACGCTAGCGGCGCGCTTAATGCATGTAAGTCGAGCGATCGGGCTTCTTCGGAAGCCCATCAGCGGCAGACGGGTGAGTAACACGTGGATGACCTGCCCTCAAGACCGGGATAACGGGTGGAAACATGCGCTAATACCGGATAGGCTGCTGGGGTCGCAACCAGCAGTAAAGCGTTAGTGCTTGAGGGGGGGTCCGCGGCCCATCAGCTAGTTGGTAGGGTAATGGCCTACCAAGG
>F0OV55004IND75
AGAGTTTGATCCTGGCTCAGGATGAACGCTAGCGACAGGCCTAACACATGCAAGTCGAACGGGAATTAGCCTTCGGGTTAATGAGAGTGGCGCACGGGTGAGTAACGCGTATGCAACCTGCCTGTAACAGGGGAATAGCTCCCTGAAAGGGGAATTAATACCGCATAAGGCTACACTATCGCATGATAGAGTGGTAAAATATTTATAGGTTACAGATGGGCATGCGTGACATTAGCTAGTTGGCGAGGTAACGG
>F0OV55004I6JYG
AGAGTTTGATCCTGGCTCAGAACAAACGCTGGCGGCGTGCCTAACACATGCAAGTCGTACGAGAAAGTTCGCTTCGGCGAATGAGTAAAGTGGCGAACGGGTGAGTAACGCGTGGACAATCTGCCCTAGAGTTAGGAATAACCCACCGAAAGGTGGGCTAATACCCAATAATGCTATACTTCTTCGGGAGTATAGCCAAAGATGGCCTCTGTTTACAAGCTATCGCTCAAGGATGAGTTCGCGTACCATTAGCTTGTTGGTGGGGTAAA
>F0OV55004INNFY
AGAGTTTGATCCTGGCTCAGAACTAACGCTAGCGGCGTGCCTAACACATGCAAGTCTTACGAGAAAGTCCCCTTCGGGGGATGAGTAAAGTGGCGCACGGGTGAGTAACACGTGGATGATCTACCCTTCAGTCGGGAATAACTCATCGAAAGATGGGATAATACGCGATGACGCTTCTCTGTTTCGACGGATAAGCCAACGGTGGCCTCTCTATAGAAGCTACCGCTGAGGGATGAGTTCGCGCACCATTAG
>F0OV55004I3EU0
AGAGTTTGATCCTGGCTCAGGATGAATGTTGGCGGCGTGCCTGAGATATGCAAGTCGAGCGAAGCCCTGACGCAAGTCGGGGTTCAGCGGCGGACGGCTGAGTAATACGCAGGAACCTGCCCCTAGTTGAGGAATAGCCCCGCGAAAGCGGGGGTAATACTTCGTAATCCCTGCCTTTGGCGGGGTAAAGGACTTAACTGTCCGACTAGGGATGGGCCTACGTCCTATCAGGTAGTTGGTGAGGTAAAAGCTCACCAAGCCTATGACGGGTAG
>F0OV55004I2VAL
AGAGTTTGATCCTGGCTCAGGACGAACGCTGGCGGCGTGCTTAACACATGCAAGTCGAACGAGAAAGTTCCCTTCGGGGGCGAGTAAAGTGGCGCACGGGTGCGTAACACGTGGATAACCAACCCTTGAGTGGGGGACAACATCTCGAAAGGGTGCTAATCCCGCATGAGACCACAGTGGCTGCGGCTACAGGGGTCAAAGACTTCGGTTGCTCAAGGACGGGTCCGCGGCCCATTAGCTTGTTGGTAGGGTAATGGCCTACCAAGGCG
>F0OV55004INL6S
AGAGTTTGATCCTGGCTCAGATTGAACGCTGGCGGCATGCTTAACACATGCAAGTCGAACGGCAGCACGGGTGCTTGCACCTGGTGGCGAGTGGCGGACGGGTGAGTAATGCATAGGAATCTGCCTAGTAGTGGGGGACAACCTGGGGAAACTCAGGCTAATACCGCATACGCCCTACGGGGGAAAGCAGGGGATCTTCGGACCTTGTACTATTAGATGAGCCTATGTCCTATCAGCTTGTTGGTGGGGTAACGG
>F0OV55004I91QE
AGAGTTTGATCCTGGCTCAGAACGAGCGTTAGCGGCGTGCTTAACACATGCAAGTCGAACGAGAAAGTATCTTCGGATATGAGTAGAGTGGCGCACGGGTGAGTAACACGTGGGTAACCTGCCCTTTGGAGGGGGACAACATCTGGAAACGGATGCTAATACCGCATAAGTCGTCTTCGGACGGGAAAGGTGGCTTCGGCTACCGCCAGAGGATGGGCCCGCGTCCCATCAGCTAGTTGGTAAGGTAACGGCTTACCAAGGCAACGACGGGTAG
>F0OV55004JDS4O
AGAGTTTGATCCTGGCTCAGAACGAACGCTGGCGGCATGCCTAACACATGCAAGTTGAACGAGAAAGCTCCTTCGGGAGTGAGTAGAGTGGCGCACGGGTGAGTAACGCGTGGGAACCTGCCAAGCAGTGGGGAATAACCTTTGGAAACGAAGGCTAATACCGCATACGCCTTCGGGAAGGATTATTCGCTGTTTGTATGGTCCGCGTCCGATTAGCTAGTTGGTAAGGTAATGGCTTACCAAGGCGACGATCGGTAGCTGGT
>F0OV55004ITPSC
AGAGTTTGATCCTGGCTCAGGATGAACGCTAGCGGCAGGCTTAACACATGCAAGTCGAGGGGTAACAGGTAAAAAGCTTGCTTTTTATGCTGACGACCGGCGCACGGGTGAGTAACGCGTATGCAACCTACCTTTAACAGGAGGATAGCCCCGAGAAATCGGGATTAATACTCCATATCATATTTGAATCGCATGGTTTAAATATAAAAGCTCCGGCGGTTAAAGATGGGCATGCGTGACATTAGTTAGTTGGTGAGGTAACGGCT
>F0OV55004IB1PQ
AGAGTTTGATCCTGGCTCAGGACGAACGCTGGCGGCGTGCCTAATACATGCAAGTCGAGCGGGGCTGTCTGCGTGAGGCCTTCGGGCGGATCGCAGGGGGCCCAGCGGCGAACGGGTGCGTAACACGTGGGCAACCTGCCCCGAGGACCGGGATAACTCCGGGAAACCGGATCTAATACCGGATAGGACGGCGGACCGCATGGTCCGCCGTGGAAAGGCGGCGCGAGCTGCCACCTCGGGATGGGCCCGCGGCCCATTAGCTAGTTGGTGGGGTAACGG
>F0OV55004IJC24
AGAGTTTGATCCTGGCTCAGAACTAACGCTGGCGGCGTGCCTAACACATGCAAGTCGTACGAGAAAGTTGGCTTCGGCCGATGAGTAAAGTGGCGCACGGGTGAGTAACGCGTGGATAATCTGCCCTTTAGTGTGGAATAACGTACCGAAAGGTGCGCTAATACCGCATAATACTGAATGACATCAGTTGTTTAGTCAAAGAAGGCCTCTGTTTACAAGCTTTTGCTGAAGGATGAGTTCGCGTACCATTAGCTAGTTGG
>F0OV55004IZS31
AGAGTTTGATCCTGGCTCAGGACGAACGCTGGCGGCGTGCTTAACACATGCAAGTCTAGGGGAAAGTGGTCTTCGGATCGCAAGTATACTGGCGAACGGGTGAGTAACACGTAGGTAATCTACCTTCGAGATTGGGATAACGTCGAGAAATTGACGCTAATACCGAATGATGCCTCGGTAGTTAATATCGGGATGAAAGATGGGGATCTTCGGACCTATCGCTTGAAGATGAGCCTGCGTCTGATTAGCTTGTTGGTAGGG
>F0OV55004JBW2D
AGAGTTTGATCCTGGCTCAGGACGAACGCTGGCGGCGTGGATTAGGCATGCAAGTCGAACGGTAGTACCCCTTCGGGGTATGAGAGTGGCGCACGGGTGAGTAACACGTGGATAATCTACCCAATGATTCGGAATAACACTTCGAAAGGGGTGCTAATACCGGATAAGCCCACAGGCTCTTCGGAGTTTGCGGGAAAAGGTGGGGACCTTCGGGCCTGCCGTCATTGGATGAGTCCGCGGCCCATTAGCTAGTTGGTAGGGTAATGGCCTACCAAGGCAACG
>F0OV55004JB5O4
AGAGTTTGATCCTGGCTCAGGATTAACGTTGGCGGCATGCCTAACACATGCAAGTCGAGCGGAAAGGCCACTTCGGTGGTACTCGAGCGGCGAACGGGTGAGTAAAGTGTTGGAATCTACCTTCAAGTGAGGGATAACTCCGAGAAATCGGAGCTAATACCGCATATGCCCTAAGGGGTAAAGCTTTTGCGCTTGGAGAGGAGCCTGCATACTATCAGCTTGTTGGCGGGGTAATGGCCCACCAAGGCTACGACGGTTAACTGGT
>F0OV55004IBBF6
AGAGTTTGATCCTGGCTCAGGATGAACGCTGGCGGCGTGCCTAACACATGCAAGTCGAACGGGAAGCCTTGGATTCGTCTGGGGCTGAGAGTGGCGCACGGGTGAGTAACACGTAGCTGACCTGCCCTGGAGAGGGGGATAACCGCTGGAAACGGTGGCTAATACCCCATACGTTCGCCCGGATTAGAATGGGGCGAGGAAACGCGATTAGTGCTCTGGGATGGGGCTGCGGTCCATCAGCTAGTTGGTAGGGTAACGGCCTACCAAGG
>F0OV55004IKJSH
AGAGTTTGATCCTGGCTCAGGATGAACGCTAGCGGCAGGCCTAACACATGCAAGTCGAGGGGTAGCAGGGTAGCAATATCGCTGACGACCGGCGCACGGGTGAGTAATGCATATGCAACCTTCCTTTAGCTGGGGCATAGCCCGGAGAAATTCGGATTAATACCCCATAACATCATGAGAAGGCATCTTTTTATGATTAAAGCTCCGGCGGTTAAAGATGGGCATATGCGCCATTAGCTTGTTGGTG
>F0OV55004IFI8J
AGAGTTTGATCCTGGCTCAGATTGAACGCTGGCGGAATGCTTTGCACATGCAAGTCGAACGGCAGCACGGGTGCTTGCACCTGGTGGCGAGTGGCGAACGGGTGAGTAATGCGTCGGAACGTACCGAGTAATGGGGGATAACGCAGCGAAAGTTGTGCTAATACCGCATACGCCCTGAGGGGGAAAGTGGGGGATCGCAAGACCTCACGTTATTCGAGCGGCCGACGTCTGATTAGCTAGTTGGTGGGGTAATGGCT
>F0OV55004IULAH
AGAGTTTGATCCTGGCTCAGGACGAACGCTGGCGGCGTGCCTAATACATGCAAGTCGAGCGGGGCTGTCTGCGTGAGGCCTTCGGGCGGATCGCAGGGAGCCCAGCGGCGAACGGGTGCGTAACACGTGGGCAACCTGCCCCGAGGACCGGGATAACTCCGGGAAACCGGAGCTAATACCGGATAGGACGGCGGACCGCATGGTCCGCCGTGGAAAGGCGGCGCGAGCTGCCACCTCGGGATGGGCCCGCGGCCCATTAGCTAGTTGGTGGGGTAACCGG
>F0OV55004JDIUS
AGAGTTTGATCCTGGCTCAGGACGAACGCTGGCGGCGTGCCTAATACATGTAAGTCGAGCGCGTGAAGCTTACCGAAGCCTTCGGGCGGACGTAAGTGGAACGAGCGGCGAACGGGTGAGTAACACGTGGGCAACCTGCCTGTAAGACCGGGATAACTTCGGGAAACCGGAGCTAATACCGGATAGGATTTCACCTCGCATGAGGTGAAATGGAAAGGTGGCTTCGGCTACCACTTACAGATGGGCCCGCGGCGCATTAGCTAGTTGGTGGGGTAGCGG
>F0OV55004I8UEZ
AGAGTTTGATCCTGGCTCAGGATGAATGCTGGCGGCGTGCCTAACACATGCAAGTCGAGCGGCAGCGCGAGTAGTTTACTACTTGGCGGCGAGCGGCGGACGGCTGAGTAACGCGTGGGAACGTGCCCCAAAGTGAGGAATAACTGCCCAAAAGGGTGGCTAATGCCGCATATGATCTTCGGATTAAAGTCTTCGGACGCTTTGGGAGCGGCCCGCGTCGGATTAGGTAGTTGGTGAGGTAATGGCTCACCAAGCCGACG
>F0OV55004JOBZ0
AGAGTTTGATCCTGGCTCAGAATGAACGCTAGCGGCATGCTTAACACATGCAAGTCGAACGGTAACAGGCCTAGCTTGCTAGGCGCTGACGAGTGGCGGACGGGTGAGTAATGCATGAGAATCTGCCCAGTAGCGGGGGACAACTTGTGGAAACGCAAGCTAATACCGCATACACCCTACGGGGGAAAGGCTTCGGCCACTATTGGATGAGCTCATGTCGGATTAGCTAGTTGGTGGGGTAAAGGCCTACCAAGG
>F0OV55004IL5Q5
AGAGTTTGATCCTGGCTCAGGATGAACGCTAGCGGCAGGCTTAACACATGCAAGTCGAGGGGCAGTTCCGACTTCGGTTGGAAGCGACCGGCGAACGGGTGAGTAACGCGTTTGTAACCTACCTCTGACAGGGGGATAGCTCCCGGAAACGGGAATTAATACCCCATAATATTCATTGAGGGCATCTTTGATGAATTAAAGCTCCGGCGGTCAGGGATGGGCATGCGTGGTATTAGCTAGTTGGTGAGGTAACGGCTCACCAAGGCAACGA
>F0OV55004IBYXT
AGAGTTTGATCCTGGCTCAGAACGAACGCTGGCGGCATGCCTAACACATGCAAGTCGAACGAGAAAGCACCTTCGGGTGTGAGTAGAGTGGCGCACGGGTGAGTAACGCGTGGGAACCTGCCAAGCAGTATGGAATAACCTTTGGAAACGAAGGCTAATACCGTATACGCCCTTTTGGGGAAAGATTTATCGCTGTTTGATGGTCCCGCGTCTGATTAGCTAGTTGGTGAGGTAACGGCCCACCAAGGCGACGATCAGTAGCTGGT
>F0OV55004IYXVS
AGAGTTTGATCCTGGCTCAGGACGAACGCTGGCGGCGTGCCTAACACATGCAAGTCGAGCGGGGTAAATTGAGTGGTTTTCCACGAGATTTACCCAGCGGCGGACGGGTGAGTAACACGTAGGCAACCTACCCACCACACGGGGATAGCCCTGGGAAACCGGGGGTAATACCCGATACCTTTACTGGTCGCATGGTCGGTAAAGAAAGCGATTTAGCGGTGGTGGATGGGCCTGCGGCCCATCAGCTAGTTGGCGGGGTAACGGCCCACCAAGGCGACGACGGGTAGCCGG
>F0OV55004H974F
AGAGTTTGATCCTGGCTCAGGATAAACGCTGGCGGCATGCCTAATACATGCAAGTCGAACGGACTAGTTTACTAGTCAGTGGCGAACGGGTGAGTAACACGTAAGGAACCAACCCTTGACACGAGGATAACTCCGGGAAACTGGAGCTAATACTGGATAGGATATAGATACAGAAGTATTTATATTTAAAGGCGCTTTCGGGCGGTGGTGAAGGATGGTCTTGCGTCGCATTAGATAGTTGGTGAGGGTAACGGCCCACCAAGTCAACG
>F0OV55004IGDA6
AGAGTTTGATCCTGGCTCAGGATAAACGCTGGCGGCGTGCCTAAAACATGCAAGTCGAACGGCACCTTCGGGTGTAGTGGCGGACGGCTGAGTAACACGTGGGTGACCTGCCCTCGAGCGGGGGATAACTGCCCGAAAGGGTGGCTAATACCGCAGATGTCGATCTTTCGGTAGGTTGACTGAACCGATTCAGGGTTCGGGGAGGGGCCCGCGGCCGATTAGCTTGCTGGTGGGGTAATGGCCTACCAGGGCATCGATCGGTAGCTGGT
>F0OV55004IVQ7J
AGAGTTTGATCCTGGCTCAGGGTGAACGCTGGCGGCGTGGATAAGGCATGCAAGTCGAACGCACTCTTCGGAGTGAGTGGCAAACGAGGTAGTAACACGTAGGAATGCACCCCATAGTCAGGAATAACCAGTCGAAAGGTTGGCTAATACCTGATGGTCTCTTCGGAGTAAAGATTTATCGCTATGGGAGCAGCCTGCGCAGTATCAGCTAGTTGGTAAGGTAATGGCTTACCAAGGCTACGACGCTTAGGGGAGGTG
>F0OV55004IX5HT
AGAGTTTGATCCTGGCTCAGGACGAACGCTGGCGGCGTGCCTAATACGTGCAAGTCGAGCGGGGCTTGCTGCGTGAGGCCTTCGGGCGGATCGCAGGGAGCCCAGCGGCGAACGGGTGCGTAACGCGTGGGCAACCTGCCCCGAGGACCGGGATAACTCCGGGAAACCGGAGCTAATACCGGATAGGACGGCGGACCGCATGGTCCGCCGTGGAAAGGCGGCGCGAGCTGCCACCTCGGGATGGGCCCGCGGCCCATTAGCTAGTTGGTGGGGTAACGG
>F0OV55004I5XWM
AGAGTTTGATCCTGGCTCAGGATGAACGCTGGCGGCATGCCTAATACATGCAAGTCGAACGAACTAGTTTACTAGTTAGTGGCGAACGGGTGAGTAACACGTAGATAACCAACCCTTAAGACGAGGATAACCCGGGGAAACCTGGACTAATACTGGATAGGAGCTATTTTCAAAAGAGGATAGTTTTAAAGGTGCCCTAAAGCACCGCTAAAGGCTGGGACTGCGTCGCATTAGCTAGTTGGTGGGGTAACGGCCTACCAAGGCAACGATGCGTAG
>F0OV55004IE59Q
AGAGTTTGATCCTGGCTCAGGATGAACGCTGGCGGCGTGCCTAACACATGCAAGTCGAGCGATTCTCTTCGGAGAAGAGCGGCGGACGGGTGAGTAACGCGTGGGTAACCTGCCCTGTACACACGGATAACATACCGAAAGGTATGCTAATACGAGATGATATGCTTTTATCGCATGGTAGAAGTATCAAAGCTCCGGCGGTACAGGATGGACCCGCGTCTGATTAGCTAGTTGGTAAGGTAACGGCTTACCAAGGCG
>F0OV55004I3JOJ
AGAGTTTGATCCTGGCTCAGGATGAACGCTGGCGGCGTGCTTAACACATGCAAGTCGAACGGAAAGGCTTCTGCTTGCAGGGGTACTCGAGTGGCGAACGGGTGAGTAACACGTGGGTGATCTGCCCTGCACTTCGGGATAAGCCTGGGAAACTGGGTCTAATACCGGATAGGACGATGGTTTGGATGCCATTGTGGAAAGTTTTTCGGTGTGGGATGAGCTCGCGGCCTATCAGCTTGTTGGTGGGGTAATGGCCTACCAAGG
>F0OV55004JOL9N
AGAGTTTGATCCTGGCTCAGGATGAACGCTAGCGGCAGGCCTAACACATGCAAGTCGAGGGGTAACAGGAGTAGCAATACTTGCTGACGACCGGCGCACGGGTGAGTAACGCGTATGCGACCTACCCTTAACTGGGGAATAGCCCGAAGAAATTCGGATTAATGCCCCATAATACTGTATTGAAGCATTTCAGTGCATTTAAAACTCCGGTGGTTAAGGATGGGCATGCGTGACATTAGCTAGTTGGTGAGGTAACGGCT
>F0OV55004IFWY1
AGAGTTTGATCCTGGCTCAGAGCGAACGCTGGCGGCGTGCTTAACACATGCAAGTCGAACGCGAAAGGGACTTCGGTCCTGAGTAAAGTGGCGCACGGGTGAGTAACACGTGGATAATCTACCCGATGGACCGGGATAACACTTCGAAAGGGGTGCTAATACCGGATAAGCCCACAGGCTCCCTGGAGCTTGCGGGAAAAGGTGGGGACCTTCGGGCCTGCCGTCATCGGATGAGTCCGCGGCCCATTAGCTAGTTGGTGGGGTAACGGCCCACCAAGGCG
>F0OV55004IBOP9
AGAGTTTGATCCTGGCTCAGATTGAACGCTGGCGGCATGCTTAACACATGCAAGTCGAACGGAAACGATGGTAGCTTGCTACCAGGCGTCGAGTGGCGGACGGGTGAGTAATGCATGGGAATCTGCCTATCAGTGGGGGATAACTTGGGGAAACTCAAGCTAATACCGCATATTCTCTGAGGAGGAAAGGCTTCGGCCGCTGATAGATGAGCCCATGTCGGATTAGCTAGTTGGTGGGGTAAAGGCT
>F0OV55004IEW7B
AGAGTTTGATCCTGGCTCAGGACGAACGCTGGCGGAATGCTTTACACATGCAAGTCGGGCGGCAGCATGGACTTCGGTCTGATGGCGAGCGGCGAACGGGTGAGTAATGCATCGGAACGTACCCAGTCGTGGGGGATAACTACGCGAAAGCGTAGCTAATACCGCATACGTCCTACGGGAGAAAGCAGGGGATCGCAAGACCTTGCGCGATTGGAGCGGCCGATGTCTGATTAGCTAGTTGGTGGGGTAAAGGCT
>F0OV55004JDR15
AGAGTTTGATCCTGGCTCAGGACGAACGCTGGCGGCGTGCCTAATACATGCAAGTCGAGCGGACCGAAGGGAGCTTGCTCCTTTAGGTTAGCGGCGGACGGGTGAGTAACACGTGGGCAACCTGCCCTGCAGACTGGGATAACTTCGGGAAACCGGAGCTAATACCGGATAACACCGAAAACCGCATGGTTTTCGGTTGAAAGGCGGCTTTTAGCTGTCACTGCAGGATGGGCCCGCGGCGCATTAGCTAGTTGGTGAGGTAACGGCTCACCAAGG
>F0OV55004IFM1P
AGAGTTTGATCCTGGCTCAGGACGAACGCTGGCGGCGTGCCTAACACATGCAAGTCGAACGGGGTAGCAATACCCAGTGGCAAACGGGTGCGTAACACGTGAGGAACTTGTCTATCGGTGGGGGATAGCCGGCCCAACGGCCGGGTAATACCGCGTACGACCTTCGAGGGGCATCCCTTGGGGTGAAAGCAGCAATGCGCCGATAGAGGGCCTCGCGGCCTATCAGCTAGTTGGTGAGGTCACGGCTCACCAAGGCTACGACGGGTAG
>F0OV55004JFJ9W
AGAGTTTGATCCTGGCTCAGGACGAACGCTGGCGGCGTGCCTAATACATGCAAGTCGAACGGAGGTCGCCACGCGGATCTCTTCGGAGAGAAGCGTGGCCATACCTCAGTGGCGAACGGGTGAGTAACACGTGGGTAACCTGCCTGTAAGTCGGGGATAACTGCGGGAAACCGCAGCTAATACCGGATAAGTCGGGAGGTTCGCGTGAACCTTTCGGTAAAGGAGCTACGGTTCCGCTTACAGATGGGCCCGCGGCGCATTAGCTAGTTGGTGGGGTAACGG
>F0OV55004ILWB0
AGAGTTTGATCCTGGCTCAGGACGAACGCTAGCGGCGTGCCTAAGGTATGCAAGTCGAACGGGGGCTTCGGCCCCAGTGGCGAACGGTCGAGTAACACGTAGACAACCTGCCCTCAAGTGGGGGATAACAGCGGGAAACTGCTGCTAATACCGCATGTGGTCCCGGCCGGCATCGGCGGGGTACTAAAGGTTTACTGCTTGAGGATGGGTCTGCGGCCTATCAGGTAGTTGGTGGGGTAACGGCCTACCAAGCCGACGACGGGTAGCGGGT
>F0OV55004JVWCA
AGAGTTTGATCCTGGCTCAGATTGAACGCTGGCGGCAGGCCTAACACATGCAAGTCGAGCGGAAACGATCCTAGCTTGCTAGGAGGCGTCGAGCGGCGGACGGGTGAGTAATGCATAGGAATCTGCCCGGTAGTGGGGGATAACCTGGGGAAACTCAGGCTAATACCGCATACGTCCTACGGGAGAAAGCAGGGGATCTTCGGACCTTGCGCTATCGGATGAGCCTATGTCGGATTAGCTTGTTGGTGAGGTAATGG
>F0OV55004H7CVY
AGAGTTTGATCCTGGCTCAGGATGAACGCTAGCGGGAGGCTTAACACATGCAAGTCGAACGGTAACAGTTCCTTCGGGAAGCTGACGAGTGGCGCACGGGTGCGTAACGCGTATGCAACCTGCCTTATACAGGAGGATAGCCCATGGAAACGTGGATTAATACTCCATAGTATATAATTATCGCATGGTAATTATATTAAAACTTCGGTGGTATAAGATGGGCATGCGTAGGATTAGCTAGTAGGTGAGGTAATGG
>F0OV55004IPBOY
AGAGTTTGATCCTGGCTCAGATTGAACGCTGGCGGCATGCTTAACACATGCAAGTCGAACGGTAACAGGCCTTCGGGCGCTGACGAGTGGCGGACGGGTGAGTAATACATGGGAATCTGCCCTTGGGTGGGGGATAACGTCGGGAAACTAACGCTAATACCACATAACCTCTTTGGAGCAAAGCGTGGGATCTTCGGACCACGTGCCAAAGGATGAGCCCATGTCTGATTAGCTAGTCGGTGAGGTAACGGCTCACCAAGGCG
>F0OV55004I9PW6
AGAGTTTGATCCTGGCTCAGGATGAACGCTAGCGGCAGGCCTAACACATGCAAGTCGAGGGGTAACAGGAGTAGCAATACTTGCTGACGACCGGCGCACGGGTGAGTAACGCGTATGCAACCTACCCTTAACTGGGGAATAGCCCGAAGAAATTCGGATTAATGCCCCATAATACTGTATTGAAGCATCTCAGTGCATTTAAAACTCCGGTGGTTAAGGATGGGCATGCGTGACATTAGCTAGTTGGTGAGGTAACGG
>F0OV55004ILIXH
AGAGTTTGATCCTGGCTCAGGACGAACGCTGGCGGCGTGCTTAACACATGCAAGTCAAGGCAGAAAATACTTTCGGGTATGGGTAAACTGGCGAACGGGTGAGTAACATGTAGGTAATTTACCTTTGAATGGGGGATAGCCACGGGAAACTGTGATTAATACCGCATAAAGTCCGATTACGATGGTATTCGGATGAAAGTTGGGGACTTTCGGGCCCAACGTTTGAAGATAAGCCTGCATCTGATTAGTTAGTTGGTAGGGTAATGGCCTACCAAGACCGCGA
>F0OV55004H5OLX
AGAGTTTGATCCTGGCTCAGGACGAACGCTGGCGGCGTGCCTAATACATGCAAGTCGAGCGGGGCTTTCTGCGTGAGGCCTTCGGGCGGATCGCAGGGAGCCCAGCGGCGAACGGGTGCGTAACACGTGGGCAACCTGCCCCGAGGACCGGGATAACTCCGGGAAACCGGAGCTAATACCGGATAGGACGGCGGACCGCATGGTCCGCCGTGGAAAGGCGGCGCGAGCTGCCACCTCGGGATGGGCCCGCGGCCCATTAGCTAGTTGGTGGGGTAACGG
>F0OV55004INSVY
AGAGTTTGATCCTGGCTCAGGACGAACGCTGGCGGCGTGCCTAATACATGCAAGTCGAGCGCGTGAAACTTACCGAAGCCTTCGGGCGGACGTAAGTGGAACGAGCGGCGGACGGGTGAGTAACACGTGGGCAACCTGCCTGTAAGACCGGGATAACTTCGGGAAACCGGAGCTAATACCGGATAGGATTTCATCTCGCATGAGGTGAAATGGAAAGGTGGCTTCGGCTACCACTTACAGATGGGCCCGCGGCGCATTAGCTAGTTGGTGGGGTAG
>F0OV55004IWNWV
AGAGTTTGATCCTGGCTCAGGACGAACGCTGGCGGCGTGCCTAATACACGCAAGTCGAGCGGGGCTTTCTGCGTGAGGCCTTCGGGCGGATCGCAGGGAGCCCAGCGGCGAACGGGTGCGTAACACGTGGGCAACCTGCCCCGAGGACCGGGATAACTCCGGGAAACCGGAGCTAATACCGGATAGGACGGCGGACCGCATGGTCCGCCGTGGAAAGGCGGCGCGAGCTGCCACCTCGGGATGGGCCCGCGGCCCATTAGCTAGTTGGTGGGGTAACGGCCC
>F0OV55004IAYHU
AGAGTTTGATCCTGGCTCAGGACGAACGCTGGCGGCGTGCTTAACACATGCAAGTCGAACGGAAAGGCCCTTGCTTGCAGGGGTACTCGAGTGGCGAACGGGTGAGTAACACGTGGGTGATCTGCCTTGTACTTCGGGATAAGCCTGGGAAACTGGGTCTAATACCGGATAGGACCATGCTTTAGTGTGTGTGGTGGAAAGTTTTTTCGGTACAAGATGAGCCCGCGGCCTATCAGCTTGTTGGTGGGGTAATGGCCTACCAAGGCAACGATGGG
>F0OV55004IZ143
AGAGTTTGATCCTGGCTCAGGATGAACGCTGGCGGCGTGCCTAACACATGCAAGTCGAGCGATAAACAGTGGATGGAATTCTTCGGAAGGAAAGAAACTGTTGAAAGCGGCGGACGGGTGAGTAACGCGTGGGCAACCTGCCCTATACAGGGGGATAGCCACTGGAAACGGTGATTAATACCCCATGACACCTTAACCTCGCATGAGGAGAGGGTCAAAGATTATATCGGTATAGGATGGGGCCCGCGTCTGATTAGCTAGTTGG
>F0OV55004II6NB
AGAGTTTGATCCTGGCTCAGAACGAACGCTGGCGGCGTGCTTAACACATGCAAGTCGTACGAGAAAGGTTTCCTTCGGGAGATGAGTAGAGTGGCGCACGGGTGAGTAACACGTGGACTAATCTGCCCAAATGGACCGGGATAACACTTCGAAAGGGTGCTAATACCGGATAAGCCCACAGGCTCTTCGGAGCTTGCGGGAAAAGGTGGGGACCTTCGGGCCTGCCGTCATTGGATGAGTCCGCGGCCCATTAGCTAGTTGGTAGGGTAATGG
>F0OV55004INR29
AGAGTTTGATCCTGGCTCAGAACAAACGCTAGCGGCGTGCCTAACACATGCAAGTCAGACGAGAAAGTTCGCTTCGGCGAATGAGTAGAGTGGCGCACGGGTGAGTAACGCGTGGACAATCTGCCCTAGAGTTAGGAATAACCCACCGAAAGGTGGGCTAATACCCAATAATGCTATACTTCTTCGGGAGTATAGCCAAAGATGGCCTCTGTTTACAAGCTATCGCTCAAGGATGAGTTCGCGTACCATTAG
>F0OV55004IK5OV
AGAGTTTGATCCTGGCTCAGAACGAACGCTGGCGGCGTGCTTAACACATGCAAGTCGAACGCGAAAGGGACCTTCGGGTCCTGAGTAAAGTGGCGCACGGGTGAGTAACACGTGGATAATCTACCCGGTGATCTGGGATAACATTCCGAAAGGAGTGCTAATACCGGATAAGCCCACGGGCTCTTCGGAGCTTGCGGGAAAAGGTGGGGACCTTCGGGCCTACTGTCATTGGATGAGTCCGCGGCCCATTAGCTAGTTGGTAGGGTAATGGCCCACCAAGG
>F0OV55004I613H
AGAGTTTGATCCTGGCTCAGGATGAACGCTAGCGACAGGCCTAACACATGCAAGTCGAACGGGATTTATCCTTCGGGGTAATGAGAGTGGCGCACGGGTGAGTAACGCGTATGCAACCTACCTGTAACTGGGGAATAGCTCCCTGAAAGGGGAATTAACACCGCATAAGACCACACTTTCGCATGGAAGAGTGGTAAAATATTTATAGGTTACAGATGGGCATGCGTGGCATTAGATTGTTGGCGGGGTAACGGCCCACCAAGTCTTCG
>F0OV55004IBU3V
AGAGTTTGATCCTGGCTCAGGACGAACGCTGGCGGCGTGCCTAACACATGCAAGTCGAGCGGGGGTTGCTTAAGTAGGTTTCTACGAGAGTGGCCCTAGCGGCGGACGGGTGAGTAACGCGTGAGCAACCAACCTTGTACTGGGGGATAACAGCTGGAAACAGCTGCTAATACCGCATAAGACTACGGCACCGCATGGTGCTGTAGTAAAAGGCGCCTTAAGGCGTCGGTACAAGACGGGCTCGCGTCCCATTAGCTAGTTGGTGAGG
>F0OV55004I9F75
AGAGTTTGATCCTGGCTCAGATTGAACGCTGGCGGCATGCTTAACACATGCAAGTCGAACGGTAACAGGCAAGAGCTTGCTTTTGCGCTGACGAGTGGCGGACGGGTAAGTAACGCGTGGGAATCTACCTAGTAGCGGGGGGCAACCCGGGGAAACTCGGGCTAATACCGCATACGCCCTTTGGGGGAAAGCGGGGGATCTTCGGACCTCGCGCTATTGGAGCGGCCGATGTCGGATTAGCTAGTAGGTGGGGTAATGGCTCACCTAGGCGACGA
>F0OV55004H4G5Z
AGAGTTTGATCCTGGCTCAGAACGAACGCTGGCGGCGCGCCTAACACATGCAAGTCGGACGCACTCGCAAGAGTGAGTGGCGGACGGGTGAGTAACACGTGGGAACCTGCCCTGGGGTCTGGGATAGCTGCGGGAAACTGCAGGTAACACCGGATGTGCCCTTAGGGGGAAAGTTTACGCCCTGGGATGGGCCCGCGTCGGATTAGGTAGTTGGTGGGGTAATGGCCTACCAAGCCTTCGATCCGTAACCGGTCTGAGAGGATGATCGGTCAC
>F0OV55004H82ID
AGAGTTTGATCCTGGCTCAGGATGAACGCTAGCGGTGCGCCTAACACATGCAAGTCGAGCGATATAGCGGCGAACGGGTGAGTAACACGTTGGAACCTGCCTCGAACTCAGGGATAGCCATCCGAAAGGATGATTAATACCGGATAGTCCCGAAAGGGTAAAGATTTTTCGGTTCGAGAGGGGCCTGCGGCCTATCAGCTAGTTGGTAAGGTAATGGCTTACCAAGGCTATGACGGGTAACTGGTGTGAGAGCATGACCAGT
>F0OV55004H21UQ
AGAGTTTGATCCTGGCTCAGGACGAACGCTGGCGGCGTGCCTAACACATGCAAGTCGAGCGGGGTAAATTGAGTGGTTTTCCACGAGATTTACCCAGCGGCGGACGGGTGAGTAACACGTAGGCAACCTACCCACCACACGGGGATAGCCCTGGGAAACCGGGGGTAACACCCGATACCTTTACTGGTCGCATGGCTGGTAAAGAAAGCGATTTAGCGGTGGTGGATGGGCCTGCGGCCCATCAGCTAGTTGGCGGGGTAACGGCCCACCAAGGCGACGACGGGTAGCCGG
>F0OV55004IMU54
AGAGTTTGATCCTGGCTCAGGATGAACGCTGGCGGCGTGCCTAATACATGCAAGTCGAACGCACTAGTTTACTAGTGAGTGGCGAACGGGTGAGTAACACGTAGGTAACCTGCCCTTAAGACGAGGATAACCATTGGAAACGATGGCTAAGACTGGATAGGAATATTTAAGGCATCTTAAATATTTTAAAAGACCTAGCAATAGGTATGCTTAAGGAGGGGCCTGCGGCGCATTAGTTAGTTGGTGAGGTGAGAGCTCACCAAGACG
>F0OV55004I29KY
AGAGTTTGATCCTGGCTCAGAGCGAACGCTGGCGGCAGGCCTAACACATGCAAGTCGAGCGGGCACCTTCGGGTGTCAGCGGCAGACGGGTGAGTAACACGTGGGAACGTGCCCTTTGGTTCGGAACAACTCCGGGAAACTGGAGCTAATACCGGATAAGCCCTTCGGGGGAAAGATTTATCGCCTTAAGGATCGGCCCGCGTT
>F0OV55004I26YW
AGAGTTTGATCCTGGCTCAGGACGAACGCTGGCGGCGTGCCTAATACATGCAAGTCGAGCGCGTGAAACTTACCGAAGCCTTCGGGCGGACGTAAGTGGAACGAGCGGCGGACGGGTGAGTAACACGTGGGCAACCTGCCTGTAAGACCGGGATAACTTCGGGAAACCGGAGCTAATACCGGATAGGATTTCATCTCGCATGAGGTGAAATGGAAAGGTGGCTTCGGCTACCACTTACAGATGGGCCCGCGGCGCATTAGCTAGTTGGTGGGGTAG
>F0OV55004IM4YE
AGAGTTTGATCCTGGCTCAGGACGAACGCTGGCGGCGTGCCTAACACATGCAAGTCTACTCGGCAATGGGTGGCGAACAGGTGAGTAACGCGTAGATAATCTGCCCTTTAATCACGGATAACCTAGTGAAAACTGGACTAATACGGGATATTATCACTGATTGGCATCAATGGTGATGAAAGACTACGGGTCGTTAAAGGATGAGTCTGCGTATCATTAGCTAGTTGGCGGGTAACGCCCACAAGGCAACG
>F0OV55004I0LLR
AGAGTTTGATCCTGGCTCAGAACGAACGCTGGCGGCGCGTTTTAAGCATGCAAGTCGAAGGATCTGTTTTTGCTTGCAAGAACAGAGACTGGCGAACGGGTGAGTAACACGTGAGAATCTACCCTAAGGTGGGGGATAGCTTATGGAAACATAGGGTAATACCGCATATGCCGAGAGGTGAAAGAGACTTTTGTCTCGCCATGGGATGAGCTTGCGGTCCATTAGCTTGTTGGTAGGGTAAAGGCCTACCAA
>F0OV55004H5X25
AGAGTTTGATCCTGGCTCAGGACGAACGCTGGCGGTATGCTTAACACATGCAAGTCGAACGAGACGACGATGTTTACATTGTCAGAAAGTGGCGAACGGGTGAGTAACGCGTGGGTAACCTGCCCTATGGAAAGGAATAGCCTCGGGAAACTGGGAGTAATGCCTTATAAGATACATTTGCCGCATGGCAGAAGTATTAAACGCTCCGGTGCCATAGGATGGACCCGCGTCCCATTAGCTAGTTGGTGAGATAACAGCCC
>F0OV55004IJLF2
AGAGTTTGATCCTGGCTCAGGATGAACGCTGGCGGCGTGCCTAACACATGCAAGTCGAACGCGAAAGCACCTTCGGGTGCAAGTAAAGTGGCGCACGGGTGAGTAACACGTGGATAATCTACCCGATGATCTGGGATAACCTTTCGAAAGGGGGGCTAATACCGGATAAGCCCACGACATCTTCGGATGATGTGGGAAAAGGGGGCTTCGGCTCCTGTCATCGGATGAGTCCGCGGCCCACTAGCTTGTTGGTGGGGTAATGGCCT
>F0OV55004IOQWA
AGAGTTTGATCCTGGCTCAGGACGAACGCTGGCGGCGTGCCTAACACATGCAAGTCAAAGTGCAAGTAACTTCGGTTATGAGTACTTGGCGCAAGGGTGAGTAAGGCATAGGTAATCTGCCCTTTGGACTGGGATAACCTCGAGAAATCGAGGACAATACCAGATGATGCAGCGGAACCGCATGGTTATGTTGTTAAAGATTTATCGCCAAAGGATGAGCCTATGTTCCATCAGGTAGTTGGTAGGGTAACGGCCT
>F0OV55004IOCDQ
AGAGTTTGATCCTGGCTCAGAATGAACGCTGGCGGCATGCCTAACACATGCAAGTCGAACGAAGGCTTCGGCCTTAGTGGCGCACGGGTGCGTAACGCGTGGGAATCTGCCCTCAGGTTCGGAATAACAGCGAGAAATTGCTGCTAATACCGGATGATATCGCGAGATCAAAGATTTATCGCCTTTAGCTAGTTGGTGTGGTAAAGGCGCACCAAGGCGACGATCCTTAGCTGGT
>F0OV55004IEKRC
AGAGTTTGATCCTGGCTCAGGGTGAACGCTGGCGGCGTGCTTTACACATGCAAGTTGAACGAGAACTCGGAGGTTCTTACTTCGGTAAGAAAGGAAGAGGGGCAGTAGCGAACGAGTGAGTAACACGTAGTAACCTGCCCACTGGAGGGGGAGAACCACTGGAAACGGTGGCTAATACCGCATAAGCCCGAAAGGGGAAAGCAATTTATTGTGCCGGTGGAGGGGACTGCGGGCCATCAGGAAGATGGTGAGGTAAAAGCTCACCAAACCGACGACGGCTAT
>F0OV55004IJR9G
AGAGTTTGATCCTGGCTCAGAACAAACGCTGGCGGCGTGCTTAATACATGCAAGTCGAACGTGAAGCTCTGGCTTGCCAGAGTGGAAAGTGGCGAACGGGTGAGTAACACGTAAATAATCTGCCCCTAAGTTTGGGATAACCTTGCCAACGCGAGGCTAATACCGGATGTGGTCATGGAAACGCATGTTTTTATGACTAAAGGCGCAAGTCGCTTAGGGATGAGTTTGCGGCCCATTATGCTTGTTGGCGGGGTAACGGCCCACCAAGG
>F0OV55004ITE08
AGAGTTTGATCCTGGCTCAGAACGAACGCTGGCGGCGCGTTTTAAGCATGCAAGTCGAACGGTATACGGTCTTCGGACTGTAGAGAGTGGCGAACGGGTGAGTAACACGTAGATAATCTGCCTTGAAGTGGGGGATAGTCCATGGAAACATGGAGTAATACCGCATATGTCTTTGGATGAAAGTTCCAATTGGAACGCTTTGGGATGAGTCTGCGGCTCATTAGCTAGTTGGTGGGGTAAAGGCCTACCAAGGCAACGATGGTTAG
>F0OV55004IDCBZ
AGAGTTTGATCCTGGCTCAGAATGAACGCTGGCGGCGTGCTTAACACATGCAAGTCGAACGAGAAAGGGACTGCTTGCAGTCCTGAGTAGAGTGGCGCACGGGTGAGTAACACGTAGATAATCTGCCTTCAAGCCCGGGATAACTATTCGAAAGGGTAGCTAATACCGGATAAAGTTGATTCACATAAGTGGATTAATGAAAGATTGCCTATTCTTGAAAGCAATTGTTTGAAGATGAGTTTGCGTACCATTAG
>F0OV55004I1P8G
AGAGTTTGATCCTGGCTCAGGATGAACGCTGGCGGCGTGCCTAACACATGCAAGTCGAGCGGAGTTACAGGGAAGCACTTGTGCTGAACAGTAACTTAGCGGCGGACGGGTGAGTAACACGTGAGCAACCTGCCTTTTGCAGGGGAATAACATTGGGAAACCAGTGCTAATACCGCATGACATTCATTTTCGGCATCGGAGATGAATCAAAGGAGAAATCCGGCAAAAGATGGGCTCGCGTCCGATTAGTTAG
>F0OV55004IZ2EF
AGAGTTTGATCCTGGCTCAGAACGAACGCTGGCGGCGTGCTTAACACATGCAAGTCGAACGCGAAAGGGACTTCGGTCCTGAGTAAAGTGGCGCACGGGTGAGTAACGCGTGGATAATCTACCCAATGATCCGGGATAACACTTCGAAAGGGGTGCTAATACCGGATAAGACCACGGGATCTACGGGTTCTGCGGTAAAAGGTGGGGACCTTCGGGCCTACCGTCATCGGATGAGTCCGCGTACCATTAGCTAGTTGGTGGGGTAATGGCCTACCAAGG
>F0OV55004JGBSB
AGAGTTTGATCCTGGCTCAGATTGAACGCTGGCGGCATGCCTAACACATGCAAGTCGAACGGCAGCACGGGAGCTTGCTCCTGGTGGCGAGTGGCGGACGGGTGAGTAATGAATAGGAATCTGCCCAGTAGTGGGGGACAACTTGGGGAAACCCAAGCTAATACCGCATAAGCCCTAAGGGGGAAAGCGGGGGATCTTCGGACCTCGCGCTATTGGATGAGCCTATTTCTGATTAGCTTGTTGGTAGGGTAAAGGCCTACCAAGGCG
>F0OV55004IO6MF
AGAGTTTGATCCTGGCTCAGAATCAACGCTGGCGGCGTGCCTAACACATGCAAGTCGAACGAGAAAGCTGTCTTCGGACGGCAAGTACAGTGGCAAACGGGTGAGTAACGCGTGGGACATCTACCCTGATGAGGGGAATAACTCTCCGAAAGGAAAGCTAATACCGCATATACCGTGCAAACGGGAAAGGCCTTCGGGCCGCATCAGGAGGAGCCCGCGTCCGATTAGCTAGTTGGTGAGGTAATGGCTCACCAAGGCGACGA
>F0OV55004H58B2
AGAGTTTGATCCTGGCTCAGGACGAACGCTGGCGGCGTGCTTAACACATGCAAGTGGAGCGACGAACCAGGCTTCGGCCTGGGGCAGAGCCGCGAACGGGTGAGTAACACGTGGGTAACGTGCCCCAATGATCGGGACAACCCGGGGAAACCCGGGCTAATACCGAATGTGCTCCCCTCACACCAGTGAGGGATGGAAAGGAAGCTTCGGCCTCCGCATTGGGATCGGCCCGCGGCCCATTAGCTTGTTGGTGAGGTAACGGCTCACCAAGG
>F0OV55004JCX0H
AGAGTTTGATCCTGGCTCAGGATGAACGCTAGCGGTAGGCTTAACACATGCAAGTCGAGGGGCAGCACGGGTAGCAATACTTGGTGGCGACCGGCGCACGGGTGAGTAACGCGTATGCAACCTGCCTGTATCTGGAGGATAGCCCTTGGAAACGAGGATTAATACTGCATAATATATACGAATCGCATGGTTTGTATATCAAAACTACGGTGGATACAGATGGGCATGCGTGCCATTAGTTAGA
>F0OV55004IBKON
AGAGTTTGATCCTGGCTCAGGATGAACGCTTGCGGTGTGCCTAAGGTATGCAAGTCGAATGCCCTGAACTAAGAAAATCATATGTTTTTTGGTTTTTCTAGTTCAGGGCATGGCGAACGGCTGAGTAACACGTGAGAACTTACCCTTAACACAGGAATAACCCCGTGAAAATGGGGATAATGCCTGATGGACCACGTAGGGCGCTTGCGCTTTTATGTGGTAAAGCTCCGGCGGTTAAGGAGAGGCTCGCGGCCTATCAGGTTGTTGGCGAGG
>F0OV55004H5L0I
AGAGTTTGATCCTGGCTCAGATTGAACGCTGGCGGCAGGCCTAACACATGCAAGTCGAGCGGATGAGTGGAGCTTGCTCCATGATTCAGCGGCGGACGGGTGAGTAATGCCTAGGAATCTGCCTGGTAGTGGGGGACAACGTTTCGAAAGGAACGCTAATACCGCATACGTCCTACGGGAGAAAGCAGGGGACCTTCGGGCCTTGCGCTATCAGATGAGCCTAGGTCGGATTAGCTAGTTGGTGAGGT
>F0OV55004I4BUK
AGAGTTTGATCCTGGCTCAGGATGAACGCTGGCGGCGTGTCTAAGGCATGCAAGTCGAACGCGTGTAGCAATACACGAGTGGCAAACGGGTGCGTAACACATTGGTAACCTACCTCCATCACGGGCATAACTCGGAGAAATCTGAATTAATTCCCGATGTGCAGTTCTGCTATAAGGCAGACCTGTAAAGCTTTTGCGGATGGAGAGGGGCCTATGGCCTATCAGCTAGTTGGTGAGGTAATAGCT
>F0OV55004IKMFG
AGAGTTTGATCCTGGCTCAGGACGAACGCTGGCGGCAGGCCTAACACATGCAAGTCGAGCGAGATCTTCGGATCTAGCGGCGGACGGGTGAGTAACGCGTGGGAACGTACCCTCTTCTGCGGGATAGCCACTGGAAACGGTGAGTAATACCGCATACGCCCTTCGGGGAAAGATTTATCGGAGGAGGATCGGCCCGCGTTGGATTAGGTAGTTGGTGGGGTAATGGCTCACCAAGGCGACGATCCATAGCTGGTCTGAGAGGACGA
>F0OV55004H425L
AGAGTTTGATCCTGGCTCAGGACGAACGCTGGCGGCGTGCCTAATACATGCAAGTCGAGCGCGTGAAATACAACAGAACCTTCGGGTGACGTTGTGTGGATCGAGCGGCGAACGGGTGAGTAACACGTGGGCAACCTGCCTACAAGACTGGGATAACTCCGGGAAACCGGGGCTAATACCGGATAATCCATCGAACCGCATGGTTCGGTGTTGAGAGATGGCTTTTAGCTATCACTTGTAGATGGGCCCGCGGCGCATTAG
>F0OV55004IWCM5
AGAGTTTGATCCTGGCTCAGGACGAACGCTGGCGGCGTGCTTAACACATGCAAGTCAACTTGAGGGGGCAACTCTGATGGTGGCGAACGGGTGAGTAACGCGTAGACAATCTGCCCCTCAGTCTGGAATAATTCATGGAAACGTGGACTAATACCGGATGATGTCTTTCAGATGCATGTTTGAAGGATTAAAGATCTCGAATTGCTGAGGGATGAGTCTGCGTGGCATTAGCTAGTTGGTG
>F0OV55004IF3T5
AGAGTTTGATCCTGGCTCAGGACGAACGCTGGCGGCGTGCCTAATACATGCAAGTCGAGCGGACCGAAGGGAGCTTGCTCTTTTAGGTTAGCGGCGGACGGGTGAGTAACACGTGGGCAACCTGCCCTGCAGACTGGGATAACTTCGGGAAACCGGAGCTAATACCGGATAACACCGAAAACCGCATGGTTTTCGGTTGAAAGGCGGCTTTTAGCTGTCACTGCAGGATGGGCCCGCGGCGCATTAGCTAGTTGGTGAGGTAACGGCTCACCAAGG
>F0OV55004JWDQK
AGAGTTTGATCCTGGCTCAGATTGAACGCTGGCGGCATGCCTTACACATGCAAGTCGAACGGTAACAGGTCTTCGGATGCTGACGAGTGGCGAACGGGTGAGTAATACATCGGAACGTGCCCGATCGTGGGGGATAACGAGGCGGAAGCTTTGCTAATACCGCATACGATCTACGGATGAAAGCGGGGGATCTTCGGACCTCGCGCGGACGGAGCGGCCGATGGCAGATTAGGTAGTTGGTGGGATAAAAGCTTACCAAGCCG
>F0OV55004JAX85
AGAGTTTGATCCTGGCTCAGAATGAACGCTGGCGGCGCGCCTAACACATGCAAGTCGTACGAGAAAGGGGCTTCGGCCCTGAGTAGAGTGGCGCACGGGTGAGTAACGCGTGGGTAATCTACCCTTGGATTTGGGATAACTCTGCGAAAGTGGAGCTAATACCGGATAGTCTGGCTTTAAATAAGAAGTCGGTAAAGGATGCCTCTGCATATGCATTCGTCCGAGGATGAGCCCGCGTCTCATTAGCTAGTTGGTAGGG
>F0OV55004I05Q6
AGAGTTTGATCCTGGCTCAGGATGAACGCTAGCGACAGGCCTAACACATGCAAGTCGAACGGGATTTATCCTTCGGGGTAATGAGAGTGGCGCACGGGTGAGTAACGCGTATGCAACCTACCTGTAACTGGGGAATAGCTCCCTGAAAGGGGAATTAACACCGCATAAGACCACACTTTCGCATGGAAGAGTGGTAAAATATTTATAGGTTACAGATGGGCATGCGTGACATTAGTTTGTTGGTGAGGTAACGGCTCACCAAG
>F0OV55004INF33
AGAGTTTGATCCTGGCTCAGATTGAACGCTGGCGGCAGGCCTAACACATGCAAGTCGAGCGAGATCTTCGGATCTAGCGGCGGACGGGTGAGTAACGCGTGGGAACGTACCCTCTTCTGCGGGATAGCCACTGGAAACGGTGAGTAATACCGCATACGCCCTTCGGGGAAGATTTATCGGAGGAGGATCGGCCCGCGTTGGATTAGGTAGTTGGTGGGGTAATGGCCTACCAAGCCTGCGATCCATAGCTGGTTTTAGAGG
>F0OV55004INA8S
AGAGTTTGATCCTGGCTCAGATTGAACGCTGGCGGCATGCTTAACACATGCAAGTCGAACGGCAGCACGGGTGCTTGCACCTGGTGGCGAGTGGCGGACGGGTGAGTAATGCATGGGAATCTGCCTTTAGGTGGGGGATAACGTTGGGAAACTAACGCTAATACCGCATAACCTCTTCGGAGCAAAGCGGGGGATCTTCGGACCTCGTGCCTAGAGATGAGCCCATGTCGGATTAGCTAGTTGGTGGGTAAAGGCCT
>F0OV55004ICNNN
AGAGTTTGATCCTGGCTCAGGACGAACGCTGGCGGCGTGCCTAACACATGCAAGTCAACTTGAAGGTCTCGCTTGCGGGATTGGATGGTGGCGAACGGGTGAGTAACGCGTAGACAACCTACCATTTAATTTGGGATAATTCACTAAAAAGAGGACTAATACCGAATGTGCTCTTAGGATGGCATCATCTTTAGAGGAAAGACTGCGGTCGTTAAATGATGGGTCTGCGTATCATTAGCTAGTTGGTGGGGTAACGGCTTACCAAGG
>F0OV55004H29BN
AGAGTTTGATCCTGGCTCAGGATGAACGCTAGCGGTAGGCTTAACACATGCAAGTCGAGGGGTAATTCCGATTTATCGGGAACGACCGGCGCACGGGTGAGTAACGCGTATGCAACCTACCCATTGCAGGGGCATAGGCCGAAGAAATTCGGATTAATACCCCATAATATCATTAGATCACATGTTCTGATGATTAAAGTTCAGGCGGCAATGGATGGGCATGCGTGACATTAGTTAGTTGGTGAGGTAACGGCT
>F0OV55004IV70K
AGAGTTTGATCCTGGCTCAGAACGAACGCTGGCGGCGTGCTTAACACATGCAAGTCGAACGTGAAGGGGGCTTCGGTCCCTGGAAAGTGGCGCACGGGTGAGTAACACGTGGATAATCTACCCAATGATCCGGGATAACACTTCGAAAGGGGTGCTAATACCTGATAAGCCCACGGGCTCCTCGGAGCTTGCGGGAAAAGGTGGGGAACCTTCGGGTCCTGCCGTCACTGGATGAGTCCGCGTCCCATTAGCTAGTTGGTGGGGTAATGGCCTACCAAGG
>F0OV55004H3SS3
AGAGTTTGATCCTGGCTCAGAACGAACGCTGGCGGCATGCCTAACACATGCAAGTCGAACGGAACTTCGGTTCAGTGGCGGACGGGTGAGTAACGCGTAGGAACCTGCCGAGTAGTGGGGAATAACAGCTGGAAACGGCTGCTAATACCGCATACGCCCTTCGGGGAAGATTATCGCTATTTGAGGGTCCTGCGTTCGATTAGCTTGTTGGCGGGGTAACGGGCCCACCAAGGCAACGATCGATAGCTGGTCTGAGAGG
>F0OV55004IOPC7
AGAGTTTGATCCTGGCTCAGAACGAACGCTGGCGGCGTGCTTAACACATGCAAGTCGAACGAGAAAGGGACTTCGGTCCTGAGTAGAGTGGCGCACGGGTGAGTAACACGTGGATAATCTACCCAATGATTCGGAATAACACTTCGAAAGGGGTGCTAATACCGGATAAGCCCACAGGCTCTTTGGAGTTTGCGGGAAAAGGTGGGGACCTTCGGGCCTGCCGTCATTGGATGAGTCCGCGGCCCATTAGCTAGTTGGTAGGGTAATGGCCTACCAAGG
>F0OV55004IQER4
AGAGTTTGATCCTGGCTCAGATTGAACGCTGGCGGAATGCTTTACACATGCAAGTCGGGCGGCAGCATGGACTTCGGTCTGATGGCGAGCGGCGAACGGGTGAGTAATGCATCGGAACGTACCCAGTCGTGGGGGATAACTACGCGAAAGCGTAGCTAATACCGCATACGTCCTACGGGAGAAAGCAGGGGATCGCAAGACCTTGCGCGATTGGAGCGGCCGATGTCTGATTAGCTAGTTGGTGGGGTAAAGG
>F0OV55004H9LB6
AGAGTTTGATCCTGGCTCAGAACTAACGCTGGCGGCGTGCCTAACACATGCAAGTCGTACGAGAAAGGGGCTTCGGCCCTGAGTAGAGTGGCGCACGGGTGAGTAACGCGTGGGTAATTTGCCCTTGGATTTGGAATAACTCCGCGAAAGTGGAGCTAATACCGGATAGTCTGGCTTTTAATAGAAGTCGGTAAAGGATGCCTCTGCATATGCATTCGTCCGAGGATGAGCCCGCGTCTCATTAGCTAGTTGGTAGGGTAATGG
>F0OV55004IKRDH
AGAGTTTGATCCTGGCTCAGAACGAACGCTGGCGGCGTGCTTAACACATGCAAGTCGGATGCGAAAGGGGCTTTCGGGCGCTGAGTAGCATGGCAGACGGGTGAGGAGTGCGTATCTGACGAAACTCAGGCTGGGGGATAGTCCCTCGAAAGGGGTTGAATACCGCATGTGCTCGGCACTGTCATGGTGTCGAGGAAAGGTGGCCTCTGCATGCACGCTATTGGCCTGAGATCGGG
>F0OV55004I69L8
AGAGTTTGATCCTGGCTCAGAACGAACGCTGGCGGCAGGCCTAACACATGCAAGTCGAACGATCTCTTCGGAGATAGTGGCGGACGGGTGAGTAACACGTGGGAACGTACCCTGAGGTACGGGACAACCGCTGGAAACGGCGGCTAATACCGTATGATGTCTTCGGACCAAAGATTTGTCGCCTTAGGATCGGCCCGCGTAGGATTAGGTAGTTGGTGGGGTAATGGCCTACCAAGCCTACAATCCTTAGCTGGTTTGAGAGG
>F0OV55004IEOIQ
AGAGTTTGATCCTGGCTCAGAACGAACGCTGGCGGCGTGCTTAACACATGCAAGTCGAACGCGAAAGGGACTTCGGTCCTGAGTAAAGTGGCGCACGGGTGAGTAACACGTGGATAATCTACCCGATGGACCGGGATAACACTTCGAAAGGGGTGCTAATACCGGACAAGCCCACAGGCTCCCTGGAGCTTGCGGGAAAAGGTGGGGACCTTCGGGCCTGCCGTCATCGGATGAGTCCGCGGCCCATTAGCTAGTTGGTGGGGTAACGGCCCACCAAGGCGACG
>F0OV55004I3LO2
AGAGTTTGATCCTGGCTCAGGACGAACGCTGGCGGCGTGCCTAATACATGCAAGTCGAGCGCGGGAAGCTTTTGAAGCCTTCGGGTGGACGAAAGTGGAACGAGCGGCGAACGGGTGAGTAACACGTGGGCAACCTGCCTGTAAGACCGGGATAACTTCGGGAAACCGAAGCTAATACCGGATAGGATCCGAGACCGCATGGTTTTGGATGGAAAGATGGCTTTGGCTATTGCTTACAGATGGGCCCGCGGCGCATTAGCTAGTTGGTGGGGTAACGG
>F0OV55004IAYB2
AGAGTTTGATCCTGGCTCAGGACGAACGCTGGCGGCGTGCCTAATACATGCAAGTCGAGCGGACCGAAGGGAGCTTGCTCCTTTAGGTTAGCGGCGGACGGGTGAGTAACACGTGGGCAACCTGCCCTGCAGACTGGGATAACTTCGGGAAACCGGAGCTAATACCGCATACGGTCCGAGCCTCGCATGGGGCTTGGAAGAAAGGCCGTCCTTGTGGCGGTCGCTGCCGGAGGGGCCCGCGGCCCATCAGGTAGTTGGTGGGGTAACGGCCCACCAAGCCG
>F0OV55004IHHUV
AGAGTTTGATCCTGGCTCAGGATGAACGCTGGCGGCGTGCCTAATACATGCAAGTCGAACGCACCATTTCGGTGGTGAGTGGCGAACGGGTGAGTAACACGTAGATAACCTGCCCTTAAGACGAGGATAACCATTGGAAACGATGGCTAAGACTGGATAGGAATATTAGAGGCATCTCTGATATTTTAAAAGACCTAGCAATAGGTATGCTTAAGGAGGGGTCTGCGGCGCATTAGTTAGTTGGTGGGGTGATGGCCT
>F0OV55004IVLWJ
AGAGTTTGATCCTGGCTCAGGACGAACGCTGGCGGCGCGTTTTAAGCATGCAAGTCGAACGGTAAAAGGGTGCTTGCACCCTTTGAGAGTGGCGAACGGGTGAGTAACACGTAGGTGATCTGCCCTTTGGTTGGGGATAGCCTGTGGAAACACAGGGTAATACCGAATAAGATCGGGACTCTTTGGAGATCCGATGAAAGCAGCTTCGGCTGCACCGAAGGATGAGCCTGCGGCTGATTAGCTTGTTGGCGGGGTAAAGGCCCACCAAGG
>F0OV55004IUF18
AGAGTTTGATCCTGGCTCAGGATGAACGCTGGCGGCATGCCTAATACATGCAAGTCGAACGAACTAGTTTACTAGTTAGTGGCGAACGGGTGAGTAACACGTAGATAACCAACCCTTAAGACGAGGATAACCCGGGGAAACCTGGACTAATACTGGATAGGAGCTATTTTCAAAAGAGGATAGTTTTAAAGGTGCCCTAAAGCACCGCTAAAGGCTGGGACTGCGTCGCATTAGCTAGTTGGTGGGGTAACGGCCTACCAAGGCAACGATGCGTAG
>F0OV55004IKCO3
AGAGTTTGATCCTGGCTCAGGATAAACGCTGGCGGCGTGCCTAACACATGCAAGTCAAGGAGAATTTCTACTTCGGTGGATTAGTAAACTGGCGAACGGGTGAGTAACGCGTAGATAACTTGCCCAAAGGACTGGGATAACCTCGAGAAATCGGGACTAATACCGGATATTGCAAGCGACTGCAGGGTTGTTTGTGAAAGGGGGTTTCGGCTCCCACCTTTGGATAGGTCTGCGTCTGATTAGCTAGTTGGTAGGGTAACGGCCTACCAAGGCAACGAT
>F0OV55004IOLPA
AGAGTTTGATCCTGGCTCAGATTGAACGCTGGCGGCATGTCTAACACATGCAAGTCGAACGCGAAAGCACCTTCGGGTGCAAGTAGAGTGGCGGACGGGTGAGTAACGCGTGGGAATCTGCCCAGTAGTGGGGGATAACTTGGGGAAACTCAAGCTAATACCGCATACGCCCTACGGGGGAAAGAGGGGGATCCTTCGGGACCTCTCGCTATTGGATGAGCCCGCGTCGGATTAGCTTGTTGGTGGGGTAATGGCCTACCAAGGCGACGATCCG
>F0OV55004INOSX
AGAGTTTGATCCTGGCTCAGAGCGAACGCTGGCGGCAGGCTTAACACATGCAAGTCGAGCGGGCGTAGCAATACGTCAGCGGCAGACGGGTGAGTAACGCGTGGGAACGTACCTTTTGGTTCGGAACAACACAGGGAAACTTGTGCTAATACCGGATAAGCCCTTACGGGGAAAGATTTATCGCCGAAAGATCGGCCCGCGTCTGATTAGCTAGTTGGTGAGGTAACGGCTCACCAAGGCGACGATCAGTAGCTGGTCTGAGAGGA
>F0OV55004IJAU7
AGAGTTTGATCCTGGCTCAGGATGAACGCTAGCGACAGGCCTAACACATGCAAGTCGAACGGGATTTAGTAGCTTGCTACTAATGAGAGTGGCGCACGGGTGAGTAACGCGTATGCAACCTGCCTGTAACAGGGGAATAGCTCCCTGAAAGGGGAATTAACACCGCATAAGACCACACTGCCGCATGGTAGAGTGGTAAAATATTTATAGGTTACAGATGGGCATGCGTGACATTAGCTAGTTGGTGAGG
>F0OV55004I0810
AGAGTTTGATCCTGGCTCAGATTGAACGCTGGCGGAATGCTTTACACATGCAAGTCGGGCGGCAGCATGGACTTCGGTCTGATGGCGAGCGGCGAACGGGTGAGTAATGCATCGGAACGTACCCAGTCGTGGGGGATAACTACGCGAAAGCGTAGCTAATACCGCATACGTCCTACGGGAGAAAGCAGGGGATCGCAAGACCTTGCGCGATTGGAGCGGCCGATGTCTGATTAGCTAGTTGGTGGGGTAAAGG
>F0OV55004IXEKZ
AGAGTTTGATCCTGGCTCAGAACGAACGTTAGCGGCGTGCTTAACACATGCAAGTCGAACGAGAAAGTATCTTCGGATATGAGTAGAGTGGCGCACGGGTGAGTAACACGTGGGTAACCTGCCCTTTGGAGGGGGACAACATCTGGAAACGGATGCTAATACCGCATAAGTCGTCTTCGGACGGGAAAGGTGGCTTCGGCTACCGCCAGAGGATGGGCCCGCGTCCCATCAGCTAGTTGGTAAGGTAACGGCTTACCAAGGCAACGACGGGTAG
>F0OV55004I2TZC
AGAGTTTGATCCTGGCTCAGAACGAACGCTGGCGGCGTGCTTAACACATGCAAGTCGAACGAGAAAGGGACTTCGGTCCTGAGTAGAGTGGCGCACGGGTGAGTAACACGTGGATAATCTACCCAATGATTCGGAGTAACACTTCGAAAGGGGTGCTAATACCGGATAGTCTGGCTTTTAATAGAAGTCGGTAAAGGATGCCTCTGCATATGCATTCGTCCGAGGATGAGCCCGCGTCTCATTAGCTAGGTTGGTGGGGTAAACCGG
>F0OV55004I7AMQ
AGAGTTTGATCCTGGCTCAGAATCAACGCTGGCGGCGTGCCTAACACATGCAAGTCGAACGAGAAAGTGGGGCTTGCTCCACGAGTAAAGTGGCAAACGGGTGAGTAACACGTGAACAACCTACCCTCGAGTGGGGAATAACACCGCGAAAGCGGTGCTAATACCGCATAACATCCCGGGGTCGCATGGTCCTGGGATCAAAAGCGCAAGTTGCTTGAGGAGGGGTTCACGGCTGATTAGCTAGTTGGTGAGGTAACGGCCCACCAAGG
>F0OV55004IHK9K
AGAGTTTGATCCTGGCTCAGGACGAACGCTGGCGGCGTGCCTAATACATGCAAGTCGAGCGGGGCTTTCTGCGTGAGGCCTTCGGGCGGATCGCAGGGAGCCCAGCGGCGAACGGGTGCGTAACACGTGGGCAACCTGCCCCGAGGACCGGGATAACTCCGGGAAACCGGAGCTAATACCGGATAGGACGGCGGACCGCATGGTCCGCCGTGGAAAGGCGGCGCAAGCTGCCACCTCGGGATGGGCCCGCGGCCCATTAGCTAGTTGGTGGGGTAACGG
>F0OV55004ICBZA
AGAGTTTGATCCTGGCTCAGAGCGAACGCTGGCGGCGTGCCTAACACATGCAAGTCGAACGAGAAAGCACCTTCGGGTGTGAGTACAGTGGCGCACGGGTGAGTAACACGTGAGTAATCTGCCCTAGGGTCCGGGACAACATCTCGAAAGGGGTGCTAATACCGGATAAGACCACACCTGGTTTGCCAGGAGTGGTAAAAGGTGGCCTCTTCATGAACGCTATTGCCTAAGGATGAGCTCGCGGCCC
>F0OV55004IPL2B
AGAGTTTGATCCTGGCTCAGGATGAACGCTGGCGGCGTGCCTAATACATGCAAGTCGAACGGGCATCATTGTTCGTAAGGATGGTGATGCTAGTGGCAGACGGGTGAGTAACACGTAGTTGACCTACCCTGGAAAGGTGGATAACGTCTCGAAAGGGATGCTAATACACCATAAGCACACGGAGGTTAGAGGCTCTGGGTGAAAAGGAGATCGAAAGGTTACCCGTTCCAGGAGGGGACTGCGGCCCATCAGCTAGTTGGTG
>F0OV55004H3UOA
AGAGTTTGATCCTGGCTCAGGATGAACGCTAGCGGCAGGCCTAACACATGCAAGTCGAACGGTAACGGTGCAGCAATGCAGCCGACGAGTGGCGCACGGGTGAGTAACGCGTATGCAACCTGCCTCCAACTGGGGGATAGCCCCGAGAAATTGGGATTAATACCCCGTAACGCGGGGCGGCCGCATGGCCGCCCCGCTAAAGCTCCGGCGGTTGGAGATGGGCATGCGTGGCATTAGCTAGTTGGTGGGGTAACGGCCCACCAAGG
>F0OV55004JB62Z
AGAGTTTGATCCTGGCTCAGAACGAACGCTGGCGGCGTGCCTAACACATGCAAGTCGGATGCGAAACCCGTCTTCGGAGGGGGAGTAGCATGGCAGACGGGTGAGGAACGCGTACCTGACCTGACACGCGAAGGGGGATAGTCACTCGAAAGGGGGTTGAATACCGCGTACGCTCTTGAGGTCGGACTCAGGAGGAGAGGTGGCCTCTGCATGCATGCTACTGTCGTGCGAGGGGGGTGCGTCCTATTAGTTAGTTGGTG
>F0OV55004ISCPB
AGAGTTTGATCCTGGCTCAGAACGAACGCTGGCGGCAGGCCTAACACATGCAAGTCGAACGAAGCCTTCGGGCTTAGTGGCGGACGGGTGAGTAACGCGTGGGAACGTGCCTTTCACTACGGAATAGTCCCGGGAAACTGGGTTTAATGCCGTATACGCCCTTCGGGGAAGAATTCGGTGAAAGATCGGCCCGCGTTAGATTAGGTAGTTGGTGGGGTAATGGCCTACCAAGCCTACGATCTATAGCTGGTTTTAGAGGATGATCAGCCACACTGGG
>F0OV55004INV9W
AGAGTTTGATCCTGGCTCAGGATGAACGCTGGCGGCGTGCCTAATACATGCAAGTCGAACGCACTAGTTTACTAGTGAGTGGCGAACGGGTGAGTAACACGTAGGTAACCTGCCCTTAAGACGAGGATAACCATTGGAAACGATGGCTAAGACTGGATAGGAATATTTAAGGCATCTTAAATATTTTAAAAGACCTAGCAATAGGTATGCTTAAGGAGGGGCCTGCGGCGCATTAGTTAGTTGGTGAGGTGAGAGCTCACCAAGACG
>F0OV55004IJC31
AGAGTTTGATCCTGGCTCAGGATGAACGCTGGCGGCGTGCTTAACACATGCAAGTCTAGGAAAGACTTCGAGCTTGCTTGAAGTGGAAACTGGCGAACGGGTGAGTAACACGTAGATAACCTACCCAGAGGCGGGGGATAACGTCGAGAAATCGGCACTAATACCGCATATAATTTTAGATTAATTTTTTAAAATTAAAGGGGGCTTCGGCTCTCACCTTTGGATGGGTCTGCGTCTGATTAGCTTGTTGGTGGGGTAATGGCTCACCAAGGCTACG
>F0OV55004JLMWR
AGAGTTTGATCCTGGCTCAGATTGAACGCTGGCGGAATGCTTTACACATGCAAGTCGGGCGGCAGCATGGACTTCGGTCTGATGGCGAGCGGCGAACGGGTGAGTAATGCATCGGAACGTACCCAGTCGTGGGGGATAACGTAGCGAAAGTTACGCTAATACCGCATACGTCCTACGGGAGAAAGCAGGGGATCGCAAGACCTTGCGCGATTGGAGCGGCCGATGTCTGATTAGCTAGTTGGTGGGGTAAAGGCT
>F0OV55004IH3DP
AGAGTTTGATCCTGGCTCAGGATGAACGCTGGCGGCATGCCTAATACATGCAAGTCGAACGAACTAGTTTACTAGTTAGTGGCGAACGGGTGAGTAACACGTAGATAACCAGCCCTTAAGACGAGGATAACCCGGGGAAACCTGGACTAATACTGGATAGGAGCTATTTTCAAAAGAGGATAGTTTTAAAGGTGCCCTAAAGCACCGCTAAAGGCTGGGACTGCGTCGCATTAGCTAGTTGGTGGGGTAACGGCCTACCAAGGCAACGATGCGTAG
>F0OV55004H4UQL
AGAGTTTGATCCTGGCTCAGGATGAACGCTAGCGGCAGGCTTAATACATGCAAGTCGTGGGGCAGCGCAGTGTAGCAATACATGGGCGGCGACCGGCAAACGGGTGCGGAACACGTACACAACCTTCCTACAAGTGGGGAATAGCCCAGAGAAACTTGGATTAATACCCCGTAACATATAAAGATGGCATCATTTTTATATTATAGCTACGGCGCTTGTTGATGGGTGTGCGGCTGATTAGGTAGTTGGTGGGGTAAT
>F0OV55004JCVXX
AGAGTTTGATCCTGGCTCAGGATGAACGCTAGCGGCAGGCCTAACACATGCAAGTCGAGGGGTAGCAGGGTAGCAATATCGCTGACGACCGGCGCACGGGTGAGTAATGCATATGCAACCTTCCTTTAACTGGGGCATAGCCCGGAGAAATTCGGATTAATACCCCATAACATCATGAGAAGGCATCTTTTTATGATTAAAGCTCCGGCGGTTAAAGATGGGCATATGCGCCATTAGCTTGTTGGTGAGG
>F0OV55004I2UIC
AGAGTTTGATCCTGGCTCAGAACGAACGCTGGCGGCAGGCTTAACACATGCAAGTCGAGCGCTCTCTTCGGAGGGAGCGGCGGACGGGTGAGTAACGCGTGGGAACGTGCCCAAAGATACGGAACAACCGCTGGAAACGGCGGCTAATGCCGTATGTGCCCTACGGGGGAAAGATTTATCGCCTTTGGATCGGCCCGCGTCGGATTAGGTAGTTGGTGGGGTAACGGCCTACCAAGCCGACGATCCGTAGCTGGTTTGAGAGG
>F0OV55004I25TF
AGAGTTTGATCCTGGCTCAGGATGAACGCTGACAGAATGCTTAACACATGCAAGTCGACGAGAAAGAGCTTTCGGGCTTGAGTAAAGTGGCGGACGGGTGAGTAACGCGTAAAGAACTTGCCCTGTAGACTGGGATAACAGTCCGAAAGGATTGCTAATACCGGATATTATGTATTTAAGGCATCTTAGATATATGAAAGCTAAGGCGCTACAGGAGAGCTTTGCGTCCTATTAGCTAGTTGGTGAGGTAAAGGCT
>F0OV55004H4H8B
AGAGTTTGATCCTGGCTCAGGACGAACGCTGGCGGCGTGCCTAACACATGCAAGTCGAACGGACCTTTTCGAATAGCTTGCTAGGAGAAAAGGTTAGTGGCGGACGGGTGAGTAACGCGTGGGCAATCTACCCTATTGACCGGGATAACACCGGGAAACTGGTGCTAATACCGGATAAGCTTATCTCAAGGCATCTTGAGGTAAGGAAAAGGAGGCCTCTGACGCAAGCTTCCGCGATAGGATGAGCCCGCGTCCCATTAGCTAGTTGGCGGGG
>F0OV55004IBOOB
AGAGTTTGATCCTGGCTCAGGACGAACGCTGGCGGCATGCTTAACACATGCAAGTCGAACGGTAACAGGCCTTCGGGCGCTGACGAGTGGCGGACGGGTGAGTAATACATGGGAATCTGCCCTTAGGTGGGGGATAACGTTGGGAAACTAACGCTAATACCGCATAACCTCTTCGGAGCAAAGCGTGGGATCTTCGGACCACGTGCCAAAGGATGAGCCCATGTCTGATTAGCTAGTTGGTGAGGTAATGGCTCACCAAGGCG
>F0OV55004IEFMY
AGAGTTTGATCCTGGCTCAGAACGAACGCTGGCGGCAGGCCTAACACATGCAAGTCGAACGCCCTCTTCGGAGGGAGTGGCAGACGGGTGAGTAACGCGTGGGAACGTACCCTTCGGTTCGGAACAACTCTTGGAAACAAGGGCTAATACCGGATGCGTCCGTAAGGAGAAAGATTTATCGCCGAAGGATCGGCCCGCGTTGGATTAGCTTGTTGGCGGGGTAATGGCCCACCAAGGCGACGATCCATGGCTGGTCTGAGAGG
>F0OV55004IFR8K
AGAGTTTGATCCTGGCTCAGAACGAACGCTGGCGGCAGGCCTAACACATGCAAGTCGAGCGAGATCTTCGGATCTAGCGGCGGACGGGTGAGTAACGCGTGGGAACGTACCCTCCTCTGCGGGATAGCCACTGGAAACGGTGAGTAATACCGCATACGACCTACGGGTGAAAGTGGGGGACCTTCGGGCCTCACGCTATTGGATGAGCCTATGTCAGATTAGCTAGTTGGTGGGGTAAAGGCCTACCAAGGCGACGAT
>F0OV55004ILBG4
AGAGTTTGATCCTGGCTCAGGATTAACGCTGGCGGCGTGCTTAACACATGCAAGTCGAACGAGAAAGGGGACTTCGGTCCCTGAGTACAGTGGCGCACGGGTGAGTAACACGTGGGTAATCTACCCGGAGATTCGGGACAACATCTCGAAAGGGGTGCTAATACCGGATAAGCCTACGACGTCTTCGGACGACGCAGGAAAAGGTGGGGATTTTTCGGAACCTACCGTCCCCGGATGAGCCCGCGGCCCATTAGCTAGTTGGCGGGGTAATGGCCCACCAAGGCGACGATGGG
>F0OV55004IWR4H
AGAGTTTGATCCTGGCTCAGGACGAACGCTGGCGGCGTGGATTAGGCATGCAAGTCGAACGGTAGTATTTCTTTCGGGAGATATGAGAGTGGCGAACGGGTGAGTAACGCGTAGGTGATCTACCTTCAAGTGGGGGACAACCCAGGGAAACTTGGGCTAATACCGCATGTGGCAGCAATGCTAAAGCCGGCCTCTGTATATGCTGGTGCTTGGAGATGAGCTTGCGTCTGATTAGCTAGTTGGTGGGGTAAAGG
>F0OV55004H3X5Z
AGAGTTTGATCCTGGCTCAGAACGAACGCTGGCGGCAGGCCTAACACATGCAAGTCGAGCGAGATCTTCGGATCTAGCGGCGGACGGGTGAGTAACGCGTGGGAACGTACCCTCTTCTGCGGGATAGCCACTGGAAACGGTGAGTAATACCGCATACGCCCTTCGGGGAAGATTTATCGGAGGAGGATCGGCCCGCGTTGGATTAGGTAGTTGGTGGGGTAAGTGGCCTACCAAGCCTACGATCCATAGCTGGTTTTA
>F0OV55004IHZUK
AGAGTTTGATCCTGGCTCAGGATGAACGCTGGCGGCGTGCCTAACACATGCAAGTCGAGCGCGATTAGTTGGAACGGCGACTTCGGTCAAAGAGAAAACTATGAAAGCGGCGGACGGGTGAGTAACGCGTGAGCAACCTGCCCTGTACAGGGGGATAGCCACTGGAAACGGTGATTAATACCCCATAACCCCATTGGATCGCATGGTCTGATGGGCGAAGCCTTGGCGGTACAGGATGGGCTCGCGTCTGATTAG
>F0OV55004IBMF9
AGAGTTTGATCCTGGCTCAGAACGAACGCTGGCGGCGTGCTTAACACATGCAAGTCGTACGAGAAAGTTTCCTTCGGGAGGTGAGTAGAGTGGCGCACGGGTGAGTAACACGTGGATAATCTGCCCAATGGACCGGGATAACACTTCGAAAGGGGTGCTAATACCGGATAAGCCCACAGGCTCTTCGGAGCTTGCGGGAAAAGGTGGGGACCTTCGGGCCTGCCGTCATTGGATGAGTCCGCGGCCCATTAGCTAGTTGGTAGGGTAATGGCCT
>F0OV55004ILVCP
AGAGTTTGATCCTGGCTCAGAATCAACGCTGGCGGCGTGCCTAACACATGCAAGTCGAACGAGAAAGTGGGGGTAACTTCACGAGTAAAGTGGCAGACGGGTGAGTAACACGTGAACAACCTACCCTTGAGTGTGGAATAACACCGCGAAAGCGGTGCTAATACCGCATAACATCTCCGGGTCGCATGATCTGGAGATCAAAAGCGCAAGTTGCTTGAGGAGGGGTTCGCGCCTGATTAGCTAGTTGGTGAGGTAACGG
>F0OV55004H7L67
AGAGTTTGATCCTGGCTCAGGACGAACGCTGGCGGCGTGCCTAACACATGCAAGTCGAATGCGAACGCGGCTTTCGGGCGGCAAGTAGCATGGCAGACGGGTGAGGAGCACGTATCTGACCGGACACATCATGGGGGATGCCCTTGCGAAAGTGGGGATAATACCGCATACGCTCGTCGCCGTAGCAGGCGAGGAGGAAAGCTGGCCTCTGGGAACATGCTGGCGTGGTGTGAGGGGGATGCGG
>F0OV55004JGJML
AGAGTTTGATCCTGGCTCAGGATGAACGCTAGCGACAGGCCTAACACATGCAAGTCGAGGGGTAACATGAGAGCTTGCTCTTGATGACGACCGGCGCACGGGTGAGTAACGCGTATGCAACCTTCCTTTAACAGGAGAATAGCCCCCGGAAACGGGGATTAATGCTCCATAGCAATTATTTGCCACCTGACAGATAATTTAAAGTTCCGACGGTTAAAGATGGGCATGCGTGACATTAGCCAGTTGGCGGGGTAACGGCCC
>F0OV55004I2JQ5
AGAGTTTGATCCTGGCTCAGGACGAACGCTGGCGGCGTGGATTAGGCATGCAAGTCGAACGCGAAAGGACTGCTTCGGCAGACCGAGTAGAGTGGCGAACGGGTGAGTAACGCGTAGGTAACCTGCCTGAGAGTTTGGGATAACACTGCAAACGTGGTGCTAATACCGGATGAGGCCTGCTATTCGCATGGGTAGTGGGTTAAAGCGGGCGCAAGCCTGTGCTCACAGATGGACCTGCGTCTCATTAG
>F0OV55004I4P0A
AGAGTTTGATCCTGGCTCAGGACGAACGCTGGCGGCAGGCTTAACACATGCAAGTCGAACGGTAACAGATAGAAGCTTGCTTCTATGCTGACGAGTGGCGCACGGGTGAGTAATATATAGGTAATGTGCCCCGCAGACCGGGATAGCCACTGGAAACGGTGATTAATACTGGATACTCCTTCTTCTTTTAAGAGAGGTTGGGAAATGGATTCCGCTGCGGGATCGGCCTATATCCTATCAGGTAGTTGGTGAGGTAAG
>F0OV55004IV4NN
AGAGTTTGATCCTGGCTCAGGACGAACGCTGGCGGCGTGCCTAATACATGCAAGTCGAGCGGACCGAAGGGAGCTTGCTCCTTTAGGTTAGCGGCGGACGGGTGAGTAACACGTGGGCAACCTGCCCTGCAGACTGGGATAACTTCGGGAAACCGGAGCTAATACCGGATAACACCGAAAACCGCATGGTTTTCGGTTGAAAGGCGGCATTAGCTGTCACTGCAGGATGGGCCCGCGGCGCATTAGCTAGTTGGTGAGGTAACGGCTC
>F0OV55004IA2EJ
AGAGTTTGATCCTGGCTCAGAACGAACGCTGGCGGCAGGCTTAACACATGCAAGTCGAACGCACTCTTCGGAGTGAGTGGCAGACGGGTGAGTAACGCGTGGGAACCTACCTAGTGGTACGGAATAGCCTCGGGAAACTGGGAGTAATACCGTATACGCCCCAAGGGGGAAAGATTTATCGCCATTAGATGGGCCCGCGTTAGATTAGCTAGTTGGTGGGGTAAAAGCCTACCAAGGCGACGATCTATAGCTGGTCTGA
>F0OV55004IHA2O
AGAGTTTGATCCTGGCTCAGAACGAACGCTGGCGGCATGCCTAACACATGCAAGTCGAACGAACCCTTCGGGGTGAGTGGCGCACGGGTGCGTAACGCGTGGGAACCTGCCCTTAGGTTCGGAATAACTCAGAGAAATTTGAGCTAATACCGGATAATGTCTTCGGACCAAAGATTTATCGCCTTTGGATGGGCCCGCGTTGGATTAGCTAGTTGGTGGGGTAAAGGCCTACCAAGGCGACGATCCATAGCTGGTCTGAGAGGATGAT
>F0OV55004H9ZNL
AGAGTTTGATCCTGGCTCAGGATGAACGCTGACAGAATGCTTAACACATGCAAGTCGACTTGAGAATCCTTCGGGGTTGATAGGGTGGCAGACGGGTGAGTAACGCGTGGGAACATACCCAGTGGTACGGAACAACTCAGGGAAACTTGGGCTAATACCGTATACGCCCTACGGGGGAAAGATTTATCGCCATTGGATTGGCCCGCGTTGGATTAGCTAGTTGGTGGGGTAACGGCCTACCAAGGCGACGATCCATAGCTGGTCTGAGAGGA
>F0OV55004IMYS3
AGAGTTTGATCCTGGCTCAGGACGAACGCTGGCGGCGTGCTTAACACATGCAAGTCGAACGGTGAACCGGGTTTCGGCCCGGGGATCAGTGGCGAACGGGTGCGTAACACGTGGGTAACCTGCCCCAGACACTGGGATAACTCCGGGAAACCGGAGCTAATACCGGATAACACCGAAAACCGCATGGTTTTCGGTTGAAAGGCGGCTTTTAGCTGTCACTGCAGGATGGGCCCGCGGCGCATTAGCTAGTTGGTGAGGTAACGGCTCACCAAGGCGACGATGCG
>F0OV55004IXKTI
AGAGTTTGATCCTGGCTCAGGATGAACGCTGGCGGCGTGCCTAACACATGCAAGTCGAGCGCGATTAGTTGGAACAGAAACTTCGGTTGAAGGGAAGACTATGAAAGCGGCGGACGGGTGAGTAACGCGTGAGCAACCTGCCCTGTACAGGGGGATAGCCACTGGAAACGGTGATTAATACCCCATAATCCCAATAGGTCACATGGCCTGCTGGGCAAAGCCTTGGCGGTACAGGATGGGCTCGCGTCTGATTAG
>F0OV55004IZJLH
AGAGTTTGATCCTGGCTCAGAACTAACGCTAGCGGCGTGCCTAACACATGCAAGTCTTACGAGAAAGTCCCCTTCGGGGGATGAGTAAAGTGGCGCACGGGTGAGTAACACGTGGATAATCTACCCTTCAGTCGGGAATAACTCATCGAAAGATGGGATAATACGCGATGACGCCTCTCCGTTCCGGCGGAGCGGCCAAAGGTGGCCTCTCTATAGAAGCTGTCGCTGAAGGATGAGTTCGCGCACCATTAGCTTGTTGG
>F0OV55004IN9TY
AGAGTTTGATCCTGGCTCAGGACGAACGCTGGCGGCGTGCCTAATACATGCAAGTCGAGCGGGGCTTTCTGCGTGAGGCCTTCGGGCGGATCGCAGGGAGCCCAGCGGCGAACGGGTGCGTAACACGTGGGCAACCTGCCCCGAGGACCGGGATAACTCCGGGAAACCGGAGCTAATACCGGATAGGACGGCGGACCGCATGGTCCGCCGTGGAAAGGCGGCGCGAGCTGCCACCTCGGGATGGGCCCGCGGCCCATTAGCTAGTTGGTGGGGTAACGG
>F0OV55004H7UR2
AGAGTTTGATCCTGGCTCAGAACGAACGCTGGCGGCGCGTTTTAAGCATGCAAGTCGAGCGGCAAGGGCCTTCGGGCCCCTAGAGCGGCGGACGGGTGAGTAACACGTGGACAATCTGCCCCCCGGCCGGGGATAGCCCAGGGAAACCTGGATTAATACCGGATGAGACGGGACCCGCGAAGGCGGGATCCGGGAAAGGCGCTACGGCGCCGCCGGGGGATGAGTCTGCGTCCCATTAGCTAGACGGCGGGGTAACGGCCCACCGTGGCGACGATGGGTAGCCGG
>F0OV55004H3H0Z
AGAGTTTGATCCTGGCTCAGAACGAACGCTGGCGGCAGGCCTAACACATGCAAGTCGAACGACATAGTGGCAGACGGGTGAGTAACGCGTGGGAACGTACCTTTCGCTACGGAATAGCTCTTGGAAACGAGTGGTAATACCGTATACGCCCTCCGGGGGAAAGATTTATCGGCGAAAGATCGGCCCGCGTTAGATTAGGTAGTTGGTGGGGTAATGGCCTACCAAGCCTACGATCTATAGCTGGTCTGAGAGGATGATCAGCCACACTGGG
>F0OV55004IBO4M
AGAGTTTGATCCTGGCTCAGATTGAACGCTGGCGGCATGCTTAACACATGCAAGTCGAACGGAAACGATGGTAGCTTGCTACCAGGCGTCGAGTGGCGGACGGGTGAGTAATGCATGGGAATCTGCCTATCAGTGGGGGATAACTTGGGGAAACTCAAGCTAATACCGCATATTCTCTACGGAGGAAAGGCTTCGGTCGCTACTGGATGAGCCCATGTTGGATTAGCTTGTTGGCGGGGTAACGGCCCACCAAGG
>F0OV55004I71TJ
AGAGTTTGATCCTGGCTCAGAGTGAACGCTGGCGGCAGGCCTAACACATGCAAGTCGAGCGAAGCCTTCGGGCTTAGCGGCGGACGGGTGAGTAACGCGTGGGAACGTGCCCTTTGCTACGGAATAGCCCCGGGAAACTGGGAGTAATACCGTATGTGCCCTTCGGGGGAAAGATTTATCGGCAAAGGATCGGCCCGCGTTGGATTAGGTAGTTGGTGGGGTAATGGCCTACCAAGCCGACGATCCATAGCTGGTTTTAGAGGATGATCAGCCAC
>F0OV55004IW1ZT
AGAGTTTGATCCTGGCTCAGAACTAACGCTAGCGGCGTGCCTAACACATGCAAGTCTTACGAGAAAGTCCCGTTCGCGGGATGAGTAAAGTGGCGCACGGGTGAGTAACGCGTGGATAATCTGCCCATTGGACTGGGATAACTGTTGGAAACGATAGCTAATACCGGATAGGTGATTTGAAGGCATCTTCGAATCATTAAAGTAGGGTCACTACACCAATGGATGAGTTTATGGCGCATTAGTTAGTTGGCGGGGTAACGGCCC
>F0OV55004H8YA0
AGAGTTTGATCCTGGCTCAGAATGAACGCTGGCGGCGTGCCTAATACATGCAAGTCGAACGAGAAACGGTCCAGCTTGCTGGATGCAGTCTAAGTGGCGCACGGGTGAGTAATGTATAGTTAACGTGCCCTTCGGACGGGGATAACAGTTGGAAACGACTGCTAATACCCGATACTCCGGTCTGCTTAATGCGGATCGGGAAATGTTTTTTCGCCGAAGGATCGGGCTATATCGTATCAGCTTGTTGGTGAGGTAATGG
>F0OV55004JAWH0
AGAGTTTGATCCTGGCTCAGAACGAACGCTGGCGGCGCGTTTTAAGCATGCAAGTCGAGGGAGAATCCGGTGCTTGCACTGGAGGGAACCGGCGAACGGGTGAGTAACACGTAGATAATCTGCCTTGAGGTTGGGGATAGCCTGTGGAAACACAGGGTAATACCGAATAAGCCCTACGGGGGAAAGGTGCTAAGGCACCGCCTTGAGATGAGTCTGCGGCTCATTAGCCTGTTGGTGGGGTAAAGGCCTACCAAGGCGACGATGAGTAGCCGG
>F0OV55004IEQCP
AGAGTTTGATCCTGGCTCAGGACGAACGCTGGCGGCGTGCTTAACACATGCAAGTCGAACGAGGCGGAAGGGGGCAACTCCTTCCAGTCGAGTGGCGGACGGGTGAGTAACACGTGGGTACCCTGCCCGGAAGTGGGGAATACCTCGGGGAAACTCGAGCTAATTCCGCATGACATCTTCGGGACGAAAGTCCTGACGATCAAAGCGGGGTCGCAAGATCTCGCGCTACCGGATGGGCCCGCGCCCGATTAGCTAGTTGGCGAGGTAACGGCTC
>F0OV55004IF0AR
AGAGTTTGATCCTGGCTCAGATTGAACGCTGGCGGCATGCTTAACACATGCAAGTCGAACGGTAACAGGCCCTTCGGGGTGCTGACGAGTGGCGGACGGGTGAGTAACGCATAGGAATCTGCCCATTAGTGGGGGACAACCCGGGGAAACTCGGGCTAATACCGCATACGCCCTTCGGGGAAAGGCTTCGGCCGCTAATGGATGAGCCTATGTCCGATTAGCTGGTTGGTGAGGTAACGGCCCACCAAGGCGACGATTGGTAGCCG
>F0OV55004H3IS1
AGAGTTTGATCCTGGCTCAGGACGAACGCTGGCGGCGTGCCTAATACATGCAAGTCGAGCGGACCGGAGGGAGCTTGCTCCTTTAGGTTAGCGGCGGACGGGTGAGTAACACGTGGGCAACCTGCCCTGCAGACTGGGATAACTTCGGGAAACCGGAGCTAATACCGGATAACACCGAAAACCGCATGGTTTTCGGTTGAAAGGCGGCATTAGCTGTCACTGCAGGATGAGCCCGCGGCGCATTAGCTAGTTGGTGAGGTAACGGCT
>F0OV55004JGLGT
AGAGTTTGATCCTGGCTCAGAACGAACGCTGGCGGCGTGCCTAACACATGCAAGTCGAACGAGAAAGGGACTTCGGTCCTGAGTAGAGTGGCGCACGGGTGAGTAACACGTGGATAATCTGCCTGATAATCCGGGATAACCTCTCGAAAGAGGAGCTAATACCGGATAAGCCCACAGCCTCCTCGGAGGCAGCGGGAAAAGATGGCCTCCTCATGAAAGCTATTGTTATCAGATGAGTCCGCGGTCCATTAG
>F0OV55004IH5DK
AGAGTTTGATCCTGGCTCAGGACGAACGCTGGCGGCGTGCCTAACGCATGCAAGTCGAGCGAGGGGAGGTCGCAAGACCGAACCTAGCGGCGAACGGGTGAGTAACACGTGGGTAATCTGCCTTTGAGACGGGGATAGCCCCGGGAAACTGGGGATAATACCGGATGTGATCCAGCTGACGGAGGTTAGTTGGAGGAAAGGCGCAAGCCGCTCATAGATGAGCCCGCGGCCCATTAGCTAGTTGGTAGGGTAAAGGCCTACCAAGGCGACGA
>F0OV55004IDUOX
AGAGTTTGATCCTGGCTCAGAACGAACGCTGGCGGCATGCCTAACACATGCAAGTCGAACGAGACCTTCGGGTCTAGTGGCGGACGGGTGAGTAACGCGTGGGAACCTGCACTTCAGTGGGGGATAACGACGGGAAACTGTCGCTAATACCGCATACGCCTACGGGGAAAGATTTATCGCTGAAGGATGGGCCCGCGTCGGATTAGCTAGTTGGTGAGGTAACGGCTCACCAAGGCGACGATCCGTAGCTGGTCTAAGAGG
>F0OV55004H7UGX
AGAGTTTGATCCTGGCTCAGGACGAACGCTGGCGGCGTGCCTAACACATGCAAGTCTACTCAGCAATGGGTGGCGAACGGGTGAGTAACGCGTAGATAATCTGCCCTTTAATCACGGATAACCTAGTGAAAACTGGACTAATACGGGATATTATCACTGATTGGCATCAATGGTGATGAAAGACTACGGGTCGTTAAAGGATGAGTCTGCGTATCATTAGCTAGTTGGCGGGGTAACGGCCCACCAAGGCAACG
>F0OV55004H2S78
AGAGTTTGATCCTGGCTCAGGATGAACGCTGGCGGCGTGCCTAACACATGTAAGTCGAACGATGAAGCCCGCTTTTAGTGGGTGGATTAGTGGCGAACGGGTGAGTAACACGTAGGTGACCTGCCCTAGAGAGGAGAATAACCATGCGAAAGCGTGGCTAATACTCCATACGCTCGGTTATTCGTTTAGCCGAGTAAAGCTACGGCGCTCTGGGAGGGGCCTGCGGCCCATCAGCTAGTTGGTAGGGTAATGGCCTACCAAGGCTA
>F0OV55004JH7S0
AGAGTTTGATCCTGGCTCAGATTGAACGCTGGCGGCATGCTTAACACATACAAGTCGAACGGCAGCACGGGTGCTTGCACCTGGTGGCGAGTGGCGGACGGGTGAGTAATGCATAGGAATCTGCCTAGTAGTGGGGGACAACCTGGGGAAACTCAGGCTAATACCGCATACGCCCTACGGGGAAAGCAGGGGATCTTCGGACCTTGTACTATTAGATGAGCCTATGTCCTATCAGCTAGTTGGTGGGGTAAAAGCCT
>F0OV55004IRKF2
AGAGTTTGATCCTGGCTCAGATTGAACGCTGGCGGCATGCCTTACACATGCAAGTCGAGCGGCAGCGCGGGGGCAACCCTGGCGGCGAGCGGCGAACGGGTGAGTAATACATCGGAACGTGTCCAGTAGCGGGGGATAACCTGTCGAAAGATAGGCTAATACCGCATACGACCTACGGGTGAAAGCGGGGGACCGCAAGGCCTCGCACTATTGGAGCGGCCGATGTCGGATTAGCTAGTTGGCGGGGTAAAAGCCCACCAAGGCGACG
>F0OV55004IWAM2
AGAGTTTGATCCTGGCTCAGGACGAACGCTGGCGGCGTGCTTAACACATGCAAGTCAAGGGGAAAGGTTAATTTCGGTTGACCGAGTATACTGGCGAACGGGTGAGTAACGCGTAGGTAACCTGCCTGAGAGTTTGGGATAACACTGCAAACGTGGTGCTAATACCGGATGAGGCCTGCTATTCGCATGGGTAGTGGGTTAAAGCGGGCGCAAGCCTGTGCTCACAGATGGACCTGCGTCTCATTAGCTAGTTGGCGGGGTAA
>F0OV55004IT6JS
AGAGTTTGATCCTGGCTCAGGATGAACGCTAGCGGCGGGCCTAACACATGCAAGCCGAGGGGTAAGGTCTTGCTTGCAAGACACACGACCGGCAAACGGGTGAGTAACGCGTATGCAACCTGCCTTTAACTGGGGGACAGCCCCGAGAAATCGGGATTAATACCGCATAATATTACGAAGTCGCATGATTTTGTAATTAAAACTCCGGTGGTTAAAGATGGGCATGCGTGACATTAGCTTGTTGGTGAGGTAACGGCTCACCAAGGCTACG
>F0OV55004H3FCI
AGAGTTTGATCCTGGCTCAGGATGAACGCTGGCGGCGTGCCTAATACATGCAAGTCGAACGCACTAGTTTACTAGTGAGTGGCGAACGGGTGAGTAACACGTAGGTAATCTGCCCTTAAGACGAGGATAACCGTTGGAAACGATGGCTAAGACCGGATAGGAATATTTAAGGCATCTTAGATATTTTAAAAGACACTTGTGTATGCTTAAGGAGGAACCTGCGGCGCATTAGTTAGTTGGTGAGGTAACGGCTCACCAAGACG
>F0OV55004II22R
AGAGTTTGATCCTGGCTCAGAATGAACGCTGGCGGCGTGGATTAGGCATGCAAGTCGAACGAGAAAGTGAAATTTATTTCATGAGTAGAGTGGCGAACGGGTGAGTAACGCGTGGGAAACCTACCCTTGAGTGGGGGATAACATTTCTAACGGAATGCTAATACCGCATAATATTCTCTGGCGCATGTCAGAGAATCGAAGGTGGCCTCTACTTGTAAGCTATCGCTTAAGGATGGTCCCGCGTCCAATTAGCTAGTTGG
>F0OV55004IEXLS
AGAGTTTGATCCTGGCTCAGGACGAACGCTGGCGGCGTGCCTAACACATGCAAGTCGAGCGCGATTAATTGGACTGGAGGCTTCGGCCAAAGGGAAGATTATGAAAGCGGCGGACGGGTGAGTAACGCGTGAGCAACCTGCCCTGTACAGGGGGATAGCCACTGGAAACGGTGATTAATACCCCATAAACCCAAAGGATCGCATGATCTAATGGGCAAAGTCCAAACGGTACAGGATGGGCTCGCGTCTGATTAGCTAGTTGG
>F0OV55004I0GBK
AGAGTTTGATCCTGGCTCAGGATGAACGCTGGCGGCGTGCTTAACACATGTAAGTCGAACGGTGAAGCCCGTCTTTGACGGGCGGATCAGTGGCGAACGGGTGAGTAATGCATCGGAACGTACCCAGTCGTGGGGGATAACTACGCGAAAGCGTAGCTAATACCGCATACGTCCTACGGGAGAAAGCAGGGGATCGCAAGACCTTGCGCGATTGGAGCGGCCGATGTCTGATTAGCTAGTTGGTGGGGTAAAGGCTCACCAAGGCG
>F0OV55004IOT7U
AGAGTTTGATCCTGGCTCAGAACGAACGCTGGCGGCAGGCCTAACACATGCAAGTCGAACGCACCTTCGGGTGAGTGGCGCACGGGTGAGTAACGCGTGGGAACCCACCCTGGAGTACGGAATAACCGCGGGAAACTGCGGCTAATACCGTATACGCCCTTCGGGGGAAAGATTTATCGCTCCAGGACGGGCCCGCGTTGGATTAGGTAGTTGGTGTGGTAAGGGCGCACCAAGCCGACGATCCATAGCTGGTCTGAGAGG
>F0OV55004IS3I5
AGAGTTTGATCCTGGCTCAGAGTGAACGCTGGCGGCATGCCTAACACATGCAAGTCGAACGGATCTTGGCAGTTTATCGTCAGGGTTAGTGGCAAACGGGTGAGTAACACGTGGAAAATTTGCCTTTGAGAAGGGGATAACACCGGGAAACCGGAGCTAATACCGCATGAGACCACATCTCCATAGGGAGAAGGGGTTAAAGTTCCGCAAGGGACGCTTGAAGAGAATTCCACGGCCTATCAGCTTGTTGGTGAGGTAACGGCTCACCAAGG
>F0OV55004H3YEG
AGAGTTTGATCCTGGCTCAGATTGAACGCTGGCGGCAGGCCTAACACATGCAAGTCGAGCGGTAGCACAGAGAAGCTTGCTTCTTGGGTGACGAGCGGCGGACGGGTGAGTAACGCGTGGGAATCTACCTGGTAGTGGGGGACAACAGTCGGAAACGACTGCTAATACCGCATACGCCCTTAGGGGGAAAGTGGGGGATCTTCGGACCTCACGCTATCAGATGAGCCCGCGTCGGATTAGCTTGTTGGTGAGGTAAGAG
>F0OV55004H63D6
AGAGTTTGATCCTGGCTCAGGATGAACGCTGGCGGCATGCCTAATACATGCAAGTCGAACGAATTGACCTTCGGGTCAGTTAGTGGCGAACGGGTGAGTAACACGTAGATAACCAACCCTAAAGACGAGGATAACCCGGGGAAACCTGGACTAATACTGGATAGGAGCTATTTTCAAAAGAGGATAGTTTTAAAGATGCCTTAAAGCATCGCTATAGGCTGGGACTGCGTCGCATTAGCTAGTTGGTGGAGTAACGGCCCACCAAGGCAACGA
>F0OV55004IJ6IT
AGAGTTTGATCCTGGCTCAGGATGAACGCTAGCGGCAGGCTTAACACATGCAAGTCGAGGGGTAACGATGGCTTCGGCCAGGCGACGACCGGCGCACGGGTGAGTAACGCGTATGCAACCTACCTTCAACTGGGGGATAGCCCAGGGAAACTTGGATTAACACCCCATAGTTTAGCGGATCCGCATGTTTCCGTTAATAAAGTTCCGGCGGTTGAAGATGGGCATGCGTGCCATTAGATAGTTGGTGAGGTAACGGCTCACCAAGT
>F0OV55004JDTLO
AGAGTTTGATCCTGGCTCAGGACGAACGCTGGCGGCGTGGATTAGGCATGCAAGTCGAACGGTAGTATTTCTTTCGGGAGATATGAGAGTGGCGAACGGGTGAGTAACGCGTAGGTGATCTACCTTCAAGTGGGGGACAACCCAGGGAAACTTGGGCTAATACCGCATGTGGCAGCAATGCTAAAGCCGGCCTCTGTATATGCTGGTGCTTGGAGATGAGCTTGCGTCTGATTAGCTAGTTGGTGGGGTAACGG
>F0OV55004IJI4A
AGAGTTTGATCCTGGCTCAGGACGAACGCTGGCGGCGTGCTTAACACATGCAAGTCGAACGGGGCATACAGATAGCTTGCTAGAAGTATGTTTAGTGGCGGACGGGTGAGTAACGCGTGAATACCTGTCCATCGGAGGGGGACAACGGCTGGAAACGGCCGCTAATACCGCGTAAGCCGAGAGGTGAAAGGTTACCTTAGGGTAGCCGCCGATGGGGGGTTCGCGTCCTATCAGCTAGTTGGTGGGTAAGGCGTACCCAACGGACGGAAGAACCGGGTAGCGGTGGT
>F0OV55004I8355
AGAGTTTGATCCTGGCTCAGAGTGAACGCTGGCGGCGTGCTTAACACATGCAAGTCGAACGGCAGCACGGGCTTCGGCCTGGTGGCGTGTGGCGCACGGGTGCGTAACGCGTATGCAACCTACCTTATACAGGAGGATAGCCCATGGAAACGTGGATTAATACTCCATAATATATACTAACTGCATGGTTAATATATTAAAGAAATTTGGTTAAGGATGGGCATGCGTGACATTAGGTAGTTGGTGAGGTAACGG
>F0OV55004I68OK
AGAGTTTGATCCTGGCTCAGGATGAACGCTGGCGGCGTGCCTAACACATGCAAGTCGAGCGATTTACTTCGGTAAAGAGCGGCGGACGGGTGAGTAACGCGTGGGTAACCTGCCCTGTACACACGGATAACATACCGAAAGGTATGCTAATACGAGATAATATACTTTTATCGCATGGTAGAAGTATCAAAGCTCCAGCGGTACAGGATGGACCCGCGTCTGATTAGCTAGTTGGTAAGGTAACGGCTTACCAAGGCGACGAT
>F0OV55004IEL8G
AGAGTTTGATCCTGGCTCAGGACGAACGCTGGCGGCGTGCTTAACACATGCAAGTCGAGCGGGGTCCAACCAGTGGCAACACTGGGGAAGACCTAGCGGCGAACGGGTGAGTAACACGTGAGGAACCTGCCCCGAAGTCTGGGATAACCCGAGGAAACTCGAGCTAATACCGGATGCCTTCCACTGACCGCATGATCGGTGGAAGAAAGAACTTCGCTTCGGGAGGGCCTCGCGGCCTATCAGCTTGTTGGTGGGTAACGGCCCACCAAGGCGTCG
>F0OV55004H3E0A
AGAGTTTGATCCTGGCTCAGATTGAACGCTGGCGGCGTGCTTAACACATGCAAGTCGAGGGGAAAGGTTAATTTCGATTGACTGAGTATACTGGCGAACGGGTAAGTAACGCGTAGGTAACCTGCCTGCGAGACGGGGATAACACTGCTAACGCGGTGCTAATACCGGATAATGCGTCATAGTCGAATGGTTATGATGTTAAAGCGGGCATTTTGCTCATGCTTGCAGATGGACCTGCGTCTCATTGGTTAG
>F0OV55004ICXDT
AGAGTTTGATCCTGGCTCAGAACGAACGCTGGCGGCGTGCTTAACACATGCAAGTCGAACGTGAAAGGGACTTCGGTCCTGAGTAAAGTGGCGCACGGGTGAGTAACACGTGGATAATCTACCCGATGGACCGGGATAACACTTCGAAAGGGGTGCTAATACCGGATAAGCCCACAGGCTCTTTGGAGTTTGCGGGAAAAGGTGGGGACCTTCGGGCCTACTGTCATTGGATGAGTCCGCGGCCCATTAGCTAGTTGGTAGGGTAATGGCCTACCAAGGCAACG
>F0OV55004I0DLL
AGAGTTTGATCCTGGCTCAGAATGAACGCTGGCGGCGTGCTTAACACATGCAAGTCGAACGGTAGCAGAAGAGAGCTTGCTTTCTTGCTGACGAGTGGCGCACGGGTGAGTAATATATAGTTAACGTGCCTCTTAGCCTGGGATAGCCACTGGAAACGGTGATTAATACTGGATACTCCTGATCATTTAATGTGATCAGGGAAAGGTTTTTCGCTAAGAGATCGGACTATATTGTATCAG
>F0OV55004ID8MK
AGAGTTTGATCCTGGCTCAGGATGAACGCTGGCGGCGTGCCTAACACATGCAAGTCGAGCGTGAAATCTCTAAGTGATACTTCGGTAAAGTGAGGAGATGGAAAGCGGCGGACGGGTGAGTAACGCGTAGGTAACCTGCCCCATACACAGGGATAGCCTAGGGAAACCTGGATTAATACCTGATAATGCAAGATGATCACATGGTCATTTTGCCAAAGATTTATCGGTATGGGATGGACCTGCGT
>F0OV55004I5K6M
AGAGTTTGATCCTGGCTCAGAATGAACGCTGGCGGCGTGCTTAACACATGCAAGTCGAACGATGAAGACACTAGCTTGCTAGGGTTGGATTAGTGGCGCACGGGTGAGTAATATATAGATAACGTGCCTCTTAGTCTGGGATAGCCATTGGAAACGATGATTAATACTAGATACTCCTTTTTATCATATGATAAATCGGGAAAGTTTTTCGCTAAGAGATCGGTCTATATCGCATCAGTTAGTTGGTGGGG
>F0OV55004H879A
AGAGTTTGATCCTGGCTCAGATTGAACGCTGGCGGAATGCTTTACACATGCAAGTCGGGCGGCAGCATGGACTTCGGTCTGATGGCGAGCGGCGAACGGGTGAGTAATGCATCGGAACGTACCCAGTCGTGGGGGATAACTACGCGAAAGCGTAGCTAATACCGCATACGTCCTACGGGAGAAAGCAGGGGATCGCAAGACCTTGCGCGATTGGAGCGGCCGATGTCTGATTAGCTAGTTGGTGGGTAAG
>F0OV55004H6EHJ
AGAGTTTGATCCTGGCTCAGGACGAACGCTGGCGGCGTGCTTAACACATGCAAGTCGTACGAGTCCATTTCCTTCGGGAAGTGAGGCGAGTGGCGGACGGGTGAGTAACACGTGAGCAACCTGTCTCCGTGCGGGGGACAACCCGGGGAAACCCGGGCTAATACCGCATAGTCGGAGCATCCGAGTGGAAGCTTCGGGAAAGACGGCCTCTGACACAAGCTGTCGTGCGGAGAGGGGCTCGCGGGCTATCAGCTTGTTGGTGGGGTAACGG
>F0OV55004I8MHW
AGAGTTTGATCCTGGCTCAGAACGAACGCTGGCGGCGTGCCTAACACATGCAAGTCGAACGCGAAAGCCCTTTCGGGGGTGAGTAAAGTGGCGCACGGGTGAGTAACACGTGGATAATCTGCCTGATAATCTGGGATAACATCTCGAAAGAGATGCTAATACCGGATAAGCCCACAGTCTCCTCGGAGACAGCGGGAAAAGATGGCCTCTTCTTGAAAGCTATTGTTATCAGATGAGTCCCCGGTCCATTAGCTTAGG
>F0OV55004IQGGW
AGAGTTTGATCCTGGCTCAGAACGAACGCTGGCGGCGCGTTTTAAGCATGCAAGTCGAACGGTATATAGTCTTCGGATTATAGAGAGTGGCGAACGGGTGAGTAACACGTAGATAATCTACCTTGAAGTGGGGGATAGTCCATGGAAACATGGAGTAATACCGCATATGTCTTTGGATGAAAGTTCCAATTGGAACGCTTTGAGATGAGTCTGCGGCTCATTAGCTTGTTGGTGGGGTAAAGGCCTACCAAGGCAACG
>F0OV55004IRRRY
AGAGTTTGATCCTGGCTCAGGATGAACGCTGGCGGCATGCCTAATACATGCAAGTCGAACGAATTGACCTTCGGGTCAGTTAGTGGCGAACGGGTGAGTAACACGTAGATAACCAACCCTAAAGACGAGGATAACCCGGGGAAACCTGGACTAATACTGGATAGGAGCTATTTTCAAAAGAGGATAGTTTTAAAGATGCCTTAAAGCATCGCTATAGGCTGGGACTGCGTCGCATTAGCTAGTTGGTGGAGTAACGGCCCACCAAGGCAACG
>F0OV55004ILHOM
AGAGTTTGATCCTGGCTCAGAATGAACGCTGGCGGCGTGCCTAACACATGCAAGTCGAACGAGAAACTCTGGCTTCGGCTGGGGGAGTAAAGTGGCGCACGGGTGAGTAACGCGTGGGTAACCTGCCCCTGAATCTGGGATAACTTCGCGAAAGCGTTGCTAATACCGGATACCGTCACAGAGACCCAGGTCTTTGTGATGAAAGGTGACCTCTTCATGAAAGTTGCCGTTTAGGGAGGGGCTCGCGTACCATTAGCTAGTTGGTGGGGTAA
>F0OV55004IG7NO
AGAGTTTGATCCTGGCTCAGGACGAACGCTGGCGGCGTGCCTAACACATGCAAGTCGAGCGGGGGTTGCTTAAGTAGGTTTCTACGAGAGTGGCCCTAGCGGCGGACGGGTGAGTAACGCGTGAGCAACCAACCTTGTACTGGGGGATAACAGCTGGAAACAGCTGCTAATACCGCATAAGACTACGGCGCCGCATGGTGCTGTAGTAAAGGCGCCTTAGGCGTCGGTACAAGACGGGCTCGCGTCCCATTAGTCTAGTTGGTGAGG
>F0OV55004IIK6M
AGAGTTTGATCCTGGCTCAGGACGAACGCTGGCGGCGTGCTTAACACATGCAAGTCGAGCGGTAAGGCCCTTTCGGGGGTACACGAGCGGCGAACGGGTGAGTAACACGTGAGCAATCTGCCCTTCACTTTGGGATAACCACCGGAAACGGTGGCTAATACCGGATACGACCAGTCTCTGCATGGGGTGCTGGTGGAAAGTTCTGGCGGTGGAGGATGAGCTCGCGGCCTATCAGCTTGTTGGTGGGGTAATGGCCTACCAAGGCGACG
>F0OV55004I1UTZ
AGAGTTTGATCCTGGCTCAGAATGAACGCTGGCGGTAGGCTTAACACATGCAAGTCGAACGGCAGCGCGGGAGAGCTTGCTCTCCTGGCGGCGAGTGGCGGACGGGTGAGTAAGGCATCGGAATCTGCCCTGTTGTGGGGGACAACCCGGGGAAACCCGGGCTAATACCGCATACGTCCTACGGGAGAAAGTGGGGGACCCTTCGGGGCCTCACGCGACAGGATGAGCCGATGTTCGATTAGCTGGTTGGTGGGGTAACGGCCCACCAAGGCGACGA
>F0OV55004IDC20
AGAGTTTGATCCTGGCTCAGAATGAACGCTGGCGGCGTGCCTAACACATGCAAGTCGAACGAACCCTTCGGGGTGAGTGGCGCACGGGTGCGTAACGCGTGGGAACCTGCCCTTAGGTTTGGAATAACAGTGAGAAATCGCTGCTAATACCAAATAATGTCTTCGGACCAAAGATTTATCGCCCTTGGATGGGCCCGCGTTGGATTAGCTAGTTGGTGAGGTAATGGCTCACCAAGGCGACGATCCATAGCT
>F0OV55004JJ41V
AGAGTTTGATCCTGGCTCAGAACTAACGCTGGCGGCGTGCCTAACACATGCAAGTCGAGCGGAGATTACGAGGAGTACTTGTACAAATTGTAATCTTAGCGGCGGACGGGTGAGTAACACGTGAGGAACCTGCCCTTGAGTGGGGAATAACACCGAGAAATGGGTGCTAATACCGCATAATGTCTTGGAAGCGCATGCTTTCGGGACCAAAGGATTTATTCGCTTAAGGATGGACTCGCGTCCGATTAGGTAGTTGGTGAGGTAACGG
>F0OV55004JBTS5
AGAGTTTGATCCTGGCTCAGGATGAACGCTAGCGGTGCGCCTAACACATGCAAGTCGAGCGATATAGCGGCGAACGGGTGAGTAACACGTTGGAACCTGCCTCGAACTCAGGGATAGCCATCCGAAAGGATGATTAATACCGGATAGTCCCGAAAGGGTAAAGATTTTTCGGTTCGAGAGGGGCCTGCGGCCTATCAGCTAGTTGGTAAGGTAATGGCTTACCAAGGCTATGACGGGTAACTGGTGTGAGAGCATGACCAGT
>F0OV55004IDC1U
AGAGTTTGATCCTGGCTCAGATTGAACGCTGGCGGCATGCTTTACACATGCAAGTCGAACGGTAACAGGCCGCAAGGTGCTGACGAGTGGCGAACGGGTGAGTAATGCATCGGAACGTGCCCAGTCGTGGGGGATAACGCAGCGAAAGCTGTGCTAATACCGCATACGATCTATGGATGAAAGCGGGGGACCGTAAGGCCTCGCGCGATTGGAGCGGCCGATGTCAGATTAGCTAGTTGGTGGGGTAAA
>F0OV55004IG8PM
AGAGTTTGATCCTGGCTCAGGACGAACGCTGGCGGCGTGCCTAACACATGCAAGTCGAACGGAGAACATTTAGCAATAGGTGTTCTTAGTGGCGGACGGGTGAGTAACGCGTGAGCAATCTGCCCTTCGGAGGGGGACAACAGCTGGAAACGGCTGCTAATACCGCATAACGTATATTTATGGCATCATGAATATACCAAAGATTCATCGCCGAAGGATGAGCTCGCGTCTGATTAGCTAGTTGGTAGGG
>F0OV55004JDZOG
AGAGTTTGATCCTGGCTCAGGATGAACGCTGGCGGCGTGCCTAATACATGCAAGTCGAACGCACCATTTCGGTGGTGAGTGGCGAACGGGTGAGTAACACGTAGATAACCTGCCCTTAAGACGAGGATAACCATTGGAAACGATGGCTAAGACTGGATAGGAATATTAGAGGCATCTCTGATATTTTAAAAGACCTAGCAATAGGTATGCTTAAGGAGGGGTCTGCGGCGCATTAGTTAGTTGGTGGGGTGATGGCCT
>F0OV55004ICZ24
AGAGTTTGATCCTGGCTCAGAACGAACGTTAGCGGCGTGCTTAACACATGCAAGTCGAACGAGAAAGTGTCTTCGGACATGAGTAGAGTGGCGCACGGGTGAGTAACACGTGGGTATCTGCCCTTTGGCGGGGGACAACATCTGGAAACGGATGCTAATACCGCATAAGTCGGCTTCGGCCGGGAAAGGTGGCTTCGGCTACCGCCAGAGGATGAGCCCGCGTCCCATCAGCTAGTTGGCAGGGCAATGGCCTACCAAGG
>F0OV55004JAR2R
AGAGTTTGATCCTGGCTCAGGACGAACGCTGGCGGCGTGCTTAACACATGCAAGTCGAACGGTTTACCATTGAAAGCTTGCTGGATATGGTAGATAGTGGCGGACGGGTGAGTAACGCGTGAATACCTGTCCATCGGAGGGGGACAACGGCTGGAAACGGCCGCTAATACCGCGTAAGCCGAGAGGTGAAAGGTTCTCTTCGGGGAGCCGCCGATGGAGTGGTTCGCGTCCTATCAGCTAGTTGGTGGGGTAAGGGCCTACCAAGGCAACGATGGG
>F0OV55004H7EU7
AGAGTTTGATCCTGGCTCAGAGTGAACGCTGGCGGCGTGCTTAACACATGCAAGTCGAACGGACTTAAGGGGCTTGCTTCTTAAGTTAGTGGCGCACGGGTGAGTAATATATAGCTAACCTGCCCTTTAGTGGGGGACAACAGTTGGAAACGACTGCTAATACCCTATATTCCTTCTTATCTCAAGATAAGTTGGGAAAGATTTATCGCTAAAGGATGGGGCTTTATTGTATCAGCTAGTTGGTGGGGTAATGGCCTACCAAGGCTATGACG
>F0OV55004JHLBI
AGAGTTTGATCCTGGCTCAGGACGAACGCTGGCGGCGTGCCTAACACATGCAAGTCTACTCAGCAATGGGTGGCGAACGGGTGAGTAACGCGTAGACAATCTGCCCTTTAATCACGGATAACCTAGTGAAAACTGGACTAAAACGGGATGTGGTCGCGATATGGCATCATATGCGATCAAAGACGTAGTCGTTAAAGGAGGAGTCTGCGTAACATTAGCTAGTTGGTAAGGTAACGGCTTACCAAGGCGACGATGTTTAG
>F0OV55004JJ47W
AGAGTTTGATCCTGGCTCAGGACGAACGCTGGCGGCGTGCCTAACACATGCAAGTCGAGCGGGGGTGGCTTAAGTAGGTTACTACGAAGGCTGCCCTAGCGGCGGACGGGTGAGTAACGCGTGAGCAACCAACCTTGTACTGGGGGATAACAGCTGGAAACAGCTGCTAATACCGCATAAGACTACGGCACCGCATGGTGCTGTAGTAAAAGGCGCCTTGAGGCGTCGGTACAAGACGGGCTCGCGTCCCATTAGCTAGTTGGTG
>F0OV55004IMKG1
AGAGTTTGATCCTGGCTCAGGACGAACGCTGGCGGCGTGCCTAACACATGCAAGTCGAGCGGGGATGGGGTGGGCAGGTAACTGTTTAGCCTATCCTAGCGGCGGACGGGTGAGTAGCGCGTGAGCAACCAACCTTGTACTGGGGGATAACAGCTGGAAACAGCTGCTAATACCGCATAAGACTACGGCGCCGCATGGTGCTGTAGTAAAAGGCGCCTTAAGGCGTCGGTACAAGACGGGCTCGCGTCCCATTAGCTAGTTGG
>F0OV55004JS1Q2
AGAGTTTGATCCTGGCTCAGAATGAACGCTGGCGGCGTGCCTAACACATGCAAGTCGTACGAGAAAGGGGCTTCGGCCCTGAGCAGAGTGGCGCACGGGTGAGTAACGCGTGGGTAATCTACCCTTGGATTTGGGATAACTCTGCGAAAGTGGAGCTAATACCGGATAGTCTGGCTTTAAATAGAAGTCGGTAAAGGATGCCTCTGCATATGCATTCGTCCGAGGATGAGCCCGCGTCTCATTAGCTAGTTGG
>F0OV55004IKL51
AGAGTTTGATCCTGGCTCAGGACTAACGTTGGCGACGTGCCTAACACATGCAAGTCGAGCGGCCCTTCGGGGCAGCGGCAGACGGCTGAGTAACACGTCCGTAACATACCCCAAAGTGGGGGATAGCTCGTCGAAAGACGGGGTAATACCCCATGTGATGGCTGCGTACTTCGCAGTTATTAAAGATTCGTCGCTTTGGGAATGGCGGGCGGCCTATCAGGTTGTTGGTGAGGTAAAGGCTCACCAAGCCTCTGACGGGTATCTGGT
>F0OV55004I2O6F
AGAGTTTGATCCTGGCTCAGGACGAACGCTGGCGGCGTGCTTAGCACATGCAAGTCGAACGAGAAAGTTCCCTTCGGGGGGCGAGTAAAGTGGCGCACGGGTGCGTAACACGTGGATAACCAACCCTTGAGTGGGGGACAACATCTCGAAAGGGGTGCTAATCCCGCATGAGACCACAGTGGCTGCGGCTACAGGGGTCAAAGACTTCGGTTGCTCAAGGACGGGTCCGCGGCCCATTAGCTTGTTGGTAGGGTAATGGCCTACCAAGGCG
>F0OV55004H2Y1L
AGAGTTTGATCCTGGCTCAGAACGAACGCTGGCGGCAGGCCTAACACATGCAAGTCGAGCGAGATCTTCGGATCTAGCGGCGGACGGGTGAGTAACGCGTGGGAACGTACCCTCTTCTGCGGGATAGCCACTGGAAACGGTGAGTAATACCGCATACGCCCTTCGGGGAAAGATTTATCGGAGGAGGATCGGCCCGCGTTGGATTAGGTAGTTGGTGGGGTAATGGCCTACCAAGCCTACGATCCATAGCTGGTTTTA
>F0OV55004ITLUH
AGAGTTTGATCCTGGCTCAGGACGAACGCTGGCGGCGTGCCTAACACATGCAAGTCGAGCGGAGATTTAAGTTTACTTAGATCTTAGCGGCGGACGGGTGAGTAACGCGTGAGTAACCTGCCTTATACAGAGGGATAGCCTTGGGAAACCGGGATTAATACCTCATGACATAGTGCGATCGCATGATGGTGCTATCAAAATGAACGTGGTATAAGATGGACTCGCGTCTGATTAGTTAGTTGGCGGGGTAACGGCCC
>F0OV55004JTFNH
AGAGTTTGATCCTGGCTCAGGACTAACGCTGGCGGCGTGTATAACACATGCAAGTCGAGCGCGAAAGATTCCTTCGGGAGTTGAGTAGAGCGGCGAACGGGTGAGTAACGCGTAGGCAACCTGCCTTTCAGACCGGGATAGCGTCGGGAAACTGGCGGTAAAACCGGATATAACCCCTGATGCAAAAGCAACAGGGGTGAAAGCGGGGGATTCTTCAGAACCTCGTACTGAGAGATGGGCCTGCGTACTATTAGCTTGTTGGTGAGGTAACGG
>F0OV55004IPZMF
AGAGTTTGATCCTGGCTCAGGATGAACGCTGGCGGCGTGCTTAACACATGCAAGTCGAACGATTAAGACCCTTCTTCGGAGGGTGCATAAAGTGGCGAACGGGTGAGTAACACGTGGGGAACCTGCCCCTCTCTCTGGGACAACTCCGGGAAACCGGAGCTAATACCGGATATTCCGATCGGATCGCATGGTCTGATCGGGAAAGCTCCGGCGGTGAGGGATGGCCCCGCGGCCCATTAGCTTGCTGGTGAGGTAACGGCTCACCAAGGCG
>F0OV55004JC05U
AGAGTTTGATCCTGGCTCAGAACGAACGCTGGCGGCGTGCTTAACACATGCAAGCCGAGCGCGATGTTGTGGAAACTCCTACGGGAGGCAGC
>F0OV55004IBFMH
AGAGTTTGATCCTGGCTCAGAACGAACGCTGGCGGCGTGCCTAACACATGCAAGTCGAACGAGGTCCAACCTTCGGGTGAAGACCGAGTGGCGAACGGGTGAGTAACACGTGGGGAACCTGCCCTTCTCTCTGGGATAACGTCGAGAAATCGGTGCTAATACCGGATACTCCTTGCGGATCGCATGGTCCGCTCGGGAAAGCTCCGGCGGAGAAGGATGGCCCCGCGGCCCATTAGCTAGTTGGTGAGGTAATGGCCCACCAAGGCAACGATGGG
>F0OV55004I85T4
AGAGTTTGATCCTGGCTCAGGACGAACGCTGGCGGCGTGCCTAACACATGCAAGTCTACTCAGCAATGGGTGGCGAACGGGTGAGTAACGCGTAGATAATCTGCCCTTTAATCACGGATAACCTAGTGAAAACTGGACTAATACGGGATATTATCACTGATCGGCATCGATGGTGATGAAAGACTACGGGTCGTTAAAGGATGAGTCTGCGTATCATTAGCTAGTTGGCGGGTAACGGCCCACCAAGGCAACG
>F0OV55004IY9O2
AGAGTTTGATCCTGGCTCAGATTGAACGCTAGCGGCATGCTTAGCACATGCAAGTCGAACGGCAGCACGGGGGCAACCCTGGTGGCGAGTGGCGGACGGGTGAGTAATGCATAGGAATCTGCCTGGCAATGGGGGACAACTTGGGGAAACTCAAGCTAATACCGCATACGCCCTACGGGGGAAAGCGGGGGATCTTCGGACCTCGCGTTGTTAGATGAGCCTATGTCCGATTAGCTAGTTGGTAGGGTAAAGGCCTACCAAGGCG
>F0OV55004IEL1D
AGAGTTTGATCCTGGCTCAGATTGAACGCTGGCGGCATGCCTAACACATGCAAGTCGAACGGTAACAGGCCTTCGGGCGCTGACGAGTGGCGGACGGGTGAGTAATGCATAGGAATCTGCCCTGTAGCGGGGGACAACTTAGGGAAACTTAAGCTAATACCGCATACGCCCTACGGGGGAAAGTGGGGGACCTTCGGGCCTCACGCTATTGGATGAGCCTATGTCAGATTAGCTAGTTGGTGGGGTAAAGGCCTACCAAGGCGACGAT
>F0OV55004ID7ZK
AGAGTTTGATCCTGGCTCAGAACGAACGCTGGCGGCGTGCTTAACACATGCAAGTCGTACGAGAAAGTTTCCTTCGGGAGATGAGTAGAGTGGCGCACGGGTGAGTAACACGTGGATAATCTGCCCAATGGACCGGGATAACACTTCGAAAGGGGTGCTAATACCGGATAAGCCCACAGGCTCTTCGGAGCTTGCGGGAAAAGGTGGGGACCTTCGGGCCTGCCGTCATTGGATGAGTCCGCGGCCCATTAGCTAGTTGGTAGGGTAATGG
>F0OV55004ISALE
AGAGTTTGATCCTGGCTCAGGATGAACGCTAGCGGCAGGCCTAACACATGCAAGTCGAGGGGCAGCATTTGTAGCAATACAAGATGGCGACCGGCGCACGGGTGAGTAACGCGTATGCAACCTACCCATAACAGGGGGATAGCTCCCGGAAACGGAAATTAATACCCCATAGTATCCAAAGAGCGCATGCTTTTAGGATTAAAACTCAGGTGGTTATGGATGGGCATGCGTGCCATTAGCTAGTTGGCGGGGT
>F0OV55004JPNTY
AGAGTTTGATCCTGGCTCAGATTGAACGCTGGCGGCAGGCCTAACACATGCAAGTCGAGCGGTAGCACAGAGAAGCTTGCTTCTTGGGTGACGAGCGGCGGACGGGTGAGTAACGCGTGGGAATCTACCTGGTAGTGGGGGACAACAGTCGGAAACGACTGCTAATACCGCATACGCCCTTCGGGGGAAAGTGGGGGATCTTCGGACCTCACGCTATCAGATGAGCCCGCGTCGGATTAGCTTGTTGGTGAGGTAAAGGCT
>F0OV55004ILQF6
AGAGTTTGATCCTGGCTCAGGATGAACGCTAGCGGCAGGCTTAACACATGCAAGTCGAGGGGCAGCACGTCTTCGGATGGTGGCGACCGGCGCACGGGTGCGTAACGCGTATACAATCTACCTTTTACAGGGGCATAGCCCGGGGAAACCCGGATTAATATCCCATGGTATTATTAAATGGCATCGTTTGATAATTAAAGCTTCGGCGGTAAAAGATGAGTATGCGTCCTATTAGCTAGATGGTAAGGTAACGGCTTACCATGGCTACG
>F0OV55004II7SR
AGAGTTTGATCCTGGCTCAGAGTGAACGCTGGCGGCGTGCTTAACACATGCAAGTCGAACGGTAACAGAAAGAGCTTGCTCTTTGCTGACGAGTGGCGCACGGGTGAGTAATATATAGTTAATGTGCCCCAAAGACCGGGATAGCCACTGGAAACGGTGATTAATACCGGATACACCTTCATGTCATAAGGCATGAAGGGAAATGTCTTTTCGCTTTGGGATCAGACTATATCCCATCAGTTAGTTGGTAGGGTAA
>F0OV55004H87UX
AGAGTTTGATCCTGGCTCAGGACGAACGCTGGCGGCGTGGATAGGGCATGCAAGTCGAACGGGAACTTAACATCTAATTCGTTAGAAGTTTTGTTCTAGTGGCGAACGGGTGAGTAACGCGTGAACAACATACCTCTCAGAGGGGAATAACACAGGGAAACTTGTGCTAATACCGCATATGTGCTTATGATGATTTCATATTCATGAAAGGTGGGGACCTTCGGGCCTGCCGCTGAGAGATTGGTTCGCGTCCCATTAG
>F0OV55004IVJFF
AGAGTTTGATCCTGGCTCAGAACGAACGCTGGCGGCAGGCTTAACACATGCAAGTCGAGCGCACCTTCGGGTGAGCGGCAGACGGGTGAGTAACGCGTGGGAATCTACCCATCCCTACGGAATAGCTCCGGGAAACTGGAATTAATACCGTATACGCCCTACGGGGGAAAGATTTATCGGGGATGGATGAGCCCGCGTTGGATTAGCTAGTTGGTGGGGTAATGGCCTACCAAGGCGACGATCCATAGCTGGTCTGAGAGGATGATCCGG
>F0OV55004I772R
AGAGTTTGATCCTGGCTCAGGACGAACGCTGGCGGCGTGCCTAATACATGCAAGTCGAGCGGACCGAAGGGAGCTTGCTCTTTTAGGTTAGCGGCGGACGGGTGAGTAACACGTGGGCAACCTGCCCTGCAGACTGGGATAACTTCGGGAAACCGGAGCTAATACCGGATAACACCGAAAACCGCATGGTTTTCGGTTGAAAGGCGGCTTTTAGCTGTCACTGCAGGATGGGCCCGCGGCGCATTAGCTAGTTGGTGAGGTAACGGCTCACCAAGG
>F0OV55004H8H58
AGAGTTTGATCCTGGCTCAGGATGAACGCTGGCGGCGTGCCTAATACACGCAAGTCGAACGCACCATTTCGGTGGTGAGTGGCGAACGGGTGAGTAACACGTAGATAACCTGCCCTTAAGACGAGGATAACCATTGGAAACGATGGCTAAGACTGGATAGGAATATTAGAGGCATCTCTGATATTTTAAAAGACCTAGCAATAGGTATGCTTGAGGAGGGGCCTGCGGCGCATTAGTTAGTTGGCGGGGTGAAGGCCCACCAAG
>F0OV55004IPLFZ
AGAGTTTGATCCTGGCTCAGGATTAACGCTAGCGGCAGGCCTAACACATGCAAGTCGAGGGGCAGCACGGGGTAGCAATACTCTGGTGGCGACCGGCGCACGGGTGAGTAACGCGTATGCAACCTACCTTTAACAGGAAGATAGCCCCGAGAAATCGGGATTAATACTCCATAATGATTAGAAATCGCATGGTTTTTAATTTAAAGTTCCGACGGTTAAAGATGGGCATGCGTGACATTAGCTAGTTGGTGAGGTAACGGCTCACCAAGG
>F0OV55004JFQD5
AGAGTTTGATCCTGGCTCAGGACGAACGCTGGCGGCAGGCTTAACACATGCAAGTCGAACGCCCCCTTCGGATCTAGCGGCGGACGGGTGAGTAACGCGTGGGAACGTACCCTCTTCTGCGGGATAGCCACTGGAAACGGTGAGTAATACCGCATACGCCCTTCGGGGAAGATTTATCGGAGGAGGATCGGCCCGCGTTGGATTAGGTAGTTGGTGGGGTAATGGCCTACCAAGCCTACGATCCATAGCTGGTTTTAGAGGATGATCAGCCAC
>F0OV55004JFN3D
AGAGTTTGATCCTGGCTCAGGATGAACGTTAGCGGCAGGCTTAACACATGCAAGTCGAGGGGCAGCATTGCAGCAATGCAGATGGCGACCGGCGCACGGGTGCGTAACGCGTATGCAACCTGCCCGTGACAGGGGGACAGCCCCGGGAAACCGGGATTAATACCCCGTAACGGGAAGCCCAGCATCGGGTTTCCCTGAAAGGAGCAATCCGGTCACGGCTGGGCATGCGTTGCATTAGCTAGTTGGCGGGGCAACGGCCC
>F0OV55004IWTZ1
AGAGTTTGATCCTGGCTCAGATTGAACGCTGGCGGCATGCTTAACACATGCAAGTCGAACGGTAACAGGCCTTCGGGCGCTGACGAGTGGCGGACGGGTGAGTAATACATGGGAATCTGCCCTTAGGTGGGGGATAACGTTGGGAAACTAACGCTAATACCGCATAACCTCTTCGGAGCAAAGCGTGGGATCTTCGGACCACGTGCCAAAGGATGAGCCCATGTCTGATTAGCTAGTTGGTGAGGTAATGGCTCACCAAGG
>F0OV55004IRQ1A
AGAGTTTGATCCTGGCTCAGGATGAACGCTAGCGGCGCGCTTAATGCATGTAAGTCGAGCGATGAGTTTCTTCGGAGACATCAGCGGCAGGCGGGTGAGTAACACGTGGATGACCTGCCCTCAAGACCGGGATAACGGGTGGAAACATGCGCTAATACCGGATAGGCTCTCGGGGTCGCAACCGGGAGTAAAGCTACGGTGCTTGAGGAGGGGTCCGCGGCCCATCAGCTAGTTGGTAGGGTAACGGCCTACCAAGGCGACGACGGG
>F0OV55004IHEDY
AGAGTTTGATCCTGGCTCAGGGTGAACGCTGGCGGCGTGCTTTACACATGCAAGTTGAACGAGAACTCGGAGGTTCTTACTTCGGTAAGAAAGGAAGAGGGACAGTAGCGAACGGGTGAGTAACACGTGAGTAACCTGCCCCTGGCTTTGGGATAACCATCGGAAACGGTGGCTAATACCGAATATTCACTTTTTCCCGCATGGGTTTTTGTGGAAAGTTTTTCGGCTGGGGATGGGCTCGCGGCCTATCAGCTTGTTGGTGGGGTGATGGCCTACCAAGGCTTTGACGGG
>F0OV55004INYZV
AGAGTTTGATCCTGGCTCAGGATGAACGCTGGCGGCGTGCTTAACACATGCAAGTCGAACGAGAAGCTTTCACATGATTTCTTCGGATTGATTATGGGAGCGGAAAGTGGCGAACGGGTGAGTAACGCGTGGGTAACCAACCTTAGACTGGGGGACAACACAGGGAAGCTTGTGCTAATACCGCATATATGCAGACATGGCATCATGATTACAGGAAAGGCTTCGGCCGGTTTAAGACGGACCCGCGTCCGATTAGTTGG
>F0OV55004ITPDK
AGAGTTTGATCCTGGCTCAGATTGAACGCTGGCGGCATGCCTAACACATGCAAGTCGAACGGTAACAGGCCTTCGGGCGCTGACGAGTGGCGGACGGGTGAGTAGTGCATAGGAATCTGCCCAGTAGTGGGGGACAACTACCGGAAACGGTAGCTAATACCGCATACGACCTACGGGTGAAAGTGGGGGACCTTCGGGCCTCACGCTATTGGATGAGCCTATGTCAGATTAGCTAGTTGGTAGGGTAAAGGCCTACCAAGGCGACGA
>F0OV55004IM0SX
AGAGTTTGATCCTGGCTCAGGATGAACGCTAGCGGCAGGCCTAACACATGCAAGTCGAGGGGTAACAGGAGTAGCAATACTTGCTGACGGCCGGCGCACGGGTGAGTAACGCGTATGCAACCTACCCTTAACTGGGGAATAGCCCGAAGAAATTCGGATTAATGCCCCATAATACTGTATTGAAGCATTTCAGTGCATTTAAAACTCCGTGGTTAGGTAAGTGGTCGGATAGCGTGTACACTTAAGTACTAGTTAGGTTGGAGGGTTAAACGGGTACGGT
>F0OV55004H66UV
AGAGTTTGATCCTGGCTCAGGATGAACGCTGGCGGCGTGCCTAACACATGCAAGTCGAGCGCGATTAGTTGGAAGCGGAGACTTCGGTTGAAGAGAAGACTATGAAAGCGGCGGACGGGTGAGTAACGCGTGAGCAACCTGCCCTGTACAGGGGGATAGCCACTGGAAACGGTGATTAATACCCCATAACCCCAATAGGTCACATGGCCTGATGGGCAAAGCCTTGGCGGTACAGGATGGGCTCGCGTCTGATTAG
>F0OV55004H9DAL
AGAGTTTGATCCTGGCTCAGAACGAACGCTGGCGGCGTGCTTAACACATGCAAGTCGTACGAGAAAGTTTCCTTCGGGGGATGAGTAGAGTGGCGCACGGGTGAGTAACACGTGGATAATCTGCCCAATGGACCGGGATAACACTTCGAAAGGGGTGCTAATACCGGATAAGCCCACAGACTCTTCGGAGCTTGCGGGAAAAGGTGGGGACCTTCGGGCCTGCCGTCATTGGATGAGTCCGCGGCCCATTAGCTAGTTGGTAGGGTAATGGCCT
>F0OV55004JJYSJ
AGAGTTTGATCCTGGCTCAGATTGAACGCTGGCGGCATGCCTAACACATGCAAGTCGAACGGCAGCGCGGGTAGCTTGCTACCTGGCGGCGAGTGGCGGACGGGTGAGTAATGCATAGGAATCTGCCCAGTAGCGGGGGATAGCCCGGGGAAAACCCGGATTAATACCGCATACGCCCTACGGGGGAAAGCAGGGGATCTTCGGACCTTGCACTATTGGATGAGCCTATGTCAGATTAGCTTGTTGGTGGGGTAATGG
>F0OV55004I4LLZ
AGAGTTTGATCCTGGCTCAGAACGAACGCTGGCGGCAGGCCTAACACATGCAAGTCGAGCGCTCCCTTCGGGGAGAGCGGCAGACGGGTGAGTAACGCGTGGGAACCTACCCTTTGGTACGGAATAACTCAGGGAAACTTGTGCTAATACCGTATGTGCCCTTCGGGGGAAAGATTTATCGCCAAAGGATGGGCCCGCGTTGGATTAGCTTGTTGGTGGGGTAATGGCCTACCAAGGCGACGATCCATAGCTGGTCTGAGAGGACGATCAG
>F0OV55004II06K
AGAGTTTGATCCTGGCTCAGGACGAACGCTGGCGGCGTGCCTAATACATGCAAGTCGAGCGGGGCTGTCTGCGTGAGGCCTTCGGGCGGATCGCAGGGAGCCCAGCGGCGAACGGGTGCGTAACACGTGGGCAACCTGCCCCGAGGACCGGGATAACTCCGGGAAACCGGAGCTAATACCGGATAGGACGGCGGACCGCATGGTCCGCCGTGGAAAGGCGGCGCGAGCTGCCACCTCGGGATGGGCCCGCGGCCCATTAGCTAGTTGGTGGGGTAACGG
>F0OV55004ITW6Z
AGAGTTTGATCCTGGCTCAGGATGAACGCTAGCGGCAGGCCTAACACATGCAAGTCGAGGGGCATCGGGAGTAGCAATACTTGCCGGCGACCGGCGCACGGGTGCGTAACGCGTATGGAACCTGCCCTCCGCTGGGGGATAGCCCGCCGAAAGGCGGATTAGTACCCCATGGACCCCGACCCCCACCTGGGGTGTCGGGGTAAAGCTACGGCGGCGGGGGATGGTCATGCGTGCCATTAGCTAGTTGGCGGGGTAACGGCCCACCAAGGCGACGATGGCG
>F0OV55004IP0X5
AGAGTTTGATCCTGGCTCAGGACGAACGCTGGCGGCGTGCCTAACACATGCAAGTCGAGCGGGGGTGGCTTAAGTAGGTTACTACGAAGGCTGCCCTAGCGGCGGACGGGTGAGTAACGCGTGAGCAACCAACCTTGTACTGGGGGATAACAGCTGGAAACAGCTGCTAATACCGCATAAGACTACGGCACCGCATGGTGCTGTAGTAAAAGGCGCCTTAAGGCGTCGGTACAAGACGGGCTCGCGTCCCATTAGCTAGTTGGTGAGG
>F0OV55004JJIPU
AGAGTTTGATCCTGGCTCAGGACGAACGCTGGCGGCGTGCCTAACACATGCAAGTCTACTCAGCAATGGGTGGCGAACGGGTGAGTAACGCGTAGACAATCTGCCCTTTAATCACGGATAACCTAGTGAAAACTGGACTAAAACGGGATGTGGTCGCGATATGGCATCATATGCGATCAAAGACGTAGTCGTTAAAGGAGGAGTCTGCGTAACATTAGCTAGTTGGTAAGGTAACGGCTTACCAAGGCGACGATGTTTAG
>F0OV55004IH3XY
AGAGTTTGATCCTGGCTCAGATTGAACGCTGGCGGCATGCCTTACACATGCAAGTCGAACGGTAACAGGTCTTCGGATGCTGACGAGTGGCGAACGGGTGAGTAATACATCGGAACGTGCCCGATCGTGGGGGATAACGAGGCGAAAGCTTTGCTAATACCGCATACGATCTACGGATGAAAGCGGGGGATCTTCGGACCTCGCGCGGACGGAGCGGCCGATGGCAGATTAGGTAGTTGGTGGGATAAAAGCTTACCAAGCCG
>F0OV55004H549W
AGAGTTTGATCCTGGCTCAGAATGAACGCTGGCGGCGTGCTCAACACATGCAAGTCGTACGAGAAAGCCTTGGCTTGCCGAGGCGAGTAAAGTGGCGCACGGGTGAGTAACGCGTGGGTAACCTGCCTTCGAATTTGGGATAACACCCCGAAAGGGGTGCTAATACCGGATAACATCTTTTGTATTGCGGTACGGAAGATCAAAGACAGCCTCTACATGTAAGCTGTTGTTTGAAGATGGGCCCGCGTACCATTAGCTAGTTGGTGGGG
>F0OV55004JZPAL
AGAGTTTGATCCTGGCTCAGGATGAACGCTAGCGGTGCGCCTAACACATGCAAGTCGAGCGATATAGCGGCGAACGGGTGAGTAACACGTTGGAACCTGCCTCGAACTCAGGGATAGCCATCCGAAAGGATGATTAATACCGGATAGTCCCGAAAGGGTAAAGATTTTTCGGTTCGAGAGGGGCCTGCGGCCTATCAGCTAGTTGGTAAGGTAATGGCTTACCAAGGCTATGACGGGTAACTGGTGTGAGAGCATGACCAG
>F0OV55004H29SG
AGAGTTTGATCCTGGCTCAGAACGAACGCTGGCGGCGTGCTTAACACATGCAAGTCGATCGGTAACGCGGGGGCAACCCCGGCGACGAGAGGCGGACGGGTGAGGAACGCTTGGGAATCTGCCTATCAGCGGGGGACAACACGGGGAAACTCGTGCTAATACCGCATACGCTCTACGGAGGAAAGCCGGGGACCGCAAGGCCTGGCACTGATAGATGAGCCCAAGCCGGATTAGCTAGTTGGCGGGGTAACGGCCCACCAAGGCGACGATCCGTAG
>F0OV55004IM69V
AGAGTTTGATCCTGGCTCAGAACGAACGCTGGCGGCGTGCTTAACACATGCAAGTCGAACGTGAAAGGGACTTCGGTCCTGAGTAAAGTGGCGCACGGGTGAGTAACACGTGGATAATCTACCCGATGGACCGGGATAACACTTCGAAAGGGGTGCTAATACCGGATAAGCCCACAGGCTCTTTGGAGTTTGCGGGAAAAGGTGGGGACCTTCGGGCCTACTGTCATTGGATGAGTCCGCGGCCCATTAGCTAGTTGGTGGGGTAGCGGCCTACCAAGGCGACG
>F0OV55004ILSSH
AGAGTTTGATCCTGGCTCAGGATGAACGCTGGCGGCGTGCCTAACACATGCAAGTCGAACGGTAGCCCTTGGATTCGTCTGGGGGTGAGAGTGGCGGACGGGTGAGTAACACGTAGGTGACCTGCCCCAAAGCGGGGAATAACTACTGGAAACGGTGGCTAATACCCCATGTGCTCGGTGGTTCAGTCCATCGAGTAAAGCTCCGGCGCTTTGGGAGGGGCCTGCGGCCCATCAGGTAGTTGGTAGGGTAATGGCCTACCAAGCCAATGACGGGTAGGGGG
>F0OV55004I8LKC
AGAGTTTGATCCTGGCTCAGGATGAACGCTGGCGGCGTGCCTAATACATGCAAGTCGAACGGGAAGCTTGGAGCGACCTAAGCTGAGAGTGGCGCACGGGTGAGTAACACATGGCTGACCTGCCCTCCAGAGGGGGATAACGGCTGGAAACGGCCGCTAATACCCCATACGCTCCCTGAGGTTAGAGGCTTAGGGAGGAAAGCTATGGTGCTGGAGGAGGGGGCTGTGGCCCATCAGCTAGTTGGTAGGGTAAAGGCCT
>F0OV55004JEQWZ
AGAGTTTGATCCTGGCTCAGAATGAACGCTGGCGGCGTGCCTAACACATGCAAGTCGAGCGAGAAAGGGACCTTCGGGTCCTGAGTAAAGCGGCGCACGGGTGAGTAACGCGTGGGTAACCTACCCTTGAGTGGGGGATAACCAGCCGAAAGGCTGACTAATCCCGCATACGTCCATCAGGCATAAGTCTGATGGGGAAAGATGGCCTCTACTTGTAAGCTATCGCCCTTTGATGGGCCCGCGTTGGATTAGCTTGTTGGTGAGG
>F0OV55004H8UQX
AGAGTTTGATCCTGGCTCAGGATGAACGCTGGCGGCGTGCCTAATACATGCAAGTCGAGCGCGGGAAGCTTTTTGAAGCCTTCGGGTGGACGAAAGTGGAACGAGCGGCGAACGGGTGAGTAACACGTGGGCAACCTGCCTGTAAGACCGGGATAACTTCGGGAAACCGAAGCTAATACCGGATAGGATCCGAGACCGCATGGTTTTGGATGGAAAGATGGCTTTGGCTATTGCTTACAGATGGGCCCGCGGCGCATTAGCTAGTTGGTGGGG
>F0OV55004H2ML7
AGAGTTTGATCCTGGCTCAGAATGAACGCTGGCGGTAGGCTTAACACATGCAAGTCGGACGGAAACGATAGATTAGCTTGCTATTCTAGGCGTCGAGTGGCGGACGGGTGAGTAACGCGTGGGAATCTACCCTATAGTTGGGGACAACATATGGAAACGTATGCTAATACCGAATATGCTCTACGGAGTAAAGGGGCCCTCTCCTTGGAAGGTCTCGCTATAGGATGAGCCCGCGTAAGATTAGCTAGTTGGTAAGGTAATGGCTT
>F0OV55004ITYUM
AGAGTTTGATCCTGGCTCAGGATTAATGCTAGCGGCGTGCCTTATGCATGCAAGTCGAACGGTTCTGATTTATCAGGATAGTGGCAAACGGGTGAGTAACACGTAAGCAACCTGCCCTAAAGTAAGGAATAATTCCTCGAAAGAGGGACTAATACCATATGTCGTGCCCCTTCGCATGGAGGGTCACAAAAGCCTTCGGGCGCTTTTGGAGGGGCTTGCGTCCGATTAGCTAGTTGGTGGGGTAACGGCCTACCAAGGCGACGATCGGTCG
>F0OV55004H9Q02
AGAGTTTGATCCTGGCTCAGGATGAACGCTGGCGGCGTGCCTAATACATGCAAGTCGAACGCACTAGTTTACTAGTGAGTGGCGAACGGGTGAGTAACACGTAGGTAACCTGCCCTTAAGACGAGGATAACCATTGGAAATGATGGCTAAGACTGGATAGGAATATTTGAGGCATCTTAAATATTTTAAAAGACCTAGCAATAGGTATGCTTAAGGAGGGGCCTGCGGCGCATTAGTTAGTTGGTGGGGTAGAAGCCTACCAAGACAG
>F0OV55004I8H8W
AGAGTTTGATCCTGGCTCAGGACGAACGCTGGCGGCGTGCCTAACACATGCAAGTCTACTCAGCAATGGGTGGCGAACGGGTGAGTAACGCGTAGATAATCTGCCCTTTAATCACGGATAACCTAGTGAAAACTGGACTAATACGGGATATTATCACTGATCGGCATCGATGGTGATGAAAGACTACGGGTCGTTAAAGGATGAGTCTGCGTATCATTAGCTAGTTGGCGGGGTAACGGCCCACCAAGGCAACG
>F0OV55004JSL4I
AGAGTTTGATCCTGGCTCAGGACGAACGCTGGCGGCGTGCTTAACACATGCAAGTCTAGGGGAAAGTGGTCTTCGGATCGCAAGTATACTGGCGAACGGGTGAGTAACACGTAGGTAATCTACCTTCGAGATTGGGATAACGTCGAGAAATTGACGCTAATACCGAATGATGCCTCGGTAGTTAATATCGGGATGAAAGATGGGGATCTTCGGACCTATCGCTTGAAGATGAGCCTGCGTCTGATTAGCTTG
>F0OV55004J0LRO
AGAGTTTGATCCTGGCTCAGATTGAACGCTGGCGGCATGCCTAACACATGCAAGTCGAACGGTAACAGGGGCTTCGGCCCGCTGACGAGTGGCGGACGGGTGAGTAATGCATAGAAATCTGCCCAGTAGTGGGGGATAGCCCGGAGAAATCCGGATTAATACCGCATACGCCCTTTGGGGAAAGCGGGGGATCTTCGGACCTCGCGCTATTGGAGCGGCCGATGTCGGATTAGCTAGTAGGTGGGGTAATGGCTCACCTAGGCGACG
>F0OV55004IKDU9
AGAGTTTGATCCTGGCTCAGAGTGAACGCTGGCGGCGTGCCTAACACATGCAAGTCGAACGAGAACGGGATTTAGTTTACTAAATTTGTCAGCTAAGTGGCGCACGGGTGAGTAATATATAGTTAATCTGCCTCAAAGAAGGGAATAATTGATGGAAACGTCTTGTAACTCCCTATATGCCTTTATCACATAAGTGAGCAAGGGAAACATTTATGGCTTTGAGATGAGACTGTACAGTATCAGTTAGTTGGTGAGG
>F0OV55004JG2N0
AGAGTTTGATCCTGGCTCAGAATGAACGCTGGCGGCGTGCCTAACACATGCAAGCCGTACGAGAAAGGGGCTTCGGCCCTGAGTAGAGTGGCGCACGGGTGAGTAACGCGTGGGTAATCTACCCTTGGATTTGGGATAACTCCGCGAAAGTGGAGCTAATACCGGATAGTCTGGCTTTAAATAAGAAGTCGGTAAAGGATGCCTCTGCATATGCATTCGTCCGAGGATGAGCCCGCGTCTCATTAGCTAGTTGGTAGGGTAA
>F0OV55004H54GJ
AGAGTTTGATCCTGGCTCAGAACGAACGCTGGCGGCAGGCTTAACACATGCAAGTCGAACGAAGGCTTCGGCCTTAGTGGCAGACGGGTGAGTAACGCGTGGGAATCTACCCATCCCTACGGAATAGCTCCGGGAAACTGGAATTAATACCGTATACGCCCTACGGGGGAAAGATTTATCGGGGATGGATGAGCCCGCGTTGGATTAGCTAGTTGGTGGGGTAATGGCCTACCAAGGCGACGATCCATAGCTGGTCTGAGGGGATG
>F0OV55004IR67U
AGAGTTTGATCCTGGCTCAGGACGAACGCTGGCGGCGTGCCTAATACATGCAAGTCGAGCGGACCGAATGGAAGCTTGCTTTCATTCGGTTAGCGGCGGACGGGTGAGTAACACGTGGGTAACCTGCCCGTAAGACCGGGATAACTCCGGGAAACCGGGGCTAATACCGGATAACACCGAAGACCGCATGGTCTTCGGTTGAAAGGTGGCTTCGGCTACCACTTACGGATGGGCCCGCGGCGCATTAGCTAGTTGGAGAGGTAACGGCTCACCAAGGCGACGATGGGG
>F0OV55004IJPPI
AGAGTTTGATCCTGGCTCAGGATGAACGCTGGCGGCGTGCTTAACACATGCAAGTCGAGCGCGATGTTGTGGAAACTCCTACGGGAGGCAGC
>F0OV55004INPSW
AGAGTTTGATCCTGGCTCAGGATGAACGCTGGCGGCATGCCTAATACATGCAAGTCGAACGAACTAGTTTACTAGTTAGTGGCGAACGGGTGAGTAACACGTAGATAACCAACCCTTAAGACGAGGATAACCCGGGGAAACCTGGACTAATACTGGATAGGAGCTATTTTCAAAAGAGGATAGTTTTAAAGGTGCCCTAAAGCACCGCTAAAGGCTGGGACTGCGTCGCATTAGCTAGTTGGTGGGGTAACGGCCTACCAAGGCAACGATGCGTAG
>F0OV55004JKB78
AGAGTTTGATCCTGGCTCAGGACGAACGCTGGCGGCGTGGATTAGGCATGCAAGTCGAACGGTAGTACCCCTTCGGGGGTATGAGAGTGGCGAACGGGTGAGTAACGCGTAGGTGATCTACCTTCAGATGGGGGACAACCCAGGGAAACTTGGGCTAATACCGCATGTGGCTGTAAAGCTAAAGCCGGCCTCTATTTATAAGCTGGTGTCTGGAGATGAGCCTGCGTCTGATTAGCTAGTTGGTGGGGTAACGGCCTACCGAGGCG
>F0OV55004H4AN8
AGAGTTTGATCCTGGCTCAGGACGAACGCTGGCGGCGTGCTTAACACATGCAAGTCAAGGAGAAAATCGTTTTCGGATGGTGAGTAAACTGGCGCACGGGTGAGTAATATATAAGTAATCTACCAATGGGTCTGGGATAATCAGCCGAAAGGCTGAATAATACCGGATAATGCAGCGGGGCCACATGGTCATGTTGTTAAAGGTGCTTCGGTACCGCCTTTTGATGAGCTTGTATCTGATTAGCTAGTTGGCAAGGG
>F0OV55004IJ4BU
AGAGTTTGATCCTGGCTCAGATTGAACGCTGGCGGAATGCTTTACACATGCAAGTCGAACGGCAGCACGGGAGCCTGCTCCTGGTGGCGAGTGGCGAACGGGTGAGTAATGCGTCGGAACGTACCGAGTAATGGGGGATAACGCACCGAAAGGTGTGCTAATACCGCATACGCCCTGAGGGGGAAAGTGGGGGATCGCAAGACCTCACGTTATTCGAGCGGCCGACGTCTGATTAGCTAGTTGGTGGGGTAATGGCTCACCAAGG
>F0OV55004IUNNJ
AGAGTTTGATCCTGGCTCAGGACGAACGCTGGCGGCGTGCCTAATACATGCAAGTCGAGCGGACCGAAGGGAGCTTGCTCCTTTAGGTTAGCGGCGGACGGGTGAGTAACACGTGGGCAACCTGCCCTGCAGACTAGGATAACTTCGGGAAACCGGAGCTAATACCGGATAACACCGAAAACCGCATGGTTTTCGGTTGAAAGGCGGCATTAGCTGTCACTGCAGGATGGGCCCGCGGCGCATTAGCTAGTTGGTGAGGTAACGGCTC
>F0OV55004H7WBA
AGAGTTTGATCCTGGCTCAGAACGAACGCTGGCGGCGTGCTTAACACATGCAAGTCGGATGCGAAAGGGGCTTTCGGGCGCTGAGTAGCATGGCAGACGGGTGAGGAGTGCGTATCTGACGAAACTCAGGCTGGGGGATAGTCCCTCGAAAGGGGGTTGAATACCGCATGTGCTCGGCACTGTCATGGTGTCGAGGAAAGGTGGCCTCTGCATGCACGCTATTGGCCTGAGATCGGG
>F0OV55004IPKM6
AGAGTTTGATCCTGGCTCAGAACGAACGCTGGCGGCAGGCTTAACACGTGCAAGTCGAGCGAGGTTTTCGGACCTAGCGGCGGACGGGTGAGTAACGCGTGGGAACATGCCCTTCACTGCGGAATAGCCTTGGGAAACTGAGAGTAATACCGCATACGCCCTTCGGGGAAAGATTATCGGTGAAGGATTGGCCCGCGTTGGATTAGGTAGTTGGTGGGTAATGGCCTACCAAGCCGACGATCCATAGCTGGTTTGAGAGG
>F0OV55004I1HGY
AGAGTTTGATCCTGGCTCAGAATCAACGCTGGCGGCGTGCCTAACACATGCAAGTCGAACGAGAAAGCTGTCTTCGGACGGCAAGTACAGTGGCAAACGGGTGAGTAACGCGTGGGACATCTACCCTGATGAGGGGAATAACTCTCCGAAAGGAAAGCTAATACCGCATATACCGTGCAAACGGGAAAGGCCTTCGGGCCGCATCAGGAGGAGCCCGCGTCCGATTAGCTAGTTGGTGAGGTAATGGCTCACCAAGGCGACGA
>F0OV55004IUN81
AGAGTTTGATCCTGGCTCAGAACGAACGCTGGCGGCGTGCTTAATACATGCAAGTCGAACGTGAAGCCTTGGCTTGCCAGGGTGGAAAGTGGCGAACGGGTGAGTAACACGTAAATAATCTACCTCTAAGTTTGGGATAACCTTGCCAACGCGGGGCTAATACCGGATGTGATCACGAAGACGCATGTTTTTGTGATTAAAGATGCAAATCGCTTAGAGATGAATTTGCGGCCCATTATGCTTGTTGGTGAGGTAACGGCT
>F0OV55004IZAUU
AGAGTTTGATCCTGGCTCAGGGTGAACGCTGGCGGCGTGCTTGACACATGCAAGTCGAACGGTATGTGGCAACACATAGAGTGGCGAACGGGTGAGTAACACGTGGGTGATCTGCCTTGTACTTCGGGATAAGCCTGGGAAACTGGGTCTAATACCGGATAGGACCATGCTTTAGTGTGTGTGGTGGAAAGTTTTTTCGGTACAAGATGAGCCCGCGGCCTATCAGCTTGTTGGTGGGGTAATGGCCTACCAAGGCGACGACGGGTAG
>F0OV55004IKO7P
AGAGTTTGATCCTGGCTCAGAACGAACGCTGGCGGCGTGCTTAACACATGCAAGTCGAACGCGAAAGGGACTTCGGTCCTGAGTAAAGTGGCGCACGGGTGAGTAACGCGTGGATAATCTACCCAATGATCCGGGATAACATTTCGAAAGGGGTGCTAATACCGGATAAGACCACGGAGTCTCTGGACTCTGCGGTAAAAGGTGGGGACCTTCGGGCCTACCGTCATCGGATGAGTCCGCGTACCATTAGCTAGTTGGCAGGGTAATGGCCTACCAGGG
>F0OV55004ITJCM
AGAGTTTGATCCTGGCTCAGAGTTAACGTTGGCGGCGTGCTTAACACATGCAAGTCGAACGCGTTCCGGGGGCAACTCCGGGATGAGTGGCGAACGGGTGAGTAACACGTGGGTAATCTTCCTTTAAGTGGGGAATAAGCTCTCGAAAGGGAGTCTAATACCGCATGACGTTCCGGGACATAAGTCCCGTAACCAAAGCCGCAAGGCGCTTGAAGATGAGCCTGCGTCCTATTAGCTAGTTGGTGGGATAATGGCCTACCAAGGCTCAGATGGGTAG
>F0OV55004H6OO2
AGAGTTTGATCCTGGCTCAGGACGAACGCTGGCGGCGTGCCTAAGACATGCAAGTCGAGCGGGGGGATTGGGGGTTTTCCCTGGTCTCCTGAGCGGCGGACGGGTGAAGGTAACACGTGGGTAACCTGCCCGGCAGTGGGGGATAACCCTGGGAAACTGGGGCTAATACCGCATACGGTCCGAGCCTCGCATGGGGCTTGGAAGAAAGGCCGTCCGATGGGGCGGTCGCTGCCGGAGGGGCCCGCGGCCCATCAGGTAGTTGGTGGGGTAACGGCCCACCAAGCCGACGACGGGTAGCCCGG
>F0OV55004H35UJ
AGAGTTTGATCCTGGCTCAGGACGAACGCTGGCGGCGTGCCTAATACATGCAAGTCGAGCGCGCGAAACTTACCGAAGCCTTCGGGCGGACGTAAGTGGAACGAGCGGCGGACGGGTGAGTAACACGTGGGCAACCTGCCTGTAAGACCGGGATAACTTCGGGAAACCGGAGCTAATACCGGATAGGATTTCACCTCGCATGAGGTGAAATGGAAAGGTGGCTTCGGCTACCACTTACAGATGGGCCCGCGGCGCATTAGCTAGTTGGTGAGGTAACGG
>F0OV55004IMBQ6
AGAGTTTGATCCTGGCTCAGGATAAACGCTGGCGGCGTGCCTTACGCATGCAAGTCGAACGATTCTGATTTATCAGTTTAGTGGCAAACGGGTGAGTAACACGTAAGTAACCTGCCCTTAAGCAGGGGATAATCCGCCGAAAGGTGGACTAATACCGTATGTGATAACAGAGGTAATGCTTTGTTATTAAAGCCTTCGGGCACTTAAGGAGGGGCTTGCGGCCGATTAGCTAGTTGGTGGGGTAACGGTTCACCAAGGCGACGATCGGTAGCTGGT
>F0OV55004I2SA0
AGAGTTTGATCCTGGCTCAGGACGAACGCTGGCGGCGTGCCTAATACATGCAAGTCGAGCGCGGGAAGCGTGCAGATCCCTTCGGGGTGATGCATGTGGAACGAGCGGCGAACGGGTGAGTAACACGTGGGCAACCTGCCTGTAAGACCGGGATAACTCCGGGAAACCGGGGCTAATACCGGATAAGACCGAAGATCGCATGATCTTCGGGTGAAAGGCGGCATTCGCTGTCACTTACAGATGGGGCCCGCGGCGCATTAG
>F0OV55004IDUX0
AGAGTTTGATCCTGGCTCAGAACGAACGCTGGCGGCATGCCTAACACATGCAAGTCGAACGAGACCTTCGGGTCTAGTGGCGCACGGGTGCGTAACGCGTGGGAACCTGCCCTTAGGTTCGGAATAACTCAGAGAAATTTGAGCTAATACCGGATGATGTCGAAAGACCAAAGATTTATCGCCTTTGGATGGGCCCGCGTTGGATTAGCTAGTTGGTGGGGTAATGGCCTACCAAGCCTACGATCCATAGCTGGTTTTAGAGG
>F0OV55004IB3Q9
AGAGTTTGATCCTGGCTCAGAACGAACGCTGGCGGCATGCCTAACACATGCAAGTCGAACGAGAAAGGTCCTTCGGGACTGAGTAGAGTGGCGCACGGGTGAGTAACGCGTGGGAACCTGCCAAGCAGTACGGAATAACCTCGGGAAACTGAGGCTAATACCGTATACGCCCTTTTGGGGAAAGATTTATCGCTGTTTGATGGTCCCGCGTCTGATTAGCTAGTTGGTGAGGTAACGGCCCACCAAGGCGACGATCAGTAGCTGGT
>F0OV55004IMHVW
AGAGTTTGATCCTGGCTCAGGACGGGCGCTGGCGGCGTGGATTAGGCATGCAAGTCGAACGCGAACGAACACCTTCGGGTGTTCAAGTAGAGTGGCGGACGGGTGAGTAACGCGTAGGTGATCTACCTTTAAGTGGGGGATAGCCCCGGGAAACCGGGATTAATACCGCATATGTCCCGAGAGATTGGGATAAAGATGGCCTCTGACATAAGCTGTTGCTTAGAGATGAGCCTGCGTCCTATTAGCTAGTTGGTGGGGTAACGGCCCACCAAGG
>F0OV55004JEZ1I
AGAGTTTGATCCTGGCTCAGGACGAACGCTGGCGGCGTGCCTAATACATGCAAGTCGAGCGGGGCTTTCTGCGTGAGGCCTTCGGGCGGATCGCAGGGAGCCCAGCGGCGAACGGGTGCGTAACACGTGGTCAACCTGCCCCGAGGACCGGGATAACTCCGGGAAACCGGAGCTAATACCGGATAGGACGGCGGACCGCATGGTCCGCCGTGGAAAGGCGGCGCAAGCTGCCACCTCGGGATGGGCCCGCGGCCCATTAGCTAGTTGGTGGGGTAACGG
>F0OV55004I6QFB
AGAGTTTGATCCTGGCTCAGGATGAACGCTAGCGGCAGGCCTAATACATGCAAGTCGAACGGTAAGGACCCGCTTGCGGGTCACACGAGTGGCGTACGGGTGCGTAACGCGTATGCAACCTACCTTCAACTGGAGCATAGCCCCGAGAAATCGGGATTAATACTCCATAACATCCAGCTTTCGCATGTTAGCTGGATTAAAGTCCCGACGGTTGAAGATGGGCATGCGTGACATTAGTTAGTTGGTGAGGTAACGGCT
>F0OV55004H7NZN
AGAGTTTGATCCTGGCTCAGAACGAACGCTGGCGGCGTGCTTAACACATGCAAGTCGAACGCGAAAGGGACTTCGGTCCTGAGTAAAGTGGCGCACGGGTGAGTAACACGTGGATAATCTACCCGATGGACCGGGATAACACTTCGAAAGGGGTGCTAATACCGGATAAGCCCACAGGCTCCCTGGAGCTTGCGGGAAAAGGTGGGGACCTTCGGGCCTGCCGTCATTGGATGAGTCCGCGGCCCATTAGCTAGTTGGTGGGTAACGCG
>F0OV55004H4XQ6
AGAGTTTGATCCTGGCTCAGGACGAACGCTTGCGGCGTGCCTAAGAAATGCAAGTCGAGCGAGGTCTAGGCTTCGGCCGAAAACCTAGCGGCGAACGGTCGCGTAACACGTAAGCAACCTGCCCTGAAATGGGGGATAGCCCGCCGAAAGGCGGATTAATACCGCATGTGGACATCGGATCGCATGTTTTGATGTCTAAAGCAGCAATGCGTTTCAGGATGGGCTTGCGGCCTATCAGCTAGTTGGTGGGGTAACGGCCT
>F0OV55004JVBHQ
AGAGTTTGATCCTGGCTCAGAACGAACGCTGGCGGCGTGCTTAACACATGCAAGTCGAACGTGAAAGGGACTTCGGTCCTGAGTAAAGTGGCGCACGGGTGAGTAACACGTGGATAATCTACCCGATGGACCGGGATAACACTTCGAAAGGGGTGCTAATACCGGATAAGCCCACAGGCTCTTTGGAGTTTGCGGGAAAAGGTGGGGACCTTCGGGCCTACTGTCATTGGATGAGTCCGCGGCCCATTAGCTAGTTGGTAGGGTAATGGCCTACCAAGGCTACG
>F0OV55004IOKZK
AGAGTTTGATCCTGGCTCAGAACGAACGCTGGCGGCAGGCCTAACACATGCAAGTCGAGCGAGATCTTCGGATCTAGCGGCGGACGGGTGAGTAACGCGTGGGAACGTACCCTCTTCTGCGGGATAGCCACTGGAAACGGTGAGTAATACCGCATACGCCCTTCGGGGAAAGATTTATCGGAGGAGGATCGGCCCGCGTTGGATTAGGTAGCTGGTGGGGTAATGGCCTACCAAGCCTACGATCCATAGCTGGTTTTAGAGG
>F0OV55004IHKFU
AGAGTTTGATCCTGGCTCAGGACGAACGCTGGCGGCGTGCCTAACACATGCAAGTCTACTCAGCAATGGGTGGCGAACGGGTGAGTAACGCGTAGACAATCTGCCCTTTAATCACGGATAACCTAGTGAAAACTGGACTAAAACGGGATGTGGTCGCGATATGGCATCATATGCGATCAAAGACGTAGTCGTTAAAGGAGGAGTCTGCGTAACATTAGCTAGTTGGTAAGGTAACGGCTTACCAAGGCGACGATGTTTAG
>F0OV55004JKV73
AGAGTTTGATCCTGGCTCAGAACGAACGCTGGCGGCGCGTTTTAAGCATGCAAGTCGAGCGGCAAGGGCCTTCGGGCCCCTAGAGCGGCGGGCGGGTGAGTAACACGTGGACAATCTGCCCCCCGGCCGGGGATAGCCCAGGGAAACCTGGATTAATACCGGATGAGACGGGACGCACACAGGTGCGATCCGGGAAAGGCGCTGCGGCGCCGCCGGGGGATGAGTCCGCGACCCATTAGCTAGACGGCGGGGTAAAGGCCCACCGTGGCGACGATGGGTAGCCGG
>F0OV55004IA6JT
AGAGTTTGATCCTGGCTCAGGACGAACGCTGGCGGCGTGCCTAACACATGCAAGTCAAGGAGAAAGACTGGTTTCGGCCGGTCAAGTAAACTGGCGGACGGGTGAGTAACGCGTAGGCGACCTGCCCTTGTGTTTGGAATAACCCCGAGAAATTGGGGCTAATACCGAATGACGCATTGAGTATGCATGTACTTGATGTTAAAGGTGCTGCAAGGTACCGCACAGGGATGGGCCTGCGTTCCATTAGTTAGATGGTAGGGTAACGGCCT
>F0OV55004H4TAI
AGAGTTTGATCCTGGCTCAGGATGAACGCTGGCGGTATGACTAAGACATGCAAGTCGAAGGATCTCTTCGGAGATACTGGCAGACGGGTGAGTAACACATTAGTAACCTACCTCTAACACAGGCATAACTCCGCGAAAGTGGAGCTAATTCCTGATAGTTTCTAGTTTCATAAGATTCTAGAATAAAACTCCGGTGGTTAGAGAGGGGCTTATGGCTTATCAGCTTGTTGGTGGGGTAATGGCCCACCAAGGCAACGACGAG
>F0OV55004H80PI
AGAGTTTGATCCTGGCTCAGAGTGAACGCTGGCGGCGTGCTTAACACATGCAAGTCGAACGAGAACGGGACATAGCTTGCTATGTTTGTCAGCTAAGTGGCGGACGGGTGAGTAATGTATAGCTAATGTACCCCTTGGAGGGGGATAACAGTTGGAAACGGCTGCTAATACCCCATACTCCTTCTATCTTAATGGTAGTTGGGAAATGTTTTTCGCCAAGGGATCGGGCTATATGGTATCAGTTAGTTGGTGAGGTAATGGCT
>F0OV55004IG680
AGAGTTTGATCCTGGCTCAGGACGAACGCTGGCGGCGTGCTTAATACATGCAAGTCAACTGAAATGACAGTAGTAATATTTTCATGGAGGTGGCGCACGGGTGAGTAACACGTAGATAATCTGCCTTCAAGCCCGGGATAACTATTCGAAAGGGTAGCTAATACCGGATAAAGTTGATTCACATAAGTGGATCAATGAAAGATTGCCTATTCTTGAAAGCAATTGTTTGGAGATGAGTTTGCGTACCATTAG
>F0OV55004IXQDK
AGAGTTTGATCCTGGCTCAGAGCGAACGTTAGCGGCGGGCTTAACACATGCAAGTCGAACGTGAAAGTCCCTTCGGGGATAAGTAAAGTGGCGCACGGGTGAGTAACACGTAGGTAACCTGTCCTGAGGTCTGGGATAACCACTGGAAACGGTGGCTAATACCGGGTATACTGAGACGCTTAAGGGTGTTTCGGGGAAAGATGAGATTTCGCCTTAGGAGGGGCCTGCGTCCCATCAGTTAGATGGTAGGGTAACGGCCTACCATGACAACGACGGGTAGCTGGT
>F0OV55004IO5HW
AGAGTTTGATCCTGGCTCAGAATGAACGCTGGCGGCGTGCCTAACACATGCAAGTCGTACGAGAAAGGGGCTTCGGCCCTGAGTAGAGTGGCGCACGGGTGAGTAACGCGTGGGTAATCTACCCTTGGATTTGGAATAACTCCGCGAAAGTGGAGCTAATACCGGATAGTCTGGCTTTTAATAGAAGTCGGTAAAGGATGCCTCTGCATATGCATTCGTCCGAGGATGAGCCCGCGTCTCATTAGCTAGTTGGTAGGGTAA
>F0OV55004IY3K0
AGAGTTTGATCCTGGCTCAGATTGAACGCTAGCGGCATGCTTAACACATGCAAGTCGAACGGCAGCGGAGGAAAGCTTGCTTTCCTGCCGGCGAGTGGCGGACGGGTGAGTAATGCATGAGAATCTGCCCAGTAGCGGGGGACAACTTGGTGAAAACCAAGCTAATACCGCATACGCCCTACGGGGGAAAGGCTTCGGCCACTATTGGATGAGCTCATGTCGGATTAGCTAGTTGGTAGGGTAAAGGCCTACCAAGGCG
>F0OV55004JPL7S
AGAGTTTGATCCTGGCTCAGAATGAACGCTGGCGGCGTGCCTAACACATGCAAGTCGTACGAGAAAGGGGCTTCGGCCCTGAGTAGAGTGGCGCACGGGTGAGTAACGCGTGGGTAATCTACCCTTGGATTTGGGATAACTCCGCGAAAGTGGAGCTAATACCGGATAGTCTGGCTTTAAATAAGAAGTCGGTAAAGGATGCCTCTGCATATGCATTCGTCCGAGGATGAGCCCGCGTCTCATTAGCTAGTTGGTAGGGTAA
>F0OV55004I06C2
AGAGTTTGATCCTGGCTCAGGATGAACGCTAGCGACAGGCCTAACACATGTAAGTCGAACGGGATTTAGTAGCTTGCTACTAATGAGAGTGGCGCACGGGTGAGTAACGCGTATGCAACCTGCCTGTAACAGGGGAATAGCTCCCTGAAAGGGGAATTAATACCGCATAAGACCACACTGCCGCATGGTAGAGTGGTAAAAATATTTATAGGTTACAGATGGGCATGCGTGACATTAGCTAGTTGGTGAGGTAACGG
>F0OV55004H43FX
AGAGTTTGATCCTGGCTCAGATTGAACGCTGGCGGCAGGCTTAACACATGCAAGTCGAGCGGTAACAGATCCAGCTTGCTGGATGCTGACGAGCGGCGGACGGGTGAGTAATGCATAGGAATCTGCCCAGTAGTTGGGGATAGCCCGGGGAAACCCGGATTAATACCGAATACGCCCTACGGGGGAAAGCAGGGGATCTTCGGACCTTGCGCTATTGGATGAGCCTATGTCGGATTAGCTAGTTGGTGGGTAACGGCCT
>F0OV55004IFCDY
AGAGTTTGATCCTGGCTCAGATTGAACGCTGGCGGCAGGCCTAACACATGCAAGTCGAGCGGATGAAGGGGGCTTGCTCCCGGATTTAGCGGCGGACGGGTGAGTAATGCTTAGGAATCTGCCTGGTAGTGGGGGACAACGACTCGAAAGGGTCGCTAATACCGCATACGTCCTACGGGAGAAAGTGGGGGATCTTCGGACCTCACGCTATCAGATGAGCCTAGGTCGGATTAGCTAGTAGGTGAGGTAATGGCTCGCCTAGG
>F0OV55004IUUE3
AGAGTTTGATCCTGGCTCAGAATGAACGCTGGCGGCATGCCTAACACATGCAAGTCGAACGAAGGCTTCGGCCTTAGTGGCGCACGGGTGCGTAACGCGTGGGAATCTGCCCTCAGGTTCGGAATAACAGCGAGAAATTGCTGCTAATACCGGATGATATCGCGAGATCAAAGATTTATCGCCTTTAGCTAGTTGGTGTGGTAAAGGCGCACCAAGGCGACGATCCTTAGCTGGT
>F0OV55004JAE8L
AGAGTTTGATCCTGGCTCAGATTGAACGCTGGCGGCAGGCCTAACACATGCAAGTCGAGCGGTAACAGATCCAGCTTGCTGGATGCTGACGAGCGGCGGGCGGGTGAGTAATGCATAGGAATCTGCCCGATAGTGGGGGATAACCTGGGGAAACCCAGGCTAATACCGCATACGTCCTACGGGAGAAAGGGGGCTCCGGCTCCCGTTATGGGATGAGCCTATGTCGGATTAGCTAGTTGGTGAGGTAACGGCTC
>F0OV55004IAS6A
AGAGTTTGATCCTGGCTCAGAACGAACGCTGGCGGCAGGCTTAACACATGCAAGTCGAGCGAAGCCTTCGGGCTTAGCGGCGGACGGGTTAGTAACGCGTGGGAACGTGCCCTTCACTACGGAATAGTCCCGGGAAACTGGGTTTAATACCGTATACGCCCTTCGGGGAAGAATTTCGGTGAGGGATCGGCCCGCGTTAGATTAGATAGTTGGTGGGGTAATGGCCTACCAAGTCTACGATCTATAGCTGGTTTTAGAGGATGATCAGCCACACTGGG
>F0OV55004ICA5X
AGAGTTTGATCCTGGCTCAGGACGAACGCTGGCGGCGTGCTTAACACATGCAAGTCGAACGGTGACCTCGAGAGCTTGCTCTTGGGTGATCAGTGGCGAACGGGTGAGTAACACGTGAGTAACCTGCCCCAGACTCTGGAATAACCCCGGGAAACCGGAGCTAATACCGGATACGAGACGGAGCCGCATGGCTACCGTTTGGAAAGTTTTTCGGTCTGGGATGGACTCGCGGCCTATCAGTTAGTTGGTGAGGTAACGGCTCACCAAGACGACG
>F0OV55004IX10V
AGAGTTTGATCCTGGCTCAGGACGAACGCTGACGGCATGCTTTACACATGCAAGTCGAACGGCAGCATGGGAGCTTGCTCCTGGTGGCGAGTGGCGAACGGGTGAGTAATGCATCGGAACGTGCCCATTAGTGGGGGATAGCCCGGCGAAAGCCGGATTAATACCGCATACGCCCTTTGGGGGAAAGCGGGGGATCTTCGGACCTCGCGCTATTGGAGCGGCCGATGTCGGATTAGCTAGTAGGTGGGGTAATGGCTC
>F0OV55004IY04I
AGAGTTTGATCCTGGCTCAGATTGAACGCTGGCGGCATGCTTAACACATGCAAGTCGACTTGGGAATCCTTCGGGGTTGATAGGGTGGCGGACGGGTGAGTAACGCGTAAAGAACTTGCCCTTCAGTTGGGGACAACATCTCGAAAGGGGTGCTAATACCCGATACGATCATTTTAAGGCATCTTAAGATGATGAAAGCTATATGCGCTGAAGGAGAGCTTTGCGTCCTATTAGCTAGTTGGTGAGGTAAAGGCTC
>F0OV55004I3OQP
AGAGTTTGATCCTGGCTCAGAACGAACGCTGGCGGCGTGCCTAACACATGCAAGTCGAGCGTGAAGTCTTGGAATGATACTTCGGTAAAGTAAAGAGATGGAAAGCGGCGGACGGGTGAGCAACGCGTAGGTAACCTGCCCCATACACAGGGATAGCCTAGGGAAACCTGGATTAATACCTGATAACGCAGAGGAGTCACATGACTTTTCTGCCAAAGATTTATCGGTATGGGATGGACCTGCGTCTGATTAGTTAGTTGG
>F0OV55004H9G6V
AGAGTTTGATCCTGGCTCAGGACGAACGCTGGCGGCGTGCCTAACACATGCAAGTCGAGCGGGGTAAATTGAGTGGTTTTCCACGAGATTTACCCAGCGGCGGACGGGTGAGTAACACGTAGGCAACCTACCCACCACACGGGGATAGCCCTGGGAAACCGGGGGTAATACCCGATACCTTTACTGGTCGCATGGCTGGTAAAGAAAGCGATTTAGCGGTGATGGATGGGCCTGCGGCCCATCAGCTAGTTGGCGGGGTAACGGCCCACCAAGGCGACGACGGGTAGCCGG
>F0OV55004IB3C6
AGAGTTTGATCCTGGCTCAGGATGAACGCTGGCGGCGTGCCTAATACATGCAAGTCGAACGCACCATTTCGGTGGTGAGTGGCGAACGGGTGAGTAACACGTAGATAACCTGCCCTTAAGACGAGGATAACCATTGGAAACGATGGCTAAGACTGGATAGGAATATTAGAGGCATCTCTGATATTTTAAAAGACCTAGCAATAGGTATGCTTAAGGAGGGGTCTGCGGCGCATTAGTTAGTTGGTGGGGTGATGGCCT
>F0OV55004H601M
AGAGTTTGATCCTGGCTCAGGACGAACGCTGGCGGCGTGCCTAACACATGCAAGTCGAGCGGGGTAAATTGAGTGGTTTTCCACGAGATTTACCCAGCGGCGGACGGGTGAGTAACACGTAGGCAACCTACCCACCACACGGGGGATAGCCCTGGGAAACCGGGGGTAATACCCGATACCTTTACTGGTCGCATGGCTGGTAAAGAAAGCGATTTAGCGGTGGTGGATGGGCCTGCGGCCCATCAGCTAGTTGGCGGGGTAACGGCCCACCAAGGCGACGACGGGTAGCCGG
>F0OV55004H9N81
AGAGTTTGATCCTGGCTCAGGACGAACGCTAGCGGCGTGCTTAACACATGCAAGTCGAACGAAGCAATTTGAATAGTTTACTAGGATAATTGACTGAGTGGCGGACGGGTGAGTAACGCGTGAACAATCTACCTATCAGAGGGGGACAACACTTAGAAATGGGTGCTAATACCGCATGAGACCACACTGCCGCATGGCAGAGGGGTAAAAGATTTATCGCTGATAGATGAGTTCGCGTATCATTAG
>F0OV55004J07US
AGAGTTTGATCCTGGCTCAGGATGAACGCTAGCGGTGCGCCTAACACATGCAAGTCGAGCGATATAGCGGCGAACGGGTGAGTAACACGTTGGAACCTGCCTCGAACTCAGGGATAGCCATCCGAAAGGATGATTAATACCGGATAGTCCCGAAAGGGTAAAGATTTTTCGGTTCGAGAGGGGCCTGCGGCCTATCAGCTAGTTGGTAAGGTAATGGCTTACCAAGGCTATGACGGGTAACTGGTGTGAGAGCATGACCAGT
>F0OV55004JF5QP
AGAGTTTGATCCTGGCTCAGATTGAACGCTGGCGGCATGCTTAACACATGCAAGTCGAACGGCAGCAGCATCTAGCTTGCTAGATGGCTGGCGAGTGGCGGACGGGTGAGTAATGCGTAGGAATCTGCCCAAGTGTGGGGGATAGCCCGGGGAAACTCGGATTAATACCGCATAATCTCTTCGGAGCAAAGCAGGGGACCTTCGGGCCTTGCGCTCTTGGGGGAGCCTACGTCTGATTAGCTTGTTGG
>F0OV55004I3JSU
AGAGTTTGATCCTGGCTCAGGACGAACGCTGGCGGCGTGCCTAATACATGCAAGTCGAGCGGACCGAAGGGAGCTTGCTCCTTTAGGTTAGCGGCGGACGGGTGAGTAACACGTGGGCAACCTGCCCTGCAGACTGGGATGACTTCGGGAAACCGGAGCTAATACCGGATAACACCGAAAACCGCATGGTTTTCGGTTGAAAGGCGGCTTTTAGCTGTCACTGCAGGATGGGCCCGCGGCGCATTAGCTAGTTGGTGAGGTAACGGCTC
>F0OV55004JK2SW
AGAGTTTGATCCTGGCTCAGGACGAACGCTGGCGGCATGCCTAATACATGCAAGTCGAGCGGAGCCAAGGAGAAGCTTGCTTCTCCGCGGCTTAGCGGCGGACGGGTGAGTAACACGTAGGCAACCTGCCTGCAAGACCGGGATAACTGACGGAAACGTGAGCTAATACCGGATAGGCGGACTTCTCGCATGAGGGGTTCGGGAAAGGCGGCGCAAGCTGTCACTTGCAGATGGGCCTGCGGCGCATTAG
>F0OV55004IQOYF
AGAGTTTGATCCTGGCTCAGGACAAACGCTGACGGCGTGCCTAACACATGCAAGTCTCACGGGAAAGTCTCCTTCGGGAGACAAGTACAGTGGCGAACGGGTGAGTAACGCGTGGGAATCTACCCAGTAGTGGGGGATAACCCTTCGAAAGGAGGGCTAATACCGCATAAGTCCTACGGGGTAAAGATGGCCTCTTTACAATGCTATCGCTTCTGGATGAGCCCGCGTCCTATTAGCTAGTTGGTGAGGTAATGGCTTACCAAGGCAACAATGGG
>F0OV55004IQYJW
AGAGTTTGATCCTGGCTCAGGACGAACGTTGGCGGCGTGCCTAACACATGCAAGTCTAGGGCAGCAATGCACTGGCGCACGGGTGAGTAACGCGTGGGTAATCTGCCCGTATCACGGACACAACATCGAGAAATCGGTGCTAATATCTGATGAGGCGATTTTATCGTCAAAGCTTCGGCGGATACGGATGAGCCCGCGTCTGATTAGCTTGTTGGTAGTGTAACGGACTACCAAGGCGATGAT
>F0OV55004IH885
AGAGTTTGATCCTGGCTCAGAATGAACGCTGGCGGCGTGCCTAACACATGCAAGTCGCACGAGAACGCTTCAGCTTGCTGAAGCTAGTAAAGTGGCGCACGGGTGAGTATCGCGTGGGTAATCTGCCCTGCAGACTGGGATAACTTCGGGAAACCGGAGCTAATACCGGATAACACCGAAAACCGCATGGTTTTCGGTTGAAAGGCGGCATTAGCTGTCATTGCAGGATGGGCCCGCGGCGCATTAG
>F0OV55004IYR0V
AGAGTTTGATCCTGGCTCAGGACGAACGCTGGCGGCGTGCCTAACGCATGCAAGTCGAGCGAGGGGAGGTCGCAAGACCGAACCTAGCGGCGAACGGGTGAGTAACACGTGGGTAATCTGCCTTTGAGACGGGGATAGCCCCGGGAAACTGGGGATAATACCGGATGTGATCCAGCTGACGGAGGTTAGTTGGAGGAAAGGCGCAAGCCGCTCATAGATGAGCCCGCGGCCCATTAGCTAGTTGGTAGGGTAAAGGCCTACCAAGGCGACGA
>F0OV55004H7PR5
AGAGTTTGATCCTGGCTCAGGATGAACGCTGGCGGCGTGCCTAATACATGCAAGTCGAACGCACCATTTCGGTGGTGAGTGGCGAACGGGTGAGTAACACGTAGATAACCTGCCCTTAAGACGAGGATAACCATTGGAAACGATGGCTAAGACTGGATAGGAATATTAGAGGCATCTCTGATATTTTAAAAGACCTAGCAATGGGTATGCTTAAGGAGGGGTCTGCGGCGCATTAGTTAGTTGGTGGGGTGATGGCCT
>F0OV55004IJIZM
AGAGTTTGATCCTGGCTCAGGATGAACGCTAGCGGGAGGCTTAACACATGCAAGTCGAGGGGCAGCACGGACTTCGGTCTGGTGGCGACCGGCGCACGGGTGCGTAACGCGTATGCAACCTGCCTTATACAGGAGGATAGCCCATGGAAACGTGGATTAATACTCCATAGTATCAATGAATCGCATGGTTTATTGATTAAAACTTTGGTGGTATAAGATGGGCATGCGTAAGATTAGCTAGTTGGTGAGGTAACGG
>F0OV55004I7PAH
AGAGTTTGATCCTGGCTCAGAACGAACGCTGGCGGCGCGTTTTAAGCATGCAAGTCGAACGGTATATAGTCTTCGGATTATAGAGAGTGGCGAACGGGTGCGTAACACGTGGGCAACCTGCCCCGAGGACCGGGATAACTCCGGGAAACCGGAGCTAATACCGGATGAGACGGGACGCACACAGGTGCGATCCGGGAAAGGCGCTGCGGCGCCGCCGGGGGATGAGTCCGCGACCCATTAGCTAGACGGCGGGGTAAAGGCCCACCGTGGCGACGATGGGTAG
>F0OV55004I9P04
AGAGTTTGATCCTGGCTCAGAATCAACGCTGGCGGCGTGCCTAACACATGCAAGTCGAACGAGAAAGTGGGGGCAACTCCATGAGTACAGTGGCAGACGGGTGAGTAACACGTGAACAACCTACCCTTGAGTGTGGAATAACACCGCGAAAGCGGTGCTAATACCGCATGATATCTCCGGGTCGCATGATTGGGAGATCAAAAGCGCAAGCTGCTCGAGGAGGGGTTCGCGCCTGATTAGCTAGTTGGG
>F0OV55004H697L
AGAGTTTGATCCTGGCTCAGAATGAACGCTGGCGGCGTGCATAACACATGCAAGTCGAACGAGAAAGCGCCCCTCGGGGCGTGAGTAAAGTGGCGCACGGGTGAGTAACGCGTGGGTAACCTACCCTCGAATCTGGAATAACCTCGCGAAAGCATTGCTAATACCGGATATTGTCCAGGAGACCCAGGTTTTCTGGATGAAAGGTGACCTCTCCATGGAAGTTGCCGTTCGGGGATGGGCTCGCGTCCCACTAGCTAGTTGGTAGGGTAA
>F0OV55004IT2M5
AGAGTTTGATCCTGGCTCAGGATGAACGCTAGCGACAGGCTTAACACATGCAAGTCGAGGGGCAGCACGAGGTAGCAATACTTTGGTGGCGACCGGCAGACGGGTGAGTAACGCGTATGTAACCTGCCCTGTACAGGGGGATAACCCGGAGAAATTCGGACTAATATCCCATGGTAATATTGGAAGGCATCTTCTGATATTTAAAGTTCCGGCGGTACAGGAGGGGCATGCGTAACATTAGCTGGTTGGTAAGGTAACGGCTTACCAAGGCG
>F0OV55004IGYYR
AGAGTTTGATCCTGGCTCAGGATGAACGCTAGCGGCAGGCTTAACACATGCAAGTCGAGGGGTAACAGGAGTAGCAATACTTGCTGACGACCGGCGCACGGGTGAGTAACGCGTATGCAACCTACCCTTAACTGGGGAATAGCCCGAAGAAATTCGGATTAATGCCCCATAATACTGTATTGAAGCATTTCAGTGCATTTAAAACTCCGGTGGTTAAGGATGGGCATGCGTGACATTAGCTAGTTGGTGAGGTAACGGCT
>F0OV55004ISFBJ
AGAGTTTGATCCTGGCTCAGGACGAACGCTGGCGGCATGCCTAACACATGCAAGTCGAACGGCTCTTCGGAGCAGTGGCGCACGGGTGAGTAACGCGTGGGAACCTACCCTGAGGTTCGGAATAACGGCTGGAAACGGCCGCTAATACCGGATGTGTCCTATGGGGCAAAGGCTTGCCGCCTTGGGAGGGGCCCGCGTCCGATTAGCTTGTTGGTGGGGTAACGGCCTACCAAGGCGACGATCGGTAGCTGGTCTGA
>F0OV55004I5B28
AGAGTTTGATCCTGGCTCAGGACGAACGCTGGCGGCGTGCCTAACACATGCAAGTCGAGCGGGGGTGGCTTAAGTAGGTTACTACGAAGGCTGCCCTAGCGGCGGACGGGTGAGTAACGCGTGAGCAACCAACCTTGTACTGGGGG
>F0OV55004H4R4I
AGAGTTTGATCCTGGCTCAGATTGAACGCTGGCGGCATGCCTAACACATGCAAGTCGAACGGCAGCAGCAGAGAGCTTGCTCTCTGGCTGGCGAGTGGCGGACGGGTGAGTAATGCATAGGAATCTGCCCAGTAGTGGGGGACAACCTGGGGAAACCCAGGCTAATACCGCATACGACCTACGGGTGAAAGGGGGCTTCGGCTCTCGCTATTGGATGAGCCTATGTCAGATTAGCTTGTTGG
>F0OV55004H827I
AGAGTTTGATCCTGGCTCAGGATGAACGCTGGCGGCGTGCCTAACACATGCAAGTCGAGCGGAGTTACAGGGAAGCACTTGTGCTGAACAGTAACTTAGCGGCGGACGGGTGAGTAACACGTGAGCAACCTGCCTTTTGCAGGGGAATAACATTGGGAAACCAGTGCTAATACCGCATGACATTCATTTTCGGCATCGGAGATGAATCAAAGGAGAAATCCGGCAAAAGATGGGCTCGCGTCCGATTAGTTAG
>F0OV55004H4GH2
AGAGTTTGATCCTGGCTCAGGACGAACGCTGGCGGCGTGCTTAACACATGCAAGTCAAGGGGAAAGGTTAATTTCGGTTGACCGAGTATACTGGCGAACGGGTGAGTAACGCGTAGGTAACCTGCCTGAGAGTTTGGGATAACACTGCGAAACGTGGTGCTAATACCGGATGAGGCCTGCTATTCGCATGGGTAGTGGGTTAAAGCGGGCGCAAGCCTGTGCTCACAGATGGACCTGCGTCTCATTAGCTAGTTGGCGGGGTAA
>F0OV55004IAVVM
AGAGTTTGATCCTGGCTCAGGATGAACGCTAGCGGCGCGCTTAATGCATGTAAGTCGAGCGATGAAGCCCTTCGGGGCTATCAGCGGCAGACGGGTGAGTAACACGTGGATGACCTGCCCTCAAGTCTGGGATAACGGGTGGAAACATGCGCTAATACCGGATAGGCTGTTGGGGTCGCAACCAGCAGTAAAGCTACGGTGCTTGAGGAGGGGTCCGCGGCCCATCAGCTAGTTGGTAGGGTAACGGCCTACCAAGGCG
>F0OV55004JDDPH
AGAGTTTGATCCTGGCTCAGGATGAACGCTGGCGGCGTGCCTAACACATGCAAGTCGAACGAACCTGATTTTGATTCTTCGGATGATAGAGATGGTTAGTGGCGGATGGGTGAGTAACACGTGGGTAACCTGCCCTTTGGAGGGGGACAACATCTGGAAACGGATGCTAATACCGCATAAGTCGTCTTCGGACGGGAAGGGTGGCTTCGGCTACCGCCAGAGGATGGGCCCGCGTCCCATCAGCTAGTTGGTAAGGTAACGGCTTACCAAGG
>F0OV55004JDAQ2
AGAGTTTGATCCTGGCTCAGGACGAACGCTGGCGGCGTGCCTAATATATGCAAGTCGAGCGGACCGAAGGGAGCTTGCTCCTTTAGATTAGCGGCGGACGGGTGAGTAACACGTGGGCAACCTGCCCTGCAGACTGGGATAACTTCGGGAAACCGGAGCTAATACCGGATAACACCGAAAACCGCATGGTTTTCGGTTGAAAGGCGGCATTAGCTGTCACTGCAGGATGGGCCCGCGGCGCATTAGCTAGTTGGTGAGGTAACGGCT
>F0OV55004JG2ND
AGAGTTTGATCCTGGCTCAGAATCAACGCTGGCGGCGTGCCTAACACATGCAAGTCGAACGAGAAAGCTGTCTTCGGACGGCAAGTACAGTGGCAAACGGGTGAGTAACGCGTGGGACATCTACCCTGATGAGGGGAATAACTCTCCGAAAGGAAAGCTAATACCGCATATACCGTGCAAACGGGAAAGGCCTTCGGGCCGCATCAGGAGGAGCCCGCGTCCGATTAGCTAGTTGGTGAGGTAATGGCTCACCAAGGCGACGA
>F0OV55004JWK6U
AGAGTTTGATCCTGGCTCAGAACGAACGTTAGCGGCGTGCTTAACACGTGCAAGTCGAACGAGAAAGTATCTTCGGATATGAGTAGAGTGGCGCACGGGTGAGTAACACGTGGGTAACCTGCCCTTTGGAGGGGGACAACATCTGGAAACGGATGCTAATACCGCATAAGTCGTCTTCGGACGGGAAAGGTGGCTTCGGCTACCGCCAGAGGATGGGCCCGCGTCCCATCAGCTAGTTGGTAAGGTAACGGCTTACCAAGGCAACGATCCTTAG
>F0OV55004JGRYM
AGAGTTTGATCCTGGCTCAGGATGAACGCTAGCGGCAGGCCTAACACATGCAAGTCGAGGGGTAACAGGAGTAGCAATACTTGCTGACGACCGGCGCACGGGTGAGTAACGCGTATGCAACCTACCCTTAACTGGGGAATAGCCCGAAGAAATTCGGATTAATGCCCCATAATACTGTATTGAAGCATTTCAGTGCATTTAAAACTCCGGTGGTTAAGGATGGGCATGCGTGACATTAGCTAGTTGGTGAGGTAACGGCT
>F0OV55004H9782
AGAGTTTGATCCTGGCTCAGGATGAACGCTAGCGGTGCGCCTAACACATGCAAGTCGAGCGATATAGCGGCGAACGGGTGAGTAACACGTTGGAATCTGCCTCGAACTCAGGGATAGCCATCCGAAAGGATGATTAATACCGGATAGTCCCGAAAGGGTAAAGATTTTTCGGTTCGAGAGGGGCCTGCGGCCTATCAGCTAGTTGGTAAGGTAATGGCTTACCAAGGCTATGACGGGTAACTGGTGTGAGAGCATGACCAG
>F0OV55004IXDXI
AGAGTTTGATCCTGGCTCAGGACGAACGCTGGCGGCGTGCTTAACACATGCAAGTGGAACGGTTTACCATTGAAAGCTTGCTGGATATGGTAGATAGTGGCGGACGGGTGAGTAACGCGTGAATACCTGTCCATCGGAGGGGGACAACGGCTGGAAACGGCCGCTAATACCGCGTAAGCCGAGAGGTGAAAGGTTCTCTTCGGGGAGCCGCCGATGGAGTGGTTCGCGTCCTATCAGCTAGTTGGTGGGGTAAGGGCCTACCAAGGCGAAGACGGGTAG
>F0OV55004ICGYV
AGAGTTTGATCCTGGCTCAGGACGGACGCTGGCGGCGTGCCTAATACATGCAAGTCGAGCGAGCCCTTCGGGGCTAGCGGCGGACGGGTGAGTAACACGTGGGCAACCTGCCTGTAAGACCGGGATAACTTCGGGAAACCGAAGCTAATACCGGATAGGATCCGAGACCGCATGGTTTTGGATGGAAAGATGGCTTTGGCTATTGCTTACAGATGGGCCCGCGGCGCATTAGCTAGTTGGTGGGGTAACGGCCTACCAAGGCGACGATGCG
>F0OV55004IDU1W
AGAGTTTGATCCTGGCTCAGGACGAACGCTGGCGGCGTGCCTAATACATGCAAGTCGAGCGGAGATAGTGGAGCTTGCTCCATTATCTTAGCGGCGGACGGGTGAGTAACACGTGGGACCACTCGACC
>F0OV55004IO95I
AGAGTTTGATCCTGGCTCAGAGTGAACGCTGGCGGCGTGCTTAACACATGCAAGTCGAACGAGAACGGGACATAGCTTGCTATGTTTGTCAGCTAAGTGGCGGACGGGTGAGTAATGTATAGCTAATGTACCCCTTGGAGGGGGATAACAGTTGGAAACGGCTGCTAATACCCCATACTCCTTCTATCTTAATGGTAGTTGGGAAATGTTTTTTCACCAAGGGATCGGGCTATATGGTATCAGTTAGTTGGTGAGGTAATGGCT
>F0OV55004JAXEA
AGAGTTTGATCCTGGCTCAGGACGAACGCTGGCGGCGTGCCTAATACATGCAAGTCGAGCGGACCGAAGGGAGCTTGCTCTTTTAGGTTAGCGGCGGACGGGTGAGTAACACGTGGGCAACCTGCCCTGCAGACTGGGATAACTTCGGGAAACCGGAGCTAATACCGGATAACACCGAAAACCGCATGGTTTTCGGTTGAAAGGCGGCTTTTAGCTGTCACTGCAGGATGGGCCCGCGGCGCATTAGCTAGTTGGTGAGGTAACGGCTCACCAAGG
>F0OV55004IOI47
AGAGTTTGATCCTGGCTCAGGATGAACGCTGGCGGCGTGCCTAATACATGCAAGTCGAACGCACTAGTTTACTAGTGAGTGGCGAACGGGTGAGTAACACGTAAGTAACCTGCCCTTAAGCAGGGGATAATTCGTCGAAAGACGGACTAATACCGTATGTGATAGTTGAGGTAATGCTCTACTATTAAAGCCTTCGGGCACTTAAGGAGGGGCTTGCGGCCGATTAGCTAGTTGGTGGGGTAACGGTTCACCAAGGCGATGATCGGTAG
>F0OV55004IAD1T
AGAGTTTGATCCTGGCTCAGAACGAACGCTGGCGGCAGGCCTAACACATGCAAGTCGAACGCTCGTAGCAATACGAGAGTGGCAGACGGGTGAGTAACACGTGGGAACCTTCCCTATGGTTCGGAATAGCCCAGGGAAACTTGGGGGTAATACCGGATAAGCCCTTCGGGGGAAAGATTTATCGCCATTGGATGGGCCCGCGCCGGATTAGCTAGTTGGTGAGGTAACGGCTCACCAAGGCGACGATCCGTAGCTGGTCTGAGAGGATGAT
>F0OV55004IXFTT
AGAGTTTGATCCTGGCTCAGATTGAACGCTGGCGGCATGCCTAACACATGCAAGTCGAACGGCAGCGCGGGGAGCTTGCTCCCTGGCGGCGAGTGGCGGACGGGTGAGTAACGCATAGGAATCTGCCCAGTAGCGGGGGATAGCCCGGGGAAACCCGGATTAATACCGCATACGCCCTACGGGGGAAAGCAGGGGATCTTCGGACCTTGCACTATTGGATGAGCCTATGTCTGATTAGCTTGTTGGTGGGGTAACGGCCTACCAAGG
>F0OV55004IRP64
AGAGTTTGATCCTGGCTCAGGGCGAACGCTGGCGGCGTGCCTAATACATGCAAGCCGAGCGCGTGAAACTTACCGAAGCCTTCGGGCGGACGTAAGTGGAACGAGCGGCGGACGGGTGAGTAACACGTGGGCAACCTGCCTGTAAGACCGGGATAACTTCGGGAAACCGGAGCTAATACCGGATAGGATTTCACCTCGCATGAGGTGAAATGGAAAGGTGGCTTCGGCTACCACTTACAGATGGGCCCGCGGCGCATTAGCTAGTTGGTGGGGTAGCGG
>F0OV55004H7ZKQ
AGAGTTTGATCCTGGCTCAGAACGAACGCTGGCGGCGTGCTTAACACATGCAAGTCGAACGTGAAAGGGACTTCGGTCCTGAGTAAAGTGGCGCACGGGTGAGTAACACGTGGATAATCTACCCGATGGACCGGGATAACACTTCGAAAGGGGTGCTAATACCGGATAAGCCCACAGGCTCTTTGGAGTTTGCGGGAAAAGGTGGGGACCTTCGGGCCTACTGTCATTGGATGAGTCCGCGGCCCATTAGCTAGTTGGTAGGGTAATGGCCTACCAAGGCAACG
>F0OV55004IQF6T
AGAGTTTGATCCTGGCTCAGGACGAACGCTGGCGGCGTGCTTAACACATGCAAGTCAAGGGGAAAGGTTGACTTCGGTTGACCGAGTATACTGGCGAACGGGTGAGTAACGCGTAGGTAACCTGCCTATGAGTTTGGGATAACACTGCTAACGCGGTGCTAATACCGGATAACGCATCATTTTTGCATATTTATGATGTTAAAGCGGGCTTTCGGGCTCGTGCTTATAGATGGACCTGCGTCCCATTAGTTAGTTGGCGGGGTAACGGCCCAACCG
>F0OV55004JC9EM
AGAGTTTGATCCTGGCTCAGGATGAACGCTAGCGGCAGGCCTAATACATGCAAGTCGAGCGGGGCTTTCTGCGTGAGGCCTTCGGGCGGATCGCAGGGAGCCCAGCGGCGAACGGGTGCGTAACACGTGGGCAACCTGCCCCGAGGGCCGGGATAACTCCGGGAAACCGGAGCTAATAACCGGATAGGACGGCGGACCGCATGGTCCGCCGTGGAAAGGCGGTGCGAGCTGCCACCTCGGGATGGGCCCGCGGCCCATTAGCTAGTTGGTGGGGTAACCGG
>F0OV55004IM1L5
AGAGTTTGATCCTGGCTCAGGATGAACGCTAGCGGTGCGCCTAACACATGCAAGTCGAGCGATATAGCGGCGAACGGGTGAGTAACACGTTGGAACCTGCCTCGAACTCAGGGATAGCCATCCGAAAGGATGATTAATACCGGATAGTCCCGAAAGGGTAAAGATTTTTCGGTTCGAGAGGGGCCTGCGGCCTATCAGCTAGTTGGTAAGGTAATGGCTTACCAAGGCTATGACGGGTAACTGGTGTGAGAGCATGACCAGT
>F0OV55004H4H7R
AGAGTTTGATCCTGGCTCAGAGCGAACGCTAGCGGCGGGCTTAACACATGCAAGTCGTACGCCGACCTTCGGGTCGGAGTGGCGAACGGGTGAGTAACGCGTAGATGATCTGCCCTGTGGCGGGGGACAACCGGGGGAAACTCCGGCTAATACCGCGTATGGCCTAAGGGTCAAAGCCTTCGGGCGCCATGGGATGAGTCTGCGGCCCATTATTTAATCCTTGTTGGTGGGGTAACGGCCTACCAAGGGTACGATGGGCAGCTGGT
>F0OV55004JRR2D
AGAGTTTGATCCTGGCTCAGGACGAACGCTGGCGGCGTGCCTAATACATGCAAGTCGAGCGGGGCTTTCTGCGTGAGGCCTTCGGGCGGATCGCAGGGGGCCCAGCGGCGAACGGGTGCGTAACACGTGGGCAACCTGCCCCGAGGACCGGGATAACTCCGGGAAACCGGAGCTAATACCGGATAGGACGGCGGACCGCATGGTCCGCCGTGGAAAGGCGGCGCGAGCTGCCACCTCGGGATGGGCCCGCGGCCCATTAGCTAGTTGGTGGGGTAACGGCCC
>F0OV55004JFKF4
AGAGTTTGATCCTGGCTCAGAACGAACGCTGGCGGCAGGCTTAACACATGCAAGTCGAACGCACCTTCGGGTGAGTGGCAGACGGGTGAGTAACGCGTGGGAACGTGCCTTTCGGTCTGGAATAACCCAGGGAAACTTGGGCTAATACCGGATACGCCTTCTGGGGGAAAGATTTATCGCCGAAAGATCGGCCCGCGTCGGATTAGCTTGTTGGTGGGGTAATGGCCTACCAAGGCTACGATCCGTAGCTGGTCTGAGAGG
>F0OV55004IHRE2
AGAGTTTGATCCTGGCTCAGGACGAACGCTGGCGGCGTGCCTAATACATGCAAGTCGAGCGCGTGAAGCTTACCGAAGCCTTCGGGCGGACGTAAGTGGAACGAGCGGCGAACGGGTGAGTAACACGTGGGCAACCTGCCTGTAAGACCGGGATAACTTCGGGAAACCGGAGCTAATACCGGATAGGATTTCACCTCGCATGAGGTGAAATGGAAAGGTGGCTTCGGCTACCACTTACAGATGGGCCGCGGCGCATTAGCTAGTTGGTGGGGTAG
>F0OV55004IDDE7
AGAGTTTGATCCTGGCTCAGGATGAACGCTGGCGGCGTGCCTAATACATGCAAGTCGAGCGGGGCTTTCTGCGTGAGGCCTTCGGGCGGATCGCAGGGAGCCCAGCGGCGAACGGGTGCGTAACACGTGGGCAACCTGCTCCGAGGACCGGGATAACTCCGGGAAACCGGAGCTAATACCGGATAGGACGGCGGACCGCATGGTCCGCCGTGGAAAGGCGGCGCGAGCTGCCGCCTCGGGATGGGCCCGCGGCCCATTAGCTAGTTGGT
>F0OV55004IZDK1
AGAGTTTGATCCTGGCTCAGATTGAACGCTGGCGGCATGCCTTACACATGCAAGTCGAACGGTAACAGGTCTTCGGATGCTGACGAGTGGCGAACGGGTGAGTAATACATCGGAACGTGCCCGATCGTGGGGGATAACGAGGCGAAAGCTTTGCTAATACCGCATACGATCTACGGATGAAAGCGGGGGATCTTCGGACCTCGCGCGGACGGAGCGGCCGATGGCAGATTAGGTAGTTGGTGGGATAAAAGCTTACCAAGCCG
>F0OV55004IANJR
AGAGTTTGATCCTGGCTCAGAACGAACGCTGGCGGCGCGCTTAACACATGCAAGTCGAGCGGCCCGGGGCAACCCGGGCAGCGGCGAACGGGTGAGTAACACGTGGGTAATCTGCCCTCGAGACAGGGATAACCCGGGGAAACTCGGGCTAATACCAGATAAGCTTCCGGAGAGGCATCTTTCTGGGGGAAAAGTGGCAACACGCTCGAGGATGAGCCCGCGGCCCATCAGCTAGTTGGCGGGGTAAAGGCCCACCAAGGCAACGACGGGTAGCTGGT
>F0OV55004IQ00G
AGAGTTTGATCCTGGCTCAGATTGAACGCTGGCGGCATGCTTTACACATGCAAGTCGAACGGCAGCACGGGAGCTTGCTCCTGGTGGCGAGTGGCGAACGGGTGAGTAATGCATCGGAACGTGCCCATTAGTGGGGGATAGCCCGGCGAAAGCCGGATTAATACCGCATACGCCCTTTGGGGGAAAGCGGGGGATCTTCGGACCTCGCGCTATTGGAGCGGCCGATGTCGGATTAGCTAGTAGGTGGGGTAATGGCTC
>F0OV55004IWAAH
AGAGTTTGATCCTGGCTCAGGACGAACGCTTGCGGCGTGCCTAAGAAATGCAAGTCGAGCGAGGGATCACGCTGACCAAAGCTTCGGCAGAGGTCTTGTGAAACCTAGCGGCGAACGGTCGCGTAACACGTAAGCAACCTGCCCTGAAGCGGGGGATAGCCCACCGAAAGGTGGATTAATACCGCATGTGGATGCTTTGTCGCATGGCAGAGTATCTAAAGCAGCAATGCACTTCAGGATGGG
>F0OV55004H6VK9
AGAGTTTGATCCTGGCTCAGGACGAACGCTGGCGGCGTGCCTAACACATGCAAGTCTACTCAGCAATGGGCGGCGAACGGGTGAGTAACGCGTAGATAATCTGCCCTTTAATCACGGATAACCTAGTGAAAACTGGACTAATACGGGATATTATCACTGATCGGCATCGATGGTGATGAAAGACTACGGGTCGTTAAAGGATGAGTCTGCGTATCATTAGCTAGTTGGCGGGGTAACGGCCCACCAAGGCAACG
>F0OV55004II6RI
AGAGTTTGATCCTGGCTCAGGATGAACGCTGGCGGCGTGCCTAATACATGCAAGTCGAACGCACCGGTTTACCGGTGAGTGGCGAACGGGTGAGTAACACGTAGGTAACCTGCCCTCAAGACGAGGATAACCGTTGGAAACGATGGCTAAGACTGGATAGGAACCGAGGAGGCATCTCCATGGTTTTAAAGGACCCGCAAGGGTACGCTTGAGGAGGGGCCTGCGGCGCATTAGTTAGTTGGCGGGGTGAAGGCCCACCAAGACTTTGATGCGTAGCCGG
>F0OV55004IPDF4
AGAGTTTGATCCTGGCTCAGAGTGAACGCTGGCGGCGTGCTTAACACATGCAAGTCGAACGCGAAAGAGTTCTTCGGAACTTGAGTAGAGTGGCGCACGGGTGAGTAACGCGTAAGTGATCTACCCCTGTATCTGGAATAACTATGGGAAACTGTAGCTAATACCGGATACGTTCATGTGATTGCGATCATGTGAAGAAAGATGGCCTCTGACATAAGCTATCGTACAGGGAGGAGCTTGCGT
>F0OV55004IN9VT
AGAGTTTGATCCTGGCTCAGGACGAACGCTGGCGGCGCGCCTAAGACATGCAAGTCGAGCGGGGCATCTTCGGATGCCTAGCGGCGGACGGGTGAGTAACACGTGGATAACCTGCCTGGCCATCTGGGATAACAGGCCGAAAGGCCTGCTAATACCGGATAAGCTCACGAGGCCGCATGGCCTTGGGAGAAAAGGTCCTGATGAGGGACTGTGGCCAGAGGGGTCCGCGGCCCATTAGCTAGTTGGTGAGGTAACGG
>F0OV55004ICYZR
AGAGTTTGATCCTGGCTCAGAACGAACGCTGGCGGCAGGCCTAACACATGCAAGTCGAGCGAGATCTTCGGATCTAGCGGCGGACGGGTGAGTAACGCGTGGGAACGTACCCTCTTCTGCGGGATAGCCACTGGAAACGGTGAGTAATACCGCATACGCCCTTCGGGGAAAGATTTATCGGAGGAGGATCGGCCCGCGTTGGATTAGGTAGTTGGTGGGGTAATGGCCTACCAAGCCTACGATCCATAGCTGGTTTTA
>F0OV55004IM4EM
AGAGTTTGATCCTGGCTCAGGATGAACGCTAGCGGCAGGCTTAACACATGCAAGTCGAGGGGTAAGGTCTACTTCGGTGGATACACGACCGGCGCACGGGTGAGTAACACGTTTGCAACCTACCTTTAACTGGGGGATAGCTCTCGGAAACGAGAATTAATACCCCATAATATCATAGAATCGCATGGTTTTATGATTAAAGCTCCGGCGGTTAGAGATGGGCATGCGTACCATTAGCTTGTTGGTGAGGTAACGGCTCACCAAGG
>F0OV55004IAJI6
AGAGTTTGATCCTGGCTCAGGACGAACGCTGGCGGCGCGCTTAACACATGCAAGTCGAACGGGGCCCTTCGGGGTTCAGTGGCGAACGGGTGCGTAACACGTGAGTGACCTGCCCTGGCACGGGGGATAACCCGGGGAAACCCGGGCTAATACCGCATGCGCTCTTCAGGCTGATGGCTTGGGGAGGAAAGGTGCTGCAAGGCACTGTGCTTGGAGGGGCTCGCGGCGTATCAGGTAGTTGGTGAGGTAACGGCTCACCAAGCCG
>F0OV55004H3Q3D
AGAGTTTGATCCTGGCTCAGGACGAACGCTGGCGGCGTGCCTAATACATGCAAGTCGAGCGGACCGAAGGGAGCTTGCTCCTTTAGGTTAGCGGCGGACGGGTGAGTAACACGTGGGCAACCTGCCCTGCAGACTGGGATAACTTCGGGAAACCGGAGCTAATACCGGATAACACCGAAAACCGCATGGTTTTCGGTTGAAAGGCGGCATTAGCTGTCACTGCAGGATGGGCCCGCGGCGCATTAGCTAGTTGGTGAGGTAACGGCTC
>F0OV55004IISYF
AGAGTTTGATCCTGGCTCAGGACGAACGCTGGCGGCGTGCCTAATACATGCAAGTCGAGCGGACCGAAGGGAGCTTGCTCCTTTAGGTTAGCGGCGGACGGGTGAGTAACACGTGGGCAACCTGCCCTGCAGACTGGGATAACTTCGGGAAACCGGAGCTAATACCGGATAACACCGAAAACCGCATGGTTTTCGGTTGAAAGGCGGCTTTTAGCTGTCACTGCAGGATGGGCCCGCGGCGCATTAGCTAGTTGGTGAGGTAACGGCTCACCAAGG
>F0OV55004IXB6Q
AGAGTTTGATCCTGGCTCAGGATGAACGCTAGCGGCAGGCCTAATACATGCAAGTCGAACGGTAAATATTCAGCAATGGATATGAGAGTGACGTACGGGTGCGTAACACGTATGCAACCTACCCTTTACAGGAGGATAGCTCGGGGAAACTCGGATTAACCCTCCATAATATAATTGGATGGCATCATATGATTATTAAATCTACGGAGGTAAAGGATGGGCATGCGTCTGATTAGTTAGTTGGCGGTGTAACGG
>F0OV55004IRCIE
AGAGTTTGATCCTGGCTCAGGACGAACGCTGGCGGCGTGCTTAACACATGCAAGTCGAACGAGGCCGGGGTGCTTGCACCCCGAGTCGAGTGGCGAACGGGTGCGTAACACGTGACCAACCTGTCCTAGGGTGAGGGACGACCTGGGGAAACCCGGGCTAATACCGCATGATGTCCAGACCTCGCACGGGGACTGGATCAAAGAGGGCCTCTGCTTGCAAGCTCTCGCCAAAGGAGGGGGTCGCGGCGTATCAGCTAGTTGGTGGGGTAACGG
>F0OV55004IF5ZP
AGAGTTTGATCCTGGCTCAGGACGAACGCTGGCGGCGTGCCTAATACATGCAAGTCGAGCGCGGGAAGCGTGCAGATCCCTTCGGGGTGATGCATGTGGAACGAGCGGCGAACGGGTGAGTAACACGTGGGCAACCTGCCTGTAAGACCGGGATAACTCCGGGAAACCGGGGCTAATACCGGATAAGACCGAAGATCGCATGATCTTCGGGTGAAAGGCGGCATTCGCTGTCACTTACAGATGGGCCCGCGGCGCATTAG
>F0OV55004I7ARG
AGAGTTTGATCCTGGCTCAGAACGAACGCTGGCGGCAGGCTTAACACATGCAAGTCGAACGCATCCTTCGGGGTGAGTGGCAGACGGGTGAGTAACGCGTGGGAACGTGCCCTTCAGTTCGGAATAACCCAGGGAAACTTGGGCTAATACCGGATACGTGCGAGAGCAGAAAGATTTATCGCTGAAGGATCGGCCCGCGTCTGATTAGCTTGTTGGTGGGGTAATGGCCTACCAAGGCGACGATCCATAGCT
>F0OV55004IRP6Q
AGAGTTTGATCCTGGCTCAGAACGAACGCTGGCGGCAGGCCTAACACATGCAAGTCGAGGGAGAAGCTACTTTCGGGTAGTGGAGACCGGCAGACGGGTGAGTAACACGTGGGAACATACCTAGTGGTGGGGGATAACAGTTGGAAACGACTGCTAATACCGCATACGCCTTCGGGGAAGATTTATCGCCATTGGATTGGCCCGCGTTAGATTAGCTAGTTGGTAGGGTAACGGCCTACCAAGGCGACGATCTTAGTCTGTGTTGAGAGG
>F0OV55004I34RM
AGAGTTTGATCCTGGCTCAGGACGAACGTTAGCGGCGTGCTTAACACATGCAAGTCGAACGAGAAAGTATCTTCGGATATGAGTAGAGTGGCGCACGGGTGAGTAACACGTGGGTAACCTGCCCTTTGGAGGGGGACAACATCTGGAAACGGATGCTAATACCGCATAAGTCGTCTTCGGACGGGAAAGGTGGCTTCGGCTACCGCCAGAGGATGGGCCCGCGTCCCATCAGCTAGTTGGTAAGGTAACGGCTTACCAAGGCAACGACGGGTAG
>F0OV55004JOVMH
AGAGTTTGATCCTGGCTCAGGATGAACGCTAGCGACAGGCCTAACACATGCAAGTCGAGCGCGATTAGTTGGAACGGAGACTTCGGTTGAAGAGAAGACTATGAAAGCGGCGGACGGGTGAGTAACGCGTGAGCAACCTGCCCTGTACAGGGGGATAGCCACTGGAAACGGTGATTAATACCCCATAACCCCAATAGGTCACATGGCCTGCTGGGCAAAGCCTTGGCGGTACAGGATGGGCTCGCGTCTGATTAG
>F0OV55004JUCDN
AGAGTTTGATCCTGGCTCAGGACGAACGCTGGCGGCGTGCTTAACACATGCAAGTCAAGGGGAAAGGTTAATTTCGATTGACTGAGTATACTGGCGAACGGGTGAGTAACGCGTAGGTAACCTGCCTGCGAGACGGGGATAACACTGCTAACGCGGTGCTAATACCGGATAATGCGTCATAGTCGCATGGTTATGATGTTAAAGTGGGCATTTTGCTCATGCTTGCAGATGGACCTGCGTCTCATTTAG
>F0OV55004I4DAK
AGAGTTTGATCCTGGCTCAGATTGAACGCTGGCGGAATGCTTTACACATGCAAGTCGGGCGGCAGCATGGACTTCGGTCTGATGGCGAGCGGCGAACGGGTGAGTAATGCATCGGAACGTACCCAGTCGTGGGGGATAACTACGCGAAAGCGTAGCTAATACCGCATACGTCCTACGGGAGAAAGCAGGGGATCGCAAGACCTTGCGCGATTGGAGCGGCCGATGTCTGATTAGCTAGTTGGTGGGGTAAAGG
>F0OV55004IMNCC
AGAGTTTGATCCTGGCTCAGGACGAACGCTGGCGGCGTGCTTAACACATGCAAGTCGAACGATGATGCCCAGCTTGCTGGGTGGATTAGTGGCGAACGGGTGAGTAACACGTGAGTAACCTGCCCTCCACTCTGGGATAACTCCGGGAAACCGGTGCTAATACTGGATACGACTCCAACCTGCATGGGTATGGGGTGGAAAGATTTATCGGTGGTGGATGGACTCGCGGCCTATCAGCTTGGTTGGGTAGGGGTAATCGGCCTAACCG
>F0OV55004IYRG9
AGAGTTTGATCCTGGCTCAGGATTAACGCTAGCAGTGTGCCTAAGGTATGCAAGTCGAACGTCCCTACTTGTAGGGAGTGGCAGACGGCTGAGTAACGCGTGGGAATCTTCCTCAAACACGGGTATAGCTCATCGAAAGATGTGGTAATCCCCGATAGTCTCGCAAGAGTAAAGCTCCGGCGGTTTGAGATGAGCCCGCGTCCTATCAGGTTGTTGGTGAGGTAATTGCTCACCAAGCCGATGACGGGTAGCTGGT
>F0OV55004H9GFL
AGAGTTTGATCCTGGCTCAGAACGAACGCTGGCGGCGCGTTTTAAGCATGCAAGTCGAACGGTATACGGTCTTCGGACTGTAGAGAGTGGCGAACGGGTGAGTAACACGTAGATAATCTGCCTTGAAGTGGGGGATAGTCCATGGAAACATGGAGTAATACCGCATATGTCTTTGGATGAAAGTTCCAATTGGAATGCTTTGGGATGAGTCTGCGGCTCATTAGCTAGTTGGTGGGGTAAAGGCCTACCAAGGCAACG
>F0OV55004JM64U
AGAGTTTGATCCTGGCTCAGGATAAACGCTGGCGGCATGCCTAATACATGCAAGTCGAACGGACTAGTTTACTAGTCAGTGGCGAACGGGTGAGTAACACGTAAGGAACCAACCCTTGACACGAGGATAACTCCGGGAAACTGGAGCTAATACTGGATAGGATATAGATACATAAGTATTTATATTTAAAGGCGCTTTCGGGCGGTGGTGAAGGATGGTCTTGCGTCGCATTAGATAGTTGGTGAGGGTAACGGCCCACCAAGTCAACG
>F0OV55004H74IL
AGAGTTTGATCCTGGCTCAGAACTAACGCTGGCGGCGTGCCTAACACATGCAAGTCGTACGAGAAAGTTCGCTTCGGTGGATGAGTAAAGTGGCGCACGGGTGAGTAGCGCGTGGATAATCTGCCCTTTAGTTAGGAATAACCCATCGAAAGATGGGCTAATGCCCAATGATGCTGACGTGCTTCGGCAGGTCAGCCAAAGGTGGCCTCTACATGTAAGCTATCGCTGAAGGATGAGTTCGCGT
>F0OV55004IYIWC
AGAGTTTGATCCTGGCTCAGGACGAACGCTGGCGGCGTGCTTAGCACATGCAAGTCAAGGGGAAAGGTTAATTTCGATTGACTGAGTATACTGGCGAACGGGTGAGTAACGCGTAGGTAACCTGCCTGCGAGACGGGGATAACACTGCTAACGCGGTGCTAATACCGGATAATGCGTCATAGTCGAATGGTTATGATGTTAAAGTGGGCATTTTGCTCATGCTTGCAGATGGACCTGCGTCTCATTAG
>F0OV55004H98DA
AGAGTTTGATCCTGGCTCAGAACGAACGCTGGCGGCGTGCTTAACACATGCAAGTCGAACGCGAAAGGGACTTCGGTCCTGAGTAAAGTGGCGCACGGGTGAGTAACGCGTGGATAATCTACCCAATGATCCGGGATAACACTTCGAAAGGGGTGCTAATACCGGATAAGACCACGGGATCTACGGGTTCTGCGGTAAAAGGTGGGGACCTTCGGGCCTACCGTCATCGGATGAGTCCGCGTACCATTAGCTAGTTGGTGGGGTAATGGCCTACCAAGGCTACGA
>F0OV55004JFSHK
AGAGTTTGATCCTGGCTCAGGACGAACGCTGGCGGCGTGCCTAATACATGCAAGTCGGGCGCAGGAAGCAAGTGATCGCCCTTCGGGGCGTGAACTTGTGGAACGAGCGGCGGACGGGTGAGTAACACGTGGACAACCTGCCTGTAAGACTGGGATAACTCGCGGAAACGTGAGCTAATACCGGATAATACCTTTTATCTCATGATGAGAGGTTGAAAGGCGGCTTTTAGCTGTCACTTACAGATGGGCCCGCGGCGCA
>F0OV55004I3S7H
AGAGTTTGATCCTGGCTCAGGACGAACGCTGGCGGCGTGCCTAATACATGCAAGTCGAGCGCGGGAAGCTTTTTGAAGCCTTCGGGTGGACGAAAGTGGAACGAGCGGCGAACGGGTGAGTAACACGTGGGCAACCTGCCTGTAAGACCGGGATAACTTCGGGAAACCGAAGCTAATACCGGATAGGATCCGAGACCGCATGGTTTTGGATGGAAAGATGGCTTTGGCTATTGCTTACAGATGGGCCCGCGGCGCATTAGCTAGTTGGTGGGGTAACGG
>F0OV55004II691
AGAGTTTGATCCTGGCTCAGGACTAACGCTGGCGGCGTGCCTAACACATGCAAGTCGAACGAGTTGTTCAACAGTAGCAATACCATTGAACGGCAAGTGGCGAACGGGTGAGTAACACGTAGATAATCTGCCTTTCAGACGGGGGCAACCCAGGGAAACTTGGGCTAATACCCGATAAGACCACGTCCAGGGATGGATGCGGCCAAAGGTGGGGGTAACCTCATGCTGGAAGATGAGTCTGCGTCCTATCAGGTAGTTGGTGGGGTAAAA
>F0OV55004H8LIX
AGAGTTTGATCCTGGCTCAGATTGAACGCTAGCGGCATGCTTAACACATGCAAGTCGAACGGCAGCACGGGGGCAACCCTGGTGGCGAGTGGCGGACGGGTAAGTAATGCATAGGAATCTGCCTGGCAATGGGGGACAACTTGGGGAAACTCAAGCTAATACCGCATACGCCCTACGGGGGAAAGACTTCGGTCGCTATTGGATGAGCCTGCGTTGGATTAGCTTGTTGGTGGGGTAAAGGCCTACCAAGGCGACGATCCATAG
>F0OV55004IGUQD
AGAGTTTGATCCTGGCTCAGGATGAACGCTGGCGGCGTGCTTAACACATGCAAGTCGAACGAGGTCCAACCTTCGGGTGAAGACCTAGTGGCGAACGGGTGAGTAACACGTGGGGAACCTGCCCTTCTCTTCGGGATAACGTCGGGAAATCGGCGCTAATACCGGATACTCCTTGCGGATCGCATGGTCTGCTCGGGAAAGCTCCGGCGGAGATGGATGGCCCCGCGGCCCATTAGCTAGTTGGTGAGGTAACGGCTCACCAAGGCGACGA
>F0OV55004H9TEN
AGAGTTTGATCCTGGCTCAGGACGAACGCTGGCGGCGTGCCTAACACATGCAAGTCGAGCGGGGGAAGGTAGCTTGCTACTGGACCTAGCGGCGGACGGGTGAGTAATGCTTAGGAATCTGCCTATTAGTGGGGGACAACATCTCGAAAGGGATGCTAATACCGCATACGTCCTACGGGAGAAAGCAGGGGATCTTCGGACCTTGCGCTAATAGATGAGCCTAAGTCGGATTAGCTAGTTGGTGGGGTAAAGGCCTACCAAGGCGACG
>F0OV55004IXZ07
AGAGTTTGATCCTGGCTCAGGATGAACGCTAGCGACAGGCCTAACACATACAAGTCGAGGGGCAGCATAAAGGTAGCAATACTTTGGTGGCGACCGGCGCACGGGTGAGTAACACGTATGCAACCTACCTGTAAGCGGGGAATAACCCGGAGAAATCCGGACTAATACCGCATAATACTGTCTTACCCCATGGTATAACAGTTAAACATTTATGGTTTACAGATGGGCATGCGTATGATTAGCTAGTTGGTGAGGTAACGGCTC
>F0OV55004IHF4P
AGAGTTTGATCCTGGCTCAGAACGAACGCTGGCGGCGTGCTTAACACATGCAAGTCGAACGTGAAAGGGACTTCGGTCCTGAGTAAAGTGGCGCACGGGTGAGTAACACGTGGATAATCTACCCGATGGACCGGGATAACACTTCGAAAGGGGTGCTAATACCGGATAAGCCCACAGGCTCTTTGGAGTTTGCGGGAAAAGGTGGGGACCTTCGGGCCTACTGTCATTGGATGAGTCCGCGGCCCATTAGCTAGTTGGTAGGGTAATGGCCTACCAAGGCAACG
>F0OV55004IE9Q9
AGAGTTTGATCCTGGCTCAGAACAAACGCTGGCGGCGTGCCTAACACATGCAAGTCGTACGAGAAAGGGTCCTTCGGGACCTGAGTAAAGTGGCGCGCGGGTGAGTAACGCGTGGATAATCTGCCCTTCAGTTGGGAACAACTCATCGAAAGGTGGGCTAATACCGAATAACACTGCAAGACTTTGGTCGAGCAGTCAAAGAGAGCCTCTGCTTGCATGCCCTCGCTGAAGGATGAGTCCGCGTACCATTAG
>F0OV55004IJDSL
AGAGTTTGATCCTGGCTCAGGATGAACGCTAGCGGTGCGCCTAACACATGCAAGTCGAGCGATATAGCGGCGAACGGGTGAGTAACACGTTGGAACCTGCCTCGAACTCAGGGATAGCCATCCGAAAGGATGATTAATACCGGATAGTCCCGAAAGGGTAAAGATTTTTCGGTTCGAGAGGGGCCTGCGGCCTATCAGCTAGTTGGTAAGGTAATGGCTTACCAAGGCTATGACGGGTAACTGGTGTGAGAGCATGACCAGT
>F0OV55004ILUJP
AGAGTTTGATCCTGGCTCAGAACGAACGCTGGCGGCGTGCTTAACACATGCAAGTCGAACGTGAAAGGGACTTCGGTCCTGAGTAAAGTGGCGCACGGGTGAGTAACACGTGGATAATCTACCCGATGGACCGGGATAACACTTCGAAAGGGGCGCTAATACCGGATAAGCCCACAGGCTCTTTGGAGTTTGCGGGAAAAGGTGGGGACCTTCGGGCCTACTGTCATTGGATGAGTCCGCGGCCCATTAGCTAGTTGGTAGGGTAATGGCCTACCAAGGCAACG
>F0OV55004IU01Q
AGAGTTTGATCCTGGCTCAGAACGAACGCTGGCGGCATGCCTAACACATGCAAGTCGAACGAGACCTTCGGGTCTAGTGGCGCACGGGTGCGTAACACGTGGGAATGTACCCAGGGGTACGGAATAACCCGCCGAAAGGCGAGCTAATACCGTATAATGACTTCGGTCCAAAGATTTATCGCCCCTGGATCAGCCCGCGCCGGATTAGCTTGTTGGTGAGGTAAAAGCTCACCAAGGCGACGATCCGTAGCTGGTCTGAGAGG
>F0OV55004IBPV3
AGAGTTTGATCCTGGCTCAGGACGAACGCTGGCGGCGTGCCTAATACATGCAAGTCGAGCGCGTGAAGCTTACCGAAGCCTTCGGGCGGACGTAAGTGGAGCGGGCGGCGAACGGGTGAGTAACACGTGGGCAACCTGCCTGTAAGACCGGGATAACTTCGGGAAACCGGAGCTAATACCGGATAGGATTTCACCTCGCATGAGGTGAAATGGAAAGGTGGCTTCGGCTACCACTTACAGATGGGCCCGCGGCGCATTAGCTAGTTGGTGGGGTAG
>F0OV55004JK0ZB
AGAGTTTGATCCTGGCTCAGGACGAACGCTGGCGGCGTGCCTAATACATGCAAGTCGAGCGGGGCTGTCTGCGTGAGGCCTTCGGGCGGATCGCAGGGAGCCCAGCGGCGAACGGGTGCGTAACACGTGGGCAACCTGCCCCGAGGACCGGGATAACTCCGGGAAACCGGAGCTAATACCGGATAGGACGGCGGACCGCATGGTCCGCCGTGGAAAGGCGGCGCGAGCTGCCACCTCGGGATGGGCCCGCGGCCCATTAGCTAGTTGGTGGGGTAACCGG
>F0OV55004JI1SY
AGAGTTTGATCCTGGCTCAGGACGAACGCTGGCGGCGTGCCTAACACATGCAAGTCTACTCAGCAATGGGTGGCGAACGGGTGAGTAACGCGTAGACAATCTGCCCTTTAATCACGAATAACCTAGTGAAAACTGGACTAACACGGGATGTGGTCGCGATATGGCATCATATGCGATCAAAGACGTAGTCGTTAAAGGAGGAGTCTGCGTAACATTAGCTAGTTGGTAAGGTAACGGCTTACCAAGGCGACGATGTTTAG
>F0OV55004JLSX4
AGAGTTTGATCCTGGCTCAGGACGAACGCTGGCGGCGTGCCTAACACATACAAGTCGAGCGGGGGTGGCTTAAGTAGGTTACTACGAAGGCTGCCCTAGCGGCGGACGGGTGAGTAACGCGTGAGCAACCAACCTTGTACTGGGGGATAACAGCTGGAAACAGCTGCTAATACCGCATAAGACTACGGCACCGCATGGTGCTGTAGTAAAAGGCGCCTTAAGGCGTCGGTACAAGACGGGCTCGCGTCCCATTAGCTAGCTGGTGAGG
>F0OV55004IWL1D
AGAGTTTGATCCTGGCTCAGGACGAACGCTGGCGGCGTGCCTAATACATGCAAGTCGAGCGGGGCTTTCTGCGTGAGGCCTTCGGGCGGATCGCAGGGAGCCCAGCGGCGAACGGGTGCGTAACACGTGGGCAACCTGCCCCGAGGACCGGGATAACTCCGGGAAACCGGAGCTAATACCGGATAGGACGGCGGACCGCATGGTCCGCCGTGGAAAGGCGGCGCGAGCTGCCACCTCGGGATGGGCCCGCGGCCCATTAGCTAGTTGGTGGGGTAACGG
>F0OV55004IIOHO
AGAGTTTGATCCTGGCTCAGAACTAACGCTGGCGGCGCGTCTTAAACATGCAAGTCGTACGAGAACCCCGGTGCTTGCATTGGGGGGAAAGTGGCGAACGGGTGAGTAACACGTGGATAATCTGCCTTCAGGATGGGGACAACCATTGGAAACGATGGCTAATACCGAATAATATAACTTTTGCACATGCATGAGTTATCAATGGTGGGGACCTTCGGGCCTACCGCCTGAAGATGAGTCCGCGGCCCATTAGCTAGTTGGTAGGGTAA
>F0OV55004IF62V
AGAGTTTGATCCTGGCTCAGATTGAACGCTGGCGGAATGCTTTACACATGCAAGTCGAACGGCAGCACGGGAGCTTGCTCCTGGTGGCGAGTGGCGAACGGGTGAGTAATGCGTCGGAACGTACCGAGTAATGGGGGATAACGCACCGAAAGGTGTGCTAATACCGCATACGCCCTGAGGGGGAAAGTGGGGGATCGCAAGACCTCACGTTATTCGAGCGGCCGACGTCTGATTAGCTAGTTGGTAGGGTAAAGGCCTACCAAGGCGACG
>F0OV55004ID2LI
AGAGTTTGATCCTGGCTCAGGACGAACGCTGGCAGCGTGCCTAATACATGCAAGTCGAGCGGGGCTGTCTGCGTGAGGCCTTCGGGCGGATCGCAGGGAGCCCAGCGGCGAACGGGTGCGTAACACGTGGGCAACCTGCCCCGAGGACCGGGATAACTCCGGGAAACCGGAGCTAATACCGGATAGGACGGCGGACCGCATGGTCCGCCGTGGAAAGGCGGCGCGAGCTGCCACCTCGGGATGGGCCCGCGGCCCATTAGCTAGTTGGTGGGG
>F0OV55004JGRX7
AGAGTTTGATCCTGGCTCAGATTGAACGCTGGCGGCATGCTTAACACATGCAAGTCGAACGGCAGCGGGACCTAGCTTGCTAGGTTGCCGGCGAGTGGCGGACGGGTGAGTAATGCATAGGAATCTGCCCGGTAGTGGGGGATAACGTGGGGAAACTCACGCTAATACCGCATACGACCTACGGGTGAAAGAGGGGGATCTTCGGACCTCTTGCTATCGGATGAGCCTAGGTCGGATTAGCTAGTTGGTGGGGTAATGGCT
>F0OV55004ITLAW
AGAGTTTGATCCTGGCTCAGGACGAACGCTGGCGGCGTGCCTAATACATGCAAGTCGAGCGGAGCTGAGGAGAAGCTTGCTTCTCTGAAGCTTAGCGGCGGACGGGTGAGTAACACGTAGGCAACCTGCCTGCAAGACCGGGATAACTGACGGAAACGTGAGCTAATACCGGATAGGCGGACTTCTCGCATGAGGGGTTCGGGAAAGGCGGCGCAAGCTGTCACTTGCAGATGGGCCTGCGGCGCA
>F0OV55004IHUMX
AGAGTTTGATCCTGGCTCAGGATGAACGCTAGCGGTGCGCCTAACACATGCAAGTCGAGCGATATAGCGGCGAACGGGTGAGTAACACGTTGGAACCTGCCTCGAACTCAGGGATAGCCATCCGAAAGGATGATTAATACCGGATAGTCCCGAAAGGGTAAAGATTTTTCGGTTCGAGAGGGGCCTGCGGCCTATCAGCTAGTTGGTAAGGTAATGGCTTACCAAGGCTATGACGGGTAACTGGTGTGAGAGCATGACCAGT
>F0OV55004JHRDN
AGAGTTTGATCCTGGCTCAGGACGAACGCTGGCGGCGTGCCTAATACATGCAAGTCGAGCGGGGCTTTCTGCGTGAGGCCTTCGGGCGGATCGCAGGGAGCCCAGCGGCGAACGGGTGCGTAACACGTGGGCAACCTGCCCCGAGGACCGGGATAACTCCGGGAAACCGGAGCTAATACCGGATAGGACGGCGGACCGCATGGTCCGCCGTGGAAAGGCGGCGCAAGCTGCCACCTCGGGATGGGCCCGCGGCCCATTAGCTAGTTGGTGGGGTAACGG
>F0OV55004JJYFZ
AGAGTTTGATCCTGGCTCAGGTTGAACGCTGGCGGCATGCTTTACACATGCAAGTCGAACGGCAGCACGGGAGCTTGCTCCTGGTGGCGAGTGGCGAACGGGTGAGTAATGCACCGGAACGTGCCCATTAGTGGGGGATAGCCCGGCGAAAGCCGGATTAATACCGCATACGCCCTTTGGGGGAAAGCGGGGGATCTTCGGACCTCGCGCTATTGGAGCGGCCGATGTCGGATTAGCTAGTTGGTGGGGTAAAGGCCCACCAAGGCGACGA
>F0OV55004H9V8B
AGAGTTTGATCCTGGCTCAGATTGAACGCTGGCGGAATGCTTTACACATGCAAGTCGAACGGCAGCACGGGAGCTTGCTCCTGGTGGCGAGTGGCGAACGGGTGAGTAATGCGTCGGAACGTACCGAGTAATGGGGGATAACGCAGCGAAAGTTGTGCTAATACCGCATACGCCCTGAGGGGGAAAGTGGGGGATCGCAAGACCTCACGTTATTCGAGCGGCCGACGTCTGATTAGCTAGTTGGTGGGGTAATGGCTCACCG
>F0OV55004JIOX9
AGAGTTTGATCCTGGCTCAGGACGAACGCTGGCGGCGTGCCTAATACATGCAAGTCGAGCGAGCCCTTCGGGGCTAGCGGCGGACGGGTGAGTAACACGTGGGCAACCTGCCTGTAAGACTGGGATAACTCCGGGAAACCGGGGCTAATACCGGATAATTTCTTCGGTCGCATGACGGAAGAATAAAAGGCGGCGCAAGCTGTCACTTACAGATGGGCCCGCGGCGCATTAGCTAGTTGGTGAGGTAACGGCTCACCAAGGCAACG
>F0OV55004H5269
AGAGTTTGATCCTGGCTCAGAACTAACGCTGGCGGCGTGCCTAACACATGCAAGTCGTACGAGAAAGTTGGCTTCGGCCGATGAGTAAAGTGGCGCACGGGTGAGTAACGCGTGGATAATCTGCCCTTTAGTGTGGAATAACGTACCGAAAGGTGCGCTAATACCGCATAATACTGAATGACATCAGTTGTTTAGTCAAAGAAGGCCTCTGTTTACAAGCTTTTGCTGAAGGATGAGTTCGCGTACCATTAGCTAGTTGG
>F0OV55004IZE7M
AGAGTTTGATCCTGGCTCAGAGCGAACGCTGGCGGCATGCTTAACACATGCAAGTCGCACGGTCGGGGCAACCCGGCAGTGGCGGACGGGTGAGTAACGCGTAGGTATCTATCCATGGGTGGGGGATAACGCCGGGAAACTGGTGCTAATACCGCATGACACCTGAGGGTCAAAGGCGCGAGTCGCCTGTGGAGGAGCCTGCGTCCGATTAGCTAGTTGGTGGGGTAAAGGCCTACCAAGGCGACGATCGGTAGCCGG
>F0OV55004ID6G3
AGAGTTTGATCCTGGCTCAGAACGAACGTTAGCGGCGTGCTTAACACATGCAAGTCGAACGAGAAAGTATCTTCGGATATGAGTAGAGTGGCGCACGGGTGAGTAACACGTGGATAATCTGCCCAATGGACCGGGATAACACTTCGAAAGGGGTGCTAATACCGGATAAGCCCACAGGCTCTTCGGAGCTTGCGGGAAAAGGTGGGGACCTTCGGGCCTGCCGTCATTGGATGAGTCCGCGGCCCATTAGCTAGTTGGTAGGGTAATGG
>F0OV55004JC9ZK
AGAGTTTGATCCTGGCTCAGAACAAACGCTGGCGGCGTGCTTAATACATGCAAGTCGAACGTGAAACCCTGGCTTGCCAGGGCGGAAAGTGGCGAACGGGTGAGTAACACGTAAGTAATCTACCCTTAAGCTCGGGATAACCCTGCTAACGCGGGGCTAATACCGGATGTGATCACTATAATGCATGTTGTAGTGATTAAAGGTGCAAACCACTTGAGGATGAGCTTGCGGCCCATTAGCTTGTTGGCGGGGTAACGGCCCACCAAGG
>F0OV55004IV7S3
AGAGTTTGATCCTGGCTCAGAGCGAACGCTGGCGGCGTGCCTAGCACATGCAAGTCGAACGGACTCGGGGGGCAACTCCTGAGTTAGTGGCGGACGGGTGAGTAACACGTGGGTCATCTCCCCCCGAGTGAGGAATAAGCCTACGAAAGCGGGTCTAATACCGCATAACACTCCGGGACACAAGTCTTCGGAGTCAAAGCCGCAAGGCGCTTGGGGATGAGCCTGCGTCCTATTAGCTAGTTGGTAGGGTAATGGCCTACCAAGGCAA
>F0OV55004JDBK3
AGAGTTTGATCCTGGCTCAGGACGAACGCTGGCGGCGTGCCTAATACATGCAAGTCGAGCGGACCGAAGGGAGCTTGCTCCTTTAGGTTAGCGGCGGACAGGTGAGTAACACGTGGGCAACCTGCCCTGCAGACTGGGATAACTTCGGGAAACCGGAGCTAATACCGGATAACACCGAAAACCGCATGGTTTTCGGTTGAAAGGCGGCTTTTAGCTGTCACTGCAGGATGGGCCCGCGGCGCATTAGCTAGTTGGTGAGGTAACGGCTC
>F0OV55004JKQVB
AGAGTTTGATCCTGGCTCAGGACAAACGCTGGCGGCGTGCTTAACACATGCAAGTCTAGGGGAAAGTGGTCTTCGGATCGCAAGTATACTGGCGAACGGGTGAGTAACACGTAGGTAATCTACCTTCGAGATTGGGATAACGTCGAGAAATTGACGCTAATACCGAATGATGCCTCGGTAGTTAATATCGGGATGAAAGATGGGGATCTTCGGACCTATCGCTCGAAGATGAGCCTGCGTCTGATTAGCTTGTTGGTAGGG
>F0OV55004JKRYG
AGAGTTTGATCCTGGCTCAGGATGAACGCTAGCGGTGCGCCTAACACATGCAAGTCGAGCGATATAGCGGCGAACGGGTGAGTAACACGTTGGAACCTGCCTCGAACCCAGGGATAGCCATCCGAAAGGACGATTAATACCGGATAGTCCCGAAAGGGTAAAGATTTTTCGGTTCGAGAGGGCCTGCGGCCTATCAGCTAGTTGGTAAGGTAATGGCTTACCAAGGCTATGACGGGTAACTGGTGTGAGAGCATGACCAGTCACAA
>F0OV55004IRQLG
AGAGTTTGATCCTGGCTCAGGACGAACGCTGGCGGCGTGCCTAATACATGCAAGTCGAGCAGACCGATGGGAGCTTGCTCCTTTAGGTTAGCGGCGGACGGGTGAGTAACACGTGGGCAACCTGCCCTGCAGACTGGGATAACTTCGGGAAACCGGAGCTAATACCGGATAACACCGAAAACCGCATGGTTTTCGGTTGAAAGGCGGCTTA
>F0OV55004JSK7E
AGAGTTTGATCCTGGCTCAGGACGAACGCTGGCGGCGTGCCTAATACATGCAAGTCGAGCGGGGCTTTCTGCGTGAGGCCTTCGGGCGGATCGCAGGGAGCCCAGCGGCGAACGGGTGCGTAACACGTGGGCAACCTGCCCCGAGGATCGGGATAACTCCGGGAAACCGGAGCTAATACCGGATAGGACGGCGGACCGCATGGTCCGCCGTGGAAAGGCGGCGCGAGCTGCCACCTCGGGATGGGCCCGCGGCCCATTAGCTAGTTGGTGGGGTAACGG
>F0OV55004IAEHP
AGAGTTTGATCCTGGCTCAGAGCGAACGCTGGCGGCGTGCCTAACACATGCAAGTCGAACGGACTCGGGGGGCAACTCCTGAGTTAGTGGCGGACGGGTGAGTAACACGTGGGTCATCTCCCCCCGAGTGAGGAATAAGCCTGCGAAAGCGGGTCTAATACCGCATAACACTCCGGGACACAAGTCTTCGGAGTCAAAGCCGCAAGGCGCTTGGGGATGAGCCTGCGTCCTATTAGCTAGTTGGTAGGGTAATGGCCTACCAAGGCAA
>F0OV55004IW7FT
AGAGTTTGATCCTGGCTCAGAACGAACGCTGGCGGCGTGCTTAACACATGCAAGTCGTACGAGAAAGTTTCCTTCGGGAGATGAGTAGAGTGGCGCACGGGTGAGTAACACGTGGATAATCTGCCCAATGGACCGGGATAACACTTCGAAAGGGGTGCTAATACCGGATAAGCCCACAGGCTCTTCGGAGCTTGCGGGAAAAGGTGGGGACCTTCGGGCCTGCCGTCATTGGATGAGTCCGCGGCCCATTAGCTAGTTGGTAGGGTAATGG
>F0OV55004IDIVX
AGAGTTTGATCCTGGCTCAGGACGAACGCTGGCGGCGTGCCTAATACATGCAAGTCGAGCGGGGCTGTCTGCGTGAGGCCTTCGGGCGGATCGCAGGGAGCCCAGCGGCGAACGGGTGCGTAACACGTGGGCAACCTGCCCCGAGGACCGGGATAACTCCGGGAAACCGGAGCTAATACCGGATAGGACGGCGGACCGCATGGTCCGCCGTGGAAAGGCGGCGCGAGCTGCCACCTCGGGATGGGCCCGCGGCCCATTAGCTAGTTGGTGGGGTAACCGG
>F0OV55004JCI8X
AGAGTTTGATCCTGGCTCAGGACGAACGCTGGCGGCGTGCCTAACACATGCAAGTCGAGCGGGGATGGGGTGGGCAGGTAACTGTTTAGCCTATCCTAGCGGCGGATGGGTGAGTAACGCGTGAGCAACCAACCTTGTACTGGGGGATAACAGCTGGAAACAGCTGCTAATACCGCATAAGACTACGGCGCCGCATGGTGCTGTAGTAAAAGGCGCCTCAAGGCGTCGGTACAAGACGGGCTCGCGTCCCATTAG
>F0OV55004H9BMJ
AGAGTTTGATCCTGGCTCAGATTGAACGCTGGCGGCATGCCTAACACATGCAAGTCGAACGGTAACAGTAAGGAGCTTGCTCCTTAGCTGACGAGTGGCGGACGGGTGAGTAATACGTAGGAACCGAACTTTAAGAGCGGGACAACTTTAGGAAACTGAAGCTAATACCGCATAAAATTCTGAGGAAGAAAGGGTAGGGATCGAAAGACCAATCGCTTAGAGACGGGCCTACGGAGGATTAGCTAGTTGGAGAGGTAAAAGCTCACCAAGGCGACG
>F0OV55004IIIFN
AGAGTTTGATCCTGGCTCAGAACGAACGCTGGCGGCATGCCTAACACATGCAAGTCGAACGGCTCTTCGGAGCAGTGGCGCACGGGTGAGTAACGCGTGGGAACCTACCCTGAGGTTCGGAATAACGGCTGGAAACGGCCGCTAATACCGGATGTGTCCTATGGGGCAAAGGCTTGCCGCCTTGGGAGGGGCCCGCGTCCGATTAGCTAGTTGGTGGGGTAACGGCCTACCAAGGCTTCGATGGTTAGCTGGTCTGA
>F0OV55004JB9OJ
AGAGTTTGATCCTGGCTCAGAACTAACGCTAGCGGCGTGCCTAACACATGCAAGTCTTACGAGAAAGTTCGCTTCGGTGAATGAGTAAAGTGGCGCACGGGTGAGTAACACGTGGATAATCTGCCCTTCAGTCGGGAATAACTCATCGAAAGATGGGATAATACGCGATAATGCCTGTCCGTTTCGACGGATTCGCCAAAGGTGGCCTCTCCTTGGAAGCTACCGCTGAGGGATGAGTTCGCGCACCATTAGCTTGG
>F0OV55004IXQ7P
AGAGTTTGATCCTGGCTCAGGACGAACGCTGGCGGCGTGCCTAATACATGCAAGTCGAGCGGGGCTGTCTGCGTGAGGCCTTCGGGCGGATCGCAGGGAGCCCAGCGGCGAACGGGTGCGTAACACGTGGGCAACCTGCCCCGAGGACCGGGATAACTCCGGGAAACCGGAGCTAATACCGGATAGGACGGCGGACCGCATGGTCCGCCGTGGAAAGGCGGCGCGAGCTGCCACCTCGGGATGGACCCGCGGCCCATTAGCTAGTTGGTGGGGTAA
>F0OV55004JN5X5
AGAGTTTGATCCTGGCTCAGGATGAACGCTGGCGGTATGCTTTACACATGCAAGTCATGCGAGAGTTTTTAACTCAAGTGGCGGACGGGTGAGTAACACGTAAGAATTTGCCTTTAGGAGGGGGATAACAGCTGGAAACGGCTGCTAATACCCCATATGCTTTCGAGTGAAATGGATTTTTCCGCCTGAAGAGAAGCTTGCGGCTGATTAGCTTGTTGGTGAGGTAATGGCTCACCAAGGCGACGATCAGTAT
>F0OV55004JFQ4X
AGAGTTTGATCCTGGCTCAGGATGAACGCTGGCGGCGTGCCTAATACATGCAAGTCGAGCGAGGGCCGCCCGGTGGCAACACCGGGTTGGTTCCTAGCGGCGAACGGGTGAGTAACACGTGGGCAACCTACCCCCGACACCGGGATAAGCCTGGGAAACCGGGTCTAATACCGGATACGAGCTCCCACCGCATGGCGGGAGCTGGAAAGGGTCTCCGGTCGGGGATGGGCCCGCGGCCTATCAGCTTGTTGGCGGGGTCACGGCCCACCAAGGCGACGACGGGTAGCCGG
>F0OV55004H6E6J
AGAGTTTGATCCTGGCTCAGGACGAACGCTGGCGGCGTGCTTAACACATGCAAGTCGAGCGAGCCCCCGCCTTCGGGTGGGTGTGCGAGCGGCGAACGGGTGAGTAACACGTGGGCAACCTGCCCCCGGCTCTGGGATAACCCCAAGAAATTGGGGCTAATACCGGATATGACCGCTGGCCGCATGGCCTGGTGGTGGAAAGATTTATTGGCTGGGGATGGGCCCGCGGCCTATCAGCTTGTTGGTGGGGTAGTGGCCTACCAAGGCGACGACGGG
>F0OV55004IM7AY
AGAGTTTGATCCTGGCTCAGGATGAACGCTAGCGGCAGGCCTAACACATGCAAGTCGAACGGTAACATGGATTGCTTGCAATCTGATGACGAGTGGCGCACGGGTGAGTAACGCGTATGCAACCTGCCCTTTACAGGGGGATAGCCCATGGAAACGTGGATTAATACCCCATGGTACCATACCACGGCATCGTGGTTTGGTTAAAGTTACAGCGGTAAAGGATGGGCATGCGTGGCATTAGATTGTTGGCGGGGTAACGG
>F0OV55004H5MJR
AGAGTTTGATCCTGGCTCAGGACGAACGCTGGCGGCGTGCTTAATACATGCAAGTCGAGCGTGAAAGTCCCTTCGGGGATGAGTAAAGCGGCGCACGGGTGAGTAACGCGTAGATGATCTGCCCTTGAGACTGAGATAACCCCGGGAAACTGGGGCTAATACCGGATGATGCATCATTATTGGTTTAATGATGTTAAAGCGGCGCAAGTCGTACTTAAGGATGAGTCTGCGACCTATCAGCTAGTTGGGGGTGTAA
>F0OV55004JQNP0
AGAGTTTGATCCTGGCTCAGATTGAACGCTAGCGGCATGCTTAACACATGCAAGTCGAACGGCAGCACGGGGGCAACCCTGGTGGCGAGTGGCGGACGGGTGAGTAATGCATAGGAATCTGCCTGGCAATGGGGGACAACTTGGGGAAACTCAAGCTAATACCGCATACGCCCTACGGGGGAAAGCGGGGGATCTTCGGACCTCGCGTTGTTAGATGAGCCTATGTCCGATTAGCTAGTTGGTAGGGTAAAGGCCTACCAAGGCGACG
>F0OV55004JOUKO
AGAGTTTGATCCTGGCTCAGGACGAACGCTGGCGGCGTGCCTAACACATGCAAGTCTACTCAGCAATGGGTGGCGAACGGGTGAGTAACGCGTAGATAATCTGCCCTTTAATCACGGATAACCTAGTGAAAACTGGACTAATACGGGATATTATCACTGATCGGCATCGATGGTGATGAAAGACTACGGGTCGTTAAAGGATGAGTCTGCGTATCATTAGCTAGTTGGCGGGGTAACGGCCCACCAAGGCAACG
>F0OV55004ID7BU
AGAGTTTGATCCTGGCTCAGAACGAACGCTGGCGGCAGGCCTAACACATGCAAGTCGAGCGAGATCTTCGGATCTAGCGGCGGACGGGTTAGTAACGCGTGGGAATATGCCCTTTGGTACGGAATAGCCTCGGGAAACTGGGAGTAATACCGTATGAGCCCTTCGGGGGAAAGATTTATCGCCAAAGGATTAGCCCGCGTTGGATTAGATAGTTGGTGGGGTAATGGCCTACCAAGTCGACGATCCATAGCTGGTTTGA
>F0OV55004H486X
AGAGTTTGATCCTGGCTCAGGACGAACGCTGGCGGCGTGCCTAATACATGCAAGTCGAGCGCGTGAAACTTACCGAAGCCTTCGGGCGGACGTAAGTGGAACGAGCGGCGGACGGGTGAGTAACACGTGGGCAACCTGCCTGTAAGACCGGGATAACTTCGGGAAACCGGAGCTAATACCGGATAGGATTTCATCTCGCATGAGGTGAAATGGAAAGGTGGCTTCGGCTACCACTTACAGATGGGCCCGCGGCGCATTAGCTAGTTGGTGGGGTAG
>F0OV55004JKOZD
AGAGTTTGATCCTGGCTCAGAGCGAACGTTGGCGGCGTGCTTAACACATGCAAGTCAAGGGGGAAAGTTTCTTCGGAAATGAGTACACCGGCGCACGGGTGCGTAACACGTGAGTAATCAACCCCCCAGCCTGGGATAACTCGCCGAAAGGCGTGCTAATACCGGATGGCCAGTCACTTCCTGCGGGTGGTGCCTGTAAAGATGGTCATGCTGTCACTGGGGGACGAGCTCGCGTCCCATTAGCTAGTAGGTAGGGTAATGGCCT
>F0OV55004H8ROU
AGAGTTTGATCCTGGCTCAGAACGAACGCTGGCGGCAGGCTTAACACATGCAAGTCGAGCGAAGCCTTCGGGCTTAGCGGCGGACGGGTTAGTAACGCGTGGGAACGTGCCCTTCACTACGGAATAGTCCCGGGAAAACTGGGTTTAATACCGTATACGCCCTTCGGGGAAAGAATTTCGGTGAGGGATCGGCCCGCGTTAGATTAGATAGTTGGTGGGGTAATGGCCTACCAAGTCTACGATCTATAGCTGGTTTTAGAGGATGATCAGCAACACTGGG
>F0OV55004JJPN7
AGAGTTTGATCCTGGCTCAGAACAAACGCTAGCGGCGTGCCTAACACATGCAAGTCAGACGAGAAAGTTCGCTTCGGCGAATGAGTAGAGTGGCGCACGGGTGAGTAACGCGTGGACAATCTGCCCTAGAGTTAGGAATAACCCACCGAAAGGTGGGCTAATACCCAATAATGCTATACTTCTTCGGGAGTATAGCCAAAGATGGCCTCTGTTTACAAGCTATCGCTCAAGGATGAGTTCGCGTACCATTAGCTTG
>F0OV55004JE8Z6
AGAGTTTGATCCTGGCTCAGAGTGAACGCTGGCGGCGTGCTTAACACATGCAAGTCGAACGAGAACGGAGTATAGCTTGCTATACTTGTCAGCTAAGTGGCGCACGGGTGAGTAATACATTGGTATACGTGCCCCTGAGTTTGGGATAACAGTTGGAAACGGCTGCTAATACCGGATATGCCCTACGGGGGAAAGCGTTATAATAGCGCTCAGGGATCGGCCAATGGCCTATCAGCTAGTTGGTGAGGTAAGAG
>F0OV55004IKGUR
AGAGTTTGATCCTGGCTCAGATTGAACGCTGGCGGCAGGCCTAACACATGCAAGTCGAGCGGCAGCACGGGGAGCTTGCTCCCTGGTGGCGAGCGGCGGACGGGTGAGTAATGCATAGGAATCTGCCCGGTAGTGGGGGATAACCTGGGGAAACCCAGGCTAATACCGCATACGTCCTACGGGAGAAAGCAGGGGACCTTCGGGCCTTGCGCTATCGGATGAGCCTATGTCGGATTAGCTGGTTGGTGAGGTAATGG
>F0OV55004IBO50
AGAGTTTGATCCTGGCTCAGGATGAACGCTGGCGGCGTGCTTAACACATGCAAGTCGAGCGCGATGTTGTGGAAACTCCTACGGGAGGTA
>F0OV55004ITB78
AGAGTTTGATCCTGGCTCAGGATAAACGCTGGCGGCGTGCATGAGACATGCAAGTCGAACGAACGAGCTTGCTCGTTAGTGGCGGACGGCTGAGTAACGCGTAGGTGACCTGCCCCGAAGTGGGGGATAACTGCCCGAAAGGGTGGCTAATACCGCATGTGGCGACACTTTCATTGGTGTCATCAAAGCCGCGAGGCGCTTCGGGAGGGGCCTGCGTCCGATTAGCTCGTTGGTGGGGTAATGGCTCACCAAGGCGACG
>F0OV55004H2V26
AGAGTTTGATCCTGGCTCAGAACGAACGCTGGCGGCATGCCTAACACATGCAAGTCGAACGAACCCTTCGGAGTGAGTGGCGCACGGGTGCGTAACGCGTGGGAACCTGCCCTTAGGTTTGGAATAACAGTGAGAAATCGCTGCTAATACCAAATAATGTCTTCGGACCAAAGATTTATCGCCTTTGGATGGGCCCGCGTTGGATTAGCTAGTTGGTGAGGTAATGGCTCACCAAGGCGACGATCCATAGCTGGCCTTAGAGG
>F0OV55004IR1CZ
AGAGTTTGATCCTGGCTCAGAACGAACGCTGGCGGCGTGTCTTAAGCATGCAAGTCGAGCGGCAAGGCGGGGCAACCCGCCCTAGAGCGGCGGACTGGTGAGTAACGCGTGGGTGATCTACCCTTCGGGATGGGGATAGCCATTAGAAATAGTGGGTAATACCGAATACGCTCGTCACTTCGGTGTGACGAGGAAAGGCGCCACGGCGCCACCCGAGGATGAGCCCGCGTCTCATTAGCTAGTTGGTGGGGTAATGGCTCACCAAGG
>F0OV55004IFZZZ
AGAGTTTGATCCTGGCTCAGGATGAACGCTGGCGGCATGCCTAATACATGCAAGTCGAACGAATTGACCTTCGGGTCAGTTAGTGGCGAACGGGTGAGTAACACGTAGATAACCAACCCTAAAGACGAGGATAACCCGGGGAAACCTGGACTAATACTGGATAGGAGCTATTTTCAAAAGAGGATAGTTTTAAAGATGCCTTAAAGCATCGCTATAGGCTGGGACTGCGTCGCATTAGCTAGTTGGTGGAGTAACGGCCCACCAAGGCAACGA
>F0OV55004IEHKP
AGAGTTTGATCCTGGCTCAGGACGAACGCTGGCGGCGTGCCTAATACATGCAAGTCGAGCGGACCGAAGGGAGCTTGCTCTTTTAGGTTAGCGGCGGACGGGTGAGTAACACGTGGGCAACCTGCCCTGCAGACTGGGATAACTTCGGGAAACCGGAGCTAATACCGGATAACACCGAAAACCGCATGGTTTTCGGTTGAAAGGCGGCTTTTAGCTGTCACTGCAGGATGGGCCCGCGGCGCATTAGCTAGTTGGTGAGGTAACGGCTCACCAAGG
>F0OV55004I3W85
AGAGTTTGATCCTGGCTCAGGACGAACGCTGGCGGCGTGCCTAATACATGCAAGTCGAGCGGGGCTGTCTGCGTGAGGCCTTCGGGCGGATCGCAGGGAGCCCAGCGGCGAACGGGTGCGTAACACGTGGGCAACCTGCCCCGAGGACCGGGATAACTCCGGGAAACCGGAGCTAATACCGGATAGGACGGCGGACCGCATGGTCCGCCGTGGAAAGGCGGCGCGAGCTGCCACCTCGGGATGGGCCCGCGGCCCATTAGCTAGTTGGTGGGGTAACCGG
>F0OV55004IO93J
AGAGTTTGATCCTGGCTCAGAATCAACGCTGGCGGCGTGCCTAACACATGCAAGTCGAGCGAGAAAGTGGGGCTTGCTCCACGAGTAAAGTGGCAAACGGGTGAGTAACACGTGAACAACCTACCCTCGAGTGGGGAATAACACCGCGAAAGCGGTGCTAATACCGCATAACATCCCGGGGTCGCATGGTCCTGGGATCAAAAGCGCAAGTTGCTTGAGGAGGGGTTCACGGCTGATTAGCTAGTTGGTGAGGTAACGGCCCACCAAGG
>F0OV55004ISVI5
AGAGTTTGATCCTGGCTCAGAGTTAACGCTGGCGGCGTGCCTAACACATGCAAGTCGAGCGAGGTTTTACAGTTTACCGTAAGACCTAGCGGCAGACGGGTGAGTAACACGTGGGAAACCTGCACTAAAGCGGGGGATACCCCCGGGAAACCGGGGCTAATACCGCATAAGACCACAACCTGGCATCAGGAAGGGTCAAACCCGCAAGGGCTTTGGAATGGTCCCGCGTTCTATCAGCTAGTTGGTGAGGTAACGGCTCACCAAGGCTATGACGGATAGCCGG
>F0OV55004IBH16
AGAGTTTGATCCTGGCTCAGGACGAACGCTGGCGGCGTGCCTAATACATGCAAGTCGAGCGGGGCTTTCTGCGTGAGGCCTTCGGGCGGATCGCAGGGAGCCCAGCGGCGAACGGGTGCGTAACACGTGGGCAACCTGCCCCGAGGACCGGGATAACTCCGGGAAACCGGAGCTAATACCGGATAGGACGGCGGACCGCATGGTCCGCCGTGGAAAGGCGGCGCAAGCTGCCACCTCGGGATGGGCCCGCGGCCCATTAGCTAGTTGGTAGGGTAAT
>F0OV55004IBIUP
AGAGTTTGATCCTGGCTCAGGACGAACGCTGGCGGCGTGCCTAACACATGCAAGTCGAGCGGGGTAAATTGAGTGGTTTTCCACGAGATTTACCCAGCGGCGGACGGGTGAGTAACACGTAGGCAACCTACCCACCACACGGGGATAGCCCTGGGAAACCGGGGGTAATACCCGATACCTTTACTGGTCGCATGGCTGGTAAGGAAAGCGATTTAGCGGTGGTGGATGGGCCTGCGGCCCATCAGCTAGTTGGCGGGGTAACGGCCCACCAAGGCGACGACGGGTAGCCGG
>F0OV55004JGR7N
AGAGTTTGATCCTGGCTCAGGATGAACGCTGGCGGCGTGCTTGACACATGCAAGTCGAACGCATCGACAATGTCTGGAGGCTCTGGATGAACGGGCGTACGAGAAATCGTACAAGCGGGAAGAAGGGGCTAAAGGGCGACGTTGGTGAGTGGCGGACGGGTGAGTAACACGTAGGTAATCTGCCTCAAAGTGGGGGATAACTGTTCGAAAGAGCAGCTAATACCGCATAATATCCAGGCTAAGCCTGGAGGAAAGGCG
>F0OV55004IL9A2
AGAGTTTGATCCTGGCTCAGAACGAACGCTGGCGGCAGGCCTAACACATGCAAGTCGAGCGAGATCTTTGGATCTAGTGGCGCACGGGTGCGTAACGCGTGGGAATCTGCCCTTTGGTTCGGAATAACAGTTGGAAACGACTGCTAATACCGGATGATGACGTAAGTCCAAAGATTTATCGCCAAAGGATGAGCCCGCGTAGGATTAGCTAGTTGGTGTGGTAAGAGCGCACCAAGGCGACGATCCTTAGCTGGT
>F0OV55004H527X
AGAGTTTGATCCTGGCTCAGGATAAACGCTGGCGGCATGCCTAATACATGCAAGTCGAACGGATCAGCTTAGGCTGGTTAGTGGCGAACGGGTGAGCAACACGTAAGTAACCCAACCTTCAGACGAGGATAACTGCTGGAAACGGTAGCTAATACTGGATAGGATTATCGATAGGATGATTGATAATTTAAAGGCGCTTTCGGGCGGTACTGGAGGAGGGGCTTGCGGCGCATTAGATAGTTGGTGAGGTAACGGCCCACCAAG
>F0OV55004IMMJF
AGAGTTTGATCCTGGCTCAGGATAAACGCTGGCGGCGTGCTTCAGGCATGCAAGTCGAACGGACCTTCGGGTCAGTGGCGGACGGGTGAGTAACACGTAAGCAACCTGCCCAGAAGTGGGGAACAACTTGCCGAAAGGCGAGCTAATACCGCATGTGATGACCCTTCTACGGGAGGATCATTAAAGGCTTCGGCCGCTTTTGGAGGGGCTTGCGCTCGATTAGCTAGTTGGTGGGGTAACGGCCTACCAAGGCGACGATCGATAG
>F0OV55004IM3Q3
AGAGTTTGATCCTGGCTCAGGATGAACACTAGCGGCAGGCCTAACACATGCAAGTCGAGGGGCAGCACGAAAAAGCTTGCTTTTTGGTGGCGACCGGCGCACGGGTGCGTAACGCGTATGCAACCTACCTCTTACTGGAGGATAGCCCGGAGAAATTCGGATTAATACTCCATAGTATCATAGTTTCGCATGTCATTATGATTAAAGGTTACGGTAAGAGATGGGCATGCGTCCCATTAGCTAGATGGTAGGGTAACGG
>F0OV55004JPKP8
AGAGTTTGATCCTGGCTCAGGACGAACGCTGGCGGCGTGCCTAATACATGCAAGTCGAGCGGAGTTCATGGTTGGAAGCCTTCGGGCGGAAGCCCATGAACTTAGCGGCGGACGGGTGAGTAACACGTGGGCAACCTGCCCGTAAGACGGGGATAACTGACGGAAACGTCAGCTAAGACCGGATAGTCGGAGGGAGGGCATTCTTTCTTCGGGAAAGGACGGAGCAATCTGTCGCTTACGGATGGGCCCGCGGCGCATTAGCTAGTTGGTGGGGTAACGG
>F0OV55004IYS8E
AGAGTTTGATCCTGGCTCAGGATGAACGCTGGCGGCGTGCCTAATACATGCAAGTCGAACGCACTAGTTTACTAGTGAGTGGCGAACGGGTGAGTAACACGTAGGTAACCTGCCCTTAAGACGAGGATAACCATTGGAAACGATGGCTAAGACTGGATAGGAATATTAGAGGCATCTCTGATATTTTAAAAGACCTAGCAATAGGTATGCTTAAGGAGGGGTCTGCGGCGCATTAGTTAGTTGGTGGGGTGATGGCCTACCAAG
>F0OV55004JLS9E
AGAGTTTGATCCTGGCTCAGAACGAACGCTGGCGGCGTGCTTAACACATGCAAGTCGTACGAGAAAGTTTCCTTCGGGAGATGAGTAGAGTGGCGCACGGGTGAGTAACACGTGGATAATCTGCCCAATGGACCGGGATAACACTTCGAAAGGGGTGCTAATACCGGATAAGCCCACAGGCTCTTCGGAGCTTGCGGGAAAAGGTGGGGACCTTCGGGCCTGCCGTCATTGGATGAGTCCGCGGCCCATTAGCTAGTTGGTAGGGTAATGG
>F0OV55004IV65Z
AGAGTTTGATCCTGGCTCAGGATGAACGCTAGCGGCGCACTTAATGCATGTAAGTCGAGCGATGAGGCCCTACGGGGTACATCAGCGGCAGACGGGTGAGTAACACGTGGATGACCTGCCCTCAAGACCGGGATAACGCGTGGAAACATGCGCTAATACCGGATAGACTTCTGGGGTCGCAGCCAGAAGTAAAGCTACGGTGCTTGGGGAGGGGTCCGCGGCCCATCAGCTCGTTGGTAGGGTAACGGCCTACCAAGGCGAAGG
>F0OV55004H4GWQ
AGAGTTTGATCCTGGCTCAGATTGAACGCTGGCGGAATGCTTTACACATGCAAGTCGGGCGGCAGCATGGACTTCGGTCTGATGGCGAGCGGCGAACGGGTGAGTAATGCATCGGAACGTACCTAGTCGTGGGGGATAACGTAGCGAAAGTTACGCTAATACCGCATACGTCCTACGGGAGAAAGCAGGGGATCGCAAGACCTTGCGCGATTGGAGCGGCCGATGTCTGATTAGCTAGTTGGTGGGGTAAAGGCT
>F0OV55004H7Y95
AGAGTTTGATCCTGGCTCAGAACGAACGCTGGCGGCGCGTTTTAAGCATGCAAGTCGAACGGTATACGGTCTTCGGACTGTAGAGAGTGGCGAACGGGTGAGTAACACGTAGATAATCTGCCTTGAAGTGGGGGATAGTCCATGGAAACATGGAGTAATACCGCATATGTCTTAGGATGAAAGTTCCAATTGGAACGCTTTGGGATGAGTCTGCGGCTCATTAGCTAGTTGGTGGGGTAAAGGCCTACCAAGGCAACG
>F0OV55004IYSPJ
AGAGTTTGATCCTGGCTCAGGACGAACGCTGGCGGCGTGCCTAATACATGCAAGTCGAGCGGACCGATGGGAGCTTGCTCCTTTAGGTTAGCGGCGGACGGGTGAGTAACACGTGGGCAACCTGCCCTGCAGACTGGGATAACTTCGGGAAACCGGAGCTAATACCGGATAACACCGAAAACCGCATGGTTTTCGGTTGAAAGGCGGCTTTTAGCTGTCACTGCAGGATGGGCCCGCGGCGCATTAGCTAGTTGGTGAGGTAACGGCTC
>F0OV55004IYNW3
AGAGTTTGATCCTGGCTCAGGATGAACGCTAGCGGGAGGCTTAACACATGCAAGTCGAGGGGTAGGGTAGCAATACCTGAGACCGGCGCACGGGTGAGTAACGCGTATGCAACCTGCCCTTTACAGGAGGATAGCCCGAAGAAATTCGGATTAATACTCCATAGTTTCGAGATATCGCATGATATTTTGGATAAAGTTCCGGCGGTAAAGGATGGGCATGCGTTCCATTAGCTAGTTGGTGAGGTAACGGCTCACCAAGGCGACG
>F0OV55004ICCTI
AGAGTTTGATCCTGGCTCAGGACGAACGCTGGCGGCGTGCCTAACACATGCAAGTCGAGCGGGGTAAATTGAGTGGTTTTCCACGAGATTTACCCAGCGGCTGACGGGTGAGTAACACGTGGGCAACCTACCCACCACACGGGGATAGCCCTGGGAAACCGGGGGTAATACCCGATACCTTTACTGGTCGCATGGCTGGTAAAGAAAGCGATTTAGCGGTGGTGGATGGGCCTGCAGCCCATCAGCTAGTTGGCGGGGTAACGGCCCACCAAGGCGACGACGGGTAG
>F0OV55004ISNZH
AGAGTTTGATCCTGGCTCAGGACGAACGCTGGCGGCGTGCTTAACACATGCAAGTCAAGGGGAAAGGTTAATTTCGGTTGACCGAGTATACTGGCGAACGGGTGAGTAACGCGTAGGTAACCTGCCTGAGAGTTTGGGATAACACTGCAAACGTGGTGCTAATACCGGATGAGGCCTGCTATTCGCATGGGTAGTGGGTTAAAGCGGGCGCAAGCCTGTGCTCACAGATGGACCTGCGCCTCATTAGCTAGTTGGCGGGGTAA
>F0OV55004ISVUS
AGAGTTTGATCCTGGCTCAGGACGAACGCTGGCGGCGTGCTTAACACATGCAAGTCGAGGGCAGGGAGGGGCAACTCTTCCTGACCGGCGAACGGGTGCGTAACACGTGAGCGATCTACCCTGGTGTGGGGGATAGCCGGCCCAACGGCCGGGTAATACCGCATACGCTCTTTGGGGGGCATCTCCTGGAGAACAAAGCCTTCGGGCGCATTGGGAGGGGCTCGCGGCCTATCAGCTAGTTGGCGGTGTAACGGACCACCAAGGCGACGACGGGTAG
>F0OV55004I517Q
AGAGTTTGATCCTGGCTCAGAGCGAACGCTGGCGGCAGGCTTAACACATGCAAGTCGAACGGTCCTTCGGGATAGTGGCGGACGGGTGAGTAACACGTGGGAACGTACCCTTAGGTTCGGAACAACACAGGGAAACTTGTGCTAATACCGGATAAGCCCTTCGGGGGAAAGATTTATCGCCTTTGGAGCGGCCCGCGTCTGATTAGCTTGTTGGTGAGGTAATGGCTCACCAAGGCTACGATCAGTAGCTGGTCTGAGAGGATGGCCCAG
>F0OV55004JKNW0
AGAGTTTGATCCTGGCTCAGGACGAACGCTGGCGGCGTGCCTAATACATGCAAGTCGAGCGCGTGAAACTTACCGAAGCCTTCGGGCGGACGTAAGTGGAACGAGCGGCGGACGGGTGAGTAACACGTGGGCAACCTGCCTGTAAGACCGGGATAACTTCGGGAAACCGGAGCTAATACCGGATAGGATTTCATCTCGCATGAGGTGAAATGGAAAGGTGGCTTCGGCTACCACTTACAGATGGGCCCGCGGCGCATTAGCTAGTTGGTGGGGTAACGG
>F0OV55004IY5GQ
AGAGTTTGATCCTGGCTCAGGACGAACGCTGGCGGCAGGCTTAGCACATGCAAGTCGAACGCCCCCTTCGGGGGGAGTGGCAGACGGGTGAGTAACGCGTGGGAACGTACCCTCCGGTGCGGGATAGCTCAGGGAAACTTGAATTAATACCGCATACGACCTGGTGAAGATTATCGCCGAAGGATCGGCCCGCGTTAGATTAGGTAGTTGGTGGGTAAAGGCCTACCAAGCCTACGATCTATAGCTGTTCTGAGAGGAAGATCAGCCAC
>F0OV55004IA1YV
AGAGTTTGATCCTGGCTCAGGATGAACGCTAGCGGCGTGGATAAGGCATGCAAGTCGAACGCCTTGATTTATCAAGGAGTGGCGAACGGGTTAGTAACACGTAGATACGTACCTCGAAGTCTCGCATAACCTATCGAAAGATAGACTAATTCGAGATAGTCTCGGCTCGTAAGAGCATAGAGTAAAGTTTTTCGCTTCGAGAACGGTCTGCGGTCTATCAGCTTGTTGGTGAGGTAATGGCTCACCAAGGCT
>F0OV55004JF8NA
AGAGTTTGATCCTGGCTCAGGACGAACGCTGGCGGCGTGCCTAATACATGCAAGTCGAGCGCGGGAAGCTTTTTGAAGCCTTCGGGTGGACGAAAGTGGAACGAGCGGCGAACGGGTGAGTAACACGTGGGCAATCTGCCCGACAGACCGGGATAACGCTTGGAAACGAGTGCTAATACCGGATAGGCTTCTGGACCGCATGGTCCGGGAGGGAAAGCTGCTTTTGCAACACTGTCGGATGAGCCCGCGGCGCATTAGCTAGTTGG
>F0OV55004H7BBI
AGAGTTTGATCCTGGCTCAGATTGAACGCTGGCGGAATGCTTTACACATGCAAGTCGGGCGGCAGCATGGACTTCGGTCTGATGGCGAGCGGCGAACGGGTGAGTAATGCATCGGAACGTACCCAGTCGTGGGGGATAACTACGCGAAAGCGTAGCTAATACCGCATACGTCCTACGGGAGAAAGCAGGGGATCGCAAGACCTTGCGCGATTGGAGCGGCCGATGTCTGATTAGCTAGTTGGTGGGGTAAAGG
>F0OV55004I1ZMP
AGAGTTTGATCCTGGCTCAGATTGAACGCTAGCGGCATGCTTAACACATGCAAGTCGAACGGTAACAGGCCTAGCTTGCTAGGCGCTGACGAGTGGCGGACGGGTGAGTAATGCATGAGAATCTGCCCAGTAGCGGGGGACAACTTGTGGAAACGCAAGCTAATACCGCATACGCCCTACGGGGGAAAGGCTTCGGCCACTATTGGATGAGCTCATGTCGGATTAGCTAGTTGGTGGGGTAAAGGCCTACCAAGG
>F0OV55004JWI0X
AGAGTTTGATCCTGGCTCAGGATGAACGCTGGCGGCATGCCTAATACATGCAAGTCGAACGAACTAGTTTACTAGTTAGTGGCGAACGGGTGAGTAACACGTAGATAACCAACCCTTAAGACGAGGATAACCCGGGGGAAACCTGGACTAATACTGGATAGGAGCTATTTTCAAAAGAGGATAGTTTTAAAGGTGCCCTAAAGCACCGCTAAAGGCTGGGACTGCGTCGCATTAGCTAGTTGGTGGGGTAACGGCCTACCAAGGCAACGATGCGTAG
>F0OV55004IMCAN
AGAGTTTGATCCTGGCTCAGGACGAACGCTGGCGGCGTGCCTAATACATGCAAGTCGAGCGGACCGAAGAGAGCTTGCTCCTTTAGGTTAGCGGCGGACGGGTGAGTAACACGTGGGCAACCTGCCCTGCAGACTGGGATAACTTCGGGAAACCGGAGCTAATACCGGATAACACCGAAAACCGCATGGTTTTCGGTTGAAAGGCGGCTTTTAGCTGTCACTGCAGGATGGGCCCGCGGCGCATTAGCTAGTTGGTGGGGTAGCGGCCTACCAAGG
>F0OV55004JM581
AGAGTTTGATCCTGGCTCAGGATGAACGCTAGCGGCGGGCTTAATACATGCAAGTCGAACGGTAAGGTCTCTTCGGAGATACACGAGTGGCGCACGGGTGCGTAACGCGTATGCAACCTACCTCGAACTAGAGGATAGCCCCGAGAAATCGGGATTAATACTTTATAACAATATTTTCCGGCATCGGCGAATATTTAAAGCTCCGGCGGTTTAAGATGGGCATGCGTGACATTAGCTAGTTGGTGAGGTAACGGCTCACCAAGGCAACG
>F0OV55004H7J1I
AGAGTTTGATCCTGGCTCAGATTGAACGCTGGCGGAATGCTTTACACATGCAAGTCGGGCGGCAGCATGGACTTCGGTCTGATGGCGAGCGGCGAACGGGTGAGTAATGCATCGGAACGTACCCAGTCGTGGGGGATAACTACGCGAAAGCGTAGCTAATACCGCATACGTCCTACGGGAGAAAGCAGGGGATCGCAAGACCTTGCGCGATTGGAGCGGCCGATGTCTGATTAGCTAGTTGGTGGGTAAAGG
>F0OV55004IH3F6
AGAGTTTGATCCTGGCTCAGAATGAATGTTGGCGGCGTGCCTAACACATGCAAGTCGAGCGAGAAAATTCCTTCGGGGATGAGTAAAGCGGCGAACGGGTGAGTAATACATGAGAATCTGCCTTTTAGTGAGGAATACCTTCGGGAAACTGAAGTTAATACCGCATAAGCCCCTTCGGGGGGAAAGATGGCCTCTTGCTGTCGCTAAAAGATGAGCTCATGCTCTATTAGCTAGTTGGTGGGGTAAAGCCTACCAAGGCG
>F0OV55004IXOW8
AGAGTTTGATCCTGGCTCAGAACGAACGCTGGCGGCATGCCTAACACATGCAAGTTGAACGAGAAAGCTCCTTCGGGAGTGAGTAGAGTGGCGCACGGGTGAGTAACGCGTGGGAACCTGCCAAGCAGTGGGGAATAACCTTTGGAAACGAAGGCTAATACCGCATACGCCTCGGGAAGGATTATTCGCTGTTTGTATGGTCCGCGTCCGATTAGCTAGTTGGTAAGGTAATGGCTTACCAAGGCGACGATCGGTAGCTGGT
>F0OV55004IIFO6
AGAGTTTGATCCTGGCTCAGGACGAACGCTGGCGGCGTGGATTAGGCATGCAAGTCGAATGGGTTTAGACCCATGGCGAACGAGTTAGTAAGACGTAGGTACATCCCCCAGTCACAGGAATAACTCGGAGAAATCCGAGATAATACTTGATGGTCTCCAACTTCGGTTGGAGTAAAGAGTGCAGCAATGCATTTCGGATTGGGAGTGGCCTACGCCCTATCAGCTAGTTGGTGAGGTAATGGCTTACCAAGGCTATGACGGGG
>F0OV55004H6XRF
AGAGTTTGATCCTGGCTCAGAGCGAACGCTGGCGGCAGGCTTAACACATGCAAGTCGAGCGGGCGTAGCAATACGTCAGCGGCAGACGGGTGAGTAACGCGTGGGAACGTACCTTTTGGTTCGGAACAACACAGGGAAACTTGTGCTAATACCGGATAAGCCCTTACGGGGAAAGATTTATCGCCGAAAGATCGGCCCGCGTCTGATTAGCTAGTTGGTGAGGTAACGGCTCACCAAGGCGACGATCAGTAGCTGGTCTGAGAGGA
>F0OV55004IX2Y5
AGAGTTTGATCCTGGCTCAGAACGAACGCTGGCGGCAGGCTTAACACATGCAAGTCGAGCGAAGCCTTCGGGCTTAGCGGCGGACGGGTGAGTAACGCGTGGGAACGTGCCCTTCACTACGGAATAGTCCCTGGAAACGGGGTTTAATACCGTATACGCCCTTCGGGGAAAGATTTATCGGTGAGGGATCGGCCCGCGTCTGATTAGGTAGTTGGTGGGGTAATGGCCTACCAAGCCGACGATCAGTAGCTGGTTTGAGAGGATGATCAGCCACACTGGG
>F0OV55004IAQZR
AGAGTTTGATCCTGGCTCAGGACGAACGCTGGCGGCGTGCCTAATACATGCAAGTCGAGCGTGGGAAGCTTTTTGAAGCCTTCGGGTGGACGAAAGTGGAACGAGCGGCGAACGGGTGAGTAACACGTGGGCAACCTGCCTGTAAGACCGGGATAACTTCGGGAAACCGAAGCTAATACCGGATAGGATCCGAGACCGCATGGTTTTGGATGGAAAGATGGCTTTGGCTATTGCTTACAGATGGGCCCGCGGCGCATTAGCTAGTTGGTGGGGTAACGG
>F0OV55004JKUJ3
AGAGTTTGATCCTGGCTCAGATTGAACGCTGGCGGCGTGCCTAACACATGCAAGTCGAACGAGAAAGTGGGGCTTGCTCCACGAGTAAAGTGGCAAACGGGTGAGTAACACGTGAACAACCTACCCTCGAGTGGGGAGTAACACCGCGAAAGCGGTGCTAATACCGCATAACATCCCGGGGTCGCATGGTCCTGGGATCAAAAGCGCAAGTTGCTTGAGGAGGGGTTCACGGCTGATTAGCCAGTTGGTGAGGTAACGGCCCACCAAGG
>F0OV55004IELJ0
AGAGTTTGATCCTGGCTCAGAACGAACGCTGGCGGCGTGCCTAACACATGCAAGTCGAACGAGAAAGTATCTTCGGATATGAGTAGAGTGGCGCACGGGTGAGTAACACGTGGGTAATCTGCCCTTTGGAGGGGGACAACATCTGGAAACGGATGCTAATACCGCATAAGTCGTCTTCGGACGGGAAAGGTGGCTTCGGCTACCGCCAGAGGATGAGCCCGCGGCCCATCAGCTAGTTGGCAGGGTAATGGCCTACCAAGG
>F0OV55004JNAAJ
AGAGTTTGATCCTGGCTCAGGACGAACGCTGGCGGCGGGTTTAACACATGCAAGTCGAGGGACGAAGCCTACTTCGGTGGGTGGAGACCGGCGAACGGGTGAGTAACACGTGAGGAACCTACCCGGTACTTCGGGATAACCGCGGGAAACCGTGGCTAATACCGGATATTCCAGCTCTACCGCATGGTGGTGTTGGGAAAGTTCAGGCGGTATCGGACGGCCTCGCGGCGTATCAGCTTGTTGGTGGGGTAATGGCTTACCAAGGCGACGACGCGTAGCTGG
>F0OV55004I079L
AGAGTTTGATCCTGGCTCAGGATGAACGCTAGCGGCAGGCTTAACACATGCAAGTCGAGGGGTAACAGGGTGCTTGCACCGCTGACGACCGGCGCACGGGTGCATAACGCGTATACAATCTACCTTTTACAGGGGCATAGCCCGGGGAAACCCGGATTAATATCCCATGGTATCAAGAAGTGGCATCGCTTTTTGATTAAAGTTTCGGCGGTAAAAGATGAGTATGCGTTCTATTAGCTAGATGGTAAGGTAACGGCTTACCATGG
>F0OV55004IQCRJ
AGAGTTTGATCCTGGCTCAGATTGAACGCTGACGGAATGCTTTACACATGCAAGTCGAACGGCAGCACGGGAGCTTGCTCCTGGTGGCGAGTGGCGAACGGGTGAGTAATGCATCGGAACGTGCCCATTAGTGGGGGATAGCCCGGCGAAAGCCGAATTAATACCGCATACGCCCTTTGGGGGAAAGCGGGGGATCTTCGGACCTCGCGCTATTGGATGAGCCTATTTCTGATTAGCTTGTTGGTGGGGTAAAGGCCTACCAAGGCG
>F0OV55004I4SXT
AGAGTTTGATCCTGGCTCAGAACAAACGCTGGCGGCGTGCCTAACACATGCAAGTCGTACGAGAAAGGGTTCTTCGGAACCTGAGTAAAGTGGCGCACGGGTGAGTAACGCGTGGATAATCTGCCCTTCAGTTGGGAATAACTCACCGAAAGGTGGGCTAATACCGAATAACGCTGTTCGGCCTTGGTCGGACAGCCAAAGAGAGCCTCTGCTTGCATGCCCTCGCTGAAGGATGAGTCCGCGTACCATTAGCTAGTTGGTAGGG
>F0OV55004IK4YM
AGAGTTTGATCCTGGCTCAGATTGAACGCTGGCGGCATGCTTAACACATGCAAGTCGAACGGCAGCACGGGTGCTTGCACCTGGTGGCGAGTGGCGGACGGGTGAGTAATGCATGAGAATCTGCCCAGTAGCGGGGGACAACTTGTGGAAACGCAAGCTAATACCGCATACGCCCTACGGGGGAAAGGCTTCGGCCACTATTGGATGAGCTCATGTCGGATTAGCTAGTTGGTGGGGTAAAGGCCTACCAAGG
>F0OV55004IG18R
AGAGTTTGATCCTGGCTCAGGACGAACGCTGGCGGCGTGCCTAATACATGCAAGTCGAGCGGAGTTCATGGTTGGAAGCCTTCGGGCGGAAGCCCATGAACTTAGCGGCGGACGGGTGAGTAACACGTGGGCAACCTGCCCGTAAGACGGGGATACCTGACGGAAACGTCAGCTAAGACCGGATAGTCGGAGGGAGGGCATCCTTTCTTCGGGAAAGGACGGAGCAATCTGTCGCTTACGGATGGGCCCGCGGCGCATTAGCTAGTTGGTGGGGTAACGG
>F0OV55004IXSSU
AGAGTTTGATCCTGGCTCAGGACGAACGCTGGCGGCGTGCCTAATACATGCAAGTCGAGCGGACCGAAGGGAGCTTGCTCCTTTAGGTTAGCGGCGGACGGGTGAGTAACACGTGGGCAACCTGCCCTGCAGACTGGGATAACTTCGGGAAACCGGAGCTAATACCGGATAACACCGAAAACCGCATGGTTTTCGGTTGAAAGGCGGCTTTTAGCTGTCACTGCAGGATGGGCCCGCGGCGCATTAGCTAGTTGGTGAGGTAACGGCTCACCAAGG
>F0OV55004IIPZU
AGAGTTTGATCCTGGCTCAGGACGAACGCTGGCGGCGTGCCTAACACATGCAAGTCGAGCGGGGGTGGCTTAAGTAGGTTTCTACGAGAGTGGCCCTAGCGGCGGACGGGTGAGTAACGCGTGAGCAACCAACCTTGTACTGGGGGATAACAGCTGGAAACAGCTGCTAATACCGCATAAGACTACGGCACCGCATGGTGCTGTAGTAAAAGGCGCCTTAAGGCGTCGGTACAAGACGGGCTCGCGTCCCATTAGCTAGTTGGTGAGG
>F0OV55004I1ETZ
AGAGTTTGATCCTGGCTCAGAACGAACGCTGGCGGCGTGCTTAACACATGCAAGTCGTACGAGGAAGTTTCCTTCGGGAGATGAGTAGAGTGGCGCACGGGTGAGTAACACGTGGATAATCTGCCCAATGGACCGGGATAACACTTCGAAAGGGGTGCTAATACCGGATAAGCCCACAGGCTCTTCGGAGCTTGCGGGAAAAGGTGGGGACCTTCGGGCCTGCCGTCATTGGATGAGTCCGCGGCCCATTAGCTAGTTGGTAAGGTAATGG
>F0OV55004H9IR3
AGAGTTTGATCCTGGCTCAGGACGAACGCTGGCGGCGTGCCTAACACATGCAAGTCAAGGAGAAAGACTGGTTTCGGCCGGTCAAGTAAACTGGCGGACGGGTGAGTAACGCGTAGGCGACCTGCCCTTGTGTTTGGAATAACCCCGAGAAATTGGGGCTAATACCGAATGACGCATTGAGTATGCATGTACTTGATGTTAAAGGTGCTGCAAGGTACCGCACAGGGATGGGCCTGCGTTCCATTAGTTAGATGGTAGGGTAACGGCCT
>F0OV55004I4XDK
AGAGTTTGATCCTGGCTCAGATTGAACGCTGGCGGCATGCTTTACACATGCAAGTCGAACGGCAGCGGGGAGAAGCTTGCTTCTCTGTCGGCGAGTGGCGAACGGGTGAGTATAGCATCGGAACGTGCCAAGTAGTGGGGGATAACCAAACGAAAGTTTGGCTAATACCGCGTAAGCTCCAAGGAGGAAAGTAGGGGACCTAAATAAGGCCTTACGCTATTTGATCGGCCGATGTCGGATTAGTTAGTTGGTGGGGTAATGGCTCACCAAGG
>F0OV55004I0PDN
AGAGTTTGATCCTGGCTCAGATTGAACGCTGGCGGCAGGCCTAACACATGCAAGTCGAGCGGATGAAGGGAGCTTGCTACCTGATTCAGCGGCGGACGGGTGAGTAATGCCTAGGAATCTGCCCGATAGTGGGGGACAACGTTTCGAAAGGAACGCTAATACCGCATACGTCCTACGGGAGAAAGCAGGGGACCTTCGGGCCTTGCGCTATCGGATGAGCCTAGGTCGGATTAGCTAGTTGGTGGGGTAAAGGCTCACCAAGGCG
>F0OV55004IGFHU
AGAGTTTGATCCTGGCTCAGAGTGAACGCTGGCGGCGTGCTTAACACATGCAAGTCGAACGGTAACAGGAGGAGCTTGCTCTTTGCTGACGAGTGGCGCACGGGTGAGTAATATATAGTTAATGTGCCCCAAAGACCGGGATAGCCACTGGAAACGGTGATTAATACCGGATATACCTTCATATCATAAGTTATGAAGGGAAATGTCTTTTCGCTTTGGGATCAGACTATATCCCATCAGTTAGTTGGTAGGGTAATGG
>F0OV55004JXENS
AGAGTTTGATCCTGGCTCAGGACGAACGCTGGCGGCGTGCTTAACACATGCAAGTCAAGGGGAAAGGTTGACTTCGGTTGACCGAGTATACTGGCGAACGGGTGAGTAACGCGTAGGTAACCTGCCTATGAGTTTGGGATAACACTGCTAACGCGGTGCTAATACCGGATAACGCATCATTTTTGCATATTTATGATGTTAAAGCGGGCTTTCGGGCTCGTGCTTATAGATGGACCTGCGTCCCATTAGTTAGTTGGCGGGGTAACGGCCC
>F0OV55004IYMQX
AGAGTTTGATCCTGGCTCAGGATGAACGCTGGCGGCGTGCCTAACACATGCAAGTCGAATGGGAATCCCTGGACTCGTCTGGGGAGGAGAGTGGCGTACGGGTGAGTAACACGTAGCTGACCTACCCTGGAGAGGGGGATAACTATTGGAAACGATAGCTAAAACCCCATACGCTCTTGATAATTTGAAAGTCAAGAGGAAAACTCCGGTGCTCTGGGATGGGGCTGCGGTCCATCAGCTAGTTGGTGCGGTAAAAGCGCACCAAGG
>F0OV55004H7E2M
AGAGTTTGATCCTGGCTCAGAACGAACGCTGGCGGCAGGCCTAACACATGCAAGTTGAGGGAGAAGCTACTTTCGGGTAGTGGAGACCGGCAGACGGGTGAGTAACACGTGGGAACATACCTAGTGGTGGGGGATAACAGTTGGAAACGACTGCTAATACCGCATACGCCCTTCGGGGAAGATTTATCGCCATTGGATTGGCCCGCGTTAGATTAGCTAGTTGGTAGGGTAACGGCCTACCAAGGCGACGATCTATAGCTGGTTTGAGAGG
>F0OV55004IAXAA
AGAGTTTGATCCTGGCTCAGGATGAACGCTAGCGGCAGGCCTAACACATGCAAGTCGCACGAGAAAAGGGCTTCGGCCCCGAGTAAAGTGGCGGACGGGTGAGTAACACGTGGGTAATGTACCCTCCAGCGGGGGATGACCATCCGAAAGGATGGCTAATACCGCATACGACGCCAGGGGCTGCGGAGCCTGGCGGGAAAGGTGGCCTCTGCATGCAAGCTACCACTGGAGGATCAGCCCGCGTCCCATCAG
>F0OV55004IPJLE
AGAGTTTGATCCTGGCTCAGGACGAACGCTGGCGGCGTGCCTAATACATGCAAGTCGAACGGAGGTCGCCATGCGGATCTCTTCGGAGAGAAGCGTGGCCATACCTCAGTGGCGAGG
>F0OV55004JG4JD
AGAGTTTGATCCTGGCTCAGGACGAACGCTGGCGGCGTGCCTAATACATGCAAGTCGAGCGCGTGAAACTTACCGAAGCCTTCGGGCGGACGTAAGTGGAACGAGCGGCGGACGGGTGAGTAACACGTGGGCAACCTGCCTGTAAGACCGGGATAACTTCGGGAAACCGGAGCTAATACCGGATAGGATTTCACCTCGCATGAGGTGAAATGGAAAGGTGGCTTCGGCTACCACTTACAGATGGGCCCGCGGCGCATTAGCTAGTTGGTGGGGTAGCGG
>F0OV55004IWSFE
AGAGTTTGATCCTGGCTCAGGGTGAACGCTGGCGGCGTGCTTGACACATGCAAGTCGAACGGTATGTGGCAACACATAGAGTGGCGAACGGGTGAGTAACACGTGGGAACGTACCTTCTGCAGGGGGATAACTGACCGAAAGGACAGCTAATACCGCATAAGACCGAGAGGAGAAAGGTGCAACAGCATCGGCAGAGGAGCGGCCCGCGGACCATCAGCTAGTTGGTGGGGTAAGAGCCTACCAAGGCAACGACGGA
>F0OV55004H3IMM
AGAGTTTGATCCTGGCTCAGAGCGAACGCTGGCGGCGTGCCTAACGCATGCAAGTCGAACGGACTCGGGGGGCAACTCCTGAGTTAGTGGCGGACGGGTGAGTAACACGTGGGTCATCTCCCCCCGAGTGAGGAATAAGCCTGCGAAAGCGGGTCTAATACCGCATAACACTCCGGGACACAAGTCTTCGGAGTCAAAGCCGCAAGGCGCTTGGGGATGAGCCTGCGTCCTATTAGCTAGTTGGTAGGGTAATGGCCTACCAAGGCAA
>F0OV55004IP2VV
AGAGTTTGATCCTGGCTCAGGATGAACGCTGGCGGCGTGCCTAACACATGCAAGTCGAACGGGACACTTGTTTTCGGATGAGTGTTTAGTGGCGGACGGGTGAGTAACGCGTGAGCAACCTGCCTTTCAGAGGGGGACAACAGTTGGAAACGACTGCTAATACCGCATAAAGTATCGGAATGGCATCATTTTGATACCAAAGATTTATCGCTGAAAGATGGGCTCGCGTCTGATTAGCTAGTTGGTAGGGTAAAGGCCT
>F0OV55004JJIW4
AGAGTTTGATCCTGGCTCAGATTGAACGCTGGCGGCATGCCTAACACATGCAAGTCGCACGCGAAAGGGGGCAACCCCGAGTAGAGTGGCGGACGGGTGCGTAACGCGTAGGAATATACCTGGTAGTGGGGGACAACCCGGCGAAAGCCGGGCTAATACCGCATACGATCTACGGATGAAAGCAGGGGACCGCAAGGCCTTGCGCTATCAGATTAGCCTGCGTCGGATTAGCTAGTTGGTGAGGTAAAGGCTCACCAAGGCAACG
>F0OV55004JRPMQ
AGAGTTTGATCCTGGCTCAGGATGAACGCTAGCGGCAGGCTTAACACATGCAAGTCGAACGAGAAAGCTGTCTTCGGACGGCAAGTACAGTGGCAAACGGGTGAGTAACGCGTGGGACATCTACCCTGATGAGGGGAATAACTCTCCGAAAGGAAAGCTAATACCGCATATACCGTGCAAACGGGAAAGGCCTTCGGGCCGCATCAGGAGGAGCCCGCGTCCGATTAGCTAGTTGGTGAGGTAATGGCTCACCAAGGCGACGA
>F0OV55004I2S54
AGAGTTTGATCCTGGCTCAGGATGAACGCTAGCGACAGGCCTAACACATGCAAGTCGAACGGGATTCACCTTCGGGTGATGAGAGTGGCGCACGGGTGAGTAACGCGTATGCAACCTACCTACAACAGGGGGTAGCTCCCGGAAACGGGGATTAATACCGCATAAGACTACGGTTTCACATGGGACAGTAGTAAAAATTCAGATGGTTGTAGATGGGCATGCGTGACATTAGGTAGTTGGTGAGGTAATGGCTCACCAAGCCG
>F0OV55004H6N69
AGAGTTTGATCCTGGCTCAGGATGAACGCTGGCGGCATGCCTAATACATGCAAGTCGAACGAACTAGTTTACTAGTTAGTGGCGAACGGGTGAGTAACACGTAGATAACCAACCCTAAAGACGAGGATAACCCGGGGAAACCTGGACTAATACTGGATAGGAGCTAATTTCAACAAGGGATTAGTTTTAAAGGCGCAATTAAAGCGCCGACTATAGGGATGGGACTGCGTCGCATTAGCTAGGTTGGTCGGGGTAACCGGCCTACCAAGGCAACGATGCGTAG
>F0OV55004IGBML
AGAGTTTGATCCTGGCTCAGAACGAACGCTGGCGGCAGGCTTAACACATGCAAGTCGAGCGCCCCGCAAGGGGAGCGGCAGACGGGTGAGTAACGCGTGGGAATCTACCCAACCCTACGGAATAACGCATGGAAACGTGTGCTAATACCGTATACGCCCTTTGGGGGAAAGATTTATCGGGGATGGATGAGCCCGCGTTGGATTAGCTAGTTGGTGGGGTAAAGGCCTACCAAGGCGACGATCCATAGCTGGTCTGA
>F0OV55004IXTUE
AGAGTTTGATCCTGGCTCAGAATGAACGTTTGCGGCGTGCCTGATGCATGCAAGTCGTACGGCCCAATTATTCGCAAGAGTTTTTGGATAGTGGCGGACGGCTGAGTAACACGTAAGTTACCTACCTCTAAGTGGGGGATAACCTGCCGAAAGGCAAGCTAATACCGCATGTGCAGTATTTGTAAAGCTTTCGAGCGCTTGGAGATGGGCTTGCGTCTGATTAGCTAGTTGGTAGGGTAATGGCCTACCAAGGCG
>F0OV55004JCM35
AGAGTTTGATCCTGGCTCAGGACGAACGCTGGCGGCGTGCCTAATACATGCAAGTCGAGCGGGGCTTTCTGCGTGAGGCCTTCGGGCGGATCGCAGGGGGCCCAGCGGCGAACGGGTGCGTAACACGTGGGCAACCTGCCCCGAGGACCGGGATAACTCCGGGAAACCGGAGCTAATACCGGATAGGACGGCGGACCGCATGGTCCGCCGTGGAAAGGCGGCGCGAGCTGCCACCTCGGGATGGGCCCGCGGCCCATTAGCTAGTTGGTGGGGTAACGGCCC
>F0OV55004IWCLV
AGAGTTTGATCCTGGCTCAGGATGAACGCTAGCGGCGCGCTTAATGCATGTAAGTCGAGCGATGAAGCCCTTCGGGGCTATCAGCGGCAGACGGGTGAGTAACACGTGGATGACCTGCCCTCAAGTCTGGGATAACGGGTGGAAGCATGCGCTAATACCGGATAGACTGTTGGGGTCGCAACCAGCAGTAAAGCTACGGTGCTTGAGGAGGGGTCCGCGGGCCCCATCAGCTAGTTGGTAGGGTAACGGCCTACCAAGG
>F0OV55004IA0IT
AGAGTTTGATCCTGGCTCAGGACGAACGCTGGCGGCGTGCTTAACACATGCAAGTCAAGGGGAAAGGTTAATTTCGGTTGACCGAGTATACTGGCGAACGGGTGAGTAACGCGTAGGTAACCTGCCTGAGAGTTTGGGATAACACTGCAAACGTGGTGCTAATACCGGATGAGGCCTGCTATTCGCATGGGTAGTGGGTTAAAGCGGGCGCAAGCCTGTGCTCACAGATGGACCTGCGTCTCATTAGCTAGTTGGCGGGGTAA
>F0OV55004I4Y61
AGAGTTTGATCCTGGCTCAGGACGAACGCTGGCGGCGTGCCTAACACATGCAAGTCGGATGTGCCGCAAGGTGCATGGCAGACGGGTGAGTAACGCGTGGGGAATCTACCTTTTTGTGGGGAATAACGTTCCGAAAGGAATGGTAATACCGCATGTGATCACAGTTTGGGATAGCTGTGATGAAAGCTGGGGACCGCAGGGCCTAGCGCAAGAAGAGGATCCTGCGTCTGATTAGCTAGTTGGCGGGGTAAT
>F0OV55004H72ST
AGAGTTTGATCCTGGCTCAGGATGAACGCTGGCGGCGTGCCTAACACATGCAAGTCGAGCGATAAACAGTGGATGGAATTCTTCGGAAGGAAAGAAACTGTTGAAAGCGGCGGACGGGTGAGTAACGCGTGGGCAACCTGCCCTATACAGGGGGATAGCCACTGGAAACGGTGATTAATACCCCATGACACCTTAACCTCGCATGAGGAGAGGGTCAAAGATTATATCGGTATAGGATGGGCCCGCGTCTGATTAGCTAGTTGG
>F0OV55004IFTHI
AGAGTTTGATCCTGGCTCAGGATGAACGCTGGCGGCGTGCTTAACACATGCAAGTCGAACGAGGTCCAACCTTCGGGTGAAGACCGAGTGGCGAACGGGTGAGTAACACGTGGGGAACCTGCCCTTCTCTCTGGGATAACGTCGAGAAATCGTCGCTAATACCGGATACTCCTTGCAGACCGCATGGTCTGCTCGGGAAAGCTCCGGCGGAGATGGATGGCCCCCGCGGCCCATTAGCTAGTTGGTGAGGTAACGGCCCACCAAGGCAACG
>F0OV55004IAP8K
AGAGTTTGATCCTGGCTCAGGACGAACGCTGGCGGCGTGCCTAATACATGCAAGTCGAGCGCGGGAAGCTTTTTGAAGCCTTCGGGTGGACGAAAGTGGAACGAGCGGCGAACGGGTGAGTAACACGTGGGCAACCTGCCTGTAAGACCGGGATAACTTCGGGAAACCGAAGCTAATACCGGATAGGATCCGAGACCGCATGGTTTTGGA
>F0OV55004I78RU
AGAGTTTGATCCTGGCTCAGGACGAACGCTGGCGGCGTGCCTAATACATGCAAGTCGAGCGGACCGAAGGGAGCTTGCTCCTTTAGGTTAGCGGCGGACGGGTGAGTAACACGTGGGCAACCTGCCCTGCAGACTGGGATAACTTCGGGAAACCGGAGCTAATACCGGATAACACCGAAAACCGCATGGTTTTCGGTTGAGAGGCGACTTTTAGCTGTCACTGCAGGATGGGCCCGCGGCGCATTAGCTAGTTGGTGAGGTAACGGCTC
>F0OV55004H4UPO
AGAGTTTGATCCTGGCTCAGGACGAACGCTGGCGGCGTGCCTAATACATGCAAGTCGAGCGCGGGAAGCGTGCAGATCCCTTCGGGGTGACGCATGTGGAACGAGCGGCGAACGGGTGAGCAACACGTGGGCAACCTGCCTGTAAGACCGGGATAACTCCGGGAAACCGGAGCTAATACCGGATAGGACGGCGGACCGCATGGTCCGCCGTGGAAAGGCGGCGCGAGCTGCCACCTCGGGATGGGCCCGCGGCCCATTAGCTAGTTGGG
>F0OV55004IFO3W
AGAGTTTGATCCTGGCTCAGATTGAACGCTGGCGGCATGCCTAACACATGCAAGTCGAACGGTAACAGGGGCTTCGGCCCGCTGACGAGTGGCGGACGGGTGAGTAATGCATAGGAATCTGCCCAGTAGTGGGGGACAACTACCGGAAACGGTAGCTAATACCGCATACGACCTACGGGTGAAAGTGGGGGACCTTCGGGCCTCACGCTATTGGATGAGCCTATGTCAGATTAGCTAGTTGGTGGGGTAAAGGCTCACCAAGGCGACG
>F0OV55004II2B4
AGAGTTTGATCCTGGCTCAGGATGAACGCTGGCGGCGTGGATAAGGCATGCAAGTCGAATGGGTTTAGGCCCATGGCAAACGGGTTAGTAACGCGTAGGAATTTTCCCCAAAGTCGTGAATAATCCGGAGAAATCCGGAATAATACACGATGTGCTCTACGGAGTAAAGATTTATCGCTTTGGGATAAGCCTGCGTCCTATCAGCTTGTTGGTGAGGTAATAGCTCACCAAGGCTATGACGGGTAGGGGGTGTGAGAGCATG
>F0OV55004JL3S7
AGAGTTTGATCCTGGCTCAGGATGAACGCTAGCGACAGGCCTAACACATGCAAGTCGAACGGGATTTATCCTTCGGGGTAATGAGAGTGGCGCACGGGTGAGTAACGCGTATGCAACCTACCCTGTACAGGGGGATAACCCGGAGAAATCCGGACTAATACCCCATAATTACCTATATGGGCATCCATAAGGGTTTAAAGCGGCGACGCGGTACGGGACGGGCATGCGTAACATTAGCTAGTTGGTGGGGCAACGGCCCACCAAGGCGACGATGTTTAGGGG
>F0OV55004JFUC7
AGAGTTTGATCCTGGCTCAGGATGAACGCTGGCGGCGTGCCTAACACATGCAAGTCGAGCGGAGTTACAGGGAAGCACTTGTGCTGAACAGTAACTTAGCGGCGGACGGGTGAGTAACACGTGAGCAACCTGCCTTTTGCAGGGGAATAACATTGGGAAACCAGTGCTAATACCGCATGACATTCATTTTCGGCATCGGAGATGAATCAAAGGAGAAATCCGGCAAAAGATGGGCTCGCGTCCGATTAGTTAG
>F0OV55004IO2C3
AGAGTTTGATCCTGGCTCAGGACGAACGCTGGCGGCGTGCTTAACACATGCAAGTCTAGGGGAAAGTGGTCTTCGGATCGCAAGTATACTGGCGAACGGGTGAGTAACACGTAGGTAATCTACCTTCGAGATTGGGATAACGTCGAGAAATTGACGCTAATACCGAATGATGCCTCGGTAGTTAATATCGGGATGAAAGATGGGGATCTTCGGACCTATCGCTTGAAGATGAGCCTGCGTCTGATTAGCTTGTTGGTAGGG
>F0OV55004IA6KQ
AGAGTTTGATCCTGGCTCAGAACGAACGCTGGCGGCAGGCCTAACACATGCAAGTCGATCGAGCCCTTCGGGGCGAGAGGCGCACGGGTGAGTAACACGTGGGAACCTACCTTGGAGTACGGAACAACCGAGGGAAACTTCGGCTAATACCGTATACGCCCTACGGGGAAAGATTTATCGCTCCGAGATGGGCCCGCGTCCGATTAGCTAGTTGGTGAGGTAACGGCTCACCAAGGCGACGGTCGGTAGCTGGTCTGAGAGG
>F0OV55004IXJDG
AGAGTTTGATCCTGGCTCAGGATGAACGCTAGCGACAGGCCTAACACATGCAAGTCGAACGGGATTCACCTTCGGGTGATGAGAGTGGCGCACGGGTGAGTAACGCGTATGCAGCCTACCTACAACAGGGGGATAGCTCCCGGAAACGGGGATTAATACCGCATAAGACTACGGTTTCACATGGGACAGTAGTAAAAATTCAGATGGTTGTAGATGGGCATGCGTGACATTAGGTAGTTGGTGAGGTAATGGCTC
>F0OV55004I2TF2
AGAGTTTGATCCTGGCTCAGAGTGAACGCTGGCGGCGTGCTTAACACATGCAAGTCGAACGGCAGCGGGACCTAGCTTGCTAGGTTGCCGGCGAGTGGCGGACGGGTGAGTAATGCATAGGAATCTGCCCGGTAGTGGGGGATAACGTGGGGAAACTCACGCTAATACCGCATACGACCTACGGGTGAAAGAGGGGGATCTTCGGACTTCTTGCTATCGGATGAGCCTATGTCCTATCAGCTAGTTGGTGGGGTAAGAG
>F0OV55004H7Z5X
AGAGTTTGATCCTGGCTCAGATTGAACGCTGGCGGCATGCTTAACACATGCAAGTCGAACGGAAACGATGGTAGCTTGCTACCAGGCGTCGAGTGGCGGACGGGTGAGTAATGCATGGGAATCTGCCCATCAGTGGGGGATAACTTGGGGAAACTCAAGCTAATACCGCATATTCTCTGAGGAGGAAAGGCTTCGGCCGCTGGTAGATGAGCCCATGTCGGATTAGCTAGTTGGTAGGGTAAAGGCCTACCAAGG
>F0OV55004ITOF0
AGAGTTTGATCCTGGCTCAGAACGAACGCTGGCGGCAGGCCTAACACATGCAAGTCGAGCGAGATCTTCGGATCTAGCGGCGGACGGGTGAGTAACGCGTGGGAACGTACCCTCTTCTGCGGGATAGCCACTGGAAACGGTGAGTAATACCGCATACGCCCTTCGAGGGAAAGATTTATCGGAGGAGGATCGGCCCGCGTTGGATTAGGTAGTTGGTGGGGTAATGGCCTACCAAGCCTACGATCCATAGCTGGTTTTAGAGGATGAT
>F0OV55004JKB8L
AGAGTTTGATCCTGGCTCAGGACGAACGCTGGCGGCGTGCCTAATACATGCAAGTCGAGCGGGGCTTTCTGCGTGAGGCCTTCGGGCGGATCGCAGGGAGCCCAGCGGCGAACGGGTGCGTAACACGTGGGCAACCTGCCCCGAGGGCCGGGATAACTCCGGGAAACCGGAGCTAATACTGGATAGGACGGCGGACCGCATGGTCCGCCGTGGAAAGGCGGCGCGAGCTGCCACCTCGGGATGGGCCCGCGGCCCATTAGCTAGTTGGTGGGGTAACCGG
>F0OV55004IO3ZT
AGAGTTTGATCCTGGCTCAGAACGAACGCTGGCGGCAGGCTTAACACATGCAAGTCGAACGCACCTTCGGGTGAGTGGCAGACGGGTGAGTAACGCGTGGGAACGTGCCTTTCGGTCTGGAATAACCCAGGGAAACTTGGGCTAATACCGGATACGCCCTCCGGGGGAAAGATTTATCGCCGAAAGATCGGCCCGCGTCGGATTAGCTTGTTGGTGGGGTAAAGGCTCACCAAGGCGACGATCCGTAACTGGTCTGAGAGGATGATCAGTCAC
>F0OV55004H6XBY
AGAGTTTGATCCTGGCTCAGGACGAACGCTGGCGGCGTGCCTAATACATGCAAGTCGAGCGCGGGAAGCATGCAGATCCCTTCGGGGTGACGCATGTGGAGCGAGCGGCGAACGGGTGAGTAACACGTGGGCAACCTGCCTGTAAGACCGGGATAACTTCGGGAAACCGGAGCTAATACCGGATAACACCGAAAACCGCATGGTTTTCGGTTGAAAGGCGGCTTTTAGCTGTCACTGCAGGATGGGCCCGCGGCGCATTAG
>F0OV55004JLC67
AGAGTTTGATCCTGGCTCAGGATGAACGCTAGCGGTGCGCCTAACACATGCAAGTCGAGCGATATAGCGGCGAACGGGTGAGTAACACGTTGGAACCTGCCTCGAACTCAGGGATAGCCATCCGAAAGGATGATTAATACCGGATAGTCCCGAAAGGGTAAAGATTTTTCGGTTCGAGAGGGGCCTGCGGCCTATCAGCTAGTTGGTAAGGTAATGGCTTACCAAGGCTATGACGGGTAACTGGTGTGAGAGCATGACCAGT
>F0OV55004I3OE4
AGAGTTTGATCCTGGCTCAGATTGAACGCTGGCGGCATGCCTAACACATGCAAGTCGAACGGTAACAGGCCCTTCGGGGTGCTGACGAGTGGCGGACGGGTGAGTAATACGTAGGAATCTGCCCAGTAGTGGGGGACAACCCGGGGAAACTCGGGCTAATACCGCATACGCCCTTCGGGGAAAGCGGGGGATCTTCGGACCTCGCGCTATTGGATGAGCCTACGTCGGATTAGCTTGTTGGTGGGGTAACGGCCTACCAAGGCGACGATCCGTAGCTGGT
>F0OV55004IP52B
AGAGTTTGATCCTGGCTCAGGATGAACGCTAGCGGGAGGCTTAACACATGCAAGTCGAGGGGCAGCATTTCCTTCGGGAAGATGGCGACCGGCGCACGGGTGCGTAACGCGTATGCAACCTACCTTATACAGGGGGATAGCCCATGGAAACGTGGATTAATACCCCATCGTACAGTAATTTCGCATGTTATTACTGTTAAAACTTCGGTGGTATAAGATGGGCATGCGTAGGATTAGCTAGTAGGTAGTGTAACGGACTACCTAGGCGACG
>F0OV55004I0P81
AGAGTTTGATCCTGGCTCAGGACGAACGCTGGCGGCGTGCCTAACACATGCAAGTCGAACGGACTCGGGGGGCAACTCCTGAGTTAGTGGCGGACGGGTGAGTAACACGTGGGTCATCTCCCCCCGAGTGAGGAATAAGCCTGCGAAAGCGGGTCTAATACCGCATAACACTCCGGGACACAAGTCTTCGGAGTCAAAGCCGCAAGGCGCTTGGGGATGAGCCTGCGTCCTATTAGCTAGTTGGTAGGGTAATGGCCTACCAAGGC
>F0OV55004H6RMB
AGAGTTTGATCCTGGCTCAGAGTGAACGCTGGCGGCGTGCTTAACACATGCAAGTCGAACGATGAAGTCTTTGCTTGCAAAGACGGATTAGTGGCGCACGGGTGAGTAATGTATAGCTAACCTGCCCTTTAGTGGGGGACAACAGTTGGAAACGACTGCTAATACCCCATACTCCTTTTTACTCTAAGGTAAATTGGGAAAGATTTATTGCTAAAGGATGGGGCTGTATCGTATCAGCTAGTTGGTGAGGTAATGGCTCACCAAGG
>F0OV55004IDCOX
AGAGTTTGATCCTGGCTCAGGACGAACGCTGGCGGCGTGCCTAACACATGCAAGTCGAGCGAGGGGAGTTCTTCGGAACAAACCTAGCGGCGGACGGGTGAGTAACACGTGGGTAACCTACCTCAAAGAGGGGGATAGCCTCCCGAAAGGGAGATTAATACCGCATAACATTATTTTCTCGCATGAGAGAATAATCAAAGGAGCAATCCGCTTTGAGATGGACCCGCGGCGCATTAGCTAGTTGGTGAGGTAACGGCTCACCAAGGCGACG
>F0OV55004IC4JU
AGAGTTTGATCCTGGCTCAGAACGAACGCTGGCGGCGTGCTTAACACATGCAAGTCGTACGAGAAAGTTTCCTTCGGGAGATGAGTAAAGTGGCGCACGGGTGAGTAACACGTGGGTAATCTACCTCCGAATTGGGGATAACATTGCGAAAGCGATGCTAATACCGAATGATATCTTTATTTCTTCGAAAATAAGGATCAAAGGTGGCCTCTTCATGAAAGCTACTGTTTGGAGATGAGCCCGCGTCCCATTAGCTTGTTGGTAGGG
>F0OV55004ICDTT
AGAGTTTGATCCTGGCTCAGATTGAACGCTGGCGGCATGCTTAACACATGCAAGTCGAACGGCAGCGGGACCTAGCTTGCTAGGTTGCCGGCGAGTGGCGAACGGGTGAGTAACACGTGGGGAACCTGCCCTTCTCTTCGGGATAACGTCGGGAAATCGGCGCTAATACCGGATACTCCTTGCGGATCGCATGGTCTGCTCGGGAAAGCTCCGGCGGAGATGGATGGCCCCGCGGCCCATTAGCTAGTTGGTGAGGTAATCGG
>F0OV55004IEE1C
AGAGTTTGATCCTGGCTCAGAACGAACGCTGGCGGCATGCCTAACACATGCAAGTCGAACGAGACCTTCGGGTCTAGTGGCGCACGGGTGCGTAACGCGTGGGAATCTGCCCTTGGGTTCGGAATAACACAGAGAAATTTGTGCTAATACCGGATGATGACGAAAGTCCAAAGATTTATCGCCCAAGGATGAGCCCGCGTAGGATTAGCTAGTTGGTGAGGTAATGGCTCACCAAGGCGACGATCCTTAGCTGGT
>F0OV55004IUH8M
AGAGTTTGATCCTGGCTCAGATTGAACGCTGGCGGAATGCTTTACACATGCAAGTCGGGCGGCAGCATGGACTTCGGTCTGATGGCGAGCGGCGAACGGGTGAGTAATGCATCGGAACGTACCCAGTCGTGGGGGATAACTACGCGAAAGCGTAGCTAATACCGCATACGTCCTACGGGAGAAAGCAGGGGATCGCAAGACCTTGCGCGATTGGAGCGGCCGATGTCTGATTAGCTAGTTGGTGGGGTAAAGG
>F0OV55004JL9WH
AGAGTTTGATCCTGGCTCAGAACGAACGTTAGCGGCGTGCTTAACACATGCAAGTCGAACGAGAAAGTATCTTCGGATATGAGTAGAGTGGCGCACGGGTGAGTAACACGTGGGTAATCTGCCCTTTGGAGGGGGACAACATCTGGAAACGGATGCTAATACCGCATAAGTCGTCTTCGGACGGGAAAGGTGGCTTCGGCTACCGCCAGAGGATGAGCCCGCGGCCCATCAGCTAGTTGGCAGGGTAATGGCCTACCAAGGCAACG
>F0OV55004IGAFZ
AGAGTTTGATCCTGGCTCAGGACGAACGCTGGCGGCGTGCCTAACACATGCAAGTCGAACGCGATCCAGGGAGTAGTTTACTATGAACTGGTGAAAGTGGCGGACGGGTGAGTAACGCGTGGGTAACCTGGCTTATGGAAGGGGATAGCCTCGGGAAACCGGGATTAATACCGTATGGAGTTGGCAGACCGCATGGTCTGCCAATGAAAGATTTTATCGCCATAAGATGGACCCGCGTCCCATTAGCTAGTTGGTGAGATAACAG
>F0OV55004IQU4K
AGAGTTTGATCCTGGCTCAGGATGAACGCTAGCGGTGCGCCTAACACATGCAAGTCGAGCGATATAGCGGCGAACGGGTGAGTAACACGTTGGAACCTGCCTCGAACTCAGGGATAGCCATCCGAAAGGATGATTAATACCGGATAGTCCCGAAAGGGTAAAGATTTTTCGGTTCGAGAGGGGCCTGCGGCCTATCAGCTAGTTGGTAAGGTAATGGCTTACCAAGGCTATGACGGGTAACTGGTGTGAGAGCATGACCAGT
>F0OV55004IXK1O
AGAGTTTGATCCTGGCTCAGAACGAACGCTGGCGGCAGGCCTAACACATGCAAGTCGAACGCCGTAGCAATACGGAGTGGCAGACGGGTGAGTAACGCGTGGGAACCTTCCCAATGGTACGGAATAGCTCAGGGAAACTTGGGGTAATACCGTATACGCCCGAAAGGGGAAAGATTTATCGCCATTGGATGGGCCCGCGTAGGATTAGCTAGTTGGTGAGGTAATGGCTCACCAAGGCGACGATCCTTAGCTGGTCTGAGAGGACGACCAG
>F0OV55004I5S6R
AGAGTTTGATCCTGGCTCAGGACGAACGCTGGCGGCGTGCCTAATACATGCAAGTCGAGCGAGCCCTTCGGGGCTAGCGGCGGACGGGTGAGTAACACGTGGGCAACCTGCCTGTAAGACTGGGATAACTCCGGGAAACCGGGGCTAATACCGGATAATTTCTTCGGTCGCATGACGGAAGAATAAAAGGCGGCGCAAGCTGTCACTTACAGATGGGCCCGCGGCGCATTAGCTAGTTGGTGAGGTAACGGCTCACCAAGGCAACG
>F0OV55004ILMBE
AGAGTTTGATCCTGGCTCAGGATGAGCGCTAGCGGCAGGCTTAACACATGCAAGTCGAGGGGTAACGATGGCTTCGGCCAGGCGACGACCGGCGCACGGGTGCGTAACGCGTATGCAATCTGCCTTTGACAAAGGGATAGCCCCGAGAAATCGGGATTAATACCTTATAATATCTTGATATGGCATCATATTAAGATCAAAGCTCCGGCGGTCAAAGATGAGCATGCGTCCCATTAGTTAGTTGGTAAGG
>F0OV55004IJKHM
AGAGTTTGATCCTGGCTCAGGACGAACGCTGGCGGCGTGCCTAATACATGCAAGTCGAGCGGACCGAAGGGAGCTTGCTCCTTTAGGTTAGCGGCGGACGGGTGAGTAACACGTGGGCAACCTGCCCTGCAGACTGGGATAACTTCGGGAAACCGGAGCTAATACCGGATAACACCGAAAACCGCATGGTTTTCGGTTGAAAGGCGGCTTTTAGCTGTCACTGCAGGATGGGCCCGCGGCGCATTAGCTAGTTGGTGAGGTAACGGCTCACCGAGG
>F0OV55004IOLB5
AGAGTTTGATCCTGGCTCAGATTGAACGCTGGCGGCATGCCTAACACATGCAAGTCGAACGGCAGCGCGGGGAGCTTGCTCCCTGGCGGCGAGTGGCGGACGGGTGAGTAACGCATAGGAATCTGCCCAGTAGCGGGGGATAGCCCGGGGAAACCCGGATTAATACCGCATACGCCCTACGGGGAAAGCAGGGGATCTTCGGACCTTGCACTATTGGATGAGCCTATGTCTGATTAGCTTGTTGGTGGGGTAACGGCCTACCAAGG
>F0OV55004H9DP6
AGAGTTTGATCCTGGCTCAGAATGAACGCTGGCGGCGTGCCTAACACATGCAAGTCGTACGAGAAAGGGGCTTCGGCCCTGAGTAGAGTGGCGCACGGGTGAGTAACGCGTGGGTAATCTACCCTTGGATTTGGGATAACTCCGCGAAAGTGGAGCTAATACCGGATAGTCTGGCTTTAAATAAGAAGTCGGTAAAGGATGCCTCTGCATATGCATTCGTCCGAGGATGAGCCTGCGTCTCATTAGCTAGTTGGTAGGG
>F0OV55004H7Y5P
AGAGTTTGATCCTGGCTCAGGACGAACGCTGGCGGCGTGCCTAATACATGCAAGTCGAGCGGGGCTTTCTGCGTGAGGCCTTCGGGCGGATCGCAGGGAGCCCAGCGGCGAACGGGTGCGTAACACGTGGGCAACCTGCCCCGAGGACCGGGATAACTCCGGGAAACCGGAGCTAATACCGGATAGGACGGCGGACCGCATGGTCCGCCGTGGAAAGGCGGCGCAAGCTGCCACCTCGGGATGGGCCCGCGGCCCATTAGCTAGTTGGTGGGGTAACGG
>F0OV55004JX27E
AGAGTTTGATCCTGGCTCAGAGTGAACGCTGGCGGCGTGCTTAACACATGCAAGTCGAACGAGAACGGATTATAGCTTGCTATAATTGTCAGCTAAGTGGCGCACGGGTGAGTAATGTATAGATAACCTGCCCTTAAGAAAGGAATAACAGTTGGAAACGACTGCTAATGCCCTATATGCCCTTAATACATAAGTATGCAAGGGAAACGCTTTAGTGCTTAAGGATGGGTCTGTATGGTATCAGCTTGTTGG
>F0OV55004IVDHM
AGAGTTTGATCCTGGCTCAGAATCAACGCTGGCGGCGTGCCTAACACATGCAAGTCGAACGAGAAAGTGGGGCTTGCTCCACGAGTAAAGTGGCAAACGGGTGAGTAACACGTGAACAACCTACCCTCGAGTGGGGAATAACACCGCGAAAGCGGTGCTAATACCGCATAACACCCCGGGGTCGCATGGTCCTGGGATCAAAAGCGCAAGTTGCTTGAGGAGGGGTTCACGGCTGATTAGCTAGTTGGTGAGGTAACGGCCCACCAAGGCAACG
>F0OV55004I9T2T
AGAGTTTGATCCTGGCTCAGGACGAACGCTGGCGGCGTGCCTAATACATGCAAGTCGAGCGGGGCTGTCTGCGTGAGGCCTTCGGGCGGATCGCAGGGAGCCCAGCGGCGAACGGGTGCGTAACACGTGGGCAACCTGCCCCGAGGACCGGGATAACTCCGGGAAACCGGAGCTAATACCGGATAGGACGGCGGACCGCATGGTCCGCCGTGGAAAGGCGGCGCGAGCTGCCACCTCGGGATGGGCCCGCGGCCCATTAGCTAGTTGGTGGGGTAACCGG
>F0OV55004INYO5
AGAGTTTGATCCTGGCTCAGGACGAACGCTGGCGGCGTGCCTAATACATGCAAGTCGAGCGGACCGATGGGAGCTTGCTCCTTTAGGTTAGCGGCGGACGGGTGAGTAACACGTGGGCAACCTGCCCTGCAGACTGGGATAACTTCGGGAAACCGGAGCTAATACCGGATAACACCGAAAACCGCATGGTTTTCGGTTGAAAGGCGGCTTTTAGCTGTCACTGCAGGATGGGCCCGCGGCGCATTAGCTAGTTGGTGAGGTAACGGCTC
>F0OV55004IEFOX
AGAGTTTGATCCTGGCTCAGGATGAACGCTAGCGACAGGCCTAACACATGCAAGTCGAACGGGATTTATCCTTCGGGGTAATGAGAGTGGCGCACGGGTGAGTAACGCGTATGCAACCTACCTGTAACTGGGGAATAGCTCCCTGAAAGGGGAATTAACACCGCATAAGACCACACTTTCGCATGGAAGAGTGGTAAAATATTCATAGGTTACAGATGGGCATGCGTGACATTAGTTTGTTGGTGAGGTAACGGCTCACCAAG
>F0OV55004I1E53
AGAGTTTGATCCTGGCTCAGGACGAACGCTGGCGGCGTGCCTAATACATGCAAGTCGAGCGGGGCTTTCTGCGTGAGGCCTTCGGGCGGATCGCAGGGAGCCCAGCGGCGAACGGGTGCGTAACACGTGGGCAACCTGCCCCGAGGACCGGGATAACTCCGGGAAACCGGAGCTAATACCGGATAGGACGGCGGACCGCATGGTCCGCCGTGGAAAGGCGGCGCGAGCTGCCACCTCGGGATGGGCCCGCGGCCCATTAGCTAGTTGGTGGGGTAACGG
>F0OV55004IA8MV
AGAGTTTGATCCTGGCTCAGGACGAACGCTGGCGGCGTGCCTAACACATGCAAGTCAAAGGAAAGCGACTTCGGTCGTAAGTACTTGGCGCAAGGGTGAGTAAGGTATAGGTAATCTGCCCTTTGGACTGGGATAACTCCGAGAAATCGGTGACAATACCAGATGATGCAGCGGGACCGCATGGTCATGTTGTTAAAGATTTATCGCCAAAGGATGAGCCTATATTCCATCAGGTAGTTGGTAGGGTAACGGCCTACCAAG
>F0OV55004ILRP4
AGAGTTTGATCCTGGCTCAGAACGAACGCTGGCGGCATGCCTAACACATGCAAGTCGAACGAGACCTTCGGGTCTAGTGGCGCACGGGTGCGTAACGCGTGGGAATCTGCCCTTGGGTTCGGAATAACAGTTAGAAATGACTGCTAATACCGGATGATGTCTTCGGACCAAAGATTTATCGCCCAAGGATGAGCCCGCGTAGGATTAGCTAGTTGGTGAGGTAAAGGCTCACCAAGGCGACGATCCTTAGCTGGT
>F0OV55004IG1ZG
AGAGTTTGATCCTGGCTCAGATTGAACGCTAGCGGCATGCTTAACACATGCAAGTCGAACGGTAACAGGCCTAGCTTGCTAGGCGCTGACGAGTGGCGGACGGGTGAGTAATGCATGAGAATCTGCCCAGTAGCGGGGGACAACTTGTGGAAACGCAAGCTAATACCGCATACGCCCTACGGGGGAAAGGCTTCGGCCACTATTGGATGAGCTCATGTCGGATTAGCTAGTTGGTGGGGTAGAGGCCT
>F0OV55004JXA63
AGAGTTTGATCCTGGCTCAGGACGAACGCTGGCGGCGTGCCTAATACATGCAAGTCGAGCGAGCCCTTCGGGGCTAGCGGCGGACGGGTGAGTAACACGTGGGCAACCTGCCTGTAAGACTGGGATAACTCCGGGAAACCGGGGCTAATACCGGATAATTTCTTCGGTCGCATGACGGAAGAATAAAAGGCGGCGCAAGCTGTCACTTACAGATGGGCCCGCGGCGCATTAGCTAGTTGGTGAGGTAACGGCTCACCAAGGCAACG
>F0OV55004JIRWH
AGAGTTTGATCCTGGCTCAGGACGAACGCTGGCGGCGTGCCTAATACATGCAAGTCGAGCGGGGCTTTCTGCGTGAGGCCTTCGGGCGGATCGCAGGGAGCCCAGCGGCGAACGGGTGCGTAACACGTGGGCAACCTGCCCCGAGGACCGGGATAACTCCGGGAAACCGGAGCTAATACCGGATAGGACGGCGGACCGCATGGTCCGCCGTGGAAAGGCGGCGCAAGCTGCCACCTCGGGATGGGCCCGCGGCCCATTAGCTAGTTGGTGGGGTGACCGG
>F0OV55004IA8D0
AGAGTTTGATCCTGGCTCAGGACGAACGCTGGCGGCGTGCCTAATACATGCAAGTCGAGCGGGGCTTTCTGCGTGAGGCCTTCGGGCGGATCGCAGGGAGCCCAGCGGCGAACGGGTGCGTAACACGTGGGCAACCTGCCCCGAGGACCGGGATAACTCCGGGAAACCGGAGCTAATACCGGATAGGACGGCGGACCGCATGGTCCGCCGTGGAAAGGCGGCGCGAGCTGCCACCTCGGGATGGGCCCGCGGCCCATTAGCTAGTTGGTGGGGTAACGG
>F0OV55004I2OW5
AGAGTTTGATCCTGGCTCAGGATGAACGCTGGCGGCGTGCCTAATACATGCAAGTCGAACGAGAACCTCGTTTTCGGATGAGGGGACAGTGGCGCACGGGTGAGTAACACATGGCTGACCTGCCCCTCAGCGGGGGACAACTGCTGGAAACGGCAGCTAATACCCCATACGGTCGTGGAGTTTAGAGGCTCCATGAAGAAAGCCGGAAGGCACTGAGGGAGGGGGCTGTGGCCCATCAGCTAGTTGGTAGGGTAACGGCCTACCG
>F0OV55004JDO16
AGAGTTTGATCCTGGCTCAGATTGAACGCTGGCGGCATGCCTAACACATGCAAGTCGAACGGTAACAGGCCTTCGGGCGCTGACGAGTGGCGGACGGGTGAGTAATGCATAGGAATCTGCCCAGTAGTGGGGGACAACTACCGGAAACGGTAGCTAATACCGCATACGCCCTACGGGGGAAAGTGGGGGACCTTCGGGCCTCACGCTATTGGATGAGCCTATGTCAGATTAGCTAGTTGGTGGGGTAAAGGCCTACCAAGGCGACGAT
>F0OV55004IBPY4
AGAGTTTGATCCTGGCTCAGAGTGAACGCTGGCGGCGTGCTTAACACATGCAAGTCGAACGATGAAGTCTTTGCTTGCAAAGACGGATTAGTGGCGCACGGGTGAGTAATGTATAGCTAACTTGCCCTTTAGTGGGGGACAACAGTTGGAAACGACTGCTAATACCCCATACTCCTTTTTACTCTAAGGTAAATTGGGAAAGATTTATTGCTAAAGGATGGGGCTGTATCGTATCAGCTAGTTGGTGAGGTAATGGCTCACCAAGG
>F0OV55004IH9V5
AGAGTTTGATCCTGGCTCAGAATCAACGCTGGCGGCGTGCCTAACACATGCAAGTCGAACGAGAAAGTGGGGCTTGCTCCACGAGTAAAGTGGCAAACGGGTGAGTAACACGTGAACAACCTACCCTCGAGTGGGGAATAACACCGCGAAAGCGGTGCTAATACCGCATAACATCCCGGGGTCGCATGGTCCTGGGATCAAAAGCGCAAGTTGCTTGAGGAGGGGTTCACGGCTGATTAGCTAGTTGGTGAGGTAACGGCCCACCAAGG
>F0OV55004I6STE
AGAGTTTGATCCTGGCTCAGAACGAACGCTGGCGGCAGGCCTAACACATGCAAGTCGAACGACATAGTGGCAGACGGGTGAGTAACGCGTGGGAACGTACCTTTCGCTACGGAATAGCTCTTGGAAACGAGTGGTAATACCGTATACGCCCTCCGGGGGAAAGATTTATCGGCGAAAGATCGGCCCGCGTTAGATTAGGTAGTTGGTGGGGTAATGGCCTACCAAGCCTACGATCTATAGCTGGTCTGAGAGGATGATCAGCCACACTGGG
>F0OV55004IEL2C
AGAGTTTGATCCTGGCTCAGAACGAACGCTGGCGGCGTGCTTAACACATGCAAGTCGAACGCGAAAGGGACTTCGGTCCTGAGTAAAGTGGCGCACGGGTGAGTAACGCGTGGGTAATCTACCCTCGAATTTGGGATAACATTGCGAAAGCGATGCTAATACCGGATAATATCCATTGAGCTTTGGTTTGGTGGATCAAAGGTGGCCTCTACATGTAAGCTACTGTTTGGGGATGAGCCCGCGTACCATTAGCTAGTTGGCAGGG
>F0OV55004IKVWB
AGAGTTTGATCCTGGCTCAGGACAAACGTTGGCGGCGTGCCTAATACATGCAAGTCGAACGGAACTTCAGTAGCAATATTGAAGTTTAGTGGCAAACGGGTGAGTAATGCATGGGTAACGTTCTTCAAAGACCGGGACAACAGCCCGAAAGGGTTGCTAATACCGGATGTGGTTACGGGGACCCAAGTTCCTGTAATTAAATGATGGCCTCTACTTGTAAGCTATCGCTTTGAAATCGGCCCATGTCCAATTAGCTAGTTGGTGAGGTAATGGCT
>F0OV55004IQFQG
AGAGTTTGATCCTGGCTCAGGATGAACGCTGGCGGCGTGCCTAATACATGCAAGTCGAACGCACCATTTCGGTGGTGAGTGGCGAACGGGTGAGTAACACGTAGATAACCTGCCCTTAAGACGAGGATAACCATTGGAAACGATGGCTAAGACTGGATAGGAATATTAGAGGCATCTCTGATATTTTAAAAGACCTAGCAATAGGTATGCTTAAGGAGGGGTCTGCGGCGCATTAGTTAGTTGGTGGGGTGATGGCCT
>F0OV55004IQZBF
AGAGTTTGATCCTGGCTCAGATTGAACGCTGGCGGAATGCTTTACACATGCAAGTCGAACGGGCTTGAGGGGCTTGCTCCTCAAGTTAGTGGCGAACGGGTGAGTAATGCATCGGAACGTACCCAGTCGTGGGGGATAACGTAGCGAAAGTCG
>F0OV55004JW2U0
AGAGTTTGATCCTGGCTCAGGACGAACGCTGGCGGCGTGCCTAACACATGCAAGTCGAGCGGGGTAAATTGAGTGGTTTTCCGCGAGATTTACCCAGCGGCGGACGGGTGAGTAACACGTAGGCAACCTACCCACCACACGGGGATAGCCCTGGGAAACCGGGGGTAATACCCGATACCTTTACTGGTCGCATGGCTGGTAAAGAAAGCGATTTAGCGGTGGTGGATGGGCCTGCGGCCCATCAGCTAGTTGGCGGGGTAACGGCCCACCAAGGCGACGACGGGTAGCCGG
>F0OV55004I0GM6
AGAGTTTGATCCTGGCTCAGGGTGAACGCTGGCGGCGTGCTTGACACATGCAAGTCGAACGGTATGTGGCAACACATAGAGTGGCGAACGGGTGAGTAACACGTGGGAACGTACCCTACGCAGGGGGATAACTGACCGAAAGGACAGCTAATACCGCATAAGACCGAAAGGTGAAAGGTGCAAATGCATCGGCGAAGGAGCGGCCCGCGGGCCATCAGCTAGTTGGTGGGGTAAGAGCCTACCAAGGCGACGACGGATAGCCGGCG
>F0OV55004IX152
AGAGTTTGATCCTGGCTCAGAACGAACGTTCGCGGCGCGCTTAACACATGCAAGTCGAACGAGAAAGCATCTTCGGATGTGAGTAAAGTGGCGCACGGGTGAGTAACACGTGGGTAATCTACCTTATGGTGGGGGACAACATCTTGAAAAGGGTGCTAATACCGCATAAGTCAACTTCGGTTGGGAAAGGCGCTTTTGTGTCGCCATAAGATGAGCTCGCGTCCCATCAGCTAGTTGGTAAGGTAACGGCTTACCAAGGCAACGACGGGTAG
>F0OV55004INI1W
AGAGTTTGATCCTGGCTCAGGATAAACGCTGGCGGCATGCCTAATACATGCAAGTCGAACGGACTAGTTTACTAGTCAGTGGCGAACGGGTGAGTAACACGTAAGGAACCAACCCTTGACACGAGGATAACTCCGGGAAACTGGAGCTAATACTGGATAGGATATAGATACAGAAGTATTTATATTTAAAGGCGCTTTCGGGCGGTGGTGAAGGATGGTCTTGCGTCGCATTAGATAGTTGGTGAGGGTAACGGCCCACCAAGTCAACG
>F0OV55004IXXAV
AGAGTTTGATCCTGGCTCAGGATGAACGCTAGCGGTGCGCCTAACACATGCAAGTCGAGCGATATAGCGGCGAACGGGTGAGTAACACGTTGGAACCTGCCTCGAACTCAGGGATAGCCATCCGAAAGGATGATTAATACCGGATAGTCCCGAAAGGGTAAAGATTTTTCGGTTCGAGAGGGGCCTGCGGCCTATCAGCTAGTTGGTAAGGTAATGGCTTACCAAGGCTATGACGGGTAACTGGTGTGAGAGCATGACCAGT
>F0OV55004I7EPZ
AGAGTTTGATCCTGGCTCAGAATGAACGCTGGCGGCGTGCCTAACACATGCAAGTCGTACGAGAAAGGGGCTTCGGCCCTGAGTAGAGTGGCGCACGGGTGAGTAACGCGTGGGTAATCTACCCTTGGATTTGGGATAACTCTGCGAAAGTGGAGCTAATGCCGGATAGTCTGGCTTTAAATAAGAAGTCGGTAAAGGATGCCTCTGCATATGCATTCGTCCGAGGATGAGCCCGCGTCTCATTAGCTAGTTGG
>F0OV55004JII9U
AGAGTTTGATCCTGGCTCAGAGCGAACGCTGGCGGCATGCTTAACACATGCAAGTCGCGCGGGCGTCTTCGGACGCCAGCGGCGGACGGGTGCGGAACGCGTAGGAACGTGTCCGGAGGTGGGGGACAACCCTGGGAAACCGGGGCTAATACCGCATACGGCCTGCGGGCCAAAGCCGAAAGGCGCCTTCGGGGCGGCCTGCGCCCGATTAGCTAGTCGGTGGGGTAACGGCCCACCGAGGCGACGATCGGTAGCCGGTCTGAGAGGACGATCGGCCAC
>F0OV55004IPSUC
AGAGTTTGATCCTGGCTCAGGACGAACGCTGGCGGCGTGCCTAACACATGCAAGTCGAGCGGAGATTTAAGTTTACTTAGATCTTAGCGGCGGACGGGTGAGTAACGCGTGAGTAACCTGCCTTATACAGAGGGATAGCCTTGGGAAACCGGGATTAATACCTCATGACATAGTGCGATCGCATGATGGTGCTATCAAAATGAATGTGGTATAAGATGGACTCGCGTCTGATTAGTTAGTTGGCGGGGTAACGG
>F0OV55004H4M6Y
AGAGTTTGATCCTGGCTCAGGACGAACGCTGGCGGCGTGCCTAATACATGCAAGTCGAGCGGGGCTGTCTGCGTGAGGCCTTTGGGCGGATCGCAGGGAGCCCAGCGGCGAACGGGTGCGTAACACGTGGGCAACCTGCCCCGAGGACCGGGATAACTCCGGGAAACCGGAGCTAATACCGGATAGGACGGCGGACCGCATGGTCCGCCGTGGAAAGGCGGCGCGAGCTGCCACCTCGGGATGGGCCCGCGGCCCATTAGCTAGTTGGTGGGGTAACCGG
>F0OV55004IN2OG
AGAGTTTGATCCTGGCTCAGGACGAACGCTGGCGGCGTGCCTAACACATGCAAGTCGAGCGAGGACGGGCGGTGCTTGCACTGCTCGAGCCGAGCGGCGGACGGGTGAGGAACACGTGAGCAACCTGTCCCCGTGCGGGGGACAACCCGGGGAAACTCGGGCTAATACCGCATGGTCCCGTGCCCTGCCTGGGGTGCGGGGGAAAGATGGCCTCTGCGTGCAAGCCATCGCGCGGGGAGGGCTCGCGGCCTATCAG
>F0OV55004JHB4Z
AGAGTTTGATCCTGGCTCAGAACGAACGCTGGCGGCGCGTTTTAAGCATGCAAGTCGAACGGTAGTAATCCCTCGGGGTTATTAGAGTGGCGAACGGGTGAGTAACACGTAGATAATCTACCTTGAGGTTGGGGATAGCCTGTGGAAACACAGGGTAATACCGAATAAGCCCTATGGGGGAAAGGTGCTAAGGCACCGCCTTAAGATGAGTCTGCGGCTCATTAGCTTGTTGGTGGGGTAAAGGCCTACCAAGGCGACGATGAGTAG
>F0OV55004H85Y6
AGAGTTTGATCCTGGCTCAGGACGAACGCTGGCGGCGTGCCTAACACATGCAAGTCGAGCGGGGACCTATGAAGGAGTAATCTGACGTAGTTCTAGCGGCGGACGGGTGAGTAACGCGTGAGCAATCTGTCCTTGTCTGGGGGATAAGAAGCCGAAAGGCTTTCTAATACCGCATGAGACCACGGGACTACATGGTTCTGAGGTCAAAGGATCTATTCGGACAAGGGTGAGCTCGCGTCTGATTAGCTAGTTGGTGGGG
>F0OV55004H97GE
AGAGTTTGATCCTGGCTCAGGACGAACGCTGGCGGCGTGCTTAACACATGCAAGTCAAGGAGAAAGTTTCTTTCGGGAGATAAGTAAACTGGCGCACGGGTGAGTAAAATGTAAGTAATCTACCCTTTGGATGGGAATAACTACTAGAAATGGTGGCTAATACCGAATAATGCAGCGGCACCGAGTGGTGATGTTGTTAAAGACCGAAAGGTTGCCAAGGGATGAGCTTGCATCTGATTAGCTAGTTGGCGGGGTAAAAGCCCACCAAGGCG
>F0OV55004I6POH
AGAGTTTGATCCTGGCTCAGGACGAACGCTGGCGGCGTGCCTAACACATGCAAGTCGAGCGGAGTCACGAAGTAGCTTGCTACGGAGTGACTTAGCGGCGGACGGGTGAGTAACGCGTGAGCAATCTGCCTTATACAGGGGGATAACAGCCGGAAACGGCTGCTAATACCGCATAAGACCACAGCAGCGCATGCTGCAGGGGTAAAAGGAGGAATCCGGTATAAGATGAGCTCGCGTCCCATTAG
>F0OV55004H2ISZ
AGAGTTTGATCCTGGCTCAGATTGAACGCTGGCGGCATGCTTAACACATGCAAGTCGAACGGTAACAGGGGCTTCGGCCCGCTGACGAGTGGCGGACGGGTGAGTAACGCGTAGGAATCTGCCTAGTAGTGGGGGACAACCTGGGGAAACCCAGGCTAATACCGCATACGCCCTAAGGGGGAAAGACTTCGGTCGCTATTGGATGAGCCTGCGTTGGATTAGCTTGTTGGTGGGGTAAAGGCCTACCAAGGCGACGATCCATAGCTGGT
>F0OV55004ILVWJ
AGAGTTTGATCCTGGCTCAGAACGAACGCTGGCGGCAGGCCTAACACATGCAAGTCGGACGAGAAGGTTCCTTCGGGAACTGGAGAGTGGCGCACGGGTGAGTAACGCGTGGGTAATCTGCCCGAAAGACCGGGGTAACAGTGGGAAACCGCTGCTAATACCGGATGTGCTTCATGTTTGACTTCATGGGGTAAAGGTGGCCTCTGCTTGCAAGCTACCGCTTTTGGATGAGCCCGCGTCTCATTAGCTAGTTGGCGGGGTAACGGCCC
>F0OV55004ITH09
AGAGTTTGATCCTGGCTCAGGGTGAACGCTGGCGGCGTGCTTGACACATGCAAGTCGAACGGTATGTGGCAACACATAGAGTGGCGAACGGGTGAGTAACACGTGGGAACGTACCTTCTGCAGGGGGATAACTGACCGAAAGGACAGCTAATACCGCATAAGACCGAGAGGAGAAAGGTGCAACAGCATCGGCAGAGGAGCGGCCCGCGGACCATCAGCTAGTTGGTGGGGTAAGAGCCTACCAAGGCAACGGCGGA
>F0OV55004H7Y53
AGAGTTTGATCCTGGCTCAGACGAACGCTGGCGGCGTGCTTAACACATGCAAGTCGAACGTGAAAGGGACTTCGGTCCTGAGTAAAGTGGCGCACGGGTGAGTAACACGTGGATAATCTACCCGATGGACCGGGATAACACTTCGAAAGGGGTGCTAATACCGGATAAGCCCACAGGCTCTTTGGAGTTTGCGGGAAAAGGTGGGGACCTTCGGGCCTACTGTCATTGGATGAGTCCGCGGCCCATTAGCTAGTTGGTAGGGTAATGGCCTACCAAGGCAACG
>F0OV55004I6QBO
AGAGTTTGATCCTGGCTCAGAACGAACGCTGGCGGCATGCCTAACACATGCAAGTCGAACGGCCCTTCGGGGCAGTGGCGCACGGGTGAGTAACGCGTGGGAACCTACCCTGAGGTTCGGAATAACGGCTGGAAACGGCCGCTAATACCGGATGTGTCCTGAGGGGCAAAGGCTTGCCGCCTTGGGAGGGGCCCGCGTCCGATTAGCTAGTTGGTGAGGTAACGGCTCACCAAGGCGACGATCGGTAGCTGGTCTGA
>F0OV55004IMIVV
AGAGTTTGATCCTGGCTCAGATTGAACGCTGGCGGCATGCTTAACACATGCAAGTCGAACGGTAACAGGCGGGAGCTTGCTCCTGCGCTGACGAGTGGCGGACGGGTGAGTAATACATAGGAATCTGCCCAGTAGTGGGGGACAACCTGGGGAAACTCAGGCTAATACCGCATACGCCCTACGGGGAAAGGCTTCGGCCGCTATTGGATGAGCCTATGTCCGATTAGCTAGTTGGTGAGGTAACGGCTCACCAAGGCG
>F0OV55004IRFGO
AGAGTTTGATCCTGGCTCAGGATAAACGCTGGCGGTGTGCTTTATGCATGCAAGTCGAACGAGTCACTTCGGTGGCTAGTGGCAGACGGGTGAGTAACACGTAAGCAACCTATCCTTAAGTGTGGAATAACTCTGAGAAATTGGAGCTAATACCGCATGTGAATCAGTCTCGCCGGAGATTGATTTAAAGGCTTCGGCCGCTTATTGAGGGGCTTGCGCACGATTAGCTAGTTGGTGGGGTAACGGCCTACCAAGG
>F0OV55004H9ANQ
AGAGTTTGATCCTGGCTCAGATTGAACGCTGGCGGCAGGCCTAACACATGCAAGTCGAGCGGTAACAGATCCAGCTTGCTGGATGCTGACGAGCGGCGGACGGGTGAGTAATGCATAGGAATCTGCCCGATAGTGGGGGATAACCTGGGGAAACCCAGGCTAATACCGCATACGTCCTACGGGAGAAAGGGGGCTCCGGCTCCCGCTATGGGATGAGCCTATGTCGGATTAGCTAGTTGGTGAGGTAACGGCT
>F0OV55004IN9CE
AGAGTTTGATCCTGGCTCAGAACGAACGCTGGCGGCGTGCTTAACACATGCAAGTCGAACGCGAAAGGGACTTCGGTCCTGAGTAAAGTGGCGCACGGGTGAGTAACACGTGGATAATCTACCCGATGGACCGGGATAACACTTCGAAAGGGGTGCTAATACCGGATAAGCCCACAGGCTCCCTGGAGCTTGCGGGAAAAGGTGGGGACCTTCGGGCCTGCCGTCATCGGATGAGTCCGCGGCCCATTAGCTAGTTGGTGGGGTAACGGCCCACCAAGGCGACG
>F0OV55004I36QI
AGAGTTTGATCCTGGCTCAGGACGAACGCTGGCGGCGTGCCTAATACATGCAAGTCGAGCGGGGCTTTCTGCGTGAGGCCTTCGGGCGGATCGCAGGGAGCCCAGCGGCGAACGGGTGCGTAACACGTGGGCAACCTGCCCCGAGGACCGGGATAACTCCGGGAAACCGGAGCTAATACCGGATAGGACGGCGGACCGCATGGTCCGCCGTGGAAAGGCGGCGCGAGCTGCCACCTCGGGATGGGCCCGCGGCCCATTAGCTAGTTGGTGGGGTAACGG
>F0OV55004I36U6
AGAGTTTGATCCTGGCTCAGGACGAACGCTGGCGGCGTGCCTAATACATGCAAGTCGAGCGGAGTTCATGGTTGGAAGCCTTCGGGCGGAAGCCCATGAACTTAGCGGCGGACGGGTGAGTAACACGTGGGCAACCTGCCCGTAAGACGGGGATAACTGACGGAAACGTCAGCTAAGACCGGATAGTCGGAGGGAGGGCATCCTTTCTTCGGGAAAGGACGGAGCAATCTGTCGCTTACGGATGGGCCCGCGGCGCATTAGCTAGTTGGTGGGGTAACGG
>F0OV55004I6MGE
AGAGTTTGATCCTGGCTCAGGACGAACGCTGGCGGCGTGCCTAACACATGCAAGTCGAGCGGGGGTTGCTTAAGTAGGTTTCTACGAGAGTGGCCCTAGCGGCGGACGGGTGAGTAACGCGTGAGCAACCAACCTTGTACTGGGGGATAACAGCTGGAAACAGCTGCTAATACCGCATAAGACTACGGCACCGCATGGTGCTGTAGTAAAAGGCGCCTTAAGGCGTCGGTACAAGACGGGCTCGCGTCCCATTAGCTAGTTGGTGAGG
>F0OV55004IPJCN
AGAGTTTGATCCTGGCTCAGATTGAACGCTGGCGGCATGCTTAACACATGCAAGTCGAACGGTAACAGGCCTTCGGGCGCTGACGAGTGGCGGACGGGTGAGTAATGCATAGGAATCTACCTTATGGTGGGGGACAACATCTTGAAAAGGGTGCTAATACCGCATAAGTCAACTTCGGTTGGGAAAGGCGCTTTTGTGTCGCCATAAGATGAGCTCGCGTCCCATCAGCTAGTTGGTAAGGTAACGGCTTACCAAGGCAACG
>F0OV55004IZ65H
AGAGTTTGATCCTGGCTCAGAACGAACGCTGGCGGCGTGCTTAACACATGCAAGTCGTACGTGAAAGGGACTTCGGTCCTGAGTAAAGTGGCGCACGGGTGAGTAACACGTGGATAATCTGCCCAATGGTCCGGGATAACACTTCGAAAGGGGTGCTAATACCGGGTAAGCCCACGAGCTCTTCGGAGCACGCGGGAAAAGGTGGGGACCTTCGGGCCTGCCGTCATTGGATGAGTCCGCGGCCCATTAGCTAGTTGGTGGGGTAATGGCCTACCAAGG
>F0OV55004IMD4O
AGAGTTTGATCCTGGCTCAGGATGAACGCTGGCGGCGTGCCTAATACATGCAAGTCGAACGAAGATCTAGCTTGCTAGATCTTAGTGGCGAACGGGTGAGTAATACATAAATAATCTGCCCATTGGACTGGGATAACTATTGGAAACGATAGCTAATACCGGATAGGTGATTTGAAGGCATCTTCGAATCATTAAAGTAGGGTCACTACACCAATGGATGAGTTTATGGCGCATTAGTTAGTTGGCGGGGTAACCGG
>F0OV55004I39XY
AGAGTTTGATCCTGGCTCAGAACGAACGCTGGCGGCGTGCTTAACACATGCAAGTCGTACGAGAAAGTTTCCTTCGGGAGATGAGTAGAGTGGCGCACGGGTGAGTAACACGTGGATAATCTGCCCAATGGACCGGGATAACACTTCGAAAGGGGTGCTAATACCGGATAAGCCCACAGGCTCTTCGGAGCTTGCGGGAAAAGGTGGGGACCTTCGGGCCTGCCGTCATTGGGTGAGTCCGCGGCCCATTAGCTAGTTGGTAGGGTAATGGCCT
>F0OV55004IKPEP
AGAGTTTGATCCTGGCTCAGGATGAACGCTAGCGACAGGCCTAACACATGCAAGTCGAACGGGATTTATCCTTCGGGGTAATGAGAGTGGCGCACGGGTGAGTAACGCGTATGCAACCTACCTGTAACTGGGGAATAGCTCCCTGAAAGGGGAATTAACACCGCATAAGACCACACTTTCGCATGGAAGAGTGGTAAAAATATTTATAGGTTACAGATGGGCATGCGTGACATTAGTTTGTTGGTGAGGTAACGGCTCACCAAG
>F0OV55004IRTN7
AGAGTTTGATCCTGGCTCAGGACAAACGCTGGCGGGGTGCATGAGACATGCAAGTCGAACGAGGTGCCATCGGGCTTGCTCGATGGTTACCTAGTGGCGGACGGCTGAGTAACGCGTAGGTGACCTACCCGGAAGTGGGGAATAACTGCCCGAAAGGGTGGCTAATACCGCATGTGGTCGACGATTCATTTTCGTCGTCTAAAGGAGCAATTCGCTTCCGGAGGGGCCTGCGTCCGATTAGCTAGTTGGTGGGGTAACGGCTCACCAAGGCG
>F0OV55004JHBQC
AGAGTTTGATCCTGGCTCAGATTGAACGCTGGCGGCATGCTTTACACATGCAAGTCGAACGGCAGCACGGGAGCTTGCTCCTGGTGGCGAGTGGCGAACGGGTGAGTAATGCATCGGAACGTGCCCATTAGTGGGGGATAGCCCGGCGAAAGCCGGATTAATACCGCATACGCCCTTTGGGGGAAAGCGGGGGATCTTCGGACCTCGCGCTATTGGAGCGGCCGATGTCGGATTAGCTAGTAGGTGGGGTAATGGCTC
>F0OV55004H6IQT
AGAGTTTGATCCTGGCTCAGGATGAACGCTGGCGGCGTGCCTAATACATGCAAGTCGAACGCACCATTTCGGTGGTGAGTGGCGAACGGGTGAGTAACACGTAGATAACCTGCCCTTAAGACGAGGATAACCATTGGAAACGATGGCTAAGACTGGATAGGAATATTAGAGGCATCTCTGATATTTTAAAAGACCTAGCAATAGGTATGCTTAAGGAGGGGTCTGCGGCGCATTAGTTAGTTGGTGGGGTGATGGCCT
>F0OV55004H4Y7X
AGAGTTTGATCCTGGCTCAGAGCGAACGCTGGCGGCAGGCTTAACACATGCAAGTCGAGCGGGCATAGCAATATGTCAGCGGCAGACGGGTGAGTAACGCGTGGGAACGTACCTTTTGGTTCGGAACAACACAGGGAAACTTGTGCTAATACCGGAGTAAGCCCTTACGGGAAAGATTTATCGCCGAAAGATCGGCCCGCGTCTGATTAGCTAGTTGGTGAGGTAATGGCTCACCAAGGCGACGATCAGTAGCTGGT
>F0OV55004IIJUS
AGAGTTTGATCCTGGCTCAGGACGAACGCTGGCGGCGTGCCTAATACATGCAAGTCGAGCGCGTGAAACTTACCGAAGCCTTCGGGCGGACGTAAGTGGAACGAGCGGCGGACGGGTGAGTAACACGTTGGCAACCTGCCTGTAAGATCGGGATAACTTCGGGAAACCGGAGCTAATACCGGATAGGATTTCACCTCGCATGAGGTGAAATGGAAAGGTGGCTTCGGCTACCACTTACAGATGGGCCCGCGGCGCATTAGCTAGTTGGTGGGGTAG
>F0OV55004I0W20
AGAGTTTGATCCTGGCTCAGAGTGAACGCTGGCGGCGTGCTTAACACATGCAAGTCGAACGATGAAGTCTTTGCTTGCAAAGACGGATTAGTGGCGCACGGGTGAGTAATGTACAGCTAACCTGCCCTTTAGTGGGGGACAACAGTTGGAAACGACTGCTAATACCCCATACTCCTTTTTACTCTAAGGTAAATTGGGAAAGATTTATTGCTAAAGGATGGGGCTGTATCGTATCAGCTAGTTGGTGAGGTAATGGCTCACCAAGG
>F0OV55004I0LAV
AGAGTTTGATCCTGGCTCAGGACGAACGCTGGCGGCGTGCCTAATACATGCAAGTCGAGCGAAGTGGAGGAAGCTTGCTTCCAAAGCTTAGCGGCGGACGGGTGAGTAACACGTGGGTAACCTGCCTGACAGACTGGGACAACTCCTGGAAACGGGTGCTAATACCAGATAGGCTTCTAGGTTGCATGACTTGGAAGGGAAAGAAGCTATCGCTTCACTGTCAGATGGACCCGCGGCGCATTAGCTAG
>F0OV55004IEFC4
AGAGTTTGATCCTGGCTCAGGACGAACGCTGGCGGCGTGCCTAATACATGCAAGTCGAGCGGGGCTGTCTGCGTGAGGCCTTCGGGGGCGGATGGTGGAACCAGCGGCGGACGGGTGAGTAACACGTGGGCAACCTGCCTGCAAGACCGGGATAACTGCGGGAAACCGGAGCTAATACCGGATAAGAGGCTTTTCCGCATGGGGGAGCCTTAAAAGGCGGCGGAAGTCGTCACTTGCAGATGGGCCCGCGGCGCATTAGCTAGTTGGTG
>F0OV55004IZ5L5
AGAGTTTGATCCTGGCTCAGGACGAACGCTGGCGGCAGGCTTAACACATGCAAGTCGAGCGCACCTTCGGGTGAGCGGCAGACGGGTGAGTAACGCGTGGGAATCTACCCTATAGTTGGGGACAACATATGGAAACGTATGCTAATACCGAATATGCTCTACGGAGTAAAGGAGCCCTCTTCTTGAAAGGTTTCGCTATAGGATGAGCCCGCGTAGGATTAGCTAGTTGGTAAGGTAATGGCTTACCAAGGCAACGATCCTTAG
>F0OV55004IKQE4
AGAGTTTGATCCTGGCTCAGGATGAACGCTGGCGGCGTGCCTAACACATGCAAGTCGAGCGATCTTCTTCGGAAGAGAGCGGCGGACGGGTGAGTAACGCGTGGGTAACCTGCCCTGTACACGCGGATAACATACCGAAAGGTATGCTAATACGAGATAATATACTTTTATCGCATGGTAGAAGTATCAAAGCTCCGGCGGTACAGGATGGACCCGCGTCTGATTAGCTAGTTGGTAAGGTAATGGCTTACCAAGGCGACG
>F0OV55004JD0R3
AGAGTTTGATCCTGGCTCAGGATGAACGCTAGCGACAGGCCTAACACATGCAAGTCGAACGGGATTCACCTTCGGGTGATGAGAGTGGCGCACGGGTGAGTAACGCGTGGGCAACCTGCCCTATACAGGGGGATAGCCACTGGAAACGGTGATTAATACCCCATGACACCTTAACCTCGCATGAGGAGAGGGTCAAAGATTATATCGGTATAGGATGGGCCCGCGTCTGATTAGCTAGTTGGTAAGGTAACGGCTTACCAAGG
>F0OV55004IIW53
AGAGTTTGATCCTGGCTCAGAACGAACGCTGGCGGCGTGCTTAACACATGCAAGTCGAACGCGAAAGGGACCTTCGGGTCCTGAGTAAAGTGGCGCACGGGTGAGTAACACGTGGATAATCTACCCGGTGATCTGGGATAACATTCCGAAAGGAGTGCTAATACCGGATAAGCCCACGGGCTCTTCGGAGCTTACGGGAAAAGGTGGGGACCTTCGGGCCTACTGTCATCGGATGAGTCCGCGGCCCATTAGCTAGTTGGTAGGGTAATGGCCTACCAAGG
>F0OV55004I01DX
AGAGTTTGATCCTGGCTCAGGACGAACGCTGGCGGCGTGCCTAATACATGCAAGTCGAGCGGACCGAATGGAAGCTTGCTTTCATTCGGTTAGCGGCGGACGGGTGAGTAACACGTGGGTAACCTGCCCGTAAGACCGGGATAACTCCGGGAAACCGGAGCTAATACCGGATAACACCGAAGACCGCATGGTCTTCGGTTGAAAGGTGGCTTCGGCTACCACTTACGGATGGGCCCGCGGCGCATTAGCTAGTTGGTGAGGTAACGGCTCACCAAGGCGACGA
>F0OV55004IXQ19
AGAGTTTGATCCTGGCTCAGGATGAACGTTGGCGGTGCGCTTTATGCATGCAAGTCGTACGAAATCATGGTTTTCGGATTATGGTTTAGTGGCGGACGGCTGAGTAACACGTAGGTAACTTGCCCACGAGTGGGGGATAACTTGCCGAAAGGTAAGCTAATACCGCATGGCATGGATCTGCATAAGTAGATTCATCAAAGCCGTAAGGCGCTTGTGGATGGGCCTGCGGCCGATTAGCTTGTTGGTGGGTAACGGCCT
>F0OV55004JJOOT
AGAGTTTGATCCTGGCTCAGGACGAACGCTGGCGGCGTGCCTAACACATGCAAGTCGAGCGGGGTAAATTGAGTGGTTTTCCACGAGATTTACCCAGCGGCGGACGGGTGAGTAACACGTAGGCAACCTACCCACCACACGGGGATAGCCCTGGGAAACCGGGGGTAATACCCGATACCTTTACTGGTCGCATGGCTGGTAAAGAAAGCGATTTAGCGGTGGTGGATGGGCCTGCGGCCCATCAGCTAGTTGGCGGGGTAACGGCCCACCAAGGCGACGACGGGTAGCCGG
>F0OV55004I26S9
AGAGTTTGATCCTGGCTCAGATTGAACGCTGGCGGCGTGCCTAACACATGCAAGTCGAGCGAGAAAGGATCCTTCGGGGTGTGAGTAGCATGGCAGACGGGTGAGGAGTACGTATCTAACCGGACTCATGCAGGGGGATAGTCCTTCGAAAGGAGGTTGAATACCGCATACGCTTGTCTCTGTGAGGGAGATGAGGAAAGTTGGCCTCTGCGTGCAAGCTGAT
>F0OV55004IBT9N
AGAGTTTGATCCTGGCTCAGAACGAACGCTGGCGGCATGCCTAACACATGCAAGTCGAACGGGATCCGGACTTCGGTTCGGTGAGAGTGGCGGACGGGTGAGTAACGCGTGGGAACCTGCCCAGTGGTGGGGGATAACTGCGGGAAACTGCAGCTAATACCGCATGAGCCCGAGAGGGGAAAGATTTATCGCCATTGGAGGGGCCCGCGTTCGACTAGGTAGTTGGTGAGGTAATGGCTCACCAAGCCGACGATCGATAGCTGGT
>F0OV55004ID7GM
AGAGTTTGATCCTGGCTCAGGATGAACGCTAGCGGGAGGCTTAACACATGCAAGTCGAGGGGTAGGGTAGCAATACCTGAGACCGGCGCACGGGTGAGTAACGCGTATGCAACCTGCCCTTTACAGGGGGATAGCCCATGGAAACGTGGATTAATACCCCATGGTACCATACCACGGCATCGTGGTTTGGTTAAAGTTACAGCGGTAAAGGATGGGCATGCGTGGCATTAGATTGTTGGCGGGGTAACGGCCCACCAAGTCTTCGATGCCTTAGGGG
>F0OV55004H9GF7
AGAGTTTGATCCTGGCTCAGGACGAACGCTGGCGGCGTGCTTAACACATGCAAGTCGAACGGAAAGGCCCTTGCTTGCAGGGGTACTCGAGTGGCGAACGGGTGAGTAACACGTGGGTGATCTGCCTTGTACTTCGGGATAAGCCTGGGAAACTGGGTCTAATACCGGATAGGACCATGCTTTAGTGTGTGTGGTGGAAAGTTTTTTCGGTACAAGATGAGCCCGCGGCCTATCAGCTTGTTGGTGGGTAATGGCCTACCAAGGCGACGACGGGTAG
>F0OV55004IGGOV
AGAGTTTGATCCTGGCTCAGGATGAACGCTGGCGGCGTGCCTAATACATGCAAGTCGAGCGGGGCTTTCTGCGTGAGGCCTTCGGGCGGATCGCAGGGGGCCCAGCGGCGAACGGGTGCGTAACACGTGGGCAACCTGCCCCGAGGACCGGGATAACTCCGGGAAACCGGAGCTAATACCGGATAGGACGGCGGACCGCATGGTCCGCCGTGGAAAGGCGGCGCGAGCTGCCACCTCGGGATGGGCCCGCGGCCCATTAGCTAGTTGGTGGGGTAACGG
>F0OV55004IO62G
AGAGTTTGATCCTGGCTCAGAGTGAACGCTGGCGGCGTGCTTAACACATGCAAGTCGCACGAGAACGCTTCTGCTTGCGAGAGGCTAGTAAAGTGGCGCACGGGTGAGTAACACGTGGGTAATCTACCTCCGAATTGGGGATAACAACGCGAAAGCGATGCTAATACCGGATAACTATCGTTAATTTTTCGAAATTGACGATCAAAGGTGGCCTCTTCATGAAAGCTATCGTTTGGAGATGAGCCCGCGTACCATTAG
>F0OV55004IZ7RE
AGAGTTTGATCCTGGCTCAGAACGAACGCTGGCGGCAGGCCTAACACATACAAGTCGAGCGAGATCTTCGGATCTAGCGGCGGACGGGTGAGTAACGCGTGGGAACGTACCCTCTTCTGCGGGATAGCCACTGGAAACGGTGAGTAATACCGCATACGCCCTTCGGGGAAGATTTATCGGAGGAGGATCGGCCCGCGTTGGATTAGGTAGTTGGTGGGGTAATGGCCTACCAAGCCTACGATCCATAGCTGGTTTTAGAGG
>F0OV55004IY5CW
AGAGTTTGATCCTGGCTCAGGACGAACGCTGGCGGCGTGCTTAACACATGCAAGTCGAACGGTGACCTCGAAGCTTGCTTCGGGCGATCAGTGGCGAACGGGTGAGTAACACGTGAGTAACCTGCCCCAGACTCTGGGATAACCTCGGGAAACCGGGGCTAATACCGGATACGAGACGCTCCTGCATGGGATGCGTCTGGAAAGATTTATCGGCCTGGGATGGACTCGCGGCCTATCAGCTTGTTGGTGAGGTAATGG
>F0OV55004IFECZ
AGAGTTTGATCCTGGCTCAGAACGAACGCTGGCGGCAGGCTTAACACATGCAAGTCGAGCGAAGCCTTCGGGCTTAGCGGCGGACGGGTTAGTAACGCGTGGGAACGTGCCCTTCACTACGGAATAGTCCCGGGAAACTGGGTTTAATACCGTATACGCCCTTCGGGGAAGAATTCGGTGAGGGATCGGCCCGCGTTAGATTAGATAGTTGGTGGGGTAATGGCCTACCAAGTCTACGATCTATAGCTGGTTTTAGAGGATGATCAGCAACACTGGG
>F0OV55004ISQX7
AGAGTTTGATCCTGGCTCAGAATGAACGCTGGCGGTAGGCTTAACACATGCAAGTCGGACGGAAAGGCCCTGCTTTTGTGGGGTGCTCGAGTGGCGAACGGGTGAGTAACACGTGAGTAACCTGCCCTTGACTTTGGGATAACTTCAGGAAACTGGGGCTAATACCGGATAGGAGCTCCCGCTGCATGGTGGGGTTGGAAAGTTTCGGCGGTTGGGGATGGACTCGCGGCTTATCAGCTTGTTGGTGGGGTAGTGGCTTACCAAGGCTTTGACGGGTAGCCGG
>F0OV55004JL3A6
AGAGTTTGATCCTGGCTCAGGATGAACGCTAGCGGCAGGCTTAACACATGCAAGTCGAGGGGTAACAGGTGTAGCAATACATGCTGACGACCGGCGCACGGGTGAGTAACGCGTATGCAACCTACCTTTTACTGGAGGATAGCCCAAGGAAATTCGGATTAATACTCCATAATTTCCTGGATTCGCATGTTTCCAGGATTAAAGCTCCGGCGGTAAGAGATGGGCATGCGTACCATTAGTTAGTTGGTGAGGTAACGGCT
>F0OV55004IC8G7
AGAGTTTGATCCTGGCTCAGAACGAACGCTGGCGGCAGGCTTAACACATGCAAGTCGAACGCATCCTTCGGGGTGAGTGGCAGACGGGTGAGTAACGCGTGGGAACGTGCCCTTCAGTTCGGGATAACCCAGGGAAACTTGGGCTAATACCGGATACGTGCGAGAGCAGAAAGATTTATCGCTGAAGGATCGGCCCGCGTCTGATTAGCTAGTTGGTAAGGTAACGGCTTACCAAGGCTTCGATCAGTAGCCGACCTGAGAGGGTGAACGG
>F0OV55004IVWOS
AGAGTTTGATCCTGGCTCAGAACGAACGCTGGCGGCGTGGATTAGGCATGCAAGTCGAACGAGAAAGTTTCTTTCGGGAAACGAGTAAAGTGGCAAACGGGTGAGTAGCGCGTGGGAAACCTACCTTTTAGTTGGGGATAACACTTCTAACGAAGTGCTAATACTGAATACGATCTTTTTATCGCATGATTGATAGATCAAAGGCGGCCTCTGTTTCAAGCTGTCGCTGAAAGATGGTCCCGCGTCCCATTAGCTTGTTGGTGAGGTAACGG
>F0OV55004JXTTQ
AGAGTTTGATCCTGGCTCAGGATGAACGCTAGCGGTGCGCCTGACACATGCAAGTCGAGCGATATAGCGGCGAACGGGTGAGTAACACGTTGGAACCTGCCTCGAACTCAGGGATAGCCATCCGAAAGGATGATTAATACCGGATAGTCCCGAAAGGGTAAAGATTTTTCGGTTCGAGAGGGGCCTGCGGCCTATCAGCTAGTTGGTAAGGTAATGGCTTACCAAGGCTATGACGGGTAACTGGTGTGAGAGCATG
>F0OV55004IZRJM
AGAGTTTGATCCTGGCTCAGGATGAACGCTAGCGACAGGCCTAACACATGCAAGTCGAACGGGATTTATCCTTCGGGGTAATGAGAGTGGCGCACGGGTGAGTAACGCGTATGCAACCCACCTGTAACTGGGGAATAGCTCCCTGAAAGGGGAATTAACACCGCATAAGACCACACTTTCGCATGGAAGAGTGGTAAAATATTTATAGGTTACAGATGGGCATGCGTGACATTAGTTTGTTGGTGAGGTAACGGCTCACCAAG
>F0OV55004IHHHR
AGAGTTTGATCCTGGCTCAGGATGAACGCTAGCGGTGCGCCTAACACATGCAAGTCGAGCGATATAGCGGCGAACGGGTGAGTAACACGCTGGAACCTGCCTCGAACTCAGGGATAGCCATCCGAAAGGATGATTAATACCGGATAGTCCCGAAAGGGTAAAGATTTTTCGGTTCGAGAGGGGCCTGCGGCCTATCAGCTAGTTGGTAAGGTAATGGCTTACCAAGGCTATGACGGGTAACTGGTGTGAGAGCATG
>F0OV55004I5FR2
AGAGTTTGATCCTGGCTCAGATTGAACGCTGGCGGCGTGCCTAACACATGCAAGTCGTGCGAGAAAGTTCCCTTCGGGGAGCGAGTAGAGCGGCGCACGGGTGAGTAACGCGTGGGTAATCTGCCCGAAAGACCGGGATAACAGTGGGAAACCGCTGCTAATACCGGATGTGCTTCATGTTTGACTTCATGGGGTAAAGGTGGCCTCTGCTTGCAAGCTACCGCTTTTGGATGAGCCCGCGTCTCATTAGCTAGTTGGG
>F0OV55004H2FLY
AGAGTTTGATCCTGGCTCAGGACGAACGCTGGCGGCGTGCCTAATACATGCAAGTCGAGCGGGCTGGAGGGAGCTTGCTCCCGAAGGTCAGCGGCGGACGGGTGAGTAACACGTGGGTAACCTGCCTGGTAGACTGGGATAACGCTTGGAAACGAGTGCTAATACCGGATAATCTCCTGAATCGCATGGTTCAAGAGTAAAAGGAGCTTTCGCTTCACTGCCAGATGGACCCGCGGCGCATTAGCTAGTTGGTGAGG
>F0OV55004ILU8F
AGAGTTTGATCCTGGCTCAGATTGAACGCTAGCGGCATGCTTAACACATGCAAGTCGAACGGTAACAGGCCTAGCTTGCTAGGCGCTGACGAGTGGCGGACGGGTGAGTAATGCATGAGAATCTGCCCAGTAGCGGGGGACAACTTGTGGAAACGCAAGCTAATACCGCATACGCCCTACGGGGGAAAGGCTTCGGCCACTATTGGATGAGCTCATGTCGGATTAGCTAGTTGGTGGGGTAAAGGCCTACCAAGG
>F0OV55004IQ07P
AGAGTTTGATCCTGGCTCAGGACGAACGCTGGCGGCGTGCCTAATACATGCAGGTCGAGCGGACCGATGGGAGCTTGCTCCTTTAGGTTAGCGGCGGACGGGTGAGTAACACGTGGGCAACCTGCCCTGCAGACTGGGATAACTTCGGGAAACCGGAGCTAATACCGGATAACACCGAAAACCGCATGGTTTTCGGTTGAAAGGCGGCTTTTAGCTGTCACTGCAGGATGGGCCCGCGGCGCATTAGCTAGTTGGTGAGGTAACGGCTC
>F0OV55004I8WP2
AGAGTTTGATCCTGGCTCAGAACGAACGCTGGCGGCGCGTTTTAAGCATGCAAGTCGAACGGTAAAAGGGTGCTTGCACCCTTTGAGAGTGGCGAACGGGTGAGTAACACGTAGGCGATCTGCCCTTTGGTTGGGGATAGCCTGTGGAAACACAGGGTAATACCGAATAAGATCGGGACTCTTTGGAGATCCGATGAAAGCAGCTTCGGCTGCACCGAAGGATGAGCCTGCGGCTGATTAGCTAGTTGGTGGGGTAACGGCCCACCAAGG
>F0OV55004JQSF8
AGAGTTTGATCCTGGCTCAGGATGAACGCTGGCGGCGTGCCTAATACATGCAAGTCGAACGGGAAGCTTGGAGCGATCTAAGCTGAGAGTGGCGCACGGGTGAGTAACACATGGCTGACCTGCCCTCCAGAGGGGGATAACGGCTGGAAACGGCCGCTAATACCCCATACGCTCCCTGAGGTTAGAGGCTTAGGGAGGAAAGCTATGGTGCTGGAGGAGGGGGCTGTGGCCCATCAGCTAGTTGGTAGGGTAAAGG
>F0OV55004JZYUN
AGAGTTTGATCCTGGCTCAGAACGAACGCTGGCGGCGCGTTTTAAGCATGCAAGTCGAACGGTATACGGTCTTCGGACTGTAGAGAGTGGCGAACGGGTGAGTAACACGTAGATAATCCGCCTTGAAGTGGGGGATAGTCCATGGAAACATGGAGTAATACCGCATATGTCTTTGGATGAAAGTTCCAATTGGAACGCTTTGGGATGAGTCTGCGGCTCATTAGCTAGTTGGTGGGGTAAAGGCCTACCAAGGCAACGATGAGTAG
>F0OV55004IW226
AGAGTTTGATCCTGGCTCAGGATGAACGCTAGCGGGAGGCTTAACACATGCAAGTCGAGGGGCAGCACGAGGTAGCAATACTTTGGTGGCGACCGGCAGACGGGTGAGTAACGCGTATGTAACCTGCCCTGTACAGGGGGATAACCCGGAGAAATTCGGACTAATATCCCATGGTAATATTGGAAGGCATCTTCTGATATTTAAAGTTCCGGCGGTACAGGAGGGGCATGCGTAACATTAGCTGGTTGGTAAGGTAACGGCTTACCAAGGCGA
>F0OV55004IOF3T
AGAGTTTGATCCTGGCTCAGGATGAACGCTAGCGGTGCGCCTAACACATACAAGTCGAGCGATATAGCGGCGAACGGGTGAGTAACACGTTGGAACCTGCCTCGAACTCAGGGATAGCCATCCGAAAGGATGATTAATACCGGATAGTCCCGAAAGGGTAAAGATTTTTCGGTTCGAGAGGGGCCTGCGGCCTATCAGCTAGTTGGTAAGGTAATGGCTTACCAAGGCTATGACGGGTAACTGGTGTGAGAGCATGACCAGTC
>F0OV55004H2C7M
AGAGTTTGATCCTGGCTCAGAACGAACGCTGGCGGCGCGTATTAAGCATGCAAGTCGAACGGGAATGGGGAGCTTCGGCTGCCCATGAGAGTGGCGAACGGGTGAGTAACACGTAGGTGATCTGCCCTTGGGTGGGGAATAGCCCATGGAAACATGGGGTAATACCGCATGAGGTGCTTTGGCATGAAGCTGAAGGATAAAAGGAGCAATTGCTCCGCCTGGGGATGAGCCTGCGGTCCATTAGCTAGTTGG
>F0OV55004I2Q8T
AGAGTTTGATCCTGGCTCAGAACGAACGCTGGCGGCGTGCTTAACACATGCAAGTCGAATGCGAAAGGATCCTTCGGGGTGTGAGTAGCATGGCAGACGGGTGAGGAGTACGTATCTAACCGGACTCATGCAGGGGGATAGTCCTTCGAAAGGAGGTTGAATACCGCATACGCTTGTCTCTGTGAGGGAGATGAGGAAAGTTGGCCTCTGCGTGCAAGCTGATGGCGTGAGACGGGGATGCGT
>F0OV55004JAUWB
AGAGTTTGATCCTGGCTCAGATTGAACGCTGGCGGAATGCCTTACACATGCAAGTCGGGCGGCAGCATGGACTTCGGTCTGATGGCGAGCGGCGGACGGGTGAGTAATGCATCGGAACGTACCCAGTCGTGGGGGATAACTACGCGAAAGCGTAGCTAATACCGCATACGTCCTACGGGAGAAGGCAGGGGATCGCAAGACCTTGCGCGATTGGAGCGGCCGATGTCTGATTAGCTAGTTGGTGGGGTAACGG
>F0OV55004JRLP7
AGAGTTTGATCCTGGCTCAGAACGAACGCTGGCGGCGTGCTTAACACATGCAAGTCGAACGTGAAAGGGACTTCGGTCCTGAGTAAAGTGGCGCACGGGTGAGTAACACGTGGATAATCTACCCGATGGACCGGGATAACACTTCGAAAGGGGTGCTAATACCGGATAAGCCCACAGGCTCTTTGGAGTTTGCGGGAAAAGGTGGGGACCTTCGGGCCTACTGTCATTGGATGAGTCCGCGGCCCATTAGCTAGTTGGTAGGGTAATGGCCTACCAAGGCAACG
>F0OV55004JQEW5
AGAGTTTGATCCTGGCTCAGAATGAACGCTGGCGGCGTGCTTAACACATGCAAGTCGTACGAGAAATCTTCAGCTTGCTGAAGAAAGTAAAGTGGCGCACGGGTGAGTAACGCGTGGGTAATCTACCCTCGAATTTGGGATAACATTGCGAAAGCGATGCTAATACCGGATAATATCCATTGAGCTTTGGTTTGGTGGATCAAAGGTGGCCTCTACATGTAAGCTACTGTTTGGGGATGAGCCCGCGTACCATTAG
>F0OV55004ILS05
AGAGTTTGATCCTGGCTCAGGATGAACGCTGGCGGCGTGCCTAATACATGCAAGTCGAACGCACCATTTCGGTGGTGAGTGGCGAACGGGTGAGTAACACGTAGATAACCTGCCCTTAAGACGAGGATAACCATTGGAAACGATGGCTAAGACTGGATAGGAATATTAGAGGCATCTCTGATATTTTAAAAGACCTAGCAATAGGTATGCTTAAGGAGGGGTCTGCGGCGCATTAGTTAGTTGGTGGGGTGATGGCCT
>F0OV55004H38PQ
AGAGTTTGATCCTGGCTCAGGATGAACGCTAGCGGCAGGCTTAACACATGCAAGTCGAGGGGTAACAGGGTGCTTGCACCGCTGACGACCGGCGCACGGGTGCGTAACGCGTATACAATCTACCTTTTACAGGGGCATAGCCCGGGGAAACCCGGATTAATATCCCATGGTATCATTTAGTGGCATCACTTGAATGATTAAAGCTTCGGCGGTAGAAGATGAGTATGCGTCCTATTAGTTAGTTGGTAAGGTAACGGCTTACCAAGG
>F0OV55004IFYV5
AGAGTTTGATCCTGGCTCAGGATGAACGCTGGCGGCGTGCCTAACACATGCAAGTCGAACGGGAATCCCTGGACTCGTCTGGGGAGGAGAGTGGCGTACGGGTGAGTAACACGTAGCTGACCTACCCTGGAGAGGGGGATAACTATTGGAAACGATAGCTAAAACCCCATACGCTCTTGATAATTTGAAAGTCAAGAGGAAAACTCCGGTGCTCTGGGATGGGGCTGCGGTCCATCAGCTAGTTGGTGCGGTAAAAGCGCACCAAGGCG
>F0OV55004IKVIG
AGAGTTTGATCCTGGCTCAGGACGAACGCTGGCGGCGTGCCTAATACATGCAAGTCGAGCGGGGCTGTCTGCGTGAGGCCTTCGGGCGGATCGCAGGGAGCCCAGCGGCGAACGGGTGCGTAACACGTGGGCAACCTGCCCCGAGGACCGGGATAACTCCGGGAAACCGGAGCTAATACCGGATAGGACGGCGGACCGCATGGTCCGCCGTGGAAAGGCGGCGCGAGCTGCCACCTCGGGATGGGCCCGCGGCCCATTAGCTAGTTGGTGGGGTAACCGG
>F0OV55004IU8ZS
AGAGTTTGATCCTGGCTCAGAACGAACGCTGGCGGCAGGCCTAACACATGCAAGTCGAGCGGCACCTTCGGGTGTAGCGGCGGACGGGTTAGTAACGCGTGGGAACGTGCCCTTTTCTACGGAATAGCCTCGGGAAACTGAGAGTAATACCGTATACGCCGGGTAACCGGGAAAGATTTATCGGAGAAGGATCGGCCCGCGTCTGATTAGGTAGTTGGTGGGGTAATGGCCTACCAAGCCTACGATCAGTAGCTGGTTTTAGAGGATGATCAGCAACACTGGG
>F0OV55004I4XP8
AGAGTTTGATCCTGGCTCAGAACGAACGCTGGCGGCATGCCTAACACATGCAAGTCGAACGGGATCCGGGGCTTCGGCTCCGGTGAGAGTGGCGGACGGGTGAGTAACGCGTGGGAACCTGCCCGGCGGTCGGGAATAACCGCGGGAAACCGCGGCTAATACCGGATACGCCCCCTTGGGGGGAAAGATTCATCGCCGTCGGAGGGGCCCGCGTCGGATTAGGTAGTTGGTGGGGTAACGGCCCACCAAGCCTGCGATCCGTAGCTGGTCTGAGAGGACGATCAGCC
>F0OV55004H8U8O
AGAGTTTGATCCTGGCTCAGGACGAACGCTGGCGGCGGGCTTAACACATGCAAGTCGCGGGAGAAGCTGCCCTTCGGGGCAGCGGAGACCGGCGGATGGGTGAGTAACGCGTAGGTAATTTGCCGTTAGGCCGGGGATAACCCACCGAAAGGTGAGCTAATACCGGATGATGCAGCGGCCCCGCATGGGGACAGTTGTTAAAGCCTTCGGGCGCCTAACGATGAGCCTGCGTGCCATTAGCTAGTTGGTAGGGTAACGGCCTACCAAGGCG
>F0OV55004IJFU3
AGAGTTTGATCCTGGCTCAGGACGAACGCTGGCGGCGTGCCTAATACATGCAAGTCGAGCGCGGGAAGCGTGCAGATCCCTTCGGGGTGATGCATGTGGAACGGGCGGCGAACGGGTGATTAACACGTGGGCAACCTGCCTGTAAGACCGGGATAACTCCGGGAAACCGGGGCTAATACCGGATAAGACCGAAGATCGCATGATCTTCGGGTGAAAGGCGGCATTCGCTGTCACTTACAGATGGGCCCGCGGCGCATTAG
>F0OV55004IF8OU
AGAGTTTGATCCTGGCTCAGGACGGACGCTGGCGGCGTGCCTAATACATGCAAGTCGAGCGGACCGAAGGGAGCTTGCTCCTTTAGGTTAGCGGCGGACGGGTGAGTAACACGTGGGCAACCTGCCCTGCAGACTGGGATAACTTCGGGAAACCGGAGCTAATACCGGATAACACCGAAAACCGCATGGTTTTCGGTTGAAAGGCGGCATTAGCTGTCACTGCAGGATGGGCCCGCGGCGCATTAGCTAGTTGGTGAGGTAACGGCTC
>F0OV55004IISYY
AGAGTTTGATCCTGGCTCAGGACGAACGCTGGCGGCGTGCCTAACACATGCAAGTCTACTCAGCAATGGGTGGCGAACGGGTGAGTAACGCGTAGACAATCTGCCCTTTAATCACGGATAACCTAGTGAAAACTGGACTAAAACGGGATGTGGTCGCGATATGGCATCATATGCGATCAAAGACGTAGTCGTTAAAGGAGGAGTCTGCGTAACATTAGCTAGTTGGTAAGGTAACGGCTTACCAAGGCGACGATGTTTAG
>F0OV55004JKW2O
AGAGTTTGATCCTGGCTCAGAACGAACGCTGGCGGCGTGCTTAACACATGCAAGTCGAACGAGAAAGGGACTTCGGTCCTGAGTAGAGTGGCGCACGGGTGAGTAACACGTGGATAATCTACCCAATGATTCGGAATAACACTTCGAAAGGGGTGCTAATACCGGATAAGCCCACAGGCTCTTCGGAGTTTGCGGGAAAAGGTGGGGACCTTCGGGCCTGCCGTCATTGGATGAGTCCGCGGCCCATTAGCTAGTTGGTAGGGTAATGGCCTACCAAGG
>F0OV55004JSU4X
AGAGTTTGATCCTGGCTCAGAACGAACGCTGGCGGCGTGCTTAACACATGCAAGTCGTACGAGAAAGTTTCCTTCGGGAGATGAGTAGAGTGGCGCACGGGTGAGTAACACGTGGATAATCTGCCCAATGGACCGGGATAACACTTCGAAAGGGGTGCTAATACCGGATAAGCCCACAGGCTCTTCGGAGCTTGCGGGAAAAGGTGGGGACCTTCGGGCCTGCCGTCATTGGATGAGTCCGCGGCCCATTAGCTAGTTGGTAGGGTAATGG
>F0OV55004IE3QU
AGAGTTTGATCCTGGCTCAGAACTAACGCTGGCGGCGTGCCTAACACATGCAAGTCGTACGAGAAAGTCGGCTTCGGCCGATGAGTAAAGTGGCGCACGGGTGAGTAACACGTGGATAACCTACCCTTAAGTCAGGAATAACCTACCGAAAGGTTGGCTAATACCTGATAACACCGCTCCATTCCGATGGATCGGTCAAAGATGGCCTCTGCTTGCAAGCTGTCGCTTCTGGATGGGTCCGCGTACCATTAGCTTGTTGGTAGGG
>F0OV55004IG3TV
AGAGTTTGATCCTGGCTCAGGACGAACGCTGGCGGCGTGCCTAACACATGCAAGTCAAAGGAAAGCGACTTCGGTCGTAAGTACTTGGCGCAAGGGTGAGTAAGGTATAGGTAATCTGCCCTTTGGACTGGGATAACTCCGAGAAATCGGTGACAATACCAGATGATGCAGCGGGACCGCATGGTCATGTTGTTAAAGATTTATCGCCAAAGGATGAGCCTATATTCCATCAGGTAGTTGGTAGGGTAACGGCCTACCAAG
>F0OV55004H8V7N
AGAGTTTGATCCTGGCTCAGAACGAACGCTGGCGGCATGCCTAACACATGCAAGTCGAACGCCCTGGTTCGCCAGGGAGTGGCGCACGGGTGAGTAACGCGTAGGCAACCTGCCCTTGTGACTGGAATAACCCACCGAAAGGCGGACTAATACCGGATAATATTTTGGATACGCATGTATTTAAAATCAAAGGTGCTGCAAAGTACCACACAAGGATGGGCCTGCGTTCCATTAGTTAGTTGGTAAGGTAACGGCTTACCAAGACAGCGA
>F0OV55004JG1PK
AGAGTTTGATCCTGGCTCAGGACGAACGCTGGCGGCAGGCTTAACACATGCAAGTCGAGCGCCCACTTCGGTGGGAGCGGCAGACGGGTGAGTAACGCGTGGGAACGTGCCCTTCGGTACGGAATAGCCCTGGGAAACTGGGTGTAATATCGTATACGACCTCCGGGTGAAAGATTTATCGCCGAAGGATCGGCCCGCGTTAGATTAGCTAGTTGGTGGGGTAAAGGCCTACCAAGGCGACGATCTATAGCTGTTCTGAGAGGAAGATCAG
>F0OV55004IGON3
AGAGTTTGATCCTGGCTCAGGACTAACGCTGGCGGTATGCATAACACATGCAAGTCGAGCGCCCCGCAAGGGGAGCGGCAGACGGGTGAGTAACACGTGGGAACGTACCCTGAACTACGGAACAGCTCCGGGAAACTGGAATTAATACCGTATGTGTCCTGAGGGACAAAGGTTTTACCGGTTCAGGATCGGCCCGCGTCCGATTAGCTAGTTGGTGGGGTAACGGCCTACCAAGGCGACGATCGGTAGCTGGTCTGAGAGG
>F0OV55004IS50I
AGAGTTTGATCCTGGCTCAGAACGAACGCTGGCGGCGCGTTTTAAGCATGCGAGTCGAGCGGTAAGCTAACTTCGGTTAGCCTAGAGCGGCGGACGGGTGAGTAACACGTGGATAATCTACCCCCTTGTTTGGGATAGCCTGTGGAAACATAGGGTAATACCAAATAATACTCTCTTATCATAAGATAAGAGAAGGAAAGGCGCTGAGGCGTCGCAAGAGGATGAGTCTGCGTCCCATTAGCTAGACGGCAGGGTAAAAGCCT
>F0OV55004IA50L
AGAGTTTGATCCTGGCTCAGAACGAACGCTGGCGGCGTGCTTAACACATGCAAGTCGGATGCGAAAGGGGCTTTCGGGCGCTGAGTAGCATGGCAGACGGGTGAGGAGTGCGTATCTGACGAAACTCAGGCTGGGGGATAGTCCCTCGAAAGGGGGTTGAATACCGCATGTGCTCAGGGATGTCATGTTCCTGAGGAAAGGTGGCCTCTCCATGGAAGCTGCTGGCCTGAGATCGGGATGCG
>F0OV55004I6JD0
AGAGTTTGATCCTGGCTCAGAACGAACGCTGGCGGCGTGTCTTAAGCATGCAAGTCGAGCGGCAAGGCGGGGCAACCCGCCCTAGAGCGGCGGACTGGTGAGTAACGCGTGGGTGATCTACCCTTCGGGATGGGGATAGTCATTAGAAATAGTGGGTAATACCGAATACGCTCGTCACTTCGGTGTGACGAGGAAAGGCGCCACGGCGCCACCCGAGGATGAGCCCGCGTCTCATTAGCTAGTTGGTGGGGTAATGGCTCACCAAGG
>F0OV55004IKCUW
AGAGTTTGATCCTGGCTCAGAACGAACGTTCGCGGCGCGCTTAACACATGCAAGTCGAACGAGAAAGTCCTTCGGGACGAGTACAGTGGCGCACGGGTGAGTAACACGTGGGTATCTACCTATTGGTGGGGGACAACATCTTGAAAAGGGTGCTAATACCGCATAAGTCCAGCAATGGGGAAAGGGGCTTCGGCCTCGCCAGTAGATGAGCCCGCGTCCCATCAGCTTGTTGGTAGGGTAATGGCTTACCAAGGCTACGACGGGTAGCTGGT
>F0OV55004JA5YP
AGAGTTTGATCCTGGCTCAGATTGAACGCTGGCGGTATGCTTAACACATGCAAGTCGAACGGTAACATAGAGAGCTTGCTCTCTGATGACGAGTGGCGGACGGGTGAGTAACGCGTGGGAATCTACCCATTAGTCGGGGACAACCTGGTGAAAACCAGGCTAATACCGGATGTGGTCTACGGACTAAAGGAGGGGATCTTCGGACCTTCCGCTAATGGATGAGCCCGCGTTAGATTAGCTAGATGGTGGGGTAATGGCCTACCA
>F0OV55004JM9Q8
AGAGTTTGATCCTGGCTCAGGATGAACGCTAGCGGCGCGCTTAATGCATGTAAGTCGAGCGATGAGGCCCTTCGGGGTACCTCAGCGGCAGACGGGTGAGTAACACGTGGATGACCTGCCCTCAAGTCCGGGATAACGGGTGGAAACATGCGCTAATACCGGATAGTCTGCTGGGGTCAAAGCCAGCAGTAAAGCGGTAGTGCTTGAGGAGGGGTCCGCGGCCCATCAGCTAGTTGGTAGGGTAACGGCCTACCAAGGCGAAGG
>F0OV55004JP22T
AGAGTTTGATCCTGGCTCAGGACGAACGCTGGCGGCGTGCCTAATACATGCAAGTCGAGCGGGGCTTTCTGCGTGAGGCCTTCGGGCGGATCGCAGGGGGCCCAGCGGCGAACGGGTGCGTAACACGTGGGCAACCTGCCCCGAGGACCGGGATAACTCCGGGAAACCGGAGCTAATACCGGATAGGACGGCGGACCGCATGGTCCGCCGTGGAAAGGCGGCGCGAGCTGCCACCTCGGGATGGGCCCGCGGCCCATTAGCTAGTTGGTGGGGTAACGGCCC
>F0OV55004JLB8Y
AGAGTTTGATCCTGGCTCAGGACGAACGCTGGCGGCAGGCCTAACACATGCAAGTCGAGCGAGATCTTCGGATCTAGCGGCGGACGGGTGAGTAACGCGTGGGAACGTACCCTCTTCTGCGGGATAGCCACTGGAAACGGTGAGTAATACCGCATACGCCCTTCGGGGAAGATTATCGGAGAGGGATCGGCCCGCGTTGGATTAGGTAGTTGGTGGGGTAAGTGGCCTACCAAGCCGACGATCCATAGCTGGTTTGAGAGG
>F0OV55004IOAYA
AGAGTTTGATCCTGGCTCAGATTGAACGCTGGCGGCATGCTTAACACATGCAAGTCGAACGGCAGCACGGGTGCTTGCACCTGGTGGCGAGTGGCGGACGGGTGAGTAATGCATGGAAATCTGCCCTGAGGTGGGGGACAACGTTGGGAAACTAACGCTAATACCGCATAACCTCTTTGGAGCAAAGCGGGGGATCTTCGGACCTCGTGCCTTGGGATGAGTCCATGTCGGATTAGCTAGTTGGTGGGGTAAAGGCCT
>F0OV55004JBHE9
AGAGTTTGATCCTGGCTCAGGATAAACGCTAGCGGCGTGCTTAACACATGCAAGTCGAGCGGGCGTAGCAATACGTCAGCGGCAGACGGGTGAGTAACGCGTGGGAACATACCTTTTGGTTCGGAACAACCCAGGGAAACTTGGGCTAATACCGGATAAGCCCTTACGGGGAAAGATTTATCGCCGAAAGATTGGCCCGCGTCTGATTAGCTAGTTGGTGAGGTAACGGCTCACCAAGGCGACGATCAGTAGCTGGTCTGAGAGG
>F0OV55004IYEYS
AGAGTTTGATCCTGGCTCAGAATGAACGCTGGCGGCGTGCCTAACACATGCAAGTCGAGCGAGAAAGGGACCTTCGGGTCCTGAGTAAAGCGGCGCACGGGTGAGTAACGCGTGGGTAACCTACCCATGAGTGGGGGATAACCAGCCGAAAGGCTGACTAATCCCGCATACGAACATCGGACTCAAGTTCGATGTGGAAAGATGGCCTCTACTTGTAAGCTATCGCTCTTGGATGGGCCCGCGTTGGATTAGCTTGTTGGTGG
>F0OV55004I0LDN
AGAGTTTGATCCTGGCTCAGAACGAACGCTGGCGGCGTGCTTAATACATGCAAGTCGAACGTGAAACCCTGGCTTGCCAGGGCGGAAAGTGGCGAACGGGTGAGTAACACGTAGATAATCTGCCCTCAAGCCCGGGATAACTATTCGAAAGGGTAGCTAATACCGGATAAAGTTGATTCACATAAGTGGATTAATGAAAGATTGCCTATTCTTGAAAGCAATTGTTTGGAGATGAGTTTGCGTACCATTAGCTTGTTGGTGGGTAAAGG
>F0OV55004IPBTQ
AGAGTTTGATCCTGGCTCAGATTGAACGCTGGCGGCGTGCCTAACACATGCAAGTCGAACGGACTCGGGGGGCAACTCCTGAGTTAGTGGCGGACGGGTGAGTAACACGTGGGTCATCTCCCCCCGAGTGAGGAATAAGCCTGCGAAAGCGGGTCTAATACCGCATAACACTCCGGGACACAAGTCTTCGGAGTCAAAGCCGCAAGGCGCTTGGGGATGAGCCTGCGTCCTATTAGCTAGTTGGTAGGGTAATGGCCTACCAAGGCAACG
>F0OV55004I4RIO
AGAGTTTGATCCTGGCTCAGGACGAACGCTGGCGGCGTGCCTAATACATGCAAGTCGAACGGAGGTCGCCATGCGGATCTCTTCGGAGAGAAGCGTGGCCATACCTCAGTGGCGAACGGGTGAGTAACACGTGGGTAACCTGCCTGTAAGTCGGGGATAACTGCGGGAAACCGCAGCTAATACCGGATAACACCGAAAACCGCATGGTTTTCGGTTGAAAGGCGGCTTTTAGCCGTCACTGCAGGATGGGCCCGCGGCGCATTAGCTAG
>F0OV55004JVVPL
AGAGTTTGATCCTGGCTCAGGATGAACGCTAGCGGCAGGCTTAATACATGCAAGTCGAACGGTAAGGTCTCTTCGGAGATACACGAGTGGCGCACGGGTGCGTAACGCGTATGCAACCTACCTTGAACTAGAGGATAGCCCCGAGAAATCGGGATTAATACTTTATAACAATATTTTCCGGCATCGGCGAATATTTAAAGCTCCGGCGGTTTAAGATGGGCATGCGTGACATTAGCTAGTTGGTGAGGTAACGGCTCACCAAGG
>F0OV55004IHMRP
AGAGTTTGATCCTGGCTCAGGGTGAACGCTGGCGGCGTGCTTGACACATGCAAGTCGAACGGTATGTGGCAACACATAGAGTGGCGAACGGGTGAGTAACACGTGGGAACGTACCTTCTGCAGGGGGATAACTGACCGAAAGGACAGCTAATACCGCATAAGACCGAGAGGAGAAAGGTGCAACAGCATCGGCAGAGGAGCGGCCCGCGGACCATCAGCTAGTTGGTGGGGTAAGAGCCTACCAAGGCAACGACGGA
>F0OV55004ISQZ4
AGAGTTTGATCCTGGCTCAGAACGAACGCTGGCGGCGTGCCTAACACATGCAAGTCGTACGTGAAATCTTCCTTCGGGTTGAGAGTAAAGTGGCGCACGGGTGAGTAACGCGTGGGTAATCTACCCATGGGTTCGGGATAACCGGCCGAAAGGCTGGCTAATACCGGATAATGTCACCGTACACAAGTCCGGTGACCAAAGGGGGCGTAAGCTTCCGCCGATGGATGAGCCCGCGTACCATTAGCTAGTTGGTAGGGTAATGGCCTACCAA
>F0OV55004JPDXU
AGAGTTTGATCCTGGCTCAGGACGAACGCTGGCGGCGTGCCTAATACATGCAAGTCGAGCGGGGCTTTCTGCGTGAGGCCTTCGGGCGGATCGCAGGGAGCCCAGCGGCGAACGGGTGCGTAACACGTGGGCAACCTGCCCCGAGGACCGGGATAACTCCGGGAAACCGGAGCTAATACCGGATAGGACGGCGGACCGCATGGTCCGCCGTGGAAAGGCGGCGCAAGCTGCCACCTCGGGATGGGCCCGCGGCCCATTAGCTAGTTGGTGGGGTAACGG
>F0OV55004IG41A
AGAGTTTGATCCTGGCTCAGATTGAACGCTGGCGGAATGCTTTACACATGCAAGTCGGGCGGCAGCATGGACTTCGGTCTGATGGCGAGCGGCGAACGGGTGAGTAATGCATCGGAACGTACCCAGTCGTGGGGGATAACTACGCGAAAGCGTAGCTAATACCGCATACGTCCTACGGGAGAAAGCAGGGGATCGCAAGACCTTGCGCGATTGGAGCGGCCGATGTCTGATTAGCTAGTTGGTGGGGTAAAGG
>F0OV55004JFHJ0
AGAGTTTGATCCTGGCTCAGATTGAACGCTGGCGGCATGCTTAACACATGCAAGTCGAACGGTAACAGGCCTTCGGGCGCTGACGAGTGGCGGACGGGTGAGTAATACATGGGAATCTGCCCTTAGGTGGGGGATAACGTTGGGAAACTAACGCTAATACCGCATAACCTCTTTGGAGCAAAGCGTGGGATCTTCGGACCACGTGCCAAAGGATGAGCCCATGTCTGATTAGCTAGTTGGTGAGGTAACGGCTCACCAAGGCG
>F0OV55004I5LVS
AGAGTTTGATCCTGGCTCAGGACGAACGCTGGCGGCGTGCCTAAGACATGCAAGTCGAGCGGGGGGATTGGGGGTTTTCCCTGGTCTCCTGAGCGGGCGGACGGGTGAGTAACACGTGGGTAACCTGCCCGGCAGTGGGGGATAACCCTGGGAAACTGGGGCTAATACCGCATACGGTCCGAGCCTCGCATGGGGCTTGGAAGAAAGGCCGTCCGATGGGGCGGTCGCTGCCGGAGGGGCCCGCGGCCCATCAGGTAGTTGGTGGGGTAACGGCCCACCAAGCCGACGACGGGTAGCCCGG
>F0OV55004IIZ0G
AGAGTTTGATCCTGGCTCAGGACGAACGCTGGCGGCGTGCCTAATGCATGCAAGTCGAACGAGAATATGTTGAAGTACTTGTACGAATATATATGACAGTGGCGAACGGGTGAGTAACGCGTGAACAACCAACCCTTCACAGGGGGACAACATCTGGAAACGGATGCTAATACCGCATATGCTCACAGTACCGCATGGTACAGTGAGGAAAACTCCGGTGGTGAAGGACGGGTTCGCGTTCCATTAGTTAGTAGGTGGGGTAACGG
>F0OV55004JEN4D
AGAGTTTGATCCTGGCTCAGGACGAACGCTGGCGGCGTGCTTAACACATGCAAGTCGAACGGAAAGGCCCTTGCTTGCAGGGGTACTCGAGTGGCGAACGGGTGAGTAACACGTGGGTGATCTGCCTTGTACTTCGGGATAAGCCTGGGAAACTGGGTCTAATACCGGATAGGACCATGCTTTAGTGTGTGTGGTGGAAAGTTTTTTCGGTACAAGATGAGCCCGCGGCCTATCAGCTTGTTGGTGGGGTAATGGCCTACCAAGGCGACGACGGGTAG
>F0OV55004IFC4H
AGAGTTTGATCCTGGCTCAGAACGAACGCTGGCGGCGTGCTTAACACATGCAAGTCGAACGTGAAAGGGACTTCGGTCCTGAGTAAAGTGGCGCACGGGTGAGTAACACGTGGATAATCTACCCGATGGACCGGGATAACACTTCGAAAGGGGTGCTAATACCGGATAAGCCCACAGGCTCTTTGGAGTTTGCGGGAAAAGGTGGGGACCTTCGGGCCTACTGTCATTGGATGAGTCCGCGGCCCATTAGCTAGTTGGTAGGGTAATGGCCTACCAAGGCAACG
>F0OV55004ISS3Z
AGAGTTTGATCCTGGCTCAGGATGAACGCTAGCGGCGCGCTTAATGCATGTAAGTCGAGCGATGAGTTTCTTCGGAGACATCAGCGGCAGACGGGTGAGTAACACGTGGATGACCTGCCCTCAAGACTGGGATAACGGGTGGAAACATGCGCTAATACCGGATAGGCTCTCGGGGTCGCAACCGGGAGTAAAGCTACGGTGCTTGAGGAGGGGGTTCCCGCGGGCCCCATCAGCTAGTTGGTAGGGTAACGGCCTACCAAGGCGAAGG
>F0OV55004ICP1P
AGAGTTTGATCCTGGCTCAGGACGAACGCTGGCGGCGTGCCTAATACATGCAAGTCGAGCGGACCGATGGGAGCTTGCTCCTTTAGGTTAGCGGCGGACGGGTGAGTAACACGTGGGCAACCTGCCCTGCAGACTGGGATAACTTCGGGAAACCGGAGCTAATACCGGATAACACCGAAAACCGCATGGTTTTCGGTTGAAAGGCGGCTTTTAGCTGTCACTGCAGGATGGGCCCGCGGCGCATTAGCTAGTTGGTGGGGTAACGGCCCACCAAGGCG
>F0OV55004H338U
AGAGTTTGATCCTGGCTCAGAACGAACGCTGGCGGCATGCCTAACACATGCAAGTCGAACGGGATCCACCTTTCGGGGTGGTGAGAGTGGCGGACGGGTGAGTAACGCGTGGGAACCTGCCCAGTGGTGGGGGATAACTGCGGGAAACTGCAGCTAATACCGCATGAGCCCGAGAGGGGAAAGATTTATCGCCATTGGAGGGGCCCGCGTTCGATTAGGTGGTTGGTGAGGTAAAGGCTCACCAAGCCGACGATCGATAGCTGGT
>F0OV55004IKNCN
AGAGTTTGATCCTGGCTCAGATTGAACGCTGGCGGCATGCTTAACACATGCAAGTCGAACGGTAACAGGGGCTTCGGCCCGCTGACGAGTGGCGGACGGGTGAGTAATGCATAGGAATCTGCCCAGTAGTGGGGGACAACTACCGGAAACGGTAGCTAATACCGCATACGACCTACGGGTGAAAGTGGGGGACTTCGGCCTACGACCGCTACGTTGATGGAGCCGTACGTGTCGAGGATTAGCTAGTTGGT
>F0OV55004IU1FP
AGAGTTTGATCCTGGCTCAGGACGAACGCTGGCGGCGTGCCTAACACATGCAAGTCTACTCAGCAATGGGTGGCGAACGGGTGAGTAACGCGTAGACAATCTGCCCTTTAATCACGGATAACCTAGTGAAAACTGGACTAATACGGGATATTATCACTGATCGGCATCGATGGTGATGAAAGACTACGGGTCGTTAAAGGATGAGTCTGCGTATCATTAGCTAGTTGGCGGGGTAACGGCCCACCAAGGCAACG
>F0OV55004IOKBR
AGAGTTTGATCCTGGCTCAGATTGAACGCTGGCGGCAGGCCTAACACATGCAAGTCGAGCGAGAAAGTTCTTCGGAATGAGTACAGCGGCGGACGGGTGCGTAACGCGTAGGAATCTACTTGGTAGTGGGGGACAACATGGGGAAACTCATGCTAATACCGCATACGCCCTACGGGGGAAAGCGGGGGACCTTCGGGCCTCGTGCTATCAGATGAGCCTGCGTAAGATTAGCTAGTTGGTAGGGTAAAGGCCTACCAAGGCGACGAT
>F0OV55004IZ2JR
AGAGTTTGATCCTGGCTCAGAACGAACGCTGGCGGCGTGCCTAACACATGCAAGTCGAACGAGAAAGGGACTTCGGTCCTGAGTAGAGTGGCGCACGGGTGAGTAACACGTGGATAATCTGCCTGATAATCCGGGATAACCTCTCGAAAGAGGAGCTAATACCGGATAAGCCCACAGCCTCCTCGGAGGCAGCGGGAAAAGATGGCCTCTTCATGAAAGCTATTGTTATCAGATGAGTCCGCGGTCCATTAG
>F0OV55004INSR2
AGAGTTTGATCCTGGCTCAGGACGAACGCTGGCGGCGTGCCTAATACATGCAAGTCGAGCGGGGCTGTCTGCGTGAGGCCTTCGGGCGGATCGCAGGGAGCCCAGCGGCGAACGGGTGCGTAACACGTGGGCAACCTGCCCCGAGGACCGGGATAACTCCGGGAAACCGGAGCTAATACCGGATAGGACGGCGGACCGCATGGTCCGCCGTGGAAAGGCGGCGCGAGCTGCCACCTCGGGATGGGCCCGCGGCCCATTAGCTAGTTGGTGGGGTAACCGG
>F0OV55004IWCIO
AGAGTTTGATCCTGGCTCAGAACGAACGCTGGCGGCGCGTTTTAAGCATGCAAGTCGAACGGTATATAGTCTTCGGATTATAGAGAGTGGCGAACGGGTGAGTAACACGTAGATAATCTACCTTGAAGTGGGGGATAGTCCATGGAAACATGGAGTAATACCGCATATGTCTTTGGATGAAAGTTCCAATTGGAACGCTTTGAGATGAGTCTGCGGCTCATTAGCTTGTTGGTGGGGTAAAGGCCTACCAAGGCAGCGA
>F0OV55004I30WN
AGAGTTTGATCCTGGCTCAGGATGAACGCTGGCGGCGTGTCTAAGGCATGCAAGTCGAATGGGTTAGACCCATGGCAAACGGGTGAGTAACACATTGGTAACCTACCCCGAAGTGTGGCATAATCAGCCGAAAGGTTGGATAATTCCACGTGTGCTCTGACAATTATGTTGTTAGAGTAAAGATTTATCGCTTCGGGAGGGGCCTATGGCCTATCAGCTAGTTGGTAAGGTAAAAGCTTACCAAGGCTACGACGGGTAGCGGG
>F0OV55004J0O3D
AGAGTTTGATCCTGGCTCAGAACGAACGCTGGCGGCGTGCTTAACACATGCAAGTCGAACGAGAAAGCTTCCTTCGGGAAGTAAGTAGAGTGGCGCACGGGTGAGTAACACGTGGATAATCTACCCGATGATCTGGGATAACATTCCGAAAGGGGTGCTAATACCGGATAAGCCCACATTTCCTTCGGGTTATGCGGGAAAAGGTGGGGACCTTCGGGCCTACCGTCATCGGATGAGTCCGCGGCCCATTAGCTAGTTGGTAGGGTAATGGCCTACCAAGG
>F0OV55004H7HAE
AGAGTTTGATCCTGGCTCAGATTGAACGCTGGCGGCATGCTTAACACATGCAAGTCGAACGGCAGCACGGGTGCTTGCACCTGGTGGCGAGTGGCGGACGGGTGAGTAACGCGTGGGAATCTGCCCATCAGTGGGGGACAACTTGGGGAAACTCAAGCTAATACCGCATAATCTCTACGGAGTAAAGGCTTCGGCCGCTGATGGATGAGCCCGCGTTGGATTAGCTAGTTGGTAGGGTAAAGGCCTACCAAGGCGACG
>F0OV55004IF6F6
AGAGTTTGATCCTGGCTCAGGATGAACGCTAGCGGGAGGCTTAACACATGCAAGTCGAGGGGTAGGGTAGCAATACCTGAGACCGGCGCACGGGTGAGTAACGCGTATGCAACCTGCCCTTTACAGGGGGATAGCCCATGGAAACGTGGATTAATACCCCATGGTACCATACCACGGCATCGTGGTTTGGTTAAAGTTACAGCGGTAAAGGATGGGCATGCGTGGCATTAGATTGTTGGCGGGGTAACGCCACCAAGTCTTCGATGCCTAGGGG
>F0OV55004JMWPO
AGAGTTTGATCCTGGCTCAGAGCGAACGCTGGCGGCAGGCTTAACACATGCAAGTCGAGCGCCCGTAGCAATACGGGAGCGGCAGACGGGTGAGTAACACGTGGGAACGTGCCCTTTGGTTCGGAACAACCCAGGGAAACTTGGGCTAATACCGGATACGCCCTTACGGGGAAAGATTTATCGCCGAAGGATCGGCCCGCGTCTGATTAGCTAGTTGGTGGGGTAACGGCCCACCAAGGCGACGATCAGTAGCTGGTCTGA
>F0OV55004JL5FT
AGAGTTTGATCCTGGCTCAGAACGAACGCTGGCGGCGCGTTTTAAGCATGCAAGTCGAACGGTTCTTCGCAAGAAGAGTAGTGGCAAACGGGTGAGTAACACGTAAGTAACCTGTCCCTAAGTGGGGAATAATTCGCCGAAAGGCGGACTAATACCTCATGTGATGGTTCTTTAAAAGAAGAACCATTAAAGCCTTCGGGCGCTTGGGGAGGGGCTTGCGCCCGATTAGCTTGTTGGTGGGGTAACGGCCTACCAAGGCTACAATCGGTAGCTGGTCTGAGAGGACG
>F0OV55004IVBU0
AGAGTTTGATCCTGGCTCAGAACAAACGCTAGCGGCGTGCCTAACACATGCAAGTCAGACGAGAAAGTTCGCTTCGGCGAATGAGTAGAGTGGCGCACGGGTGAGTAACGCGTGGACAATCTGCCCTAGAGTTAGGAATAACCCACCGAAAGGTGGGCTAATACCCAATAATGCTATACTTCTTCGGGAGTATAGCCAAAGATGGCCTCTGTTTACAAGCTATCGCTCAAGGATGAGTTCGCGTACCATTAGCTTG
>F0OV55004JBTTT
AGAGTTTGATCCTGGCTCAGAACGAACGCTGGCGGCGCGTTTTAAGCATGCAAGTCGAGGGGTAGAGAATCTTCGGATTCTTGAGACCGGCGAACGGGTGAGTAACACGTAGGTGATCTACCGTGAGGCTGGGGATAGCCTGTGGAAACACAGGGTAATACCGAATGAGCTCCACATACTATGGTGAGTGGAGGAAAGGCGCTTCGGCGCCGCCTTATGATGAGCCTGCGGCTGATTAGTTAGTTGGTGGGGTAACGGCCT
>F0OV55004JDVZ5
AGAGTTTGATCCTGGCTCAGGACGAACGCTGGCGGCGTGCTTAACACATGCAAGTCTAGGGGAAAGTGGTCTTCGGATCGCAAGTATACTGGCGAACGGGTGAGTAACACGTAGGTAATCTACCTTCGAGATTGGGATAACGTCGAGAAATTGACGCTAATACCGAATGATGCCTCGGTAGTTAATATCGGGATGAAAGATGGGGATCTTCGGACCTATCGCTTGAAGATGAGCCTGCGTCTGATTAGCTTGTTGGTAGGG
>F0OV55004ISV4Z
AGAGTTTGATCCTGGCTCAGGATTAACGCTAGCGGCAGGCCTAACACATGCAAGTCGAGGGGCAGCACGGGGTAGCAATACTCTGGTGGCGACCGGCGCACGTGTGAGTAACGCGTGGGAATCTACCCTATAGTTGGGGACAACATATGGAAACGTATGCTAATACCGAATATGCTCTACGGAGTAAAGGAGCCCTCTTCTTGAAAGGTTTTGCTATAGGATGAGCCCGCGTAGGATTAGCTAGTTGGTAAGGTAATGGCTT
>F0OV55004IBF0T
AGAGTTTGATCCTGGCTCAGAATGAACGCTAGCGGTGCGCCTAACACATGCAAGTCGAGCGATATAGCGGCGAACGGGTGAGTAACACGTTGGAACCTGCCTCGAACTCAGGGATAGCCATCCGAAAGGATGATTAATACCGGATAGTCCCGAAAGGGTAAAGATTTTTCGGTTCGAGAGGGGCCTGCGGCCTATCAGCTAGTTGGTAAGGTAATGGCTTACCAAGGCTATGACGGGTAACTGGTGTGAGAGCATGACCAGT
>F0OV55004IHAU6
AGAGTTTGATCCTGGCTCAGGACGAACGCTGGCGGCGTGCCTAATACATGCAAGTCGAGCGGAGTTCATGGTTGGAAGCCTTCGGGCGGAAGCCCATGAACTTAGCGGCGGACGGGTGAGTAACACGTGGGCAACCTGCCCGTAAGACGGGGATAACTGACGGAAACGTCAGCTAAGACCGGATAGTCGGAGGGAGGGCATCCTTTCTTCGGGAAAGGACGGAGCAATCTGTCGCTTACGGATGGGCCCGCGGCGCATTAGCTAGTTGGTGGGGTAACGG
>F0OV55004IDIP1
AGAGTTTGATCCTGGCTCAGGACGAACGCTGGCGGCGTGCCTAACACATGCAAGTCTACTCAGCAATGGGTGGCGAACGGGTGAGTAACGCGTAGACAATCTGCCCTTTAATCACGGATAACCTAGTGAAAACTGGACTAACACGGGATGTGGTCGCGATATGGCATCATATGCGATCAAAGACGTAGTCGTTAAAGGAGGAGTCTGCGTAACATTAGCTAGTTGGTAAGGTAACGGCTTACCAAGGCGACGATGTTTAG
>F0OV55004I1G25
AGAGTTTGATCCTGGCTCAGGATGAACGCTAGCGGCAGGCCTAACACATGCAAGTCGAGGGGCAGCGGGAGTAGCAATACTTGCCGGCGACCGGCGCACGGGTGCGTAACGCGTATGGAACCTACCCACCGCAGGGGGATAGCCCGCCGAAAGGCGGATTAATACCCCATGGCCCCCCGGTCCGGCATCGGGCTGGGGGTAAAGGAGCGATCCGGGGGTGGATGGTCATGCGTGCCATTAGCTAGTTGGCGGGGTAACGGCCCACCAAGGCGACGATGGGG
>F0OV55004INZCF
AGAGTTTGATCCTGGCTCAGGACGAACGCTGGCGGCGTGCCTAACACATGCAAGTCTACTCAGCAATGGGTGGCGAACGGGTGAGTAACGCGTAGACAATCTGCCCTTTAATCACGGATAACCTAGTGAAAACTGGACTAAAACGGGATGTGGTCGCGATATGGCATCATATGCGATCAAAGACGTAGTCGTTAAAGGAGGAGTCTGCGTAACATTAGCTAGTTGGTAAGGTAACGGCTTACCAAGGCGACGATGTTTAG
>F0OV55004IC2RE
AGAGTTTGATCCTGGCTCAGAACGAACGTTAGCGGCGTGCTTAACACATGCAAGTCGAACGAGAAAGTATCTTCGGATATGAGTAGAGTGGCGCACGGGTGAGTAACACGTGGGTAACCTGCCCTTTGGAGGGGGACAACATCTGGAAACGGATGCTAATACCGCATAAGTCGTCTTCGGACGGGAAAGGTGGCTTCGGCTACCGCCAGAGGATGGGCCCGCGTCCCATCAGCTAGTTGGTAAGGTAACGGCTTACCAAGGCAACGACGGGTAG
>F0OV55004IZS1K
AGAGTTTGATCCTGGCTCAGAACGAACGCTGGCGGCGCGTTTTAAGCATGCAAGTCGGACGGTAGTAACCCTTCGGGGTTATTAGAGTGGCGAACGGGTGAGTAACACGTAGATAATCTACCTTGAGGTTGGGGATAGCCTGTGGAAACACAGGGTAATACCGAATAAGCCCTATGGGGGAAAGGTGCCAAGGCACCGCCTTAGGATGAGTCTGCGGCTCATTAGTTAGTTGGTGGGGTAAAGGCCTACCAAGGCGACGATGAGTAGCCGGCCTGAGAGGGTGGACGG
>F0OV55004H25YQ
AGAGTTTGATCCTGGCTCAGAGTGAACGCTGGCGGCAGGCCTAACACATGCAAGTCGAACGGCAGCACAGCAGTAGCAATACTGTGGGTGGCGAGTGGCGGACGGGTGAGGAATGCATCGGAATCTGCCTATTTGTGGGGGATAACGTAGGGAAACTTACGCTAATACCGCATACGACCTACGGGTGAAAGTGGGGGACCGCAGGGCCTCACGCAGATAGATGAGCCGATGCCGGATTAGCTAGTTGGCGGGG
>F0OV55004ICUF4
AGAGTTTGATCCTGGCTCAGGACGAACGCTGGCGGCGTGCCTAATACATGCAAGTCGAGCGGACCGAAGGGAGCTTGCTCCTTTAGGTTAGCGGCGGACGGGTGAGTAACACGTGGGCAACCTGCCCTGCAGACTGGGATAACTTCGGGAAACCGGAGCTAATACCGGATAACACCGAAAACCGCATGGTTTTCGGTTGAAAGGCGGCATTAGCTGTCACTGCAGGATGGGCCCGCGGCGCATTAGCTAGTTGGTGAGGTAACAGCT
>F0OV55004ITFKQ
AGAGTTTGATCCTGGCTCAGGATGAACGCTAGCGGCAGGCTTAACACATGCAAGTCGAGGGGCAGCACGTCTTCGGATGGTGGCGACCGGCGCACGGGTGCGTAACGCGTATACAATCTACCTTTTACAGGGGCATAGCCCGGGGAAACCCGGATTAATATCCCATGGTATCATTTAGTGGCATCACTTGAATGATTAAAGTTTCGGCGGTAAAAGATGAGTATGCGTCCTATTAGTTAGTTGGTAAGGTAACGGCTTACCAAGGCAGCG
>F0OV55004I2FP6
AGAGTTTGATCCTGGCTCAGGACGAACGCTGGCGGCGTGCCTAACACATGCAAGTCTACTCAGCAATGGGTGGCGAACGGGTGAGTAACGCGTAGACAATCTGCCCTTTAACCACGGATAACCTAGTGAAAACTGGACTAAAACGGGATGTGGTCGCGATATGGCATCATATGCGATCAAAGACGTAGTCGTTAAAGGAGGAGTCTGCGTAACATTAGCTAGTTGGTAAGGTAACGGCTTACCAAGGCGACGATGTTTAG
>F0OV55004JTKGI
AGAGTTTGATCCTGGCTCAGGATGAACGCTGGCGGCGTGCCTAATACATGCAAGTCGAACGCACCATTTCGGTGGTGAGTGGCGAACGGGTGAGTAACACGTAGATAACCTGCCCTTAAGACGAGGATAACCATTGGAAACGATGGCTAAGACTGGATAGGAATATTAGAGGCATCTCTGATATTTTAAAAGACCTAGCAATAGGTATGCTTAAGGAGGGGTCTGCGGCGCATTAGTTAGTTGGTGGGGTGATGGCCT
>F0OV55004IUTQ1
AGAGTTTGATCCTGGCTCAGGACGAACGCTGGCGGCGTGCCTAACACATGCAAGTCTACTCAGCAATGGGTGGCGAACGGGTGAGTAACGCGTAGACAATCTGCCCTTTAATCACGGATAACCTAGTGAAAACTGGACTAACACGGGATGTGGTCGCGATATGGCATCATATGCGATCAAAGACGTAGTCGTTAAAGGAGGAGTCTGCGTAACATTAGCTAGTTGGTAAGGTAACGGCTTACCAAGGCGACGATGTTTAG
>F0OV55004I9DBL
AGAGTTTGATCCTGGCTCAGAACGAACGCTGGCGGCAGGCTTAACACATGCAAGTCGAACGAAGCCTTCGGGCTTAGCGGCGGACGGGTGAGTAACGCGTGGGAACGTGCCCTTCACTACGGAATAGTCCCTGGAAACGGGGTTTAATACCGTATACGCCCTTCGGGGAAAGATTATCGGTGAAGGATCGGCCGCGTCTGATTAGGTAGTTGGTGGGTAATGGCCTACCAAGCCGACGATCAGTAGCTGGTTTGAGAGGATGATCAGCCACACTGGG
>F0OV55004JN7V6
AGAGTTTGATCCTGGCTCAGGACGAACGCTGGCGGCGTGCTTAATACATGCAAGTCGAGCGTGAAAGTCCCTTCGGGGATGAGTAAAGCGGCGCACGGGTGAGGAACACGTAGATTATCTGCCCCTGAGACTGAGATAACCCTGGGAAACCGGGGCTAATACCGGATGAAGCATCATTATTGGTTTAATGACGTTAAAGTGGCGCAAGTCACACTTGGGGATGAGTCTGCGACCTATCAGCTAGTTGGCGGTGTAATGG
>F0OV55004IOHW8
AGAGTTTGATCCTGGCTCAGGATGAACGCTAGCGGGAGGCTTAACACATGCAAGTCGAGGGGCAGCACGAGGTAGCAATACTTTGGTGGCGACCGGCAGACGGGTGAGTAACGCGTATGTAACCTGCCCTGTACAGGGGGATAACCCGGAGAAATTCGGACTAATATCCCATGGTAATATTGGAAGGCATCTTCTGATATTTAAAGTTCCGGCGGTACAGGAGGGGCATGCGTAACATTAGCTGGTTGGTAAGGTAACGGCTTACCAAGGCGA
>F0OV55004ITMB7
AGAGTTTGATCCTGGCTCAGGATGAACGCTAGCGGCAGGCTTAACACATGCAAGTCGAGGGGTAACAGGTAAAAGCTTGCTTTTTATGCTGACGACCGGCGCACGGGTGAGTAACGCGTATGCAACCTACCTTTAACAGGAGGATAGCCCCGAGAAATCGGGATTAATACTCCATATCATATTTGAATCGCATGGTTTAAATATAAAAGCTCCGGCGGTTAAAGATGGGCATGCGTGACATTAGTTAGTTGGTGAGGTAACGGCT
>F0OV55004IA4J8
AGAGTTTGATCCTGGCTCAGGACGAACGCTGGCGGCGTGCCTAATACATGCAAGTCGAGCGCGTGAAACTTACCGAAGCCTTCGGGCGGACGTAAGTGGAACGAGCGGCGGACGGGTGAGTAACACGTGGGCAACCTGCCTGTAAGACCGGGATAACTTCGGGAAACCGGAGCTAATACCGGATAACACCGAAAACCGCATGGTTTTCGGTTGAAAGGCGGCTTTTAGCTGTCACTGCAGGATGGGCCCGCGGCGCATTAGCTAGTTGGTGAGGTAACGGCT
>F0OV55004IFDAP
AGAGTTTGATCCTGGCTCAGGATGAACGCTAGCGGTGCGCCTAACACATGCAAGCCGAGCGATATAGCGGCGAACGGGTGAGTAACACGTTGGAACCTGCCTCGAACTCAGGGATAGCCATCCGAAAGGATGATTAATACCGGATAGTCCCGAAAGGGTAAAGATTTTTCGGTTTGAGAGGGGCCTGCGGCTTATCAGCTAGTTGGTAAGGTAATGGCTTACCAAGGCTATGACGGGTAACTGGTGTGAGAGCATGACCAGT
>F0OV55004IXA7Y
AGAGTTTGATCCTGGCTCAGATTGAACGCTGGCGGCATGCTTTACACATGCAAGTCGAACGGCAGCGTGGGTGCTTGCACCTGATGGCGAGTGGCGAACGGGTGAGTAATGTATCGGAACGTATCCGGAAGTGGGGGATAGCTCGGCGAAAGCCGGATTAACACCGCATATGCCCTGAGGGGGAAAGGGGGGATCCGCAAGGACCTCTCGCTTTCGGAGCGGCCGATATCAGATTAGCTAGTTGGTGGGGTAAAGGCCC
>F0OV55004IQMTV
AGAGTTTGATCCTGGCTCAGGACGAACGCTGGCGGCGTGCCTAACACATGCAAGTCGAGCGGGGTAAATTGAGTGGTTTTCCACGAGATTTACCCAGCGGCGGACGGGTGAGTAACACGTAGGCAACCTACCCACCACACGGGGGATAGCCCTGGGAAACCGGGGGTAATACCTGATACCTTTACTGGTCGCATGGCTGGTAAAGAAAGCGATTTAGCGGTGGTGGATGGGCCTGCGGCCCATCAGCTAGTTGGCGGGGTAACGGCCACCAAGGCGACGACGGGTAGCCGG
>F0OV55004IMQXP
AGAGTTTGATCCTGGCTCAGAATGAACGCTGGCGGTAGGCTTAACACATGCAAGTCGGACGGAAACGATAGATTAGCTTGCTATTCTAGGCGTCGAGTGGCGGACGGGTGAGTAACGCGTGGGAATCTACCCTATAGTTGGGGACAACATATGGAAACGTATGCTAATACCGAATATGCTCTACGGAGTAAAGGAGCCCTCTTCTTGAAAGGTTTCGCTATAGGATGAGCCCGCGTAGGATTAGCTAGTTGGTAGAGTAGCGT
>F0OV55004I8W8U
AGAGTTTGATCCTGGCTCAGATTGAACGCTGGCGGAATGCTTTACACATGCAAGTCGGGCGGCAGCATGGACTTCGGTCTGATGGCGAGCGGCGAACGGGTGAGTAATGCATCGGAACGTACCCAGTCGTGGGGGATAACTACGCGAAAGCGTAGCTAATACCGCATACGTCCTACGGGAGAAAGCAGGGGATCGCAAGACCTTGCGCGATTGGAGCGGCCGATGTCTGATTAGCTTGTTGGTGGGTAACGG
>F0OV55004IKJ99
AGAGTTTGATCCTGGCTCAGGACGAACGCTGGCGGAGTGCTTAATACATGCAAGTCGGACGAGAAAGCGGTCTTCGGACTGTGAGTAAAGTGGCGAACGGGTGAGTAAAACGTAGGAATCTACCTTAGGGATGGGGATAACGCTGGGAAACCGGCGCTAAGACCCGATAAGCAGAGATGTGAAATACGGCCACACAGGTGGCGGTAGCCGTAAGAGGAGCCTGCGCCCCATTAGCTTGTTGGCGGGATAAGAGCCCACCAAGGCG
>F0OV55004IH4O7
AGAGTTTGATCCTGGCTCAGAACGAACGCTGGCGGCATGCCTAACACATGCAAGTCGAACGGATGGTGGCAACACCATTAGTGGCGGACGGGTGCGTAACGCGTGGGAACCTGCCCTGAAGTTCGGAATAACTGCGGGAAACTGCAGCTAATACCGGATGTGGCCTGTGGGCCAAAGGGGAAACTCGCTTCAGGAGGGGCCCGCGTCCGATTAGCTAGTTGGCGGGGTAACGGCCCACCAAGGCGATGATCGGTAGCT
>F0OV55004H9TV0
AGAGTTTGATCCTGGCTCAGGACGAACGCTGGCGGCAGGCCTAACACATGCAAGTCGAGCGAGATCTTCGGATCTAGCGGCGGACGGGTTAGTAACGCGTGGGAATATGCCCTTTGGTACGGAATAGCCTCGGGAAAATGGGAGTAATACCGTATGAGCCCTTCGGGGGAAAGATTTATCGCCAAAGGATTAGCCCGCGTTGGATTAGATAGTTGGTGGGGTAATGGCCTACCAAGTCGACGATGCATAGCTGGTTTGAGAGG
>F0OV55004JB0OK
AGAGTTTGATCCTGGCTCAGGACGAACGCTGGCGGCGTGCCTAATGCATGCAAGTCGAACGAGAATATGTTGAAGTACTTGTACGAATATATATGACAGTGGCGAACGGGTGAGTAACGCGTGAACAACCAACCCTTCACAGGGGGACAACATCTGGAAACGGATGCTAATACCGCATATGCTCACAGTACCGCATGGTACAGTGAGGAAAACTCCGGTGGTGAAGGACGGGTTCGCGTTCCATTAGTTAGTAGGTGGGGTAACCGG
>F0OV55004H41UZ
AGAGTTTGATCCTGGCTCAGGACGAACGCTGGCGGCGTGCCTAACACATGCAAGTCGAACGGTAACAGGCAGAAGCTTGCTTCTGCGCTGACGAGTGGCGGACGGGTGAGTAACGCATAGGAATCTGCCCAGTAGTGGGGGACAACTACCGGAAACGGTAGCTAATACCGCATAATCTCTACGGAGGAAAGCCTTCGGGCGCTATTGGATGAGCCTATGTCAGATTAGCTTGTTGGTGGGGTAAAGGCCTACCAAGGCTACG
>F0OV55004JHXHL
AGAGTTTGATCCTGGCTCAGGATGAACGCTGGCGGCGTGCCTAACACATGCAAGTCGAGCGATAAACAGTGGATGGAATTCTTCGGAAGGAAAGAAACTGTTGAAAGCGGCGGACGGGTGAGTAACGCGTGGGCAACCTACCCACCACACGGGGATAGCCCTGGGAAACCGGGGGTAATACCCGATACCTTTACTGGTCGCATGGCTGGTAAAGAAAGCGATTTAGCGGTGGTGGATGGGCCTGCGGCCCATCAGCTAGTTGGCGGGGTAACGCCCACCAAGG
>F0OV55004JXU2S
AGAGTTTGATCCTGGCTCAGAACGAACGCTGGCGGCGTGCTTAACACATGCAAGTCGAACGTGAAAGGGACTTCGGTCCTGAGTAAAGTGGCGCACGGGTGAGTAACACGTGGATAATCTACCCGATGGACCGGGATAACACTTCGAAAGGGGTGCTAATACCGGATAAGCCCACAGGCTCTTTGGAGTTTGCGGGAAAAGGTGGGGACCTTCGGGCCTACTGTCATTGGATGAGTCCGCGGCCCATTAGCTAGTTGGTAGGGTAATGGCCTACCGTGGCGA
>F0OV55004IFKP2
AGAGTTTGATCCTGGCTCAGGATGAACGCTAGCGGTGCGCCTAACACATGCAAGTCGAGCGATATAGCGGCGAACGGGTGAGTAACACGTTGGAACCTGCCTCGAACTCAGGGATAGCCATCCGAAAGGATGATTAATACCGGATAGTCCCGAAAGGGTAAAGATTTTTCGGTTCGAGAGGGGCCTGCGGCCTATCAGCTAGTTGGTAAGGTAATGGCTTACCAAGGCTATGACGGGTAACTGGTGTGAGAGCATGACCAGT
>F0OV55004JM0Z8
AGAGTTTGATCCTGGCTCAGGACGAACGCTGGCGGCGTGGATTAGGCATGCAAGTCGAAAGGGTTTAGACCCTTGGCGAACGAGTTAGTAATACGTAGGTACATCCCTCTGACTCGGTCATAACTTCGCGAAAGCGGAGATAATTACCGATAGTCTCGCAAGAGTAAAGGTTCGACGCAAGTCGGACCGGTGAGAGAGTGGCCTGCGCCCTATCAGCTAGTTGGTGAGGTAACGGCCCACCAAGGCGATGACGGGTA
>F0OV55004I3X5M
AGAGTTTGATCCTGGCTCAGAACGAACGCTGGCGGCAGGCCTAACACATGCAAGTCGAGCGAGATCTTCGGATCTAGCGGCGGACGGGTTAGTAACGCGTGGGAATATGCCCTTTGGTACGGAATAGCCTCGGGAAACTGGGAGTAATACCGTATGAGCCCTTCGGGGGAAAGATTTATCGCCAAAGGATTAGCCCGCGTTGGATTAGATAGTTGGTGGGGTAATGGCCTACCAAGTCGACGATCCATAGCTGGTTTGA
>F0OV55004IR0H5
AGAGTTTGATCCTGGCTCAGGATGAACGCTAGCTGGAGGCTTAATACATGCAAGTCGAGCGGGATTGTCTCAGCAACGGGACATGAGAGCGGCGCACGGGTGCGTAACGCGTATGCAACCTGCCTTATGCAGGGGGATAGCCCGGGGAAACCCGGATTAATACTCCATAGATCAGTAGTATCGCATGGTACAATTGGTAAAGATTTATCGGCATAAGATGGGCATGCGTCTGATTAGCTTAGG
>F0OV55004IYXWL
AGAGTTTGATCCTGGCTCAGGATGAACGCTGGCGGCAGGCCTAACACATGCAAGTCGAGGGGCAGCACGGGTAGCAATACCTGGTGGCGACCGGCGCACGGGTGCGTAACGCGTATGCAACCTACCTTTAACTGGAGCATAGCCCCGAGAAATCGGGATTAATACTCCATAACAACAAGAAGTGGCATCACTTTTTATTTAAAGCTTTGGCGGTTAAAGATGGGCATGCGTGACATTAGTTAGTTGGTGAGGTAACGGCTC
>F0OV55004I60QN
AGAGTTTGATCCTGGCTCAGATTGAACGCTGGCGGCATGCTTAACACATGCAAGTCGAACGGTAACAGGCCCTTCGGGGTGCTGACGAGTGGCGGACGGGTGAGTAATACGTAGGAATCTGCCCAGTAGTGGGGGACAACCGTGGGGAAACTCAGGCTAATACCGCATACGCCCTACGGGGAAAGGCTTCGGCCGCGTATTGGATGAGCCTACGTCCGATTAGCTTGTTGGTGGGGTAACGGCCTACCAAGGCGACGATCGGTAGCTGGT
>F0OV55004H3H15
AGAGTTTGATCCTGGCTCAGAACGAACGCCGGCGGCGCGTTTTAAGCATGCAAGTCGAACGGTAAAAGGGTGCTTGCACCCTTTGAGAGTGGCGAACGGGTGAGTAACACGTAGGTGATCTGCCCTTTGGTTGGGGATAGCCTGTGGAAACACAGGGTAATACCGAATAAGATCGGGACTCTTTGGAGATCCGATGAAAGCAGCTTCGGCTGCACCGAAGGATGAGCCTGCGGCTGATTAGCTTGTTGGCGGGGTAAAGGCCCACCAAGGCG
>F0OV55004H5AM8
AGAGTTTGATCCTGGCTCAGGACGAACGCTGGCGGCGTGCCTAATACGTGCAAGTCGAGCGCGTGAAACTTACCGAAGCCTTCGGGCGGACGTAAGTGGAACGAGCGGCGGACGGGTGAGTAACACGTGGGCAACCTGCCTGTAAGACCGGGATAACTTCGGGAAACCGGAGCTAATACCGGATAGGATTTCATCTCGCATGAGGTGAAATGGAAAGGTGGCTTCGGCTACCACTTACAGATGGGCCCGCGGCGCATTAGCTAGTTGGTGGGGTAGCGG
>F0OV55004H2FRO
AGAGTTTGATCCTGGCTCAGGACGAACGCTGGCGGCGTGCTTAATACATGCAAGTCAACTGAAATGACAGTAGTAATATTTTCATGGAGGTGGCGCACGGGTGAGTAACACGTAGGTAATCTACCTTTGGGACTGGCATAATACCGGGAAATCGGTACTAATATCAGATAATGCAGCGGCTCCGCATGGAGACAGTTGTTAAAGCTTCGGCGCCTGAAGATGAACCTGCGGCCCATTAGATAGTTGGTAGGGTAA
>F0OV55004INY2I
AGAGTTTGATCCTGGCTCAGAATGAACGCTGGCGGCGTGCTTAACACATGCAAGTCGAACGAGAAAGGGACTGCTTGCAGTCCTGAGTAGAGTGGCGCACGGGTGAGTAACACGTAGATAATCTGCCTTCAAGCCCGGGATAACTATTCGAAAGGGTAGCTAATACCGGATAAAGTTGATTCACATAAGTGGATTAATGAAAGATTGCCTATTCTTGAAAGCAATTGTTTGAAGATGAGTTTGCGTACCATTAG
>F0OV55004I70EL
AGAGTTTGATCCTGGCTCAGGACGAACGCTGGCGGCGTGCCTAATACATGCAAGTCGAGCGGATCGAAGGGAGCTTGCTCCTTTAGGTTAGCGGCGGACGGGTGAGTAACACGTGGGCAACCTGCCCTGCAGACTGGGATAACTTCGGGAAACCGGAGCTAATACCGGATAACACCGAAACCGCATGGTTTTCGGTGAAGGCGGTCTTTAGCTGTCACTGCAGGATCGGGCCCGCGGCGCATTAGTTAGTTGGTGAGGTAACGGCTCACCAAGG
>F0OV55004I2JEP
AGAGTTTGATCCTGGCTCAGGACGAACGCTGGCGGCGTGCCTAATACATGCAAGTCGAGCGCGTGAAGCTTACCGAAGCCTTCGGGCGGACGTAAGTGGAACGAGCGGCGAACGGGTGAGTAACACGTGGGCAACCTGCCTGTAAGACCGGGATAACTTCGGGAAACCGGAGCTAATACCGGATAGGATTTCACCTCGCATGAGGTGAAATGGAAAGGTGGCTTCGGCTACCACTTACAGATGGGCCCGCGGCGCATTAGCTAGTTGGTGAGG
>F0OV55004IM5OV
AGAGTTTGATCCTGGCTCAGGATGAACGTTGGCGGTGCGCTTTATGCATGCAAGTCGTACGGAACCATAGTCTTCGGATTATGGTTCAGTGGCGGACGGCTGAGTAACACGTAGGTAACTTGCCCGCGAGCGGGGGATAACTTGCCGAAAGGTAGGCTAATACCGCATGGCATGGACCTGTCAAAGCAGGTTCATTAAAGTCGCAAGACACTCGCGGATAGGCCTGCGGCCGATTAGCTAGTTGGCGGGGTAACGGCCCACCAAGG
>F0OV55004ISCLJ
AGAGTTTGATCCTGGCTCAGGACGAACGCTGGCGGCGTGCTTAACACATGCAAGTCAAGGAGAGGATTCCTTTCGGGGAATTAGTAAACTGGCGCACGGGTGAGTAACATGTAAGTAACCTACCCTTAGGATTGGGATAACTTTGAGAAATTAGGGCTAATACCGAATGATACAATGAGCTCGCATGGGTTTATTGTTAAAGTTGCTTTTGTAACACCTAAGGATGGGCTTGCATCCAATTAGTTTGTTGGCGGAGTAAAAGCCCACCAAG
>F0OV55004INYQE
AGAGTTTGATCCTGGCTCAGGATGAACGCTGGCGGCGTGCCTAATACATGCAAGTCGAACGCACCATTTCGGTGGTGAGTGGCGAACGGGTGAGTAACACGTAGATAACCTGCCCTTAAGACGAGGATAACCATTGGAAACGATGGCTAAGACTGGATAGGAATATTAGAGGCATCTCTGATATTTTAAAAGACCTAGCAATAGGTATGCTTAAGGAGGGGTCTGCGGCGCATTAGTTAGTTGGTGGGGTGATGGCCT
>F0OV55004IGTAR
AGAGTTTGATCCTGGCTCAGGACGAACGCTGGCGGCGTGCCTAACACATGCAAGTCTACTCAGCAATGGGTGGCGAACGGGTGAGTAACGCGTAGACAATCTGCCCTTTAATCACGGATAACCTAGTGAAAACTGGACTAAAACGGGATGTGGTCGCGATATGGCATCATATGCGATCAAAGACGTAGTCGTTAAAGGAGGAGTCTGCGTAACATTAGCTAGTTGGTAAGGTAACGGCTTACCAAGGCGACGATGTTTAG
>F0OV55004INSVP
AGAGTTTGATCCTGGCTCAGAATGAACGCTGGCGGCGTGCTTAACACATGCAAGTCGCACGAGAACGCTTCAGCTTGCTGAAGCTAGTAAAGTGGCGCACGGGTGAGTATCGCGTGGGTAATCTGCCCTTTGGTCGGGAGTAACGTTGCGAAAGCGGCGCTAATACCCAATGATATCCTAACGACCCTGGTCGTAAGGATCAAGGGTGGCCTCTCCATGGAAGCTACCGCTGAAGGATGAGCCCGCGTCCCA
>F0OV55004H59QM
AGAGTTTGATCCTGGCTCAGAACGAACGCTGGCGGCAGGCCTAACACATGCAAGTCGGACGAGAAGGTTCCTTCGGGAACTGGAGAGTGGCGCACGGGTGAGTAACGCGTGGGGACCTACCTCTTAGTGGGGGATAACGGTTGGAAACGACCGCTAATACCGCATACGCCCTTCGGGGAAGATTATCGCTAAGAGATGGACCCGCGTTGGATTAGATAGTTGGTGAGGTAACGGCTCACCAAGTCAGCGATCCATAGCTGGTTTGAGAGG
>F0OV55004IUX2Q
AGAGTTTGATCCTGGCTCAGATTGAACGCTGGCGGCAGGCCTAACACATGCAAGTCGAGCGGGGGTTGCTTAAGTAGGTTTCTACGTGAGTGGCCCTAGCGGCGGACGGGTGAGTAACGCGTGAGCAACCAACCTTGTACTGGGGGATAACAGCTGGAAACAGCTGCTAATACCGCATAAGACTACGGCACCGCATGGTGCCGTAGTAAAAGGCGCCTTAAGGCGTCGGTACAAGACGGGCTCGCGTCCCATTAGCTAGTTGACGAGG
>F0OV55004IN9ST
AGAGTTTGATCCTGGCTCAGGATAAACGCTGGCGGTGTGCATTGTGCATGCAAGTCGAACGAACTATTTTCGGATAGTTAGTGGCAAACGGGTGAGTAACACGTAAGTAACCTGCCCTTAAGTGGGGAATAACTCTGAGAAATCGGAGCTAATACCGCATGTGATGAGGGGGTAACGCCCCATCATTAAAGGCTTCGGCCGCTTGAGGAGGGCTTGCGCAAGATTAGCTAGTTGGTGAGGTAACGGCCTACCAAGGCTACGATCTTTAG
>F0OV55004I2FMK
AGAGTTTGATCCTGGCTCAGATTGAACGCTGGCGGAATGCTTTACACATGCAAGTCGGGCGGCAGCATGGACTTCGGTCTGATGGCGAGCGGCGAACGGGTGAGTAATGCATCGGAACGTACCCAGTCGTGGGGGATAACTACGCGAAAGCGTAGCTAATACCGCATACGTCCTACGGGAGAAAGCAGGGGATCGCAAGACCTTGCGCGATTGGAGCGGCCGATGTCTGATTAGCTAGTTGGTGGGGTAAAGG
>F0OV55004IHUH5
AGAGTTTGATCCTGGCTCAGAACGAACGCTGGCGGCGCGTTTTAAGCATGCAAGTCGAACGGTATATAGTCTTCGGATTATAGAGAGTGGCGAACGGGTGAGTAACACGTAGATAATCTACCTTGAAGTGGGGGATAGTCCATGGAAACATGGAGTAATACCGCATATGTCTTTGGATGAAAGTTCCAATTGGAACGCTTTGAGATGAGTCTGCGGCTCATTAGCTTGTTGGTGGGTAAAGCCTACCAAGGCAACG
>F0OV55004IRTE3
AGAGTTTGATCCTGGCTCAGGACGAACGCTGGCGGCGTGCCTAATACATGCAAGTCGAGCGGACCGATGGGAGCTTGCTCCTTTAGGTTAGCGGCGGACGGGTGAGTAACACGTGGGCAACCTGCCCTGCAGACTGGGATAACTTCGGGAAACCGGAGCTAATACCGGATAACACCGAAAACCGCATGGTTTTCGGTTGAAAGGCGGCTTTTAGCTGTCACTGCAGGATGGGCCCGCGGCGCATTAGCTAGTTGGTGAGGCAACGGCT
>F0OV55004H665U
AGAGTTTGATCCTGGCTCAGAACGAACGCTGGCGGCGTGCTTAACACATGCAAGTCGAACGAGAAAGCTCTGCTTCGGCGGGGCGAGTAAAGTGGCGCACGGGTGAGTAACGCGTGGGTAACCTGCCCCTGAGATCGGGATAACTTCGCGAAAGCGTTGCTAATACCGGATATCGTCCACAGAGCCCCGGCTTTGTGGATGAAGGGTGACCTCTTCATGAAAGTTGCCGCTTGGGGATGGGCTCGCGTACCATTAGCTTGTTGGG
>F0OV55004IYF9J
AGAGTTTGATCCTGGCTCAGGATAAACGCTGGCGGCGTGCCTTACGCATGCAAGTCGAACGATACTGATTTATCAGTTTAGTGGCAAACGGGTGAGTAACACGTAAGTAACCTGCCTTTAAGTAGGGGATAACTCCGGGAAACCGGGGCTAATACCGTATGTGATAGTAGAGATAAAGCACTACTATTAAAGCCTTCGGGCGCTTAAAGAGGGGCTTGCGTCCGATTAGCTAGTTGGTGGGGTAACGGTTCACCAAGGCTGTGATCGGTAGCTGGT
>F0OV55004IUGKK
AGAGTTTGATCCTGGCTCAGGATGAACGCTAGCGGCAGGCCTAACACATGCAAGTCGAACGGTAAGGCTCCTTCGGGAGTACACGAGTGGCGCACGGGTGAGTAACGCGTATGCAACCTACCCTTAACTGGGGGATAGCCCGGAGAAATTCGGATTAATACCCCATAATATCCCGACGACACCTGTTGATGGGATTAAAATTCCGGTGGTTAAGGATGGGCATGCGTGACATTAGCTAGTTGGTAAGGTAACGGCTTACCAAGGCTACGATGTCTAGGGGG
>F0OV55004H2STT
AGAGTTTGATCCTGGCTCAGGATGAACGCTGGCGGCGTGCCTAACACATGCAAGTCGAACGGGAATCCCTGGACTCGTCTGGGGAGGAGAGTGGCGTACGGGTGAGTAACACGTAGCTGACCTACCCTGGAGAGGGGGATAACTATTGGAAACGATTGCTAAAACCCCATACGCTCTTGATAATTTGAAAGTCAAGAGGAAAACTCCGGTGCTCTGGGATGGGGCTGCGGTCCATCAGCTAGTTGGTGCGGTAAAAGCGCACCAAGGCG
>F0OV55004JF0GX
AGAGTTTGATCCTGGCTCAGGACGAACGCTGGCGGCGTGCCTAATACATGCAAGTCGAGCGGGGCTGTCTGCGTGAGGCCTTCGGGCGGATCGCAGGGAGCCCAGCGGCGAACGGGTGCGTAACACGTGGGCAACCTGCCCCGAGGACCGGGATAACTCCGGGAAACCGGAGCTAATACCGGATAGGACGGCGGACCGCATGGTCCGCCGTGGAAAGGCGGCGCGAGCTGCCACCTCGGGATGGGCCCGCGGCCCATTAGCTAGTTGGTGGGGTAACCGG
>F0OV55004I28TF
AGAGTTTGATCCTGGCTCAGATTGAACGCTGGCGGCAGGCCTAACACATGCAAGTTGAGCGGATGAAGGGGGCTTGCTCCCGGATTTAGCGGCGGACGGGTGAGTAATGCCTAGGAATCTGCCTGGTAGTGGGGGACAACGACTCGAAAGGGTCGCTAATACCGCATACGTCCTACGGGAGAAAGTGGGGGATCTTCGGACCTCACGCTATCAGATGAGCCTAGGTCGGATTAGCTAGTAGGTGAGGTAATGGCTCACCTAGG
>F0OV55004JEADQ
AGAGTTTGATCCTGGCTCAGATTGAACGCTAGCGGCATGCTTAACACATGCAAGTCGAACGGCAGCGGAGGAAAGCTTGCTTTCCTGCCGGCGAGTGGCGGACGGGTGAGTAATGCATGAGAATCTGCCCAGTAGCGGGGGACAACTTGGTGAAAACCAAGCTAATACCGCATACGCCCTACGGGGGAAAGGCTTCGGCCACTATTGGATGAGCTCATGTCGGATTAGCTAGTTGGTAGGGTAAAGGCCTACCAAGGCG
>F0OV55004H5M7R
AGAGTTTGATCCTGGCTCAGGATGAACGCTGGCGGCGTGCCTAACACATGCAAGTCGAGCGGAGATTACGAGGAGTACTTGTACAAATTGTAATCTTAGCGGCGGACGGGTGAGTAACACGTGAGGAACCTGCCCTTGAGTGGGGAATAACACCGAGAAATGGGTGCTAATACCGCATAATGTCTTGGAAGCGCATGCTTTCGGGACCAAAGGATTTATTCGCTTAAGGATGGACTCGCGTCCGATTAGGTAGTTGGTGAGGTAACCGG
>F0OV55004I1IKA
AGAGTTTGATCCTGGCTCAGGACGAACGCTGGCGGCGTGCCTAACACATGCAAGTCGAGCGGGGTAAGTTGAGTGGTTTTCCACGAGATTTACCCAGCGGCGGACGGGTGAGTAACACGTAGGCAACCTACCCACCACACGGGGATAGCCCTGGGAAACCGGGGGTAATACCCGATACCTTTACTGGTCGCATGGCTGGTAAAGAAAGCGATTTAGCGGTGGTGGATGGGCCTGCGGCCCATCAGCTAGTTGGCGGGGTAACGGCCCACCAAGGCGACGACGGGTAGCCGG
>F0OV55004H9YMH
AGAGTTTGATCCTGGCTCAGATTGAACGCTGGCGGCAGGCCTAACACATGCAAGTCGAGCGGATGAGTGGGGCTTGCTCCATGATTCAGCGGCGGACGGGTGAGTAATGCCTAGGAATCTGCCTATTAGTGGGGGACAACGTTTCGAAAGGAACGCTAATACCGCATACGTCCTACGGGAGAAAGCAGGGGACCTTCGGGCCTTGCGCTAATAGATGAGCCTAGGTCGGATTAGCTAGTTGGTGAGGTAATGGCT
>F0OV55004JL9ZN
AGAGTTTGATCCTGGCTCAGAGTGAACGCTGGCGGCGTGCTTAACACATGCAAGTCGAACGGTAACAGGAAGAGCTTGCTCTTTGCTGACGAGTGGCGCACGGGTGAGTAATATATAGTTAATGTACCTTCAAGACTGGGATAGCCACTGGAAACGGTGATTAATACTAGATACACCTTCATGTCATAAGGCATGAAGGGAAACGTTTTTCGCTTGAAGATCAGACTATATCCTATCAGTTAGTTGGTG
>F0OV55004H5C52
AGAGTTTGATCCTGGCTCAGAACGAACGCTGGCGGCAGGCTTAACACATGCAAGTCGAGCGCACCTTCGGGTGAGCGGCAGACGGGTGAGTAACGCGTGGGAATCTACCCATCCCTACGGAATAGCTCCGGGAAACTGGAATTAATACCGTATACGCCCTGCGGGGGAAAGATTTATCGGGGATGGATGAGCCCGCGTTGGATTAGCTAGTTGGTGGGGTAATGGCCTACCAAGGCGACGATCCATAGCTGGTCTGAGAGG
>F0OV55004IH3D1
AGAGTTTGATCCTGGCTCAGAACGAACGCTGGCGGCAGGCCTAACACATGCAAGTCGAGCGAGACCTTCGGGTCTAGCGGCGGACGGGTGAGTAACGCGTGGGAACGTACCCTCTTCTGCGGAATAGCCACTGGAAACGGTGAGTAATACCGCATACGCCCTTCGGGGAAAGATTTATCGGAGGAGGATCGGCCCGCGTTGGATTAGGTAGTTGGTGGGGTAATGGCCTACCAAGCCTACGATCCATAGCTGGTTTTAGAGGATGATCAGCC
>F0OV55004I70GB
AGAGTTTGATCCTGGCTCAGGACGAACGCTGGCGGCGTGCCTAATACATGCAAGTCGAGCGGACCGAAGGGAGCTTGCTCCTTTAGGTTAGCGGCGGACGGGTGAGTAACACGTGGGCAACCTGCCCTGCAGACTGGGATAACTTCGGGAAACCGGAGCTAATACCGGATAACACCGAAAACCGCATGGTTTTCGGTTGAAAGGCGGCTTTTAGCTGTCACTGCAGGATGGGCCCGCGGCGCATTAGCTAGTTGGTGGAGGTACGC
>F0OV55004I8VWQ
AGAGTTTGATCCTGGCTCAGAACGAACGCTGGCGGCAGGCCTAACACATGCAAGTCGAGCGGCACCTTCGGGTGTAGCGGCGGACGGGTGAGTAACGCGTGGGAACGTGCCCTTCACTGCGGAATAGTCCCGGGAAACTGGGTTTAATACCGCATACGCCCTTCGGGGAAAGATCTATCGGTGAAGGATCGGCCCGCGTTAGATTAGGTAGTTGGTGGGGTAATGGCCTACCAAGCCTACGATCTATAGCTGGTTTGAGAGG
>F0OV55004IBBPU
AGAGTTTGATCCTGGCTCAGGACGAACGCTGGCGGCGTGCCTAACACATGCAAGTCAAGGAGAATTGGTTTCTTCGGATGCCATAGTAAACTGGCGAACGGGTGAGTAACACGTAGGTAACCTGCCCTAGGGACGGGGATAACACTGCTAACGCGGTGCTAATACCGGATAATGCAGCGGATCCGCATGGATATGTTGTTAAAGCTGGCCTCTTCATGAAAGCTAGCACCTTAGGATGGACCTGCGCCCCACTAGTTTGG
>F0OV55004IX61J
AGAGTTTGATCCTGGCTCAGATTGAACGCTGGCGGCATGCCTTACACATGCAAGTCGAACGGTAACGCGGGGCAACCTGGCGACGAGTGGCGAACGGGTGAGTAACGCATCGGAACGTGCCCAGTAGTGGGGGATAGCCCGGCGAAAGCCGGATTAATACCGCATACGACCTACGGGTGAAAGGGGGGATCGCAAGACCTCTCGCTATTGGAGCGGCCGATGTCAGATTAGGTTGTTGGTGGGGTAAAGGCCTACCAAGCCGACGAT
>F0OV55004I2U9K
AGAGTTTGATCCTGGCTCAGGATGAACGCTAGCGGCAGGCCTAACACATGCAAGTCGAGGGGCAGCGGGAGTAGCAATACTTGCTGACGACCGGCGCACGGGTGAGTAACGCGTATGCAACCTACCCTTAACTGGGGAATAGCCCGAAGAAATTCGGATTAATGCCCCATAATACTGTATTGAAGCATTTCAGTGCATTTAAAACTCCGGTGGTTAAGGATGGGCATGCGTGACATTAGCTAGTTGGTGAGGTAACGG
>F0OV55004I81AM
AGAGTTTGATCCTGGCTCAGGACGAACGCTGGCGGCGTGCCTAACACATGCAAGTCGAACGGGGTAGCAATACCCAGTGGCGGACGGGTGCGTAACACGTGAGGAACATGTCTTTCGGTGGGGGATAGCCGGCCCAACGGCCGGGTAATACCGCATACGCTGACTTGAGCTCCTGCTCGAGTTCGGAAAGCAGCAATGCGCCGATTGAGTGCCTCGCGGCCTATCAGCTAGTTGGTGAGGTAATGGCTCACCAAGG
>F0OV55004JIXWP
AGAGTTTGATCCTGGCTCAGATTGAACGCTGGCGGCATGCTTAACACATGCAAGTCGAACGGTAACAGGCCTTCGGGCGCTGACGAGTGGCGGACGGGTGAGTAATACATGGGAATCTGCCCTTAGGTGGGGGATAACGTTGGGAAACTAACGCTAATACCGCATAACCTCTTCGGAGCAAAGCGTGGGATCTTCGGACCACGTGCCTAAGGATGAGCCCATGTCTGATTAGCTAGTTGGTGAGGTAATGGCTCACCAAGG
>F0OV55004IX1K8
AGAGTTTGATCCTGGCTCAGGACGAACGCTGGCGGCGTGCCTAACACATGCAAGTCGAGCGGGGGTTGCTTAAGTAGGTTTCTACGAGAGTGGCCCTAGCGGCGGACGGGTGAGTAACGCGTGAGCAACCAACCTTGTACTGGGGGATAACAGCTGGAAACAGCTGCTAATACCGCATAAGACTACGGCACCGCATGGTGCTGTAGTAAAAGGCGCCTTAAGGCGTCGGTACAAGACGGGCTCGCGTCCCATTAGCTAGTTGGTGAGG
>F0OV55004JSJ9U
AGAGTTTGATCCTGGCTCAGGATGAACGCTAGCGGCAGGCCTAATACATGCAAGTCGAACGAGATCTAATCTTTCGGGATTAGTGAAAGTGGCGCACGGGTGCGTAACGCGCATGCAACCTACCCTTAACAGGGGGATAGCCCGGAGAAATCCGGATTAATACCCCATAGTATCACCAGAAGGCATCTGAAGGTGATTAAAGATTTATCGGTTAAGGATGGGCATGCGTGACATTAGCTAGTTGGTGAGGTAACGGCT
>F0OV55004JCAIR
AGAGTTTGATCCTGGCTCAGGACTAACGCTGGCGGCGTGCCTAACACATGCAAGTCGTACGAGAAAGTTCGCTTCGGTGGATGAGTAAAGTGGCGCACGGGTGAGTAGCGCGTGGATAATCTGCCCTTTAGTTAGGAATAACCCATCGAAAGATGGGCTAATGCCCAATGATGCTGACGTGCTTCGGCAGGTCAGCCAAAGGTGGCCTCTACATGTAAGCTATCGCTGAAGGATGAGTTCGCGT
>F0OV55004I86W4
AGAGTTTGATCCTGGCTCAGAACGAACGCTGGCGGCGCGTTTTAAGCATGCAAGTCGAGGGAGAATCCGGTGCTTGCACTGGAGGGAACCGGCGAACGGGTGAGTAACACGTAGATAATCTGCCTTTAGGTTGGGGATAGCTCATGGAAACATGGGGTAATACCGAATGTGGTTCGATGTTCAAAAGGACATTGAAAGAAAGGAGCTTAGGCTTCGCCTGAAGATGAGTCTGCGTCTGATTAGGTAGTAGGTAGGGTAACGGCCT
>F0OV55004JFGS5
AGAGTTTGATCCTGGCTCAGAACGAACGCTGGCGGCGTGCTTAACACATGCAAGTCGAACGCGAAAGGGACTTCGGTCCTGAGTAAAGTGGCGCACGGGTGAGTAACGCGTGGATAATCTACCCAATGATCCGGGATAACACTTCGAAAGGGGTGCTAATACCGGATAAGACCACGGGATCTACGGGTTCTGCGGTAAAAGGTGGGGACCTTCGGGCCTACCGTCATCGGATGAGTCCGCGTACCATTAGCTAGTTGGTGGGGTAATGGCCTACCAAGGCTACGA
>F0OV55004II52M
AGAGTTTGATCCTGGCTCAGAGCGAACATTGGCGGCGCGTTTAACACATGCAAGTCGAGCGAGAAAACTTCTTCGGAAGTGAGTAGAGCGGCGAACGGGTGAGTAACACGTGAGTGACCTGCCCCCAAGCTTGGGATAGCCACGGGAAACTGTGGGTAATACCGGATGCGACTTTATTATTAGAAGATGAAGTTGAAAGCGTGGGACCCTTCGGGGCCACGTACTTGGGGATGGGCTCGCGTCCCATTAGCTAGTTGGTGAGGTAACGGCCCACCAAGG
>F0OV55004IBHBA
AGAGTTTGATCCTGGCTCAGGACGAACGCTGGCGGCGTGCCTAATACATGCAAGTCGAGCGGACTGGAGAGAGCTTGCTCTCAAAGGTCAGCGGCGGACGGGTGAGTAACACGTGGGTAACCTGCCTGGTAGACTGGGATAACGCTTGGAAACGAGTGCTAATACCGGATAACCTCCTGAATCGCATGGTTCAAGAGTAAAAGGAGCTTTTGCTTCACTGCCAGATGGACCCCGCGGCGCATTAGCTAGTTGGTG
>F0OV55004H5MMP
AGAGTTTGATCCTGGCTCAGAACGAACGCTGGCGGCAGGCCTAACACATGCAAGTCGAGCGAGATCTTCGGATCTAGCGGCGGACGGGTGAGTAACGCGTGGGAACGTACCCTCTTCTGCGGGATAGCCACTGGAAACGGTGAGTAATACCGCATACGCCCTTCGGGGAAAGATTTATCGGAGGAGGATCGGCCCGCGTTGGATTAGGTAGTTGGTGGGGTAATGGCCTACCAAGCCTACGATCCATAGCTGGTTTTA
>F0OV55004IPRQQ
AGAGTTTGATCCTGGCTCAGGACGAACGCTGGCGGCGTGCTTAACACATGCAAGTCTAGGGGAAAGTGGTCTTCGGATCGCAAGTATACTGGCGAACGGGTGAGTAACACGTAGGTAATCTACCTTCGAGATTGGGATAACGTCGAGAAATTGACGCTAATACCGAACGATGCCTCGGTAGTTAATATCGGGATGAAAGATGGGGATCTTCGGACCTATCGCTTGAAGATGAGCCTGCGTCTGATTAGCTTGTTGGTAGGGTAA
>F0OV55004I8XSQ
AGAGTTTGATCCTGGCTCAGAACGAACGCTGGCGGCGCGTTTTAAGCATGCAAGTCGAGGGGTAGGATGCCTTCGGGTATCTGAGACCGGCGAACGGGTGAGTAACACGTAGGTGATCTACCGCGAGGTTGGGGATAGCCTGTGGAAACACAGGGTAATACCGAATGAGCTCCACACACTGTGGTGAGTGGAGGAAAGGCGCTTCGGCGCCGCCTTGTGATGAGCCTGCGGCTGATTAGTTAGTTGGTGGGGTAACGGCCTACCAAGG
>F0OV55004IFNZU
AGAGTTTGATCCTGGCTCAGGATGAACGCTAGCGACAGGCCTAACACATGCAAGTCGAACGGGATTTATCCTTCGGGGTAATGAGAGTGGCGCACGGGTGAGTAACGCGTATGCAACCTACCTGTAACTGGGGAATAGCTCCCTGAAAGGGGAATTAACACCGCATAAGACCACACTTTCGCATGGAAGAGTGGTAAAAATATTTATAGGTTACAGATGGGCATGCGTGACATTAGTTTGTTGGTGAGGTAACGGCTCACCAAG
>F0OV55004JNQFZ
AGAGTTTGATCCTGGCTCAGAACGAACGTTAGCGGCGTGCTTAACACATGCAAGTCGAACGAGAAAGTATCTTCGGATATGAGTAAAGTGGCGCACGGGTGAGTAACGCGTGGATAATCTGCCCTTCAGTTGGGAACAACTCATCGAAAGGTGGGCTAATACCGAATAACACTGCGAGACCTGGGTCGAGCAGTCAAAGAGAGCCTCTGCTTGCAAGCGCTCGCTGAAGGATGAGTCCGCGTACCATTAG
>F0OV55004JC0GJ
AGAGTTTGATCCTGGCTCAGAACGAACGCTGGCGGCAGGCCTAACACATGCAAGTCGAGCGCACCCTTCGGGGTGAGCGGCGGACGGGTGAGTAACGCGTGGGAACGTGCCCTTCACTACGGGATAGGCCCGGGAAACTGGGTTTAATACCGTATACGCCCTTCGGGGAAGATTATCGCTGAAGGATCGGCCCGCGTCTGATTAGCTAGTTGGTGAGGTAATGGCTCACCAAGGCGACGATCAGTAGCTGGTCTGAGAGG
>F0OV55004I22RV
AGAGTTTGATCCTGGCTCAGATTGAACGCTGGCGGCAGGCCTAACACATGCAAGTCGAGCGGATGAGGGGAGCTTGCTCCCTGATTCAGCGGCGGACGGGTGAGTAATGCCTAGGAATCTGCCCGATAGTGGGGGACAACGTTTCGAAAGGAACGCTAATACCGCATACGTCCTACGGGAGAAAGCAGGGGACCTTCGGGCCTTGCGCTATCGGATGAGCCTAGGTCGGATTAGCTAGTTGGTGGGGTAAAGGCTCACCAAGGCG
>F0OV55004IUDIE
AGAGTTTGATCCTGGCTCAGGATGAACGCTGGCGGCATGCCTAATACATGCAAGTCGAACGAACTAGTTTACTAGTTAGTGGCGAACGGGTGAGTAACACGTAGATAACCAACCCTTAAGACGAGGATAACCCGGGGAAACCTGGACTAATACTGGATAGGAGCTATTTTCAAAAGAGGATAGTTTTAAAGGTGCCCTAAAGCACCGCTAAAGGCTGGGACTGCGTCGCATTAGCTAGTTGGTGGGGTAACGGCCTACCAAGGCAACGATGCGTAG
>F0OV55004IUNER
AGAGTTTGATCCTGGCTCAGGACGAACGCTGGCGGCGTGCTTAACACATGCAAGTCGAACGGTTTACCATTGAAAGCTTGCTGGATATGGTAAATAGTGGCGGACGGGTGAGTAACGCGTGAATACCTGTCCATCGGAGGGGGACAACGGCTGGAAACGGCCGCTAATACCGCGTAAGCCGAGAGGTGAAAGGTTCTCTTCGGGGAGCCGCCGATGGAGTGGTTCGCGTCCTATCAGCTAGTTGGTGGGGTAAGGGCCTACCAAGGCGAAGACGGGTAGCCGG
>F0OV55004IBLOG
AGAGTTTGATCCTGGCTCAGAACGAACGCTGGCGGCGTGTCTTAAGCATGCAAGTCGAGCGGCAAGCGCCAGCAATGGCGCCTAGAGCGGCGGACTGGTGAGTAACGCGTGGGTGATCTGCCCTTGGGATGGGGATAGCCATTAGAAATAGTGGGTAATACCGAATACGCTTCTGTGGCCAAGGCCATGGGAGGAAAGGCGCTACGGCGCCACCCGAGAATGAGCCCGCGTCCCATTAGCTAGTTGGTGAGG
>F0OV55004IV2IF
AGAGTTTGATCCTGGCTCAGATTGAACGCTGGCGGCATGCTTAACACATGCAAGTCGAACGGTAACAGGCCTTCGGGCGCTGACGAGTGGCGGACGGGTGAGTAATGCATAGGAATCTGCCCAGTAGTGGGGGACAACGTGGGGAAACTCACGCTAATACCGCATACGACCTACGGGTGAAAGAGGGGGATCTTCGGACCTCTTGCTATCGGACGAGCCTATGTCCTATCAGCTAGTTGGTGGGGTAAGAGCCTACCAAGG
>F0OV55004JHES6
AGAGTTTGATCCTGGCTCAGAACGAACGCTGGCGGCAGGCCTAACACATGCAAGTCGAGCGAGACCTTCGGGTCTAGCGGCGGACGGGTTAGTAACGCGTGGGAACGTACCCTTCACTACGGAATAGTCCCGGGAAACTGGGTTTAATACCGTATACGCCCTTCGGGGAAGAATTTCGGTGAGGGATCGGCCCGCGTTAGATTAGATAGTTGGTGGGGTAACGGCCTACCAAGTCTACGATCTATAGCTGGTTTTAGAGGATGATCAGCAACAC
>F0OV55004I9PUG
AGAGTTTGATCCTGGCTCAGGACGAACGCTGGCGGCGTGCCTAATACATGCAAGTCGAGCGCGTGAAACTTACCGAAGCCTTCGGGCGGACGTAAGTGGAACGAGCGGCGGACGGGTGAGTAACACGTGGGCAACCTGCCTGTAAGACCGGGATAACTTCGGGAAACCGGAGCTAATACCGGATAGGATTTCACCTCGCATGAGGTGAAATGGAAAGGTGGCTTCGGCTACCACTTACAGATGGGCCCGCGGCGCATTAGCTAGTTGGTGGGGTAGCGG
>F0OV55004IEEE0
AGAGTTTGATCCTGGCTCAGGATGAACGCTGGCGGCATGCCTAATACATGCAAGTCGAACGAACTAGTTTACTAGTTAGTGGCGAACGGGTGAGTAACACGTAGATAACCAACCCTTAAGACGAGGATAACCCGGGGAAACCTGGACTAATACTGGATAGGAGCTATTTTCAAAAGAGGATAGTTTTAAAGG
>F0OV55004I2GCG
AGAGTTTGATCCTGGCTCAGATTGAACGCTGGCGGCATGCCTAACACATGCAAGTCGAACGGCAGCAGCGGAGAGCTTGCTCTCTGGCTGGCGAGTGGCGGACGGGTGAGTAATGCATAGGAATCTGCCCAGTAGTGGGGGACAACCTGGGGAAACTCAGGCTAATACCGCATACGACCTACGGGTGAAAGTGGGGGATCTTCGGACCTCACGCTATTGGATGAGCCTATGTCAGATTAG
>F0OV55004I9AFK
AGAGTTTGATCCTGGCTCAGGACGAACGTTGGCGGCGTGCCTAATACATGCAAGTCGAGCGGGGCTGTCTGCGTGAGGCCTTCGGGCGGATCGCAGGGAGCCCAGCGGCGAACGGGTGCGTAACACGTGGGCAACCTGCCCCGAGGACCGGGATAACTCCGGGAAACCGGAGCTAATACCGGATAGGACGGCGGACCGCATGGTCCGCCGTGGAAAGGCGGCGCGAGCTGCCACCTCGGGATGGGCCCGCGGCCCATTAGCTAGTTGGTGGGGTAACGG
>F0OV55004H6HQ4
AGAGTTTGATCCTGGCTCAGGACGAACGCTGGCGGCGTGCCTAACACATGCAAGTCGAACGAAGCATAGTAATATGCTTAGTGGCGGACGGGTGAGTAACGCGTGAACAATCTGCCCTATACAAAGGAATAGCCTCGGGAAACTGGGATTAAAACCATATAACACTTTTAGGCCGCATGGCTTGGAAGTCAAATTGATTAAGGGGTATAGGATGAGTTCGCGTCTGATTAGCTAGTTGGTGAGGTAATGGCTCACCAAGGCG
>F0OV55004IUQHD
AGAGTTTGATCCTGGCTCAGGACGAACGCTGGCGGCGTGCCTAATACATGCAAGTCGAGCGGACCGAAGGGAGCTTGCTCCTTTAGGTTAGCGGCGGACGGGTGAGTAACACGTGGGCAACCTGCCCTGCAGACTGGGATAACTTCGGGAAACCGGAGCTAATACCGGATAACACCGAAAACCGCATGGTTTTCGGTTGAAAGGCGACTTTTAGCTGTCACTGCAGGAGTCGGGCCCGCGGCGCATTAGCTAGTTGGTGAGGTAACGGCTCACCAAGG
>F0OV55004I0BSU
AGAGTTTGATCCTGGCTCAGAACGAACGCTGGCGGCGCGTTTTAAGCATGCAAGTCGAGGGAGAATCCGGTGCTTGCACTGGAGGGAACCGGCGAACGGGTGAGTAACACGTAGATAATCTGCCTTTAGGTTGGGGATAGCTCATGGAAACATGGGGTAATACCGAATGTGGTTCGATGTTCAAAAGGACATTGAAAGAAAGGAGCTTAGGCTTCGCCTGAAGATGAGTCTGCGTCTGATTAGGTAGTAGGTAGGGTAACGGCCT
>F0OV55004JNYOO
AGAGTTTGATCCTGGCTCAGGATGAACGCTAGCGGTGCGCCTAACACATGCAAGTCGAGCGATATAGCGGCGAACGGGTGAGTAACACGTTGGAACCTGCCTCGAACTCAGGGATAGCCATCCGAAAGGATGATTAATACCGGATAGTCCCGAAAGGGTAAAGTATTTTTCGGTTCGAGAGGGCCTGCGGCCTATCAGCTAGTTGGTAAGGTAATGGCTTACCAAGGCTATGACGGGTAACTGGTGTGAGAGCATGACCAGT
>F0OV55004ITRF7
AGAGTTTGATCCTGGCTCAGGATGAACGCTGGCGGCGTGCTTAACACATGCAAGTCGAGCGCGATGTTGTGGAAACTCCTACGGGAGGCAGC
>F0OV55004IDEZQ
AGAGTTTGATCCTGGCTCAGGACGAACGCTGGCGGCGTGCCTAATACATGCAAGTCGAACGGAGGTCGCCATGCGGATCTCTTCGGGGAGAAGCGTGGCCATACCTCAGTGGCGAACGGGTGAGTAACACGTGGGTAACCTGCCTGTAAGTCGGGGATAACTGCGGGAAACCGCAGCTAATACCGGATAAGTCGGGAGGTTCGCATGAACCTTTCGGTAAAGGAGCTACGGTTCCGCTTACAGATGGGCCCGCGGCGCATTAGCTAGTTGGTGGGG
>F0OV55004IBR6X
AGAGTTTGATCCTGGCTCAGGACGAACGCTGGCGGCGTGCCTAACACATGCAAGTCTACTCAGCAATGGGTGGCGAACGGGTGAGTAACGCGTAGACAATCTGCCCTTTAATCACGGATAACCTAGTGAAAACTGGACTAACACGGGATGTGGTCGCGATATGGCATCATATGCGATCAAAGACGTAGTCGTTAAAGGAGGAGTCTGCGTAACATTAGCTAGTTGGTAAGGTAACGGCTTACCAAGGCGACGATGTTTAG
>F0OV55004INW5F
AGAGTTTGATCCTGGCTCAGAACTAACGCTAGCGGCGTGCCTAACACATGCAAGTCGTACGAGAAAGTTCGCTTCGGCGGATTAGTAAAGTGGCGCACGGGTGAGTAACACGTGGATAATCTGCCCTTCGGGAGGGAATAACCCACTGAAAAGTGGGTCAATACCCAATGATACTGATTTGCTTCGGTTTTTCAGTCAAAGATAGCCTCTATATATAAGCCGTCGCCGAAGGATGAGTCCGCGTACCATTAGCTTGTTGGTGGGGT
>F0OV55004JCZZB
AGAGTTTGATCCTGGCTCAGGATGAACGCTAGCGGCGCGCTTAATGCATGTAAGTCGAGCGATGAGGCCCTACGGGGTACATCAGCGGCAGACGGGTGAGTAACACGTGGATGACCTGCCCTCAAGACCGGGATAACGCGTGGAAACATGCGCTAATACCGGATAGACTTCTGGGGTCGCAGCCAGAAGTAAAGCTACGGTGCTTGGGGAGGGGTCCGCGGCCCATCAGCTCGTTGGTAGGGTAACGGCCTACCAAGGCGAAGG
>F0OV55004IWFVG
AGAGTTTGATCCTGGCTCAGATTGAACGCTGGCTGCATGCTTAACACATGCAAGTCGAACGGTAACAGGGCTTCGGCCCGCTGACGAGTGGCGGACGGGTGAGTAACGCGTAGGAATCTGCCTAGTAGTGGGGGACAACCTGGGGAAACCCAGGCTAATACCGCATACGCCCTAAGGGGAAAGACTTCGGTCGCTATTGGATGAGCCTGCGTTGGATTAGCTTGTTGGTGGGTAAAGGCCTACCAAGGCGACGATCCATAGCTGGT
>F0OV55004JBZ0V
AGAGTTTGATCCTGGCTCAGAACGAACGCTGGCGGCGTGCTTAACACATGCAAGTCGAACGTGAAAGGGACTTCGGTCCTGAGTAAAGTGGCGCACGGGTGAGTAACACGTGGATAATCTACCCGATGGACCGGGATAACACTTCGAAAGGGGTGCTAATACCGGATAAGCCCACAGGCTCTTTGGAGTTTGCGGGAAAAGGTGGGGACCTTCGGGCCTACTGTCATTGGATGAGTCCGCGGCCCATTAGCTAGTTGGTAGGGTAATGGCCTACCAAGGCAACG
>F0OV55004IZZK4
AGAGTTTGATCCTGGCTCAGGATGAACGTTGGCGGTGCGCTTTATGCATGCAAGTCGTACGAAATCATGGTTTTCGGATTATGGTTTAGTGGCGGACGGCTGAGTAACACGTAGGTAACTTGCCCACGAGTGGGGGATAACTTGCCGAAAGGTAAGCTAATACCGCATGGCATGGATCTGCATAAGTAGATTCATCAAAGCCGTAAGGCGCTTGTGGATGGGCCTGCGGCCGATTAGCTTGTTGGTGGGGTAACGGCCT
>F0OV55004JD5DR
AGAGTTTGATCCTGGCTCAGAGTGAACGCTGGCGGCGTGCTTAACACATGCAAGTCGAACGAGAACGGGACATAGCTTGCTATGTTTGTCAGCTAAGTGGCGGACGGGTGAGTAATGTATAGCTAATGTACCCCTTGGAGGGGGATAACAGTTGGAAACGGCTGCTAATACCCCATACTCCTTCTATCTTAATGGTAGTTGGGAAATGTTTTTTCGCCAAGGGATCGGGCTATATGGTATCAGTTAGTTGGTGAGGTAATGGCT
>F0OV55004IWZQV
AGAGTTTGATCCTGGCTCAGGGCGAACGCTGGCGGCGCGCTTAAAGCATGTAAGTCGAACGAGATACCCGCAAGGGTGTCTAGTGGCGTACGGCTGAGTAACGCGTGGGTAACCTGCCCCGAAGTGGGGAATAACTTGTGGAAACATGGGTTAATACCGCATGTGGTCTCTTCTCGCAAGGGGATAGACTAAAGACTTCGGTCGCTTCGGGAGGGGCCCGCGTCCCATCAGCTAGTTGGTGGGGTAATGGCTCACCAAGGCAATAACGGGTAGCTGG
>F0OV55004I3ZPK
AGAGTTTGATCCTGGCTCAGAATGAACGCTGGCGGCGTGCTTAACACATGCAAGTCGAACGAGAAAGGGACTGCTTGCAGTCCCGAGTAGAGTGGCGCACGGGTGAGTAACACGTAGATAATCTGCCTTCAAGCCCGGGATAACTATTCGAAAGGGTAGCTAATACCGGATAAAGTTGATTCACATAAGTGGATTAATGAAAGATTGCCTATTCTTGAAAGCAATTGTTTGAAGATGAGTTTGCGTACCATTAG
>F0OV55004IME33
AGAGTTTGATCCTGGCTCAGGACGAACGCTGGCGGCGTGCCTAATACATGCAAGTCGAGCGCGTGAAACTTACCGAAGCCTTCGGGCGGACGTAAGTGGAACGAGCGGCGGACGGGTGAGTAACACGTGGGCAACCTGCCTGTAAGACCGGGATAACTTCGGGAAACCGGAGCTAATACCGGATAGGATTTCACCTCGCATGAGGTGAAATGGAAAGGTGGCTTCGGCTACCACTTACAGATGGGCCCGCGGCGCATTAGCTAGTTGGTGGGGTAGCGG
>F0OV55004JNCQ3
AGAGTTTGATCCTGGCTCAGAATGAACGCTGGCGGTAGGCTTAACACATGCAAGTCGAACGTGAAAGGGACTTCGGTCCTGAGTAAAGTGGCGCACGGGTGAGTAACACGTGGATAATCTACCCGATGGACCGGGATAACACTTCGAAAGGGGTGCTAATACCGGATAAGCCCACAGGCTCTTTGGAGTTTGCGGGAAAAGGTGGGGACCTTCGGGCCTACTGTCATCGGATGAGTCCGCGGCCCATTAGCTAGTTGGTAGGGTAATGGCCTACCAAGGCTACG
>F0OV55004ISI4Y
AGAGTTTGATCCTGGCTCAGATTGAACGCTGGCGGCATGCCTTACACATGCAAGTCGAACGTGAAAGGGGGGCAACCCCCGAGTAGAGTGGCGGACGGGTGAGTAACACATCGGAACGTACCCAGTAGTGGGGGACAACCTCGAGAAATCGAGGCTAATACCGCATACGATCCACGGGTGAAAGCGGGGGACCGCAAGGCCTCGCGCTATTGGAGCGGCCGATGTCCGATTAGCTTGTTGGCGGGGCAAGAGCCCACCAAGGCGACGATCGG
>F0OV55004I7DLS
AGAGTTTGATCCTGGCTCAGGATGAACGCTGGCGGCGTGCCTAATACATGCAAGTCGAACGCACCATTTCGGTGGTGAGTGGCGAACGGGTGAGTAACACGTAGATAACCTGCCCTTAAGACGAGGATAACCATGGAAACGATGGCTAAGACTGGATAGGAATATTAGAGGCATCTCTGATATTTTAAAAGACCTAGCAATAGGTATGCTTAAGGAGGGGTCTGCGGCGCATTAGTTAGTTGGTGGGGTGATGGCCT
>F0OV55004JQST3
AGAGTTTGATCCTGGCTCAGAACGAACGCTGGCGGCGTGCTTAACACATGCAAGTCGTACGAGAAAGTTTCCTTCGGGAGATGAGTAGAGTGGCGCACGGGTGAGTAACACGTGGATAATCTGCCCAATGGACCGGGATAACACTTCGAAAGGGGTGCTAATACCGGATAAGCCCACAGGCTCTTTGGAGTTTGCGGGAAAAGGTGGGGACCTTCGGGCCTACTGTCATTGGATGAGTCCGCGGCCCATTAGCTAGTTGGTAGGGTAATGGCCT
>F0OV55004I4D27
AGAGTTTGATCCTGGCTCAGGACGAACGCTGGCGGCGTGCCTAATACATGCAAGTCGAGCGGGGCTTTCTGCGTGAGGCCTTCGGGCGGATCGCAGGGAGCCCAGCGGCGAACGGGTGCGTAACACGTGGGCAACCTGCCCCGAGGACCGGGATAACTCCGGGAAACCGGAGCTAATACCGGATAGGACGGCGGACCGCATGGTCCGCCGTGGAAAGGCGGCGCAAGCTGCCACCTCGGGATGGGCCCGCGGCCCATTAGCTAGTTGGTGGGGTAACGG
>F0OV55004JF8JZ
AGAGTTTGATCCTGGCTCAGAACAAACGCTAGCGGCGTGCCTAACACATGCAAGTCAGACGAGAAAGTTCGCTTCGGCGAATGAGTAGAGTGGCGCACGGGTGAGTAACGCGTGGACAATCTGCCCTAGAGTTAGGAATAACCCACCGAAAGGTGGGCTAATACCCAATAATGCTATACTTCTTCGGGAGTATAGCCAAAGATGGCCTCTGTTTACAAGCTATCGCTCAAGGATGAGTTCGCGTACCATTAGCTTG
>F0OV55004JSR0K
AGAGTTTGATCCTGGCTCAGAACTAACGCTAGCGGCGTGCCTAACACATGCAAGTCTTACGAGAAAGTCCCGTTCGCGGGATGAGTAAAGTGGCGCACGGGTGAGTAACACGTGGATAATCTACCCTTCAGTCGGGAATAACTCATCGAAAGATGGGATAATACGCGATGATGCTTATCTGTTTCGACGGATAAGCCAAAGGTGGCCTCTCTATAGAAGCTACCGCTGAGGGATGAGTTCGCGCACCATTAG
>F0OV55004I6HRB
AGAGTTTGATCCTGGCTCAGGATGAACGCTAGCGGCAGGCCTAACACATGCAAGTCGAGGGGCAGCGGGGATAAGCTTGCTTATCCGCCGGCGACCGGCGCACGGGTGCGGAACGCGTATGGAACCTGCCCCTGTCAGGGGAATAGCCCAGGGAAACTTGGATTAATGCCCCATGGTACCGCGATATCGCATGATATTGCGGTTAAAGATTTATCGGACAGGGATGGCCATGCGTACCATTAGCTTGTTGGTGAGG
>F0OV55004I0B4E
AGAGTTTGATCCTGGCTCAGGATGAACGCTAGCGGGAGGCTTAACACATGCAAGTCGAGGGGCAGCACGAGGTAGCAATACTTTGGTGGCGACCGGCAGACGGGTGAGTAACGCGTATGCAACCTACCCTATACAGAGGGATAGCCCGAAGAAATTCGGATTAATACCTCATAATATTATATTTTCGCATGAAGATATAATTAAAGATTTATCGGTATAGGATGGGCATGCGTGCCATTAGTTAGTTGGTGAGGTAACGG
>F0OV55004IA1X1
AGAGTTTGATCCTGGCTCAGGATGAACGCTAGCGGGAGGCTTAACACATGCAAGTCGAGCGGGATTCACCTTCGGGTGATGAGAGCGGCGAACGGGTGCGTAACGCGTATGCAACCTGCCTTATGCAGGGGGATAGCCCATGGAAACGTGGATTAATACCCCATAGAATATGTTAATCGCATGGTTTACATATTAAAACTTTGGTGGCATAAGATGGGCATGCGTAGGATTAGCTTGTTGGTGAGGTAACGGCT
>F0OV55004I2JD5
AGAGTTTGATCCTGGCTCAGGATGAACGCTAGCGACAGGCCTAACACATGCAAGTCGAACGGGATTTATCCTTCGGGGTAATGAGAGTGGCGCACGGGTGAGTAACGCGTATGCAACCTACCTGTAACTGGGGAATAGCTCCCTGAAAGGGGAATTAACACCGCATAAGACCACACTTTCGCATGGAAGAGTGGTAAAATATTTATAGGTTACAGATGGGCATGCGTGACATTAGTTTGTTGGTGAGGTAACGGCTCACCAAG
>F0OV55004IWYLJ
AGAGTTTGATCCTGGCTCAGAACGAACGCTGGCGGCAGGCCTAACACATGCAGGTCGAACGTGAAGCCACCTTCGGGTGGTGGAAAGTGGCAGACGGGTGAGTAACGCGTGGGAACGTGCCTTTCGGTTCGGAATAACCCAGGGAAACTTGGGCTAATACCGGATACGCCCTTCGGGGAAAGATTCATTGCCGAAAGATCGGCCCGCGTCGGATTAGCTTGTTGGTGGGGTAAAAGCCTACCAAGGCGACGATCCGTAGCTGGTCTGAGAGGATGACCAGCC
>F0OV55004IIW56
AGAGTTTGATCCTGGCTCAGGACGAACGCTGGCGGCGTGCCTAATACATGCAAGTCGAACGGAGGTCGCCATGCGGATCTCTTCGGAGAGAAGCGTGGCCATACCTCAGTGGCGAACGGGTGAGTAACACGTGGGTAACCTGCCCCGATGACCGGGACAACCCGAGGAAACTCGGGCTAATACCGGATGTGGCGCACACACTTCAGTGTGTTCGCTAAAGGAAGCTTCGGCCTCCGCATTGGGAGGGGCCCGCGGGCCCCATTAGCTTTGG
>F0OV55004H8LOD
AGAGTTTGATCCTGGCTCAGGATGAACGCTAGCGGGAGGCTTAACACATGCAAGTCGAGCGCGAAAGGGGGGGGTAACTTCCCCGAGTAGAGCGGCAAACGGGTGAGTAACGCGTGGGTAATCTGCCTTCGAGTGGGGAACAACACCGGGAAACTGGTGCTAATACCGCATGACATCTTCGGGGTTTCGATCTTGAAGATCAAAGCTGGGGACCGTAAGGCCTGGCGCTTGAAGAGGAGCCCGCGTCCGATTAGCTAGTTGGCGGGGTAATGGCCCACCAAGG
>F0OV55004IIL3T
AGAGTTTGATCCTGGCTCAGAACGAACGCTGGCGGCGTGCTTAACACATGCAAGTCGAATGCGAACGGACCTTTCGGGGTGCAAGTAGCATGGCAGACGGGTGAGGAACACGTATCTGACCTGACACATCATGGGGGATAGCCTTGCGAAAGTGGGGATAATACCGCATACGCTCATCGTGGTGGAGCGCGATGAGGAAAGCTGGCCTCTGCGAGCAAGCTGGTGTGGTGTGAGGGGGA
>F0OV55004JIUN1
AGAGTTTGATCCTGGCTCAGAATGAACGCTGGCGGCGTGCTTAACACATGCAAGTCGAACGATGAAGACACTAGCTTGCTAGGGTTGGATTAGTGGCGCACGGGTGAGTAATATATAGATAACGTGCCTCTTAGTCTGGGATAGCCATTGGAAACGATGATTAATACTAGATACTCCTTTTTATCATATGATAAATCGGGTAAAGTTTTTCGCTAAGAGATCGGTCTATATCGCATCAGTTAGTTGGT
>F0OV55004I835O
AGAGTTTGATCCTGGCTCAGGACGAACGCTGGCGGCGTGCTTAACACATGCAAGTCAAGGAGAAAGTTTCTTTCGGGAGATAAGTAAACTGGCGCACGGGTGAGTAAAATGTAAGTAATCTACCCTTTGGATGGGAATAACTACTAGAAATGGTGGCTAATACCGAATAATGCAGCGGCACCGAGTGGTGATGTTGTTAAAGACCGAAAGGTTGCCAAGGGATGAGCTTGCATCTGATTAGCTAGTTGGCGGGGTAAAAGCCCACCAAGGCG
>F0OV55004IBMM0
AGAGTTTGATCCTGGCTCAGAACTAACGCTAGCGGCGTGCCTAACACATGCAAGTCTTACGAGAAAGTCCCGTTCGCGGGATGAGTAAAGTGGCGCACGGGTGAGTAACGCGTGGATAACCTGCCCTTTAGTCTGGGATAACTTGTCGAAAGATGGGCTAATACCAGATAATGCTTATCTGTTTAGACGGATAAGCCGAAGGTGGCCTCTATTTATAAGCTACTGCTAAAGGATGAGTTCGCGCACCATTAGCTTGTTGGTGGGG
>F0OV55004H5VX3
AGAGTTTGATCCTGGCTCAGAGCGAACGCTGGCGGCAGGCTTAACACATGCAAGTCGAGCGGCCGTAGCAATACGGCAGCGGCAGACGGGAGAGTAACACGTGGGAACGTGCCCATCAGTTCGGAACAACCCAGGGAAACTTGGGCTAATACCGGATACGCCCTTACGGGGAAAGATTTATCGCTGATGGAGCGGCCCGCGTCTGATTAGCTTGTTGGTGAGGTAATGGCTCACCAAGGCGACGATCAGTAGCTGGT
>F0OV55004IO8TV
AGAGTTTGATCCTGGCTCAGGATGAACGCTGGCGGCGTGCCTAACACATGCAAGTCGAGCGGAAATATTCTGAAGTATTCGTACGGAAGGGTATTTCAGCGGCGGACGGGTGAGTAACACGTGAGCAACCTGCCTTCAGCTGGGGAATAACATTGGGAAACCAGTGCTAATACCGCATGACATCACGAGGGGACATCCTCTTGTGATCAAAGGATTTCGATCCGGCCGAAGATGGGCCCGCGTCCGATTAGTTAGTTGG
>F0OV55004INACA
AGAGTTTGATCCTGGCTCAGGACGAACGCTGGCGGCGGGTTTAACACATGCAAGTCGAGGGACGAAACCTCTCTTCGGAGAGGCTGAAACCGGCGAACGGGTGAGTAACACGTGAGAAACCTACCCTGGACTCAGGGATAAGCCGAGGAAACTCGGTCTAATACCTGATACTCCGGTTGAGTCGCATGGCTCGACCGGGAAAGCTCCGGCGGTGCAGGAGGGTCTCGCGGCCTATCAGCTAGTTGGTGAGGTAACGGCTCACCAAGGCGACGACGGGTAG
>F0OV55004JUMDS
AGAGTTTGATCCTGGCTCAGGATTAACGCTGGCGGCGTGCCTTATGCATGCAAGTCGAACGGTCTTGATTTATCAAGATAGTGGCAAACGGGTGAGTAACGCGTAAGTAACCTACCCTCAAGTAAGGGATAGCTCTGAGAAATTAGAGGTAATACCTTATGTGGCGGTGCCGGTAATGCGGCATCATTAAAGCCTTCGGGCGCTTGAGGAGGGGCTTGCGTCCGATTAGCTAGTTGGTGGGGTAATGGCTCACCAAGGC
>F0OV55004I9XXA
AGAGTTTGATCCTGGCTCAGGATGAACGCTGGCGGCGTGCCTAACACATGCAAGTCGAGCGGAGATTACGAGGAGTACTTGTACAAATTGTAATCTTAGCGGCGGACGGGTGAGTAACACGTGAGGAACCTGCCCTTGAGTGGGGAATAACACCGAGAAATGGGTGCTAATACCGCATAATGTCTTGGAAGCGCATGCTTTCGGGACCAAAGGATTTATTCGCTTAAGGATGGACTCGCGTCCGATTAGGTAGTTGGTGAGGTAACCGG
>F0OV55004IP48L
AGAGTTTGATCCTGGCTCAGATTGAACGCTGGCGGCATGCTTTACACATGCAAGTCGAACGGCAGCACGGGAGCTTGCTCCTGGTGGCGAGTGGCGAACGGGTGAGTAATGCATCGGAACGTGCCCATTAGTGGGGGATAGCCCGGCGAAAGCCGGATTAATACCGCATACGCCCTTTGGGGGAAAGCGGGGGATCTTCGGACCTCGCGCTATTGGAGCGGCCGATGTCGGATTAGCTAGTAGGTGGGGTAATGGCTC
>F0OV55004H5S8D
AGAGTTTGATCCTGGCTCAGGACGAACGCTGGCGGCGTGCCTAACACATGCAAGTCGAACGGGGTAGCAATACCCAGTGGCGAACGGGTGCGTAACACGTGAGGAATCTGACTTCCGGCGGGGGATAGCCGGCCCAACGGCCGGGTAATACCGCGTACGCTCGTCGAGGGGCATCCCTTGGCGAGGATAGCAGCAATGCACCGGAAGGGGATCTCGCGGCCTATCAGCTAGTTGGTGAGGTCACGGCTCACCAAGGCGACGACGGGTAG
>F0OV55004JJUQK
AGAGTTTGATCCTGGCTCAGAACGAACGCTGGCGGCAGGCCTAACACATGCAAGTCGAACGCCCCGCAAGGGGAGTGGCAGACGGGTGAGTAACGCGTGGGAATGTGCCCCAAGGTACGGAACAACGCCGGGAAACTGGCGCTAATACCGTATGTGTCCGCAAGGAGAAAGATTTATCGCCTTGGGATCAGCCCGCGTCGGATTAGCTAGTCGGTGGGGTAAAAGCCTACCAAGGCGACGATCCGTAGCTGGTCTGAGAGGACGACCAGCC
>F0OV55004JXGWY
AGAGTTTGATCCTGGCTCAGGACGAACGCTGGCGGCGTGCCTAATACATGCAAGTCGAACGGAGGTCGCCACGCGGATCTCTTCGGAGAGAAGCGTGGCCATACCTCAGTGGCGAACGGGTGAGTAACACGTGGGTAACCTGCCTGTAAGTCGGGGATAACTGCGGGAAACCGCAGCTAATACCGGATAAGTCGGGAGGTTCGCATGAACCTTTCGGTAAAGGAGCTACGGTTCCGCTTACAGATGGGCCCGCGGCGCATTAGCTAGTTGGTGGGG
>F0OV55004JAYQB
AGAGTTTGATCCTGGCTCAGGACGAACGCTGGCGGCGTGCCTAATACATGCAAGTCGAGCGGGGCTGTCTGCGTGAGGCCTTCGGGCGGATCGCAGGGAGCCCAGCGGCGAACGGGTGCGTAACACGTGGGCAACCTGCCCCGAGGACCGGGATAACTCCGGGAAACCGGAGCTAATACCGGATAGGACGGCGGACCGCATGGTCCGCCGTGGAAAGGCGGCGCGAGCTGCCACCTCGGGATGGGCCCGCGGCCCATTAGCTAGTTGGTGGGGTAACCGG
>F0OV55004JOLI4
AGAGTTTGATCCTGGCTCAGGACGAACGCTGGCGGCGTGCCTAATACATGCAAGTCGAGCGCGTGAAACTTACCGAAGCCTTCGGGCGGACGTAAGTGGAACGAGCGGCGGACGGGTGAGTAACACGTGGGCAACCTGCCTGTAAGACCGGGATAACTTCGGGAAACCGGAGCTAATACCGGATAGGATTTCATCTCGCATGAGGTGAAATGGAAAGGTGGCTTCGGCTACCACTTACAGATGGGCCCGCGGCGCATTAGCTAGTTGGTGGGGTAG
>F0OV55004I3HPX
AGAGTTTGATCCTGGCTCAGAGTGAACGCTGGCGGCGTGCTTAACACATGCAAGTCGTACGAGAAAGTTTCCTTCGGGAGATGAGTAGAGTGGCGCACGGGTGAGTAACACGTGGATAATCTGCCCAATGGACCGGGATAACACTTCGAAAGGGGTGCTAATACCGGATAAGCCCACAGGCTCTTCGGAGCTTGCGGGAAAAGGTGGGGACCTTCGGGCCTGCCGTCATTGGATGAGTCCGCGGCCCATTAGCTAGCTGGTAGGGTAA
>F0OV55004ITFPW
AGAGTTTGATCCTGGCTCAGAACGAACGCTGGCGGCAGGCCTAACACATGCAAGTCGAACGCTCCAGCAATGGAGAGTGGCAGACGGGTGAGTAACGCGTGGGAACCTACCCTTTGGTTCGGAATAGCTCAGGGAAACTTGAGGTAATACCGGATACGCCCTTCGGGGAAAGATTTATCGCCAAAGGATGGGCCCGCGTCGGATTAGCTAGTTGGTGGGGTAACGGCCTACCAAGGCGACGATCCGTAGCTGGTCTGAGAGG
>F0OV55004H4APS
AGAGTTTGATCCTGGCTCAGATTGAACGCTGGCGGTATGCTTAACACATGCAAGTCGAACGGCAGCGCGGGCTTCGGCCTGGCGGCGAGTGGCGGACGGGTGAGTAATGCATAGGAATCTGCCTAGTAGTGGGGGATAACCTGGTGAAAACCAGGGTAATACCGCATACGACCTACGGGTGAAAGCAGGGGACCTTCGGGCCTTGTGCTATTAGATGAGCCTATGTCTGATTAGCTAGTTGGTAGGGTAAAGGCCTACCAAGGCG
>F0OV55004I8UBX
AGAGTTTGATCCTGGCTCAGGACGAACGCTGGCGGCGTGCCTAACGCATGCAAGTCGAGCGAGGGGAGGTCGCAAGACCGAACCTAGCGGCGAACGGGTGAGTAACACGTGGATAATCTGCCTATGAGACGGGGATAGCCCCGGGAAACTGGGGATAATACCGGATGTGATCCGACTGACGGAGGTTAGTTGGAGGAAAGGCGCAAGCCGCTCATAGATGAGCCCGCGGCCCATTAGCTAGTTGGTAGGGTAAAGGCCTACCAAGGCGACG
>F0OV55004JJD1L
AGAGTTTGATCCTGGCTCAGGACGAACGCTGGCGGCGTGCTTAACACATGCAAGTCGAACGTGAAAGGGACTTCGGTCCTGAGTAGAGTGGCGCACGGGTGAGTAACACGTAGGTAATCTACCTCTGGGTGGGGAATAACAGCCGGAAACGGCTGCTAATACCGCATAATGCAGCGGCACCACATGGTGACAGTTGTTAAAGCGGGGGATCGTAAGACCTCGCGCCTAGAGATGAGCCTGCGGCGGATTAGCTAGTTGG
>F0OV55004IGUOH
AGAGTTTGATCCTGGCTCAGGATGAACGCTAGCGGGAGGCTTAACACATGCAAGTCGAGCGGGATCCCCTTCGGGGGTGAGAGCGGCGCACGGGTGCGTAACGCGTATGCAACCTGCCTTGTACAGGGGGATAGCCCATGGAAACGTGGATTAATACCCCATAGCATTGTTAGATCGCATGGTTTAACAATTAAAGCTTAGGTGGTACAAGATGGGCATGCGTAGGATTAGCTAGTAGGTGAGGTAACGGCTCACCTAGGCG
>F0OV55004IZV6N
AGAGTTTGATCCTGGCTCAGAGTGAACGCTGGCGGCATGCTTAACACATGCAAGTCGAACGAGAACGGATTATAGCTTGCTATAATTGTCAGCTAAGTGGCGCACGGGTGAGTAATGTATAGATAACCTGCCCTTAAGAAAGGAATAACAGTTGGAAACGACTGCTAATGCCCTATATGCCTTTAATACATAAGTATGCAAGGGAAACGCTTTAGTGCTTAAGGATGGGTCTGTATGGTATCAGCTTGG
>F0OV55004INE1P
AGAGTTTGATCCTGGCTCAGATTGAACGCTGGCGGCGTGCCTAACACATGCAAGTCGTGCGAGAAAGTTCCCTTCGGGGAGCGAGTAGAGCGGCGCACGGGTGAGTAACGCGTGGGTAATCTGCCCGAAAGACCGGGATAACAGTGGGAAACCGCTGCTAATACCGGATGTGCTTCATGTTTGACTTCATGGGGTAAAGGTGGCCTCTGCTTGCAAGCTACCGCTTTTGGATGAGCCCGCGTCTCATTAGCTAGTTGGG
>F0OV55004IHZTW
AGAGTTTGATCCTGGCTCAGATTGAACGCTGGCGGAATGCTTTACACATGCAAGTCGGGCGGCAGCATGGACTTCGGTCTGATGGCGAGCGGCGAACGGGTGAGTAATGCATCGGAACGTACCTAGTTGTGGGGGATAGCTCGGCGAAAGCCGGATTAATACCGCATACGATCTACGGATGAAAGCGGGGGATCTTCGGACCTCGCGCGGACGGAGCGGCCGATGGCAGATTAGGTAGTTGGTGGGATAAAAGCTT
>F0OV55004IMMN8
AGAGTTTGATCCTGGCTCAGAACGAACGCTGGCGGCAGGCCTAACACATGCAAGTCGAGCGAGATCTTCGGATCTAGCGGCGGACGGGTGAGTAACACGTAAATAATCTACCTCTAAGTTTGGGATAACCTTGCCAACGCGGGGCTAATACCGGATGTGATCACGAAGACGCATGTTTTTGTGATTAAAGATGCAAATCGCTTAGAGATGAATTTGCGGCCCATTATGCTTGTTGGTGAGGTAACGGCTCACCAAGG
>F0OV55004IXNOX
AGAGTTTGATCCTGGCTCAGAACGAACGCTGGCGGCAGGCCTAACACATGCAAGTCGAGCGAGATCTTCGGATCTAGCGGCGGACGGGTGAGTAACGCGTGGGAACGTACCCCCTTCTGCGGGATAGCCACTGGAAACGGTGAGTAATACCGCATACGCCCTTCGGGGAAGATTATCGGAGGAGGATCGGCCCGCGTTGGACTAGGTAGTTGGTGGGGTAATGGCCTACCAAGCCTACGATCCATAGCTGGTTTTAGAGG
>F0OV55004I3M5D
AGAGTTTGATCCTGGCTCAGGATGAACGCTGGCGGCGTGCTTAACACATGCAAGTCGAGCGCGATGTTGTGGAAACTCCTACGGGAGGCAGC
>F0OV55004JWPAL
AGAGTTTGATCCTGGCTCAGGACGAACGCTGGCGGCGTGCCTAACACATGCAAGTCGAGCGGGGGTGGCTTAAGTAGGTTACTACGAAGGCTGCCCTAGCGGCGGACGGGTGAGTAACGCGTGAGCAACCAACCTTGTACTGGGGGATAACAGCTGGAAACAGCTGCTAATACCGCATAAGACTACGGCACCGCATGGTGCTGTAGTAAAAGGCGCCTTAAGGCGTCGGTACAAGACGGGCTCGCGTCCCATTAGCTAGTTGGTGAGG
>F0OV55004H5M7U
AGAGTTTGATCCTGGCTCAGGATGAACGCTAGCGGGAGGCTTAACACATGCAAGTCGAACGGTAACAGTTCCTTCGGGAAGCTGACGAGTGGCGCACGGGTGCGTAACGCGTATGCAACCTGCCTTATACAGGAGGATAGCCCATGGAAACGTGGATTAATACTCCATGGTATATAATTATCGCATGGTAATTATATTAAAACTTCGGTGGTATAAGATGGGCATGCGTAGGATTAGCTAGTAGGTGAGGTAATGG
>F0OV55004IWJ2B
AGAGTTTGATCCTGGCTCAGGACGAACGCTGGCGGCGTGCCTAATACATGCAAGTCGAGCGGGGCTTTCTGCGTGAGGCCTTCGGGCGGATCGCAGGGAGCCCAGCGGCGAACGGGTGCGTAACACGTGGGCAACCTGCCCCGAGGACCGGGATAACTCCGGGAAACCGGAGCTAATACCGGATAGGACGGCGGACCGCATGGTCCGCCGTGGAAAGGCGGCGCGAGCTGCCACCTCGGGATGGGCCCGCGGCCCATTAGCTAGTTGGTGGGGTAACGG
>F0OV55004I22UR
AGAGTTTGATCCTGGCTCAGAACGAACGCTGGCGGCGTGCTTAATACATGCAAGTCGAACGTGAAGCCTTGGCTTGCCAGGGTGGAAAGTGGCGAACGGGTGAGTAACACGTAAATAATCTACCTCTAAGTTTGGGATAACCTTGCCAACGCGGGGCTAATACCGGATGTGATCACGAAGACGCATGTTTTTGTGATTAAAGATGCAAATCGCTTAGAGATGAATTTGCGGCCCATTATGCTTGTTGGTGAGGTAACGGCT
>F0OV55004IOIV0
AGAGTTTGATCCTGGCTCAGGATGAACGCTAGCGGTGCGCCTAACACATGCAAGTCGAGCGATATAGCGGCGAACGGGTGAGTAACACGTTGGAACCTGCCTCGAACTCAGGGATAGCCATCCGAAAGGATGATTAATACCGGATAGTCCCGAAAGGGTAAAGATTTTTCGGTTCGAGAGGGGCCTGCGGCCTATCAGCTAGTTGGTAAGGTAATGGCTTACCAAGGCTATGACGGGTAACTGGTGTGAGAGCATGACCAGT
>F0OV55004JFJ7U
AGAGTTTGATCCTGGCTCAGGACGAACGCTGGCGGCGTGCCTAATACATGCAAGTCGAGCGGGGCTGTCTGCGTGAGGCCTTCGGGCGGATCGCAGGGAGCCCAGCGGCGAACGGGTGCGTAACACGTGGGCAACCTGCCCCGAGGACCGGGATAACTCCGGGAAACCGGAGCTAATACCGGATAGGACGGCGGACCGCATGGTCCGCCGTGGAAAGGCGGCGCAGCTGCCACCTCGGGATGGGCCCGCGGCCCATTAGCTAGTTGGTGGGGTAACCGG
>F0OV55004IXAUD
AGAGTTTGATCCTGGCTCAGGATGAACGCTGGCGGCGTGCTTAACACATGTAAGTCGAACGGTGAAGCCCGTCTTTGACGGGCGGATCAGTGGCGAACGGGTGAGTAACACGTAGGTGACCTGCCCCAAAGAGGAGAACAACCCTGCGAAAGCGGGGCTAATACTCCGTGTGATCGGCGATTCGTTTCGTCGATTAAAGCTCCGGCGCTTTGGGAGGGGCCTGCGGCCCATCAGCTAGTTGGTAGGGTAATCGGCCTACGAGGCTACGGACGGGGTAGCG
>F0OV55004JB590
AGAGTTTGATCCTGGCTCAGGATGAACGCTAGCGGTGCGCTTAACACATGCAAGTCGCGCGATCGAGCCGGGTCAATCACCCTTCGGGTGTGCGAACCGGTGACGGAGCGGCGGACTGGTGAGTAACGCGTAGTCAACTTACCCTCTTGACGAGGACAACCACTCGAAAGGGTGGCTAATACTCGATATTGTTGCGGATTGATGGATCCGTTTCCAAAGGCGGTTCTGCCGTCGCAAGGGGATGGGGCTGCGTCCTATTAG
>F0OV55004IWGR6
AGAGTTTGATCCTGGCTCAGGATGAACGCTAGCGACAGGCCTAACACATGCAAGTCGAACGGGATTTATCCTTCGGGGTAATGAGAGTGGCGCACGGGTGAGTAACGCGTATGCAACCTACCTGTAACTGGGGAATAGCTCCCTGAAAGGGGAATTAACACCGCATAAGACCACACTTTCGCATGGAAGAGTGGTAAAAATATTTATAGGTTACAGATGGGCATGCGTGACATTAGTTTGTTGGTGAGGTAACGGCTCACCAAG
>F0OV55004IV1VQ
AGAGTTTGATCCTGGCTCAGGACGAACGCTGGCGGCGTGCCTAATACATGCAAGTCGAGCGAGCCCTTCGGGGCTAGCGGCGGACGGGTGAGTAACACGTGGGCAACCTGCCTGTAAGACTGGGATAACTCCGGGAAACCGGGGCTAATACCGGATAATTTCTTCGGTCGCATGACAGAAGAATAAAAGGCGGCGCAAGCTGTCACTTACAGATGGGCCCGCGGCGCATTAGCTAGTTGGTGAGGTAACGGCTCACCAAGGCAACGA
>F0OV55004ISW0U
AGAGTTTGATCCTGGCTCAGGACGAACGCTGGCGGCGTGCCTAATACATGCAAGTCGAGCGGACCGAAGGGAGCTTGCTCTTTTAGGTTAGCGGCGGACGGGTGAGTAACACGTGGGCAACCTGCCCTGCAGACTGGGATAACTTCGGGAAACCGGAGCTAATACCGGATAACACCGAAAACCGCATGGTTTTCGGTTGAAAGGCGGCTTTTAGCTGTCACTGCAGGATGGGCCCGCGGCGCATTAGCTAGTTGGTGAGGTAACGGCTCACCAAGG
>F0OV55004IN2ZO
AGAGTTTGATCCTGGCTCAGGATGAATGCTGGCGGCGTGCCTAATACATGCAAGTCGAGCGGTAACAGGGAGTTCCACCGTTTCCTTGACACACCTAGCGCTTTATCGTAGGTTGTGAAAACTTCGAGGGAACCGTGGAATTCTGCTGACGAGCGGCGGACGGCTGAGTAACGCGTGGGAACGGACCCCAAACTGAGGGATAACTAGTCGAAAGATTAGCTAATACCGCATGTGATCTTCGGATTAAAGTCTTCGGACGGTTTGGGACTGG
>F0OV55004ILZE2
AGAGTTTGATCCTGGCTCAGGACGAACGCTGGCGGCGTGCTTAACACATGCAAGTCGAACGGAGGTAGCAATACCTCAGTGGCGCACGGGTGCGTAACACGTGAGAAATTTGTCCATCGGCGGGGGATAGCCGGCCCAACGGCCGGGTAATACCGCGTACGACCTTCGGGGGCGATCCCCTGGAGGTGAAAGCCGCAAGGCGCCGATGGAGAATCTCGCGGCCTATCAGCTAGTTGGTGAGGTCATGGCTCACCAAGGCGACGACGGG
>F0OV55004IWEII
AGAGTTTGATCCTGGCTCAGAATCAACGCTGGCGGCGTGCCTAACACATGCAAGTCGAACGAGAAAGCTGTCTTCGGACGGCAAGTACAGTGGCAAACGGGTGAGTAACGCGTGGGACATCTACCCTGATGAGGGGAATAACTCTCCGAAAGGAAAGCTAATACCGCATATACCGTGCAAACGGGAAAGGCCTTCGGGCCGCATCAGGAGGAGCCCGCGTCCGATTAGCTAGTTGGTGAGGTAATGGCTCACCAAGGCGACGA
>F0OV55004IPXNN
AGAGTTTGATCCTGGCTCAGGACGAACGCTGGCGGCGTGCTTTACACATGCAAGTCGAGCGGCAGCGCGGGGGCAACCCTGGCGGCGAGCGGCGAACGGGTGAGTAACACATCGGAACGTACCCAGTTGTGGGGGATAGCCCGGCGAAAGCCGGATTAATACCGCATACGCCCTACGGGGGAAAGCAGGGGCTCTTCGGACCTTGCGCTATCAGATGAGCTTATGTCCTATCAGCTAGTTGGTGGGGTAAGAGCCTACCAAGGCAACGG
>F0OV55004IM6IU
AGAGTTTGATCCTGGCTCAGGATGAACGCTGGCGGCGTGTATGAGACATGCAAGTCGAACGAAGGATCGGGCTTGCTCGATCCTTAGTGGCGGACGGCTGAGTAACGCGTAGGTGACCTACCCCGAAGTGGGGAATAACTGCCCGAAAGGGTGGCTAATACCGCATGTGGTCGCACGTTCATTCGTGCGAGTAAAGCCGCAAGGCGCTTCGGGAGGGGCCTGCGTCCGATTAGCTCGTTGGTGGGGTAATGGCTTACCAAGGCGACG
>F0OV55004IG1K4
AGAGTTTGATCCTGGCTCAGAACGAACGTTGGCGGCGTGCTTAACACATGCAAGTCGAACGAGAAAGATTCCTTCGGGGATCGAGTAAAGTGGCGCACGGGTGAGTAACGCGTAAGTAATCTACCCTTGCATCTGGAGTAACTACGGGAAGCTGTAGCTAATACTGGATACGTTCTCCATTCTGCGGGATGGAGAAGAAAGATGACCTCTTCTTGAAAGTTATCGTGCAAGGAGGAGCTTGCGTACCATTAGCTAGTTGGTAGGG
>F0OV55004IP4BO
AGAGTTTGATCCTGGCTCAGGACGAACGCTGGCGGCGTGCCTAATACATGCAAGTCGAACGGAGGTCGCCATGCGGATCTCTTCGGAGAGAAGCGTGGCCATACCTCAGTGGCGAACGGGTGAGTAACACGTGGGTAACCTGCCTGTAAGTCGGGGATAACTGCGGGAAACCGCAGCTAATACCGGATAAGTCGGGAGGTTCGCATGAACCTTTCGGTAAAGGAGCTACGGTTCCGCTTACAGATGGGCCCGCGGCGCATTAGCTAGTTGGG
>F0OV55004JCXQ3
AGAGTTTGATCCTGGCTCAGGACGAACGCTGGCGGCGTGGATTAGGCATGCAAGTCGAACGGTAGTACCCCTTCGGGGGTATGAGAGTGGCGAACGGGTGAGTAACGCGTAGGTGATCTACCTTCAGATGGGGGACAGCCCAGGGAAACTTGGGCTAATACCGCATGTGGCTGTAAAGCTAAAGCCGGCCTCTATTTATAAGCTGGTGTCTGGAGATGAGCCTGCGTCTGATTAGCTAGTTGGTGGGGTAACGGCCTACCGAGGCGA
>F0OV55004IYOQ1
AGAGTTTGATCCTGGCTCAGAATGAACGCTGGCGGCGTGCCTAACACATGCAAGTCGTACGAGAAAGGGGCTTCGGCCCTGAGTAGAGTGGCGCACGGGTGAGTAACGCGTGGGAACCCACCCATCTCTGCGGGATAGCTCCTGGAAACGGGAATTAATACCGCATACGCCCTTATGGGGAAAGATTTATCGGAGATGGACGGGCCCGCGTCAGATTAGCTAGTTGGTGGGGTAATGGCCTACCAAGGCGACGAT
>F0OV55004IZATQ
AGAGTTTGATCCTGGCTCAGGATGAACGCTAGCGGCAGGCTTAACACATGCAAGTCGAGGGGCAGCACGTCTTCGGATGGTGGCGACCGGCGCACGGGTGCGTAACGCGTATACAACCTACCTTTTACAGGGGCATAGCCCGGGGAAACCCGGATTAATATCCCATGGTATCATTTAGTGGCATCACTTGAATGATTAAAGTTTCGGCGGTGAAAGATGAGTATGCGTTCTATTAGCTAGATGGTAGGGTAACGGCTTACCATGG
>F0OV55004IFYMV
AGAGTTTGATCCTGGCTCAGGACGAACGCTGACGGCGTGCCTAACACATGCAAGTCAAGGGGCCTTCGGGTCACTGGCGCACGGGTGAGTAACGCGTAGATAATCTGCCCCTATCTCTGACATAACTGCTGGAAACGGTAGCTAATATCAGATGAGGCCTACGGGTCAAAGTTTCGATGGATAGGGATGAGTCTGCGTCTGATTAGCTAGTTGGTAGTGTAATGGACTACCAAGGCGACGATCAGT
>F0OV55004JG5KE
AGAGTTTGATCCTGGCTCAGAACGAACGCTGGCGGCATGCTTAACACATGCAAGTCGAACGAGGGCTCTCCTTCGGGGGATGTCCCTAGTGGCGGACGGGTGAGTAACGCGTGGGAATCTACCCTGGAGTGGGGAATAACCTCTGGAAACGGAGGCTAATACCGCATACGGCCCTTCGGCAACGGAGGGCGAAAGGCTTCGGCCGCTCCTGGATGAGCCCGCGTCTGATTAGCTTGTTGGTGGGGTAACGGCCTACCAAGGCTCCGATCAGTAG
>F0OV55004IOK0T
AGAGTTTGATCCTGGCTCAGGATGAACGCTGGCGGCGTGCCTAACACATGCAAGTCGAACGGGAAGCCTTGGATTCGTCTGGGGCTGAGAGTGGCGCACGGGTGAGTAACACGTAGCTGACCTGCCCTGGAGAGGGGGATAACCGCTGGAAACGGTGGCTAATACCCCATACGTTCGCCCGGATTAGAAGTGGGCGAGGAAACGCGATTAGTGCTCTGGGATGGGGCTGCGGTCCATCAGCTAGTTGGTAGGGTAACGGCCTACCAAGG
>F0OV55004JDJ1R
AGAGTTTGATCCTGGCTCAGGACGAACGCTGGCGGCGTGCCTAATACATGCAAGTCGAGCGCGGGAAGCTTTTTGAAGCCTTCGGGTGGACGAAAGTGGAACGAGCGGCGAACGGGTGAGTAACACGTGGGCAACCTGCCTGTAAGACCGGGATAACTTCGGGAAACCGAAGCTAATACCGGATAGGATCCGAGACCGCATGGTTTTGGATGGAAAGATGGCTTTGGCTATTGCTTACAGATGGGCCCGCGGCGCATTAGCTAGTTGGTGAGG
>F0OV55004JBZ72
AGAGTTTGATCCTGGCTCAGAACGAACGCTGGCGGCGTGCTTAACACATGCAAGTCGAACGCGAAAGGGACTTCGGTCCTGAGTAAAGTGGCGCACGGGTGAGTAACGCGTGGATAATCTACCCAATGATCCGGGATAACACTTCGAAAGGGGTGCTAATACCGGATAAGACCACGGGATCTACGGGTTCTGCGGTAAAAGGTGGGGACCTTCGGGCCTACCGTCATCGGATGAGTCCGCGTACCATTAGCTAGTTGGTGGGGTAATGGCCTACCAAGG
>F0OV55004I6MEC
AGAGTTTGATCCTGGCTCAGGACGAACGCTGGCGGCGTGCCTAATACATGCAAGTCGAGCGGGGCTGTCTGCGTGAGGCCTTCGGGCGGATCGCAGGGGGCCCAGCGGCGAACGGGTGCGTAACACGTGGGCAACCTGCCCCGAGGACCGGGATAACTCCGGGAAACCGGAGCTAATACCGGATAGGACGGCGGACCGCATGGTCCGCCGTGGAAAGGCGGCGCGAGCTGCCACCTCGGGATGGGCCCGCGGCCCATTAGCTAGTTGGTGGGGTAACGG
>F0OV55004IK4TB
AGAGTTTGATCCTGGCTCAGGACGAACGCTGGCGGCGTGCCTAATACATGCAAGTCGAGCGGGGCTTTCTGCGTGAGGCCTTCGGGCGGATCGCAGGGAGCCCAGCGGCGAACGGGTGCGTAACACGTGGGCAACCTGCCCCGAGGACCGGGATAACTCCGGGAAACCGGAGCTAATACCGGATAGGACGGCGGACCGCATGGTCCGCCGTGGAAAGGCGGCGCGAGCTGCCACCTCGGGATGGGCCCGCGGCCCATTAGCTAGTTGGTGGGGTAACGG
>F0OV55004IBMHT
AGAGTTTGATCCTGGCTCAGGACGAACGCTGGCGGCAGGCCTAACACATGCAAGTCGAGCGGCACCTTCGGGTGTAGCGGCGGACGGGTTAGTAACGCGTGGGAACGTGCCCTTCTCTACGGAATAGCCTCGGGAAACTGAGAGTAATACCGTATACGCCCTTTGGGGGAAAGATTTATCGGAGAAGGATCGGCCCGCGTCTGATTAGATAGTTGGTGGGGTAATGGCCTACCAAGTCTACGATCAGTAGCTGGTTTTAGAGG
>F0OV55004IJRFN
AGAGTTTGATCCTGGCTCAGATTGAACGCTAGCGGCATGCTTAACACATGCAAGTCGAACGGTAACAGGCCTAGCTTGCTAGGCGCTGACGAGTGGCGGACGGGTGAGTAATGCATGAGAATCTGCCCAGTAGCGGGGGACAACTTGTGGAAACGCAAGCTAATACCGCATACGCCCTAAGGGGGAAAGACTTCGGTCGCTATTGGATGAGCCTGCGTTGGATTAGCTTGTTGGTGGGGTAACGGCTTACCAAGGCGG
>F0OV55004I1SK5
AGAGTTTGATCCTGGCTCAGGATGAACGCTAGCGGCAGGCTTAACACATGCAAGTCGAGGGGTAACAGGTAAAAAGCTTGCTTTTTATGCTGACGACCGGCGCACGGGTGAGTAACGCGTATGCAACCTACCTTTAACAGGAGGATAGCCCCGAGAAATCGGGATTAATACTCCATATCATATTTGAATCGCATGGTTTAAATATAAAAGCTCCGGCGGTTAAAGATGGGCATGCGTGACATTAGTTAGTTGGTGAGGTAACGGCT
>F0OV55004JO6SK
AGAGTTTGATCCTGGCTCAGATTGAACGCTGGCGGCAGGCCTAACACATGCAAGTCGAGCGGATGAAGAGAGCTTGCTCTCTGATTCAGCGGCGGACGGGTGAGTAATGCCTAGGAATCTGCCTGATAGTGGGGGACAACGTTTCGAAAGGAACGCTAATACCGCATACGTCCTACGGGAGAAAGCAGGGGGACCTTCGGGCCTTGCGCTATCAGATGAGCCTAGGTCGGATTAGCTAGTTGGTGAGGTAACGG
>F0OV55004JFV08
AGAGTTTGATCCTGGCTCAGAACTAACGCTAGCGGCGTGCCTAACACATGCAAGTCGCACGAGAAAGTTTCCTTCGGGAGATGAGTAGAGTGGCGCACGGGTGAGTAACACGTGGATAATCTGCCCAATGGACCGGGATAACACTTCGAAAGGGGTGCTAATACCGGATAAGCCCACAGGCTCTTCGGAGCTTGCGGGAAAAGGTGGGGACCTTCGGGCCTGCCGTCATTGGATGAGTCCGCGGCCCATTAGCTAGTTGGTAGGGTAATGG
>F0OV55004IHU8L
AGAGTTTGATCCTGGCTCAGAGCGAACGCTGGCGGCAGGCTTAACACATGCAAGTCGTGCGGGCGTAGCAATACGTCAGCGGCAGACGGGTGAGTAACGCGTGGGAACGTACCTTTTGGTTCGGAACAACACAGGGAAACTTGTGCTAATACCGGATAAGCCCTTACGGGGAAAGATTTATCGCCGAAAGATCGGCCCGCGTCTGATTAGCTAGTTGGTGAGGTAACGGCTCACCAAGGCGACGATCAGTAGCTGGTCTGAGAGGA
>F0OV55004IQO9P
AGAGTTTGATCCTGGCTCAGGACGAACGCTGGCGGCGTGCCTAATACATGCAAGTCGAGCGGACCGAAGGGAGCTTGCTCCTTTAGGTTAGCGGCGGACGGGTGAGTAACACGTGGGCAGCCTGCCCTGCAGACTGGGATAACTTCGGGAAACCGGAGCTAATACCGGATAACACCGAAAACCGCATGGTTTTCGGTTGAAAGGCGGCATTAGCTGTCACTGCAGGATGGGCCCGCGGCGCATTAGCTAGTTGGTAGGGTAATGGCCT
>F0OV55004JTYZ3
AGAGTTTGATCCTGGCTCAGAACGAACGCTGGCGGCGTGCTTAACACATGCAAGTCGAGCGGGAAAACGGGCTTTCGGGCCTGTGAGTAGAGCGGCGAACGGGTGAGTAACACGTGAGTAACGTACCCTGAGGTTGGGGATAACAGTGCGAAAGCGCTGCTAATACCGAATGAGCTCACGGTGTCTTCGGACACAGGGAGAAAAGCGGGCCTCTGACATAAGCTCGCGCCTCGGGATCGGCTCGCGGCCCATTAGCTTGTTGGG
>F0OV55004ITD13
AGAGTTTGATCCTGGCTCAGAGCGAACGCTGGCGGCGTGCCTAACACATGCAAGTCGAACGGACTCGGGGGGCAACTCCTGAGTTAGTGGCGGACGGGTGAGTAACACGTGGGTCATCTCCCCCCGAGTGAGGAATAAGCCTGCGAAAGCGGGTCTAATACCGCATAACACTCCGGGACACAAGTCTTCGGAGTCAAAGCCGCAAGGCGCTTGGGGATGAGCCTGCGTCCTATTAGCTAGTTGGTGGGGTAATGGCCTACCAAGGCT
>F0OV55004IZ3RM
AGAGTTTGATCCTGGCTCAGATTGAACGCTGGCGGCATGCCTAACACATGCAAGTCGAACGGCAGCATGGTCTAGCTTGCTAGACTGATGGCGAGTGGCGAACGGGTGAGTAACGCGTAGGAATATAGCTCGAAGCGGGGGACAACCTGAGGAAACTCAGGCTAATACCGCATAAGCTCTGAGGAGTAAGGCTGGGGACCTTATGGCCTGGCGCTTTGAGATTAGCCTGCGTCCGATTAG
>F0OV55004I5ZHQ
AGAGTTTGATCCTGGCTCAGGACGAACGCTGGCGGCGTGGATTAGGCATGCAAGTCGAACGGTAGTATTTCTTTCGGGAGATATGAGAGTGGCGAACGGGTGAGTAACGCGTAGGTGATCTACCTTCAAGTGGGGACAACCAGGGAAACTTGGGCTAATACCGCATGTGGCAGCAATGCTAAAGCCGGCCTCTGTATATGCTGGTGCTTGGAGATGAGCTTGCGTCTGATTAGCTAGTTGGTGGGTAACG
>F0OV55004JGYFD
AGAGTTTGATCCTGGCTCAGGACGAACGCTGGCGGCGTGCCTAACACATGCAAGTCGAGCGGGGGACTTCGGTCCCCAGCGGCGGACGGGTGAGTAACACGTGGGTAACCTGCCTTGTAGAGGGGGATAGCCTTCCGAAAGGAAGATTAATACCGCATAACATTGAGATATCGCATGATATTTCGATCAAAGGAGCAATCCGCTACAAGATGGACCCGCGGCGCATTAGCTAGTTGGTGAGGTAACGGCTCACCAAGGCAACG
>F0OV55004IVD11
AGAGTTTGATCCTGGCTCAGGATGAACGCTGGCGGCATGCCTAATACATGCAAGTCGAACGCACTAGTTTACTAGTGAGTGGCGAACGGGTGAGTAACACGTAGATAACCAACCCTAAAGACGAGGATAACCCGGGGAAACCTGGACTAATACTGGATAGGAGCTAATTTCACAAGGGATTAGTTTTAAAGGCGCATTAAAGCGCCGCTATAGGATGGGACTGCGTCGCATTAGCTAGTTGGTGGGGTAACGGCCTACCAAGGCAACGATGCG
>F0OV55004IHMZD
AGAGTTTGATCCTGGCTCAGGACGAACGCTGGCGGCGTGTCTAACACATGCAAGTCGAGCGGGGTAAATTGAGTGGTTTTCCACGAGATTTACCCAGCGGCGGACGGGTGAGTAACACGTAGGCAACCTACCCACCACACGGGGATAGCCCTGGGAAACCGGGGGTAATACCCGATACCTTTACTGGTCGCATGGTTGGTAAAGAAAGCGATTTAGCGGTGGTGGATGGGCCTGCGGCCCACCAGCTAGTTGGCGGGGTAACGGCCCACCAAGGCGACGACGGGTAGCCGG
>F0OV55004H90K0
AGAGTTTGATCCTGGCTCAGATTGAACGCTGGCGGCGTGCTTAACACATGCAAGTCGAGCGAGAAAGTCTCCTTCGGGAGATGAGTAGAGCGGCGCACGGGTGAGTAACGCGTGGATGATCTACCCAGAGGATCGGGATAACAGTGGGAAACCGCTGCTAATACCGGATACGCTTCACGGTTTATCTGTGAAGGAAAGGTGGCCTATGCTTGCAAGCTACCACCTCTGGACGAGTCCGCGTCCCATTAG
>F0OV55004JUGIF
AGAGTTTGATCCTGGCTCAGAACGAACGCTGGCGGCGTGCTTAACACATGCAAGTCGAACGTGAAAGGGACTTCGGTCCTGAGTAAGGTGGCGCACGGGTGAGTAACACGTGGATAATCTACCCGATGGACCGGGATAACACTTCGAAAGGGGTGCTAATACCGGATAAGCCCACAGGCTCTTCGGAGCTTGCGGGAAAAGGTGGGGACCTTCGGGCCTGCCGTCATTGGATGAGTCCGCGGCCCATTAGCTAGTTGGTAGGGTAATGGCCTACCAAGGCG
>F0OV55004H5TEH
AGAGTTTGATCCTGGCTCAGGATGAACGCTAGCGGGAGGCCTAACACATGCAAGTCGAGGGGCAGCATTACCTTCGGGTAGATGGCGACCGGCGCACGGGTGCGTAACGCGTATGCAACCTTCCTTGTACAGAGAGATAGCCCATGGAAACGTGGATTAATATCTCATAGTATCACAATTTCGCATGTTATTGTGATTAAAGTTTCGGCGGTACAAGATGGGCATGCGTAAGATTAGCTAGTTGGTGAGG
>F0OV55004H322X
AGAGTTTGATCCTGGCTCAGATTGAACGCTGGCGGCATGCCTAACACATGCAAGTCGAACGGTAACAGGGGCTTCGGCCCGCTGACGAGTGGCGGACGGGTGAGTAATACATAGGAATCTGCCCAATAGTGGGGGACAACCTGGGGAAACTCAGGCTAATACCGCATACGCCCTACGGGGAAAGCCTTCGGCGCTATTGGATGAGCCTACGTCTGATTAGCTTGTTGGTAGGGTAATGGCCTACCAAGGCGACGATCAGTAG
>F0OV55004JOL0X
AGAGTTTGATCCTGGCTCAGAATGAACGCTGGCGGTAGGCTTAACACATGCAAGTCGGACGGAAACGATAGATTAGCTTGCTATTCTAGGCGTCGAGTGGCGGACGGGTGAGTAACGCGTGGGAATCTACCCTATAGTTGGGGACAACATATGGAAACGTATGCTAATACCGAATATGCTCTACGGAGTAAAGGAGCCCTCTTCTTGAAAGGTTTCGCTATAGGATGAGCCCGCGTAGGATTAGCTAGTTGGTAAGGTAACGGCTTACCAAGG
>F0OV55004IH9BA
AGAGTTTGATCCTGGCTCAGATTGAACGCTGGCGGCAGGCCTAACACATGCAAGTCGAGCGGCAGCGGGTCCTTCGGGATGCCGGCGAGCGGCGGACGGGTGAGTAATGCCTAGGAATCTGCCTGGTAGTGGGGGATAACTCGGGGAAACTCGAGCTAATACCGCATACGTCCTACGGGAGAAAGCGGGGGATCTTCGGACCTCGCGCTACCAGATGAGCCTAGGTCGGATTAGCTAGTTGGTGAGGTAAAGGCTCACCAAGGCG
>F0OV55004JMTT0
AGAGTTTGATCCTGGCTCAGGATGAACGCTGGCGGCGTGCCTAATACATGCAAGTCGAACGCACTAGTTTACTAGTGAGTGGCGAACGGGTGAGTAACACGTAGGTAACCTGCCCTCAAGACGAGGATAACCGTTGGAAACGATGGCTAAGACTGGATAGGAACATTGAAGGCATCTTTGATGTTTTAAAAGACCTAGCAATAGGTATGCTTAAGGAGGGGCCTGCGGCGCACTAGTTAGTCGGTGAGGTGAAGGCTTACCAAGACCG
>F0OV55004I3Y2A
AGAGTTTGATCCTGGCTCAGATTGAACGCTGGCGGAATGCTTTACACATGCAAGTCGGGCGGCAGCATGGACTTCGGTCTGATGGCGAGCGGCGAACGGGTGAGTAATGCATCGGAACGTACCCAGTCGTGGGGGATAACTACGCGAAAGCGTAGCTAATACCGCATACGTCCTACGGGAGAAAGCAGGGGATCGCAAGACCTTGCGCGATTGGAGCGGCCGATGTCTGATTAGCTAGTTGGTGGGGTAAAGG
>F0OV55004IVEJP
AGAGTTTGATCCTGGCTCAGGACGAACGCTGGCGGCGTGCCTAATACATGCAAGTCGAGCGGACCGAAGGGAGCTTGCTCTTTTAGGTTAGCGGCGGACGGGTGAGTAACACGTGGGCAACCTGCCCTGCAGACTGGGATAACTTCGGGAAACCGGAGCTAATACCGGATAACACCGAAAACCGCATGGTTTCGGTTGAAAGGCGGCTTTTAGCTGTCACTGCAGGATGGGCCCGCGGCGCATTAGCTAGTTGGTGAGGTAACGGCTCACCAAGG
>F0OV55004I4K4M
AGAGTTTGATCCTGGCTCAGGACGAACGCTGGCGGCAAGCTTAACACATGCAAGTCGAGCGCCCCGCAAGGGGAGCGGCAGACGGGTGAGTAGCGCGTGGGAACGTGCCTTTCGGTTCGGAACAACTGAGGGAAACTTCAGCTAAAACCGGATACGCCCTTCGGGGGAAAGTTTACGCCGAAAGATCGGCCCGCGTTAGATTAGCTAGTTGGTGGGGTAATGGCCTACCAAGGCGACGATCTATAGCTGTTCTGAGAGGAAGATCAGCCACACTGGG
>F0OV55004IAJJK
AGAGTTTGATCCTGGCTCAGAACGAACGCTGGCGGCAGGCTTAACACATGCAAGTCGAGCGAGACCTTCGGGTCTAGCGGCGGACGGGATAGTAACGCGTGGGAACGTGCCTTTCTCTACGGAATAGTCCCGGGAAACTGGGTTTAATACCGTATACGCCCTTCGGGGAAAGATTTATCGGAGAGAGATCGGCCCGCGTCTGATTAGGTAGTTGGTGGGGTAACGGCCTACCAAGCCGACGATCAGTAGCGGGTCTGAGAGGATGATCCGCCACACTGGG
>F0OV55004INXXH
AGAGTTTGATCCTGGCTCAGATTGAACGCTGGCGGCAGGCCTAACACATGCAAGTCGAGCGGAAACGATGGGAGCTTGCTCCCAGGCGTCGAGCGGCGGACGGGTGAGTAATGCATAGGAATCTGCCCGGTAGTGGGGGATAACCTGGGGAAACCCAGGCTAATACCGCATACGTCCTACGGGAGAAAGCAGGGGATCTTCGGACCTTGCGCTATCGGATGAGCCTATGTCGGATTAGCTTGTTGGTGAGGTAATGG
>F0OV55004JNPXP
AGAGTTTGATCCTGGCTCAGATTGAACGCTGGCGGCATGCTTAACACATGCAAGTCGAACGGTAACAGGCCTTCGGGCGCTGACGAGTGGCGGACGGGTGAGTAATACATGGGAATCTGCCCTTAGGTGGGGGATAACGTTGGGAAACTAACGCTAATACCGCATAACCTCTTTGGAGCAAAGCGTGGGATCTTCGGACCACGTGCCAAAGGATGAGCCCATGTCTGATTAGCTAGTTGGTGAGGTAACGGCTCACCAAGGCG
>F0OV55004H3PE3
AGAGTTTGATCCTGGCTCAGGACGAACGCTGGCGGCGTGTCTTAAGCATGCAAGTCGAGCGGCAAGGCGGGGCAACCCGCCCTAGAGCGGCGGACTGGTGAGTAACGCGTGGGTGATCTACCCTTCGGGATGGGGATAGCCATTAGAAATAGTGGGTAATACCGAATACGCTCGTCACTTCGGTGTGACGAGGAAAGGCGCCACGGCGCCACCCGAGGATGAGCCCGCGTCTCATTAGCTAGTTGGTGGGGTAATGGCTCACCAAGG
>F0OV55004I8IRZ
AGAGTTTGATCCTGGCTCAGGATGAACGCTGGCGGCGTGCCTAATACATGCAAGTCGAACGCACCATTTCGGTGGTGAGTGGCGAACGGGTGAGTAACACGTAGATAACCTGCCCTTAAGACGAGGATAACCATTGGAAACGATGGCTAAGACTGGATAGGAATATTAGAGGCATCTCTGATATTTTAAAAGACCTAGCAATAGGTATGCTTAAGGAGGGGTCTGCGGCGCATTAGTTAGTTGGTGGGGTGATGGCCT
>F0OV55004ID1QG
AGAGTTTGATCCTGGCTCAGGATGAACGCTGGCGGCGTGCCTAACACATGCAAGTCGAGCGAGAAAGGGACCTTCGGGTCCTGAGTAAAGCGGCGCACGGGTGAGTAACGCGTAGGTAACCTACCCTTGAGTGGGGGATAACCAGCCGAAAGGCTGACTAATCCCGCATACGTCCATCAGGCATAAGTCTGATGGGGAAAGATGGCCTCTACTTGTAAGCTATCGCTCTTTGATGGGCCCGCGTTGGATTAGCTTGTTGGTG
>F0OV55004IQU0J
AGAGTTTGATCCTGGCTCAGGACGAACGCTGGCGGCGTGCCTAATACATGCAAGTCGAGCGGACCGATGGGAGCTTGCTCCTTTAGGTTAGCGGCGGACGGGTGAGTAACACGTGGGCAACCTACCCTGCAGACTGAGATAACTTCGGGAAACCGGAGCTAATACCGGGTAACACCGAAAACCGCATGGTTTTCGGTTGAAAGGCGGCTTTTAGCTGTCACTGCAGGATGGGCCCGCGGTGCATTAGCTAGTTGGTGAGGTAACGGCTCACCAAGG
>F0OV55004I1YOM
AGAGTTTGATCCTGGCTCAGGATGAACGCTGGCGGCGTGCCTAACACATGCAAGTCGAGCGATAAACAGTGGATGGAATTCTTCGGAAGGAAAGAAACTGTTGAAAGCGGCGGACGGGTGAGTAACGCGTGGGCAACCTGCCCTATACAGGGGGATAGCCACTGGAAACGGTGATTAATACCCCATGACACCTTAACCTCGCATGAGGAGAGGGTCAAAGATTATATCGGTATAGGATGGGCCCGCGTCTGATTAGCTAGTTGG
>F0OV55004IOR63
AGAGTTTGATCCTGGCTCAGGACGAACGCTGGCGGCGTGCCTAACACATGCAAGTCGAGCGATAAACAGTGGATGGAATTCTTCGGAAGGAAAGAAACTGTTGAAAGCGGCGGACGGGTGAGTAACGCGTGGGCAACCTGCCCTATACAGGGGGATAGCCACTGGAAACGGTGATTAATACCCCATGACACCTTAACCTCGCATGAGGAGAGGGTCAAAGATTATATCGGTATAGGATGGGCCCGCGTCTGATTAGCTAGTTGGTAAGG
>F0OV55004H4RQ3
AGAGTTTGATCCTGGCTCAGGATGAACGCTAGCGGTGCGCCTAACACATGCAAGTCGAGCGATATAGCGGCGAACGGGTGAGTAACACGTTGGAACCTGCCTCGAACTCAGGGATAGCCATCCGAAAGGATGATTAATACCGGATAGTCCCGAAAGGGTAAAGATTTTTCGGTTCGAGAGGGGCCTGCGGCCTATCAGCTAGTTGGTAAGGTAATGGCTTACCAAGGCTATGACGGGTAACTGGTGTGAGAGCATGACCAGT
>F0OV55004JSLKL
AGAGTTTGATCCTGGCTCAGGACGAACGCTGGCGGCGTGCCTAATACATGCAAGTCGAGCGGAGTTCATGGTTGGAAGCCTTCGGGCGGAAGCCCATGAACTTAGCGGCGGACGGGTGAGTAACACGTGGGCAACCTGCCCGTAAGACGGGGATAACTGACGGAAACGTCAGCTAAGACCGGATAGTCGGAGAAAGGGCATCCTTTCTTCGGGAAAGGACGGAGCAATCTGTCGCTTACGGATGGGCCCGCGGCGCATTAGCTAGTTGGTGGGGTAACGG
>F0OV55004IIWCU
AGAGTTTGATCCTGGCTCAGGATAAACGCTGGCGGCGTGCTTTATGCATGCAAGTCGAACGGTTCTGATTTATCAGGATAGTGGCAAACGGGTGAGTAACACGTAAGTAACCTGCCCCTAAGTACGGAATAACTCCGGGAAACCGGGGACAATACCGTATGTGGTGCTGGAGGTAGTGCTCCATCACCAAAGCTTTCGGGCGCTTGGGGAGGGGCTTGCGTCCTATTAGCTAGTTGGTAGGGTAACGGCCTACCAAGGCGATGATGGGTAGCTGGTTTG
>F0OV55004H21YH
AGAGTTTGATCCTGGCTCAGGATAAACGCTGGCGGTGTGCTTTATGCATGCAAGTCGAACGGACTATTTTCGGATAGTTAGCGGCGGACGGGTGAGTAACACGTGGGTAACCTGCCCGTAAGACCGGGATAACTCCGGGAAACCGGGGCTAATACCGGATAACACCGAAGACCGCATGGTCTTCGGTTGAAAGGTGGCTTCGGCTACCACTTACGGATGGGCCCGCGGCGCATTAGCTAGTTGGTGAGGTAACGGCTCACCAAGGCGACGATGCGTAGCCGG
>F0OV55004IWB31
AGAGTTTGATCCTGGCTCAGGACGAACGCTGGCGGCGTGCTTCATACATGCAAGTCGCACGAGAAAGCTTCCTTCGGGAAGTGAGTAAAGTGGCGAACGGGTGCGTAACACGTGGGTAATCTGCCTCAAAGTCTGGGATAACCTTCCTAACGGGGGGCTAATACCGGATGTTTTCATTGCCGGGCATCCGGCGATGAGCAAAGATGGCGTGCTGAACGCTGTCGCTTTGAGATGAGCCCGCGGCCTATTAGCTTGTTGG
>F0OV55004JK9UJ
AGAGTTTGATCCTGGCTCAGGACGAACGCTGGCGGCGTGCCTAACACATGCAAGTCAAGGAGAAAGACTGGTTTCGGCCGGTCAAGTAAACTGGCGGACGGGTGAGTAACACGTAGGCAACCTACCCACCACACGGGGATAGCCCTGGGAAACCGGGGGTAATACCCGATACCTTTACTGGTCGCATGGCTGGTAAAGAAAGCGATTTAGCGGTGGTGGATGGGCCTGCGGCCCATCAGCTAGTTGGCGGGGTAACGGCCCACCAAGGCGACGACGGGTAGCCGG
>F0OV55004H8B9D
AGAGTTTGATCCTGGCTCAGGATGAACGCTGGCGGCGTGCCTAATACATGCAAGTCGAACGCACCGGTTTACCGGTGAGTGGCGAACGGGTGAGTAACACGTAGGTAACCTGCCCTCAAGACGAGGATAACCGTTGGAAACGATGGCTAAGACTGGATAGGAACCGAGGAGGCATCTCTTTGGTTTTAAAGGACCCGCAAGGGTACGCTTGAGGGGGGGCCTGCGGCGCATTAGTTAGTTGGCGGGGTGAAGGCCCACCAAGACTTTGATGCGTAGCCGG
>F0OV55004I3ESV
AGAGTTTGATCCTGGCTCAGGACGAACGCTGGCGGCGTGCCTAACACATGCAAGTCAAGGAGAAAGACTGGTTTCGGCCGGTCAAGTAAACTGGCGGACGGGTGAGTAACGCGTAGGCGACCTGCCCTTGTGTTTGGAATAACCCCGAGAAATTGGGGCTAATACCGAATGACGCATTGAGTATGCATGTACTTGATGTTAAAGGTGCTGCAAGGTACCGCACAGGGATGGGCCTGCGTTCCATTAGTTAGATGGTAGGGTAACGGCCT
>F0OV55004IY31T
AGAGTTTGATCCTGGCTCAGGATGAACGCTGGCGGCATGCCTAATACATGCAAGTCGAACGCACTAGTTTACTAGTGAGTGGCGAACGGGTGAGTAACACGTAGATAACCAACCCTAAAGACGAGGATAACCCGGGGAAACCTGGACTAATACTGGATAGGAGCTAATTTCACAAGGGATTAGTTTTAAAGGCGCATTAAAGCGCCGCTATAGGATGGGACTGCGTCGCATTAGCTAGTTGGTGGGGTAACGGCCTACCAAGGCAACGATGCG
>F0OV55004IG1IZ
AGAGTTTGATCCTGGCTCAGATTGAACGCTGGCGGCATGCTTTACACATGCAAGTCGAACGGCAGCACGGGGGCGACCCTGGTGGCGAGTGGCGAACGGGTGAGTAACACATCGGAACGTACCCAGTTGTGGGGGATAACCTACCGAAAGGTAGGCTAATACCGCATGAGCTCGAAAGAGGAAAGCGGGGGACCGCAAGGCCTCGCGCGACTGGAGCGGCCGATGTCCGATTAGCTAGTTGGTGGGGTAAAGGCTTACCAAGGCGACGATCGG
>F0OV55004IK44D
AGAGTTTGATCCTGGCTCAGGATGAACGCTGGCGGCGTGCCTAATACATGCAAGTCGAACGCACTAGTTTACTAGTGAGTGGCGAACGGGTGAGTAACACGTAGGTAACCTGCCCTCAAGACGAGGATAACCGTTGGAAACGATGGCTAAGACTGGATAGGAACAGAAGAGGCATCTCTTGTGTTTTAAAAGACCTAGCAATAGGTATGCTTGAGGAGGGGCCTGCGGCGCACTAGTTAGTTGGCGGGGTGAAGGCCCACCAAGACG
>F0OV55004H44O3
AGAGTTTGATCCTGGCTCAGGACGAACGCTGGCGGCGTGCTTAACACATGCAAGTCAAGGGGAAAGGTTAATTTCGGTTGACCGAGTATACTGGCGAACGGGTGAGTAACGCGTAGGTAACCTGCCTGAGAGTTTGGGATAACACTGCAAACGTGGTGCTAATACCGGATGAGGCCTGCTATTCGCATGGGTAGTGGGTTAAAGCGGGCGCAAGCCTGTGCTCACAGATGGACCTGCGTCTCATTAGCTAGTTGGCGGGGTAA
>F0OV55004I713Q
AGAGTTTGATCCTGGCTCAGGACGAGCGCTGGCGGCGTGTCTAATACATGCAAGTCGAGCGAACCTTATGAGAGTGCTTGCACATTTATAAGGTTAGCGGCGAACGGGTGAGTAACGCGTAAATAATCTACCTTATGGTCCGGGATAACACTGGGAAACTGGTGCTAACACTGGATATTATGCAGAAGTCGCATGGCTTTTGCATGAAACGGGGCGTAAGCTAGGCCATAAGATGAATTTGCGTCCTATTAG
>F0OV55004IDZ3L
AGAGTTTGATCCTGGCTCAGGATGAACGCTGGCGGCGTGCCTAACACATGCAAGTCGAGCGGAGATTACGAGGAGTACTTGTACAAATTGTAATCTTAGCGGCGGACGGGTGAGTAACACGTGAGGAACCTGCCCTTGAGTGGGGAATAACACCGAGAAATGGGTGCTAATACCGCATAATGTCTTGGAAGCGCATGCTTTCGGGACCAAAGGATTTATTCGCTTAAGGATGGACTCGCGTCCGATTAGGTAGTTGGTGAGGTAACCGG
>F0OV55004JXCCZ
AGAGTTTGATCCTGGCTCAGGATGAACGCTGGCGGCGTGCCTAATACATGCAAGTCGAACGCACTAGTTTACTAGTGAGTGGCGAACGGGTGAGTAACACGTAGGTAACCTGCCCTTAAGACGAGGATAACCGTTGGAAACGATGGCTAAGACTGGATAGGAACATTGAAGGCATCTTTGATGTTTTAAAAGACCTAGCAATAGGTATGCTTAAGGAGGGGCCTGCGGCGCATTAGTTAATTGGTGAGGTGAAGGCTTACCAAG
>F0OV55004IVZM3
AGAGTTTGATCCTGGCTCAGGATGAACGCTAGCGGCAGGCCTAACACATGCAAGTCGAGGGGTAACAGGAGTAGCAATACTTGCTGACGACCGGCGCACGGGTGAGTAACGCGTATGCAACCTACCCTTAACTGGGGAATAGCCCGAAGAAATTCGGATTAATGCCCCATAATACTGTATTGAAGCATTTCAGTGCATTTAAAACTCCGGTGGTTAAGGATGGGCATGCGTGACATTAGCTAGTTGGTGAGGTAACGGCT
>F0OV55004JP2C5
AGAGTTTGATCCTGGCTCAGAACGAACGCTGGCGGCGTCGTTTTAAGCATGCAAGTCGAACGGTATACGGTCTTCGGACTGTAGAGAGTGGCGAACGGGTGAGTAACACGTAGATAATCTGCCTTGAAGGTGGGGGATAGTCCATGGAAACATGGAGTAATACCGCATATGTCTTTGGATGAAAGTTCCAATTGGAACGCTTTGGGATGAGTCTGCGGCTCATTAGCTAGTTGGTGGGGTAAAGGCCTACCAAGGCAACG
>F0OV55004H392F
AGAGTTTGATCCTGGCTCAGATTGAACGCTGGCGGCATGCTTAACACATGCAAGTCGAACGGCAGCACGGGTGCTTGCACCTGGTGGCGAGTGGCGGACGGGTGAGTAATGCATGGAAATCTGCCCTGAGGTGGGGGACAACGTTGGGAAACTAACGCTAATACCGCATAACCTCTTTGGAGCAAAGCGGGGGATCTTCGGACCTCGTGCCTTGGGATGAGTCCATGTCGGATTAGCTAGTTGGTGGGGTAAAGGCCT
>F0OV55004H9R81
AGAGTTTGATCCTGGCTCAGGATGAACGCTAGCGGGAGGCCTAACACATGCAAGCCGAGCGGTATTGTTTCTTCGGAAATGAGAGAGCGGCGTACGGGTGCGTAACACGTGTGCAGCCTGCCTTTATCTGGGGGATAGCCTTTCGAAAGGAAGATTAATACTCCATAATATATTGAACGGCATCGTTTAATATTGAAAGCTCCGGCGGATAGAGATGGGCACGCGCAAGATTAGCTAGTTGGTGAGGTAACGGCT
>F0OV55004IW4FY
AGAGTTTGATCCTGGCTCAGGATGAACGCTGGCGGCATGCCTAATACATGCAAGTCGAACGAATTGACCTTCGGGTCAGTTAGTGGCGAACGGGTGAGTAACACGTAGATAACCAACCCTAAAGACGAGGATAACCCGGGGAAACCTGGACTAATACTGGATAGGAGCTATTTTCAAAAGAGGATAGTTTTAAAGATGCCTTAAAGCATCGCTATAGGCTGGGACTGCGTCGCATTAGCTAGTTGGTGGAGTAACGGCCCACCAAGGCAACGA
>F0OV55004I3U5I
AGAGTTTGATCCTGGCTCAGGATGAACGCTGGCGGCGTGCCTAATACATGCAAGTCGAACGCACTAGTTTGCTAGTGAGTGGCGAACGGGTGAGTAACACGTAGGTAACCTGCCCTTAAGACGAGGATAACCGTTGGAAACGATGGCTAAAACTGGATAGGAACATTGAAGGCATCTTTGATGTTTTAAAAGACCTAGCAATAGGTATGCTTAAGGAGGGGCCTGCGGCGCATTAGTTAGTTGGTGAGGTGAAGGCTTACCAAG
>F0OV55004IMNUW
AGAGTTTGATCCTGGCTCAGAACGAACGCTGGCGGCAGGCCTAACACATGCAAGTCGAGCGATCCTCTTCGGGGGTAGCGGCGGACGGGTGAGTAACGCGTGGGAACGTGCCCTGGGGTAAGGAACAACCGCTGGAAACGGCGGCTAATACCTTATGAAGTCCGAGAGGACCAAAGATTTATCGCCCTGGGATCGGCCCGCGTTGGATTAGGTAGTTGGTGGGGTAATGGCCTACCAAGCCGACGATCCATAGCTGGTTTGAGAGGATGACCAGCC
>F0OV55004IGH76
AGAGTTTGATCCTGGCTCAGAACGAACGCTGGCGGCGTGCTTAACACATGCAAGTCGAACGTGAATCGACCTTCGGGTCGAGGAAAGTGGCGCACGGGTGAGTAACACGTGGATAATCTACCCAATGATCCGGGATAACACTTCGAAAGGGGTGCTAATACCTGATAAGCCCACGGGCTCTTCGGAGCTTGCGGGAAAAGGTGGGGAACCTTCGGGTCCTGCCGTCACTGGATGAGTCCGCGTCCCATTAGCTAGTTGGTGGGGTAATGGCCTACCAAGG
>F0OV55004I3I2O
AGAGTTTGATCCTGGCTCAGAACGAACGCTGGCGGCGCGTTTTAAGCATGCAAGTCGAGGGAGAATCCGGTGCTTGCACTGGAGGGAACCGGCGAACGGGTGAGTAACACGTAGATAATCTGCCTTTAGGTTGGGGATAGCTCATGGAAACATGGGGTAATACCGAATGTGGTTCGATGTTCAAAAGGACATTGAAAGAAAGGAGCTTAGGCTTCGCCTGAAGATGAGTCTGCGTCTGATTAGGTAGTAGGTAGGGTAACGGCCT
>F0OV55004IUAEP
AGAGTTTGATCCTGGCTCAGATTGAACGCTGGCGGCAGGCCTAACACATGCAAGTCGAGCGGATGAGTGGAGCTCGCTCCATGATTCAGCGGCGGACGGGTGAGTAATGCCTAGGAATCTGCCTGGTAGTGGGGGACAACGTTTCGAAAGGAACGCTAATACCGCATACGTCCTACGGGAGAAAGTGGGGGATCTTCGGACCTCACGCTATCAGATGAGCCTAGGTCGGATTAGCTAGTTGGTGAGGTAAAGG
>F0OV55004JE25V
AGAGTTTGATCCTGGCTCAGGATGAACGCTGGCGGCGTGCTTAATACATGCAAGTCGAGCGAGGACCACCTGGTGGCAACACCGGGTGGCTCCTAGCGGCGAACGGGTGAGTAACACGTGGGCAACCTGCCCCCGACTCTGGGATAAGCCCGGGAAACTGGGTCTAATACCGGACACGAGCCTCCTCCGCATGGTGGAGGCTGGAAAGGGTCTCCGGTCGGGGATGGGCCCGCGGCCTATCAGCTTGTTGGTGGGGTAACGGCCTACCAAGGCGACGGCGGG
>F0OV55004JCM5R
AGAGTTTGATCCTGGCTCAGGACGAACGCTGGCGGCGTGCCTAATACATGCAAGTCGAGCGGGGCTGTCTGCGTGAGGCCTTCAGGCGGATCGCAGGGAGCCCAGCGGCGAACGGGTGCGTAACACGTGGGCAACCTGCCCCGAGGACCGGGATAACTCCGGGAAACCGGAGCTAATACCGGATAGGACGGCGGACCGCATGGTCCGCCGTGGAAAGGCGGCGCGAGCTGCCACCTCGGGATGGGCCCGCGGCCCATTAGCTAGTTGGTGGGG
>F0OV55004H7T8D
AGAGTTTGATCCTGGCTCAGATTGAACGCTGGCGGCAGGCCTAACACATGCAAGTCGAGCGGATGAATGGAGCTTGCTCCATGATTCAGCGGCGGACGGGTGAGTAATGCCTAGGAATCTGCCTGGTAGTGGGGGACAACGTTTCGAAAGGAACGCTAATACCGCATACGTCCTACGGGAGAAAGTGGGGGATCTTCGGACCTCGCGCTATCAGATGAGCCTAGGTCGGATTAGCTAGTTGGCGAGGTAAAGG
>F0OV55004IDIQM
AGAGTTTGATCCTGGCTCAGATTGAACGCTGGCGGCATGCTTAACACATGCAAGTCGAACGGTAACAGGGGCTTCGGCCCGCTGACGAGTGGCGGACGGGTGAGTAACGCGTAGGAATCTGCCTAGTAGTGGGGGACAACCTGGGGAAACCCAGGCTAATACCGCATACGCCCTAAGGGGGAAAGACTTCGGTCGCTATTGGATGAGCCTGCGTTGGATTAGCTTGTTGGTGGGGTAAAGGCCTACCAAGGCGACGATCCATAGCTGGT
>F0OV55004I9GCN
AGAGTTTGATCCTGGCTCAGGACGAACGCTGGCGGCGTGCCTAACACATGCAAGTCGAGCGGGGTAAATTGAGTGGTTTTCCACGAGATTTACCCAGCGGCGGACGGGTGAGTAACACGTAGGCAACCTACCCACCACACGGGGATAGCCCTGGGAAACCGGGGGTAATACCCGATACCTTTACTGGTCGCATGGCTGGTAAAGAAAGCGATTTAGCGGTGGTGGATGGGCCTGCGGCCCATCAGCTAGTTGGCGGGGTAACGGCCCACCAAGGCGACGACGGGTAGCCGG
>F0OV55004IOSBE
AGAGTTTGATCCTGGCTCAGGATGAACGCTGGCGGCGTGCCTAACACATGCAAGTCGAGCGATTCTCTTCGGAGAAGAGCGGCGGACGGGTGAGTAACACGTGGGCAACCTGCCTGTAAGACCGGGATAACTTCGGGAAACCGGAGCTAATACCGGATAGGATTTCACCTCGCATGAGGTGAAATGGAAAGGTGGCTTCGGCTACCACTTACAGATGGGCCCGCGGCGCATTAGCTAGTTGGTGGGGTAACGGCCTACCAAGGCGACGA
>F0OV55004JGLIN
AGAGTTTGATCCTGGCTCAGAACGAACGCTGGCGGCATGCTTAACACATGCAAGTCGAACGAACTATTTTGGGCTTGCTCAAAATAGTTAGTGGCAGACGGGTGAGTAACGCGTGGGTATCTACCTATCAGTACGGAATAACTTCTGGAAACAGAAGCTAATACCGTATACACTCTACGGAGGAAAGATTTATCGCTGATAGATGAGCCCGCGTCAGATTAGGTAGTTGGTAGGGTAAAAGCCTACCAAGCCGACGAT
>F0OV55004IW53W
AGAGTTTGATCCTGGCTCAGAACGAACGCTGGCGGCGCGTTTTAAGCATGCAAGTCGAGGGAGAATCCGGTGCTTGCACTGGAGGGAACCGGCGAACGGGTGAGTAACACGTAGATAATCTGCCTTTAGGTTGGGGATAGCTCATGGAAACATGGGGTAATACCGAATGTGGTTCGATGTTCAAAAGGACATTGAAAGAAAGGAGCTTAGGCTTCGCCTGAAGATGAGTCTGCGTCTGATTAGGTAGTAGGTAGGGTAACGGCCT
>F0OV55004I1R37
AGAGTTTGATCCTGGCTCAGAACGAACGCTGGCGGCGTGCTTAACACATGCAAGTCGAACGCGAAAGGGACCTTCGGGTCCTGAGTAAAGTGGCGCACGGGTGAGTAACACGTGGATAATCTACCCGGTGATCTGGGATAACATTCCGAAAGGGGTGCTAATACCGGATAAGCCCACGGGCTTTTTGGAGCTTGCGGGAAAAGGTGGGGACCTTCGGGCCTACTGTCATCGGATGAGTCCGCGGCCCATTAGCTAGTTGGTAGGGTAATGGCCTACCAAGGCTACG
>F0OV55004IIL2X
AGAGTTTGATCCTGGCTCAGAACGAACGCTGGCGGCAGGCCTAACACATGCAAGTCGTACGAGAAGGTTCTTTCGGGAACTGGAGAGTGGCGCACGGGTGAGTAACGCGTGGGGACCTACCTCTTAGTGGGGGATAACGGTTGGAAACGACCGCTAATACCGCATACGCCCTTCGGGGAAAGATTTATCGCTAAGAGATGGACCCGCGTTGGATTAGATAGTTGGTGGGGTAACGGCCTACCAAGGGTACGATGGGTAGCTGGTCTGAGAGG
>F0OV55004ISCVS
AGAGTTTGATCCTGGCTCAGGATGAACGCCGGCGGCGTGCTTAACACATGCAAGTCGAACGTGAACCTGTGATTTCGGCTATGGGTGAAGGTGGCGCACGGGTGAGTAACACGTAGCTAACCTGCCCCGGAGAGGGGGATAACTGTTGGAAACGGCAGCTAATACCCCATACGTTCACCAGGAATAGAGACTGGTGAGGAAAGTCGAGGCGCTCTGGGATGGGGCTGCGGTCCATCAGCTGGTTGGTAGGGTAACGGCCTACCAAGG
>F0OV55004JRMMA
AGAGTTTGATCCTGGCTCAGAACGAACGCTGGCGGCGCGTCTTAAGCATGCAAGTCGAGCGGCAAGGGGTGCTTGCACCCCCTAGAGCGGCGGACTGGTGAGTAACACGTGGGTGACCTACCCTTAGGTTGGGGATAGCCATTAGAAATAGTGGGTAATACCGAATACGGTTATCGGGTTATGACCTGATAAAGAAAGGAGCTACGGCTCCGCCTGAGGATGGGCCCGCGCCCCATTAGCTAGTTGGTACGGTAACGGCGTACCAAGGCGATGATGGG
>F0OV55004I50XT
AGAGTTTGATCCTGGCTCAGGACGAACGCTGGCGGCGTGCCTAACACATGCAAGTCTACTCAGCAATGGGTGGCGAACGGGTGAGTAACGCGTAGATAATCTGCCCTTTAATCACGGATAACCTAGTGAAAACTGGACTAATACGGGATATTATCACTGATCGGCATCGATGGTGATGAAAGACTACGGGTCGTTAAAGGATGAGTCTGCGTATCATTAGCTAGTTGGCGGGTAACGCCCACCAAGGCAACG
>F0OV55004I5YQ5
AGAGTTTGATCCTGGCTCAGGACGAACGCTGGCGGCGTGCCTAATACATGCAAGTCGTGCGCCTGGGACGTTTCCTTCGGGGAACGGACCGGGAGCGGCGGACGGGTGAGTAACACGTAGGCAACCTGCCCGCAGGACCGGGATAACTGGCGGAAACGTCAGCTAATACCGGATACGCCCTACGGGGGAAAGCGGGGGATCTTCGGACCTCGCGTTGTTAGATGAGCCTATGTCCGATTAGCTAGTTGGTAGGGTAAAGGCCTACCAAGGCGACGATCGGTAGCTGGT
>F0OV55004IGMC0
AGAGTTTGATCCTGGCTCAGAACAAACGCTGGCGGCGTGCCTAACACATGCAAGTCGTACGAGAAAGTCCGCTTCGGCGGATAAGTAAAGTGGCGCACGGGTGAGTAACACGTGGATAATCTGCCTGATAATCTGGGATAACATCTCGAAAGAGATGCTAATACCGGATAAGCCCACAGTCTCCTCGGAGACAGCGGGAAAAGATGGCCTCTTCTTGAAAGCTATTGTTATCAGATGAGTCCGCGGTCCA
>F0OV55004I4VZO
AGAGTTTGATCCTGGCTCAGGATGAACGCTAGCGGCGCGCTTAATGCATGCAAGTCGAGCGATGAGGCTCCTTCGGGGGCTATCAGCGGCAGACGGGTGAGTAACACGTGGGTGACCTACCCCGAAGACGAGGATAACGGCTGGAAACAGTCGCTAATACTCGATAGACTCTCTATGTCATAGCTGAGAGTAAAGCTCCGGCGCTTCGGGAGGGGCCCGCGGCCTATCAGCTAGTTGGTAGGGTAACGGCCT
>F0OV55004H9X1N
AGAGTTTGATCCTGGCTCAGGATGAACGCTGGCGGCGTGCCTAATACATGCAAGTCGAACGCACCATTTTGGTGGTGAGTGGCGAACGGGTGAGTAACACGTAGATAACCTGCCCTTAAGACGAGGATAACCATTGGAAACGATGGCTAAGACTGGATAGGAATATTAGAGGCATCTCTGATATTTTAAAAGACCTAGCAATAGGTATGCTTAAGGAGGGGTCTGCGGCGCATTAGTTAGTTGGTGGGGTGATGGCCT
>F0OV55004JD6X8
AGAGTTTGATCCTGGCTCAGGACAAACGCTGGCGGCGTGCCTAACACATGCAAGTCGAGCGCGAAAGGGACCTTCGGGTCCCCTGAGAGCGGCGAACGGGTGAGTAACACGTGGGCAACCTGCCCTGCAGACTGGGATAACTTCGGGAAACCGGAGCTAATACCGGATAACACCGAAAACCGCATGGTTTTCGGTTGAAAGGCGGCATTAGCTGTCACTGCAGGATGGGCCCGCGGCGCATTAGCTAGTTGGTGAGGTAACGGCTCACCAAGG
>F0OV55004IAMZ9
AGAGTTTGATCCTGGCTCAGGACGAACGCTGGCGGCGTGCTTAACACATGCAAGCCTAGGGGAAAGTGGTCTTCGGATCGCAAGTATACTGGCGAACGGGTGAGTAACACGTAGGTAATCTACCTTCGAGATTGGGATAACGTCGAGAAATTGACGCTAATACCGAATGATGCCTCGGTAGTTAATATCGGGATGAAAGATGGGGATCTTCGGACCTATCGCTTGAAGATGAGCCTGCGTCTGATTAGCTTGTTGGTAGGG
>F0OV55004I8AIA
AGAGTTTGATCCTGGCTCAGAATGAACGCTGGCGGCGTGCTTAACACATGCAAGTTGTACGAGAAATCTTCTGCTTGCAGGAGAGAGTAAAGTGGCGCACGGGTGAGTAACGCGTGGGTAATCTACCTTCGAATCGGGGATAACTCGCCGAAAGGCGTGGTAATACAGGATGAAGTCTTTTTATTTGCGGATAAAGAGATGAAAGGTGGCCTCTACGAGTAAGCTACTGTTTGGAGATGAGCCTGCGTACCATTAG
>F0OV55004IWSIX
AGAGTTTGATCCTGGCTCAGAATGAACGCTGGCGGCGTGCCTAACACATGCAAGTCGTACGAGAAAGGGGCTTCGGCCCTGAGTAGAGTGGCGCACGGGTGAGTAACGCGTGGGTAATCTACCCTTGGATTTGGAATAACTCCGCGAAAGTGGAGCTAATACCGGATAGTCTGGCTTTTAATAGAAGTCGGTAAAGGATGCCTCTGCATATGCATTCGTCCGAGGATGAGCCCGCGTCTCATTAGCTAGTTGGTAGGGTAA
>F0OV55004I7DOD
AGAGTTTGATCCTGGCTCAGGACGGACGCTGGCGGCGTGCCTAACACATGCAAGTCGAGCGGGGATATCGGAGGAGTAATCTGACGGTATTCTAGCGGCGGACGGGTGAGTAACGCGTGAGCAACCTGTCCTTGTCTGGGGGATAAGAAGCCGAAAGGCTTTCTAATACCGCATGAGACCACAGCATCACATGGTGCAGGGGTCAAAGGAGCAATCCGGACAAGGGTGGGCTCGCGTCTGATTAGCTAGTTGGG
>F0OV55004IPH3H
AGAGTTTGATCCTGGCTCAGGACGAACGCTGGCGGCGTGCCTAACACATGCAAGTCGAGCGGGGTAAATTGAGTGGTTTTCCACGAGATTTACCCAGCGGCGGACGGGTGAGTAACACGTAGGCAACCTACCCACCACACGGGGATAGCCCTGGGAAACCGGGGGTAATACCCGATACCTTTACTGGTCGCATGGCTGGTAAAGAAAGCGATTTAGCGGTGGTGGATGGGCCTGCGGCCCATCAGCTAGTTGGCGGGGTAACGGCCCACCAAGGCGACGACGGGTAGCCGG
>F0OV55004H31AY
AGAGTTTGATCCTGGCTCAGATTGAACGCTGGCGGCATGCCTTACACATGCAAGTCGAACGGCAGCATGATCTAGCTTGCTAGATTGATGGCGAGTGGCGAACGGGTGAGTAATACATCGGAACGTGCCCTGTAGTGGGGGATAACTAGTCGAAAGATTAGCTAATACTGCATACGACCTGAGGGTGAAAGTGGGGGACCGCAAGGCCTCATGCTATAGGAGCGGCCGATGT
>F0OV55004JU4DF
AGAGTTTGATCCTGGCTCAGATTGAACGCTGGCGGCAGGCTTAACACATGCAAGTCGAGCGGGGAAGGGTAGCTTGCTACCTAACCTAGCGGCGGACGGGTGAGTAATGCTTAGGAATCTGCCTATTAGTGGGGGACAACATCTCGAAAGGGATGCTAATACCGCATACGTCCTACGGGAGAAAGCAGGGGACCTTCGGGCCTTGCGCTAATAGATGAGCCTAAGTCGGATTAGCTAGTTGGTGGGGTAAAGGCCTACCAAGGCGACGA
>F0OV55004IHAMH
AGAGTTTGATCCTGGCTCAGATTGAACGCTGGCGGCAGGCCTAACACATGCAAGTCGAGCGGATGAGGGTAGCTTGCTACCTGATTCAGCGGCGGACGGGTGAGTAATGCCTAGGAATCTGCCCGATAGTGGGGGACAACGTTTCGAAAGGAACGCTAATACCGCATACGTCCTACGGGAGAAAGCAGGGGACCTTCGGGCCTTGCGCTATCGGATGAGCCTAGGTCGGATTAGCTAGTTGGTGGGGTAAAGGCTCACCAAGGCG
>F0OV55004INNP0
AGAGTTTGATCCTGGCTCAGGACGAACGCTGGCGGCGTGGATAAGGCATGCAAGTCGAACGAGAAGCTTTCACATGATTTCTTCGGATTGATTATGGGAGCGGAAAGTGGCGAACGGGTGAGTAACGCGTGGGTAACCAACCTTAGACTGGGGGACAACACAGGGAAACTTGTGCTAATACCGCATATATGCAGACATGGCATCATGATTGCAGGAAAGGCTTCGGCCGGTTTAAGACGGACCCGCGTCCGATTAGTTAGTTGGG
>F0OV55004I3CCK
AGAGTTTGATCCTGGCTCAGATTGAACGCTGGCGGCAGGCCTAACACATGCAAGTCGAGCGGAAACGATCCTAGCTTGCTAGGAGGCGTCGAGCGGCGGACGGGTGAGTAATGCATAGGAATCTGCCCGGTAGTGGGGGATAACCTGGGGAAACTCAGGCTAATACCGCATACGTCCTACGGGAGAAAGCAGGGGATCTTCGGACCTTGCGCTATCGGATGAGCCTATGTCGGATTAGCTTGTTGGTGAGGTAATGG
>F0OV55004IN9CW
AGAGTTTGATCCTGGCTCAGAACGAACGCTGGCGGCAGGCTTAACACATGCAAGTCGAACGCACCGCAAGGTGAGTGGCAGACGGGTGAGTAACGCGTGGGAACGTGCCCTTCAGTTCGGAATAACCCAGGGAAACTTGGGCTAATACCGGATACGTGCGAGAGCAGAAAGATTTATCGCTGAAGGATCGGCCCGCGTCTGATTAGCTAGTTGGTGAGGTAATGGCTCACCAAGGCGACGATCAGTAGCTGGT
>F0OV55004IHH70
AGAGTTTGATCCTGGCTCAGGACGAACGCTGGCGGCGTGCCTAATACATGCAAGTCGAGCGGGGCTGTCTGCGTGAGGCCTTCGGGCGGATCGCAGGGAGCCCAGCGGCGAACGGGTGCGTAACACGTGGGCAACCTGCCCCGAGGACCGGGATAACTCCGGGAAACCGGAGCTAATACCGGATAGGACGGCGGACCGCATGGTCCGCCGTGGAAAGGCGGCGCGAGCTGCCACCTCGGGATGGGCCCGCGGCCCATTAGCTAGTTGGTAGGGTAA
>F0OV55004IB4DH
AGAGTTTGATCCTGGCTCAGGACGAACGCTGGCGGCAGGCTTAACACATGCAAGTCGCACGGGAACGTTCTGGCTTTGCCAGAACAAGTACAGTGGCGGACGGGTGCGTATCGCGTAGATAACCTGCCTTCAGGCGCGGGACAACCTCGGGAAACCGTGGCTAATACCGCACGACGTCTGGATCCCGCATGGGAACCAGATGAAAGCCTTCGGGTGCCTGAAGATGGGTCTGCGTCGGATTAGCTCGTTGGTGAGGTAACGG
>F0OV55004JROOU
AGAGTTTGATCCTGGCTCAGGACGAACGCTGGCGGCGTGCCTAACACATGCAAGTCAAGGAGAAAGACTGGTTTCGGCCGGTCAAGTAAACTGGCGGACGGGTGAGTAACGCGTAGGCGACCTGCCCTTGTGTTTGGAATAACCCCGAGAAATTGGGGCTAATACCGAATGACGCATTGAGTATGCATGTACTTGATGTTAAAGGTGCTGCAAGGTACCGCACAGGGATGGGCCTGCGTTCCATTAGTTAGATGGTAGGGTAACGGCCT
>F0OV55004IIQNK
AGAGTTTGATCCTGGCTCAGGATGAACGCTAGCGGGAGGCTTAACACATGCAAGTCGAGGGGCAGCACGGACTTCGGTCTGGTGGCGACCGGCGCACGGGTGCGTAACGCGTATGCAACCTGCCTTATACAGGAGGATAGCCCATGGAAACGTGGATTAATACTCCATAGTATCAATGAATCGCATGGTTTATTGATTAAAATTTCGATGGTATAAGATGGGCATGCGTAGGATTAGCTAGTAGGTAGTG
>F0OV55004IVLMP
AGAGTTTGATCCTGGCTCAGATTGAACGCTGGCGGCATGCTTAACACATGCAAGTCGAACGGAAACGACAGAAACAATCCCTTCGGGGTGCGTTTCTGGGCGTCGAGTGGCGGACGGGTGAGTAATACATGGGAATCTGCCTCGAGGTGGGGGATAACCTGGGGAAACTCAGGCTAATACCGCATGATCTCTTCGGAGCAAAGTGGGGGACCTTCGGGCCTCACGCCTTGAGATGAGCCCATGTCTGATTAGCTAGTTGGG
>F0OV55004ISIAR
AGAGTTTGATCCTGGCTCAGGATGAACGCTGGCGGCGTGCCTAATACATGCAAGTCGTGCGGCAGCATGCCCTTCGGGGTGATGGCGAGCGGCGGACAACTGAGTAACACGTAGGAATGTACCCCAAAGTGAGGGATAAGCTCCAGAAATGGTGTCTAATACCGCATATGGTCTTCGGATTAAAGCTTTTATAGCGCTTTGGGAACAGCCTGCGTCTGATTAGATAGTTGGTGAGGTAAAGGCTCACCAAG
>F0OV55004JQN57
AGAGTTTGATCCTGGCTCAGGACGAACGCTGGCGGCGTGCCTAACACATGCAAGTCGAGCGGGGGTGGCTTAAGTAGGTTACTACGAAGGCTGCCCTAGCGGCGGACGGGTGAGTAACGCGTGAGCAACCAACCTTGTACTGGGGGATAACAGCTGGAAACAGCTGCTAATACCGCATAAGGCTACGGCACCGCATGGTGCTGTAGTAAAAGGCGCCTTAAGGCGTCGGTACAAGACGGGCTCGCGTCCCATTAGCTAGTTGGTGAGG
>F0OV55004H64M3
AGAGTTTGATCCTGGCTCAGGACGAACGCTGGCGGCGTGCCTAATACATGCAAGTCGAGCGAGCCCTTCGGGGCTAGCGGCGGACGGGTGAGTAACACGTGGGCAACCTACCCGTAAGACTGGGATAACTCCGGGAAACCGGGGCTAATACCGGATAATTTCTTTGGTCGCATGACGAAAGAATAAAAGGCGGCGCAAGCTGTCACTTACAGATGGGCCCGCGGCGCATTAGCTAGTTGGTGAGGTAACGGCTCACCAAGGCAACGATGCGTAG
>F0OV55004JFDFB
AGAGTTTGATCCTGGCTCAGGATGAACGCTGGCGGCGTGCTTAACACATGCAAGTCTAGGAAAGGCTTCGAGCTTGCTTGAGGCTGAAACTGGCGAACGGGTGAGTAACACGTAGATAACCTACCCATTGGCAGGGGATAACGTCGAGAAATTGACACTAATACCGCATAAGATCCCGGGATGATTTTCCGGGATGAAAGGGGGCTTCGGCTTCCACCGATGGATGGGTCTGCGTCTGATTAGCTTGTTGGTGAGGTAACGG
>F0OV55004JLNYK
AGAGTTTGATCCTGGCTCAGATTGAACGCTGGCGGCAGGCCTAACACATGCAAGTCGAGCGGTAGCACAGAGAAGCTTGCTTCTTGGGTGACGAGCGGCGGACGGGTGAGTAACGCGTGGGAATCTACCTGGTAGTGGGGGACAACAGTCGGAAACGACTGCTAATACCGCATACGCCCTTCGGGGGAAAGTGGGGGATCTTCGGACCTCACGCTATCAGATGAGCCCGCGTCGGATTAGCTTGTTGGTGAGGTAAAGGCT
>F0OV55004H7XLD
AGAGTTTGATCCTGGCTCAGAACGAACGCTGGCGGCGTGTCTTAAGCATGCAAGTCGAGCGGCAAGGGCTAGCAATAGCCCCTAGAGCGGCGGACTGGTGAGTAACGCGTGGATGATCTGCCCTTAGGTTGGGGATAGCCATTAGAAATAGTGGGTAATACCGAATATCTTCGCATAACCACGGTTATGCGAGGAAAGGCGCTACGGCGCCGCCTTAGGATGAGTCCGCGTCCCATTAGCTAGTTGGTGGGGTAAGAG
>F0OV55004I17QW
AGAGTTTGATCCTGGCTCAGGATGAACGCTAGCGGTGCGCCTAACACATGCAAGTCGAGCGATATAGCGGCGAACGGGTGAGTAACACGTTGGAACCTGCCTCGAACTCAGGGATAGCCATCCGAAAGGATGATTAATACCGGATAGTCCCGAAAGGGTAAAGATTTTTCGGTTCGAGAGGGGCCTGCGGCCTATCAGCTAGTTGGTAAGGTAATGGCTTACCAAGGCTATGACGGGTAACTGGTGTGAGAGCATGACCAGT
>F0OV55004IR5OI
AGAGTTTGATCCTGGCTCAGGACGAACGCTGGCGGCGTGCCTAATACATGCAAGTCGAGCGGGGCTTTCTGCGTGAGGCCTTCGGGCGGATCGCAGGGAGCCCAGCGGCGAACGGGTGCGTAACACGTGGGCAACCTGCCCCGAGGACCGGGATAACTCCGGGAAACCGGAGCTAATACCGGATAGGACGGCGGACCGCATGGTCCGCCGTGGAAAGGCGGCGCGAGCTGCCACCTCGGGATGGGCCCGCGGCCCATTAGCTAGTTGGTGGGGTAACGG
>F0OV55004I2G6K
AGAGTTTGATCCTGGCTCAGGACGAACGCTGGCGGCGTGCCTAATACATGCAAGTCGAACGCACTAGTTTACTAGTGAGTGGCGAACGGGTGAGTAACACGTAGGTAACCTGCCCTCAAGACGAGGATAACCGTTGGAAACGATGGCTAAGACTGGATAGGAACAGAAGAGGCATCTCTTGTGTCTTAAAAGACCTAGCAATAGGTATGCTTGAGGAGGGGCCTGCGGCGCATTAGTTAGTTGGCGGGGTGAAGGCCCACCAAGACG
>F0OV55004JE1O6
AGAGTTTGATCCTGGCTCAGGATGAACGCTGGCGGCGTGCCTAACACATGCAAGTCGAGCGGAGATTACGAGGAGTACTTGTACAAATTGTAATCTTAGCGGCGGACGGGTGAGTAACACGTGAGGAACCTGCCCTTGAGTGGGGAATAACACCGAGAAATGGGTGCTAATACCGCATAATGTCTTGGAAGCGCATGCTTTCGGGACCAAAGGATTTATTCGCTTAAGGATGGACTCGCGTCCGATTAGGTAGTTGGTGAGGTAACCGG
>F0OV55004JEQZR
AGAGTTTGATCCTGGCTCAGGATGAACGCTAGCGGCAGGCCTAACACATGCAAGTCGAGGGGTAACAGGAGTAGCAATACTTGCTGACGACCGGCGCACGGGTGAGTAACGCGTATGCAACCTACCCTTAACTGGGGAATAGCCCGAAGAAATTCGGATTAATGCCCCATAATACTGTATTGAAGCATTTCAGTGCATTTAAAACTCCGGTGGTTAAGGATGGGCATGCGTGACATTAGCTAGTTGGTGAGGTAACGGCT
>F0OV55004ILRCD
AGAGTTTGATCCTGGCTCAGAACGAACGCTGGCGGCATGCCTAACACATGCAAGTCGAACGAGACCTTCGGGTCTAGTGGCGCACGGGTGCGTAACGCGTGGGAATCTGCCCTTGGGTTCGGGATAACAGTTGGAAACGACTGCTAATACCGGATGATATCTTCGGATCAAAGATTTATCGCCCAGGGATGAGCCCGCGTAGGATTAGCTTGTTGGTGAGGTAAAAGCTCACCAAGGCGACGATCCTTAGCTGGT
>F0OV55004IFQGZ
AGAGTTTGATCCTGGCTCAGGATGAACGTTGGCGGCGTGCCTAATACATGCAAGTCGAACGAAGAGCTTAGAGTAGCAATACTCTGATCACTCTTAGTGGCGAACGGGTGAGTAACGCGTTGGTGACCTGCCCCAAAGATAGGGATAACAGTTCGAAAGGGCTGCTAATACCTAATGTTATCATTTGGCTTAGATGCCTTTTGATTAAAGGAGCTTGCTCCACTTTGGGAGGGGCCTGCGTCCCATCAGCTAGTTGG
>F0OV55004IGMBG
AGAGTTTGATCCTGGCTCAGGATGAACGCTGGCGGCGTGCCTAATACATGCAAGTCGAACGAGCGACTATGTTCGTAAGGATATAGGAGCAAGTGGCAAACGGGTGAGTAACACGTAGTTGACCTGCCCTGAAGAGGGGGATAACGTTTCGAAAGAGATGCTAATACCCCATAAGCACCCAGAGGTTAGAGGCTCAGGGTGAAAAGGGTTATTGAAAGATAACCTGCTTCAGGAGGGGACTGCGGCCCATCAGCTGGTTGGTG
>F0OV55004IPNP2
AGAGTTTGATCCTGGCTCAGGATGAACGCTGGCGGCGTGCCTAATACATGCAAGTCGAACGCACCATTTCGGTGGTGAGTGGCGAACGGGTGAGTAACACGTAGATAACCTGCCCTTAAGACGAGGATAACCATTGGAAACGATGGCTAAGACTGGATAGGAATATTAGAGGCATCTCTGATATTTTAAAAGACCTAGCAATAGGTATGCTTAAGGAGGGGTCTGCGGCGCATTAGTTAGTTGGTGGGGTGATGGCCT
>F0OV55004I4JO6
AGAGTTTGATCCTGGCTCAGATTGAACGCTGGCGGCAGGCCTAACACATGCAAGTCGAGCGGCAGCACGGGGAGCTTGCTCCCTGGTGGCGAGCGGCGGACGGGTGAGTAATGCATAGGAATCTGCCCGGTAGTGGGGGATAACCTGGGGAAACCCAGGCTAATACCGCATACGTCCTACGGGAGAAAGCGGGGGACCTTCGGGCCTTGCGCTATCGGATGAGCCTATGTCGGATTAGCTGGTTGGTGAGGTAATGGTC
>F0OV55004JAAG8
AGAGTTTGATCCTGGCTCAGGATAAACGCTGGCGGCGTGCCTTACGCATGCAAGTCGAACGATTCTGATTTATCAGTTTAGTGGCAAACGGGTGAGTAACACGTAAGTAACCTGCCCTTAAGCAGGGGATAATCCGCCGAAAGGTGGACTAATACCGTATGTGATAACAGAGGTAATGCTTTGTTATTAAAGCCTTCGGGCACTTAAGGAGGGGCTTGCGGCCGATTAGCTAGTTGGTGGGGTAACGGTTCACCAAGGCGACGACGGGTAG
>F0OV55004IMXRU
AGAGTTTGATCCTGGCTCAGGACGAACGCTGGCGGCGTGCTTAATACATGCAAGTCGAACGGATCAGCTTAGGCTGGTTAGTGGCGAACGGGTGAGTAACACGTAAGTAACCCAACCTTCAGACGAGGATAACTGCTGGAAACGGTAGCTAATACTGGATAGGATTATCGATAGGATGATTGATAATTTAAAGGCGCTTTCGGGCGGTACTGGAGGAGGGGCTTGCGGCGCATTAGATAGTTGGTGAGGTAACGGCCCACCAAGTCGACG
>F0OV55004I4PRX
AGAGTTTGATCCTGGCTCAGGATGAACGCTAGCGGTAGGCTTAACACATGCAAGTCGAGGGGTAATTCCGATTTATCGGGAACGACCGGCGCACGGGTGAGTAACGCGTATGCAACCTACCCATTGCAGGGGCATAGGCCGAAGAAATTCGGATTAATACCCCATAATATCATTAGATCACATGTTCTGATGATTAAAGTTCAGGCGGCAATGGATGGGCATGCGTGACATTAGTTAGTTGGTGAGGTAACGGCT
>F0OV55004JLMQ2
AGAGTTTGATCCTGGCTCAGGACGAACGCTGGCGGCGTGCCTAACACATGCAAGTCTACTCAGCAATGGGTGGCGAACGGGTGAGTAACGCGTAGACAATCTGCCCTTTAATCACGGATAACCTAGTGAAAACTGGACTAACACGGGATGTGGTCGCGATATGGCATCATATGCGATCAAAGACGTAGTCGTTAAAGGAGGAGTCTGCGTAACATTAGCTGGTTGGTAAGGTAACGGCTTACCAAGGCTACGATGTTTAG
>F0OV55004I93ZK
AGAGTTTGATCCTGGCTCAGAATCAACGCTGGCGGCGTGCCTAACACATGCAAGTCGAACGAGAAAGTGGGGCTTGCTCCACGAGTAAAGTGGCAAACGGGTGAGTAACACGTGAACAACCTACCCTCGAGTGGGGAATAACACCGCGAAAGCGGTGCTAATACCGCATAACATCCCGGGGTCGCATGGTCCTGGGATCAAAAGCGCAAGTTGCTTGAGGAGGGGTTCACGGCTGATTAGCTAGTTGGTGAGGTAACGGCCCACCAAGG
>F0OV55004IKTWC
AGAGTTTGATCCTGGCTCAGGACGAACGCTGGCGGCGTGCCTAATACATGCAAGTCGAGCGGACCGAAGGGAGCTTGCTCCTTTAGGTTAGCGGCGGACGGGTGAGTAACACGTGGGCAACCTGCCCTGCAGACTGGGATAACTTCGGGAAACCGGAGCTAATACCGGATAACACCGAAAACCGCATGGTTTTCGGTTGAAAGGCGACTTTTAGCTGTCACTGCAGGATGGGCCCGCGGCGCATTAGCTAGTTGGTGAGGTAACGGCTCACCAAGG
>F0OV55004IUIEC
AGAGTTTGATCCTGGCTCAGAACGAACGCTGGCGGCGTGCTTAACACATGCAAGTCGAACGCGAAAGTTTTCTTCGGAAGACGAGTAGAGTGGCGCACGGGTGAGTAACGCGTAAGTAATCTGCCCTGGTATCTGGGATAACCCACCGAAAGGTGTGCTAATACGGGATACGCTGATTTATCAGGAAAGGTGGCCTCTTCATGAAAGCTACTGTACCAGGAGGAGCTTGCGTACCATTAGCTAGTTGGTAGGGTAATGGCCTACCAAGG
>F0OV55004IE75Q
AGAGTTTGATCCTGGCTCAGGACGAACGCTGGCGGCGTGCTTAACACATGCAAGTCTAGGGGAAAGTGGTCTTCGGATCGCAAGTATACTGGCGAACGGGTGAGTAACACGTAGGTAATCTACCTTCGAGATTGGGATAACGTCGAGAAATTGACGCTAATACCGAATGATGCCTCGGTAGTTAATATCGGGATGAAAGATGGGGATCTTCGGACCTATCGCTTGAAGATGAGCCTGCGTCTGATTAGCTTGTTGGTAGGG
>F0OV55004JH7IS
AGAGTTTGATCCTGGCTCAGGACGAACGCTGGCGGCGTGCCTAATACATGCAAGTCGAACGGAGGTCGCCATGCGGATCTCTTCGGAGAGAAGCGTGGCCATACCTCAGCGGCGGACGGGTGAGTAACACGTGGGCAACCTGCCCTGCAGACTGGGATAACTTCGGGAAACCGGAGCTAATACCGGATAACACCGAAAACCGCATGGTTTTCGGTTGAAAGGCGGCTTTTAGCTGTCACTGCAGGATGGGCCCGCGGCGCATTAG
>F0OV55004IG6XC
AGAGTTTGATCCTGGCTCAGATTGAACGCTGGCGGAATGCTTTACACATGCAAGTCGGGCGGCAGCATGGACTTCGGTCTGATGACGAGCGGCGAACGGGTGAGTAATGCATCGGAACGTACCCAGTCGTGGGGGATAACTACGCGAAAGCGTAGCTAATACCGCATACGTCCTACGGGAGAAAGCAGGGGATCGCAAGACCTTGCGCGATTGGAGCGGCCGATGTCTGATTAGCTAGTTGGTGGGTAAAGG
>F0OV55004IJ4B6
AGAGTTTGATCCTGGCTCAGGACGAACGCTGGCGGCGTGCCTAATACATGCAAGTCGAGCGCGGGAAGCTTTTTGAAGCCTTCGGGTGGACGAAAGTGGAACGAGCGGCGAACGGGTGAGTAACACGTGGGCAACCTGCCTGTAAGACCGGGATAACTTCGGGAAACCGAAGCTAATACCGGATAGGATCCGAGACCGCATGGCTTTGGATGGAAAGATGGCTTTGGCTATTGCTTACAGATGGGCCCGCGGCGCATTAGCTAGTTGGTGGGG
>F0OV55004I6J02
AGAGTTTGATCCTGGCTCAGAACGAACGCTGGCGGCAGGCCTAACACATGCAAGTCGAACGCCCTCTTCGGAGGGAGTGGCAGACGGGTGAGTAACGCGTGGGAACGTACCCTTCGGTTCGGAACAACTCTTGGAAACAAGGGCTAATACCGGATACGTCCGTAAGGAGAAAGATTTATCGCCGAAGGATCGGCCCGCGTTGGATTAGCTTGTTGGCGGGGTAAAAGCCCACCAAGGCGACGATCCATAGCTGGTCTGAGAGGATGATCAGCCAC
>F0OV55004JDV8N
AGAGTTTGATCCTGGCTCAGAACGAACGTTAGCGGCGTGCTTAACACATGCAAGTCGAACGAGAAAGTATCTTCGGATATGAGTAGAGTGGCGCACGGGTGAGTAACACGTGGGTAATCTGCCCTTTGGAGGGGGACAACATCTGGAAACGGATGCTAATACCGCATAAGTCGTCTTCGGACGGGAAAGGTGGCTTCGGCTACCGCCAGAGGATGAGCCCGCGGCCCATCAGCTAGTTGGCAGGGTAATGGCCTACCAAGGCAACGG
>F0OV55004IA3CT
AGAGTTTGATCCTGGCTCAGGATGAACGCTGGCGGCGTGCCTAATACATGCAAGTCGAACGCACTAGTTTACTAGTGAGTGGCGAACGGGTGAGTAACACGTAGGTAATCTGCCCTTAAGACGAGGATAACCGTTGGAAACGATGGCTAAGACTGGATAGGAATATTTAAGGCATCTTAGATATTTTAAAAGACACTTGTGTATGCTTAAGGAGGAACCTGCGGCGCATTAGTTAGTTGGTGAGGTAACGGCTCACCAAGACG
>F0OV55004JAR30
AGAGTTTGATCCTGGCTCAGGATGAACGCTAGCGACAGGCCTAACACATGCAAGTCGAACGGGATTTAGTAGCTTGCTACTAATGAGAGTGGCGCACGGGTGAGTAACGCGTATGCAACCTGCCTGTAACAGGGGAATAGCTCCCTGAAAGGGGAATTAACACCGCATAAGACCACACTGCCGCATGGTAGAGTGGTAAAATATTTATAGGTTACAGATGGGCATGCGTGACATTAGCTAGTTGGTGAGG
>F0OV55004IMJLW
AGAGTTTGATCCTGGCTCAGATTGAACGCTGGCGGCATGCCTAACACATGCAAGTCGAACGAGCTCTTCGGGGCTAGTGGCGGACGGGTGAGTAACGCGTAGGAACCTGCCTCGTTGTGGGGAATAACAGCTGGAAACGGCTGCTAATACCGCATACGCCCTTCGGGGAAAGGCTTTGGCCGCAATGAGAGGGTCCTGCGTTCGATTAGCTTGTTGGCGGGGTAACGGCCCACCAAGGCAACGATCGATAGCT
>F0OV55004JW4UU
AGAGTTTGATCCTGGCTCAGGATAAACGCTGGCGGTGTGCATTATGCATGCAAGTCGAACGAACTATTTTCGGATAGTTAGTGGCAAACGGGTGAGTAACACGTAAGTAACCTGCCCTTAAGTGGGGAATAACTCTGAGAAATCGGAGCTAATACCGCATGTGATGAGGGGGTAACGCCCCATCATTAAAGGCTTCGGCCGCTTGAGGAGGGGCTTGCGCAAGATTAGCTAGTTGGTGAGGTAACGGCCTACCAAGGCTACGATCTTTAG
>F0OV55004IOMP9
AGAGTTTGATCCTGGCTCAGGACGAACGCTGGCGGCGTGCCTAACACATGCAAGTCAACTTGAAGGTCTCGCTTGCGGGATTGGATGGTGGCGAACGGGTGAGTAACGCGTAGACAACCTACCATTTAATTTGGGATAACTCACTGAAAAGAGGACTAATACCGAATGTGCTCTTAGGATGGCATCATCTTTAGAGGAAAGACTGCGGTCGTTAAATGATGGGTCTGCGTATCATTAGCTAGTTGGTGGGGTAACGGCTT
>F0OV55004IU0FJ
AGAGTTTGATCCTGGCTCAGGACGAACGCTGGCGGCGTGCCTAACGCATGCAAGTCGAGCGTGGGGAGGTCGCAAGACCGAACCTAGCGGCGAACGGGTGCGTAACACGTGGGCAACCTGCCCCGAGGACCGGGATAACTCCGGGAAACCGGAGCTAATACCGGATAGGACGGCGGACCGCATGGTCCGCCGTGGAAAGGCGGCGCGAGCTGCCACCTCGGGATGGGCCCGCGGCCCATTAGCTAGTTGGTGGGGTAACGGCCCACCAAGGCGACGATGGGTAGCCGG
>F0OV55004H9VCM
AGAGTTTGATCCTGGCTCAGGACGAACGCTGGCGGCGTGCCTAACACATGCAAGTCAACTTGAAGGTCTCGCTTGCGGGATTGGATGGTGGCGAACGGGTGAGTAACGCGTAGACAACCTACCATTTAATTTGGGATAATTCACTGAAAAGAGGACTAATACCGAATGTGCTCTTAGGATGGCATCATCTTTAGAGGAAAGACTGCGGTCGTTAAATGATGGGTCTGCGTATCATTAGCTAGTTGGTGGGGTAACGGCTT
>F0OV55004JMLID
AGAGTTTGATCCTGGCTCAGAACGAACGCTGGCGGCAGGCCTAACACATGCAAGTCGAACGTGAAGCCACCTTCGGGTGGTGGAAAGTGGCAGACGGGTGAGTAACGCGTGGGAACGTGCCTTTCGGTTCGGGATAACCCAGGGAAACTTGGGCTAATACCGGATACGCCCTCCGGGGGAAAGATTCATTGCCGAAAGATCGGCCCGCGTCGGATTAGGTAGTTGGTGGGGTAACGGCCTACCAAGGCAACGATGCGTAGCTGCGCTGAGAGGCGGAACAGCC
>F0OV55004JU3VB
AGAGTTTGATCCTGGCTCAGAGTGAACGCTGGCGGCGTGCCTAACACATGCAAGTCGAACGCGAAAGTCCCGCAAGGGATAAGTAGAGTGGCAGACGGGTGAGTAATGCATAGGTAATCTACCCTTGAGTGGGGGATAACTCCGGGAAACCGGTGCTAATCCCGCATGACTTCCTGATGCGAAGGCATTAGGATCAAAGGGGGGGATCCTTCGGGACCTCCCGCTTGAGGATGAGCCTATGTCCTATTAGCTAGTTGGTGAGG
>F0OV55004IOU58
AGAGTTTGATCCTGGCTCAGGACGAACGCTGGCGGCGTGCCTAATACATGCAAGTCGAGCGAACCGAAGGGAGCTTGCTCCTTTAGGTTAGCGGCGGACGGGTGAGTAACACGTGGGCAACCTGCCCTGCAGACTGGGATAACTTCGGGAAACCGGAGCTAATACCGGATAACGCCGAAAACCGCATGGTTTTCGGTTGAAAGGCGGCTTTTAGCTGTCACTGCAGGATGGGCCCGCGGCGCATTAGCTAGTTGGTGAGGTAACGGCTCACCAAGG
>F0OV55004H659K
AGAGTTTGATCCTGGCTCAGGACGAACGCTGGCGGCGTGCCTAATACATGCAAGTCGAGCGCGGGAAGCATGCAGATCCCTTCGGGGTGACGCATGTGGAACGAGCGGCGAACGGGTGAGTAACACGTGGGCAACCTGCCTGTAAGACCGGGATAACTCCGGGAAACCGGGGCTAATACCGGATAAGACCGAAGATCGCATGATCTTCGGGTGAAAGGCGGCATTCGCTGTCACTTACAGATGGGCCCGCGGCGCATTAG
>F0OV55004JGRUF
AGAGTTTGATCCTGGCTCAGAACGAACGCTGGCGGCAGGCCTAACACATGCAAGTCGAACGCGTGTAGCAATACACGAGTGGCGCACGGGTGAGTAACGCGTGGATATCTGCCTTTTGGTTCGGAATAACTCCGGGAAACTGGAGCTAATACCGGATGGTTCCTACGGGATAAAGATTTATCGCCAAAAGATGAGTCCGCGTACGATTAGCTAGTTGGTGAGGTAATGGCTCACCAAGGCGACGATCGTTAGCTGGT
>F0OV55004IVZDH
AGAGTTTGATCCTGGCTCAGGATGAACGCTGGCGGCGTGCCTAACACATGTAAGTCGAACGGTGAACCACACTTTATAGTGAGGGGATCAGTGGCGAACGGGTGAGTAACACGTAAGTGACCTGCCCCAAAGAGGAGAACAACCATGCGAAAGCGTGGCTAATACTCCATATGGTCGGCCATTCGCTTGGTCGATTAAAGCTCCGGCGCTTTGGGAGGGGCTTGCGGCCCATCAGCTAGTTGGTAAGGTAACGGCTTACCAAGGCTACG
>F0OV55004ISVJP
AGAGTTTGATCCTGGCTCAGGACGAACGCTGGCGGCGTGCCTAATACATGCAAGTCGAGCGCGGGAAGCATGCAGATCCCTTCGGGGTGACGCATGTGGAACGAGCGGCGAACGGGTGAGTAACACGTGGGCAACCTGCCTGTAAGACCGGGATAACTCCGGGAAACCGGGGCTAATACCGGATAAGACCGAAGATCGCATGATCTTTGGGTGAAAGGCGGCATTCGCTGTCACTTACAGATGGGCCCGCGGCGCATTAG
>F0OV55004IYRLO
AGAGTTTGATCCTGGCTCAGGACGAACGCTGGCGGCGTGGATTAGGCATGCAAGTCGAACGGTAGTACCCTTTCGGGGGTATGAGAGTGGCGAACGGGTGAGTAACGCGTAGGTGATCTACCTTCAAGTGGGGGACAACCCAGGGAAACTTGGGCTAATACCGCATGTGGCAGCAATGCTAAAGCCGGCCTCTGTATATGCTGGTGCTTGGAGATGAGCTTGCGTCTGATTAGCTAGTTGGTGGGGTAATGGCCTACCAAGG
>F0OV55004JQKSN
AGAGTTTGATCCTGGCTCAGAGTGAACGCTGGCGGCGTGCTTAACACATGCAAGTCGAACGCGAAAGTTTTCTTCGGAAAGCGAGTAGAGTGGCGCACGGGTGAGTAACACGTGGATAACCTGCCCTAGAGTCTGGGATAACACTTCGAAAGGGGTGCTAATACCGGATAAGCCCACGCCTTCTTCGGAAGAAGTGGGAAAAGATTTATTGCTCTAGGATGGGTCCGCGGTCCATTAGCTAGTTGGTGGGGTAATGGCCTACCAA
>F0OV55004IMGUM
AGAGTTTGATCCTGGCTCAGGACGAACGCTGGCGGCGTGCCTAACACATGCAAGTCGAGCGGGGGTGGCTTAAGTAGGTTACTACGAAGGCTGCCCTAGCGGCGGACGGGTGAGTAACGCGTGAGCAACCAACCTTGTACTGGGGGATAACAGCTGGAAACAGCTGCTAATACCGCATAAGACTACGGCACCGCATGGTGCTGTAGTAAAAGGCGCCTTAAGGCGTCGGTACAAGACGGGCTCGCGTCCCATTAGCTAGTTGGTGAGG
>F0OV55004IVMTH
AGAGTTTGATCCTGGCTCAGGACGAACGCTGGCGGCGTGCCTAACACATGCAAGTCGAGCGGGGTAAATTGAGTGGTTTTCCACGAGATTTACCCAGCGGCGGACGGGTGAGTAACACGTAGGCAACCTACCCACCACACGGGGATAGCCCTGGGAAACCGGGGGTAATACCCGATACCTTTACTGGTCGCATGGCTGGTAAAGAAAGCGATTTAGCGGTGGTGGATGGGCCTGCGGCCCATCAGCTAGTTGGCGGGGTAACGGCCCACCAAGGCGACGACGGGTAGCCGG
>F0OV55004H6Y31
AGAGTTTGATCCTGGCTCAGAACGAACGCTGGCGGCGTGCTTAACACATGCAAGTCGTACGAGAAAGTTTCCTTCGGGAGATGAGTAGAGTGGCGCACGGGTGAGTAACACGTGGATAATCTGCCCAATGGACCGGGATAACACTTCGAAAGGGGTGCTAATACCGGATAAGCCCACAGGCTCTTCGGAGCTTGCGGGAAAAGGTGGGGACCTTCGGGCCTGCCGTCATTGGATGAGTCCGCGGCCCATTAGCTAGTTGGTAGGGTAATGG
>F0OV55004JLAAJ
AGAGTTTGATCCTGGCTCAGGATGAACGCTGGCGGCGTGCCTAACACATGCAAGTCGAGCGCGATTAGTTGGACTGGAGACTTCGGTCAAAGGGAAGACTATGAAAGCGGCGGACGGGTGAGTAACGCGTGAGCAACCTGCCCTGTACAGGGGGATAGCCACTGGAAACGGTGATTAATACCCCATAAACCCAAAAGATCGCATGATCTAATGGGCAAAGTTCCAACGGTACAGGATGGGCTCGCGTCTGATTAG
>F0OV55004JNRNB
AGAGTTTGATCCTGGCTCAGAATGAACGCTGGCGGCGTGCTTAACACATGCAAGTCGCACGAGAACGCTTCAGCCTGCTGAAGCTAGTAAAGTGGCGCACGGGTGAGTATCGCGTGGGTAATCTACCCTTCGGTCGGGAATAACGTTGCGAAAGTGACGCTAATACCCGATAACATTTCGGTGCCTTTGGTTGCCGAAATCAAAGGTGGCCTCTCCATGGAAGCTACCGCAGGAGGATGAGCCCGCGTCCCATTAG
>F0OV55004IH7TC
AGAGTTTGATCCTGGCTCAGAATGAACGCTGGCGGCGTGCTTAACACATGCAAGTCGAACGGTAACAGGCCTTCGGGCGCTGACGAGTGGCGGACGGGTGAGTAATGCATAGGAATCTGCCTGGCAATGGGGGACAACTTGGGGAAACTCAAGCTAATACCGCATGATCTCTTCGGAGCAAAGTGGGGGACCTTCGGGCCTCACGCCTTGAGATGAGCCCATGTCTGATTAGCTAGTTGGTGGGGTAAAGGCCT
>F0OV55004INPKE
AGAGTTTGATCCTGGCTCAGATTGAACGCTGGCGGCATGCTTAACACATGCAAGTCGAACGGCAGCACGGGTGCTTGCACCTGGTGGCGAGTGGCGGACGGGTGAGTAATGCATGGAAATCTGCCCTGAGGTGGGGGACAACGTTGGGAAACTAACGCTAATACCGCATAACCTCTTTGGAGCAAAGCGGGGGATCTTCGGACCTCGTGCCTTGGGATGAGTCCATGTCGGATTAGCTAGTTGGCGGGTAAAGGCCC
>F0OV55004JML8A
AGAGTTTGATCCTGGCTCAGGATGAACGCTGGCGGCGTGCCTAATACATGCAAGTCGAACGCACCATTTCGGTGGTGAGTGGCGAACGGGTGAGTAACACGTAGATAACCTGCCCTTAAGACGAGGATAACCATTGGAAACGATGGCTAAGACTGGATAGGAATATTAGAGGCATCTCTGATATTTTAAAAGACCTAGCAATAGGTATGCTTAAGGAGGGGTCTGCGGCGCATTAGTTAGTTGGTGGGGTGATGGCCT
>F0OV55004IGHN4
AGAGTTTGATCCTGGCTCAGAACGAACGCTGGCGGCATGCCTAACACATGCAAGTCGAACGAGACCTTCGGGTCTAGTGGCGCACGGGTGCGTAACGCGTGGGAATCTGCCCTTGGGTTCGGAACAACAGTTGGAAACGACTGCTAATACCGGATGATGACTTCGGTCCAAAGATTTATCGCCCAGGGATGAGCCCGCGTAGGATTAGCTTGTTGGTGAGGTAAGAGCTCACCAAGGCGACGATCCTTAGCTGGT
>F0OV55004I2FO6
AGAGTTTGATCCTGGCTCAGGACGAACGCTGGCGGCGTGCCTAATACATGCAAGTCGAGCGGACCGATGGGAGCTTGCTCCTTTAGGTTAGCGGCGGACGGGTGAGTAACACGTGGGCAACCTGCCCTGCAGACTGGGATAACTTCGGGAAACCGGAGCTAATACCGGATAACACCGAAAACCGCATGGTTTTCGGTTGAAAGGCGGCTTTTAGCTGTCACTGCAGGATGGGCCCGCGGCGCATTAGCTAGTTGGTGAGGTAACGGCTC
>F0OV55004IS9L9
AGAGTTTGATCCTGGCTCAGATTGAACGCTAGCGGCAGGCCTAACACATGCAAGTCGAGCGGATGAGGGTAGCTTGCTACCTGATTCAGCGGCGGACGGGTGAGTAATGCCTAGGAATCTGCCCGATAGTGGGGGACAACGTTTCGAAAGGAACGCTAATACCGCATACGTCCTACGGGAGAAAGCAGGGGGACCTTCGGGCCTTGCGCTATCGGATGAGCCTAGGTCGGATTAGCTAGTTGGTGGGGTAAAGGCTCACCAAGGCG
>F0OV55004IZ8JZ
AGAGTTTGATCCTGGCTCAGAATCAACGCTGGCGGCGTGCCTAACACATGCAAGTCGAACGAGAAAGTGGGGCTTGCTCCACGAGTAAAGTGGCAAACGGGTGAGTAACACGTGAACAACCTACCCTCGAGTGGGGAATAACACCGCGAAAGCGGTGCTAATACCGCATAACATCCCGGGGTCGCATGGTCCTGGGATCAAAAGCGCAAGTTGCTTGAGGAGGGGTTCACAGCTGATTAGCTAGTTGGTGAGGTAACGGCCCACCAAGG
>F0OV55004JONQN
AGAGTTTGATCCTGGCTCAGGATGAACGCTGGCGGCGTGCCTAACACATGCAAGTCGTACGAGAAAGGGGCTTCGGCCCTGAGTAGAGTGGCGCACGGGTGAGTAACGCGTGGGTAATCTACCCTTGGATTTGGGATAACTCTGCGAAAGTGGAGCTAATACCGGATAGTCTGGCTTTAAATAAGAAGTCGGTAAAGGATGCCTCTGCATATGCATTCGTCCGAGGATGAGCCCGCGTCTCATTAGCTAGTTGGTAGGG
>F0OV55004IXRB5
AGAGTTTGATCCTGGCTCAGGACGAACGCTGGCGGCGTGCCTAATACATGCAAGTCGAACGGAGGTCGCCACGCGGATCTCTTCGGAGAGAAGCGTGGCCATACCTCAGCGGCGAACGGGTGAGTAACACGTGGGTAACCTGCCTGTAAGTCGGGGATAACTGCGGGAAACCGCAGCTAATACCGGATAAGTCGGGAGGTTCGCATGAACCTTTCGGTAAAGGAGCTACGGTTCCGCTTACAGATGGGCCCGCGGCGCATTAGCTAGTTGGTGGGG
>F0OV55004IO3OT
AGAGTTTGATCCTGGCTCAGATTGAACGCTGGCGGCAGGCTTAACACATGCAAGTCGAGCGGTAACAGATCTAGCTTGCTAGATGCTGACGAGCGGCGGACGGGTGAGTAATGCATAGGAAACTGCCCAGTAGTGGGGGATAGCCCGGGGAAACCCGGATTAATACCGCGTACGCCCTTCGGGGGAAAGCAGGGGACTCGTCGTC
>F0OV55004IUHRM
AGAGTTTGATCCTGGCTCAGGACGAACGCTGGCGGCGTGCCTAATACATGCAAGTCGAGCGGACCGAAGGGAGCTTGCTCCTTTAGGTTAGCGGCGGACGGGTGAGTAACACGTGGGCAACCTGCCCTGCAGACTGGGATAACTTCGGGAAACCGGAGCTAATACCGGATAACACCGAAAACCGCATGGTTTTCGGTTGAAAGGCGGCTTTTAGCTGTCACTGCAGGATGGGCCCGCGGCGCATTAGCTAGCTGGTGAGGTAACGGCTC
>F0OV55004J0672
AGAGTTTGATCCTGGCTCAGGATGAACGCTAGCGGTGCGCCTAACACATGCAAGTCGAGCGATATAGCGGCGAGCGGGTGAGTAACGCGTTGGAACCTGCCTCGAACTCAGGGATAGCCATCCGAAAGGATGATTAATACCGGATAGTCCCGAAAGGGTAAAGATTTTTCGGTTCGAGAGGGGCCTGCGGCCTATCAGCTAGTTGGTAAGGTAATGGCTTACCAAGGCTATGACGGGTAACTGGTGTGAGAGCATG
>F0OV55004H8UGB
AGAGTTTGATCCTGGCTCAGGACGAACGCTGGCGGCGTGCCTAATACATGCAAGTCGAGCGGACCGAAGGGAGCTTGCTCCTTTAGGTTAGCGGCGGACGGGTGAGTAACACGTGGGCAACCTGCCCTGCAGACTGGGATAACTTCGGGAAACCGGAGCTAATACCGGATAACACCGAAAACCGCATGGTTTTCGGTTGAAAGGCGGCATTAGCTGTCACTGCAGGATGGGCCCGCGGCGCATTAGCTAGTTGGTGAGGTAACGGCTC
>F0OV55004IOE6K
AGAGTTTGATCCTGGCTCAGGATGAACGCTGGCGGCGTGCCTAACACATGCAAGTCGAGCGATTCTCTTCGGAGAAGAGCGGCGGACGGGTGAGTAACGCGTGGGTAACCTGCCCTGTACACACGGATAACATACCGAAAGGTATGCTAATACGAGATAATATACTTTTATCGCATGGTAGAAGTATCAAAGCTCCGGCGGTACAGGATGGACCCGCGTCTGATTAGCTAGTTGGTAAGGTAACGGCTTACCAAGGTGACGA
>F0OV55004JMNK1
AGAGTTTGATCCTGGCTCAGGACGAACGCTGGCGGCGTGCCTAATACATGCAAGTCGAGCGGATTGATGGGAGCTTGCTCCCTGATATCAGCGGCGGACGGGTGAGTAACACGTGGGCAACCTGCCTATAAGACTGGGATAACTTCGGGAAACCGGAGCTAATACCGGATAATCCCTTTCCTCTCATGAGGAAAGGCTGAAAGATGGTTTACGCTATCACTTATAGATGGGGCCCGCGGCGCATTAGCTAGTTGGTGG
>F0OV55004IUX8B
AGAGTTTGATCCTGGCTCAGGATGAACGCTGGCGGCATGCCTAATACATGCAAGTCGAACGCACTAGTTTACTAGTGAGTGGCGAACGGGTGAGTAACACGTAGATAACCAACCCTAAAGACGAGGATAACCCGGGGAAACCTGGACTAATACTGGATAGGAGCTAATTTCACAAGGGATTAGTTTTAAAGGCGCATTAAAGCGCCGCTATAGGATGGGACTGCGTCGCATTAGCTAGTTGGTGGGGTAACGGCCTACCAAGGCAACGATGCG
>F0OV55004IP58K
AGAGTTTGATCCTGGCTCAGGATGAACGCTAGCGGCAGGCTTAACACATGCAAGTCGAGGGGTAACAGGTGTAGCAATACATGCTGACGACCGGCGCACGGGTGAGTAACGCGTATGCAACCTACCTTTTACTGGAGGATAGCCCAAGGAAACTCGGATTAATACTCCATAATTTCCTGGATTCGCATGTTTCCAGGATTAAAGCTCCGGCGGTAAGAGATGGGCATGCGTACCATTAGTTAGTTGGTGAGGTAACGGCT
>F0OV55004JKSDO
AGAGTTTGATCCTGGCTCAGATTGAACGCTAGCGGCATGCTTAACACATGCAAGTCGAACGGCAGCACGGGGGCAACCCTGGTGGCGAGTGGCGGACGGGTGAGTAATGCATAGGAATCTGCCTGGCAATGGGGGACAACTTGGGGAAACTCAAGCTAATACCGCATACGCCCTACGGGGGAAAGCGGGGGATCTTCGGACCTCGCGTTGTTAGATGAGCCTATGTCCGATTAGCTAGTTGGTAGGGTAAAGGCCTACCAAGGCGGCG
>F0OV55004H82TZ
AGAGTTTGATCCTGGCTCAGAACGAACGCTGGCGGCAGGCTTAACACATGCAAGTCGAGCGAAGGCTTCGGCCTTAGCGGCGGACGGGTGAGTAACGCGTGGGAACGTGCCCTTCGGTGCGGAATAGGCCCGGGAAACTGGGTTTAATACCGCATACGCCCTCAGGGGGAAAGATTTATCGCCGAAGGATCGGCCCGCGTTGGATTAGGTAGTTGGTGGGGTAATGGCTTACCAAGCCGACGATCCATAGCTGGTTTGAGAGGATGATCAGCCAC
>F0OV55004I7RN5
AGAGTTTGATCCTGGCTCAGGATGAACGCTGGCGGCATGCCTAATACATGCAAGTCGAACGAACTAGTTTACTAGTTAGTGGCGAACGGGTGAGTAACACGTAGATAACCAACCCTTAAGACGAGGATAACCCGGGGAAACCTGGACTAATACTGGATAGGAGCTATTTTCAAAAGAGGATAGTTTTAAAGGTGCCCTAAAGCACCGCTAAAGGCTGGGACTGCGTCGCATTAGCTAGTTGGTGGGGTAACGGCCTACCAAGGCAACGATGCGTAG
>F0OV55004ICLO2
AGAGTTTGATCCTGGCTCAGGATGAACGCTAGCGGTGCGCCTAACACATGCAAGTCGAGCGATATAGCGGCGAACGGGTGAGTAACACGTTGGAACCTGCCTCGAACTCAGGGATAGCCATCCGAAAGGATGATTAATACCGGATAGTCCCGAAAGGGTAAAGATTTTTCGGTTCGAGAGGGGCCTGCGGCCTATCAGCTAGTTGGTAAGGTAATGGCTTACCAAGGCTATGACGGGTAACTGGTGTGAGAGCATGACCAGT
>F0OV55004IATOA
AGAGTTTGATCCTGGCTCAGGACGAACGCTGGCGGCGTGCCTAATACATGCAAGTCGAGCGGGGCTTTCTGCGTGAGGCCTTCGGGCGGATCGCAGGGAGCCCAGCGGCGAACGGGTGCGTAACACGTGGGCAACCTGCCCCGAGGACCGGGATAACTCCGGGAAACCGGAGCTAATACCGGATAGGACGGCGGACCGCATGGTCCGCCGTGGAAAGGCGGCGCGAGCTGCCACCTCGGGATGGGCCCGCGGCCCATTAGCTAGTTGGTGGGGTAACGG
>F0OV55004IAC9Y
AGAGTTTGATCCTGGCTCAGAGCGAACGCTGGCGGCGCGTTTTAAGCATGCAAGTCGAACGGTAAGGCCCTTCGGGGTACACGAGTGGCGAACGGGTGAGTAACACGTGGGTGATCTACCCAAAGGTTGGGGATAGCCTGTGGAAACACAGGGTAATACCGAATATCCTTTTGCACTATGGTGCGACAAGGAAAGGGGCTTCGGCCTCGCCTTTGGATGAGCCCGCGTCTGATTAGCTAGTTGGTGGGGTAAAGGCCTACCAAGGCGACGATCAGTAGCCGG
>F0OV55004IBD6J
AGAGTTTGATCCTGGCTCAGAATGAACGCTGGCGGTAGGCTTAACACATGCAAGTCGGACGGAAGCGATAGATTAGCTTGCTATTCTAGGCGTCGAGTGGCGAACGGGTGAGTAACACGTAGGTTACGTACCTCTTGGTGGGGAATAACCCAGGGAAACTTGGGCTAATTCCGCATATCGCCCTTCGGGGTGAAAGCCTTCGGGCGCCAGGAGAGCGGCCTGCGGCCCATTATTTAATCCTTGTTGGTGAGGTAACGGCTCACCAAGGGTACGATGGGTAG
>F0OV55004IFQSE
AGAGTTTGATCCTGGCTCAGGACGAACGCTGGCGGCGTGCTTAACACATGCAAGTCAAGGAGAACGTCTGGCTTCGGCTGGATTAGTAAACTGGCGAACGGGTGAGTAACACGTAGGTAACCTACCTCTTGATTGGGGATAACACTGCTAAAGCGGTGCTAATACCGAATAACACAATTGTTTCGCATGTTACGATTGTTAAAGATGGCCTCTACTTGTAAGCTATCGTCAAGAAATGGACCTGCGTCCCATTAGCTAGTTGGTAAGG
>F0OV55004JVMBI
AGAGTTTGATCCTGGCTCAGATTGAACGCTGGCGGAATGCTTTACACATGCAAGTCGGGCGGCAGCATGGACTTCGGTCTGATGGCGAGCGGCGAACGGGTGAGTAATGCATCGGAACGTACCCAGTCGTGGGGGATAACTACGCGAAAGCGTAGCTAATACCGCATACGTCCTACGGGAGAAAGCAGGGGATCGCAAGACCTTGCGCGATTGGAGCGGCCGATGTCTGATTAGCTAGTTGGTGGGGTAAAGG
>F0OV55004IYHMF
AGAGTTTGATCCTGGCTCAGATTGAACGCTGGCGGAATGCTTTACACATGCAAGTCGGGCGGCAGCATGGACTTCGGTCTGATGGCGAGCGGCGAACGGGTGAGTAATGCATCGGAACGTACCCAGTCGTGGGGGATAACTACGCGAAAGCGTAGCTAATACCGCATACGTCCTACGGGAGAAAGCAGGGGATCGCAAGACCTTGCGCGATTGGAGCGGCCGATGTCTGATTAGCTAGTTGGTGGGGTAAAGG
>F0OV55004IKN56
AGAGTTTGATCCTGGCTCAGAACGAACGCTGGCGGCGCGTTTTAAGCATGCAAGTCGAACGGTATATAGTCTTCGGATTATAGAGAGTGGCGAACGGGTGAGTAACACGTAGATAATCTACCTTGAAGTGGGGGATAGTCCATGGAAACATGGAGTAATACCGCATATGTCTTTGGATGAAAGTTCCAATTGGAACGCTTTGAGATGAGTCTGCGGCTCATTAGCTTGTTGGTGGGTAAAGGCCTACCAAGGCAACG
>F0OV55004IV8FK
AGAGTTTGATCCTGGCTCAGATTGAACGCTGGCGGCATGCTTAACACATGCAAGTCGAACGGTAACAGGCCCTTCGGGGTGCTGACGAGTGGCGGACGGGTGAGTAACGCGTAGGAATCTGCCCAGTAGTGGGGGATAACCTGGGGAAACTCAGGCTAATACCGCATACGCCCTACGGGGGAAAGCGGGGGACCTTCGGGCCTCGTGCTATTGGATGAGCCTACGTCCGATTAGCTTGTTGGTAGGGTAATGGCCTACCAAGGCGACGATCGGTAG
>F0OV55004IHA23
AGAGTTTGATCCTGGCTCAGAGTGAACGCTGGCGGCGTGCTTAACACATGCAAGTCGAACGGTAACAGGAAGAGCTTGCTCTTTGCTGACGAGTGGCGCACGGGTGAGTAATATATAGTTAATGTACCTTCAAGACTGGGATAGCCACTGGAAACGGTGATTAATACTAGATACACCTTCATGTCATAAGGCATGAAGGGAAACGTTTTTTCGCTTGAAGATCAGACTATATCCTATCAGTTAGTTGGTG
>F0OV55004IBKOZ
AGAGTTTGATCCTGGCTCAGGACGAACGCTGGCGGCGTGCCTAATACATGCAAGTCGTGCGGGTGAAGCCGACCACCCCTTCGGGGGCGGATGGTGGAACCAGCGGCGGACGGGTGAGTAACACGTGGGCAACCTGCCTGCAAGACCGGGATAACTGCGGGAAACCGGAGCTAATACCGGATAAGAGGCTTTTCCGCATGGGGGAGCCTTAAAAGGCGACGGAAGTCGTCACTTGCAGATGGGCCCGCGGCGCATTAGCTAGTTGGTGAGGGAAGGG
>F0OV55004I38LK
AGAGTTTGATCCTGGCTCAGGATGAACGCTGGCGGCGTGCCTAATGCATGCAAGTCGAACGGGAAGCTTGGAGCGATCTAAGCTGAGAGTGGCGCACGGGTGAGTAACACATGGCTGACCTGCCCTCCAGAGGGGGATAACGGCTGGAAACGGCCGCTAATACCCCATACGCTCCCTGAGGTTAGAGGCTTAGGGAGGAAAGCTATGGTGCTGGAGGAGGGGGCTGTGGCCCATCAGCTAGTTGGTAGGGTAAA
>F0OV55004IPP11
AGAGTTTGATCCTGGCTCAGAACGAACGCTGGCGGCAGGCCTAACACATGCAAGTCGAGCGAGATCTTCGGATCTAGCGGCGGACGGGTGAGTAACGCGTGGGAACGTACCCTCTTCTGCGGGATAGCCACTGGAAACGGTGAGTAATACCGCATACGCCCTTCGGGGAAAGATTTATCGGAGAAGGATCGGCCCGCGTTGGATTAGGTAGTTGGTGGGGTAATGGCCTACCAAGCCGACGATCCATAGCTGGTTTGAGAGG
>F0OV55004IXVAG
AGAGTTTGATCCTGGCTCAGGATGAACGCTAGCGGAACGCCTAACACGCGCAAGTCGAACGATTCTCTTTTGAAGCTTGCTTCAGAAGATGCAATAGTGGCAGACGAGCGAGTAACGCGTACTTAACTTGCCCTCAAGATGGGAACAACTACAGAGATGTAGCTAATTCCCAATATGCTCACGATGGTGAAATCCCGATGTGAGGAAAGATTTATCGCTTGAGGAGAGGGGTGCGTCCTATCAG
>F0OV55004JBA6P
AGAGTTTGATCCTGGCTCAGAACGAACGCTGGCGGCGTGCTTAACACATGCAAGTCGTACGAGAAAGTTTCCTTCGGGAGATGAGTAGAGTGGCGCACGGGTGAGTAACACGTGGATAATCTGCCCAATGGACCGGGATAACACTTCGAAAGGGGTGCTAATACCGGATAAGCCCACAGGCTCTTCGGAGCTTGCGGGAAAAGGTGGGGACCTTCGGGCCTGCCGTCATTGGATGAGTCCGCGGCCCATTAGCTAGTTGGTAGGGTAATGG
>F0OV55004ID1X8
AGAGTTTGATCCTGGCTCAGATTGAACGCTGGCGGCAGGCTTAACACATGCAAGTCGAGCGGTAACAGGGGGTGCTTGCACCCCGCTGACGAGCGGCGGACGGGTGAGTAATGCATAGGAAACTGCCCAGTAGTGGGGGATAGCCCGGGGAAACCCGGATTAATACCGCGTACGCCCTTCGGGGGAAAGCAGGGGATCTTCGGACCTTGCGCTATTGGGTGTGCCTATGTCGGATTAGCTAGTTGGTGGGGTAAAGGCCTACCAAGGCGACGATCCGTAG
>F0OV55004IRAPO
AGAGTTTGATCCTGGCTCAGAGTGAACGCTGGCGGCGTGGCTAAGGCATGCAAGTCGAACGCGAAAGGGACCTTCGGGTCCTGATTAGAGTGGCGAACGGGTGAGTAACAAGTGGGTAACCTGCCTGTGAAAGGGGGATAACTGTTCGAAAGGACAGCTAATACCGCATAATCTCCGGAGATTAATCTTTCGGAGGAAAAGGACGTAAGTCCGATCACAGATGGACCTGCTTACCATTAGCTAGTTGGTAGGGTAAAAGCCTACCAAGGCG
>F0OV55004IA31C
AGAGTTTGATCCTGGCTCAGGACGAACGCTGGCGGCGTGCCTAACACGTGCAAGTCAAGGAGAAAGACTGGTTTCGGCCGGTCAAGTAAACTGGCGGACGGGTGAGTAACGCGTAGGCGACCTGCCCTTGTGTTTGGAATAACCCCGAGAAATTGGGGCTAATACCGAATGACGCATTGAGTATGCATGTACTTGATGTTAAAGGTGCTGCAAGGTACCGCACAGGGATGGGCCTGCGTTCCATTAGTTAGATGGTAGGGTAACGGCCT
>F0OV55004IIKER
AGAGTTTGATCCTGGCTCAGAACGAACGCTGGCGGCGTGCCTAACACATGCAAGTCGAACGGAGTTAGAGAGCTTGCTCTTTAATTTAGTGGCGCACGGGTGAGTAACGCGTAGATAATCTGCCTTAGACTCTGGGATAACATCTCGAAAGGGGTGCTAATACCTGATAAGCCCACGATGGCGAAAGTCGTTGCGGGAAAAGGGGGCCTCTGCATATGCTCTTGATCTAAGATGAGTCTGCGTACCATTAG
>F0OV55004I38V2
AGAGTTTGATCCTGGCTCAGGGCGAACGCTAGCGGTGCGCCTAACACATGCAAGTCGAGCGATATAGCGGCGAACGGGTGAGTAACACGTTGGAACCTGCCTCGAACTCAGGGATAGCCATCCGAAAGGATGATTAATACCGGATAGTCCCGAAAGGGTAAAGATTTTTCGGTTCGAGAGGGGCCTGCGGCCTATCAGCTAGTTGGTAAGGTAATGGCTTACCAAGGCTATGACGGGTAACTGGTGTGAGAGCATGACCAGTC
>F0OV55004IFCGW
AGAGTTTGATCCTGGCTCAGAACGAACGTTAGCGGCGTGCTTAACACATGCAAGTCGAACGAGAAAGTATCTTCGGATATGAGTAGAGTGGCGCACGGGTGAGTAACACGTGGGTAACCTGCCCTTTGGAGGGGGACAACATCTGGAAACGGATGCTAATACCGCATAAGTCGTCTTCGGACGGGAAAGGTGGCTTCGGCTACCGCCAGAGGATGGGCCCGCGTCCCATCAGCTAGTTGGTAAGGTAACGGCTTACCAAGGCAACGACGGGTAG
>F0OV55004I1TV0
AGAGTTTGATCCTGGCTCAGGACGAACGCTGGCGGCGTGCTTAACACATGCAAGTCGAACGGTCTGGCATTGAAAGCTTGCTGGATATGCCAGATAGTGGCGGACGGGTGAGTAACGCGTGAATACCTGTCCATCGGAGGGGGACAACGGCTGGAAACGGCCGCTAATACCGCGTAAGCCGAGAGGTGAAAGGTTCTCTTCGGGGAGCCGCCGATGGGGTGGTTCGCGTCCTATCAGCTAGTTGGTGGGGTAAGGGCCTACCAAGGCGAAG
>F0OV55004JZQ5J
AGAGTTTGATCCTGGCTCAGGACGAACGCTGGCGGCGTGCTTAACACATGCAAGTCGAACGAGAAAGTTCCCTTCGGGGGGCGAGTAAAGTGGCGCACGGGTGCGTAACACGTGGATAACCAACCCTTGAGTGGGGGACAACATCTCGAAAGGGGTGCTAATCCCGCATGAGACCACAGTGGCTGCGGCTACAGGGGTCAAAGACTTCGGTTGCTCAAGGACGGGTCCGCGGCCCATTAGCTTGTTGGTAGGGTAATGGCCTACCAAGGCG
>F0OV55004H351Z
AGAGTTTGATCCTGGCTCAGAACGAACGCTGGTGGCGTGCTTAACACATGCAAGTCGAACGGGATCCTTTCCTTCGGGATTGGTGAGAGTGGCGCACGGGTGAGTAACGCGTAGGTAACCTGCCTTGATGTGGGGGACAACCACTGGAAACGGTGGCTAATACCGCATGAGACCGGATTTTTCTTGGAGGATCTGGTGAAAGTCTTCGGACGCGTCAAGATGGGCCTGCGTAAGATTAGCTTGTTGGTGGGGTAACGGCCTACCAAGGCGACGA
>F0OV55004IDZ8J
AGAGTTTGATCCTGGCTCAGGACGAACGCTGGCGGCGTGCCTAACACATGCAAGTCGAGCGGGGTAAATTGAGTGGTTTTCCACGAGATTTACCCAGCGGCGGACGGGTGAGTAACACGTAGGCAACCTACCCACCACACGGGGATAGCCCTGGGAAACCGGGGGTAATACCCGATACCTTTACTGGTCGCATGGCTGGTAAAGAAAGCGATTTAGCGGTGGTGGATGGGCCTGCGGCCCATCAGCTAGTTGGCGGGGTAACGGCCCACCAAGGCGACGACGGGTAGCCGG
>F0OV55004I4E40
AGAGTTTGATCCTGGCTCAGAACGAACGCTGGCGGCAGGCCTAACACATGCAAGTCGAGCGATCCCTTCGGGGATAGCGGCGGACGGGTGAGTAACGCGTGGGAATATGCCCTTCTCTACGGAATAGCCCAGGGAAACTTGGATTAATACCGTATACGCCCTTCGGGGAAGATTATCGGAGAAGGATTAGCCCGCGTTGGATTAGGTAGTTGGTGGGTAATGGCCTACCAAGCCGACGATCCATAGCTGGTTTGAGAGG
>F0OV55004IZ12A
AGAGTTTGATCCTGGCTCAGATTGAACGCTGGCGGCATGCCTAACACATGCAAGTCGAACGGTAACAGGGCTTCGGCCCGCTGACGAGTGGCGGACGGGTGAGTAATGCATAGGAATCTGCCCAGTAGTGGGGGACGAACTACCGGAAACGGTAGCTAATACCGCATACGACCTACGGGTGAAAGTGGGGACCTTCGGGCCGTCACGCTATTGGATGAGCCTATGTCAGATTAGCTAGTTGGTAGGGTAAAGGCCTACCAAGGCGACG
>F0OV55004IBBD6
AGAGTTTGATCCTGGCTCAGAACGAACGCTGGCGGCGCGTTTTAAGCATGCAAGTCGAACGGTAAAAGGGTGCTTGCACCCTTTGAGAGTGGCGAACGGGTGAGTAACACGTAGGTGATCTGCCCTTTGGTTGGGGATAGCCTGTGGAAACACAGGGTAATACCGAATAGGATCGGGACTCTTTGGAGATCCGATGAAAGCAGCTTCGGCTGCACCGAAGGATGAGCCTGCGGCTGATTAGCTTGTTGGCGGGTAAAGGCCCACCAAGG
>F0OV55004IUG09
AGAGTTTGATCCTGGCTCAGGATGAACGCTGGCGGCGTGGATAAGGCATGCAAGTCGAATGGGTTTAGGCCCATGGCAAACGGGTTAGTAACGCGTAGGAATTTTCCCCAAAGTCGTGAATAATCCGGAGAAATCCGGAATAATACACGATGTGCTCTACGGAGTAAAGATTTATCGCTTTGGGATAAGCCTGCGTCCTATCAGCTTGTTGGTGAGGTAATAGCTCACCAAGGCTATGACGGGTAGGGGGTGTGAGAGCATG
>F0OV55004I4C6U
AGAGTTTGATCCTGGCTCAGAACGAACGCTGGCGGCAGGCCTAACACATGCAAGTCGAACGCACCTTCGGGTGAGTGGCAGACGGGTGAGTAACGCGTGGGAACGTGCCTTTCGGTTCGGAATAACCCAGGGAAACTTGGGCTAATACCGGATACGCCCTTCGGGGGAAAGATTTATCGCCGAAAGATCGGCCCGCGTCGGATTAGCTTGTTGGTGGGGTAATGGCCTACCAAGGCAACGATCCGTAGCTGGTCTGAGAGGATGATCAGCCACACTGGG
>F0OV55004ISJX8
AGAGTTTGATCCTGGCTCAGGACGAACGCTGGCGGCGTGCCTAATACATGCAAGTCGAGCGGACCGAAGGGAGCTTGCTCCTTTAGGTTAGCGGCGGACGGGTGAGTAACACGTGGGCAACCTGCCCTGCAGACTGGGATAACTTCGGGAAACCGGAGCTAATACCGGATAACACCGAAAACCGCATGGTTTTCGGTTGAAAGGCGGCATTAGCTGTCACTGCAGGATGGGCCCGCGGCGCATTAGCTAGTTGGTGAGGTAACGGCTC
>F0OV55004IQ3W8
AGAGTTTGATCCTGGCTCAGGACGAACGCTGGCGGCGTGCCTAATACATGCAAGTCGAGCGGGGCTGTCTGCGTGAGGCCTTCGGGCGGATCGCAGGGAGCCCAGCGGCGAACGGGTGCGTAACACGTGGGCAACCTGCCCCGAGGACCGGGATAACTCCGGGAAACCGGAGCTAATACCGGATAGGACGGCGGACCGCATGGTCCGCCGTGGAAAGGCGGCGCGAGCTGCCACCTCGGGATGGGCCCGCGGCCCATTAGCTAGTTGGTGGGGTAACCGG
>F0OV55004JYSNC
AGAGTTTGATCCTGGCTCAGGACAAACGCTGGCGGGGTGCGTGAGACATGCAAGTCGAACGAGGAGCCTCCGAGCTTGCTTGGAGGTTTCCTAGTGGCGGACGGCTGAGTAACGCGTAGGTGACCTACCCGGAAGTGGGGAATAACTGCCCGAAAGGGTGGCTAATACCGCATGTGGTCGGCGATTCGATTCGCCGTCTAAAGGAGCAATTCGCTTCCGGAGGGGCCTGCGTCCGATTAGCTAGTTGGTGGGGTAACGGCTCACCAAGGCGACGA
>F0OV55004JFVHQ
AGAGTTTGATCCTGGCTCAGAATGAACGCTGGCGGTAGGCTTAACACATGCAAGTCGGACGGAAACGATAGATTAGCTTGCTATTCTAGGCGTCGAGTGGCGGACGGGTGAGTAACGCGTGGGAATCTACCCTATAGTTGGGGACAACATATGGAAACGTATGCTAATACCGAATATGCTCTACGGAGTAAAGGAGCCCTCTTCTTGAAAGGTTTCGCTATAGGATGAGCCCGCGTAGGATTAGCTAGTTGGTAAGGTAATGGCTT
>F0OV55004IX1X1
AGAGTTTGATCCTGGCTCAGGACGAACGCTGGCGGCGTGCCTAATACATGCAAGTCGAGCGGGGCTTGCTGCGTGAGGCCTTCGGGCGGATCGCAGGGAGCCCAGCGGCGAACGGGTGCGTAACACGTGGGCAACCTGCCCCGAGGACCGGGATAACTCCGGGAAACCGGAGCTAATACCGGATAGGACGGCGGACCGCATGGTCCGCCGTGGAAAGGCGGCGCGAGCTGCCACCTCGGGATGGGCCCGCGGCCCATTAGCTAGTTGGTGGGGTAACCGG
>F0OV55004I30UQ
AGAGTTTGATCCTGGCTCAGGACGAACGCTGGCGGCGTGCCTAACACATGCAAGTCGAACGGAGATACGATTTCGGTTGTATCTTAGTGGCGAACGGGTGAGTAACGCGTGAGCAACCTGACTCTTAGAGGGGGATAACACTCGGAAACGGGTGCTAATACCGGATAGGACGGCGGACCGCATGGTCCGCCGTGGAAAGGCGGCGCAAGCTGCCACCTCGGGATGGGCCCGCGGCCCATTAGCTAGTTGGTGGGGTAACGGCCCACCAAGGCGACGA
>F0OV55004JGL8H
AGAGTTTGATCCTGGCTCAGATTGAACGCTGGCGGAATGCTTTACACATGCAAGTCGAACGGCAGCACGGGAGCTTGCTCCTGGTGGCGAGTGGCGAACGGGTGAGTGATGCGTCGGAACGTACCGAGTAATGGGGGATAACGCAGCGAAAGTTGTGCTAATACCGCATACGCCCCGAGGGGGAAAGCAGGGGATCGCAAGACCTTGCGTTATTCGAGCGGCCGACGTCTGATTAGCTAGTTGGTGAGGTAATGG
>F0OV55004JJTT5
AGAGTTTGATCCTGGCTCAGGATGAACGCTGGCGGCGTGCCTAATACATGCAAGTCGAACGCACCATTTCGGTGGTGAGTGGCGAACGGGTGAGTAACACGTAGATAACCTGCCCTTAAGACGAGGATAACCATTGGAAACGATGGCTAAGACTGGATAGGAATATTAGAGGCATCTCTGATATTTTAAAAGACCTAGCAATAGGTATGCTTAAGGAGGGGTCTGCGGCGCATTAGTTAGTTGGTGAGGTGAAGGCTT
>F0OV55004IUWLX
AGAGTTTGATCCTGGCTCAGGGCGAACGCTAGCGGCGGGCTTAACACATGCAAGTCGTACGCCGACCTTCGGGTCGGAGTGGCGAACGGGTGAGTAACACGCAGATGATCTGCCCTGTGGCGGGGGACAACCGGGGGAAACTCCGGCTAATACCGCGTATGGCCTAAGGGTCAAAGCCTTCGGGCGCCATGGGATGAGTCTGCGGCCCATTATTTAATCCTTGTTGGTGGGGGTAACGGCCTACCAAGGGTACGATGGGTAGCTGGTCTGAGAGG
>F0OV55004JZB5Z
AGAGTTTGATCCTGGCTCAGGACGAACGCTGGCGGCGTGCCTAACACATGCAAGTCTACTCAGCAATGGGTGGCGAACGGGTGAGTAACGCGTAGATAATCTGCCCTTTAATCACGGATAACCTAGTGAAAACTGGACTAATACGGGATATTATCACTGATTGGCATCAATGGTGATGAAAGACTACGGGTCGTTAAAGGATGAGTCTGCGTATCATTAGCTAGTTGGCGGGGTAACGGCCCACCAAGGCAACG
>F0OV55004I16WQ
AGAGTTTGATCCTGGCTCAGATTGAACGCTAGCGGCATGCTTAACACATGCAAGTCGAACGGTAACAGGCCTAGCTTGCTAGGCGCTGACGAGTGGCGGACGGGTGAGTAATGCATGAGAATCTGCCCAGTAGCGGGGGACAACTTGTGGAAACGCAAGCTAATACCGCATACGCCCTACGGGGAAAGGCTTCGGCCACTATTGGATGAGCTCATGTCGGATTAGCTAGTTGGTGGGGTAAAGGCCTACCAAGG
>F0OV55004JDGYT
AGAGTTTGATCCTGGCTCAGGATGAACGCTGGCGGCGTGCCTAATACATGCATGTCGAACGCACCATTTCGGTGGTGAGTGGCGAACGGGTGAGTAACACGTAGATAACCTGCCCTTAAGACGAGGATAACCATTGGAAACGATGGCTAAGACTGGATAGGAATATTAGAGGCATCTCTGATATTTTAAAAGACCTAGCAATAGGTATGCTTAAGGAGGGGTCTGCGGCGCATTAGTTAGTTGGTGGGGTGATGG
>F0OV55004I4WE6
AGAGTTTGATCCTGGCTCAGGATAAACGCTGGCGGCGTGCCTTACGCATGCAAGTCGAACGATTCTGATTTATCAGTTTAGTGGCAAACGGGTGAGTAACACGTAAGTAACCTGCCCTTAAGCAGGGGATAATTCGTCGAAAGACGGACTAATACCGTATGTGATAGTTGAGGTAATGCTCTACTATTAAAGCCTTCGGGCACTTAAGGAGGGGCTTGCGGCCGATTAGCTAGTTGGTGGGGTAACGGTTCACCAAGGCGATGATCGGTAG
>F0OV55004IYF8Y
AGAGTTTGATCCTGGCTCAGGACGAACGCTGGCGGCGTGCCTAACACATGCAAGTCGAACGAAGCATAGTAATATGCTTAGTGGCGGACGGGTGAGTAACGCGTGAACAATCTGCCCTGTACAGAGGAATAGCCTCGGGAAACCGGGATTAAAACCACATAACACTTAAGTATCGCATGATACATAAGTCAAATTGTTAGAGGTATAGGATGAGTTCGCGTCTGATTAGCTAGTTGGCGGGGTAACGGCCCACCAAGGCGACG
>F0OV55004JWTNR
AGAGTTTGATCCTGGCTCAGATTGAACGCTGGCGGCATGCCTAACACATGCAAGTCGAACGGTAACAGGCCTTCGGGCGCTGACGAGTGGCGGACGGGTGAGTAATGCATAGGAATCTGCCCAGTAGTGGGGGACAACTACCGGAAACGGTAGCTAATACCGCATACGCCCTACGGGGGAAAGTGGGGGACCTTCGGGCCTCACGCTATTGGATGAGCCTATGTCAGATTAGCTAGTTGGTGGGGTAAAGGCCTACCAAGGCGACGAT
>F0OV55004IW0GS
AGAGTTTGATCCTGGCTCAGGACGAACGCTGGCGGCGTGCCTAACACATGCAAGTCTACTCAGCAATGGGTGGCGAACGGGGTGAGTAACGCGTAGATAATCTGGCCCTTTAATCACGGATAACCTAGTGAAAACTGGACTAATACGGGATAGTTATCACTGATCGGCATCGATGGTGATGAAAGACTACGGGTCGTTAAAGGATGAGTCTGCGTATCATTAGCTAGTTGGCGGGGTAACGGCCCACAAGGGCAACGG
>F0OV55004H57J6
AGAGTTTGATCCTGGCTCAGGACGAACGCTGGCGGCGTGCTTAACACATGCAAGTGGGGCGACGAACCGGGCTTCGGCCCGGGGCAAAGCCGCGAACGGGTGCGTAACACGTGGGCAACCTGCCCCGAGGACCGGGATAACTCCGGGAAACCGGAGCTAATACCGGATAGGACGGCGGACCGCATGGTCCGCCGTGGAAAGGCGGCGCGAGCTGCCACCTCGGGATGGGCCCGCGGCCCATTAGCTAGTTGGTGGGTAACGGCCCACCAAGGCGACGATGGGTAGCCGG
>F0OV55004ITUGJ
AGAGTTTGATCCTGGCTCAGAACTAACGCTGGCGGCGCGTCTTAAACATGCAAGTCGAACGGTATCCTTTGAGCTTGCTTAAAGGAGAGAGTGGCGAACGGGTGAGTAACACGTGAATAATCTGCCTTCAGGTTGGGGATAACCTCGGGAAACCGAAGCTAATACCGGATAACATGGCATCTGCACAAGCAGGAGTCATTAAAGATGGGGACCGCAAGGCCTATCGCCTGAAGATGAGTTCGCGGCTGATTAGCTTGG
>F0OV55004JAZIB
AGAGTTTGATCCTGGCTCAGATTGAACGCTGGCGGCAGGCCCAACACATGCAAGTCGAGCGGCAGCACGGGAAGCTTGCTTCCTGGTGGCGAGCGGCGGACGGGTGAGTAATGCATAGGAATCTGCCCGGTAGTGGGGGATAACCTGGGGAAACCCAGGCTAATACCGCATACGTCCTACGGGAGAAAGCAGGGGCTCTTCGGACCTTGCGCTATCGGATGAGCCTATGTCGGATTAGCTGGTTGGTGAGGTAATGG
>F0OV55004JRYOF
AGAGTTTGATCCTGGCTCAGGACGAACGCTGGCGGCGTGCCTAACACATGCAAGTCGAGCGGGGTAAATTGAGTGGTTTTCCACGAGATTTACCCAGCGGCGGACGGGTGAGTAACACGTAGGCAACCTACCCACCACACGGGGATAGCCCTGGGAAACCGGGGGTAATACCCGATACCTTTACTGGTCGCATGGCTGGTAAAGAAAGCGATTTAGCGGTGGTGGATGGGCCTGCGGCCCATCAGCTAGTTGGCGGGGTAACGGCCCACCAAGGCGACGACGGGTAGCCGG
>F0OV55004JP76K
AGAGTTTGATCCTGGCTCAGAACGAACGCTGGCGGCGCGTTTTAAGCATGCAAGTCGAGGGAGAATCCGGTGCTTGCACTGGAGGGAACCGGCGAACGGGTGAGTAACACGTAGATAATCTGCCTTTAGGTTGGGGATAGCTCATGGAAACATGGGGTAATACCGAATGTGGTTCGATGTTCAAAAGGACATTGAAAGAAAGGAGCTTAGGCTTCGCCTGAAGATGAGTCTGCGTCTGATTAGGTAGTAGGTAGGGTAACGGCCT
>F0OV55004IA5ZU
AGAGTTTGATCCTGGCTCAGGATGAACGCTGGCGGCATGCCTAATACATGCAAGTCGAACGAACTAGTTTACTAGTTAGTGGCGAACGGGTGAGTAACACGTAGATAACCAACCCTTAAGACGAGGATAACCCGGGGAAACCTGGACTAATACTGGATAGGAGCTATTTTCAAAAGAGGATAGTTTTAAAGGTGCCCTAAAGCACCGCTAAAGGCTGGGACTGCGTCGCATTAGCTAGTTGGTGGGGTAACGGCCTACCAAGGCAACGATGCGTAGCTGGT
>F0OV55004JSJ9Y
AGAGTTTGATCCTGGCTCAGAACAAACGCTAGCGGCGTGCCTAACACATGCAAGTCAGACGAGAAAGTTCGCTTCGGTGAATGAGTAGAGTGGCGCACGGGTGAGTAACGCGTGGACAATCTGCCCTAGAGTTAGGAATAACCCACCGAAAGGTGGGCTAATACCCAATAATGCTATACTTCTTCGGGAGTATAGCCAAAGATGGCCTCTGTTTACAAGCTATCGCTCAAGGATGAGTTCGCGTACCATTAG
>F0OV55004IVPZK
AGAGTTTGATCCTGGCTCAGGACGAACGCTGGCGGCGTGCCTAATACATGCAAGTCGAGCGGACCGAAGGGAGCTTGCTCCTTTAGGTTAGCGGCGGACGGGTGAGTAACACGTGGGCAACCTGCCCTGCAGACTGGGATAACTTCGGGAAACCGGAGCTAATACCGGATAACACCGAAAACCGCATGGTTTTCGGTTGAAAGGCGACTTTTAGCTGTCACTGCAGGATGGGCCCGCGGCGCATTAGCTAGTTGGTGAGGTGAAGGCTTACCAAG
>F0OV55004I7TPV
AGAGTTTGATCCTGGCTCAGGACGAACGCTGGCGGCGTGCCTAACACATGCAAGTCAAGGAGAAAGTTTCCTTCGGGGAGCGATTAAACTGGCGGACGGGTGAGTAACGCGTAGATAATCTGCCCTAAACCGGGACATAACGTCGGGAAACCGGTGCTAATATCCCATGAGGTCCCAGTAAAACGGTATCAAAGCTTCGGCGGTTTAGGATGAGTCTGCGTCTGATTAGCTAGTTGGTGAGATAATAGCTCACCAAGGCAACGATCAGTAG
>F0OV55004JAXAT
AGAGTTTGATCCTGGCTCAGATTGAACGCTGGCGGCAGGCTTAACACATGCAAGTCGAGCGGTAACAGGGGGTGCTTGCACCCCGCTGACGAGCGGCGGACGGGTGAGTAATGCATAGGAAACTGCCCAGTAGTGGGGGATAGCCCGGGGAAACCCGGATTAATACCGCATACGCCCTATGGGGGAAAGCGGGGGATCTTCGGACCTCGCGCGGACGGAGCGGCCGATGGCAGATTAGGTAGTTGGTGGGATAAAAGCTTACCAAGCCGACGAT
>F0OV55004JE0KP
AGAGTTTGATCCTGGCTCAGGACGAACGCTGGCGGCGTGCCTAATACATGCAAGTCGAGCGGACCGAATGGAAGCTTGCTTTCATTCGGTTAGCGGCGGACGGGTGAGTAACACGTGGGTAACCTGCCCGTAAGACCGGGATAACACCGAGAAATCGGTGCTAATACCGGATAACACCAAGGATCGCATGATCCTTGGTTGAAAGGTGGCTTCGGCTACCACTTACGGATGGGCCCGCGGCGCATTAGCTAGTTGGTGAGGTAACGGCTC
>F0OV55004H5PPG
AGAGTTTGATCCTGGCTCAGATTGAACGCTGGCGGCATGCCTTACACATGCAAGTCGAGCGGCAGCGCGGGGGCAACCCTGGCGGCGAGCGGCGAACGGGTGAGTAATGCATCGGAACGTGTCCTCTTGTGGGGGATAACCAGTCGAAAGATTGGCTAATACCGCATGAGATCGAGAGATGAAAGCAGGGGACCGCAAGGCCTTGCGCGAGAGGAGCGGCCGATGCCGGATTAGCTAGTTGGTAGGGG
>F0OV55004I0W6C
AGAGTTTGATCCTGGCTCAGAACGAGCGTTAGCGGCGTGCTTAACACATGCAAGTCGAACGAGAAAGTATCTTCGGATATGAGTAGAGTGGCGCACGGGTGAGTAACACGTGGGTAACCTGCCCTTTGGAGGGGGACAACATCTGGAAACGGATGCTAATACCGCATAAGTCGTCTTCGGACGGGAAAGGTGGCTTCGGCTACCGCCAGAGGATGGGCCCGCGTCCCATCAGCTAGTTGGTAAGGTAACGGCTTACCAAGGCAACGACGGGTAG
>F0OV55004IWAG1
AGAGTTTGATCCTGGCTCAGGACGAACGCTGGCGGCGTGCCTAATACATGCAAGTCGAGCGGGGCTGTCTGCGTGAGGCCTTCGGGCGGATCGCAGGGGGCCCAGCGGCGAACGGGTGCGTAACACGTGGGCAACCTGCCCCGAGGACCGGGATAACTCCGGGAAACCGGAGCTAATACCGGATAGGACGGCGGACCGCATGGTCCGCCGTGGAAAGGCGGCGCGAGCTGCCACCTCGGGATGGGCCCGCGGCCCATTAGCTAGTTGGTGGGGTAACGG
>F0OV55004I44PA
AGAGTTTGATCCTGGCTCAGATTGAACGCTGGCGGCATGCCTTAACACATGCAAGTCGAACGGCAGCACGGGGTGACCTTGG
>F0OV55004H3NVL
AGAGTTTGATCCTGGCTCAGATTGAACGCTGGCGGAATGCTTTACACATGCAAGTCGGGCGGCAGCATGGACTTCGGTCTGATGGCGAGCGGCGAACGGGTGAGTAATGCATCGGAACGTACCCAGTCGTGGGGGATAACTACGCGAAAGCGTAGCTAATACCGCATACGTCCTACGGGAGAAAGCAGGGGATCGCAAGACCTTGCGCGATTGGAGCGGCCGATGTCTGATTAGCTAGTTGGTGGGGTAAAG
>F0OV55004IQCC9
AGAGTTTGATCCTGGCTCAGGATGAACGCTAGCGGTGCGCCTAACACATGCAAGTCGAGCGATATAGCGGCGAACGGGTGAGTAACACGTTGGAACCTGCCTCGAACTCAGGGATAGCCATCCGAAAGGATGATTAATACCGGATAGTCCCGAAAGGGTAAAGATTTTTCGGTTCGAGAGGGGCCTGCGGCCTATCAGCTAGTTGGTAAGGTAATGGCTTACCAAGGCTATGACGGGTAACTGGTGTGAGAGCATGACCAGT
>F0OV55004H5CLH
AGAGTTTGATCCTGGCTCAGGATGAACGCTGGCGGCATGCCTAATACATGCAAGTCGAACGCACTAGTTTACTAGTGAGTGGCGAACGGGTGAGTAACACGTAGATAACCAACCCTAAAGACGAGGATAACCCGGGGAAACCTGGACTAATACTGGATAGGAGCTAATTTCACAAGAGATTAGTTTTAAAGGCGCATTAAAGCGCCGCTATAGGATGGGACTGCGTCGCATTAGCTAGTTGGTGGGGTAACGGCCTACCGAGGCAACG
>F0OV55004H3F9R
AGAGTTTGATCCTGGCTCAGGACGAACGCTGGCGGCGTGCCTAATACATGCAAGTCGGGCGGGGCTGTCTGCGTGAGGCCTTCGGGCGGACCGCAGGGAGCCCAGCGGCGAACGGGTGCGTAACACGTGGGCAACCTGCCCCGAGGACCGGGATAACTCCGGGAAACCGGAGCTAATACCGGATAGGACGGCGGACCGCATGGTCCGCCGTGGAAGGCGGCGCGAGCTGCCACCGTCGGGATGGGCCCGCGGCCCATTAGCTAGTTGGTGGGGTAACGGCCC
>F0OV55004JJSIJ
AGAGTTTGATCCTGGCTCAGGATGAACGCTAGCGACAGGCCTAACACATGCAAGTCGAACGGGATTTATCCTTCGGGGTAATGAGAGTGGCGCACGGGTGAGTAACGCGTATGCAACCTACCTGTAACTGGGGAATAGCTCCCTGAAAGGGGAATTAACACCGCATAAGACCACACTTTCGCATGGAGAAGTGGTAAAATATTTATAGGTTACAGATGGGCATGCGTGACATTAGTTTGTTGGTGAGGTAACGGCTCACCAAG
>F0OV55004JVX3Y
AGAGTTTGATCCTGGCTCAGATTGAACGCTGGCGGCATGCCTTACACATGCAAGTCGAACGGTAACAGGTCTTCGGATGCTGACGAGTGGCGAACGGGTGAGTAATACATCGGAACGTGCCCGATCGTGGGGGATAACGAGGCGAAAGCTTTGCTAATACCGCATACGATCTACGGATGAAAGCGGGGGATCTTCGGACCTCGCGCGGACGGAGCGGCCGATGGCAGATTAGGTAGTTGGTGGGATAAAAGCTTACCAAGCCG
>F0OV55004I1JYJ
AGAGTTTGATCCTGGCTCAGATTGAACGCTGGCGGCATGCTTAACACATGCAAGTCGAACGGTAACAGGAGAGAGCTTGCTCTCTCGCTGACGAGTGGCGGACGGGTGAGTAACACATGGGAATCTGCCTTGAGGTGGGGGATAACCTGGGGAAACTCAGGCTAATACCGCATGATCTCTTCGGAGCAAAGTGGGGGACCTTCGGGCCTCACGCCTTGAGATGAGCCCATGTCTGATTAG
>F0OV55004JY0M7
AGAGTTTGATCCTGGCTCAGGATGAACGCTGGCGGTGTGCCTTAAGCATGCAAGTCGAGCGGTCCCGCCGTAAGGTGGGACAGCGGCGGACGGGTGAGTAACACGTGGGAACCTACCTCTTAGTGGAGAATAGCTCATCGAAAGATGGGGTAATACTGCATACTCCCGTAAGGGCAAAGCGTATAACTGCGCGCTGAGAGAGGGGCCTGCGGCCTATCAGCTTGTTGGTGGGGTAATAGCCTACCAAGGCGATGACGGGTAG
>F0OV55004IZVRU
AGAGTTTGATCCTGGCTCAGATTGAACGCTGGCGGCAGGCCTAACACATGCAAGTCGAGCGGTAGCACAGAGAAGCTTGCTTCTTGAGTGACGAGCGGCGGACGGGTGAGTAACGCGTGGGAATCTACCTGGTAGTGGGGGACAACAGTCGGAAACGACTGCTAATACCGCATACGCCCTTCGGGGAAAGTGGGGGAGTCTTCGGACCTCACGCTATCAGATGAGCCCGCGTCGGATTAGCTTGTTGGTGAGGTAAAGG
>F0OV55004I5587
AGAGTTTGATCCTGGCTCAGGATGAACGCTAGCGGCAGGCCTAATACATGCAAGTCGAACGGTAAGTATGGTAGCAATACTGTACTGAGAGTGACGCACGGGTGCGTAACACGTATGCAACCTACCCTTTACAGATGGATAGCTCGGGGAAACTCGAATTAACCCGTCATAATATAATTGGATGGCATCATTTGGTTATTAAATCTGAGGAGGTAAAGGATGGGCATGCGTCTGATTAGCTAGTTGGT
>F0OV55004IVV2L
[truncated: 1,939,906 more chars]
