# Supplementary material for: Response of the rare biosphere to environmental stressors in a highly diverse ecosystem (Zodletone spring, OK, USA)
Source: PeerJ. 2015 Aug 20;3:e1182. doi: 10.7717/peerj.1182 (PMC4548494; doi:10.7717/peerj.1182)
Supplement: Supplemental Information 4 [file peerj-03-1182-s005.fasta]

>F0OV55004H4WA7
TAGTATCAGCAGAGTTTGATCCTGGCTCAGAACGAACGCTGGCGGCAGGCTTAACACATGCAAGTCGAGCGCCCCGCAAGGGGAGCGGCAGACGGGTGAGTAACACGTGGGAATCTACCCATCCCTGCGGAACAACTCCGGGAAACTGGAGCTAATACCGCATACGCCCTACGGGGAAAGATTTATCGGGGATGGATGAGCCCGCGTTGGATTAGCTAGTTGGTGGGGTAAAGGCTCACCAAGGCTTCGATCAGTAGCGGGT
>F0OV55004H84RJ
TAGTATCAGCAGAGTTTGATCCTGGCTCAGAATGAACGCTGGCGGCGTGGATTAGGCATGCAAGTCGAGCGAGAAAGCCACCTTCGGGTGGTGAGTACAGCGGCGAACTGGTGAGTAACAGGTGGGTAATGTGCCCTGAAGTTCGGAATAACACAAGGAAACTTATGCTAATACCGGATGTGGTCATCAAGACCTTGGTTTTGATGGTTAAAGACTTCGGTCGCTTCGGGATCAGCCCGTCCCCGATTAGCTTGTTGGTGAGG
>F0OV55004H51RO
TAGTATCAGCAGAGTTTGATCCTGGCTCAGAATCAACGCTGGCGGCGTGCCTCAGACATGCAAGTCGAACGATTAAAGCTCTCTTCGGAGAGTGTATAGAGTGGCGCACGGGTGAGTAACACGTAAGTAATCTACCTTCGAGTGGGGAATAACGTTCGGAAACGAACGCTAATACCGCATAATGCAGCGGCATCGCAAGATGACAGTTGTTAAAGGAATTTATTTCGCTTGAAGAGGAGCTTGCGGCAG
>F0OV55004H9NSO
TAGTATCAGCAGAGTTTGATCCTGGCTCAGGACGAACGCTGGCGGCGTGCCTAATACATGCAAGTCGAGCGGAGATAGTGGAGCTTGCTCCATTATCTTAGCGGCGGACGGGTGAGTAACACGTGGGCAACCTGCCCTGCAGATCGGGATAACTCCGGGAAACCGGTGCTAATACCGAATAGTTTGCGGCCTCTCATGAGGCTGCACGGAAAGACGGTTTCGGCTGTCACTGCAGGATGGGCCCGCGGCG
>F0OV55004II6EG
TAGTATCAGCAGAGTTTGATCCTGGCTCAGGACGAACGCTGGCGGCGTGCCTAACACATGCAAGTCGAGCGGGGGTTGCCTAAGTAGGTTTCTACGAGAGTGGCCCTAGCGGCGGACGGGTGAGTAACGCGTGAGCAACCAACCTTGTACTGGGGGATAACAGCTGGAAACAGCTGCTAATACCGCATAAGACTACGGCGCCGCATGGTGCTGTAGTAAAAGGCGCCTTAAGGCGTCGGTACAAGACGGGCTCGCGTCCCATTAG
>F0OV55004IGY7X
TAGTATCAGCAGAGTTTGATCCTGGCTCAGAACGAACGCTGGTGGCGTGCCTTAAGCATGCAAGTCGAACGATCCAGCTTGCTGGATAGTGGCGCACGGGTGAGTAACACGGTAGTTAGTTGACCTAAAGGTCTAGGATAGCCTCAAGAAATTGAGGGTAATACGAGAGTGTGACCTAAGGGTTAAAGTGGTAACACGCTTTAGGAGACGACTGCGGCCCATCAGGTAGTTGGTAGGGTAATGGCCTACCAAGCCTATGACGGGTAG
>F0OV55004IHEJK
TAGTATCAGCAGAGTTTGATCCTGGCTCAGGACGAACGCTGGCGGCGTGCCTAATACATGCAAGTCGAGCGAGCCCTTCGGGGCTAGCGGCGGACGGGTGAGTAACACGTGGGCAACCTACCTGTAAGACTGGGATAACTCCGGGAAACCGGGGCTAATACCGGATAATTTCTTTGGTCGCATGACGAAAGAATAAAAGGCGGCGCAAGCTGTCACTTACAGATGGGCCCGCGGCGCATTAGCTAGTTGGTGAGGTAACGGCTCACCAAGG
>F0OV55004H7MUN
TAGTATCAGCAGAGTTTGATCCTGGCTCAGGATGAACGCTGGCGGCGTGCCTAAGACATGCAAGTCGAGCGGAGTGTTGGAAGAAGTACTTGTACGGACACTAACACTTAGCGGCGGACGGGTGAGTAACACGTGAGCAATCTGCCTTTTGCAGGGGAACAACATTGGGAAACCAGTGCTAATACCGCATGACATCTTTGGAGGGCATCCTTCGAAGATCAAAGGACTTCGGTCCGGCAAAAG
>F0OV55004I2VMK
TAGTATCAGCAGAGTTTGATCCTGGCTCAGATTGAACGCTGGCGGCAGGCTTAACACATGCAAGTCGAGCGGACCCTTCGGGGTCAGCGGCGGACGGGTGAGTAACGCGTGGGAACGTGCCCTGGGGTGCGGAACAACCGCTGGAAACGGCGGCTGATACCGCATGATGTCCATTCGCAAGGATGGACCAAAGATTCATCGCCCCTGGATCGGCCCGCGTCGGATTAGGTAGTTGGTGGGGTAACGGCCTACCAAGCCGACGATCCG
>F0OV55004I6J3B
TAGTATCAGCAGAGTTTGATCCTGGCTCAGGATAAACGCTGGCGGCATGCCTAATACATGCAAGTCGAACGGATCAGCTTAGGCTGGTTAGTGGCGAACGGGTGAGTAACACGTAAGTAACCCAACCTTCAGACGAGGATAACTGCTGGAAACGGTAGCTAATACTGGATAGGATTATCGATAGGATGATTGATAATTTAAAGGCGCTTTCGGGCGGTACTGGAGGAGGGGCTTGCGGCGCATTAGATAGTTGGTGAGG
>F0OV55004IG88V
TAGTATCAGCAGAGTTTGATCCTGGCTCAGGACGAACGCTGGCGGCGTGCTTAACACATGCAAGTCGTACGAGGAGTGGAGTGCTTGCACTCTGCATCCGAGTGGCGAACGGGTGAGTAACACGTGACCAACCTGTCGTCAGGCGAGGGACAACCTGGGGAAACCCGGGCTAATACCGCATGACGTCTTTGTCTCGCATGGGGTGAAGATCAAAGGGGGCCTCTGCTTGCACGCTCCCACCTGACGAGGGGTCG
>F0OV55004IH25W
TAGTATCAGCAGAGTTTGATCCTGGCTCAGGACGAACGCTGGCGGCGTGCCTAAGACATGCAAGTCGAGCGGGGAGATTGGGGGTTTTCCCTGGTC
>F0OV55004IS77L
TAGTATCAGCAGAGTTTGATCCTGGCTCAGATTGAACGCTGGCGGCAGGCCTAACACATGCAAGTCGAGCGGTAACAGATCCAGCTTGCTGGATGCTGACGAGCGGCGGACGGGTGAGTAATGCATAGGAATCTGCCCGATAGTGGGGGATAACCTGGGGAAACCCAGGCTAATACCGCATACGTCCTACGGGAGAAAGGGGGCTCCGGCTCCCGCTATGGGATGAGCCTATGTCGGATTAGCTAGTTGG
>F0OV55004JN3YO
TAGTATCAGCAGAGTTTGATCCTGGCTCAGGACGAACGCTGACGGCGTGCCTAACACATGCAAGTCAAGGGGCCTTCGGGTCACTGGCGCACGGGTGAGTAACGCGTAGATAATCTGCCCCTATCTCTGACATAACTGCTGGAAACGGTAGCTAATATCAGATGAGGCCTACGGGTCAAAGTTTCGATGGATAGGGATGAGTCTGCGTCTGATTAGCTAGTTGGTAGTGTAATGGACTACCAAGGCG
>F0OV55004IUSZI
TAGTATCAGCAGAGTTTGATCCTGGCTCAGATTAAACGCTGGCGGCATGCTTTACACATGCAAGTCGAACGGCAGCACGGGAGCTTGCTCCTGGTGGCGAGTGGCGAACGGGTGAGTAATGCATCGGAACGTGCCCATTAGTGGGGGATAGCCCGGCGAAAGCCGGATTAATACCGCATACGCCCTTTGGGGGAAAGCGGGGGATCTTCGGACCTCGCGCTATTGGAGCGGCCGATGTCGGATTAGCTAGTAGGTGGGGTAA
>F0OV55004H3KYU
TAGTATCAGCAGAGTTTGATCCTGGCTCAGGATGAACGCTAGCGGTGCGCCTAACACATGCAAGTCGAGCGATATAGCGGCGAACGGGTGAGTAACACGTTGGAACCTGCCTCGAACTCAGGGATAGCCATCCGAAAGGATGATTAATACCGGATAGTCCCGAAAGGGTAAAGATTTTTCGGTTCGAGAGGGGCCTGCGGCCTATCAGCTAGTTGGTAAGGTAATGGCTTACCAAGGCTATGACGGGTAACTGGTGTGAGAG
>F0OV55004H4056
TAGTATCAGCAGAGTTTGATCCTGGCTCAGAGTGAACGCTGGCGGCGTGCTTAACACATGCAAGTCGAACGAGAACGGAACATAGCTTGCTATGTTTGTCAGCTAAGTGGCGGACGGGTGAGTAATGTATAGCTAATGTGCCCCTTGGAGAGGGATAACAGTTGGAAACGACTGCTAATACCTCATACTCCTTCTATGTTAATCATAGTTGGGAAATGTTTTTCGCCAAGGGATCGGGCTATATGGTAT
>F0OV55004IR9DM
TAGTATCAGCAGAGTTTGATCCTGGCTCAGAATGAACGCTGGCGGCGTGCCTAACACATGCAAGTCGGATGTGCGTCAGTTTTCGGATTGGCGTGCATGGCAGACGGGTGAGTAACGCGTGGGAAATCTACCTTTTTGTGGGGAATAACGTTCCGAAAGGAATGGTAATACCGCATGTGATCATGGTTTGGGATAATCATGATGAAAGCCGGGGACCGCAAGGCCTGGCGCAAGAAGAGGATCCTGCGT
>F0OV55004IGRVM
TAGTATCAGCAGAGTTTGATCCTGGCTCAGATTGAACGCTGGCGGCATGCTTAACACATGCAAGTCGAACGGCAGCACGGGTGCTTGCACCTGGTGGCGAGTGGCGAACGGGTGAGTAATGCATCGGAACGTACCCGGGAGTGGGGGATAACCGGCCGAAAGGCTGGCTAATACCGCATGAACTCGGAAGAGCAAAGCGGGGGACCTTTGGGCCTCGCGCTCTCGGAGCGGCCGATGTCCGATTAGCTAGTTGGTGGGG
>F0OV55004H2V5Y
TAGTATCAGCAGAGTTTGATCCTGGCTCAGATGAACGCTGGCGGCGTGCTTAACACATGCAAGTCGAACGGTAACAGAGAGAGCTTGCTCTCTGCTGACGAGTGGCGCACGGGTGAGTAATATATAGGTAATGTGCCCCCTAGACCGGGATAGCCACTGGAAACGGTGATTAATACTGGATACTCCTTTTCTTCATAAGTTGAAAAGGGAAACGTTTTTCGCTAGGGGATCGGCCTATATCCTATCAGTTAGTTGGTG
>F0OV55004IMTU0
TAGTATCAGCAGAGTTTGATCCTGGCTCAGGACGAACGCTGGCGGCGTGCCTAATACATGCAAGTCGAGCGGGGCTGTCTGCGTGAGGCCTTCGGGCGGATCGCAGGGAGCCCAGCGGCGAACGGGTGCGTAATACGTGGGCAACCTGCCCCGAGGACCGGGATAACTCCGGGAAACCGGAGCTAATACCGGATAGGACGGCGGACCGCATGGTCCGCCGTGGAAAGGCGGCGCGAGCTGCCACCTCGGGATGGGCCCGCGGCCCATTAG
>F0OV55004IE1WB
TAGTATCAGCAGAGTTTGATCCTGGCTCAGAACGAACGCTGGCGGCAGGCCTAACACATGCAAGTCGAGCGCTCCCTTCGGGGAGAGCGGCAGACGGGTGAGTAACGCGTGGGAACCTACCCTTTGGTACGGAATAACTCAGGGAAACTTGTGCTAATACCGTATGTGCCCTTCGGGGGAAAGATTTATCGCCAAAGGATGGGCCCGCGTTGGATTAGTTTGTTGGTGGGGTAACGGCCTACCAAGACTACGATCCATAGCTGGTCTGAGAGGACGA
>F0OV55004H7TG6
TAGTATCAGCAGAGTTTGATCCTGGCTCAGAACAAACGCTAGCGGCGTGCCTAACACATGCAAGTCAGACGAGAAAGTTCGCTTCGGCGAATGAGTAGAGTGGCGCACGGGTGAGTAACGCGTGGACAATCTGCCCTAGAGTTAGGAATAACCCACCGAAAGGTGGGCTAATACCCAATAATGCTATACTTCTTCGGGAGTATAGCCAAAGATGGCCTCTGTTTACAAGCTATCGCTCAAGGATGAGTTCGCG
>F0OV55004H72PJ
TAGTATCAGCAGAGTTTGATCCTGGCTCAGGACGAACGCTGGCGGCGTGCCTAATACATGCAAGTCGAGCGGACCGAAGGGAGCTTGCTCCTTTAGGTTAGCGGCGGACGGGTGAGTAACACGTGGGCAACCTGCCCTGCAGACTGGGATAACTTCGGGGAACCGGAGCTAATACCGGATAACACCGAAAACCGCATGGTTTTCGGTTGAAAGGCGGCATTAGCTGTCACTGCAGGATGGGCCCGCGGCGCATTAGCTAGTTGGTGGGG
>F0OV55004H5YBK
TAGTATCAGCAGAGTTTGATCCTGGCTCAGGACGAACGCTGGCGGCGTGCCTAATACATGCAAGTCGAGCGGGGCTTTCTGCGTGAGGCCTTCGGGCGGATCGCAGGGAGCCCAGCGGCGAACGGGTGCGTAACACGTGGGCAACCTGCCCCGAGGACCGGGATAACTCCGGGAAACCGGAGCTAATACCGGATAGGACGGCGGACCGCATGGTCCGCCGTGGAAAGGCGGCGCGAGCTGCCACCTCGGGATGGGCCCGCGGCCCATTAG
>F0OV55004IGV5S
TAGTATCAGCAGAGTTTGATCCTGGCTCAGGATGAACGCTGGCGGCGTGCCTAACACATGCAAGTCGAGCGGAGATTACGAGGAGTACTTGTACAAATTGTAATCTTAGCGGCGGACGGGTGAGTAACACGTGAGGAACCTGCCCTTGAGTGGGGAATAACACCGAGAAATGGGTGCTAATACCGCATAATGTCTTGGAAGCGCATGCTTTCGGGACCAAAGGATTTATTCGCTTAAGGATGGACTCGCGTCCGATTAGG
>F0OV55004INFA8
TAGTATCAGCAGAGTTTGATCCTGGCTCAGGACGAACGCTGGCGGCGTGCCTAATACATGCAAGTCGAGCGCGTGAAACTTACCGAAGCCTTCGGGCGGACGTAAGTGGAACGAGCGGCGGACGGGTGAGCAACACGTGGGCAACCTGCCTGTAAGACCGGGATAACTTCGGGAAACCGGAGCTAATACCGGATAGGATTTCACCTCGCATGAGGTGAAATGGAAAGGTGGCTTCGGCTACCACTTACAGATGGGCCCGCGGCGCATTAG
>F0OV55004H37UT
TAGTATCAGCAGAGTTTGATCCTGGCTCAGGACGAACGCTGGCGGCGTGCTTAACACATGCAAGTCGAACGGAAAGGCCCTTGCTTGCAGGGGTACTCGAGTGGCGAACGGGTGAGTAACACGTGGGTGATCTGCCTTGTACTTCGGGATAAGCCTGGGAAACTGGGTCTAATACCGGATAGGACCATGCTTTAGTGTGTGTGGTGGAAAGTTTTTTCGGTACAAGATGAGCCCGCGGCCTATCAGCTTGTTGGTGGGGTAATGGCCT
>F0OV55004IP7JC
TAGTATCAGCAGAGTTTGATCCTGGCTCAGGACGAGCGCTGGCGGCGTGCCTAATACATGCAAGTCGAGCGGGGCTTTCTGCGTGAGGCCTTCGGGCGGATCGCAGGGAGCCCAGCGGCGAACGGGTGCGTAACACGTGGGCAACCTGCCCCGAGGGCCGGGATAACTCCGGGAAACCGGAGCTAATACCGGATAGGACGGCGGACCGCATGGTCTGCTCGGGAAAGCTCCGGCGGAGATGGATGGCCCCGCGGCCCATTAGCTTAGG
>F0OV55004JHAN4
TAGTATCAGCAGAGTTTGATCCTGGCTCAGAACGAACGCTGGCGGCAGGCCTAACACATGCAAGTCGAGCGAGATCTTCGGATCTAGCGGCGGACGGGTGAGTAACGCGTGGGAACGTACCCTCTTCTGCGGGATAGCCACTGGAAACGGTGAGTAATACCGCATACGCCCTTCGGGGAAGATTTATCGGAGGAGGATCGGCCCGCGTTGGATTAGGTAGTTGGTGGGGTAATGGCCTACCAAGCCTACGATCCATAGCTGGTTTTAGAGG
>F0OV55004H7S39
TAGTATCAGCAGAGTTTGATCCTGGCTCAGATTGAACGCTGGCGGCATGCTTAACACATGCAAGTCGAACGGAAACGATGGTAGCTTGCTACCAGGCGTCGAGTGGCGGACGGGTGAGTAATGCATGGGAATCTGCCTATCAGTGGGGGATAACTTGGGGAAACTCAAGCTAATACCGCATATTCTCTGAGGAGGAAAGGCTTCGGCCGCTGATAGATGAGCCCATGTCGGATTAGCTAGG
>F0OV55004H8CCH
TAGTATCAGCAGAGTTTGATCCTGGCTCAGAACGAACGTTAGCGGCGTGCTTAACACATGCAAGTCGAACGAGAAAGTGTCTTCGGACATGAGTAGAGTGGCGCACGGGTGAGTAACACGTGGGTATCTGCCCTTTGGAGGGGGACAACATCTGGAAACGGATGCTAATACCGCATAAGTCGTCTTCGGACGGGAAAGGTGGCTTCGGCTACCGCCAGAGGATGAGCCCGCGGCCCATCAGCTAGTTGGCAGGGTAATGG
>F0OV55004H8SOD
TAGTATCAGCAGAGTTTGATCCTGGCTCAGGACGAACGCTGGCGGCGTGCCTAATACATGCAAGTCGAGCGGACCGAAGGGAGCTTGCTCCTTTAGGTTAGCGGCGGACGGGTGAGTAACACGTGGGCAACCTGCCCTGCAGACTGGGATAACTTCGGGAAACCGGAGCTAATACCGGATAACACCGAAAACCGCATGGTTTTCGGTTGAAAGGCGGCATTAGCTGTCACTGCAGGATGGGCCCCGCGGCGCATTAGCTAGTTGGTG
>F0OV55004H65CI
TAGTATCAGCAGAGTTTGATCCTGGCTCAGAACGAACGCTGGCGGCGCGTTTTAAGCATGCAAGTCGAACGGTATATAGTCTTCGGATTATAGAGAGTGGCGAACGGGTGAGTAACACGTAGATAATCTACCTTGAAGTGGGGGATAGTCCATGGAAACATGGAGTAATACCGCATATGTCTTTGGATGAAAGTTCCAATTGGAACGCTTTGAGATGAGTCTGCGGCTCATTAGCTTGTTGGTGGGTAAAGGCCT
>F0OV55004ICQ3U
TAGTATCAGCAGAGTTTGATCCTGGCTCAGGACGAACGCTGGCGGCGTGCCTAATACATGCAAGTCGAGCGGACCGAAGGGAACTTGCTCCTTTAGGTTAGCGGCGGACGGGTGAGTAACACGTGGGCAACCTGCCCTGCAGACTGGGATAACTTCGGGAAACCGGAGCTAATACCGGATAACACCGAAAACCGCATGGTTTTCGGTTGAAAGGCGGCTTTTAGCTGTCACTGCAGGATGGGCCCGCGGCGCATTAGCTAGTTGGTGAGGTAACGG
>F0OV55004I28EG
TAGTATCAGCAGAGTTTGATCCTGGCTCAGGATGAACGCTAGCGGCAGGCTTAACACATGCAAGTCGAGGGGCAGTTCCGACTTCGGTTGGAAGCGACCGGCGAACGGGTGAGTAACGCGTTTGTAACCTACCTCTGACAGGGGGATAGCTCCCGGAAACGGGAATTAATACCCCATAATATTCATTGAGGGCATCTTTGATGAATTAAAGCTCCGGCGGTCAGGGATGGGCATGCGTGGTATTAGCTAGTTGGTGAGGTAACGGCT
>F0OV55004H5U8V
TAGTATCAGCAGAGTTTGATCCTGGCTCAGATTGAACGCTGGCGGCATGCCTAACACATGCAAGTCGAACGGTAACAGGCCTTCGGGCGCTGACGAGTGGCGGACGGGTGAGTAATGCATAGGAATCTGCCCAGTAGTGGGGGACAACTACCGGAAACGGTAGCTAATACCGCATACGTCCTACGGGAGAAAGTGGGGGACCTTCGGGCCTCACGCTATTGGATGAGCCTATGTCAGATTAGCTAGTTGGTAGGGTAAAGG
>F0OV55004H307L
TAGTATCAGCAGAGTTTGATCCTGGCTCAGGACGAACGCTGGCGGCAGGCTTAACACATGCAAGTCGAACGCGAAAGGGACCTTCGGGTCCTGAGTAAAGTGGCGCACGGGTGAGTAACACGTGGATAATCTACCCGGTGATCTGGGATAACATTCCGAAAGGAGTGCTAATACCGGATAAGCCCACGGGCTCTTCGGAGCTTGCGGGAAAAGGTGGGGACCTTCGGGCCTACTGTCATTGGATGAGTCCGCGGCCCATTAGCTAGTTGGTAGGG
>F0OV55004I5EAK
TAGTATCAGCAGAGTTTGATCCTGGCTCAGATTGAACGCTGGCGGAATGCTTTACACATGCAAGTCGGGCGGCAGCATGGACTTCGGTCTGATGGCGAGCGGCGAACGGGTGAGTAATGCATCGGAATGTACCCAGTCGTGGGGGATAACTACGCGAAAGCGTAGCTAATACCGCATACGTCCTACGGGAGAAAGCAGGGGATCGCAAGACCTTGCGCGATTGGAGCGGCCGATGTCTGATTAG
>F0OV55004IS1UT
TAGTATCAGCAGAGTTTGATCCTGGCTCAGGATGAACGCTAGCGGTGCGCCTAACACATGCAAGTCGAGCGATATAGCGGCGAACGGGTAAGTAACACGTTGGAACCTGCCTCGAACTCAGGGATAGCCATCCGAAAGGATGATTAATACCGGATAGTCCCGAAAGGGTAAAGATTTTTCGGTTCGAGAGGGGCCTGCGGCCTATCAGCTAGTTGGTAAGGTAATGGCTTACCAAGGCTATGACGGGTAACTGGTGTGAGAGCA
>F0OV55004H3UON
TAGTATCAGCAGAGTTTGATCCTGGCTCAGGACGAACGCTGGCGGCGTGCTTAACACATGCAAGTCGAACGGAAAGGCCCTTGCTTGCAGGGGTACTCGAGTGGCGAACGGGTGAGTAACACGTGGGTGATCTGCCTTGTACTTCGGGATAAGCCTGGGAAACTGGGTCTAATACCGGATAGGACCATGCTTTAGTGTGTGTGGTGGAAAGTTTTTTCGGTACAAGATGAGCCCGCGGCCTATCAGCTTGTTGGTGGGGTAATGGCCT
>F0OV55004IQG8L
TAGTATCAGCAGAGTTTGATCCTGGCTCAGATTGAACGCTGGCGGCGTGCCTAACACATGCAAGTCGTGCGAGAAAGTTCCCTTCGGGGAGCGAGTAGAGCGGCGCACGGGTGAGTAACGCGTGGGTAATCTGCCCGAAAGACCGGGATAACAGTGGGAAACCGCTGCTAATACCGGATGTGCTTCATGTTTGACTTCATGGGGTAAAGGTGGCCTCTGCTTGCAAGCTACCGCTTTTGGATGAGCCCGCGTCT
>F0OV55004IHOKR
TAGTATCAGCAGAGTTTGATCCTGGCTCAGGACGAACGCTGGCGGCGTGCCTAACACATGCAAGTCGAGCGGGGGTGGCTTAAGTAGGTTTCTACGAGAGTGGCCCTAGCGGCGGACGGGTGAGTAACGCGTGAGCAACCAACCTTGTACTGGGGGATAACAGCTGGAAACAGCTGCTAATACCGCATAAGACTACGGCACCGCATGGTGCTGTAGTAAAAGGCGCCTTAAGGCGTCGGTACAAGACGGGCTCGCGTCCCATTAG
>F0OV55004H5ASD
TAGTATCAGCAGAGTTTGATCCTGGCTCAGATTGAACGCTGGCGGCATGCTTAACACATGCAAGTCGAACGGCAGCACGGGTGCTTGCACCTGGTGGCGAGTGGCGGACGGGTGAGTAACGCGTGGGAATCTGCCCATCAGTGGGGGACAACTTGGGGAAACTCAAGTTAATACCGCATAATCTCTACGGAGTAAAGGCTTCGGCCGCTGATGGATGAGCCCGCGTTGGATTAGCTAGTTGGTAGGGTAAAGG
>F0OV55004H7TAJ
TAGTATCAGCAGAGTTTGATCCTGGCTCAGGATAAACGCTAGCGGCGCGCCTAATGCATGTAAGTCGAGCGATGAGGTCCTTCGGGGCCATCAGCGGCAGACGGGTGAGTAACACGTAGGTGACTTGCCCTCAAGACGGGGATAACGCATGGAAACATACGCTAATACCGGATAACTTCTTGGGATCACAGCCAAGAAGAAAGCTACGGCGCTTGAGGAGAGGCCTGCGGCCCATCAGCTAGTTGGTG
>F0OV55004I4C47
TAGTATCAGCAGAGTTTGATCCTGGCTCAGATTGAACGCTGGCGGCAGGCCTAACACATGCAAGTCGAGCGGATGAGTGGAGCTTGCTCCATGATTCAGCGGCGGACGGGTGAGTAATGCCTAGGAATCTGCCTGGTAGTGGGGGACAACGTTTCGAAAGGAACGCTAATACCGCATACGTCCTACGGGAGGAAGTGGGGGATCTTCGGACCTCACGCTATCAGATGAGCCTAGGTCGGATTAG
>F0OV55004IDD0K
TAGTATCAGCAGAGTTTGATCCTGGCTCAGGACGAACGCTGGCGGCGTGCCTAATACGTGCAAGTCGTGCGGGTGAAGCTGACCACCCCTTCGGGGGCGGATGGTGGAACCAGCGGCGGACGGGTGAGTAACACGTGGGCAACCTGCCTGCAAGACCGGGATAACTGCGGGAAACCGGAGCTAATACCGCATACGTCCTACGGGAGAAAGCAGGGGATCGCAAGACCTTGCGCGATTGGAGCGGCCGATGTCTGATTAG
>F0OV55004IPEYY
TAGTATCAGCAGAGTTTGATCCTGGCTCAGGACGAACGCTGGCGGCGTGCCTAACACATGCAAGTCGAGCGGGGTAGATTGAGTGGTTTTCCACGAGATTTACCCAGCGGCGGACGGGTGAGTAACACGTAGGCAACCTACCCACCACACGGGGATAGCCCTGGGAAACCGGGGGTAATACCCGATACCTTTACTGGTCGCATGGCTGGTAAAGAAAGCGATTTAGCGGTGGTGGATGGGCCTGCGGCCCATCAGCTAGTTGGCGGGGTAACGCCCACCAAGG
>F0OV55004H4G5N
TAGTATCAGCAGAGTTTGATCCTGGCTCAGGATGAACGCTAGCGACAGGCCTAACACATGCAAGTCGAACGGGATTTATCCTTCGGGGTAATGAGAGTGGCGCACGGGTGAGTAACGCGTATGCAACCTACCTGTAACTGGGGAATAGCTCCCTGAAAGGGGAATTAACACCGCATAAGACCACACTTTCGCATGGAAGAGTGGTAAAATATTTATAGGTTACAGATGGGCATGCGTGACATTAGTTTGTTGGTGAGGTAACGG
>F0OV55004IDMV3
TAGTATCAGCAGAGTTTGATCCTGGCTCAGAACGAACGCTGGCGGCATGCTTAACACATGCAAGTCGAACGAAGGGCCTGGCTTGCCAGGTTTCCTTAGTGGCGCACGGGTGAGTAACGCGTGGGGACCTACCCTGAAGTGGGGAATAACTTGTGGAAACATGGGTTAATACCGCATGTGGTCTCTTCTCGCAAGGGGATAGACTAAAGACTTCGGTCGCTTCGGGAGGGGCCCGCGTCCCATCAGCTAGTTGGTGGGGTAATGGCTC
>F0OV55004IYW4S
TAGTATCAGCAGAGTTTGATCCTGGCTCAGGACGAACGCTGGCGGCGTGCCTAATACATGCAAGTCGAGCGGACCGAAGGGAGCTTGCTCCTTTAGGTTAGCGGCGGACGGGTGAGTAACACGTGGGCAACCTGCCCTGCAGACTGGGATAACTTCGGGAAACCGGAGCTAATACCGGATAACACCGAAAACCGCATGGTTTTCGGTTGAAAGGCGACTTTTAGCTGTCACTGCAGGATGGGCCCGCGGCGCATTAGCTAGTTGGTGAGG
>F0OV55004IGYGC
TAGTATCAGCAGAGTTTGATCCTGGCTCAGGACGAACGCTGGCGGCGTGCCTAATACATGCAAGTCGAGCGGGGCTTTCTGCGTGAGGCCTTCGGGCGGATCGCAGGGAGCCCAGCGGCGAACGGGTGCGTAACACGTGGGCAACCTGCCCCGAGGACCGGGATAACTCCGGGAAACCGGAGCTAATACCGGATAGGACGGCGGACCGCATGGTCCGCCGTGGAAAGGCGGCGCGAGCTGCCACCTCGGGATGGGCCCGCGGCCCATTAG
>F0OV55004ICYBQ
TAGTATCAGCAGAGTTTGATCCTGGCTCAGAACGAACGCTGGCGGCAGGCCTAACACATGCAAGTCGAACGCCCCTTCGGGGGAGTGGCGCACGGGTGAGTAACGCGTGGGAACCTACCCCGAGGTCCGGGACAACCGCTGGAAACGGCGGCTAATACCGGGTGTGTCCTGAGGGAGAAAGATTCATCGCCTTGGGAGGGCCCGCGTCCGATTAGGTAGTTGGTGTGGTAACGGCGCACCAAGCCTTCGATCGGTAGCTGGTCTGAGAGGATGAT
>F0OV55004JIZ5D
TAGTATCAGCAGAGTTTGATCCTGGCTCAGATTGAACGCTGGCGGCATGCCTAACACATGCAAGTCGAACGCGAAAGCACCTTCGGGTGCAAGTAGAGTGGCGGACGGGTGAGTAACGCGTGGGAATCTGCCCAGTAGTGGGGGATAACTTGGGGAAACTCAAGCTAATACCGCATACGCCCTACGGGGGAAAGAGGGGGATCCTTCGGGACCTCTCGCTATTGGATGAGCCCGCGTCGGATTAGCTTGTTGGTGGGGTAATGGCCT
>F0OV55004IB2L9
TAGTATCAGCAGAGTTTGATCCTGGCTCAGGACGAACGCTGGCGGCGTGCCTAATGCATGCAAGTCGAGCGGACCGAAGGGAGCTTGCTCTTTTAGGTTAGCGGCGGACGGGTGAGTAACACGTGGGCAACCTGCCCTGCAGACTGGGATAACTTCGGGAAACCGGAGCTAATACCGGATAACACCGAAAACCGCATGGTTTTCGGTTGAAAGGCGGCTTTTAGCTGTCACTGCAGGATGGGCCCGCGGCGCATTAGCTAGTTGGTG
>F0OV55004IE1FM
TAGTATCAGCAGAGTTTGATCCTGGCTCAGGACGAACGCTGGCGGCGTGCCTAATACATGCAAGTCGAGCGCGGGAAGCTTTTTGAAGCCTTCGGGTGGACGAAAGTGGAACGAGCGGCGAACGGGTGAGTAACACGTGGGCAACCTGCCTGTAAGACCGGGATAACTTCGGGAAACCGAAGCTAATACCGGATAGGATCCGAGACCGCATGGTTTTGGATGGAAAGATGGCTTTGGCTATTGCTTACAGATGGGCCCGCGGCGCATTAG
>F0OV55004IQQEJ
TAGTATCAGCAGAGTTTGATCCTGGCTCAGGATGAACGCTGGCGGCGTGCCTAACACATGCAAGTCGAGCGCGATTAGTTGGATTGGAGACTTCGGTCAAAGAGAAGACTATGAAAGCGGCGGACGGGTGAGTAACGCGTGAGCAACCTGCCCTGTACAGGGGGATAGCCACTGGAAACGGTGATTAATACCCCATAACCCCAAAGGATCGCATGGTCCAATGGGCAAAGCCTTGGCGGTACAGGATGGGCTCGCG
>F0OV55004H8CDM
TAGTATCAGCAGAGTTTGATCCTGGCTCAGAACGAACGCTGGCGGCGTGCTTAACACATGCAAGTCGAACGAGAAAGGGACTTCGGTCCTGAGTAGAGTGGCGCACGGGTGAGTAACACGTGGATAATCTACCCAATGATTCGGAATAACACTTCGAAAGGGTGCTAATACCGGATAAGCCCACAGGCTCTTCGGAGTTTGCGGGAAAAGGTGGGGACCTTCGGGCCTGCCGTCATTGGATGAGTCCGCGGCCCATTAGCCAGTTGGTAGGG
>F0OV55004H6RPZ
TAGTATCAGCAGAGTTTGATCCTGGCTCAGGATGAACGCTGGCGGCGTGCCTAATACATGCAAGTCGAACGCACTAGTTTACTAGTGAGTGGCGAACGGGTGAGTAACACGTAGGTAACCTGCCCTTAAGACGAGGATAACCATTGGAAACGATGGCTAAGACTGGATAGGAATATTTGAGGCATCTTAAATATTTTAAAAGACCTAGCAATAGGTATGCTTAAGGAGGGGCCTGCGGCGCATTAGTTAGTTGGTGGGGTAGAAG
>F0OV55004JW7IT
TAGTATCAGCAGAGTTTGATCCTGGCTCAGGATGAACGCTGGCGGCGTGCCTAACGCATGCAAGTCGAGCGTGAAATCTCTAAGTGATACTTCGGTAAAGTGAAGAGATGGAAAGCGGCGGACGGGTGAGTAACGCGTAGGTAACCTGCCCCATACACAGGGATAGCCTAGGGAAACCTGGATTAATACCTGATAATGCAAGATGATCACATGGTCATTTTGCCAAAGATTTATCGGTATGGGATGG
>F0OV55004IFHR4
TAGTATCAGCAGAGTTTGATCCTGGCTCAGGACGAACGCTGGCGGCGTGCCTAACACATGCAAGTCGAGCGGAGATTTAAGTTTACTTAGATCTTAGCGGCGGACGGGTGAGTAACGCGTGGGAACGTACCCTCTTCTGCGGGATAGCCACTGGAAACGGTGAGTAATACCGCATACGCCCTTCGGGGAAAGATTTATCGGAGGAGGATCGGCCCGCGTTGGATTAGGTAGTTGGTGGGGTAATGGCCTACCAAGCCTACGATCCATAGCTGGTTTG
>F0OV55004IRRME
TAGTATCAGCAGAGTTTGATCCTGGCTCAGATTGAACGCTGGCGGAATGCTTTACACATGCAAGTCGGGCGGCAGCATGGACTTCGGTCTGATGGCGAGCGGCGAACGGGTGAGTAATGCATCGGAACGTACCTAGTCGTGGGGGATAACTAGTCGAAAGATTAGCTAATACCGCATACGTCCTACGGGAGAAAGCAGGGGATCGCAAGACCTTGCGCGATTGGAGCGGCCGATGTCTGATTAG
>F0OV55004J0UK9
TAGTATCAGCAGAGTTTGATCCTGGCTCAGGGTGAACGCTGGCGGCGTGCTTGACACATGCAAGTCGAACGGTATGTGGCAACACATAGAGTGGCGAACGGGTGAGTAACACGTGGGGACGTACCCTACGCAGGGGGATAACTGACCGAAAGGACAGCTAATACCGCATAAGACCGAAAGGTGAAAGGTGCAAATGCATCGGCGAAGGAGCGGCCCGCGGACCATCAGCTAGTTGGTGGGGTAAGAGCCTACCAAGGCGACG
>F0OV55004IERXE
TAGTATCAGCAGAGTTTGATCCTGGCTCAGAACTAACGCTGGCGGCGTGCCTAACACATGCAAGTCGTACGAGAAAGTTCGCTTCGGTGGATGAGTAAAGTGGCGCACGGGTGAGTAGCGCGTGGATAATCTGCCCTTTAGTTAGGAATAACCCATCGAAAGATGGGCTAATGCCCAATGATGCTGACGTGCTTCGGCAGGTCAGCCAAAGGTGGCCTCTACATGTAAGCTAT
>F0OV55004IR21O
TAGTATCAGCAGAGTTTGATCCTGGCTCAGGATGAACGCTGGCGGCGTGCCTAATACATGCAAGTCGAACGGGATCCTAGCGGTACTTGCATTGCTAGGTGAGAGTGGCGCACGGGTGAGTAACACGTAGCTGACCTGCCCTGCACTGGGGGATAACCAGTCGAAAGATTGGCTAATACCGCGTACGCTTGAGGGAGTTAGAGACCCTCAAGGAAAACGATGGCAGTGGTGCAGGA
>F0OV55004H7IAY
TAGTATCAGCAGAGTTTGATCCTGGCTCAGGACGAACGCTGGCGGCAGGCCTAACACATGCAAGTCGAACGACATAGTGGCAGACGGGTGAGTAACGCGTGGGAACGTACCTTTCGCTACGGAATAGCTCTTGGAAACGAGTGGTAATACCGTATACGCCCTCCGGGGGAAAGATTTATCGGCGAAAGATCGGCCCGCGTTAGATTAGGTAGTTGGTGGGGTAATGGCCTACCAAGCCTACGATCTATAGCTGGTCTGAGAGG
>F0OV55004IWWEA
TAGTATCAGCAGAGTTTGATCCTGGCTCAGGACGAACGCTGGCGGCGTGGATTAGGCATGCAAGTCGAACGGTAGTACCCCTTCGGGGGTATGAGAGTGGCGAACGGGTGAGTAACGCGTAGGTGATCTACCTTCAGATGGGGGACAACCCAGGGAAACTTGGGCTAATACCGCATGTGGCTGTAAAGCTAAAGCCGGCCTCTATTTATAAGCTGGTGTCTGGAGATGAGCCTGCGTCTGATTAGCTAGTTGGTGGGGTAACGG
>F0OV55004I1ZM5
TAGTATCAGCAGAGTTTGATCCTGGCTCAGATTGAACGCTGGCGGAATGCTTTACACATGCAAGTCGGGCGGCAGCATGGACTTCGGTTTGATGGCGAGCGGCGAACGGGTGAGTAATGCATCGGAACGTACCCAGTCGTGGGGGATAACTACGCGAAAGCGTAGCTAATACCGCATACGTCCTACGGGAGAAAGCAGGGGATCGCAAGACCTTGCGCGATTGGAGCGGCCGATGTCTGATTAG
>F0OV55004H6A6C
TAGTATCAGCAGAGTTTGATCCTGGCTCAGGACGAACGCTGGCGGCGTGCCTGATACATGCAAGTCGAACGCACTAGTTTACTAGTGAGTGGCGAACGGGTGAGTAACACGTAGGTAACCTGCCCTTAAGACGAGGATAACCATTGGAAACGATGGCTAAGACTGGATAGGAATATTTAAGGCATCTTAAATATTTTAAAAGACCTAGCAATAGGTATGCTTAAGGAGGGGCCTGCGGCGCATTAGTTAGTTGGTGAGGTGAGAG
>F0OV55004INFQZ
TAGTATCAGCAGAGTTTGATCCTGGCTCAGGACGAACGCTGGCGGCGGGCTTAACACATGCAAGTCGTACGCGGCCTTCGGGCCGAGTGGCGCACGGGTGCGTAACGCGTAGGCAACCTGCCCTAGAGTGGGGAATAACTCCGGGAAACCGGGGCTAATACCGCATATTGAGCAGAGGCGGCATCGCCTTTGCTTGAAAGCCTTCGGGCGCTCTAGGATGGGCCTGCGTTGGATTAGCTAGTTGGTGTGGTAACGGCGCACCAAGG
>F0OV55004H4ZN5
TAGTATCAGCAGAGTTTGATCCTGGCTCAGGACGAACGCTGGCGGCGTGGATTAGGCATGCAAGTCGAACGGTAGTACCCTTTCGGGGGTATGAGAGTGGCGAACGGGTGAGTAACGCGTAGGTGATCTACCTTCAAGTGGGGGACAACCCAGGGAAACTTGGGCTAATACCGCATGTGGCAGCAATGCTAAAGCCGGCCTCTGTATATGCTGGTGCTTGGAGATGAGCTTGCGTCTGATTAGCTAGTTGGTGGGG
>F0OV55004H8GT3
TAGTATCAGCAGAGTTTGATCCTGGCTCAGAATGAACGCTGGCGGCGTGCCTAACGCATGCAAGTCGAACGAGAAACTCTGGCTTCGGCTGGGGGAGTAAAGTGGCGCACGGGTGAGTAACACGTGGGCAACCTGCCTGTAAGACTGGGATAACTCCGGGAAACCGGGGCTAATACCGGATAATTTCTTCGGTCGCATGACGGAAGAATAAAAGGCGGCGCAAGCTGTCACTTACAGATGGGCCCGCGGCGCATTAGCTAGTTGG
>F0OV55004JC6T4
TAGTATCAGCAGAGTTTGATCCTGGCTCAGGACGAACGCTGGCGGCGTGCCTAACACATGCAAGTCGAGCGGGGACATAGGAGGAGTAATCTGACTATGTTCTAGCGGCGGACGGGTGAGTAACGCGTGAGCAACCTGTCCTTGTCTGGGGGATAAGGAGCCGAAAGGCTCTCTAATACCGCATGAGACCACGAGATCACATGGTTTTGAGGTCAAAGGAGTAATCCGGACAGGGGTGGGCTCGCGT
>F0OV55004IX0VQ
TAGTATCAGCAGAGTTTGATCCTGGCTCAGAACGAACGCTGGCGGCGTGCCTAACACATGCAAGTCGAACGCGAAAGTTTCTTCGGAAAGCGAGTAGAGTGGCGCACGGGTGAGTAACACGTGGATAACCTGCCCTAGAGTCTGGGATAACACTTCGAAAGGGGTGCTAATACCGGATAAGCCCACGCCTTCTTCGGAAGAAGTGGGAAAAGATTTATTGCTCTAGGATGGGTCCGCGGTCCATTAGCTAGTTGGTGGGGTAATGGCCTACCAAGG
>F0OV55004H7U5F
TAGTATCAGCAGAGTTTGATCCTGGCTCAGGACGAACGCTGGCGGCGTGCCTAATACATGCAAGTCGAGCGGGGCTTTCTGCGTGAGGCCTTCGGGCGGATCGCAGGGAGCCCAGCGGCGAACGGGTGCGTAACACGTGGGCAACCTGCCCCGAGGACCGGGATAACTCCGGGAAACCGGAGCTAATACCGGATAGGACGGCGGACCGCATGGTCCGCCGTGGAAAGGCGGCGCGAGCTGCCACCTCGGGATGGGCCCGCGGCCCATTAG
>F0OV55004H5IQN
TAGTATCAGCAGAGTTTGATCCTGGCTCAGGACGAACGCTGGCGGCGTGCCTAACACATGCAAGTCGAGCGGGGTAAATTGAGTGGTTTTCCACGAGATTTACCCAGCGGCGGACGGGTGAGTAACACGTAGGCAACCTACCCACCACACGGGGATAGCCCTGGGAAACCGGGGGTAATACCCGATACCCTTACTGGTCGCATGGTTGGTAAAGAAAGCAATTTAGCGGTGGTGGATGGGCCTGCGGCCCATCAGCTAGTTGGCGGGGTAACGGCCCACCAAGGCGACGG
>F0OV55004H9HP2
TAGTATCAGCAGAGTTTGATCCTGGCTCAGGACGAACGCTGGCGGCGTGCTTAACACATGCAAGTCTAGGGGAAAGTGGTCTTCGGATCGCAAGTATACTGGCGAACGGGTGAGTAACACGTAGGTAATCTACCTTCGAGATTGGGATAACGTCGAGAAATTGACGCTAATACCGAATGATGCCTCGGTAGTTAATATCGGGATGAAAGATGGGGATCTTCGGATCTATCGCTTGAAGATGAG
>F0OV55004H8LSY
TAGTATCAGCAGAGTTTGATCCTGGCTCAGGATGAACGCTAGCGGGAGGCTTAACACATGCAAGTCGAGGGGCAGCACGAGGTAGCAATACTTTGGTGGCGACCGGCGCACGGGTGAGTAACACGTATGCAACCTACCCTGTACAGGGGGATAACCCGGAGAAATTCGGACTAATACCCCATAAAGATATACCTGGGCATCCAGGGATATTTAAAGCTTCGGTGGTACGGGATGGGCATGCGCAACATTAGCTAGTTGGGAGGGTAACGG
>F0OV55004H76KU
TAGTATCAGCAGAGTTTGATCCTGGCTCAGAATGAACGCTGGCGGTAGACTTAACACATGCAAGTCGGACGGAAACGATAGATTAGCTTGCTATTCTAGGCGTCGAGTGGCGGACGGGTGAGTAACGCGTGGGAATCTACCCTATAGTTGGGGACAACATATGGAAACGTATGCTAATACCGAATATGCTCTACGGAGTAAAGGAGCCCTCTTCTTGAAGGGTTTCGCTATAGGATGAGCCCGCGTAGGATTAGCTAGTTGG
>F0OV55004H3IPT
TAGTATCAGCAGAGTTTGATCCTGGCTCAGAACGAACGCTGGCGGCAGGCCTAACACATGCAAGTCGAGGGAGAAGCTACTTTCGGGTAGTGGAGACCGGCAGACGGGTGAGTAACACGTGGGAACATACCTAGTGGTGGGGGATAACAGTTGGAAACGACTGCTAATACCGCATACGCCCTTCGGGGAAGATTATCGCCATTGGATTGGCCCGCGTTAGATTAGCTAGTTGGTAGGGTAACGGCCTACCAAGGCGACGAT
>F0OV55004ID2VS
TAGTATCAGCAGAGTTTGATCCTGGCTCAGAGTGAACGCTGGCGGCGTGCTTAACACATGCAAGTCGAACGGTAACAGGAAGAGCTTGCTCTTTGCTGACGAGTGGCGCACGGGTGAGTAATATATAGTTAATGTACCTTCAAGACTGGGATAGCCACTGGAAACGGTGATTAATACTAGATACACCTTCATGTCATAAGGCATGAAGGGAAACGTTTTTCGCTTGAAGATCAGACTATATCCTA
>F0OV55004ISJA8
TAGTATCAGCAGAGTTTGATCCTGGCTCAGGATGAACGCTGGCGGCGTGCTTAACACATGTAAGTCGAACGGTGAAGCCCGTCTTTGACGGGCGGATCAGTGGCGAACGGGTGAGTAACACGTAGGTGACCTGCCCCAAAGAGGAGAACAACCCTGCGAAAGCGGGGCTAATACCCCGTGTGATCGGCGATTCGTTTCGTCGATTAAAGCTCCGGCGCTTTGGGAGGGGCCTGCGGCCCATCAGCTAGTTGGTAGGGTAACGGCCTACCAAGGCTACG
>F0OV55004H7I1P
TAGTATCAGCAGAGTTTGATCCTGGCTCAGGATGAACGCTAGCGGCAGGCCTAACACATGCAAGTCGAACGGTAAGGCTCCTTCGGGAGTACACGAGTGGCGCACGGGTGAGTAACGCGTATGCGACCTACCCTTAACCGGGGGATAGCCCGGAGAAATTCGGATTAATACCCCATAGCATTGTGATACTGCATGGTATTACGATTAAAATTCCGGTGGTTAAGGATGGGCATGCGTGACATTAGCTAGTTGGTGAGGTAAGGG
>F0OV55004IQXYK
TAGTATCAGCAGAGTTTGATCCTGGCTCAGGGCGAACGCTGGCGGCGTGCCTAATGCATGCAAGTCGAGCGACGCATATTGGGGCTTGCCCCGATATGACGGAGCGGCGAACGGGTGAGTAACACGTGAGCAACCTGCCCCGAAGACCGGGATAGCCCGAGGAAACTCGGATTAATACCGGATGCCTTCACACCACCGCATGGCGGAGTGAAGAAAAGCTTTTGCGCTTTGGGATGGGCTCGCGGCCTATCAG
>F0OV55004IFQ83
TAGTATCAGCAGAGTTTGATCCTGGCTCAGATTGAACGCTAGCGGCATGCTTAACACATGCAAGTCGAACGGCAGCGGAGGAAAGCTTGCTTTCCTGCCGGCGAGTGGCGGACGGGTGAGTAATGCATAAGAATCTGCCCAGTAGCGGGGGACAACTTGGTGAAAACCAAGCTAATACCGCATACGCCCTACGGGGAAAGGCTTCGGCCACTATTGGATGAGCTCATGTCGGATTAGCTAGTTGGTAGGGTAAA
>F0OV55004I2AR2
TAGTATCAGCAGAGTTTGATCCTGGCTCAGGACGAACGCTGGCGGCGTGCCTAATACATGCAAGTCGAGCGGGGCTTTCTGCGTGAGGCCTTCGGGCGGATCGCAGGGAGCCCAGCGGCGAACGGGTGCGTAACACGTGGGCAACCTGCCCACCACACGGGGATAGCCCTGGGAAACCGGGGGTAATACCCGATACCTTTACTGGTCGCATGGCTGGTAAAGAAAGCGATTTAGCGGTGGTGGATGGGCCTGCGGCCCATCAG
>F0OV55004IEUBJ
TAGTATCAGCAGAGTTTGATCCTGGCTCAGGACGAACGCTGGCGGCGTGCCTAATACATGCAAGTCGAGCGGACCGAAGGGAGCTTGCTCCTTTAGGTTAGCGGCGGACGGGTGAGTAACACGTGGGCAACCTGCCCTGCAGACTGGGATAACTTCGGGAAACCGGAGCTAATACCGGATAACACCGAAAACCGCATGGTTTTCGGTTGAAAGGCGGCTTTTAGCTGTCACTGCAGGATGGGCCCGCGGCGCATTAGCTAGTTGGTGAGG
>F0OV55004IR3HV
TAGTATCAGCAGAGTTTGATCCTGGCTCAGATTGAACGCTGGCGGAATGCTTTACACATGCAAGTCGGGCGGCAGCATGGACTTCGGTCTGATGGCGAGCGGCGAACGGGTGAGTAATGCATCGGAACGTACCCAGTCGTGGGGGATAACTACCGGAAACGGTAGCTAATACCGCATACGACCTACGGGTGAAAGTGGGGGACCTTCGGGCCTCACGCTATTGGATGAGCCTATGTCCTATCAGCTAGTTGGTGAGG
>F0OV55004IFJ2M
TAGTATCAGCAGAGTTTGATCCTGGCTCAGAACGAACGCTGGCGGCAGGCCTAACACATGCAAGTCGAGCGCTCCCTTCGGGGAGAGCGGCAGACGGGTGAGTAACGCGTGGGAACCTACCCTTTGGTACGGAATAACTCAGGGAAACTTGTGCTAATACCGTATGTGCCCTTCGGGGGAAAGATTTATCGCCAAAGGATGGGCCCGCGTTGGATTAGTTTGTTGGTGGGGTAACGGCCTACCAAGACTACGATCCATAGTTGGTCTGAGAGGACGAT
>F0OV55004JQGNE
TAGTATCAGCAGAGTTTGATCCTGGCTCAGGATGAACGCTGGCGGCGTGCCTAACACATGCAAGTCGAACGGACTCGGGGGGCAACTCCTGAGTTAGTGGCGGACGGGTGAGTAACACGTGGGTCATCTCCCCCCGAGTGAGGAATAAGCCTGCGAAAGCGGTGCTAATACCGCATAACATCCCGGGGTCGCATGGTCCTGGGATCAAAAGCGCAAGTTGCTTGAGGAGGGGTTCACGGCTGATTAGCTAGTTGGTGAGG
>F0OV55004IHNXB
TAGTATCAGCAGAGTTTGATCCTGGCTCAGGATGAACGCTAGCGACAGGCCTAACACATGCAAGTCGAACGGGATTTATCCTTCGGGGTAATGAGAGTGGCGCACGGGTGAGTAACGCGTATGCAACCTACCTGTAACTGGGGAATAGCTCCCTGAAAGGGGAATTAACACCGCATAAGACCACACTTTCGCATGGAAGAGTGGTAAAATATTTTAGTAGGTTACCAGATGGGCATGCGTGACATTAGTTTGTTGGTGAGGTAACGG
>F0OV55004IR2Y3
TAGTATCAGCAGAGTTTGATCCTGGCTCAGATTGAACGCTGGCGGCATGCTTAACACATGCAAGTCGAACGGCTCTTCGGAGCAGTGGCGCACGGGTGAGTAACGCGTGGGAACCTACCCCGAGGTTCGGAATAACGGCTGGAAACGGCCGCTAATACCGGATGTGTCCTGAGGGGCAAAGGCTTGCCGCCTTGGGAGGGCCCGCGTCCGATTAGCTAGTTGGTGAGGTAACGGCTCGCCAAGGCGACGATCGGTAGCTGGT
>F0OV55004IOHLC
TAGTATCAGCAGAGTTTGATCCTGGCTCAGATTGAACGCTGGCGGCATGCTTTACACATGCAAGTCGAACGGCAGCACGGGTGCTTGCACCTGGTGGCGAGTGGCGAACGGGTGAGTAATACATCGGAACGTGCCTATTAGTGGGGGATAACTAAGCGAAAGTTTAGCTAATACCGCATACGACCTGAGGGTGAAAGCGGGGGACCTTAGGGCCTCGCGCGATTGGAGCGGCCGATGTCTGATTAGCTAGTTGG
>F0OV55004H5Z68
TAGTATCAGCAGAGTTTGATCCTGGCTCAGGATGAACGCTGGCGGCATGCCTAATACATGCAAGTCGGACGAACTAGTTTACTAGTTAGTGGCGAACGGGTGAGTAACACGTAGATAACCAACCCTTAAGACGAGGATAACCCGGGGAAACCTGGACTAATACTGGATAGGAGCTATTTTCAAAAGAGGATAGTTTTAAAGGTGCCCTAAAGCACCGCTAAAGGCTGGGACTGCGTCGCATTAGCTAGTTGGTGGGGTAACGGCCTACCAAGGCAACG
>F0OV55004IKWT4
TAGTATCAGCAGAGTTTGATCCTGGCTCAGAACGAACGCTGGCGGCGTGCTTAACACATGCAAGTCGAACGTGAAAGGGACTTCGGTCCTGAGTAAAGTGGCGCACGGGTGAGTAACACGTGGATAATCTACCCGATGGACCGGGATAACACTTCGAAAGGGGTGCTAATACCGGATAAGCCCACAGGCTCTTTGGAGTTTGCGGGAAAAGGTGGGGACCTTCGGGCCTACTGTCATTGGATGAGTCCGCGGCCCATTAGCTAGTTGGTGGGGTAATGG
>F0OV55004I8XU8
TAGTATCAGCAGAGTTTGATCCTGGCTCAGGACGAACGCTGGCGGCGTGCCTAATACATGCAAGTCGAGCGGGGCTTTCTGCGTGAGGCCTTCGGGCGGATCGCAGGGAGCCCAGCGGCGAACGGGTGCGTAACACGTGGGCAACCTGCCCCGAGGACCGGGATAACTCCGGGAAACCGGAGCTAATACCGGATAGGACGGCGGACCGCATGGCCCGCCGTGGAAAGGCGGCGCAAGCTGCCACCTCGGGATGGGCCCGCGGCCCATTAG
>F0OV55004I578U
TAGTATCAGCAGAGTTTGATCCTGGCTCAGAACGAACGCTGGCGGCGCGTCTTAAGCATGCAAGTCGAGCGGCAAGGGGTGCTTGCACCCCCTAGAGCGGCGGACTGGTGAGTAACACGTGGGTGACCTACCCTTAGGTTGGGGATAGCCATTAGAAATAGTGGGTAATACCGAATACGGTTATCGGGTTATGACCTGATAAAGAAAGGAGCTACGGCTCCGCCTGAGGATGGGCCCGCGCCCCATTAGCTAGTTGGTACGGTAACGGCGTACCAAGG
>F0OV55004IKVH7
TAGTATCAGCAGAGTTTGATCCTGGCTCAGAACGAACGCTGGCGGCGCGTTTTAAGCATGCAAGTCGAGGGAGAATCCGGTGCTTGCACTGGAGGGAACCGGCGAACGGGTGAGTAACACGTAGATAATCTGCCTTTAGGTTGGGGATAGCTCATGGAAACATGGGGTAATACCGAATGTGGTTCGATGTTCAAAAGGACATTGAAAGAAAGGAGCTTAGGCTTCGCCTGAAGATGAGTCTGCGTCTGATTAGGTAGTAGG
>F0OV55004ISQ8O
TAGTATCAGCAGAGTTTGATCCTGGCTCAGGACGAACGCTGGCGGCGTGCCTAATACATGCAAGTCGAGCGGACCGAAGGGAGCTTGCTCCTTTAGGTTAGCGGCGGACGGGTGAGTAACACGTGGGCAACCTGCCCTGCAGACTGGGATAACTTCGGGAAACCGGAGCTAATACCGGATAACACCGAAAACCGCATGGTTTTCGGTTGAAAGGCGGCTTTTAGCTGTCACTGCAGGATGGGCCCGCGGCGCATTAGCTAGTTGGTGAGG
>F0OV55004I0XPU
TAGTATCAGCAGAGTTTGATCCTGGCTCAGGACTAACGCTGGCGGCGTGTATAACACATGCAAGTCGAGCGCGAAAGATTCCTTCGGGAGTTGAGTAGAGCGGCGAACGGGTGAGTAACGCGTAGGCAACCTGCCTTTCAGACCGGGATAGCGTCGGGAAACTGGCGGTAAAACCGGATATAACCCCTGATGCAAAAGCAACAGGGGTGAAAGCGGGGGATTCTTCGGAACCTCGTACTGAGAGATGGGCCTGCGTACTATTAGCTTGTTGG
>F0OV55004JFSG5
TAGTATCAGCAGAGTTTGATCCTGGCTCAGAGCGAACGCTGGCGGCAGGCTTAACACATGCAAGTCGAACGGGCACTTCGGTGTCAGTGGCAGACGGGTGAGTAACACGTGGGAACGTACCTCTTGGTTCGGAACAACACAGGGAAACTTGTGCTAATACCGGATAAGCCCTTACGGGGAAAGATTTATCGCCGAGAGATCGGCCCGCGTCTGATTAGCTAATTGGTGAGGTAATGGCTCACCAAGGCGACGATCAGTAG
>F0OV55004H8BKP
TAGTATCAGCAGAGTTTGATCCTGGCTCAGGACGAACGCTGGCGGCGTGCCTAAGACATGCAAGTCGAGCGGGGGGATTGGGGGTTTTCCCTGGTCTCCTGAGCGGCGGACGGGTGAGTAACACGTGGGTAACCTGCCCGGCAGTGGGGGATAACGTGGGGAAACTCACGCTAATACCGCATACGACCTACGGGTGAAAGAGGGGGATCTTCGGACCTCTTGCTATCGGATGAGCCTATGTCCTATCAGCTAGTTGGTGGGGTAAGAGCCTACCAAGG
>F0OV55004H4P30
TAGTATCAGCAGAGTTTGATCCTGGCTCAGATTGAACGCTGGCGGCAGGCCTAACACATGCAAGTCGAGCGGCAGCACGGGGAGCTTGCTCCCTGGTGGCGAGCGGCGGACGGGTGAGTAATGCATAGGAATCTGCCCGGTAGTGGGGGATAACCTGGGGAAACCCAGGCTAATACCGCATACGTCCTACGGGAGAAAGCAGGGGACCTTCGGGCCTTGCGCTATCGGATGAGCCTATGTCGGATTAGCTGGTTGG
>F0OV55004IAYJI
TAGTATCAGCAGAGTTTGATCCTGGCTCAGGATGAACGCTAGCGGCAGGCCTAACACATGCAAGTCGAACGGTAACAGGAAATAGCCTAGCTATTTTGCTGACGAGTGGCGCACGGGTGCGTAACGCGTATACAATCTGCCTTTAAGCGGGAAATAGCCCATGGAAACGTGGATTAATGTCCCATAGTATTATGAGTTCACCTGGACTTATAATTAAACATTTATGGCTTAAAGATGAGTATGCGTCCTATTAG
>F0OV55004ILVCD
TAGTATCAGCAGAGTTTGATCCTGGCTCAGATTGAACGCTGGCGGCAGGCCTAACACATGCAAGTCGAGCGGATGAAGGGAGCTTGCTCCCGGATTTAGCGGCGGACGGGTGAGTAATGCCTAGGAATCTGCCTGGTAGTGGGGGACAACGACTCGAAAGGGTCGCTAATACCGCATACGTCCTACGGGAGAAAGTGGGGGATCTTCGGACCTCACGCTATCAGATGAGCCTAGGTCGGATTAGCTAGTAGGTGAGG
>F0OV55004IREO1
TAGTATCAGCAGAGTTTGATCCTGGCTCAGGACGAACGCTGGCGGCGTGCCTAATACATGCAAGTCGAGCGGACCGAAGGGAGCTTGCTCCTTTAGGTTAGCGGCGGACGGGTGAGTAACACGTGGGCAACCTGCCCTGCAGACTGGGATAACTTCGGGAAACCGGAGCTAATACCGGATAACACCGAAAACCGCATGGTTTTCGGTTGAAAGGCGGCTTTTAGCTGTCACTGCAGGATGGGCCCGCGGCGCATTAGCTAGTTGGTGAGG
>F0OV55004IEKSC
TAGTATCAGCAGAGTTTGATCCTGGCTCAGGATGAACGCTGGCGGCGTGCTTAACACATGCAAGTCGAACGGAAAGGCCCTTGCTTGCAGGGGTACTCGAGTGGCGAACGGGTGAGTAGCACGTGGGTGATCTGCCTTGTACTTCGGGATAAGCCTGGGAAACTGGGTCTAATACCGGATAGGACCATGCTTTAGTGTGTGTGGTGGAAAGTTTTTTCGGTACAAGATGAGCCCGCGGCCTATCAGCTTGCTGGTGGGTAA
>F0OV55004IA1LT
TAGTATCAGCAGAGTTTGATCCTGGCTCAGGACGAACGCTGGCGGCGTGCCTAATACATGCAAGTCGAGCGAGCCCTTCGGGGCTAGCGGCGGACGGGTGAGTAACACGTGGGCAACCTGCCTGTAAGACTGGGATAACTCCGGGAAACCGGGGCTAATACCGGATAATTTCTTCGGTCGCATGACAGAAGAATAAAAGGCGGCGCAAGCTGTCACTTACAGATGGGCCCGCGGCGCATTAGCTAGTTGGTGAGGTAACGGCT
>F0OV55004IFKPQ
TAGTATCAGCAGAGTTTGATCCTGGCTCAGATTGAACGCTGGCGGCAGGCCTAACACATGCAAGTCGAGCGGCAGCACGGGAAGCTTGCTTCCTGGTGGCGAGCGGCGGACGGGTGAGTAATGCATAGAACTCTGCCCGGTAGTGGGGGATAACCTGGGGAAACCCAGGCTAATACCGCATACGTCCTACGGGAGAAAGCAGGGGATCTTCGGACCTTGCGCTATCGGATGAGTCTATGTCGGATTAG
>F0OV55004ISCH3
TAGTATCAGCAGAGTTTGATCCTGGCTCAGAACGAACGCTGGCGGCGCGTTTTAAGCATGCAAGTCGAACGGTAGAGTAGTGCTTGCACTACTTGAGAGTGGCGCACGGGTGAGTAACACGTAGGTGATCTACCTCTGGATTGGGGATAGCCTGTGGAAACACAGGTTAATACCGGATACGACCCTGAGACTGTCGTCTCAGGGGGAAAGGCCCTCAGGGGTCGTCCGGAGATGAGCCTGCGGTCCATTAGCTAGTTGG
>F0OV55004I1VSG
TAGTATCAGCAGAGTTTGATCCTGGCTCAGAACGAACGCTGGCGGCGGGCCTAACACATGCAAGTCGAACGCGTGTAGCAATACACGAGTGGCGCACGGGTGAGTAACACGTGGGAATCAACCCAGAGGTTCGGAATAACCGCGGGAAACTGCGGCTAATACCGGATATCCCCTACGGGGGAAAGATTTATCGCCTTTGGACGAGCCCGCGTCCGATTAGCTAGTTGGTGAGGTAACGGCTCACCAAGGCGACGATGCGTAGCCG
>F0OV55004IXMMO
TAGTATCAGCAGAGTTTGATCCTGGCTCAGGATGAACGCTGGCGGCGTGCTTAACACATGCAAGTCGAACGATTAAGACCCTCTTCGGAGGGTGCATAAAGTGGCGAACGGGTGAGTAACACGTGGGGAACCTGCCCCTCTCTCTGGGACAACTCCGGGAAACCGGAGCTAATACCGGATATTCCGATCGGATCGCATGGTCTGATCGGGAAAGCTCCGGCGGTGAGGGATGGCCCCGCGGCCCATTAGCTTGTTGGTGAGGTAACGG
>F0OV55004IY0I1
TAGTATCAGCAGAGTTTGATCCTGGCTCAGGACGAACGCTGGCGGCGTGCCTAATACATGCAAGTCGAGCGGACCGAGGAGCTT
>F0OV55004ISWLN
TAGTATCAGCAGAGTTTGATCCTGGCTCAGGACGAACGCTGGCGGCGTGCCTAATACATGCAAGTCGAGCGGGGCTGTCTGCGTGAGGCCTTCGGGCGGATCGCAGGGAGCCCAGCGGCGAACGGGTGCGTAACACGTGGGCAACCTGCCCCGAGGACCGGGATAACTCCGGGAAACCGGAGCTAATACCGGATAGGACGGCGGACCGCATGGTCCGCCGTGGAAAGGCGGCGCGAGCTGCCACCTCGGGATGGGCCCGCGGCCCATTAG
>F0OV55004IAV1M
TAGTATCAGCAGAGTTTGATCCTGGCTCAGGATGAACGCTAGCGGGAGGCTTAACACATGCAAGTCGAGGGGCATCACGGGGTAGCAATACTCTGGTGGCGACCGGCGCACGGGTGAGTAACGCGTATGTAACCTGCCCTTTACCGGAGGATAACCCGGAGAAATTCGGACTAATACTGCATAATATTATTGAGAGGCATCTTTTAATAATTAAAACTAAGGTGGTAAATGAGGGGCATGCGTAACATTAGCTGGTTGGTAGGGTAACGG
>F0OV55004IMTDA
TAGTATCAGCAGAGTTTGATCCTGGCTCAGGATGAACGCTGGCGGCGTGCCTAATACATGCAAGTCGAACGCACCGATTTACCGGTGAGTGGCGAACGGGTGAGTAACACGTAGGTAACCTGCCCTCAAAACGAGGATAACCGTTGGAAACGATGGCTAAGACTGGATAGGAACCGAGGAGGCATCTCTTTGGTTTTAAAGGACCCGCAAGGGTACGCTTGAGGAGGGGCCTGCGGCGCATTAGTTAGTTGGCGGGGTGAAGGCCCACCAAGACTTTGA
>F0OV55004IZWAI
TAGTATCAGCAGAGTTTGATCCTGGCTCAGGATGAACGCTGGCGGCATGCCTAATACATGCAAGTCGAACGCACTAGTTTACTAGTGAGTGGCGAACGGGTGAGTAACACGTAGATAACCAACCCTAAAGACGAGGATAACCCGGGGAAACCTGGACTAATACTGGATAGGAGCTAATTTCACAAGGGATTAGTTTTAAAGGCGCATTAAAGCGCCGCTATAGGATGGGACTGCGTCGCATTAGCTAGTTGGTGGGGTAACGGCCTACCAAGG
>F0OV55004ISKIP
TAGTATCAGCAGAGTTTGATCCTGGCTCAGAGTGAACGCTGGCGGCATGCTTAACACATGCAAGTCGAACGGATTCCGGCAGTATATCGTCGGAGTTAGTGGCAGACGGGTGAGTAATGCATGGATAATTTACCTTCAAGAGGGGGATAACCCCGGGAAACCGGAGCTAATACCGCATAAGATCACGTTCCGTGTTAAATCGGAATGGGATTAAAGTTATCAGCAATGAAGACGCTTGGAGATATGTCCATGT
>F0OV55004IM4Y8
TAGTATCAGCAGAGTTTGATCCTGGCTCAGGACGAACGCTGGCGGCGTGGATTAGGCATGCAAGTCGAACGGTATCATACCTTCGGGTATGAGAGAGTGGCGAACGGGTGAGTAACACGTAGGTGATCTACCCTCGAATCGGGGACAACCCAGGGAAACTTGGGCTAATACCGGATGCGCGTATCCTTAGGGATGCGTAAAAGATGGCAGTAATGCTGTCGTTTGGGGATGAGCCTGCGCCCTATTAGTTAGTTGGTGAGGTAACGG
>F0OV55004H4WHN
TAGTATCAGCAGAGTTTGATCCTGGCTCAGGATGAACGCTGGCGGCGTGCCTAATACATGCAAGTCGAACGCACCATTTCGGTGGTGAGTGGCGAACGGGTGAGTAACACGTAGATAACCTGCCCTTAAGACGAGGATAACCATTGGAAACGATGGCTAAGACTGGATAGGAATATTGAAGGCATCTTTGATGTTTTAAAAGACCTAGCAATAGGTATGCTTAAGGAGGGGCCTGCGGCGCATTAGTTAGTTGGTGAGG
>F0OV55004H9E6O
TAGTATCAGCAGAGTTTGATCCTGGCTCAGATTGAACGCTGGCGGCATGCTTAACACATGCAAGTCGAACGGAAACGATGGTAGCTTGCTACCAGGCGTCGAGTGGCGGACGGGTGAGTAATGCATGGGAATCTGCCTATCAGTGGGGGATAACTTGGGGAAACTCAAGCTAATACCGCATATTCTCTGAGGAGGAAAGGCTTCGGCCGCTGATAGATGAGCCCATGTCGGATTAGCTAA
>F0OV55004JS24B
TAGTATCAGCAGAGTTTGATCCTGGCTCAGAACGAACGCTGGCGGCAGGCCTAACACATGCAAGTCGAACGAGAAGCCACCTTCGGGTGGTGGACAGTGGCAGACGGGTGAGTAACGCGTGGGAACGTGCCTTTCGGTTCGGGATAACCCAGGGAAACTTGGGCTAATACCGGATACGCCCTTCGGGGGAAAGATTCATTGCCGAAAGATCGGCCCGCGTCGGATTAGCTTGTTGGTGGGGTAAAAGCCTACCAAGGCGGCGATCCGTAGCTGGTCTGAGAGG
>F0OV55004IBO9H
TAGTATCAGCAGAGTTTGATCCTGGCTCAGGACGAACGCTGGCGGCGTGCCTAATACATGCAAGTCGAGCGGACCGAAGGGAGCTTGCTCCTTTAGGTTAGCGGCGGACGGGTGAGTAACACGTGGGCAACCTGCCCTGCAGACTGGGATAACTTCGGGAAACCGGAGCTAATACCGGATAACACCGAAAACCGCATGGTTTTCGGTTGAAAGGCGGCTTTTAGCTGTCACTGCAGGATGGGCCCGCGGCGCATTAGCTAGTTGGTGAGG
>F0OV55004I3KMV
TAGTATCAGCAGAGTTTGATCCTGGCTCAGGACGAACGCTGGCGGTGTGCTTCATACATGCAAGTCGAACGAGAAAGTTCCCTTCGGGGAGCGCGTACAGTGGCGAACGGGTGCGCAACACGTGAGCAATCTGCCTCGAAGCCGGGGATAACCTTCCTAACGGGGGGCTAATACCGGATGTGTTTACCGGGTGGCATCGCCTGGTGAATAAAGATGGCGTGCTGAGCGCTATCACTTTGAGATGAGCTCGCGG
>F0OV55004JMWTT
TAGTATCAGCAGAGTTTGATCCTGGCTCAGGACGAACGCTGGCGGCGTGCCTAACACATGCAAGTCGAGCGAAGTGCTTACAGCGGAATCCTTCGGGGTGAAGCAGTAAGTATCTTAGCGGCGGACGGGTGAGTAACGCGTGAGGAACCTGCCTTCCACAAGGGGATAGCCTCGGGAAACTGGGATTAATACCCTATGACACTTAAGTATCGCATGATACTTAGGTTAAAGCGTAAAGCGGTGGAAGATGGCCTCGCGTCCCA
>F0OV55004H9UKD
TAGTATCAGCAGAGTTTGATCCTGGCTCAGGATGAACGCTGGCGGCGTGCTTTAGGTATGCAAGTCGAGCGGGCCCGCTTCGGTGGGTCAGCGGCAGACGGGTGAGTAACGCGTAGGAATGTACCCTTTGATGGGGAATAGCTCCGGGAAACCGGGGGTAATACCTCATAACCTCCCCCGGGAGTAAAGGCCATAACTGGTCGTCGAAGGATCAGCCTGCGTCCTATCAGCTTGTTGGTGAGGTAATGGCTCACCAAGGCAATGACGGGTAG
>F0OV55004I91T8
TAGTATCAGCAGAGTTTGATCCTGGCTCAGAACGAACGCTGGCGGCGTGCTTAACACATGCAAGTCGTACGAGAAAGTTTCCTTCGGGAGATGAGTAGAGTGGCGCACGGGTGAGTAACACGTGGATAATCTGCCCAATGGACCGGGATAACACTTCGAAAGGGGTGCTAATACCGGATAAGCCCACAGGCTCTTCGGAGCTTGCGGGAAAAGGTGGGGACCTTCGGGCCTGCGTCATTGGATGAGTCCGCGGCCCATTAGCTAGG
>F0OV55004ICL93
TAGTATCAGCAGAGTTTGATCCTGGCTCAGAGTGAACGCTGGCGGCGTGCTTAACACATGCAAGTCGAACGGTAACAGGAAGAGCTTGCTCTTTGCTGACGAGTGGCGCACGGGTGAGTAATATATAGTTAATGTACCTTCAAGACTGGGATAGCCACTGGAAACGGTGATTAATACTAGATACACCTCTTTAGCTCAAGCTAGAGTGGGAAACGTTTTTCGCTTGAAGATCAGACTATATCCTAT
>F0OV55004H9OXL
TAGTATCAGCAGAGTTTGATCCTGGCTCAGAACGAACGCTGGCGGCGTGCCTAACACATGCAAGTCGAACGGACTCGGGGGACATCTCCTGAGTTAGTGGCGGACGGGTGAGTAACACGTGGGTCATCCTCCCCCGAGTGAGGAATAAGCCTGCGAAAGCGGGTCTAATACCGCATAACACTCCGGGACACAAGTCTTCGGAGTCAAAGCCGCAAGGCGCTTGGGGATGAGCCTGCGTCCTATTAGCTAGTTGGTAGGGTAATCGG
>F0OV55004H9BZR
TAGTATCAGCAGAGTTTGATCCTGGCTCAGATTGAACGCTAGCGGCATACTTAACACATGCAAGTCGAACGGCAGCGGAGGAAAGCTTGCTTTCCTGCCGGCGAGTGGCGGACGGGTGAGTAATGCATGAGAATCTGCCCAGTAGCGGGGGACAACTTGGTGAAAACCAAGCTAATACCGCATACGCCCTACGGGGGAAAGGCTTCGGCCACTATTGGATGAGCTCATGTCGGATTAGCTAGTTGGTAGGGTAAAGG
>F0OV55004JOCEW
TAGTATCAGCAGAGTTTGATCCTGGCTCAGAACGAACGCTGGCGGCATGCCTAACACATGCAAGTCGAACGAAGCCTTCGGGCTTAGTGGCGCACGGGTGCGTAACGCGTGGGAATCTACCCTTAGGTTCGGAATAACTCAGAGAAATTTGAGCTAATACCGGATAATGTCTTCGGACCAAAGATTTATCGCCTTTGGATGAGCCTGCGTAAGATTAGCTAGTTGGTAGGGTAAAGGCCTACCAAGGCGACGATCTTTAGCTGGT
>F0OV55004IZPX3
TAGTATCAGCAGAGTTTGATCCTGGCTCAGGACGAACGCTGGCGGCGTGCCTAACACATGCAAGTCAAGGAGAAAGACTGGTTTCGGCCGGTCAAGTAAACTGGCGGACGGGTGAGTAACGCGTAGGCGACCTGCCCTTGTGTTTGGAATAACCCCGAGAAATTGGGGCTAATACCGAATGACGCATTGAGTATGCATGTACTTGATGTTAAAGGTGCTGCAAGGTACCGCACAGGGATGGGCCTGCGTTCCATTAGTTAGA
>F0OV55004JF6H5
TAGTATCAGCAGAGTTTGATCCTGGCTCAGGACGAACGCTGGCGGCGTGGATTAGGCATGCAAGTCGAACGGTAGTACCCCTTCGGGGGTATGAGAGTGGCGAACGGGTGAGTAACGCGTAGGTGATCTACCTTCAGATGGGGGACAACCCAGGGAAACTTGGGCTAATACCGCATGTGGCTGTAAAGCTAAAGCCGGCCTCTATTTATAAGCTGGTGTCTGGAGATGAGCCTGCGTCTGATTAGCTAGTTGGTGGAGTAACGG
>F0OV55004ICSVX
TAGTATCAGCAGAGTTTGATCCTGGCTCAGGATGAACGCTAGCGGTGCGCCTAACACATGCAAGTCGAGCGATATAGCGGCGAACGGGTGAGTAACACGTTGGAACCTGCCTCGAACTCAGGGATAGCCATCCGAAAGGATGATTAATACCGGATAGTCCCGAAAGGGTAAAGATTTTTCGGTTCGAGAGGGGCCTGCGGCCTATCAGCTAGTTGGTAAGGTAATGGCTTACCAAGGCTATGACGGGTAACTGGTGTGAGGGCA
>F0OV55004JKIJG
TAGTATCAGCAGAGTTTGATCCTGGCTCAGAACGAACGTTAGCGGCGTGCTTAACACATGCAAGTCGAACGAGAAAGTATCTTCGGATATGAGTAGAGTGGCGCACGGGTGAGTAACACGTGGGTAATCTGCCCTTTGGAGGGGGACAACATCTGGAAACGGATGCTAATACCGCATAAGTCGTCTTCGGACGGGAAAGGTGGCTTCGGCTACCGCCAGAGGATGAGCCCGCGGCCCATCAGCTAGTTGGCAGGGTAATGG
>F0OV55004H66RD
TAGTATCAGCAGAGTTTGATCCTGGCTCAGAACGAACGCTGGCGGCGTGCTTAACACATGCAAGTCGAACGCGAAAGGGACTTCGGTCCTGAGTAAAGTGGCGCACGGGTGAGTAACACGTGGATAATCTACCCGATGGACCGGGATAACACTTCGAAAGGGGTGCTAATACCGGATAAGCCCACAGGCTCCCTGGAGCTTGCGGGAAAAGGTGGGGACCTTCGGGCCTGCCGTCATCGGATGAGTCCGCGGCCCATTAGCTTGTTGGCAGGG
>F0OV55004IHZQI
TAGTATCAGCAGAGTTTGATCCTGGCTCAGAACGAACGCTGGCGGCAGGCCTAACACATGCAAGTCGAGCGAGATCTTCGGATCTAGCGGCGGACGGGTGAGTAACGCGTGGGGATGTGCCCTTTGCTACGGAATAGTCCCGGGAAACTGGGTTTAATACCGTATGAGCCCTTCGGGGGAAAGATTTATCGGCAAAGGATCAACCCGCGTTGGATTAGGTAGTTGGTGGGGTAATGGCCTACCAAGCCGACGATCCATAGCTGGTTTGAGAGGA
>F0OV55004INQUY
TAGTATCAGCAGAGTTTGATCCTGGCTCAGAACGAACGCTGGCGGCGTGCCTAACACATGCAAGTCTACTCAGCAATGGGTGGCGAACGGGTGAGTAACGCGTAGACAATCTGCCCTTTAATCACGGATAACCTAGTGAAAACTGGACTAAAACGGGATGTGGTCGCGATATGGCATCATATGCGATCAAAGACGTAGTCGTTAAAGGAGGAGTCTGCGTAACATTAGCTAGTTGGTAAGGTAACGGCTTACCAAGGCG
>F0OV55004IDSDA
TAGTATCAGCAGAGTTTGATCCTGGCTCAGAACGAACGCTGGCGGCATGCCTAACACATGCAAGTCGAACGCTCCGCAAGGGGAGTGGCGCACGGGTGAGTAACGCGTGGGAACCTGCCCAGGGGTGTGGGATAACCGGTGGAAGCGCCGGCTAATACCGCATACGTCCTATGGGAGAAAGATTGATCGCCCTTGGAGGGGCCCGCGTCGGATTAGCTAGTTGGCGGGGTAACGGCCCACCAAGGCGACGATCCGTAGCTGGT
>F0OV55004H8838
TAGTATCAGCAGAGTTTGATCCTGGCTCAGGACGAACGCTGGCGGCGTGCCTAATACATGCAAGTCGAACGGAGGTCGCCATGCGGATCTCTTCGGAGAGAAGCGTGGCCATACCTCAGTGGCGAACGGGTGAGTAACACGTGGGTAACCTGCCTGTAAGTCGGGGATAACTGCGGGAAACCGCAGCTAATACCGGATAAGTCGGGAGGTTCGCATGAACCTTCGGTAAAGGAGCTACGGTTCCGCTTACAGATGGGCCCGCGGCG
>F0OV55004IUB17
TAGTATCAGCAGAGTTTGATCCTGGCTCAGATTGAACGCTGGCGGCATGCTTAACACATGCAAGTCGAACGGTAACGCGGGGGCAACCCTGGCGACGAGTGGCGGACGGGTGAGGAATGCTTGGGAATCTGCCTGTTAGTGGGGGACAACCCGGGGAAACTCGGGCTAATACCGCATACGCTCTACGGAGGAAAGCGGGGGACCGTAAGGCCTCGCGCTAACAGATGAGCCCAAGTCGGATTAGCTAGTTGGTGGGGTAAAGGCCTACCAAGGCTACG
>F0OV55004I3A86
TAGTATCAGCAGAGTTTGATCCTGGCTCAGATTGAACGCTGGCGGCATGCCTAACACATGCAAGTCGAGCGGCAGCACGGGAAGCTTGCTTCCTGGTGGCGAGCGGCGGACGGGTGAGTAATGCATAGAAATCTGCCCGGTAGTGGGGGATAACCTGGGGAAACCCAGGCTAATACCGCATACGTCCTACGGGAGAAAGCAGGGGATCTTCGGACCTTGCGCTATCGGATGAGTCTATGTCGGATTAG
>F0OV55004IE6HK
TAGTATCAGCAGAGTTTGATCCTGGCTCAGAACGAACGCTGGCGGCGTGCTTAACACATGCAAGTCGTACGAGAAAGTTTCCTTCGGGAGATAAGTAGAGTGGCGCACGGGTGAGTAACACGTGGATAATCTGCCCAATGGACCGGGATAACACTTCGAAAGGGGTGCTAATACCGGATAAGCCCACAGGCTCTTCGGAGCTTGCGGGAAAAGGTGGGGACCTTCGGGCCTGCCGTCATTGGATGAGTCCGCGGCCCATTAGCTAGTTGGG
>F0OV55004IAHKT
TAGTATCAGCAGAGTTTGATCCTGGCTCAGGACGAACGCTGGCGGCGTGCCTAATACATGCAAGTCGAGCGGACCGAAGGGAGCTTGCTCCTTTAGGTTAGCGGCGGACGGGTGAGTAACACGTGGGCAACCTGCCCTGCAGACTGGGATAACTTCGGGAAACCGGAGCTAATACCGGATAACACCGAAAACCGCATGGTTTTCGGTTGAAAGGCGGCTTTTAGCTGTCACTGCAGGATGGGCCCGCGGCGCATTAGCTAGTTGGTGAGG
>F0OV55004IPTTJ
TAGTATCAGCAGAGTTTGATCCTGGCTCAGGACGAACGCTGGCGGCGTGCCTAATACATGCAAGTCGTGCGGGTGAAGCCGACCACCCCTCCGGGGGCGGATGGTGGAACCAGCGGCGGACGGGTGAGTAACACGTGGGCAACCTGCCTGCAAGACCGGGATAACTGCGGGAAACCGGAGCTAATACCGGATAAGAGGCTTTTCCGCATGGGGGAGCCTTAAAAGGCGGCGGAAGTCGTCACTTGCAGATGGGCCCGCGGCGCATTAG
>F0OV55004H7WB7
TAGTATCAGCAGAGTTTGATCCTGGCTCAGGACGAACGCTGGCGGCGTGCCTAACACATGCAGGTCTACTCAGCAATGGGTGGCGAACGGGTGAGTAACGCGTAGATAATCTGCCCTTTAATCACGGATAACCTAGTGGAAACTGGACTAATACGGGATATTATCACTGATCGGCATCGATGGTGATGAAAGACTACGGGTCGTTAAAGGATGAGTCTGCGTATCATTAGCTAGTTGGCGGGGTAACGGCCC
>F0OV55004ICUDF
TAGTATCAGCAGAGTTTGATCCTGGCTCAGGATAAACGCTGGCGGTGTGCTTTATGCATGCAAGTCGAACGAGTCACTTCGGTGGCTAGTGGCGGACGGGTGAGTAACACGTAAGCAACCTATCCTTAAGTGTGGAATAACTCTGAGAAATTGGAGCTAATACCGCATGTGAATCAGTCTCGCCGGAGATTGATTTAAAGGCTTCGGCCGCTTATTGAGGGGCTTGCGCACGATTAGCTAGTTGGTGGGGTAACGG
>F0OV55004H338A
TAGTATCAGCAGAGTTTGATCCTGGCTCAGATTGAACGCTGGCGGCATGCTTAACACATGCAAGTCAAACGGCAGCACGGGTGCTTGCACCTGGTGGCGAGTGGCGGACGGGTGAGTAACGCGTGGGAATCTGCCCATCAGTGGGGGACAACTTGGGGAAACTCAAGCTAATACCGCATAATCTCTACGGAGTAAAGGCTTCGGCCGCTGATGGATGAGCCCGCGTTGGATTAGCTAGTTGGTAGGGTAAA
>F0OV55004IEM55
TAGTATCAGCAGAGTTTGATCCTGGCTCAGGATGAACGCTGGCGGCGTGCTTAACACATGCAAGTCGAGCGCGATGTTGTGGAAACTCCTACGGGAGGCAGC
>F0OV55004H5229
TAGTATCAGCAGAGTTTGATCCTGGCTCAGGACGAACGCTGGCGGCGTGCCTAATACATGCAAGTCGAGCGGACCGAAGGGAGCTTGCTCCTTTAGGTTAGCGGCGGACGGGTGAGTAACACGTGGGCAACCTGCCCTGCAGACTGGGATAACTTCGGGAAACCGGAGCTAATACCGGATAACACCGAAAACCGCATGGTTTTCGGTTGAAAGGCGGCATTAGCTGTCACTGCAGGATGGGCCCGCGGCGCATTAGCTAGTTGGTGGGG
>F0OV55004I5D6H
TAGTATCAGCAGAGTTTGATCCTGGCTCAGATTGAACGCTGGCGGCATGCCTAACACATGCAAGTCGAACGGTAACAGGCCTTCGGGCGCTGACGAGTGGCGGACGGGTGAGTAATACGTAGGAATCTGCCCAGTAGCGGGGGACAACTTAGGGAAACTTAAGCTAATACCGCATACGCCCTACGGGGAAAGCAGGGGATCTTCGGACCTTGTACTATTAGATGAGCCTATGTCCTATCAGCTTGTTGGTGGGGTAACGGCCTACCAAGG
>F0OV55004IWQVD
TAGTATCAGCAGAGTTTGATCCTGGCTCAGGATGAACGCTAGCGGCAGGCCTAATACATGCAAGACGAACGGTATATTGAGTAGCAATACTTGATAGAGAGTGTCGTAAGGGTGCGTAACACGTATGCAATCTGCCCTCAACAGGAGGATAGCTCGGGGAAACCCGGATTAACACTCCATAAGATATAGGGGTGGCATCACTTTTATATTAAAACTGAGGTGGTTGAGGATGAGCATGCGT
>F0OV55004JFI20
TAGTATCAGCAGAGTTTGATCCTGGCTCAGGATGAACGCTGGCGGCGTGCCTAACACATGCAAGTCGAGCGATAAACAGTGGATGGAATTCTTCGGAAGGAAAGAAACTGTTGAAAGCGGCGGACGGGTGAGTAACGCGTGGGCAACCTGCCCTATACAGGGGGATAGCCACTGGAAACGGTGATTAATACCCCATGACACCTTAACCTCGCATGAGGAGAGGGGTCGAAGATTATATCGGTATAGGATGGGCCCGCGT
>F0OV55004IN2EB
TAGTATCAGCAGAGTTTGATCCTGGCTCAGGACGAACGCTGGCGGCGTGCCTAACACATGCAAGTCGAACGCGATCCAGGGAGTAGTTTACTATGAACTGGTGAAAGTGGCGGACGGGTGAGTAACGCGTGGGTAACCTGGCTTATGGAAGGGGATAGCCTCGGGAAACCGGGATTAATACCGTATGGAGTTGGCAGACCGCATGGTCTGCCAATGAAAGATTTTATCGCCATAAGATGAACCCGCGTCCCATTAGCTAGTTGGTGGGG
>F0OV55004ICH51
TAGTATCAGCAGAGTTTGATCCTGGCTCAGAACGAACGCTGGCGGCGTGTCTAATACATGCAAGTCGAACGAGAAAGCTGGGTTTTAGTTTACTAATTTCCGGCGAGTAAAGTGGCGAACGGGTGAGTAACACGTGGGTGATCTGCCTTGTACTTCGGGATAAGCCTGGGAAACTGGGTCTAATACCGGATAGGACCATGCTTTAGTGTGTGTGGTGGAAAGTTTTTTCGGTACAAGATGAGCCCGCGGCCTATCGGCTTGTTGGTGGGGTAATGGCCT
>F0OV55004H6KNW
TAGTATCAGCAGAGTTTGATCCTGGCTCAGGGTGAACGCTGGCGGCGTGCTTGACACATGCAAGTCGAACGGTATGTGGTAACACATAGAGTGGCGAACGGGTGAGTAACACGTGGGAACGTACCTTCTGCAGGGGGATAACTGACCGAAAGGACAGCTAATACCGCATAAGACCGAGAGGAGAAAGGTGCAACAGCATCGGCAGAGGAGCGGCCCGCGGACCATCAGCTAGTTGGTGGGGTAAGAGCCTACCAAGG
>F0OV55004IB5LO
TAGTATCAGCAGAGTTTGATCCTGGCTCAGAACAAACGCTGGCGGCGTGCTTAATACATGCAAGTCGAACGTGATGTGTAGCAATACACTGAAAGTGGCGAACGGGTGAGTAACACGTAAATAATCTGCCCCTAAGTTCGGGATAACCTTGCCAACGCGAGGCTAATACCGGATGTGGTCATGGAAACGCATGTTTTTATGACTAAAGGCGCAAGTCGCTTAGGGATGAGTTTGCGGCCCATTATGCTTGTTGGTGGGG
>F0OV55004I4GJ1
TAGTATCAGCAGAGTTTGATCCTGGCTCAGGATGAACGCTAGCGGGAGGCTTAACACATGCAAGTCGAGGGGCAGCACGGACTTCGGTCTGGTGGCGACCGGCGCACGGGTGCGTAACGCGTATGCAACCTGCCTTATACAGGAGGATAGCCCATGGAAACGTGGATTAATACTCCATAGTATCAATGAATCGCATGGTTTATTGATTAAAACTTTGGTGGTATAAGATGGGCATGCGTAAGATTAG
>F0OV55004IHDAL
TAGTATCAGCAGAGTTTGATCCTGGCTCAGAACGAACGCTGGCGGCAGGCCTAACACATGCAAGTCGAACGCACTCTTCGGAGTGAGTGGCAGACGGGTGAGTAACGCGTGGGAACGTGCCCTTCTCTACGGAATAGCCTCGGGAAACTGAGAGTAATACCGTATACGCCCTTCGGGGAAGATTTATCGGAGAGGGATCGGCCCGCGTTGGACTAGGTAGTTGGTGGGTAATGGCCTACCAAGCCGACGATCCATAGCTGGTTTGAGAGG
>F0OV55004H7NPA
TAGTATCAGCAGAGTTTGATCCTGGCTCAGGATGAACGCTGGCGGCGTGCCTAACACATGCAAGTCGCACGAGAACCTTGATTTCGGTCGAGGGGAGAGTGGCGCACGGGTGAGTAACACGTAGCTAACCTGCCCTGGAGCGGGGGATAACTGCTGGAAACGGCAGCTAATACCCCATACGCTCGTGGTGAGTAGAGGACCACGAGGAAAGTTCCGGCGCTCTAGGATGGGGCTGCGGTCCATCAGCTAGTTGGG
>F0OV55004IA405
TAGTATCAGCAGAGTTTGATCCTGGCTCAGAACGAACGCTGGCGGCGCGTTTTAAGCATGCAAGTCGAGCGGCAAGGGCCTTCGGGCCCCTAGAGCGGCGGACGGGTGAGTAACACGTGGACAATCTGCCCCCCGGCCGGGGATAGCCCAGGGAAACCTGGATTAATACCGGATGAGACGGGACGCACACAGGTGCGATCCGGGAAAGGCGCTGCGGCGCCGCCGGGGGATGAGTCCGCGACCCATTAGCTAGACGGCGGGGTAAAGGCCCACCGTGGCG
>F0OV55004H49QS
TAGTATCAGCAGAGTTTGATCCTGGCTCAGAGTGAACGCTGGCGGCGTGCTTAACACATGCAAGTCGAACGAGAACGGATTATAGCTTGCTATAATTGTCAGCTAAGTGGCGCACGGGTGAGTAATGTATAGATAACCTGCCCTTAAGAAAGGAATAACAGTTGGAAACGACTGCTAATGCCCTATATGCCTTTAATACATAAGTATGCAAGGGAAACGCTTTAGTGCTTAAGGATGGGTCTGTATGGTA
>F0OV55004JBR1O
TAGTATCAGCAGAGTTTGATCCTGGCTCAGGTCGAACGCTGGCGGCATGTCTAAGGCATGCAAGTCGAACGCCTACCTGCGGTGCTTGCATCGCAAAGTAGGAGTGGCAAACGGGAGAGTAACACATTGGTAATCTACCTCGATCTCGTGAATAACCCAGGGAAACTTGGACTAATACACGATAATAATGGGGGGACATAAGTCATTCCCATTTAAAGTTCCGACGGATCGAGAGGAGCCTATGTTCTATCAG
>F0OV55004IZDF6
TAGTATCAGCAGAGTTTGATCCTGGCTCAGATTGAACGCTGGCGGAATGCTTTACACATGCAAGTCGAACGGGCTTGAGGGGCTTGCTCCTCAAGTTAGTGGCGAACGGGTGAGTAATGCATCGGAACGTACCCAGTCGTGGGGGATAACGTAGCGAAAGTTACGCTAATACCGCATACGTCCTACGGGAGAAAGCAGGGGATCGCAAGACCTTGCGCGATTGGAGCGGCCGATATCTGATTAGCTAGTTGGTAGGGTAAAGG
>F0OV55004IBL6G
TAGTATCAGCAGAGTTTGATCCTGGCTCAGGATGAACGCTGGCGGCGTGCCTAATACATGCAAGTCGAACGAGAAAGTCTGTTTTCGGACGGGCGAGTAAAGTGGCGAACGGGTGAGTAACACGTAGGTAACCTGCCCCGGAGAGCGGGACAACCATTGGAAACGATGGCTAACACCGCATAAGCTCACGCGGAATAGCAGAGTGTGAGAAAAGACTGAGGTGCTCTGGGAGGGGCCTGCGGCCCATCAGCTGGTTGG
>F0OV55004IV5HT
TAGTATCAGCAGAGTTTGATCCTGGCTCAGAATGAACGCTGGCGGCATGCCTAACACATGCAAGTCGAACGAGACCTTCGGGTCTAGTGGCGCACGGGTGCGTAACGCGTGGGAATCTGCCCTTGGGTTCGGAATAACTCAGAGAAATTTGAGCTAGTACCGGATGATGACGTAAGTCCAAAGATTTATCGCCCAAGGATGAGCCCGCGTAGGATTAGCTAGTTGGTGAGGTAAAAGCTCACCAAGGCGACGAT
>F0OV55004IGIFS
TAGTATCAGCAGAGTTTGATCCTGGCTCAGGACAAACGCTGGCGGCGTGCCTAACACATGCAAGTCGAGCGCGAAAGGGACCTTCGGGTCCCCTGAGAGCGGCGAACGGGTGAGTAACACGTGGGCAACCTGCCTCAAGGACTGGGATAACTCCGGGAAACCGGGGCTAATACCGGGCGATGTCGTCTGGCGCAAGCCGGCCGACCAAATGGTAGCTTCGGCCTCCGCCTTGAGATGGGCCCGCGTCCTATCAGCTTGTTGGTGAGGTAACGG
>F0OV55004I6FPI
TAGTATCAGCAGAGTTTGATCCTGGCTCAGATTGAACGCTGGCGGCATGCTCAACACATGCAAGTCGAACGGTAACAGGCCTTCGGGCGCTGACGAGTGGCGGACGGGTGAGTAATACATGGGAATCTGCCCTTAGGTGGGGGATAACGTTGGGAAACTAACGCTAATACCGCATAACCTCTTTGGAGCAAAGCGTGGGATCTTCGGACCACGTGCCAAAGGATGAGCCCATGTCTGATTAGCTAGTTGGTGAGG
>F0OV55004I8HQO
TAGTATCAGCAGAGTTTGATCCTGGCTCAGGATGAACGCTAGCGGTGCGCCTAACACATGCAAGTCGAGCGATATAGCGGCGAACGGGTGAGTAACACGTTGGAACCTGCCTCGAACTCAGGGATAGCCATCCGAAAGGATGATTAATACCGGATAGTCCCGAAAGGGTAAAGATTTTTCGGTTCGAGAGGGGCCTGCGGCCTATCAGCTAGTTGGTAAGGTAATGGCTTACCAAGGCTATGACGGGTAACTGGTGTGAGAG
>F0OV55004IHBH2
TAGTATCAGCAGAGTTTGATCCTGGCTCAGGATGAACGCTAGCGACAGGCCTAACACATGCAAGTCGAACGGGATTTATCCTTCGGGGTAATGAGAGTGGCGCACGGGTGAGTAACGCGTATGCAACCTACCTGTAACTGGGGAATAGCTCCCTGAAAGGGGAATTAACACCGCATAAGACCACACTTTCGCATGGAAGAGTGGTAAAATATTTATAGGTTACAGATGGGCATGCGTGACATTAGTTTGTTGGTGAGGTAACGG
>F0OV55004IVIYI
TAGTATCAGCAGAGTTTGATCCTGGCTCAGGATGAACGTTGGCGGCGTGCCTAATACATGCAAGTCGAACGCGAAGCTTGTTTTCGGACGAGCGGAGAGTGGCGCACGGGTGAGTAACACATGGCTGACCTGCCCTTCAGAGGGGGACAACCACTGGAAACGGTGGCTAATACCCCATATGCTCACGGTGATTAGAAAGCGGTGAGGAAACGTTCCGGCGCTGAAGGAGGGGCTGTGGCCCATCAGCTAGTTGGTG
>F0OV55004JN7T2
TAGTATCAGCAGAGTTTGATCCTGGCTCAGGATGAACGCTGGCGGCGTGCCTAACACATGCAAGTCGAGCGATCTTCTTCGGAAGAGAGCGGCGGACGGGTGAGTAACGCGTGGGTAACCTGCCCTGTACACACGGATAACATACCGAAAGGTATGCTAATACGAGATAATATACTTTTATCGCATGGTAGAAGTATCAAAGCTCCGGCGGTACAGGATGGGCCCGCGTCTGATTAGCTAGTTGGTAAGGT
>F0OV55004JAISE
TAGTATCAGCAGAGTTTGATCCTGGCTCAGGACGAACGCTGGCGGCGTGCCTAATACATGCAAGTCGAGCGCGGGAAGCGTGCAGATCCCTTCGGGGTGATGCATGTGGAACGAGCGGCGAACGGGTGAGTAACACGTGGGCAACCTGCCTGTAAGACCGGGATAACTCCGGGAAACCGGGGCTAATACCGGATAAGACCGAAGATCGCATGATCTTCGGGTGAAAGGCGGCATTCGCTGTCACTTACAGATGGGCCCG
>F0OV55004ISYG7
TAGTATCAGCAGAGTTTGATCCTGGCTCAGGACGAACGCTGGCGGCGTGCCTAATACATGCAAGTCGAGCGGACCGATGGGAGCTTGCTCCTTTAGGTTAGCGGCGGACGGGTGAGTAACACGTGGGCAACCTGCCCTGCAGACTGGGATAACTTCGGGAAACCGGAGCTAATACCGGATAACACCGAAAACCGCATGATTTTCGGTTGAAAGGCGGCTTTTAGCTGTCACTGCAGGATGGGCCCGCGGCGCATTAGCTAGTTGG
>F0OV55004I2Z6Q
TAGTATCAGCAGAGTTTGATCCTGGCTCAGGACGAACGCTGGCGGCGTGCCTAATACATGCAAGTCGAGCGGACCGAAGGGAGCTTGCTCCTTTAGGTTAGCGGCGGACGGGTGAGTAACACGTGGGCAACCTGCCCTGCAGACTGGGATAACTTCGGGAAACCGGAGCTAATACCGGATAACACCGAAAACCGCATGGTTTTCGGTTGAAAGGCGGCTTA
>F0OV55004IATOJ
TAGTATCAGCAGAGTTTGATCCTGGCTCAGGATGAACGCTAGCGGGAGGCTTAACACATGCAAGTCGAGGGATAGGGTAGCAATACCTGAGACCGGCGCACGGGTGAGTAACGCGTATGCAACCTACCCTATACCGGGGGATAGCCCAGGGAAACTTGGATTAATACCCCATGGTACTGAGATATCGCATGGTATTTCAGTTAAAGATTTATTGGTATAGGATGGGCATGCGTGGCATTAGCTAGTTGGTGGGGTAACGG
>F0OV55004H9AT4
TAGTATCAGCAGAGTTTGATCCTGGCTCAGGACGAACGCTGGCGGCGTGCTTAACACATGCAAGTGGGGCGACGAACCGGGCTTCGGCCCGGGGCAAAGCCGCGAACGGGTGAGTAACACGTGGATAACCTGCCCCGAAGACCGGGACAACCCGGGGAAACCCGGGCTAATACCGGATGTGGTCACCGCCCACAAGGGCGATGAGCAAAGGAAGCTTCGGCCTCCGCTTCGGGAGGGGTCCGCGGCCCATTAGCTTGTTGGTGAGGTAACGGCTCACCAAGGCAACGATGGG
>F0OV55004I81E9
TAGTATCAGCAGAGTTTGATCCTGGCTCAGAACGAACGTTAGCGGCGTGCTTAACACATGCAAGTCGAACGAGAAAGTATCTTCGGATATGAGTAGAGTGGCGCACGGGTGAGTAACACGTGGGTAATCTGCCCTTTGGAGGGGGACAACATCTGGAAACGGATGCTAATACCGCATAAGTCGTCTTCGGACGGGAAAGGTGGCTTCGGCTACCGCCAGAGGATGAGCCCGCGGCCCATCAGCTAGTTGGTAAGGTAAAGGCTT
>F0OV55004IDLO2
TAGTATCAGCAGAGTTTGATCCTGGCTCAGGACGAACGCTGGCGGCGTGCCTAATACATGCAAGTCGAGCGCGTGAAACTTACCGAAGCCTTCGGGCGGACGTAAGTGGAACGAGCGGCGGACGGGTGAGTAACACGTGGGCAACCTGCCTGTAAGACCGGGATAACTTCGGGAAACCGGAGCTAATACCGGATAGGATTTCACCTCGCATGAGGTGAAATGGAAAGGTGGCTTCGGCTACCACTTACAGATGGGCCCGCGGCGCATTAG
>F0OV55004IITCK
TAGTATCAGCAGAGTTTGATCCTGGCTCAGGACGAACGCTGGCGGCGTGCCTAATACATGCAAGTCGAGCGCGGGAAGCTTTTTGAAGCCTTCGGGTGGACGAAAGTGGAACGAGCGGCGAACGGGTGAGTAACACGTGGGCAACCTGCCTGTAAGACCGGGATAACTTCGGGAAACCGAAGCTAATACCGGATAGGATCCGAGACCGCATGGTTTTGGATGGAAAGATGGCTTTGGCTATTGCTTACAGATGGGCCCGCGGCGCATTAG
>F0OV55004IV2LM
TAGTATCAGCAGAGTTTGATCCTGGCTCAGAGTGAACGCTGGCGGCGTGCTTAACACATGCAAGTCGAACGAGAACGGGACATAGCTTGCTATGTTTGTCAGCTAAGTGGCGGACGGGTGAGTAATGTATAGCTAATGTACCCCTTGGAGGGGGATAACAGTTGGAAACGGCTGCTAATACCCCATACTCCTTCTATCTTAATGGTAGTTGGGAAATGCTTTTCGCCAAGGGATCGGGCTATATGGTATCAGTTAGTTGG
>F0OV55004ILQEQ
TAGTATCAGCAGAGTTTGATCCTGGCTCAGGACGAACGCTGGCGGCGTGCCTAATACATGCAAGTCGAGCGGTCCCTTCGGGGATAGCGGCGGACGGGTGAGTAACACGTAGGCAACCTGCCTGCAAGATCGGGATAACTATCGGAAACGATAGCTAAGACCGGATAGCTGGTTCTCTCGCATGAGGGAATCATGAAACACGGGGCAACCTGTGGCTTGCAGATGGGCCTGCGGCGCATTAG
>F0OV55004IS22I
TAGTATCAGCAGAGTTTGATCCTGGCTCAGGATGAACGCTGGCGGCGTGCCTAATACATGCAAGTCGAACGCACTAGTTTACTAGTGAGTGGCGAACGGGTGAGTAACACGTAGGTAACCTGCCCTTAAGACGAGGATAACCATTGGAAACGATGGCTAAGACTGGATAGGAATATTTGAGGCATCTTAAATATTTTAAAAGACCTAGCAATAGGTATGCTTAAGGAGGGGCCTGCGGCGCATTAGTTAGTTGGTGGGGTAGAAG
>F0OV55004IH6TT
TAGTATCAGCAGAGTTTGATCCTGGCTCAGGATAAACGCTGGCGGCGTGCATGAGACATGCAAGTCGAACGGACGATCTCGGGCTTGCCTGGGATCGTTAGTGGCGAACGGCTGAGTAACGCGTGGGTGACCTGCCTGGAAGTGGGGAATAACTGCCCGAAAGGGTGGCTAATACCGCATGTGGCCATACGTTCGGTCGTATGACCAAAGCCGCAAGGCGCTTCCGGAGGGGCCTGCGTTCGATTAGCTCGTTGGTG
>F0OV55004H576G
TAGTATCAGCAGAGTTTGATCCTGGCTCAGGATGAACGCTAGCGGGAGGCTTAACACATGCAAGTCGAGCGGGATCCCCTTCGGGGGTGAGAGCGGCGCACGGGTGCGTAACGCGTATGCAACCTGCCTTGTACAGGGAGATAGCCCATGGAAACGTGGATTAATACCCCATAGTATTGTTAAATCGCATGGTTTGACAATTAAAGCTGCGGCGGTACAAGATGGGCATGCGTAGGATTAGCTAGTAGGTGAGG
>F0OV55004I3VN3
TAGTATCAGCAGAGTTTGATCCTGGCTCAGGACGAACGCTGGCGGCGTGCCTAATACATGCAAGTCGAGCGGGGCTGTCTGCGTGAGGCCTTCGGGCGGATCGCAGGGAGCCCAGCGGCGAACGGGTGCGTAACACGTGGGCAACCTGCCCCGAGGACCGGGATAACTCCGGGAAACCGGAGCTAATACCGGATAGGACGGCGGACCGCATGGTCCGCCGTGGAAAGGCGGCGCGAGCTGCCACCTCGGGATGGGCCCGCGGCCCATTAG
>F0OV55004JQK0U
TAGTATCAGCAGAGTTTGATCCTGGCTCAGGATGAACGCTAGCGACAGGCCTAACACATGCAAGTCGAACGGGATTTATCCTTCGGGGTAATGAGAGTGGCGCACGGGTGAGTAACGCGTATGCAACCTACCTGTAACTGGGGAATAGCTCCCTGAAAGGGGAATTAACACCGCATAAGACCACACTTTCGCATGGAAGAGTGGTAAAAATATTTATAGGTTACAGATGGGCATGCGTGACATTAGTTTGTTGGTGAGGTAACGG
>F0OV55004H3CXB
TAGTATCAGCAGAGTTTGATCCTGGCTCAGATTGAACGCTGGCGGCAGGCCTAACACATGCAAGTCGAGCGGTAACAGATCCAGCTTGCTGGATGCTGACGAGCGGCGGACGGGTGAGTAATGCATAGGAATCTGCCCGATAGTGGGGGATAACCTGGGGAAACCCAGGCTAATACCGCATACGTCCTACGGGAGAAAGGGGGCTCCGGCTCCCGCTATTGGATGAGCCTATGTCGGATTAGCTAGTTGG
>F0OV55004I92J5
TAGTATCAGCAGAGTTTGATCCTGGCTCAGATTGAACGCTGGCGGCATGCCTAACACATGCAAGTCGAACGCGAAAGCACCTTCGGGTGCAAGTAGAGTGGCGGACGGGTGAGTAACGCGTGGGAATCTGCCCAGTAATGGGGGATAACTTGGGGAAACTCAAGCTAATACCGCATACGCCCTACGGGGGAAAGAGGGGGATCCTTCGGGACCTCTCGCTATTGGATGAGCCCGCGTCGGATTAGCTTGTTGGTGGGGTAATGGCCT
>F0OV55004JB5CT
TAGTATCAGCAGAGTTTGATCCTGGCTCAGGATTAACGCTAGCGGCAGGCCTAATACACGCAAGTCGAGGGGCAGTTCTGCTTTCGGGCGGAAGCGACCGGCGTACGGGTGCGTAACACGTATGCAACCTACCTTAGACTGGGGCATAGCCCCGAGAAATCGGGATTAATTCCCCATAACTCCCGGAAACGGCATCGTTTTCGGGATAAAGCTCCGGCGGTCTTTGATGGGCATGCGCGACATTAGCTTGTTGGTGAGGTAACGGCTCACCAAGG
>F0OV55004ITPPH
TAGTATCAGCAGAGTTTGATCCTGGCTCAGAGTGAACGCTGGCGGCGTGCTTAACACATGCAAGTCGAACGATGAAGTCTTTGCTTGCAAAGACGGATTAGTGGCGCACGGGTGAGTAATGTATAGCTAACCTGCCCTTTAGTGGGGGACAACAGTTGGAAACGACTGCTAATACCCCATACTCCTTTTTACTCTAAGGTAAATTGGGAAAGATTTATTGCTAAAGGATGGGGCTGTATCGTATCAGCTAGTTGGTGAGGTAA
>F0OV55004IMAGY
TAGTATCAGCAGAGTTTGATCCTGGCTCAGAGCGAACGCTGGCGGCAGGCTTAACACATGCAAGTCGAACGGGCTTCTTCGGAAGTCAGTGGCAGACGGGTGAGTAACACGTGGGAACGTGCCCTTCGGTTCGGAATAACTCAGGGAAACTTGAGCTAATACCGGATACGCCCTTTTGGGGAAAGGTTGACTGCCGAAGGATCGGCCCGCGTCTGATTAGCTTGTTGGTGGGGTAACGGCCTACCAAGGCGACGATCAGTAGCTGGT
>F0OV55004I2GCY
TAGTATCAGCAGAGTTTGATCCTGGCTCAGGATGAACGCTAGCGACAGGCCTAACACATGCAAGTCGAACGGGATTTATCCTTCGGGGTAATGAGAGTGGCGCACGGGTGAGTAACGCGTATGCAACCTACCTGTAACTGGGGAATAGCTCCCTGAAAGGGGAATTAACACCGCATAAGACCACACTTTCGCATGGAAGAGTGGTAAAATATTTATAGGTTACAGATGGGCATGCGTAGCATTAGTTTGTTGGTGAGGTAACGG
>F0OV55004IWRU4
TAGTATCAGCAGAGTTTGATCCTGGCTCAGAATCAACGCTGGCGGCGTGCCTAACACATGCAAGTCGAACGAGAAAGCTGTCTTCGGACGGCAAGTACAGTGGCAAACGGGTGAGTAACGCGTGGGACATCTACCCTGATGAGGGGAATAACTCTCCGAAAGGAAAGCTAATACCGCATATACCGTGCAAACGGGAAAGGCCTTCGGGCCGCATCAGGAGGAGCCCGCGTCCGATTAGCTAGTTGGTGAGGTAATGGCT
>F0OV55004JD5E0
TAGTATCAGCAGAGTTTGATCCTGGCTCAGGATGAACGCTAGCGACAGGCCTAACACATGCAAGTCGAGGGGTATAGTAGCAATACTAGAGACCGGCGCACGGGTGCGTAACGCGTATGTAACCTGCCTCACACTGGGGGATAGCCTTCCGAAAGGGAGATTAATACCGCATAATAATATTGTCCTGCCTGGGATGATATTTAAAGCTTCGGTGGTGTGAGATGGACATGCGTATGATTAG
>F0OV55004H9NUL
TAGTATCAGCAGAGTTTGATCCTGGCTCAGAGTGAACGCTGGCGGCATGCCTAACACATGCAAGTCGAACGGATCTTGGCAGTTTATCGTCAGGGTTAGTGGCAAACGGGTGAGTAACACGTGGAAAATTTGCCTTTGAGAAGGGGATAACACCGGGAAACCGGAGCTAATACCGCATGAGACCACATCTCCATAGGGAGAAGGGGTTAAAGTTCCGCAAGGGACGCTTGAAGAGAATTCCACGGCCTATCAGCTTGTTGGTGAGG
>F0OV55004I26MQ
TAGTATCAGCAGAGTTTGATCCTGGCTCAGGATAAACGCTGGCGGCGTGCCTAACACATGCAAGTCAAGGAGAATTTCTACTTCGGTGGATTAGTAAACTGGCGAACGGGTGAGTAACGCGTAGATAACTTGCCCAAAGGACTGGGATAACCTCGAGAAATCGGGACTAATACCGGATATTGCAAGCGACTGCAGGGTTGTTTGTGAAAGGGGGTTTCGGCTCCCACCTTTGGATAGGTCTGCGTCTGATTAGCTAGTTGGTAGGGTAACGGCCT
>F0OV55004IDD0T
TAGTATCAGCAGAGTTTGATCCTGGCTCAGATTGAACGCTGGCGGCATGCTTAACACATGCAAGTCGAACGACAGCACGGGTGCTTGCACCTGGTGGCGAGTGGCGGACGGGTGAGTAACGCGTGGGAATCTGCCCATCAGTGGGGGACAACTTGGGGAAACTCAAGCTAATACCGCATAATCTCTACGGAGTAAAGGCTTCGGCCGCTGATGGATGAGCCCGCGTTGGATTAGCTAGTTGGTAGGGTAAAGG
>F0OV55004I4GXX
TAGTATCAGCAGAGTTTGATCCTGGCTCAGAACGAACGCTGGCGGCAGGCCTAACACATGCAAGTCGAGCGAGATCTTCGGATCTAGCGGCGGACGGGTGAGTAACGCGTGGGAACGTACCCTCTTCTGCGGGATAGCCACTGGAAACGGTGAGTAATACCGCATACGCCCTTCGGGGAAGGATTTATCGGAGGAGGATCGGCCCGCGTTGGATTAGGTAGTTGGTGGGGTAATGGCCTACCAAGGCGACGATCCATAGCTGGT
>F0OV55004IYLZW
TAGTATCAGCAGAGTTTGATCCTGGCTCAGGATGAACGCTAGCGGCAGGCCTAACACATGCAAGTCGAGGGGTATAGTTCTTCGGAACTAGAGACCGGCGCACGGGTGCGTAACGCGTATGCAATCTACCTTTCACAGAGGGATAGCCCAGAGAAATTTGGATTAATACCTCATAGTATAGTTTAATCGCATGGTTTAACTATTAAAGTCACAACGGTGAAAGATGAGCATGCGTCCCATTAGCTAGTTGGTAAGG
>F0OV55004IMHWZ
TAGTATCAGCAGAGTTTGATCCTGGCTCAGGATGAACGCTGGCGGCGTGCCTAACACATGTAAGTCGAACGATGAAGCCCGCTTTTAGTGGGTGGATTAGTGGCGAACGGGTGAGTAACACGTAGGTGACCTGCCCTAGAGAGGAGAATAACCATGCGAAAGCGTGGCTAATACTCCATACGCTCGGTTATTCGTTTAGCCGAGTAAAGCTACGGCGCTCTGGGAGGGGCCTGCGGCCCATCAGCTAGTTGGTAGGGTAATGG
>F0OV55004IT66E
TAGTATCAGCAGAGTTTGATCCTGGCTCAGGACGAACGCTGGCGGCGTGCCTAATACATGCAAGTCGAGCGGACCGAAGGGAGCTTGCTCCTTTAGGTTAGCGGCGGACGGGTGAGTAACACGTGGGCAACCTGCCCTGCAGACTAGGATAACTTCGGGAAACCGGAGCTAATACCGGATAACACCGAAAACCGCATGGTTTTCGGTTGAAAGGCGGCTTTTAGCTGTCACTGCAGGATGGGCCCGCGGCGCATTAGCTAGTTGGTGAGG
>F0OV55004H5TNR
TAGTATCAGCAGAGTTTGATCCTGGCTCAGGACGAACGCTGGCGGCGTGCCTAATACATGCAAGTCGAGCGGACCGAAGGGAGCTTGCTCCTTTAGGTTAGCGGCGGACGGGTGAGTAACACGTGGGCAACCTGCCCTGCAGACTGGGATAACTTCGGGAAACCGGAGCTAATACCGGATAACACCGAAAACCGCATGGTTTTCGGTTGAAAGGCGGCTTTTAGCTGTCACTGCAGGATGGGCCCGCGGCGCATTAGCTAGTTGGTGAGG
>F0OV55004IFHA7
TAGTATCAGCAGAGTTTGATCCTGGCTCAGGACGAACGCTGGCGGCGCGCTTAACACATGCAAGTCGAGCGAGAACCAGGGCTTCGGCCCTGGGGACAGCGGCGAACGGGTGAGTAACACGTGGGTAATCTGCCCTCGGTTCTGGGATAGCCCGGGGAAACCCGGATTAATACCGGATGGCCTCTCGAGCTTTCGGGCTCGCGAGAAAAGGTAGCTTCGGCCTCCGACCGAGGATGAGCCCGCGGCGGATTAGCTTGTTGGTGGGGTAATGGCT
>F0OV55004H67BT
TAGTATCAGCAGAGTTTGATCCTGGCTCAGGACGAACGCTGGCGGCGTGCCTAATACATGCAAGTCGAGCGGACCGATGGGAGCTTGCTCCTTTAGGTTAGCGGCGGACGGGTGAGTAACACGTGGGCAACCTGCCCTGCAGACTGGGATAACTTCGGGAAACCGGAGCTAATACCGGATAACACCGAAAACCGCATGGTTTTCGGTTGAAAGGCGGCATTAGCTGTCACTGCAGGATGGGCCCGCGGCGCATTAGCTAGTTGG
>F0OV55004H5VOX
TAGTATCAGCAGAGTTTGATCCTGGCTCAGAATGAACGCTGGCGGTAGGCTTAACACATGCAAGTCGGACGGAAACGATAGATTAGCTTGCTATTCTAGGCGGCGAGTGGCGGACGGGTGAGTAACGCGTGGGAATCTACCCTATAGTTGGGGACAACATATGGAAACGTATGCTAATACCGAATATGCTCTACGGAGTAAAGGAGCCCTCTTCTTGAAAGGTTTCGCTATAGGATGAGCCCGCGTAGGATTAGCTAGTTGG
>F0OV55004IM3WE
TAGTATCAGCAGAGTTTGATCCTGGCTCAGGATGAACGCTAGCGGTGCGCCTAACACATGCAAGTCGAGCGATATAGCGGCGAACGGGTGAGTAACACGTTGGAACCTGCCTCGAACTCAGGGATAGCCATCCGAAAGGATGATTAATACCGGATAGTCCCGAAAGGGTAAAGATTTTTCGGTTCGAGAGGGGCCTGCGGCCTATCAGCTAGTTGGTAAGGTAATGGCTTACCAAGGCTATGACGGGCAACT
>F0OV55004I8NAM
TAGTATCAGCAGAGTTTGATCCTGGCTCAGGACGAACGCTGGCGGCGTGCCTAATACATGCAAGTCGAGCGGGGCTTTCTGCGTGAGGCCTTCGGGCGGATCGCAGGGAGCCCAGCGGCGAACGGGTGCGTAACACGTGGGCAACCTGCCCCGAGGACCGGGATAACTCCGGGAAACCGGAGCTAATACCGGATAGGACGGCGGACCGCATGGTCCGCCGTGGAAAGGCGGCGCGAGCTGCCACCTCGGGATGGGCCCGCGGCCCATTAG
>F0OV55004H5VVH
TAGTATCAGCAGAGTTTGATCCTGGCTCAGAGCGAACGCTGGCGGCGTGCCTAACACATGCAAGTCGAACGGACTCGGGGGGCAACTCCTGAGTTAGTGGCGGACGGGTGAGTAACACGTGGGTCATCTCCCCCCGAGTGAGGAATAAGCCTGCGAAAGCGGGTCTAATACCGCATAACACTCCGGGACACAAGTCTTCGGAGTCAAAGCCGCAAGGCGCTTGGGGATGAGCCTGCGCCCTATTAGCTAGTTGGTAGGGTAATGG
>F0OV55004IJRX6
TAGTATCAGCAGAGTTTGATCCTGGCTCAGAATCAACGCTGGCGGCGTGCCTAACACATGCAAGTCGAACGGCAGCGGAGGAAAGCTTGCTTTCCTGCCGGCGAGCGGCGAACGGGTGAGTAATGCATCGGAACGTACCCAGTCGTGGGGGATAACTACGCGAAAGCGTAGCTAATACCGCATACGTCCTACGGGAGAAAGCAGGGGATCGCAAGACCTTGCGCGATTGGAGCGGCCGATGTCTGATTAG
>F0OV55004H8UOF
TAGTATCAGCAGAGTTTGATCCTGGCTCAGGATGAACGCTAGCGGCAGGCCTAACACATGCAAGTCGAGGGGCAGCATTTGTAGCAATACAAGATGGCGACCGGCGCACGGGTGAGTAACGCGTATGCAACCTACCCATAACCAGGGGGATAGCTCCCGGAAACGGAAATTAATACCCCATAGTATCCAAAGAGTGCATGCTTTTAGGATTAAAACTCAGGTGGTTATGGATGGGCATGCGTGCCATTAG
>F0OV55004IK7DA
TAGTATCAGCAGAGTTTGATCCTGGCTCAGGATGAACGCTAGTGGGAGGCTTAACACATGCAAGTCGAACGGTAACAGTTCCTTCGGGAAGCTGACGAGTGGCGCACGGGTGCGTAACGCGTATGCAACCTGCCTTATACAGGAGGATAGCCCATGGAAACGTGGATTAATACTCCATAGTATCAATGAATCGCATGGTTTATTGATTAAAACTTTGGTGGTATAAGATGGGCATGCGTAAGATTAG
>F0OV55004IF6F9
TAGTATCAGCAGAGTTTGATCCTGGCTCAGGACGAACGCTGGCGGCGTGCCTAATACATGCAAGCCGAGCGCGGGAAGCTAACTGAATCCTTCGGGAGGACGTTAGTGGAACGAACGGCGGACGGGTGAGTAACACGTGGGTAACCTGCCTGTAAGACTGGGATAACTCCGGGAAACCGGGGCTAATACCGGATAACACCTCGGATCGCATGATCCGAAGTTGAAAGATGGTTCTGCTATCACTTACAGATGGACCCGCGGCGCATTAGG
>F0OV55004IDRYS
TAGTATCAGCAGAGTTTGATCCTGGCTCAGGATAAACGCTGGCGGCATGCCTAATACATGCAAGTCGAACGGATCAGCTTAGGCTGGTTAGTGGCGAACGGGTGAGTAACACGTAAGTAACCCAACCTTCAGACGAGGATAACTGCTGGAAACGGTAGCTAATACTGGATAGGATTATCGATAGGATGATTGATAATTTAAAGGCGCTTTCGGGCGGTACTGGAGGAGGGGCTTGCGGCGCATTAGATAGTTGGTGAGG
>F0OV55004IG7MA
TAGTATCAGCAGAGTTTGATCCTGGCTCAGGACGAACGCTGGCGGCGTGCCTAATACATGCAAGTCGAGCGGACCGAAGGGAGCTTGCTCCTTTAGGTTAGCGGCGAACGGGTGAGTAACACGTGGGCAACCTGCCCTGCAGACTGGGATAACTTCGGGAAACCGGAGCTAATACCGGATAACACCGAAAACCGCATGGTTTTCGGTTGAAAGGCGGCTTTTAGCTGTCACTGCAGGATGGGCCCGCGGCGCATTAGCTAGTTGGTGAGG
>F0OV55004IZGIY
TAGTATCAGCAGAGTTTGATCCTGGCTCAGGATGAACGCTGGCGGCGTGCCTAACACATGCAAGTCGAACGGGAATCCCTGGACTCGTCTGGGGAGGAGAGTGGCGTACGGGTGAGTAACACGTAGCTGACCTACCCTGGAGAGGGGGATAACTATTGGAAACGATAGCTAAAACCCCATACGCTCTTGATAATTTGAAAGTCAAGAGGAAAACTCCGGTGCTCTGGGATGGGGCTGCGGTCCATCAGCTAGTTGGTGCGGTAAAAG
>F0OV55004H5TFB
TAGTATCAGCAGAGTTTGATCCTGGCTCAGGACGAACGCTGGCGGCGTGCCTAATGCATGCAAGTCGAGCGGACCGATGGGAGCTTGCTCCTTTAGGTTAGCGGCGGACGGGTGAGTAACACGTGGGCAACCTGCCCTGCAGACTGGGATAACTTCGGGAAACCGGAGCTAATACCGGATAACACCGAAAACCGCATGGTTTTCGGTTGAAAGGCGGCTTTTAGCTGTCACTGCAGGATGGGCCCGCGGCGCATTAGCTAGTTGG
>F0OV55004JJ13Y
TAGTATCAGCAGAGTTTGATCCTGGCTCAGAGTTAACGTTGGCGGCGTGCCTAACACATGCAGGTCGAACGCGTTCCGGGGGCAACTCCGGGATGAGTGGCGAACGGGTGAGTAACACGTGGGTAATCTTCCTTTAAGTGGGGAATAAGCTCTCGAAAGGGAGTCTAATACCGCATGACGTTCCGGGACATAAGTCCCGTAACCAAAGCCGCAAGGCGCTTGAAGATGAGCCTGCGTCCTATTAGCTAGTTGGTAGGGTAATGGCCTACCAAGGCGA
>F0OV55004IMS55
TAGTATCAGCAGAGTTTGATCCTGGCTCAGGACGAACGCTGGCGGCGTGCCTAACACATGCAAGTCAAGGGGAAAGTGGGCTTCGGCCTGTGAGTATACTGGCGGACGGGTGAGTAACGCGTAGGCAACCTGCCCTTGTGACTGGAATAACCCACCGAAAGGCGGACTAATACCGGATAATATTTTGGATACGCATGTATTTAAAATCAAAGGTGCTGCAAAGTACCACACAAGGATGGGCCTGCGTTCCATTAGTTAGTTGGTAAGGTAACGG
>F0OV55004IYYG3
TAGTATCAGCAGAGTTTGATCCTGGCTCAGAACGAACGCTGGCGGCAGGCCTAACACATGCAAGTCGAACGCCCTCTTCGGAGGGAGTGGCAGACGGGTGAGTAACGCGTGGGAACGTACCCTTCGGTTCGGAACAACTCTTGGAAACAAGGGCTAATACCGGATACGTCCGTAAGGAGAAAGATTTATCGCCGAAGGATCGGCCCGCGTTGGATTAGCTTGTTGGCGGGGTAAAAGCCCACCAAGGCGACGATCCATAGCTGGTCTGAGAGG
>F0OV55004IF9LM
TAGTATCAGCAGAGTTTGATCCTGGCTCAGAGTGAACGCTGGCGGCGTGCCTAATACATGCAAGTCGAGCGGACCGATGGGAGCTTGCTCCTTTAGGTTAGCGGCGGACGGGTGAGTAACACGTGGGCAACCTGCCCTGCAGACTGGGATAACTTCGGGAAACCGGAGCTAATACCGGATAACACCGAAAACCGCACGGTTTTCGGTTGAAAGGCGGCTTTTAGCTGTCACTGCAGGATGGGCCCGCGGCGCATTAGCTAGTTGGTG
>F0OV55004H8DZ8
TAGTATCAGCAGAGTTTGATCCTGGCTCAGGACGAACGCTGGCGGCGTGCCTAATACATGCAAGTCGAGCGCGTGAAACTTACCGAAGCCTTCGGGCGGACGTAAGTGGAACGAGCGGCGGACGGGTGAGTAACACGTGGGCAACCTGCCTGTAAGACCGGGATAACTTCGGGAAACCGGAGCTAATACCGGATAGGATTTCATCTCGCATGAGGTGAAATGGAAAGGTGGCTTCGGCTACCACTTACAGATGGGCCCGCGGCGCATTAG
>F0OV55004IPT22
TAGTATCAGCAGAGTTTGATCCTGGCTCAGGACGAACGCTGGCGGCGTGCCTAACACATGCAAGTCTACTCAGCAATGGGTGGCGAACGGGTGAGTAACGCGTAGACAATCTGCCCTTTAATCACGGATAACCTAGTGAAAACTGGACTAACACGGGATGTGGTCGCGATATGGCATCATATGCGATCAAAGACGTAGTCGTTAAAGGAGGAGTCTGCGTAACATTAGCTAGTTGGTAAGGTAACGGCTTACCAAGG
>F0OV55004IYUGC
TAGTATCAGCAGAGTTTGATCCTGGCTCAGGACGAACGCTGGCGGCAGGCCTAACACATGCAAGTCGAACGCGCCTTCGGGCGAGTGGCGGACGGGTGAGTAACGCGTGGGAACCTGCCCTGGAGTGGGGAACAACCGCTGGAAACGGCGGCTAATACCGCATACGCCTCTAACGAGGGAAAGCTTTATGCGCTCCGGGAAGGTCCCGCGTCCGATTGGCTAGTTGGCGGGGTAACGGCCCACCAAGGCGACGATCGGTAGCT
>F0OV55004H7QO8
TAGTATCAGCAGAGTTTGATCCTGGCTCAGGATGAACGCTAGCGGGAGGCTTAACACATGCAAGTCGAGGGGCAGCACGGAGTAGCAATACTCTGGTGGCGACCGGCGAACGGGTGAGTAACGCGTATGCAACCTGCCTTAAACCGGGGAATAGCTTCCGGAAACGGAAATTAATACCCCATAGTATTATCACTGGGCATCCGGAGGTATTTAAAGCTTCGGCGGTTTAAGATGGGCATGCGTAACATTAGCTTGTTGGTGAGGTAACGG
>F0OV55004IRQ67
TAGTATCAGCAGAGTTTGATCCTGGCTCAGGACGAACGCTGGCGGCGTGCTTAACACATGCAAGTCAAGGAGAAAGGTGTTCTTCGGAGTACCAAGTAAACTGGCGAACGGGTGCGTAACACGTAGGCAACCTGCCCTTAGGTTGGGGATAACCCTGCCAAAGCGGAGCTAATACCGGATGTAGTTCAGATTGCACAAGTAGTCTGAATAAAAGATGCCTTCGGGTATCGCCTAAGGATGGGCCTGCGTCCCATTAGTTAGTTGGTGAGG
>F0OV55004I154S
TAGTATCAGCAGAGTTTGATCCTGGCTCAGAGTGAACGCTGGCGGCGTGCTTAACACATGCAAGTCGAACGAGAAAGGGACTGCTTGCAGTCCCGAGTAAAGTGGCGCACGGGTGCGTAACGCGTGGGTAATCTACCCTTGAAACGGGGATAACATTGCGAAAGCGATGCTAATACCCGATAAAGTCAAGTTGGCTTAGGCGGATTTGATGAAAGGTGGCCTCTTCCTGAAAGCCATTGATTGAGGATGAGCCCGCG
>F0OV55004ICHLZ
TAGTATCAGCAGAGTTTGATCCTGGCTCAGGACGAACGCTGGCGGCGTGCCTAAGACATGCAAGTCGAGCGGGGAGGTTGGGGAGCTTGCTCCCTGGTCTCCTAGCGGCGGACGGGTGAGTAACACGTGGGTAACCTGCCCGGCAGTGGGGGATAACCCTGGGAAACTGGGGCTAATACCGCATACGGTCCGAGCCTCGCATGGGGCTTGGAAGAAAGGCCGTCCTTGTGGCGGTCGCTGCCGGAGGGGCCCGCGGCCCATCAGGTAGTTGGTGGGGTAACCGG
>F0OV55004IKY4M
TAGTATCAGCAGAGTTTGATCCTGGCTCAGATTGAACGCTGGCGGCATGCTTAACACATGCAAGTCGAACGGTAACAGGGGCTTCGGCCCGCTGACGAGTGGCGGACGGGTGAGTAACGCGTAGGAATCTGCCTAGTAGTGGGGGACAACCTGGGGAAACCCAGGCTAATACCGCATACGCCCTAAGGGGGAAAGACTTCGGTCGCTATTGGATGAGCCTGCGTTGGATTAGCTTGTTGGTGGGGTAAAGGCCTACCAAGGCGACGATCCA
>F0OV55004JGBK2
TAGTATCAGCAGAGTTTGATCCTGGCTCAGAACGAACGCTGGCGGCAGGCTTAACACATGCAAGTCGAACGGCTGTAGCAATACAGCAGTGGCAGACGGGTGAGTAACACGTGGGAACCTTCCTAGGGGTACGGAACAACTCAGGGAAACTTGAGCTAATACCGTATACGTCCGTGAGGAGAAAGATTTATCGCCCTTAGACGGGCCCGCGTCGGATTAGGTAGTTGGTGGGGTAACGGCCTACCAAGCCTACGATCCGTAGCTGAT
>F0OV55004IT7AC
TAGTATCAGCAGAGTTTGATCCTGGCTCAGGACGAACGCTGGCGGCGTGCCTAACACATGCAAGTCGAGCGGGGACATTAGGAGAAGTAATTCACCTTTTGTTCTAGCGGCGGACGGGTGAGTAACGCGTGAGTAACCTGTCCTTGTCTGGGGGATAAGGAGCCGAAAGGCTCTCTAATACCGCATGAGACCACGGAATCACATGGTTCTGGGGTCAAAGGAGTAATCCGGACAAGGGTGGGCTCGCGTCTGATTAGCTAGTTGGG
>F0OV55004IIJTV
TAGTATCAGCAGAGTTTGATCCTGGCTCAGATTGAACGCTGGCGGCATGCCTTACACATGCAAGTCGAACGGTCTCTTCGGAGGCAGTGGCAGACGGGTGAGTAACGCGTGGGAATCTACCTAGTTCTACGGAACAACAGTTGGAAACGACTGCTAATACCGTATACGCCCTACGGGGGAAAGATTTATCGGAATTAGATGAGCCCGCGTAAGATTAGCTAGTTGGTGAGGTAATGGCTCACCAAGGCGACGATCTTTAG
>F0OV55004IUV04
TAGTATCAGCAGAGTTTGATCCTGGCTCAGATTGAACGCTGGCAGTATGCTTAACACATGCAAGTCGAACGGTAACAGGCCCTTCGGGGTGCTGACGAGTGGCGGACGGGTGAGTAACGCGTGGGAATCTGCCTAGTAGTGGGGGATAGCCCGGAGAAATCCGGATTAATACCGCATACGCCCTACGGGGGAAAGCAGGGGATCTTCGGACCTTGCGCTATTAGATGAGCCCGCGTCTGATTAGCTTGTTGGTGGGGTAATGG
>F0OV55004I02Y2
TAGTATCAGCAGAGTTTGATCCTGGCTCAGAACGAACGCTGGCGGCGTGCTTAACACATGCAAGTCGAACGCGAAAGGGACTTCGGTCCTGAGTAAAGTGGCGCACGGGTGAGTAACACGTGGATAATCTACCCGATGGACCGGGATAACACTTCGAAAGGGGTGCTAATACCGGATAAGCCCACAGGCTCTTTGGAGTTTGCGGGAAAAGGTGGGGACCTTCGGGCCTACTGTCATTGGATGAGTCCGCGGCCCATTAGCTAGTTGGTAGGGTAATGG
>F0OV55004IKRA1
TAGTATCAGCAGAGTTTGATCCTGGCTCAGGATGAACGCTGGCGGCGTGCTTAACACATGCAAGTCGAACGAGGTCCAACCTTCGGGTGAAGACCGAGTGGCGAACGGGTGAGTAACACGTGGGGAACCTGCCCTTCTCTCTGGGATAACGTCGAGAAATCGTCGCTAATACCGGATACTCCTTGCGGACCGCATGGTCTGCTCGGGAAAGCTCCGGCGGAGATGGATGGCCCCGCGGCCCATTAGCTAGTTGGTGAGGTAACGG
>F0OV55004IXCVA
TAGTATCAGCAGAGTTTGATCCTGGCTCAGATTGAACGCTGGCGGCATGCTTAACACATGCAAGTCGAACGGTAACAGGGGCTTCGGCCCGCTGACGAGTGGCGGACGGGTGAGTAACGCGTAGGAATCTGCCTAGTAGTGGGGGACAACCTGGGGAAACCCAGGCTAATACCGCATACGCCCTAAGGGGGAAAGACTTCGGTCGCTATTGGATGAGCCTGCGTTGGATTAGCTTGTTGGTGGGGTAAAGGCCTACCAAGGCGACGATCCA
>F0OV55004ID2SF
TAGTATCAGCAGAGTTTGATCCTGGCTCAGAACGAACGCTGGCGGCAGGCCTAACACATGCAAGTCGAGCGCTCGCCTTCGGGCGGGAGCGGCGGACGGGTGAGTAACGCGTGGGAACGTGCCCAAAGGTACGGAACAACAGTTGGAAACGACTGCTAATGCCGTATGTGCCCTACGGGGGAAAGATTTATCGCCTTTGGATCGGCCCGCGTCGGATTAGGTAGTTGGTAGGGTAACGGCCCACCAAGCCGACGATCCGTACCTGGTTTGAGAGG
>F0OV55004IIYC4
TAGTATCAGCAGAGTTTGATCCTGGCTCAGATTGAACGCTGGCGGCATGCCTTACACATGCAAGTCGAACGGTAACAGGTCTTCGGATGCTGACGAGTGGCGAACGGGTGAGTAATACATCGGAACGTGCCCGATCGTGGGGATAACGAGGCGAAAGCTTTGCTAATACCGCATACGATCTACGGATGAAAGCGGGGGATCTTCGGACCTCGCGCGGACGGAGCGGCCGATGGCAGATTAGGTAGTTGGTGGGAA
>F0OV55004H58M5
TAGTATCAGCAGAGTTTGATCCTGGCTCAGAACGAACGTTAGCGGCGTGCTTAACACATGCAAGTCGAACGAGAAAGTATCTTCGGATATGAGTAGAGTGGCGCACGGGTGAGTAACACGTGGGTAATCTGCCCTTTGGAGGGGGACAACATCTGGAAACGGATGCTAATACCGCATAAGTCGTCTTCGGACGGGAAAGGTGGCTTCGGCTACCGCCAGAGGATGAGCCCGCGGCCCATCAGCTAGTTGGCAGGGTAATGG
>F0OV55004JHKTM
TAGTATCAGCAGAGTTTGATCCTGGCTCAGAATCAACGCTGGCGGCGTGCCTAACACATGCAAGTCGAACGAGAAAGTGGGGCTTGCTCCACGAGTAAAGTGGCAAACGGGTGAGTAACACGTGAACAACCTACCCTCGAGTGGGGAATAACACCGCGAAAGCGGTGCTAATACCGCATAACATCCCGGGGTCGCATGGTCCTGGGATCAAAAGCGCAAGTTGCTTGAGGAGGGGTTCACGGCTGATTAGCTAGTTGGTGAGG
>F0OV55004IRLX6
TAGTATCAGCAGAGTTTGATCCTGGCTCAGGATGAACGCTAGCGGGAGGCTTAACACATGCAAGTCGGACGGAAACGATAGATTAGCTTGCTATTCTAGGCGTCGAGTGGCGGACGGGTGAGTAACGCGTGGGAATCTACCCTATAGTTGGGGACAACATATGGAAACGTATGCTAATACCGAATATGCTCTACGGAGTAAAGGAGCCCTCTTCTTGAAAGGTTTCGCTATAGGATGAGCCCGCGTAGGATTAGCTAGTTGG
>F0OV55004ITQ7I
TAGTATCAGCAGAGTTTGATCCTGGCTCAGGATGAACGCTAGCGGTAGGCTTAACACATGCAAGTCGAGGGGTAACGCTATCTTCGGATAGGCGACGACCGGCGCACGGGTGAGTAACGCGTATGCAACCTACCTGAAGCAGGAAAATAGCCCCCGGAAACGGGGATTAATGTTCCATAATGTTTGGGCACTGCCTGGTGCTCAAACCAAAGCTCCGGCGGCTTCAGATGGGCATGCGTGACATTAGTTTGTTGGTGAGG
>F0OV55004IB19K
TAGTATCAGCAGAGTTTGATCCTGGCTCAGGATGAACGCTAGCGGGAGGCTTAACACATGCAAGTCGAGGGGCAGCACGGACTTCGGTCTGGTGGCGACCGGCGCACGGGTGCGTAACGCGTATGCAACCTGCCTTATACAGGAGGATAGCCCATGGAAACGTGGATTAATACTCCATAGTATCAATGAATCGCATGGTTTATTGATTAAAACTTTGGTGGTATAAGATGGGCATGCGTAAGATTAG
>F0OV55004I955Z
TAGTATCAGCAGAGTTTGATCCTGGCTCAGATTGAACGCTGGCGGCAGGCCTAACACATGCAAGTCGAGCGGCAGCACGGGAAGCTTGCTTCCTGGTGGCGAGCGGCGGACGGGTGAGTAATGCATAGAAATCTGCCCAGTAGTGGGGGATAACCTGGGGAAACCCAGGCTAATACCGCATACGTCCTACGGGAGAAAGCAGGGGATCTTCGGACCTTGCGCTATCGGATGAGTCTATGTCGGATTAG
>F0OV55004IZ2JW
TAGTATCAGCAGAGTTTGATCCTGGCTCAGGACGAACGCTGGCGGCGTGCCTAACACATGCAAGTCGAGCGGGGTAAATTGAGTGGTTTTCCACGAGATTTACCCAGCGGCGGACGGGTGAGTAACACGTAGGCAACCTACCCACCACACGGGGATAGCCCTGGGAAACCGGGGGTAACACCCGATACCTTTACTGGTCGCATGGCTGGTAAAGAAAGCGATTTAGCGGTGGTGGATGGGCCTGCGGCCCATCAGCTAGTTGGCGGGGTAACGGCCACCAAGGCG
>F0OV55004IWO5F
TAGTATCAGCAGAGTTTGATCCTGGCTCAGGACGAACGCTGGCGGCGTGCTTAACACATGCAAGTCGAGCGGAAAGGCTCCTTCGGGGGTACTCGAGCGGCGAACGGGTGAGTAACACGTGAGTAATCTGCCCTTGGCTTCGGGATAGCCACCGGAAACGGTGATTAATACCGGATATGACCACTCTAGGCATCTAGTGGTGGTGGAAAGTTTTTCGGCCAGGGATGTGCTCGCGGCCTATCAGCTTGATGGTGAGGTAA
>F0OV55004IJHNC
TAGTATCAGCAGAGTTTGATCCTGGCTCAGAGTGAACGCTGGCGGCGTGCTTAACACATGCAAGTCGAACGAGAACGGGACATAGCTTGCTATGTTTGTCAGCTAAGTGGCGGACGGGTGAGTAATGTATAGCTAATGTACCCCTTGGAGGGGGATAACAGTTGGAAACGGCTGCTAATACCCCATACTCCTTCTATCTTAATGGTAGTTGGGAAATGTTTTTTCGCCAAGGGATCGGGCTATATGGTATCAGTTAGTTGGTG
>F0OV55004IZ8SZ
TAGTATCAGCAGAGTTTGATCCTGGCTCAGGACGAACGCTGGCGGCGTGCCTAATACATGCAAGTCGAACGGAGGTCGCCACGCGGATCTCTTCGGAGAGAAGCGTGGCCATACCTCAGTGGCGAACGGGTGAGTAACACGTGGGTAACCTGCCTGTAAGTCGGGGATAACTGCGGGAAACCGCAGCTAATACCGGATAAGTCGGGAGGTTCGCATGAACCTTTCGGTAAAGGAGCTACGGTTCCGCTTACAGATGGGCCCGCGGCGCA
>F0OV55004JX0FE
TAGTATCAGCAGAGTTTGATCCTGGCTCAGGACGAACGCTGGCGGCGTGCTTAACACATGCAAGTGGAGCGACGAACCAGGCTTCGGCCTGGGGCAGAGCCGCGAACGGGTGAGTAACACGTGGGTAACGTGCCCCAATGATCGGGACAACCCGGGGAAACCCGGGCTAATACCGAATGTGCTCCCCTCACACCAGTGAGGGGTGGAAAGGAAGCTTCGGCCTCCGCATTGGGATCGGCCCGCGGCCCATTAGCTTGTTGGTGAGGTAACGGCT
>F0OV55004IWKVB
TAGTATCAGCAGAGTTTGATCCTGGCTCAGATTGAACGCTGGCGGCATGCCTTACACATGCAAGTCGAGCGGCAGCGCGGGGGCAACCCTGGCGGCGAGCGGCGAACGGGTGAGTAATACATCGGAACGTGTCCAGTAGCGGGGGATAACCTGTCGAAAGATAGGCTAATACCGCATACGACCTACGGGTGAAAGCGGGGGACCGCAAGGCCTCGCACTATTGGAGCGGCCGATGTCGGATTAGCTAGTTGGCGGGGTAACGG
>F0OV55004IERZA
TAGTATCAGCAGAGTTTGATCCTGGCTCAGATTGAACGCTGGCGGCATGCCTAACACATGCAAGTCGAACGGTAACAGGCCTTCGGGCGCTGACGAGTGGCGGACGGGTGAGTAATGCATAGGAATCTGCCCAGTAGTGGGGGACAACTACCGGAAACGGTAGCTAATACCGCATACGCCCTACGGGGGAAAGTGGGGGACCTTCGGGCCTCACGCTATTGGATGAGCCTATGTCAGATTAGCTAGTTGGTGGGGTAAAGGCCT
>F0OV55004JKXEE
TAGTATCAGCAGAGTTTGATCCTGGCTCAGGATTAACGTTGGCAGCGTGCCTAACACATGCAAGTCGAGCGATATAGCGGCAGACGAGAGAGTACAAGCAAGGAACGTACCCCCGAGTGAAGGATAGCCACCCGAAAGGGTGGGTAATCCTGCATAACGTCGAAAGACCAAAGTCTTCGGACGCTTGGGGAGCGGCCTTGCTCCTATCAGCTAGTTGGTGAGGTAAAGGCCCACCAAGGCGATGACGGGTAGCTGGCCCGAGG
>F0OV55004H48RC
TAGTATCAGCAGAGTTTGATCCTGGCTCAGAGTGAACGCTGGCGGCGTGCTTAACACATGCAAGTCGAACGAGAACGGGACATAGCTTGCTATGTTTGTCAGCTAAGTGGCGGACGGGTGAGTAATGTATAGCTAATGTACCCCTTGGAGGGGGATAACAGTTGGAAACGGCTGCTAATACCCCATACTCCTTCTATCTTAATGGTAGTTGGGAAATGTTTTTTCGCCAAGGGATCGGGCTATATGGTATCAGTTAGTTGGTGG
>F0OV55004H8TC4
TAGTATCAGCAGAGTTTGATCCTGGCTCAGAACGAACGCTGGCGGCAGGCTTAACACATGCAAGTCGAACGCCCCGCAAGGGGAGTGGCAGACGGGTGAGTAACGCGTGGGAATCTACCTAGTTCTACGGAACAACTGAGGGAAACTTCAGCTAATACCGTATACGCCCTACGGGGGAAAGATTTATCGGAATTAGATGAGCCCGCGTTGGATTAGCTAGTTGGTGAGGTAATGGCTCACCAAGGCGACGATCCATAGCTGGT
>F0OV55004IB4D8
TAGTATCAGCAGAGTTTGATCCTGGCTCAGGATGAACGCTAGCGGCAGGCCTAACACATGCAAGTCGAGGGGTAACAGGAGTAGCAATACTTGCTGACGACCGGCGCACGGGTGAGTAACGCGTATGCAACCTACCCTTAACTGGGGAATAGCCCGAAGAAATTCGGATTAATGCCCCATAATACTGTATTGAAGCATTTCAGTGCATTTAAAACTCCGGTGGTTAAGGATGGGCATGCGTGACATTAGCTAGTTGG
>F0OV55004IET5T
TAGTATCAGCAGAGTTTGATCCTGGCTCAGGATGAACGCTGGCGGCGTGCCTAACACATGCAAGTCGAGCGATAAACAGTGGATGGAATTCTTCGGAAGGAAAGAAACTGTTGAAAGCGGCGGACGGGTGAGTAACGCGTGGGCAACCTGCCCTATACAGGGGGATAGCCACTGGAAACGGTGATTAATACCCCATGACACCTTAACCTCGCATGAGGAGAGGGTCAAAGATTATATCGGTATAGGATGGGCCCGCGT
>F0OV55004ICUYG
TAGTATCAGCAGAGTTTGATCCTGGCTCAGGATGAACGCTGGCGGCGTGCCTAATACATGCAAGTCGAACGCACTAGTTTACTAGTGAGTGGCGAACGGGTGAGTAACACGTAGGTAACCTGCCCTTAAGACGAGGATAACCGTTGGAAACGATGGCTAAGACTGGACAGGAACATTGAAGGCATCTTTGATGTTTTAAAAGACCTAGCAATAGGTATGCTTAAGGAGGGGCCTGCGGCGCATTAGTTAGTTGGTGAGGTGAAGG
>F0OV55004H9R0I
TAGTATCAGCAGAGTTTGATCCTGGCTCAGGACGAACGCTGGCGGCGTGCCTAATACATGCAAGTCGAGCGGGGCTGTCTGCGTGAGGCCTTCGGGCGGATCGCAGGGAGCCCAGCGGCGAACGGGTGCGTAACACGTGGGCAACCTGCCCCGAGGACCGGGATAACTCCGGGAAACCGGAGCTAATACCGGATAGGACGGCGGACCGCATGGTCCGCCGTGGAAAGGCGGCGCGAGCTGCCACCTCGGGATGGGCCCGCGGCCCATTAG
>F0OV55004INJF2
TAGTATCAGCAGAGTTTGATCCTGGCTCAGGACGAACGCTGGCGGCGTGCCTAACACATGCAAGTCTACTCAGCAATGGGTGGCGAACGGGTGAGTAACGCGTAGACAATCTGCCCTTTAATCACGGATAACCTAGTGAAAACTGGACTAAAACGGGATGTGGTCGCGATATGGCATCATAAGCGATCAAAGACGTAGTCGTTAAAGGAGGAGTCTGCGTAACATTAGCTAGTTGGTAAGGTAACGGCTTACCAAGGCGACG
>F0OV55004INFDQ
TAGTATCAGCAGAGTTTGATCCTGGCTCAGAACGAACGTTAGCGGCGCGCTTAACACATGCAAGTCGAACGAGAAAGCACCTTCGGGTGTGAGTAGAGTGGCGCACGGGTGAGTAACACGTGGGTGTCTACCCTCTGGCGGGGGACAACAGCTGGAAACGGCTGCTAATACCGCATAAGTCCGCTTCGGCGGGGAAAGGTGGCTTCGGCTATCACCAGAGGATGGGCCCGCGTCCCATCAGCTAGTTGGTAAGGTAAAGGCTTACCAAGG
>F0OV55004IC4IX
TAGTATCAGCAGAGTTTGATCCTGGCTCAGAATGAACGCTGGCGGTAGGCTTAACACATGCAAGTCGGACGGTAGCAGGAATATTGCTTGCAATATTTGCTGACGAGTGGCGGACGGGTGAGTAATGCCTGGGAATCTACCCTATAGTTGGGGACAACGTATGGAAACGTACGCTAATACCGAATATGCTCTAAGGAGTAAAGCGGGGGATCTTCGGACCTCGCGCTATAGGATGAGCCCAGGTGAGATTAG
>F0OV55004IXG81
TAGTATCAGCAGAGTTTGATCCTGGCTCAGGATGAACGCTAGCGGCAGGCTTAACACATGCAAGTCGAGGGGTAACAGGGGAGCAATCTCGCTGACGACCGGCGCACGGGTGAGTATCGCGTTTGTAACCTACCTATAGCTGGGGCATAGCTTCCGGAAACGGAAATTAATACCCCATAATATCATAGATTCGCATGTTTTTATGATTAAAGTTCTGACGGCTATAGATGGGCATGCGTGACATTAG
>F0OV55004IQ15J
TAGTATCAGCAGAGTTTGATCCTGGCTCAGAACGAACGCTGGCGGCGTGCTTAACACATGCAAGTCGAACGCGAAAGGGACCTTCGGGTCCTGAGTAAAGTGGCGCACGGGTGAGTAACACGTGGATAATCTACCCGGTGATCTGGGATAACATTCCGAAAGGAGTGCTAATACCGGATAAGCCCACGGGCTCTTCGGAGCTTGCGGGAAAAGGTGGGGACCTTCGGGCCTACTGTCATTGGATGAGTCCGCGGCCCATTAGCTAGTTGGTAGGG
>F0OV55004I4AQ6
TAGTATCAGCAGAGTTTGATCCTGGCTCAGATTGAACGCTGGCGGAATGCTTTACACATGCAAGTCGAACGGCAGCACGGGTGCTTGCACCTGGTGGCGAGTGGCGAACGGGTGAGTAATGCGTCGGAACGCGCCGAGTAGTGGGGGATAACGCGGCGAAAGTTGTGCTAATACCGCATACGCCCTGAGGGGGAAAGTGGGGGATCGCAAGACCTCACGTTATTCGAGCGGCCGACGTCTGATTAGCTAGTTGGTGGGG
>F0OV55004IW6XM
TAGTATCAGCAGAGTTTGATCCTGGCTCAGGTTTAACGCTAGCGACGTGCCTAAGGTATGCAAGTCGAACGATAAGCCATCTTCGGATGGTGGACAGTGGCAGACGGCTGAGTAACACGTGGGAATCTTCCCAAAACTCAAGTATAGCTCATCGAAAGGTGGGGTAATCCTTGATGGTCCCTTCGGGGTAAAGCTTCGGCGGTTTTGGATGAGCCCGCGTCCTATCAGGTTGTTGGTGGGGTAATTGCCTACCAAGCCTATGACGGGTAG
>F0OV55004IA1RA
TAGTATCAGCAGAGTTTGATCCTGGCTCAGGATGAACGCTGGCGGCATGCCTAATACATGCAAGTCGAACGAATTGACCTTCGGGTCAGTTAGTGGCGAACGGGTGAGTAACACGTAGATAACCAACCCTAAAGACGAGGATAACCCGGGGAAACCTGGACTAATACTGGATAGGAGCTATTTTCAAAAGAGGATAGTTTTAAAGATGCCTTAAAGCATCGCTATAGGCTGGGACTGCGTCGCATTAGCTAGTTGGTGGAGTAACGG
>F0OV55004H6XO7
TAGTATCAGCAGAGTTTGATCCTGGCTCAGATTGAACGCTGGCGGCAGGCCTAACACATGCAAGTCGAGCGGATGAGGGTAGCTTGCTACCTGATTCAGCGGCGGACGGGTGAGTAATGCCTAGGAATCTGCCCGATAGTGGGGGACAACGTTTCGAAAGGAACGCTAATACCGCATACGTCCTACGGGAGAAAGCAGGGGACCTTCGGGCCTTGCGCTATCGGATGAGCCTAGGTCGGATTAGCTAGTTGGTGGGGTAAAGG
>F0OV55004IJ1B6
TAGTATCAGCAGAGTTTGATCCTGGCTCAGAACGAACGCTGGCGGCGTGCTTAACACATGCAAGTCGTACGAGAAAGTTTCCTTCGGGAGATGAGTAGAGTGGCGCACGGGTGAGTAACACGTGGATAATCTGCCCAATGGACCGGGATAACACTTCGAAAGGGTGCTAATACCGGATAAGCCCACAGGCTCTTCGGAGCTTGCGGGAAAAGGTGGGGACCTTCGGGCCTGCCGTCATTGGATGAGTCCGCGGCCCATTAG
>F0OV55004IN75J
TAGTATCAGCAGAGTTTGATCCTGGCTCAGGATGAACGCTAGCGGTGCGCCTAACACATGCAAGTCGAGCGATATAGCGGCGAACGGGTGAGTAACACGTTGGAACCTGCCTCGAACTCAGGGATAGCCATCCGAAAAGATGATTAATACCGGATAGTCCCGAAAGGGTAAAGATTTTTCGGTTCGAGAGGGGCCTGCGGCCTATCAGCTAGTTGGTAAGGTAATGGCTTACCAAGGCTATGACGGGTAACTGGTGTGAGAG
>F0OV55004IY1AV
TAGTATCAGCAGAGTTTGATCCTGGCTCAGGACGAACGCTGGCGGCGTGCCTAATACATGCAAGTCGAGCGGGGCTGTCTGCGTGAGGCCTTCGGGCGGATCGCAGGGAGCCCAGCGGCGAACGGGTGCGTAACACGTGGGCAACCTGCCCCGAGGACCGGGATAACTCCGGGAAACCGGAGCTAATACCGGATAACACCGAAAACCGCATGGTTTTCGGTTGAAAGGCGGCATTAGCTGTCACTGCAGGATGGGCCCGCGGCGCA
>F0OV55004I3RD4
TAGTATCAGCAGAGTTTGATCCTGGCTCAGAGCGAACGCTGGCGGCGTGCCTAGCACATGCAAGTCGAACGGACTCGGGGGGCAACTCCTGAGTTAGTGGCGGACGGGTGAGTAACACGTGGGTCATCTCCCCCCGAGTGAGGAATAAGCCTGCGAAAGCGGGTCTAATACCGCATAACACTCCGGGACACAAGTCTTCGGAGTCAAAGCCGCAAGGCGCTTGGGGATGAGCCTGCGTCCTATTAGCTAGTTGGTAGGGTAA
>F0OV55004JN35N
TAGTATCAGCAGAGTTTGATCCTGGCTCAGGATAAACGCTGGCGGCGTGCCTTACGCATGCAAGTCGAACGATTCTGATTTATCAGTTTAGTGGCAAACGGGTGAGTAACACGTAAGTAACCTGCCCTTGAGTGGGGGATAGCCTCGGGAAACCGGGGTTAATACCGCGTAACATAGTAGAGGTAATGCATTACTATTAAAGCTTTCGAGCGCTTAAGGAGGGGCTTGCGGCCGATTAGCTAGTTGGTGGGGTAAAGGCTTACCAAGGCAGTGATCGG
>F0OV55004H4PZZ
TAGTATCAGCAGAGTTTGATCCTGGCTCAGGATGAACGCTAGCGGGAGGCTTAACACATGCAAGTCGAGCGGGATTCACCTTCGGGTGATGAGAGCGGCGAACGGGTGCGTAGCGCGTATACAACCTGCCCTATACAGGGGGATAGCCACTGGAAACGGTGATTAATACCCCATGACACCTTAACCTCGCATGAGGAGAGGGTCAAAGATTATATCGGTATAGGATGGGCCCGCGTCTGATTAGCTAGTTGGTAAA
>F0OV55004ITO7D
TAGTATCAGCAGAGTTTGATCCTGGCTCAGAACGAACGTTAGCGGCGTGCTTAACACATGCAAGTCGAACGGGAAAGTATCTTCGGATATGAGTAGAGTGGCGCACGGGTGAGTAACACGTGGGTAACCTACCCTTTGGAGGGGGACAACATCTGGAAACGGATGCTAATACCGCATAAGTCGTCTTCGGACGGGGAGGGTGGCTTCGGCTACCGCCAGAGGATGGGCCCGCGTCCCATCAGCTAGTTGGTAAGGTAACGGCTTACCAAGGCAACGACGGG
>F0OV55004JXX3B
TAGTATCAGCAGAGTTTGATCCTGGCTCAGAACGAACGCTGGCGGCGTGTCTTAAGCATGCAAGTCGGGCGGCAAGGCGGGGCAACCCGCCCTAGAGCGGCGGACTGGTGAGTAACACGTGGGTGATCTGCCCTTGGATTGGGGATAGCCATTAGAAATAGTGGGTAATACCGAATAAGTCCGCGAGGTTGCGACCTTGCGGGGAAAGGCGCTACGGCGCCGTCCGAGGATGAGCCCGCGGCCCATTAGCTAGTTGGCGGGGTAATGG
>F0OV55004ISA91
TAGTATCAGCAGAGTTTGATCCTGGCTCAGGGTGAACGCTGGCGGCGTGCTTGACACATGCAAGTCGAACGGTATGTGGCAACACATAGAGTGGCGAACGGGTGAGTAACACGTGGGAACGTACCTTCTGCAGGGGGATAACTGACCGAAAGGACAGCTAATACCGCATAAGACCGAGAGGAGAAAGGTGCAACAGCATCGGCGGAGGAGCGGCCCGCGGACCATCAGCTAGTTGGTGGGGTAAGAGCCTACCAAGG
>F0OV55004IV8K7
TAGTATCAGCAGAGTTTGATCCTGGCTCAGAATGAACGCTGGCGGCGTGCCTAACACATGCAAGTCGTACGAGAAAGGGGCTTCGGCCCTGAGTAGAGTGGCGCACGGGTGAGTAACGCGTGGGTAATCTCCCCTTGGATTTGGGATAACTCTGCGAAAGTGGAGCTAATACCGGATAGTCTGGCTTTAATTGATAAGTCGGTAAAGGATGCCTCTGCATATGCATTCGTCCAAGGATGAGCCCGCGT
>F0OV55004JP1IV
TAGTATCAGCAGAGTTTGATCCTGGCTCAGATTGAGCGCTGGCGGAATGCTTTACACATGCAAGTCGGGCGGCAGCATGGACTTCGGTCTGATGGCGAGCGGCGAACGGGTGAGTAATGCATCGGAACGTACCCAGCCGTGGGGGATAACTACGCGAAAGCGTAGCTAATACCGCATACGTCCTACGGGAGAAAGCAGGGGATCGCAAGACCTTGCGCGATTGGAGCGGCCGATGTCTGATTAG
>F0OV55004IVNG2
TAGTATCAGCAGAGTTTGATCCTGGCTCAGGACGAACGCTGGCGGCGTGCCTAACACACGCAAGTCGAGCGGTATTGGGAAGCTTGCTTTCCAATATAGCGGCGGACGGGTGAGTAACACGTAGGCAACCTGCCCT
>F0OV55004IXKI2
TAGTATCAGCAGAGTTTGATCCTGGCTCAGGATGAACGCTGGCGGCGTGCCTAACACATGCAAGTCGAGCGAGAATTGATGGAATGCGGACTTCGGTCCAAGTGAAGTCGAGGAAAGCGGCGGGCGGGTGAGTAACGCGTGGGTAACCTGCCCCATACAATGGGATAGCCACTGGAAACGGTGATTAATACCATATGATGCTTTAAAATCGCATGATTTAAAAGCTAAAGATTTATCGGTATGGGATGGACCCGCG
>F0OV55004IDDGA
TAGTATCAGCAGAGTTTGATCCTGGCTCAGGACGAACGCTGGCGGCGTGCCTAATACATGCAAGTCGAGCGGACCGAAGGGAGCTTGCTCCTTTAGGTTAGCGGCGGACGGGTGAATAACACGTGGGCAACCTGCCCTGCAGACTGGGATAACTTCGGGAAACCGGAGCTAATACCGGATAACACCGAAAATCGCATGGTTTTCGGTTGAAAGGCGGCTTTTAGCTGTCACTGCAGGATGGGCCCGCGGCGCATTAGCTAGTTGGTG
>F0OV55004IHKZD
TAGTATCAGCAGAGTTTGATCCTGGCTCAGAGCGAACGTTGGCGGCGTGCTTAACACATGCAAGTCAAGGGGGAAAGTTTCTTCGGAAATGAGTACACCGGCGCACGGGTGCGTAACACGTGAGTAATCAACCCCCCAGCCTGGGATAACTCGCCGAAAGGCGTGCTAATACCGGATGGCCAGTCACTTCCTGCGGGTGGTGCCTGTAAAGATGGTCATGCTGTCACTGGGGGACGAGCTCGCGTCCCATTAGCTAGTAGG
>F0OV55004IG34S
TAGTATCAGCAGAGTTTGATCCTGGCTCAGATTGAACGCTGGCGGCATGCCTTACACATGCAAGTCGAACGGCAGCACGGGGGCAACCCTGGTGGCGAGTGGCGAACGGGTGAGTAATGCATCGGAACGTGCCCCGTAGCGGGGGATAACCAGTCGAAAGATTGGCTAATACCGCATACGCTCCATGGAGGAAAGCAGGGGATCGCAAGACCTTGCACTATGGGAGCGGCCGATGCCCGATTAG
>F0OV55004ID6K5
TAGTATCAGCAGAGTTTGATCCTGGCTCAGAACGAACGCTGGCGGCGTGCTTAACACATGCAAGTCGAACGTGAAAGGGACTTCGGTCCTGAGTAAAGTGGCGCACGGGTGAGTAACACGTGGATAATCTACCCGATGGACCGGGATAACACTTCGAAAGGGGTGCTAATACCGGATAAGCCCACAGGCTCTTTGGAGTTTGCGGGAAAAGGTGGGGACCTTCGGGCCTACTGTCATTGGATGAGTCCGCGGCCCATTAGCTAGTTGGTAGGGTAATGG
>F0OV55004ITXNI
TAGTATCAGCAGAGTTTGATCCTGGCTCAGGACGAACGCTGGCGGCGTGCCTAACACATGCAAGTCGAGCGGAGAGGTGGAGCAGCTTGCTGCGAAGCATCTTAGCGGCGGACGGGTGAGTAACGCGTGGGCAACCTGCCTTACAGAGGGGGATAACAGTGCGAAAGCACTGCTAATACCGCATAACATTCAACTGTCGCATGACGGATGAATCAAAGGAGCAATCCG
>F0OV55004H4JHF
TAGTATCAGCAGAGTTTGATCCTGGCTCAGAATGAACGCTGGCGGCGTGGATTAGGCATGCAAGTCGAACGAGAAAGTGAAATTTATTTCGCGAGTAGAGTGGCGAACGGGTGAGTAACACGTGGGAACGTACCCTACGCAGGGGGATAACTGACCGAAAGGACAGCTAATACCGCATAAGACCGAAAGGTGAAAGGTGCAAATGCATCGGCGAAGGAGCGGCCCGCGGACCATCAGCTAGTTGGTGGGGTAAGAGCCTACCAAGGCG
>F0OV55004INFOR
TAGTATCAGCAGAGTTTGATCCTGGCTCAGAATGAACGCTGGCGGCGTGCTTAACACATGCAAGTCGAACGAGAAAGGGATTGCTTGCAGTCCCGAGTAGAGTGGCGCACGGGTGAGTAACACGTAGATAATCTGCCTTCAAGCCTGGGATAACTATTCGAAAGGGTAGCTAATACCGGATAAAGTCGATCTACACAAGTAGATTGACGAAAGATTGCCTCTTCTTGAAAGCAATTGTTTGGAG
>F0OV55004H81M5
TAGTATCAGCAGAGTTTGATCCTGGCTCAGGATGAACGCTGGCGGCGTGCCTAACACATGTAAGTCGAACGATGAAGCCCGCTTTTAGTGGGTGGATTAGTGGCGAACGGGTGAGTAACACGTAGGTGACCTGCCCTAGAGAGGAGAATAACCATGCGAAAGCGTGGCTAATACTCCATACGCTCGGTTATTCGTTTAGCCGAGTAAAGCTACGGCGCTCTGGGAGGGGCCTGCGGCCCATCAGCTAGTTGGTAGGGTAATGG
>F0OV55004ID2F9
TAGTATCAGCAGAGTTTGATCCTGGCTCAGAACGAACGCTGGCGGCAGGCCTAACACATGCAAGTCGAGCGAGATCTTCGGATCTAGCGGCGGACGGGTGAGTAACGCGTGGGAACGTACCCTCTTCTGCGGGATAGCCACTGGAAACGGTGAGTAATACCGCATACGCCCTTCGGGGAAGATTTATCGGAGGAGGATCGGCCCGCGTTGGATTAGGTAGTTGGTGGGGTAATGGCCTACCAAGCCTACGATCCATAGCTGGTTTTAGAGG
>F0OV55004I1WPL
TAGTATCAGCAGAGTTTGATCCTGGCTCAGGACGAACGCTGGCGGCGTGCTTAACACATGCAAGTCGAACGGTCTGGCATTGAAAGCTTGCTGGATATGCCAGATAGTGGCGGACGGGTGAGTAACGCGTGAATACCTGTCCATCGGAGGGGGACAACGGCTGGAAACGGCCGCTAATACCGCGTAAGCCGAGAGGTGAAAGGTTCTCTTCGGGGAGCCGCCGATGGGATGGTTCGCGTCCTATCAGCTAGTTGGTGGGG
>F0OV55004I6W1V
TAGTATCAGCAGAGTTTGATCCTGGCTCAGGATGAACGCTAGCGGGAGGCTTAACACATGCAAGTCGAACGGCAGCGCGGGGAGCTTGCTCCCTGGCGGCGAGTGGCGGACGGGTGAGTAACGCATAGGAATCTGCCCAGTAGCGGGGGATAGCCCGGGGAAACCCGGATTAATACCGCATACGCCCTACGGGGGAAAGCAGGGGATCTTCGGACCTTGCACTATTGGATGAGCCTATGTCTGATTAGCTTGTTGGTGGGGTAACGG
>F0OV55004H51O2
TAGTATCAGCAGAGTTTGATCCTGGCTCAGGACGAACGCTGGCGGCGTGCCTAACACATGCAAGTCGAACGAGGCCACCCTTCGGGGTGAGTCGAGTGGCGGACGGGTGAGTAACACGTGAGCAACCTATCCTTGTGCGGGGGACAACCGGGGGAAACTCCGGCTAATACCGCATGGGCCGGAGCCTCGAGTGGGGCGCCGGGGAAAGATGGCCTCTTTACAATGCTATCGCGCAGGGAGGGGCTCGCGGGCTATCAGCTAGTTGGTG
>F0OV55004IFSTU
TAGTATCAGCAGAGTTTGATCCTGGCTCAGGACGAACGCTGGCGGCGTGCCTAATACATGCAAGTCGAGCGGACCGATGGGAGCTTGCTCCTTTAGGTTAGCGGCGGACGGGTGAGTAACGCGTGGGCAACCTGCCCTATACAGGGGGATAGCCACTGGAAACGGTGATTAATACCCCATGACACCTTAACCTCGCATGAGGAGAGGGTCAAAGATTATATCGGTATAGGATGGGCCCGCGTCTGATTAGCTAGTTGGTAAGG
>F0OV55004IDARL
TAGTATCAGCAGAGTTTGATCCTGGCTCAGAACGAACGCTGGCGGCGTGCTTAACACATGCAAGTCGAACGAGAAAGGGATCTTCGGATCCTGAGTAAAGTGGCAAACGGGTGAGTAACACGTGAGTAACCTCCCCCAGATTTTGGAATAACAACTTGAAAAGGTTGCTAATACCAAATAACATTCTCAGATGGCATCATCAGGGAATCAAAGATGGCCTCTCCATGGAAGCTGTCGATAAGGGATGGGCTCGCG
>F0OV55004IOQ8C
TAGTATCAGCAGAGTTTGATCCTGGCTCAGAACGAACGCTGGCGGCAGGCCTAACACATGCAAGTCGAGCGAGATCTTCGGATCTAGCGGCGGACGGGTGAGTAACGCGTGGGAACGTACCCTCTTCTGCGGGATAGCCACTGGAAACGGTGAGTAATACCGCATACGCCCTTCGGGGAAGATTTATCGGAGGAGGATCGGCCCGCGTTGGATTAGGTAGTTGGTGGGGTAATGGCCTACCAAGCCTACGATCCATAGCTGGTTTTAGAGG
>F0OV55004H7TM0
TAGTATCAGCAGAGTTTGATCCTGGCTCAGGACGAACGCTGGCGGCGTGCTTAACACATGCAAGTCGAACGAGAAAGCACCTTCGGGTGTGAGTAAAGTGGCGCACGGGTGAGTAACACGTGGGAATCTACCCTGAGGTGGGGGACAACCTCGCGAAAGTGGGGCTAATACCGCATAAGTCGACTTCGGTCGGGAAAGGTGGCTTCGGCTATCGCCTTGGGATGAGCCCGCGACCCATCAGCTAGTTGGTAGGGTAAAAGCCTACCAAGGCAACGG
>F0OV55004IOAOV
TAGTATCAGCAGAGTTTGATCCTGGCTCAGATTGAACGCTTGCGGCATGCTTAACACATGCAAGTCGAACGGCAGCACGGGTGCTTGCACCTGGTGGCGAGTGGCGGACGGGTGAGTAATGCCTAGGAATCTGCCCGATAGTGGGGGACAACGTTTCGAAAGGAACGCTAATACCGCATACGTCCTACGGGAGAAAGCAGGGGACCTTCGGGCCTTGCGCTATCGGATGAGCCTAGGTCGGATTAGCTAGTTGGTGGGG
>F0OV55004H6KP0
TAGTATCAGCAGAGTTTGATCCTGGCTCAGGACGAACGCTGGCGGCGTGCCTAATACATGCAAGTCGAGCGGACCGAAGGGAGCTTGCTCCTTTAGGTTAGCGGCGGACGGGTGAGTAACACGTGGGCAACCTGCCCTGCAGACTGGGATAACTTCGGGAAACCGGAGCTAATACCGGATAACACCGAAAACCGCATGGTTTTCGGTTGAAAGGCGGCTTTTAGCTGTCACTGCAGGATGGGCCCGCGGCGCATTAGCTAGTTGGTGAGG
>F0OV55004H6XGZ
TAGTATCAGCAGAGTTTGATCCTGGCTCAGAACGAACGCTGGCGGCAGGCCTAACACATGCAAGTCGATCGCTACTCTTCGGAGTAGAGAGGCGCACGGGTGAGTAACACGTGGGAACCTACCTTGAAGTACGGGATAACACAGGGAAACTTGTGCTAATACCGTATACGCCCTACGGGGGAAAGATTTATCGCTTCAAGATGGGCCCGCGTCCGATTAGCTAGTTGGTGAGGTAATGGCTCACCAAGGCGACGATCGGTAG
>F0OV55004IVE9M
TAGTATCAGCAGAGTTTGATCCTGGCTCAGGATGAACGCTGGCGGCGTGCTTAACACATGCAAGTCGAGCGCGATGTTGTGGAAACTCCTACGGGAGGCAGC
>F0OV55004IKVUJ
TAGTATCAGCAGAGTTTGATCCTGGCTCAGGATGAACGCTGGCGGCGTGCCTAATACATGCAAGTCGAACGCACCATTTCGGTGGTGAGTGGCGAACGGGTGAGTAACACGTTGGAACCTGCCTCGAACTCAGGGATAGCCATCCGAAAGGATGATTAATACCGGATAGTCCCGAAAGGGTAAAGATTTTTCGGTTCGAGAGGGGCCTGCGGCCTATCAGCTAGTTGGTAAGGTAATGGCTTACCAAGGCTATGACGGGTAACTGGTGTG
>F0OV55004IB9WY
TAGTATCAGCAGAGTTTGATCCTGGCTCAGAACGAACGCTGGCGGCGTGCTTAACACATGCAAGTCGAACGAGAAAGCTCTTCGGAGTGAGTAGAGTGGCGCACGGGTGAGTAATGGATAGGAACGTACCTTCAGGAGGGGGATAACCATTGGAAACGATGGCTAATACCGCGTAGTATCGCAAGATTAAAGGTGGCCTCTGTATATGCTACCGCCTGAAGATCGGCCTATCTCCCACTAGCTTGTTGGTAGGGTAA
>F0OV55004H6I4X
TAGTATCAGCAGAGTTTGATCCTGGCTCAGGACGAACGCTGGCGGCGTGCCTAATACATGCAAGTCGAGCGCGGGAAGCTTTTTGAAGCCTTCGGGTGGACGAAAGTGGAACGAGCGGCGAACGGGTGAGTAACACGTGGGCAACCTGCCTGTAAGACCGGGATAACTTCGGGAAACCGAAGCTAATACCGGATAGGATCCGAGACCGCATGGTTTTGGATGGAAAGATGGCTTTGGCTATTGCTTACAGATGGGCCCGCGGCGCATTAG
>F0OV55004IS6Q2
TAGTATCAGCAGAGTTTGATCCTGGCTCAGGATGAACGCTAGCGGTAGGCTTAACACATGCAAGTCGAGGGGTAATTCCGATTTATCGGGAACGACCGGCGCACGGGTGAGTAACGTGTATGCAACCTACCCATTGCAGGGGCATAGGCCGAAGAAATTCGGATTAATACCCCATAATATCATTAGATCACATGTTCTGATGATTAAAGTTCAGGCGGCAATGGATGGGCATGCGTGACATTAGTTAGTTGG
>F0OV55004IVCO7
TAGTATCAGCAGAGTTTGATCCTGGCTCAGGATAAACGCTGGCGGCGTGCATGAGACATGCAGGTCGAACGGACGACTCGGGCTTGCTCGAGTCGTTAGTGGCGGACGGCTGAGTAACGCGTGGGTGACCTGCCCCGAAGTGGGGGATAACTGCCCGAAAGGGTGGCTAATATCGCATGTGGTGGTTCGTTCAATCGATCCATCAAAGCAGCAACGCGCTTCGGGAGGGGCTTGCGTCCGATTAGCTCGTTGGG
>F0OV55004ID5UI
TAGTATCAGCAGAGTTTGATCCTGGCTCAGGATGAACGCTGGCGGCGTGCTTAACACATGCAAGTCTGGGGGAAGGTGGTCTTCGGATCGCAAGTATACTGGCGAACGGGTGAGTAACACGTAGGTAATCTACCTTCGAGATTGGGATAACGTCGAGAAATTGACGCTAATACCGAATGATGCCTCGGTAGTTAATATCGGGATGAAAGATGGGGATCTTCGGACCTATCGCTTGAAGATGAG
>F0OV55004JPVB3
TAGTATCAGCAGAGTTTGATCCTGGCTCAGGACGAACGCTGGCGGCAGGCTTAACACATGCAAGTCGAGCGCACCTTCGGGTGAGCGGCAGACGGGTGAGTAACGCGTGGGAATCTACCCATCCCTACGGAATAGCTCCGGGAAACTGGAATTAATACCGTATACGCCCTTCGGGGAAAGATTTATCGGGGATGGATGAGCCCGCGTTGGATTAGCTAGTTGGTGGGGTAATGGCCTACCAAGGCGACGATCCATAGCTGGT
>F0OV55004H9BKN
TAGTATCAGCAGAGTTTGATCCTGGCTCAGGATGAACGCTGGCGGCAGGCCTAGCACATGCAAGTCGAGGGGCAGCACGATTGAGCTTGCTTAATTGGTGGCGACCGGCGCACGGGTGCGTAACGCGTATGCAACCTACCCTGTACTGAGGGATAGCCCGGAGAAATTCGGATTAATACCTCATAGTATCCCGACGTGGCATCACGATGGGATTAAAGGTTACGGTACAGGATGGGCATGCGTCCTA
>F0OV55004INNPX
TAGTATCAGCAGAGTTTGATCCTGGCTCAGGACGGACGCTGGCGGCGTGCCTAGTACATGCAAGTCGAGCGGGGCTGTCTGCGTGAGGCCTTCGGGCGGATCGCAGGGAGCCCAGCGGCGAACGGGTGCGTAACACGTGGGCAACCTGCCCCGAGGACCGGGATAACTCCGGGAAACCGGAGCTAATACCGGATAGGACGGCGGACCGCATGGTCCGCCGTGGAAAGGCGGCGCGAGCTGCCACCTCGGGATGGGCCCGCGGCCCATTAG
>F0OV55004IOYSL
TAGTATCAGCAGAGTTTGATCCTGGCTCAGGATGAACGCTGGCGGCGTGCCTAATACATGCAAGTCGAACGCACTAGTTTACTAGTGAGTGGCGAACGGGTGAGTAACACGTAGGTAACCTGCCCTCAAGACGAGGATAACCGTTGGAAACGATGGCTAAGACTGGATAGGAACAGAAGAGGCATCTCTTGTGTTTTAAAAGACCTAGCAATAGGTATGCTTGAGGAGGGGCCTGCGGCGCATTAGTTAGTTGGCGGGGTG
>F0OV55004H813L
TAGTATCAGCAGAGTTTGATCCTGGCTCAGATTGAACGCTGGCGGCAGGCTTAACACATGCAAGTCGAGCGGTAACAGGGGGTGCTTGCACCCCGCTGACGAGCGGCGGACGGGTGAGTAATGCATAGGAATCTGCCCAGTAGTTGGGGATGCCCGGGGAAACCCGGATTAATACCGAATACGCCCTACGGGGAAAGCAGAGGATCTTCGGACCTTGCGCTATTGGATGAGCCTATGTCGGATTAGCTAGTTGGTGA
>F0OV55004IFGXU
TAGTATCAGCAGAGTTTGATCCTGGCTCAGATTGAACGCTAGCGGCATGCTCAACACATGCAAGTCGAACGGCAGCGGAGGAAAGCTTGCTTTCCTGCCGGCGAGTGGCGGACGGGTGAGTAATGCATGAGAATCTGCCCAGTAGCGGGGGACAACTTGGTGAAAACCAAGCTAATACCGCATACGCCCTACGGGGAAAGGCTTCGGCCACTATTGGATGAGCTCATGTCGGATTAGCTAGTTGGG
>F0OV55004H7RS2
TAGTATCAGCAGAGTTTGATCCTGGCTCAGAATGAACGCTGGCGGCGTGCTTAACACATGCAAGTCGCACGAGAACGCTTCAGCTTGCTGAAGCTAGTAAAGTGGCGCACGGGTGAGTATCGCGTGGGTAATCTACCCTTCGGTCGGGAATAACGTTGCGAAAGCGGCGCTAATACCCGATAAAAATCTGACGGCCTTGGTCGTTGGATTCAAAGGTGGCCTCTTCATGAAAGCTACCGCAGGAGGATGAGCCCG
>F0OV55004JP2DR
TAGTATCAGCAGAGTTTGATCCTGGCTCAGAATGAACGCTGGCGGCGTGCTTAACACATGCAAGTCGAGCGCGATGTTGTGGAAACTCCTACGGGAGGCAGC
>F0OV55004H8WYW
TAGTATCAGCAGAGTTTGATCCTGGCTCAGGACGAACGCTGGCGGCGTGCCTAATACATGCAAGTCGAGCGGATGAAGGGGAGCTTGCTCCCTGGATTCAGCGGCGGACGGGTGAGTAACACGTGGGCAACCTGCCTGGAAGACCGGGATAACTCGCGGAAACGCGAGCTAATACCGGATAGGTTCTTTCTCCGCATGGAGAAGGAAGGAAAGTCGGTTATGCCGACACTTCCGGATGGGCCCGCGGCGCATTAGCTAGTTGGG
>F0OV55004H9BIF
TAGTATCAGCAGAGTTTGATCCTGGCTCAGGACGAACGCTGGCGGCGTGCTTAACACATGCAAGTCTAGGGGAAAGTGGTCTTCGGATCGCAAGTATACTGGCGAACGGGTGAGTAACACGTAGGTAATCTACCTTCGAGATTGGGATAACGTCGAGAAATTGACGCTAATACCGAATGATGCCTCGGTAGTTAATATCGGGATGAAAGATGGGGATCTTCGGACCTATCGCTTGAAGATGAGCCTGCGT
>F0OV55004IP3CZ
TAGTATCAGCAGAGTTTGATCCTGGCTCAGGACGAACGCTGGCGGCAGGCTTAACACATGCAAGTCGAGCGCACCTTCGGGTGAGCGGCAGACGGGTGAGTAACGCGTGGGAATCTACCCATCCCTACGGAATAGCTCCGGGAAACTGGAATTAATACCGTATACGCCCTTCGGGGAAAGATTTATCGGGGATGGATGAGCCCGCGTTGGATTAGCTAGTTGGTGGGGTAAAGGCCTACCAAGGCGACGATGGGTAGCTGGTCTGAGAGGA
>F0OV55004IYMD7
TAGTATCAGCAGAGTTTGATCCTGGCTCAGGATGAACGTTGGCGGTGCGCTTTATGCATGCAAGTCGTACGGAACCATGGTTTTCGGATTATGGTTTAGTGGCGGACGGCTGAGTAACACGTAGGTAACCTACCCACGAGCGGGGGATAACTTACCGAAAGGTATGCTAATACCGCATGGTATGAATTTGCCAAAGCAGATTCATTAAAGCCGCAAGGCACTTGTGGACGGGCCTGCGGCCGATTAGCTTGTTGGCGGGGTAATGG
>F0OV55004I957P
TAGTATCAGCAGAGTTTGATCCTGGCTCAGGATGAACGCTAGCGGCAGGCCTAACACATGCAAGTCGAGGGGTAACAGGAGTAGCAATACTTGCTGACGACCGGCGCACGGGTGAGTAACGCGTATGCAACCTACCCTTAACTGGGGAATAGCCCGAAGAAATTCGGATTAATGCCCCATAATACTGTATTGAAGCATTTCAGTGCATTTAAAACTCCGGTGGTTAAGGATGGGCATGCGTGACATTAGCTAGTTGG
>F0OV55004H4OAY
TAGTATCAGCAGAGTTTGATCCTGGCTCAGAACGAACGCTGGCGGCGTGCTTAACACATGCAAGTCGAACGTGAAAGGGACTTCGGTCCTGAGTAAAGTGGCGCACGGGTGAGTAACACATGGATAATCTACCCGATGGACCGGGATAACACTTCGAAAGGGGTGCTAATACCGGATAAGCCCACAGGCTCTTCGGAGCTTGCGGGAAAAGGTGGGGACCTTCGGGCCTGCCGTCATTGGATGAGTCCGCGGCCCATTAGCTAGTTGGTAGGG
>F0OV55004JWIKK
TAGTATCAGCAGAGTTTGATCCTGGCTCAGAATGAACGCTGGCGGCAGGCCTAACACATGCAAGTCGGACGGAAACGATAGGAGCTTGCTCCTAGGCGTCGAGTGGCGGACGGGTGAGTAATGCATGGGAATCTGCCCTTTAGTTGGGGATACCGTATGGAAACGTACGTTAATACCGAATGAGATCTACGGATGAAAGGTGGCCTCTACTTGTAAGCTATCGCTAAAGGATGAGCCCATGTTAGATTAG
>F0OV55004I9KKD
TAGTATCAGCAGAGTTTGATCCTGGCTCAGGACGAACGCTGGCGGCGTGCCTAATACATGCAAGTCGAACGCACTAGTTTACTAGTGAGTGGCGAACGGGTGAGTAACACGTAGATAACCAACCCTAAAGACGAGGATAACCCGGGGAAACCTGGACTAATACTGGATAGGAGCTAATTTCACAAGAGATTAGTTTTAAAGGCGCATTAAAGCGCCGCTATAGGATGGGACTGCGTCGCATTAGCTAGTTGGTGGGGTAACGGCCTACCAAGG
>F0OV55004IAMQW
TAGTATCAGCAGAGTTTGATCCTGGCTCAGGATGAACGCTGGCGGCGTGCTTAACACATGCAAGTCGAACGATTAAAGCTCACTTCGGTGAGTGTATAGAGTGGCGAACGGGTGAGTAACACGTGGGCAACCTGCCCCTCACACTGGGATAACCATGGGAAACTGTGGCTAATACCGGATACTCCGACGAGATCGCATGGTCTTTTCGGGAAAGCTCCGACGGTGAGGGATGGGCCCGCGCCCCATTAGCTTGTTGGTG
>F0OV55004H7GP9
TAGTATCAGCAGAGTTTGATCCTGGCTCAGATTGAACGCTGGCGGCATGCTTTACACATGCAAGTCGAACGGCAGCACGGGAGCTTGCTCCTGGTGGCGAGTGGCGAACGGGTGAGTAATGCATCGGAACGTGCCCATTAGTGGGGGATAGCCCGGCGAAAGCCGGATTAATACCGCATACGCCCTTTGGGGGAAAGCGGGGGATCTTTGGACCTCGCGCTATTGGAGCGGCCGATGTCGGATTAGCTAGTAGGTGGGG
>F0OV55004IJ7DP
TAGTATCAGCAGAGTTTGATCCTGGCTCAGAACGAACGCTGGCGGCGTGCTTAACACATGCAAGTCGAACGCGAAAGTTTTCTTCGGAAAGCGAGTAGAGTGGCGCACGGGTGAGTAACGCGTAAGTTATCTACCTCGGCATCTGGAATAACTCACCGAAAGGTGTGCTAATACCGGATACGTTGAGTAATCAGGAAAGGTGGCCTCTGAATATGCTACTGTGCTGAGATGAGCTTGCGTACCATTAG
>F0OV55004IPBAN
TAGTATCAGCAGAGTTTGATCCTGGCTCAGAACGAACGCTGGCGGCGTGCTTAACACATGCAAGTCGTACGTGAAAGGGACTTCGGTCCTGAGTAAAGTGGCGCACGGGTGAGTAACACGTGGATAATCTGCCCAATGGTCCGGGATAACACTTCGAAAGGGGTGCTAATACCGGGTAAGCCCACGAGCTCTTCGGAGCACGCGGGAAAAGGTGGGGACCTTCGGGCCTGCCGTCATTGGATGAGTCCGCGGCCCATTAGCTAGTTGGTGGGGTAAAGG
>F0OV55004IBLLN
TAGTATCAGCAGAGTTTGATCCTGGCTCAGGATGAACGCTAGCGGCAGGCCTAACACATGCAAGTCGAGGGGCAGCACGGGTAGCAATACTTGGTGGCGACCGGCGCACGGGTGAGTAACGCGTATGCAACCTGCCTGTATCTGGAGGATAGCCCTTGGAAACGAGGATTAATACTGCATAATATATACGAATCGCATGGTTTGTATATCAAAACTACGGTGGATACAGATGGGCATGCG
>F0OV55004IJ0UH
TAGTATCAGCAGAGTTTGATCCTGGCTCAGGATGAACGCTGGCGGCGTGCTTAACACATGCAAGTCGAGCGCGATGTTGTGGAAACTCCTACGGGAGGCAGC
>F0OV55004H4GJ0
TAGTATCAGCAGAGTTTGATCCTGGCTCAGAATCAACGCTGGCGGCGTGCCTAACACATGCAAGTCGAACGAGAAAGTGGGGCTTGCTCCACGAGTAAAGTGGCAAACGGGTGAGTAACACGTGAACAACCTACCCTCGAGTGGGGAATAACACCGCGAAAGCGGTGCTAATACCGCATAACATCCCGGGGTCGCATGGTCCTGGGATCAAAAGCGCAAGTTGCTTGAGGAGGGGTTCACGGCTGATTAGCTAGTTGGTGAGG
>F0OV55004ITDAZ
TAGTATCAGCAGAGTTTGATCCTGGCTCAGAACTAACGCTAGCGGCGTGCCTAACACATGCAAGTCTTACGAGAAAGTCCCGTTCGCGGGATGAGTAAAGTGGCGCACGGGTGAGTAACACGTGGATAATCTACCCTTCAGTCGGGAATAACTCATCGAAAGATGGGATAATACGCGATGATGCTTATCTGTTTCGACAGATAAGCCAAAGGTGGCCTCTCTATAGAAGCTACCGCTGAGGGATGAGTTCG
>F0OV55004IHZQX
TAGTATCAGCAGAGTTTGATCCTGGCTCAGATTGAACGCTGGCGGCAGGCTTAACACATGCAAGTCGAGCGGTAACAGGTCCTTCGGGATGCTGACGAGCGGCGGACGGGTGAGTAATGCTTAGGAATCTGCCTGGTAGTGGGGGATAGCCCGGGGGAAACCCGGATTAATACCGCGTACGCCCTTCGGGGGAAAGCAGGGGATCTTCGGACCTTGCGCTATCAGATGAGCCTAAGCCGGATTAGCTAGTTGGTAGGGTAAAAGGCCTACCAAGG
>F0OV55004I7NJI
TAGTATCAGCAGAGTTTGATCCTGGCTCAGATTGAACGCTGGCGGCATGCCTAACACATGCAAGTCGAACGCCCCTTCGGGGGAGTGGCGCACGGGTGAGTAACGCGTGGGAATGTGCCCTTGGGTACGGAACAACACCGGGAAACTGGTGCTAATACCGTATGATGTCTTCGGACCAAAGATTTATCGCCCAGGGATCAGCCCGCGTAGGATTAGCTAGTTGGTGAGGTAACGGCTCACCAAGGCTTCGATCCTTAGCTGGT
>F0OV55004IEL1P
TAGTATCAGCAGAGTTTGATCCTGGCTCAGAACGAACGTTAGCGGCGTGCTTAACACATGCAAGTCGAACGAGAAAGTATCTTCGGATATGAGTAGAGTGGCGCACGGGTGAGTAACACGTGGGTAACCTGCCCTTTGGAGGGGGACAACATCTGGAAACGGATGCTAATACCGCATAAGTCGTCTTCGGACGGGAAAGGTGGCTTCGGCTACCGCCAGAGGATGGGCCCGCGTCCCATCAGCTAGTTGGTAAGGTAACGGCTTACCAAGG
>F0OV55004I3880
TAGTATCAGCAGAGTTTGATCCTGGCTCAGGATGAACGCTGGCGGCGTGCCTAATACATGCAAGTCGAACGCACCGTTACGGTT
>F0OV55004JD9DP
TAGTATCAGCAGAGTTTGATCCTGGCTCAGGACGAACGCTGGCGGCGTGCTTAACACATGCAAGTCTAGGGGAAAGTGGTCTTCGGATCGCAAGTATACTGGCGAACGGGTGAGTAACACGTAGGTAATCTACCTTCGAGATTGGGATAACGTCGAGAAATTGACGCTAATACCGAATGATGCCTCGGTAGTTAATATCGGGATGAAAGATGGGGATCTTCGGACCTATCGCTTGAAGATGAGCCTGCGT
>F0OV55004IA71U
TAGTATCAGCAGAGTTTGATCCTGGCTCAGAACGAACGCTGGCGGCAGGCCTAACACATGCAAGTCGAGCGAGATCTTCGGATCTAGCGGCGGACGGGTGAGTAACGCGTGGGAACGTACCCTCTTCTGCGGGATAGCCACTGGAAACGGTGAGTAATACCGCATACGCCCTTCGGGGAAGATTATCGGCAAAGGATCAACCCGCGTTGGATTAGGTAGTTGGTGGGGTAATGGCCTACCAAGCCGACGATCCATAGCTGGTTTGAG
>F0OV55004JEAXL
TAGTATCAGCAGAGTTTGATCCTGGCTCAGGACGAACGCTGGCGGCGTGCCTAATACATGCAAGTCGAGCGGACCGATGGGAGCTTGCTCCTTTAGGTTAGCGGCGGACGGGTGAGTAACACGTGGGCAACCTGCCCTGCAGACTGGGATAACTTCGGGAAACCGGAGCTAATACCGGATAACACCGAAAACCGCATGGTTTTCGGTTGAAAGGCGGCTTTTAGCTGTCACTGCAGGATGGGCCCGCGGCGCATTAGCTAGTTGGTG
>F0OV55004H3X6H
TAGTATCAGCAGAGTTTGATCCTGGCTCAGAACGAACGCTGGCGGCACGCCTAACACATGCAAGTCGAGCGCTTCACTTCGGTGAGGAGCGGCGGACGGGTTAGTAACGCGTGGGAACATACCCTTTTCTAAGGAATAGCCACTGGAAACGGTGAGTAATACCTTATACGCCCCTCGGGGGAAAGATTTGTCGGTGAAGGATTGGCCCGCGTTAGATTAGTTTGTTGGTGGGGTAATGGCCTACCAAGACTACGATCTATAGCTGGTTTGAGAGG
>F0OV55004IHES1
TAGTATCAGCAGAGTTTGATCCTGGCTCAGAACGAACGCTGGCGGCATGCCTAACACATGCAAGTTGAACGAGAAAGCTCCTTCGGGAGTGAGTAGAGTGGCGCACGGGTGAGTAACGCGTGGGAACCTGCCAAGCAGTGGGGAATAACCTTTGGAAACGAAGGCTAATACCGCATACGCCTTCGGGGAAGATTATCGCTGTTTGATGGTCCCGCGTCCGATTAGCTAGTTGGTAAGGCAATGGCTTACCAAGGCGACGATCGG
>F0OV55004IT741
TAGTATCAGCAGAGTTTGATCCTGGCTCAGAATGAACGCTGGCGGTAGGCTTAACACATGCAAGTCGGACGGAAACGATAGATTAGCTTGCTATTCTAGGCGTCGAGTGGCGGACGGGTGAGTAACGCGTGGGAATCTACCCTATAGTTGGGGACAACATATGGAAACGTATGCTAATACCGAATATGCTCTACGGAGTAAAGGAGCCCTCTTCTTGAAAGGTTTCGCTATAGGATGAGCCCGCGTAGGATTAGCTAGTTGG
>F0OV55004H3SVX
TAGTATCAGCAGAGTTTGATCCTGGCTCAGGGTGAACGCTGGCGGCGTGCTTGACACATGCAAGTCGAACGGTATGTGGCAACACATAGAGTGGCGAACGGGTGAGTAACACGTGGGAACGTACCTTCTGCAGGGGGATAACTGACCGAAAGGACAGCTAATACCGCATAAGACCGAGAGGAGAAAGGTGCAACAGCATCGGCAGAGGAGCGGCCCGCGGACCATCAGCTAGTTGGTGGGGTAAGAGCCT
>F0OV55004H7WQW
TAGTATCAGCAGAGTTTGATCCTGGCTCAGAGTTAACGTTGGCGGCGTGCCTAACACATGCAAGTCGAACGCGTTCCGGGGGCAACTCCGGGATGAGTGGCGAACGGGTGAGTAACACGTGGGTAATCTTCCTTTAAGTGGGGAATAAGCTCTCGAAAGGGAGTCTAATACCGCATGACGTTCCGGGACATAAGTCCCGTAACCAAAGCCGCAAGGCGCTTGAAGATGAGCCTGCGTCCTATTAGCTAGTTGGTGGGGTAATGGCCTACCAAGGCT
>F0OV55004H2WB1
TAGTATCAGCAGAGTTTGATCCTGGCTCAGAACGAACGCTGGCGGCAGGCCTAATACATGCAAGTCGAACGCACCTTCGGGTGAGTGGCAGACGGGTGAGTAACGCGTGGGAACCTTCCCTGCAGTACGGAATAACTCCGGGAAACCGGTGCTAATACCGTATACGCCCCTCGGGGGAAAGATTTATCGCTGCAGGATGGGCCCGCGTCAGATTAGCTTGTTGGTGAGGTAATGGCTCACCAAGGCAACGATCCGTAGCTGGTTTGAG
>F0OV55004IC5SY
TAGTATCAGCAGAGTTTGATCCTGGCTCAGAATGAACGCTGGCGGCGTGCTTAACACATGCAAGTCGCACGAGAACGCTTCAGCTTGCTGAAGCTAGTAAAGTGGCGCACGGGTGAGTATCGCGTGGGTAACCTGCCCTTTGGTCGGGAATAACGTTGCGAAAGCGGCGCTAATACCCAATGATATCCTAACGACCCTGGTCGTAAGGATCAAAGGCGGCCTCTCCATGGAAGCTACCGCTGAAGG
>F0OV55004H9KT2
TAGTATCAGCAGAGTTTGATCCTGGCTCAGAACGAACGCTGGCGGCGTGCTTAACACATGCAAGTCGTACGAGAAAGTTTCCTTCGGGAGATGAGTAGAGTGGCGCACGGGTGAGTAACACGTGGATAATCTGCCCAATGGACCGGGATAACACTTCGAAAGGGGTGCTAATACCGGATAAGCCCACAGGCTCTTCGGAGCTTGCGGGAAAAGGTGGGGACCTTCGGGCCTGCCGTCATTGGATGAGTCCGCGGCCCATTAGCTTAGG
>F0OV55004JXOIF
TAGTATCAGCAGAGTTTGATCCTGGCTCAGGATGAACGCTAGCGACAGGCCTAACACATGCAAGTCGAACGGGATTCACCTTCGGGTGATGAGAGTGGCGCACGGGTGAGTAACGCGTATGCAACCTACCTACAACAGGGGGATAGCTCCCGGAAACGGGGATTAATACCGCATAAGACTACGGTTTCACATGGGACAGTAGTAAAAATTCAGATGGTTGTAGATGGGCATGCGTGACATTAGGTAGTTGGTGAGGTTAAG
>F0OV55004IBDEW
TAGTATCAGCAGAGTTTGATCCTGGCTCAGAACGAACGCTGGCGGCGTGCTTAACACATGCAAGTCGAACGCGAAAGGGACTTCGGTCCTGAGTAAAGTGGCGCACGGGTGAGTAACACGTGGATAATCTACCCGATGGACCGGGATAACACTTCGAAAGGGGTGCTAATACCGGATAAGCCCACAGGCTCTTTGGAGTTTGCGGGAAAAGGTGGGGACCTTCGGGCCTACTGTCATTGGATGAGTCCGCGGCCCATTAGCTAGTTGGTAGGGTAATGG
>F0OV55004JJ5DP
TAGTATCAGCAGAGTTTGATCCTGGCTCAGAACGAACGCTGGCGGCGTGGTTGATACATGCAAGTCGAACGGGAACGGGTCCTTCGGGACCGTCAGTATAGTGGCGGACGGGTGAGTGACACGTGATCAATCTGCCCTTGGGAGTGGGATAGCTATTCGAAAGGATAGGTAATACCACATAAGACTACAGAACCGCATGGTTTAGTAGTAAAAAGGTTGGGATCTTCGGACCTTTCGCCCAAGGATGAGATCGCGTCCTATTAGCTTG
>F0OV55004IY0Y4
TAGTATCAGCAGAGTTTGATCCTGGCTCAGATTGAACGCTGGCGGCAGGCTTAACACATGCAAGTCGAGCGGTAACAGGGGGTGCTTGCACCCCGCTGACGAGCGGCGGACGGGTGAGTAATGCATAGGAAACTGCCCAGTAGTGGGGGATAGCCCGGGGAAACCCGGATTAATACCGCGTACGCCCTTCGGGGGAAAGCAGGGGATCTTCGGACCTTGCGCTATTGGATGTGCCTATGTCGGATTAGCTAGTTGGTGGGGTAAAGGCCT
>F0OV55004IKVHH
TAGTATCAGCAGAGTTTGATCCTGGCTCAGATTGAACGCTGGCGGCATGCTTAGCACATGCAAGTCGAACGGTAACAGGCCTTCGGGCGCTGACGAATGGCGGACGGGTGAGTAATACATGGGAATCTGCCCTTAGGTGGGGGATAACGTTGGGGAACTAACGCTAATACCGCATAACCTCTTCGGAGCAAAGCGTGGGATCTTCGGACCACGTGCCAAAGGATGAGCCCATGTCTGATTAGCTAGTTGGTGAGG
>F0OV55004H6VAL
TAGTATCAGCAGAGTTTGATCCTGGCTCAGAACGAACGCTGGCGGCGTGCTTAACACATGCAAGTCGAACGTGAAAGGGACTTCGGTCCTGAGTAAAGTGGCGCACGGGTGAGTAACACGTGGATAATCTACCCGATGGACCGGGATAACACTTCGAAAGGGGTGCTAATACCGGATAAGCCCACAGGCTCTTTGGAGTTTGCGGGAAAAGGTGGGGACCTTCGGGCCTACTGTCATTGGATGAGTCCGCGGCCCATTAGCTAGTTGGTAGGGTAAT
>F0OV55004JQ54X
TAGTATCAGCAGAGTTTGATCCTGGCTCAGGACGAACGCTGGCGGCGTGCTTAACACATGCAAGTCGAACGGTGAAGCCTTTCGGGGTGGATCAGTGGCGAACGGGTGAGTAACACGTGGGCAACCTGCCCCGAGGACCGGGATAACTCCGGGAAACCGGAGCTAATACCGGATAGGACGGCGGACCGCATGGTCCGCCGTGGAAAGGCGGCGCGAGCTGCCACCTCGGGATGGGCCCGCGGCCCATTAGCTAGTTGGTGGGGTAACGGCCCACCAAGGCGACG
>F0OV55004IK0JY
TAGTATCAGCAGAGTTTGATCCTGGCTCAGGATGAACGCTGGCGGAATGCTTTACACATGCAAGTCGGGCGGCAGCATGGACTTCGGTCTGATGGCGAGCGGCGAACGGGTGAGTAATGCATCGGAACGTACCTAGTCGTGGGGGATAACTAGTCGAAAGATTAGCTAATACCGCATACGTCCTACGGGAGAAAGCAGGGGATCGCAAGACCTTGCGCGATTGGAGCGGCCGATGTCTGATTAG
>F0OV55004H4QFH
TAGTATCAGCAGAGTTTGATCCTGGCTCAGGATGAACGTTGGCGGTGCGCTTTATGCATGCAAGCCGTACGAAATCATGGTTTTCGGATTATGGTTTAGTGGCGGACGGCTGAGTAACACGCAGGTAACTTGCCCACGAGTGGGGGATAACTTGCCGAAAGGTAAGCTAATACCGCATGGCGTGGATCTGCATAAGTAGACTCATCAAAGCCGTAAGGCGCTTGTGGATGGGCCTGCGGCCGATTAGCTTGG
>F0OV55004IRLP8
TAGTATCAGCAGAGTTTGATCCTGGCTCAGATTGAACGCTGGCGGCAGGCCTAACACATGCAAGTCGAGCGGCAGCGGGAAGTAGCTTGCTACTTTGCCGGCGAGCGGCGGACGGGTGAGTAATGCTTGGGAACTTGCCTTTAGGAGGGGGATAACCACGGGAAACTGTGGCTAATACCGCATAATGTCTACGGACCAAAGCGGGGGCTCTTCGGACCTCGCACCTAAAGATAGGCCCAAGTGAGATTAGCTAGTTGGTGGGGTAAAGG
>F0OV55004I081U
TAGTATCAGCAGAGTTTGATCCTGGCTCAGGACGAACGCTGGCGGCGTGCCTAATACATGCAAGTCGAGCGGACCGAAGGGAGCTCGCTCCTTTAGGTTAGCGGCGGACGGGTGAGTAACACGTGGGCAACCTGCCCTGCAGACTGGGATAACTTCGGGAAACCGGAGCTAATACCGGATAACACCGAAAACCGCATGGTTTTCGGTTGAAAGGCGGCTTTTAGCTGTCACTGCAGGATGGGCCCGCGGCGCATTAGCTAGTTGGTGAGG
>F0OV55004IM8UW
TAGTATCAGCAGAGTTTGATCCTGGCTCAGGACGAACGCTAGCGGCGTGCCTAACACATGCAAGTCAGACGAGAAAGTTCGCTTCGGCGAATGAGTAGAGTGGCGCACGGGTGAGTAACGCGTGGACAATCTGCCCTAGAGTTAGGAATAACCCACCGAAAGGTGGGCTAATACCCAATAATGCTATACTTCTTCGGGAGTATAGCCAAAGATGGCCTCTGTTTACAAGCTATCGCCCAAGGATGAGTTCGCGT
>F0OV55004IAAVJ
TAGTATCAGCAGAGTTTGATCCTGGCTCAGGATGAACGCTAGCGGCAGGCCTAACACATGCAAGTCGAGGGGTAACAGGAGTAGCAATACTTGCTGGCGACCGGCGCACGGGTGAGTAACGCGTATGCAACCTACCCTTAACTGGGGAATAGCCCGAAGAAATTCGGATTAATGCCCCATAATACTGTATTGAAGCATTTCAGTGCATTCAAAACTCCGGTGGTTAAGGTAGTGGGCGATGCGTGACATTAGT
>F0OV55004I2QBS
TAGTATCAGCAGAGTTTGATCCTGGCTCAGAGCGAACGCTGGCGGCGTGCCTAACACATGCAAGTCGAACGGACTCGGGGGGCAACTCCTGAGTTAGTGGCGGACGGGTGAGTAACACGTGGGTCATCTCCCCCCGAGTGAGGAATAAGCCTGCGAAAGCGGGTCTAATACCGCATAACACTCCGGGACACAAGTCTTCGGAGTCAAAGCCGCAAGGCGCTTGGGGATGAGCCTGCGTCCTATTAGCTAGTTGGTAGGGTAATGG
>F0OV55004IGRRI
TAGTATCAGCAGAGTTTGATCCTGGCTCAGAACGAACGCTGGCGGCGCGCTTAACACATGCAAGTCGAGCGGTCTGGGGCAACCCAGGCAGCGGCGGACGGGTGAGTAACACGTGGGTAATCTGCTCTCGAGTCTGGGATAGCCCGGCGAAAGCCGAGCTAATACCGGATGAGCTCACGGTGCGGCATCGTACTGTGGGAAAAGTGGCAACATGCTCGAGGATGAGCCCGCGGCCCATCAG
>F0OV55004H331F
TAGTATCAGCAGAGTTTGATCCTGGCTCAGGATGAACGCTAGCGACAGGCCTAACACATGCAAGTCGAACGGGATTTATCCTTCGGGGTAATGAGAGTGGCGCACGGGTGAGTAACGCGTATGCAACCTACCTGTAACTGGGGAATAGCTCCCTGAAAGGGGAATTAACACCGCATAAGACCACACTTTCGCATGGAAGAGTGGTAAAATATTTATAGGTTACAGATGGGCATGCGTGACATTAGTTTGTTGGTGAGAACG
>F0OV55004I67O5
TAGTATCAGCAGAGTTTGATCCTGGCTCAGGACGAACGCTGGCGGCGTGCCTAATACATGCAAGTCGAGCGGGGTTTTCTGCGTGAGGCCTTCGGGCGGATCGCAGGGAGCCCGGCGGCGAACGGGTGCGTAACACGTGGGCAACCTGCCCCGAGGACCGGGATAACTCCGGGAAACCGGAGCTAATACCGGATAGGACGGCGGACCGCATGGTCCGCCGTGGAAAGGCGGCGCGAGCTGCCACCTCGGGATGGGCCCGCGGCCCATTAGCTAGTTGGG
>F0OV55004JIIJS
TAGTATCAGCAGAGTTTGATCCTGGCTCAGATTGAACGCTGGCGGCATGCCTAACACATGCAAGTCGAACGGCAGCAGCAGAGAGCTTGCTCTCTGGCTGGCGAGTGGCGGACGGGTGAGTAATGCATAGGAATCTGCCCAGTAGTGGGGGACAACCTGGGGAAACCCAGGCTAATACCGCATACGACCTACGGGTGAAAGGGGGCTTCGGCTCTCGCTATTGGATGAGCCTATGTCAG
>F0OV55004IHQBB
TAGTATCAGCAGAGTTTGATCCTGGCTCAGGGTGAACGCTGGCGGTATGTCTAATACATGCAAGTCGCGCGAGGCTTCGAGTCGAGCGGCGAACGGGTGAGTAACACGTTGGAACCTGCCCCAAACTCAGGGATAACACACAGAAATGTGTGCTAATACCGGATAGTCCCGCAAGGGTAAAGCTACGGCGGTTTGGGAGGGTCCTGCGGCGTATCAGCTTGTTGGTGAGGTAAAGGCTCACCAAGGCAATGACGCGT
>F0OV55004H7WDC
TAGTATCAGCAGAGTTTGATCCTGGCTCAGGATGAACGCTAGCGACAGGCCTAACACATGCAAGTCGAACGGGATTTATCCTTCGGGGTAATGAGAGTGGCGCACGGGTGAGTAACGCGTATGCAACCTACCTGTAACTGGGGAATAGCTCCCTGAAAGGGGAATTAACACCGCATAAGACCACACTTTCGCATGGAAGAGTGGTAAAATATTTATAGGTTACAGATGGGCATGCGTGACATTAGTTTGTTGGTGAGGTAACGG
>F0OV55004IYRUW
TAGTATCAGCAGAGTTTGATCCTGGCTCAGGATGAACGCTGGCGGCGTGCCTAACACATGCAAGTCGAGCGGAGATTACGAGGAGTACTTGTACAAATTGTAATCTTAGCGGCGGACGGGTGAGTAACACGTGAGGAACCTGCCCTTGAGTGGGGAATAACACCGAGAAATGGGTGCTAATACCGCATAATGTCTTGGAAGCGCATGCTTTCGGGACCAAAGGATTTATTCGCTTAAGGATGGACTCGCGTCCGATTAGG
>F0OV55004JGLC4
TAGTATCAGCAGAGTTTGATCCTGGCTCAGGATGAACGCTAGCGGTGCGCCTAACACATGCAAGTCGAGCGATATAGCGGCGAACGGGTGAGTAACACGTTGGAACCTGCCTCGAACTCAGGGATAGCCATCCGAAAGGATGATTAATACCGGATAGTCCCGAAAGGGTAAAGATTTTTCGGTTCGAGAGGGGCCTGCGGCCTATCAGCTAGTTGGTAAGGTAATGGCTTACCAAGGCTATGACGGGTAACTGGTGTGAGAG
>F0OV55004IAL9H
TAGTATCAGCAGAGTTTGATCCTGGCTCAGAACGAACGCTGGCGGCGTGCTTAACACATGCAAGTCGAACGTGAAGGGGGCTTCGGTCCCTGGAAAGTGGCGCACGGGTGAGTAACACGTGGATAATCTACCCGATGATCCGGGATAACCTTTCGAAAGGGGGGCTAATACCGGGTAAGCTCACGAACTCCTCGGAGTTTGCGGGAAAAGGTGGGGACCTTCGGGCCTACCGTCATCGGATGAGTCCGCGGCCCATTAGCTAGTTGGTGGGGTAATGGCCTACCAAGG
>F0OV55004H5MQ2
TAGTATCAGCAGAGTTTGATCCTGGCTCAGATTGAACGCTGGCGGAATGCTTTACACATGCAAGTCGGGCGGCAGCATGGACTTCGGTCTGATGGCGAGCGGCGAACGGGTGAGTAATGCATCGGAACGTACCCAGTCGTGGGGGATAACTACGCGAAAGCGTAGCTAATACCGCATACGTCCTACGGGAGAAAGCGGGAGT
>F0OV55004ICNLI
TAGTATCAGCAGAGTTTGATCCTGGCTCAGGATGAACGCTAGCGGCAGGCTTAACACATGCAAGTCGAGGGGTAACAGGGTGCTTGCACCGCTGACGACCGGCGCACGGGTGCGTAACGCGTATACAATCTACCTTTTACAGGGGCATAGCCCGGGGAAACCCGGATTAATATCCCATGGTATCATTTAGTGGCATCACTTGAATGATTAAAGCTTCGGCGGTAGAAGATGAGTATGCGTCCTATTAGTTAGTTGGTAAGG
>F0OV55004ISAAA
TAGTATCAGCAGAGTTTGATCCTGGCTCAGGATTAACGTTGGCAGCGTGCCTAACACATGCAAGTCGAGCGATATAGCGGCAGACGAGAGAGTACAAGCAAGGAACGTACCCCCGAGTGAAGGATAGCCACCCGAAAGGGTGGGTAATCCTGCATAACGTCGAAAGACCAAAGTCTTCGGACGCTTGGGGAGCGGCCTTGCTCCTATCAGCTAGTTGGTGAGGTAAAGGCCCACCAAGGCGATGACGGGTAGCTGGCCCGAGG
>F0OV55004IBXPO
TAGTATCAGCAGAGTTTGATCCTGGCTCAGGACGAACGCTGGCGGCGTGGATAAGGCATGCAAGTCGAACGCGAACGGAATAACTAATTCGTTAGGAGTTCCTAGTAGAGTGGCGAACGGGTGAGTAACACGTGGATAACATACCTCTCAGTGGGGAATAACATCGGGAAACTGATGCTAATACCGCAGATGTCATTTCGTCGTATGGTGGAATGACTGAAGGTGGGGCTCCTTCGGGACCTACCGCTGAGAGATTGGTCCG
>F0OV55004IWSK7
TAGTATCAGCAGAGTTTGATCCTGGCTCAGATTGAACGCTGGCGGCAGGCCTAACACATGCAAGTCGAGCGGTAGCACAGAGAAGCTTGCTTCTTGGGTGACGAGCGGCGGACGGGTGAGTAACGCGTGGGAATCTACCTGGTAGTGGGGGACAACAGTCGGAAACGACTGCTAATACCGCATACGCCCTTCGGGGAAAGTGGGGGAGTCTTCGGACCTCACGCTATCAGATGAGCCCGCGTCGGATTAGCTTGTTGG
>F0OV55004IM2AU
TAGTATCAGCAGAGTTTGATCCTGGCTCAGGACGAACGCTGGCGGCGTGCTTAACACATGCAAGTCGAACGGAAAGGCCCTGCTTTTGTGGGGTGCTCGAGTGGCGAACGGGTGAGTAACACGTGAGTAACCCGCCCTTGACTTTGGGATAACTTCAGGAAACTGGGGCTAATACCGGATAGGAGCTCCTGCTGCATGGTGGGGGTTGGAAAGTTTCGGCGGTTGGGGATGGACTCGCGGCTTATCAGCTTGTTGGTGGGGTAGTGGCTTACCAAGG
>F0OV55004IKUCX
TAGTATCAGCAGAGTTTGATCCTGGCTCAGGATGAACGCTGGCGGCATGCCTAATACATGCAAGTCGAACGAACTAGTTTACTAGTTAGTGGCGAACGGGTGAGTAACACGTAGATAACCAACCCTTAAGACGAGGATAACCCGGGGAAACCTGGACTAATACTGGATAGGAGCTATTTTCAAAAGAGGATAGTTTTAAAGGTGCCCTAAAGCACCGCTAAAGGCTGGGACTGCGTCGCATTAGCTAGTTGGTGGGGTAACGGCCTACCAAGGCAACG
>F0OV55004IFI7V
TAGTATCAGCAGAGTTTGATCCTGGCTCAGGATGAACGCTAGCGGCAGGCCTAACACATGCAAGTCGAACGGTAACATAATCAGCTTGCTGATTGATGACGAGTGGCGCACGGGTGCGTAACGCGTATGCAACCTACCTTCAACTGGGAGATAGCCCGGAGAAATTCGGATTAATATCCCATAATATATGTCTTTCGCATGTTAGACATATTAAAGTTTCGGCGGTTGAAGATGGGC
>F0OV55004IUUEX
TAGTATCAGCAGAGTTTGATCCTGGCTCAGAGTGAACGCTGGCGGCGTGCCTAACACATGCAAGTCGAACGCGAAAGTCCCGCAAGGGATAAGTAGAGTGGCAGACGGGTGAGTAATGCATAGGTAATCTACCCTTGAGTGGGGGATAACTCCGGGAAACCGGTGCTAATCCCGCATGACTTCCTGATGCGAAGGCATTAGGATCAAAGGGGGGGATCCTTCGGGACCTCCCGCTTGAGGATGAGCCTATGTCCTATTAG
>F0OV55004IHFH3
TAGTATCAGCAGAGTTTGATCCTGGCTCAGGACGAACGCTGGCGGCGTGCCTAATACATGCAAGTCGAGCGGGGCTTTCTGCGTGAGGCCTTCGGGCGGATCGCAGGGAGCCCAGCGGCGAACGGGTGCGTAACACGTGGGCAACCTGCCCCGAGGACCGGGATAACTCCGGGAAACCGGAGCTAATACCGGATAGGACGGCGGACCGCATGGTCCGCCGTGGAAAGGCGGCGCGAGCTGCCACCTCGGGATGGGCCCGCGGCCCATTAG
>F0OV55004IKEW9
TAGTATCAGCAGAGTTTGATCCTGGCTCAGGACGAACGCTGGCGGCGTGCCTAACACATGCAAGTCGAGCGAGGACGGGCGGTGCTTGCACTGCTCGAGCCGAGCGGCGGACGGGTGAGGAACACGTGAGCAACCTGTCCCCGTGCGGGGGACAACCCGGGGAAACTCGGGCTAATACCGCATGGTCCCGTGCCCTGCCTGGGGTGCGGGGGAAAGATGGCCTCTGCGTGCAAGCCATCGCGCGGGGAGGGCTCGCGG
>F0OV55004IH05I
TAGTATCAGCAGAGTTTGATCCTGGCTCAGGATGAACGCTAGCGGCAGGCCTAACACATGCAAGTCGAGGGGTAACGATGGCTTCGGCCAGGCGACGACCGGCGCACGGGTGAGTATCGCGTTTGTAACCTACCTCTAACTGGAGAATAGCCCGAAGAAATTCGGATTAATACTCCATAAAGCTATGATTCGGCATCTTTTTATAGTTAAAGCTCCGGCGGTTAGAGATGGGCATGCGTGACATTAGTTAGTTGGTGAGG
>F0OV55004JF9XG
TAGTATCAGCAGAGTTTGATCCTGGCTCAGAGCGAACGCTGGCGGCGTGCCTAACACATGCAAGTCGAACGGACTCGGGGGGCAACTCCTGAGTTAGTGGCGGACGGGTGAGTAACACGTGGGTCATCTCCCCCCGAGTGAGGAATAAGCCTGCGAAAGCGGGTCTAATACCGCATAACACTCCGGGACACAAGTCTTCGGAGTCAAAGCCGCAAGGCGCTTAGGGATGAGCCTGCGTCCTATTAGCTAGTTGGTAGGGTAAT
>F0OV55004IJI5I
TAGTATCAGCAGAGTTTGATCCTGGCTCAGGACGAACGCTGGCGGCGTGCCTAATACATGCAAGTCGAGCGGACCGAAGGGAGCTTGCTCCTTTAGGTTAGCGGCGGACGGGTGAGTAACACATGGGCAACCTGCCCTGCAGACTGGGATAACTTCGGGAAACCGGAGCTAATACCGGATAACACCGAAAACCGCATGGTTTTCGGTTGAAAGGCGGCATTAGCTGTCACTGCAGGATGGGCCCGCGGCGCATTAGCTAGTTGG
>F0OV55004IH7I3
TAGTATCAGCAGAGTTTGATCCTGGCTCAGGATTAACGCTAGCGGCAGGCCTAACACATGCAAGTCGGGGGGCAGCGGGAGTAGCAATACTTGCCGGCGACCGGCGCACGGGTGAGTAACGCGTATGTAATCTACCCTAAACTGGGGTATAGCTCAGAGAAATCTGAATTAATCCCCCATAACACTGCGAAAGGGCATCCTTTTGCATTTAAAGCTCAGGCGGTTTAGGATGAGCATGCGTGCCATTAG
>F0OV55004I3LPY
TAGTATCAGCAGAGTTTGATCCTGGCTCAGGATGAACGCTGGCGGCGTGCTTAACACATGCAAGTCGAGCGCGATGTTGTGGAAACTCCTACGGGAGGCAGC
>F0OV55004IWUX6
TAGTATCAGCAGAGTTTGATCCTGGCTCAGGACGAACGCTGGCGGCGTGCCTAACACATGCAAGTCGAGCGGGGTAAATTGAGTGGTTTTCCACGAGATTTACCCAGCGGCGGACGGGTGAGTAACACGTAGGCAACCTACCCACCACACGGGGATAGCCCTGGGAAACCGGGGGTAATACCCGATACCTTTACTGGTCGCATGGTTGGTAAAGAAAGCGATTTAGCGGTGGTGGATGGGCCTGCGGCCCATCAGCTAGTTGGCGGGATAACGGCCCACCAAGGCG
>F0OV55004JGV97
TAGTATCAGCAGAGTTTGATCCTGGCTCAGGATGAACGCTAGCGGCAGGCCTAACACATGCAAGTCGAGGGGTAACAGGAGTAGCAATACTTGCTGACGACCGGCGCACGGGTGAGTAACGCGTATGCAACCTACCCTTAACTGGGGAATAGCCCGAAGAAATTCGGATTAATGCCCCATAATACTGTATTGAAGCATTTCAGTGCATTTAAAACTCCGGTGGTTAAGGATGGGCATGCGTGACATTAGCTAGTTGG
>F0OV55004H9YE8
TAGTATCAGCAGAGTTTGATCCTGGCTCAGAACGAACGCTGGCGGCGTGCTTAACACATGCAAGTCGAACGCGAAAGGGACTTCGGTCCTGAGTAAAGTGGCGCACGGGTGAGTAACGCGTGGATAATCTACCCAATGATCCGGGATAACACTTCGAAAGGGGTGCTAATACCGGATAAGACCACGGGATCTACGGGTTCTGCGGTAAAAGGTGGGGACCTTCGGGCCTACCGTCATCGGATGAGTCCGCGTACCATTAGCTAGTTGGTGGGGTAATGG
>F0OV55004H5LB6
TAGTATCAGCAGAGTTTGATCCTGGCTCAGGACGAACGCTGGCGGCGTGCTTAACACATGCAAGTCTAGGGGAAAGTGGTCTTCGGATCGCAAGTATACTGGCGAACGGGTGAGTAACACGTAGGTAATCTACCTTCGAGATTGGGATAACGTCGAGAAGTTGACGCTAATACCGAATGATGCCTCGGTAGTTAATATCGGGATGAAAGATGGGGATCTTCGGACCTATCGCTTGAAGATGAGCCTGCGT
>F0OV55004H3FE1
TAGTATCAGCAGAGTTTGATCCTGGCTCAGGACGAACGCTGGCGGCGTGGATTAGGCATGCAAGTCGAACGGTAGTACCCTTTCGGGGTTATTAGAGTGGCGAACGGGTGAGTAACACGTAGATAATCTACCTTGAGGTTGGGGATAGCCTGTGGAAACACAGGGTAATACCGAATAAGCCCTATGGGGGAAAGGTGCTAAGGCACCGCCTTAAGATGAGTCTGCGGCTCATTAGCTTGTTGGTGGGGTAAAGGCCTACCAAGGCGACGATGAGTAG
>F0OV55004ISBC8
TAGTATCAGCAGAGTTTGATCCTGGCTCAGGACGAACGCTGGCGGCGTGCTTAACACATGCAAGTCAAAGAGAAGCTTCGCTTCGGTGGAGTGGATACTGGCGCACGGGTGAGTAACGCGTATGCAATCTACCCTCAGTCCGGGGATAACACTTCTAACGAGGTGCTAATACCCGATGATGCAGCGGCACCGCATGGTGACAGTTGTTAAAGCTTCGGTGACTGAGGATGAGCATGCCG
>F0OV55004I31R2
TAGTATCAGCAGAGTTTGATCCTGGCTCAGAACGAACGCTGGCGGCGCGTTTTAAGCATGCAAGTCGAGCGGCAAGGGCCTTCGGGCCCCTAGAGCGGCGGACGGGTGAGTAACACGTGGACAATCTGCCCCCCGGCCGGGGATAGCCCAGGGAAACCTGGATTAATACCGGATGAGACGGGACGCACACAGGTGCGATCCGGGAAAGGCGCTGCGGCGCCGCCGGGGGATGAGTCCGCGACCCATTAGCTAGACGGCGGGGTAAAGGCCCACCGTGGCG
>F0OV55004JCKE7
TAGTATCAGCAGAGTTTGATCCTGGCTCAGAGCGAACGCTGGCGGCAGGCCTAACACATGCAAGTCGAGCGCCCGGCAACGGGAGCGGCAGACGGGTGAGTAACGCGTGGGGATCTACCCATTGGTACGGAATAACCCAGGGAAACTTGGACTAATACCGTATGTGTCCTTCGAGAGAAAGATTTATCGCCAATGGATGAACCCGCGTCGGATTAGCTAGTTGGTGGGGTAAAGGCTCACCAAGGCGACGATCCGTAGCTGGT
>F0OV55004JI7XC
TAGTATCAGCAGAGTTTGATCCTGGCTCAGGACGAACGCTGGCGGCGTGCCTAACACATGCAAGTCTACTCAGCAATGGGTGGCGAACGGGTGAGTAACGCGTAGATAATCTGCCCTTTAATCACGGATAACCTAGTGAAAACTGGACTAATACGGGATATTATCACTGATCGGCATCGATGGTGATGAAAGACTACGGGTCGTTAAAGGATGAGTCTGCGTATCATTAGCTAGTTGGCGGGGTAACGGCCC
>F0OV55004JO0O1
TAGTATCAGCAGAGTTTGATCCTGGCTCAGAGTGAACGCTGGCGGCGTGCTTAACACATGCAAGTCGAACGATGAAGTCTTTGCTTGCAAAGACGGATTAGTGGCGCACGGGTGAGTAATGTATAGCTAACCTGCCCTTTAGTGGGGGACAACAGTTGGAAACGACTGCTAATACCCCATACTCCTTTTTACTCTAAGGTAAATTGGGAAAGATTTATTGCTAAAGGATGGGGCTGTATCGTATCAGCTAGTTGGTGAGGTAA
>F0OV55004I8BTC
TAGTATCAGCAGAGTTTGATCCTGGCTCAGATTGAACGCTGGCGGCAGGCCTAACACATGCAAGTCGAGCGGTAGCACAGAGAAGCTTGCTTCTTGGGTGACGAGCGGCGGACGGGTGAGTAACGCGTGGGAATCTACCTGGTAGTGGGGGACAACAGTCGGAAACGACTGCTAATACCGCATACGCCCTTCGGGGGAAGTGGGGGAGTCTTCGGACCTCACGCTATCAGATGAGCCCGCGTCGGATTAGCTTGTTGG
>F0OV55004JFS2J
TAGTATCAGCAGAGTTTGATCCTGGCTCAGGATGAACGCTGGCGGCGTGCCTCATACATGCAAGTCGAACGGGAACCTTTGGATTCGTCTGAAGGGGAGAGTGGCGAACGGGTGAGTAACACGTAGGCGACCTGCCCCGAAGACGGGGATAACTGTTGGAAACGGCAGCTAATACCCGATGTACACGACGATTCGTTTCGTCGTGTAAAGCTCCGGCGCTTCGGGATGGGCCTGCGGCCTATCAGCTAGTTGGTAGGGTAATAGCCT
>F0OV55004I638D
TAGTATCAGCAGAGTTTGATCCTGGCTCAGGACGAACGCTGGCGGCGTGCCTAATACATGCAAGTCGAGCGGACCGAAGGGAGCTTGCTCCTTTAGGTTAGCGGCGGACGGGTGAGTAACACGTGGGCAACCTGCCCTGCAGACTGGGATAACTTCGGGAAACCGGAGCTAATACCGGATAACACCGAAAACCGCATGGTTTTCGGTTGAAAGGCGGCTTTTAGCTGTCACTGCAGGATGGGCCCGCGGCGCATTAGCTAGTTGGTGAGG
>F0OV55004IZUM9
TAGTATCAGCAGAGTTTGATCCTGGCTCAGGACGAACGCTGGCGGCGTGCCTAATACATGCAAGTCGAGCGGACCGAAGGGAGCTTGCTCCTTTAGGTTAGCGGCGGACGGGTGAGTAACACGTGGGCAACCTGCCCTGCAGACTGGGATAACTTCGGGAAACCGGAGCTAATACCGGATAACACCGAAAACCGCATGGTTTTCGGTTGAAAGGCGGCATTAGCTGTCACTGCAGGATGGGCCCGCGGCGCATTAGCTAGTTGGTG
>F0OV55004H52PB
TAGTATCAGCAGAGTTTGATCCTGGCTCAGGATGAACGCTAGCGGCAGGCTTAACACATGCAAGTCGAGCGGGATCCCCTTCGGGGGTGAGAGCGGCGCACGGGTGCGTAACGCGTATGCAACCTGCCTTGTACAGGGAGATAGCCCATGGAAACGTGGATTAATACCCCATAGTATTGTTAAATCGCATGGTTTGACAATTAAAGCTGCGGCGGTACAAGATGGGCATGCGTAGGATTAGCTAGTAGGTG
>F0OV55004IUW48
TAGTATCAGCAGAGTTTGATCCTGGCTCAGGACGAACGCTGGCGGCGTGCCTAACACATGCAAGTCGAACGAACCGAGGAGGGCTTACTCTCCGAGGTTAGTGGCGGACGGGTGCGTAACACGTGAGGAACATGCCCTTCGGCGGGGAATAGCCGGCCCAACGGCCGGGTAATACCGCGTACGACGGCCGGGACGCATGTCCTGGCCGTGAAAGCAGCAATGCGCCGATGGAGTGCCTCGCGGCCTATCAGCTTGTTGGTGAGG
>F0OV55004JX78F
TAGTATCAGCAGAGTTTGATCCTGGCTCAGGACGAACGCTGGCGGCGTGCCTAACACATGCAAGTCGAACGGAGACAAAGAGTTTACTTTTTGTCTTAGTGGCGGACGGGTGAGTAACGCGTGAGCAATCTGCCCTTCGGAGGGGGACAACAGCTGGAAACGGCTGCTAATACCGCATAACGTATATTTATGGCATCATGAATATACCAAAGATTCATCGCCGAAGGATGAGCTCGCGTCTGATTAG
>F0OV55004IH5AT
TAGTATCAGCAGAGTTTGATCCTGGCTCAGATTGAACGCTGGCGGCATGCCTAACACATGCAAGTCGAACGGCAGCATAAGAGAGCTTGCTCTCTTGATGGCGAGTGGCGGACGGGCGAGTAAAGTATAGGGATCTGCCTGATAGTGGGGGACAACGTGTGGAAACGCACGCTAATACCGCATACGCTCTACGGAGGAAAGCGGGGGACCTTCGGGCCTCGCGCTATCAGATGAACCTATA
>F0OV55004IASYM
TAGTATCAGCAGAGTTTGATCCTGGCTCAGAACGAACGTTAGCGGCGTGCTTAACACATGCAAGTCGAACGCGTTCCGGGGGCAACTCCGGGATGAGTGGCGAACGGGTGAGTAACACGTGGGTAATCTTCCTTTAAGTGGGGAATAAGCTCTCGAAAGGGAGTCTAATACCGCATGACGTTCCGGGACATAAGTCCCGTAACCAAAGCCGCAAGGCGCTTGAAGATGAGCCTGCGTCCTATTAGCTAGTTGGTGGGGTAATGGCCTACCAAGG
>F0OV55004JAVCB
TAGTATCAGCAGAGTTTGATCCTGGCTCAGGACGAACGCTGGCGGCGTGCTTAACACATGCAAGTCAAGGAGAAAATCGTTTTCGGATGGTGAGTAAACTGGCGCACGGGTGAGTAATATATAAGTAATCTACCAATGGGTCTGGGATAATCAGCCGAAAGGCTGAATAATACCGGATAATGCAGCGGGGCCGCATGGTCATGTTGTTAAAGGTGCTTCGGTACCGCCTTTTGATGAGCTTGTATCTGATTAG
>F0OV55004ISIFA
TAGTATCAGCAGAGTTTGATCCTGGCTCAGGACGAACGCTGGCGGCGTGCTTAACACATGCAAGTCGAACGCGAAAGGGACCTTCGGGTCCTGAGTAAAGTGGCGCACGGGTGAGTAACACGTGGATAATCTACCCGGTGATCTGGGATAACATTCCGAAAGGAGTGCTAATACCGGATAAGCCCACGGGCTCTTCGGAGCTTGCGGGAAAAGGTGGGGACCTTCGGGCCTACTGTCATTGGATGAGTCCGCGGCCCATTAGCTAGTTGGTAGGG
>F0OV55004JDQAG
TAGTATCAGCAGAGTTTGATCCTGGCTCAGAATGAACGCTGGCGGCGTGCTTAACACATGCAAGTCGAACGATGAAGCCTAGCTTGCTAGGTGGATTAGTGGCGCACGGGTGAGTAATATATAGATAACGTACCTCCGAGACCGGGATAGCCATTGGAAACGATGATTAATACTGGATACTCCTTCTCTATCTAATTAGAGTCGGGAAAGTTTTTTCGCTCGGAGATCGGTCTATATCCTATCAGTTAGTTGG
>F0OV55004JF3EY
TAGTATCAGCAGAGTTTGATCCTGGCTCAGGACGAACGCTGGCGGCGTGCCTAATACATGCAAGTCGAGCGGACCGAAGGGAGCTTGCTCTTTTAGGTTAGCGGCGGACGGGTGAGTAACACGTGGGCAACCTGCCCTGCAGACTGGGATAACTTCGGGAAACCGGAGCTAATACCGGATAACACCGAAAACCGCATGGTTTTCGGTTGAAAGGCGGCTTTTAGCTGTCACTGCAGGATGGGCCCGCGGCGCATTAGCTAGTTGGTGAGG
>F0OV55004H7TRJ
TAGTATCAGCAGAGTTTGATCCTGGCTCAGATTGAACGCTGGCGGCATGCCTTACACATGCAAGTCGAACGGTAACAGGTCTTCGGATGCTGACGAGTGGCGAACGGGTGAGTAATACATCGGAACGCGCCCGATCGTGGGGGATAACGAGGCGAAAGCTTTGCTAATACCGCATACGATCTACGGATGAAAGCGGGGGATCTTTGGACCTCGCGCGGACGGAGCGGCCGATGGCAGATTAGGTAGTTGGTGGGA
>F0OV55004I0UQ1
TAGTATCAGCAGAGTTTGATCCTGGCTCAGAACGAACGCTGGCGGTATGCCTAACACACGCAAGTCGAACGCGAACGGAATCTTCGGATTCCAAGTAGAGTGGCGCACGGGTGAGTAACACGTGGATAACCTGCCCTAGAGTCTGGGATAACACTCCGAAAGGAGTGCTAATACCGGATAAGACCACGCCTTCCTCGGAAGAAGTAAGAAAAGATTTATTGCTCTAGGATGGGTCCGCGGTCCATTAGCTAGTTGGTGGGGTAATGGCCT
>F0OV55004IT7B1
TAGTATCAGCAGAGTTTGATCCTGGCTCAGAATGAACGCTGGCGGCGTGCCTAACACATGCAAGTCGAACGAGAAATTCCGACTTCGGTTGGAAAAGTAAAGTGGCGCACGGGTGAGTAACACGTGGGTAATCTGCCCCTGAATTTGGGATAACTTCGCGAAAGCGTTGCTAATACCAGATATTGTTAATTTGGCTTCGGCTATTTTAATGAAAGGTGACCTCTTCTTGAAAGTTGCCGTTCGGGGATGAGCTCGCGTACCATTAG
>F0OV55004H5ZRK
TAGTATCAGCAGAGTTTGATCCTGGCTCAGGACGAACGCTGGCGGCGTGCCTAATACATGCAAGTCGAGCGGACCGAAGGGAGCTTGCTCCTTTAGGTTAGCGGCGGACGGGTGAGTAACACGTGGGCAACCTGCCCTGCAGACTGGGATAACTTCGGGAAACCGGAGCTAATACCGGATAACACCGAAAACCGCATGGTTTTCGGTTGAAAGGCGGCATTAGCTGTCACTGCAGGATGGGCCCGCGGCGCATTAGCTAGTTGGTG
>F0OV55004IASES
TAGTATCAGCAGAGTTTGATCCTGGCTCAGGATGAACGCTAGCGGCAGGCCTAACACATGCAAGTCGAGGGGTAGGGTAGCAATACCTGAGACCGGCGCACGGGTGAGTAACGCGTATGCAACCTGCCCTTTACAGGGGGATAGCCCATGGAAACGTGGATTAATACCCCATGGTACCATACCACGGCATCGTGGTTTGGTTAAAGTTACAGCGGTAAAGGATGGGCATGCGTGGCATTAGATTGTTGGCGGGTAACGCCCACAAG
>F0OV55004H5VXP
TAGTATCAGCAGAGTTTGATCCTGGCTCAGGACGAACGCTGGCGGCGTGCCTAACACATGCAAGTCTACTCAGCAATGGGTGGCGAACGGGTGAGTAACGCGTAGACAATCTGCCCTTTAATCACGGATAACCTAGTGAAAACTGGACTAAAACGGGATGTGGTCGCGATATGGCATCATAATCGATCAAAGACGTAGTCGTTAAAGGAGGAGTCTGCGTAACATTAGCTAGTTGGTAAGGTAACGGCTTACCAAGGCGACG
>F0OV55004IFFH9
TAGTATCAGCAGAGTTTGATCCTGGCTCAGATTGAACGCTGGCGGCATGCTTAACACATGCAAGTCGAGCGCCCCGCAAGGGGAGCGGCGGACGGGTGAGTAACACGTGGGAATTTTCCTCAAGGTACGGAACAACTCAGGGAAACTTGGGCTAATACCGTATGATGCAGAGATGCCAAAGATTTATCGCCTTGGGATAAGCCCGCGTCAGATTAGGTAGTTGGTGAGGTAACGGCTCACCAAGCCTGTGAT
>F0OV55004ICU6A
TAGTATCAGCAGAGTTTGATCCTGGCTCAGAACTAACGCTGGCGGCGCGTCTTAAGCATGCAAGTCGGACGGGAACCTTGGGGGTAACTCTTGAGGTGAGAGTGGCGAACGGGTGAGTAACACGTAGGTGATCTGCCCTTGGGTGGGGAATAGCCCATGGAAACATGGGGTAATACCGCATGAGGTCTTGAGCCTTTGGGCTCTTGATGAAAGGAGCAATTGCTTCGCCTGGGGATGAGCCTGCGGTCCATTAG
>F0OV55004ITXWN
TAGTATCAGCAGAGTTTGATCCTGGCTCAGAACGAACGCTGGCGGCGTGCTTAACACATGCAAGTCGAACGCGAAAGGGACCTTCGGGTCCTGAGTAAAGTGGCGCACGGGTGAGTAACACGTGGATAATCTACCCGGTGATCTGGGATAACATTCCGAAAGGAGTGCTAATACCGGATAAGCCCACGGGCTCTTCGGAGCTTGCGGGAAAAGGTGGGGACCTTCGGGCCTACTGTCATTGGATGAGTCCGCGGCCCATTAGCTAGTTGGTAGGG
>F0OV55004H6OEB
TAGTATCAGCAGAGTTTGATCCTGGCTCAGGACGAACGCTGGCGGCGTGCCTAATACATGCAAGTCGAGCGGACCGATGGGAGCTTGCTCCTTTAGGTTAGCGGCGGACGGGTGAGTAACACGTGGGCAACCTGCCCTGCAGACTGGGATAACTTCGGGAAACCGGAGCTAATACCGGATAATTGGTTTTCCCGCATGGGGGAATCGTGAAAGGTGCTTCGGCACCACCTGTGGATGGGCCTGCGGCGCATTAGCTGGTTGGCGGGG
>F0OV55004I7CGF
TAGTATCAGCAGAGTTTGATCCTGGCTCAGGGTGAACGCTGGCGGCGTGCTTTACACATGCAAGTTGAACGAGAACTCGGAGGTTCTTACTTCGGTAAGAAAGGAAGAGGGACAGTAGCGAACGAGTGAGTAACACGTAGTAACCTGCCCACTGGAGGGGGAGAACCACTGGAAACGGTGACTAATACCGCATAAGCCCGAAAGGGGAAAGCAATTTATTGTGCCGGTGGAGGGGACTGCGGGCCATCAGGAAGATGGTGAGGTAAAAGCTCACCAAACCG
>F0OV55004JJBE4
TAGTATCAGCAGAGTTTGATCCTGGCTCAGAGCGAACGCTGGCGGCAGGCTTAACACATGCAAGTCGAACGGGCACCTTCGGGTGTCAGTGGCAGACGGGTGAGTAACACGTGGGAACGTGCCCTTCGGTTCGGAATAACTCAGGGAAACTTGAGCTAATACCGGATACGCCCTTTTGGGGAAAGGTTTACTGCCGAAGGATCGGCCCGCGTCTGATTAGCTAGTTGGTGAGGTAATGGCTCACCAAGGCGACGATCAGTAGCTGGT
>F0OV55004JPKEN
TAGTATCAGCAGAGTTTGATCCTGGCTCAGAACGAACGCTGGCGGCGTGCTTAACACATGCAAGTCGAACGCGAAAGGGACTTCGGTCCTGAGTAAAGTGGCGCACGGGTGAGTAACGCGTGGATAATCTACCCAATGATCCGGGATAACACTTCGAAAGGGGTGCTAATACCGGATAAGACCACGGGATCTACGGGTTCTGCGGTAAAAGGTGGGGACCTTCGGGCCTACCGTCATCGGATGAGTCCGCGTACCATTAGCTAGTTGGTGGGGTAATGG
>F0OV55004I3MT2
TAGTATCAGCAGAGTTTGATCCTGGCTCAGGTTGAACGCTGGCGGCATGCTTTACACATGCAAGTCGAACGGCAGCACGGGAGCTTGCTCCTGGTGGCGAGTGGCGAACGGGTGAGTAATGCATCGGAACGTGCCCATTAGTGGGGGATAGCCCGGCGAAAGCCGGATTAATACCGCATACGCCCTTTGGGGGAAAGCGGGGGATCTTCGGACCTCGCGCTATTGGAGCGGCCGATGTCGGATTAGCTAGTAGGTGGGGTAA
>F0OV55004H63LW
TAGTATCAGCAGAGTTTGATCCTGGCTCAGGATGAACGCTAGCGACAGGCCTAACACATGCAAGTCGAGGGGTAACATGAGAGCTTGCTCTTGATGACGACCGGCGCACGGGTGAGTAACGCGTATGCAACCTTCCTTTAACAGGAGAATAGCCCCCGGAAACGGGGATTAATGCTCCATAGCAATTATTTGCCACCTGACAGATAATTTAAAGTTCCGACGGTTAAAGATGGGCATGCGTGACATTAGCCAGG
>F0OV55004I9TD5
TAGTATCAGCAGAGTTTGATCCTGGCTCAGAACGAACGCTGGCGGCAGGCCTAACACATGCAAGTCGAGCGCCCCGCAAGGGGAGCGGCAGACGGGAGAGTAACACGTGGGAACGTACCCTTCGGTTCGGAACAACCCAGGGAAACTTGGGCTAATACCGGATACGTCCGTAAGGAGAAAGATTCATCGCCGAAGGATCGGCCCGCGTCTGATTAGCTTGTTGGTGAGGTAACGGCTCACCAAGGCGACGATCAGTAGCT
>F0OV55004I7DP6
TAGTATCAGCAGAGTTTGATCCTGGCTCAGGACGAACGCTGGCGGCGTGCCTAACACATGCAAGTCGAGCGGGGGTTGCTTAAGTAGGTTTCTACGAGAGTGGCCCTAGCGGCGGACGGGTGAGTAACGCGTGAGCAACCAACCTTGTACTGGGGGATAACAGCTGGAAACAGCTGCTAATACCGCATAAGACTACGGCGCCGCATGGTGCTGTAGTAAAAGGCGCCTTAAGGCGTCGGTACAAGACGGGCTCGCGTCCCATTAG
>F0OV55004I4J0U
TAGTATCAGCAGAGTTTGATCCTGGCTCAGATCGAACGCTGGCGGCATGCTTAACACATGCAAGTCGAACGGCAGCACGGGTGCTTGCACCTGGTGGCGAGTGGCGGACGGGTGAGTAACGCGTGGGAACGTACCCTCTTCTGCGGGATAGCCACTGGAAACGGTGAGTAATACCGCATACGCCCTTCGGGGAAGATTTATCGGAGGAGGATCGGCCCGCGTTGGATTAGGTAGTTGGTGGGGTAATGGCCTACCAAGCCTACG
>F0OV55004II7IX
TAGTATCAGCAGAGTTTGATCCTGGCTCAGATTGAACGCTGGCGGCGTGCCTAACACATGCAAGTCGTGCGAGAAAGTTCCCTTCGGGGAGCGAGTAGAGCGGCGCACGGGTGAGTAACGCGTGGGTAATCTGCCCGAAAGACCGGGATAACAGTGGGAAACCGCTGCTAATACCGGATGTGCTTCATGTTTGACTTCATGGGGTAAAGGTGGCCTCTGCTTGCAAGCTACCGCTTTTGGGTGAGCCCGCGT
>F0OV55004I16FV
TAGTATCAGCAGAGTTTGATCCTGGCTCAGGATGAACGCTAGCGGCAGGCCTAACACATGCAAGTCGAACGGTAACAGGAATTAGCTTGCTAATTTGCTGACGAGTGGCGCACGGGTGCGTAACGCGTATGCAACTTACCTCTAACAGGAGAATAGCCTTTCGAAAGGAAGAATAATACTCCATAATATTTATTAGTGGCATCATTAATTTATTAAAACTACGGTGGTTAGAGATAGGCATGCGTCCTATTAG
>F0OV55004JKRYD
TAGTATCAGCAGAGTTTGATCCTGGCTCAGGATGAACGCTGGCGGCGTGCTTAACACATGCAAGTCGAACGATTAAAGCTCTCTTCGGAGAGTGTATAGAGTGGCGAACGGGTGAGTAACACGTGGGCAACCTGCCCCTCACACTGGGATAACTCCGGGAAACCGGGGCTAATACCGGATACTCCATAGAGATCGCATGGTCTTTATGGGAAAGCTCCGGCGGTGAGGGATGGGCCCGCGGCCCATTAGCTTGTTGGTGAGG
>F0OV55004JOP9I
TAGTATCAGCAGAGTTTGATCCTGGCTCAGGATGAACGCTGGCGGCGTGCCTAATACATGCAAGTCGAACGCACCATTTCGGTGGTGAGTGGCGAACGGGTGAGTAACACGTAGATAACCTGCCCTTAAGACGAGGATAACCATTGGAAACGATGGCTAAGACTGGATAGGAATATTAGAGGCATCTCTGATATTTTAAAAGACCTAGCAATAGGTATGCTTAAGGAGGGGTCTGCGGCGCATTAGTTAGTTGGTGGGG
>F0OV55004JER2Q
TAGTATCAGCAGAGTTTGATCCTGGCTCAGAACGAACGCTGGCGGCGTGCCTAACACATGCAAGTCGAACGAGAAAGTTCCCTTCGGGGGATGAGTAGAGTGGCGCACGGGTGAGTAACACGTGGATAATCTGCCTGATAATCTGGGATAACATTCCGAAAGGAATGCTAATACCGGATAAGCCCACAGTATCTTCGGATACAGCGGGAAAAGATGGCCTCTTCTTGAAAGCTATTGTTATCAGATGAGTCCG
>F0OV55004ICPKM
TAGTATCAGCAGAGTTTGATCCTGGCTCAGGATGAACGTTGGCGGTGCGCTTTATGCATGCAAGTCGTACGAAATCATGGTTTTCGGATTATGGTTTAGTGGCGGACGGCTGAGTAACACGTAGGTAACTTGCCCACGAGTGGGGGATAACTTGCCGAAAGGTAAGCTAATACCGCATGGCATGGATCTGCATAAGTAGATTCATCAAAGCCGTAAGGCGCTTGTGGATGGGCCTGCGGCCGATTAG
>F0OV55004IK4SS
TAGTATCAGCAGAGTTTGATCCTGGCTCAGGACGAACGCTGGCGGCGTGCTTAACACATGCAAGTCAAGGAGAAAGAGAATCTTCGGAATCTCGAGTAAGCTGGCGTAAGGGTGAGTAACACGTAGATAACCTGCCCTGGAGTGGGGGATAACATTGGGAAACCGGTGCTAATACCGGATAAGCCCACAGGCTCTTCGGAGCTTGCGGGAAAAGGTGGGGACCTTCGGGCCTGCCGTCATTGGATGAGTCCGCGGCCCATTAG
>F0OV55004IT0CO
TAGTATCAGCAGAGTTTGATCCTGGCTCAGGATGAACGTTGGCGGTGTGCCTAAGGTATGCAAGTCGAAAGCCGCTTCGGCGGCTTGGCGAACGGCTGAGTAACGCGTAGGAACTTACCCTTAAGTCAAGGATAATCACCCGAAAGGATGACTAATCCTGGATATTCCGCCTCTGGCGGAAAAGGCTTCGGTCGCTTGAGGATAGGCCTGCGTCTTATCAGGTAGTTGGTGAGGTAATGGCTCACCAAGCCTATGACGGGTAG
>F0OV55004JO1FZ
TAGTATCAGCAGAGTTTGATCCTGGCTCAGGATGAACGCTGGCGGCGTGCTTAACACATGCAAGTCGAACGATTAAAGCTCTCTTCGGAGAGTGTATAGAGTGGCGAACGGGTGAGTAACACGTGGGCAACCTGCCCCTCACACTGGGATAACTCCGGGAAACCGGGGCTAATACCGGATACTCCATAGAGATCGCATGGTCTTTATGGGAAAGCTCCGGCGGTGAGGGGTGGGCCCGCGGCCCATTAGCTTGTTGGTGAGGTAA
>F0OV55004IJ93J
TAGTATCAGCAGAGTTTGATCCTGGCTCAGGACGAACGCTGGCGGCGTGCCTAATACATGCAAGTCGAGCGGGGCTGTCTGCGTGAGGCCTTCGGGCGGATCGCAGGGAGCCCAGCGGCGAACGGGTGCGTAACACGTGGGCAACCTGCCCCGAGGACCGGGATAACTCCGGGAAACCGGAGCTAATACCGGATAGGACGGCGGACCGCATGGTCCGCCGTGGAAAGGCGGCGCGAGCTGCCACCTCGGGATGGGCCCGCGGCCCATTAG
>F0OV55004H78QQ
TAGTATCAGCAGAGTTTGATCCTGGCTCAGAACGAACGCTGGCGGCGCGTTTTAAGCATGCAAGTCGAACGGTATATAGTCTTCGGATTATAGAGAGTGGCGAACGGGTGAGTAACACGTAGATAATCTACCTTGAAGTGGGGGATAGTCCATGGAAACATGGAGTAATACCGCATATGTCTTTGGATGAAAGTTCCAATTGGAACGCTTTGAGATGAGTCTGCGGCTCATTAGCTTGTTGGTGGGGTAAAGGCCT
>F0OV55004JYZYX
TAGTATCAGCAGAGTTTGATCCTGGCTCAGGATGAACGCTGGCGGCGTGCTTAATACATGCAAGTCGAACGGAGACATTGTAGCAATACGATGTTCTTAGTGGCGAACGGGTGAGTAACGCGTTGGTGACCTGCCCCAAAGCGGGGGATAACAGTCCGAAAGGACTGCTAATACCCCATGTGGTCTCAGGGATTAGATGCCCTGAGTCTAAAGGAGTAATCCACTTTGGGAGGGACCTGCGTCCATCAGCTAGTTGG
>F0OV55004I6UST
TAGTATCAGCAGAGTTTGATCCTGGCTCAGGATGAACGCTGGCGGCGTGCTTAACACATGCAAGTCGAGCGCGATGTTGTGGAAACTCCTACGGGAGGCAGC
>F0OV55004H7JRX
TAGTATCAGCAGAGTTTGATCCTGGCTCAGAACGAACGCTGGCGGCGTGCTTAACACATGCAAGTCGTACGAGAAAGTTTCCTTCGGGAGATGAGTAGAGTGGCGCACGGGTGAGTAACACGTGGATAATCTGCCCAATGGACCGGGATAACACTTCGAAAGGGGTGCTAATACCGGATAAGCCCACAGGCTCTTCGGAGCTTGCGGGAAAAGGTGGGGACCTTCGGGCCTGCCGTCATTGGATGAGTCCGCGGCCCATTAGCTTAGG
>F0OV55004H5CKZ
TAGTATCAGCAGAGTTTGATCCTGGCTCAGATTGAACGCTGGCGGCATGCCTTACACATGCAAGTCGAACGGTAACAGGTCTTCGGATGCTGACGAGTGGCGAACGGGTGAGTAATACATCGGAACGTGCCCGATCGTGGGGGATAACGAGGCGAAAGCTTTGCTAATACCGCATACGATCTACGGATGAAAGCGGGGGATCTTCGGACCTCGCGCGGACGGAGCGGCCGATGGCAGATTAGGTAGTTGGTGGGAA
>F0OV55004H3VVF
TAGTATCAGCAGAGTTTGATCCTGGCTCAGGACGAACGCTGGCGGCGTGCCTAATACATGCAAGTCGAGCGGGGCTGTCTGCGTGAGGCCTTCGGGCGGATCGCAGGGAGCCCAGCGGCGAACGGGTGAGTAACACGTGGGCAACCTGCCTGTAAGACTGGGATAACTTCGGGAAACCGGAGCTAATACCGGATAATCCTTTCCCTCTCATGAGGGAAAGCTGAAAGACGGTTTCGGCTGTCACTTACAGATGGGCCCGCGGCG
>F0OV55004IKXM7
TAGTATCAGCAGAGTTTGATCCTGGCTCAGGATGAACGTTGGCGGTGCGCTTTATGCATGCAAGTCGTACGGAACTGTAGTTTTCGGATTACGGTTTAGTGGCGAACGGCTGAGTAACACGTAGGTAACTTACCCGCGAGCGGGGGATAACTTACCGAAAGGTAGGCTAATACCGCATGGTATGGATCTGTCAAAGCAGATTTATTAAAGTCGCAAGACACTCGCGGATAGGCCTGCGGCCGATTAGCTAGTTGGCGGGGTAATGGCCC
>F0OV55004H99R0
TAGTATCAGCAGAGTTTGATCCTGGCTCAGGACGAACGCTGGCGGCGTGCTTAACACATGCAAGTCTAGGGGAAAGTGGTCTTCGGATCGCAAGTATACTGGCGAACGGGTGAGTAACACGTAGGTAATCTACCTTCGAGATTGGGATAACGTCGAGAAATTGACTCTAATACCGAATGATGCCTCGGTAGTTAATATCGGGATGAAAGATGGGGATCTTCGGACCTATCGCTTGAAGATGAGCCTGCGT
>F0OV55004IAMCE
TAGTATCAGCAGAGTTTGATCCTGGCTCAGGATGAACGCTAGCGGCAGGCCTAATACATGCAAGTCAAGGGGCCAGCAATGGCACCGGCGGACGGGTGAGTAACGCGTACACAACGTACCTTTGGTTGGGGGATAGCATTGGGAAACTGGTGGTAATACCCCATAGTATTGCGGGTTGGCATTAATCTGCAATTAAAGTTTCGGCGACCAAAGATCGGTGTGCGTCCGATTAGCTAGTTGGCGGGGTAACGGCCCACCAAGGC
>F0OV55004I9YMI
TAGTATCAGCAGAGTTTGATCCTGGCTCAGGACGAACGCTGGCGGCGTGCCTAACACATGCAAGTCTACTCAGCAATGGGTGGCGAACGGGTGAGTAACGCGTAGACAATCTGCCCTTTAATCACGGATAACCTAGTGAAAACTGGACTAACACGGGATGTGGTCGCGATATGGCATCATATGCGATCAAAGACGTAGTCGTTAAAGGAGGAGTCTGCGTAACATTAGCTGGTTGGTAAGGTAACGGCTTACCAAGG
>F0OV55004JQFJP
TAGTATCAGCAGAGTTTGATCCTGGCTCAGAACGAACGCTGGCGGCGCGCCTAATACATGCAAGTCGAGCGGTCCGGGGCAACTCGGGCAGCGGCGAACGGGTGCGTAACACGTGGGTAATCTGCCCTGGAGACCGGGATAACTCGCCGAAAGGCGAGCTAATACCGGATGAGCTCACACGGTCGAAAGACCGAGGGAGAAAAGTGGCAACACACTCCAGGATGAGCCCGCGGCCCATCAGCTAGTTGGCGGGGTAACAG
>F0OV55004IV1WW
TAGTATCAGCAGAGTTTGATCCTGGCTCAGAACGAACGCTGGCGGCGTGCTTAACACATGCAAGTCGAACGTGAAGGGGGCTTCGGTCCCTGGAAAGTGGCGCACGGGTGAGTAACACGTGGATAATCTACCCGATGGACCGGGATAACACTTCGAAAGGGGTGCTAATACCGGATAAGCCCACAGGCTCTTTGGAGTTTGCGGGAAAAGGTGGGGACCTTCGGGCCTACTGTCATTGGATGAGTCCGCGGCCCATTAGCTAGTTGGTAGGGTAATGG
>F0OV55004H9KEZ
TAGTATCAGCAGAGTTTGATCCTGGCTCAGAACGAACGTTCGCGGCGCGCTTAACACATGCAAGTCGAACGAGAAAGCTCCTTCGGGAGTGAGTAAAGTGGCGCACGGGTGAGTAACACGTGGGTAATCTACCTATTGGTGGGGGACAACACCTTGAAAAGGGTGCTAATACCGCATAAGTCCGCTTCGGCGGGGAAAGGTGCTTCGGTATCGCCAGTAGATGAGCTCGCGTCCCATCAGCTTGTTGGTAGGGTAACGGCCTACCAAGGCTACGG
>F0OV55004H3UO7
TAGTATCAGCAGAGTTTGATCCTGGCTCAGAACTAACGCTGGCGGCGTGCCTAACACATGCAAGTCGTACGAGAAAGTTCGCTTCGGTGGATGAGTAAAGTGGCGCACGGGTGAGTAGCGCGTGGATAATCTGCCCTTTAGTTAGGAATAACCCATCGAAAGATGGGCTAATGCCCAATGATGCTGACGTGCTTCGGCAGGTCAGCCAAAGGTGGCCTCTACATGTAAGCTAT
>F0OV55004IRKSO
TAGTATCAGCAGAGTTTGATCCTGGCTCAGAACGAACGCTGGCGGCGTGCCTAACACATGCAAGTCGAGCGGAGTTTAGCAGTTAGCTTGCTAGCAGTTAAACTTAGCGGCGGACGGGTGAGTAACGCGTGAGGAACCTGCCTTACAGAGGGGGATAACACATCGAAAGATGTGCTAATACCGCATGAGATCATAGTACCGCATGGTACAGTGATCAAAGGAGTAATCCG
>F0OV55004IEBCY
TAGTATCAGCAGAGTTTGATCCTGGCTCAGGATGAACGCTAGCGGCAGGCTTAATACATGCAAGTCGAACGGTAAGGTCTCTTCGGAGATACACGAGTGGCGCACGGGTGCGTAACGCGTATGCAACCTACCTTGAACTAGAGGATAGCCCCGAGAAATCGGGATTAATACTTTATAACAATATTTTCCGGCATCGGCGAATATTTGAAGCTCCGGCGGTTTAAGATGGGCATGCGTGACATTAGCTAGTTGGTGAGG
>F0OV55004II2FK
TAGTATCAGCAGAGTTTGATCCTGGCTCAGGACGAACGCTGGCGGCGTGCCTAACACATGCAAGTCAAGGAGAAAGACTGGTTTCGGCCGGTCAAGTAAACTGGCGGACGGGTGAGTAACGCGTAGGCGACCTGCCCTTGTGTTTGGAATAACCCCGAGAAATTGGGGCTAATACCGAATGACGCATTGAGTATGCATGTACTTGATGTTAAAGGTGCTGCAAGGCACCGCACAGGGATGGGCCTGCGTTCCATTAGTTAG
>F0OV55004JAFO9
TAGTATCAGCAGAGTTTGATCCTGGCTCAGAACGAACGCTGGCGGCGTGCTTAACACATGCAAGTCGAACGCGAAAGGGACTTCGGTCCTGAGTAAAGTGGCGCACGGGTGAGTAACGCGTGGATAATCTACCCAATGATCCGGGATAACACTTCGAAAGGGGTGCTAATACCGGATAAGACCACGGGATCTACGGGTTCTGCGGTAAAAGGTGGGGACCTTCGGGCCTACCGTCATCGGATGAGTCCGCGTACCATTAGCTAGTTGGTGGGTAACGGCCC
>F0OV55004I5TR0
TAGTATCAGCAGAGTTTGATCCTGGCTCAGGATGAACGCTAGCGACAGGCCTAACACATGCAAGTCGAGGGGTAACATGAGAGCTTGCTCTTGATGACGACCGGCGCACGGGTGAGTAACGCGTATGCAACCTTCCTTTAACAGGAGAATAGCCCCCGGAAACGGGGATTAATGCTCCATAGCAATTATTTGCCACCTGACAGATAATTTAAAGTTCCGACGGTTAAAGATGGGCATGCGTGACATTAGCCAGG
>F0OV55004IRFF8
TAGTATCAGCAGAGTTTGATCCTGGCTCAGATTGAACGCTGGCGGCATGCCTAACACATGCAAGTCGAACGGTAACAGCAGAGCTTGCTCTGGCTGACGAGTGGCGGACGGGTGAGTAATGAATAGGAATCTGCCCAGTAGTGGGGACAACTTGGGGAAACTCGGGCTAATACCGCATACGCCCTTCGGGGAAGGCTTCGGCCGCTAATGGATGAGCCTATGTCCGATTAGCTTGTTGGTGGGTAAGGCCT
>F0OV55004IDG9S
TAGTATCAGCAGAGTTTGATCCTGGCTCAGATTGAACGCTGGCGGCATGCTTAACACATGCAAGTCGAACGGCAGCGGGACCTAGCTTGCTAGGTTGCCGGCGAGTGGCGGACGGGTGAGTAATGCATAGGAATCTGCCCGGTAGTGGGGGATAACGTGGGGAAACTCACGCTAATACCGCATATGACCTACGGGTGAAAGAGGGGGATCTTCGGACCTCTTGCTATCGGATGAGCCTATGTCCTATCAG
>F0OV55004IODVD
TAGTATCAGCAGAGTTTGATCCTGGCTCAGGATGAACGCTGGCGGCGTGCCTAACACATGCAAGTCGGGCGGCAGCATGGACTTCGGTCTGATGGCGAGCGGCGAACGGGTGAGTAATGCATCGGAACGTACCCAGTCGTGGGGGATAACTACGCGAAAGCGTAGCTAATACCGCATACGTCCTACGGGAGAAAGCAGGGGATCGCAAGACCTTGCGCGATTGGAGCGGCCGATGTCTGATTAG
>F0OV55004JKQ7U
TAGTATCAGCAGAGTTTGATCCTGGCTCAGGACGAACGCTGGCGGCGTGCCTAATACATGCAAGTCGAGCGGGGCTTTCTGCGTGAGGCCTTCGGGCGGATCGCAGGGGGCCCAGCGGCGAACGGGTGCGTAACACGTGGGCAACCTGCCCCGAGGACCGGGATAACTCCGGGAAACCGGAGCTAATACCGGATAGGACGGCGGACCGCATGGTCCGCCGTGGAAAGGCGGCGCGAGCTGCCACCTCGGGATGGGCCCGCGGCCCATTAG
>F0OV55004IMKQX
TAGTATCAGCAGAGTTTGATCCTGGCTCAGGACGAACGCTGGCGGCGTGCCTAACACATGCAAGTCGAGCGGAGATTTAAGTTTACTTAGATCTTAGCGGCGGACGGGTGAGTAACGCGTGAGTAACCTGCCTTATACAGAGGGATAGCCTTGGGAAACCGGGATTAATACCTCATGACATAGTGCGATCGCATGATGGTGCTATCAAAATGAACGTGGTATAAGATGGACTCGCGTCTGATTAGTTAG
>F0OV55004IDC8L
TAGTATCAGCAGAGTTTGATCCTGGCTCAGGACGAACGCTGGCGGCGTGCCTAATACATGCAAGTCGAGCGGACCGAAGGGAGCTTGCTCCTTTAGGTTAGCGGCGGACGGGTGAGTAACACGTGGGCAACCTGCCCTGCAGACTGGGATAACTTCGGGAAACCGGAGCTAATACCGGATAACACCGAAAACCGCATGGTTTTCGGTTGAAAGGCGACTTTTAGCTGTCACTGCAGGATGGGCCCGCGGCGCATTAGCTAGTTGGTGAGG
>F0OV55004H21V1
TAGTATCAGCAGAGTTTGATCCTGGCTCAGGACGAACGCTGGCGGCGTGCCTAACACATGCAAGTCTACTCAGCAATGGGTGGCGAACGGGTGAGTAACGCGTAGACAATCTGCCCTTTAATCACGGATAACCTAGTGAAAACTGGACTAAAACGGGATGTGGTCGCGATATGGCATCATAAGCGATCAAAGACGTAGTCGTTAAAGGAGGAGTCTGCGTAACATTAGCTAGTTGGCAAGGTAACGGCTTACCAAGGCG
>F0OV55004I22KU
TAGTATCAGCAGAGTTTGATCCTGGCTCAGAGTGAACGCTGGCGGCGTGCTTAACACATGCAAGTCGAACGAGAACGGAACATAGCTTGCTATGTTTGTCAGCTAAGTGGCGGACGGGTGAGTAATGTATAGCTAATGTGCCCCTTGGAGGGGGATAACAGTTGGAAACGACTGCTAATACCCCATATTCCTTCTATGTTAATCATAGTTGGGAAATGTTTTTTCGCCAAGGGATCGGGCTATATGGTATCAG
>F0OV55004IN2Y6
TAGTATCAGCAGAGTTTGATCCTGGCTCAGGATGAACGCTGGCGGCGTGCCTAACACATGCAAGTCGAGCGAGAAGTTTATGGAATAAGTCTTCGGACAAGTAAAGTAAACGGAAAGCGGCGGACGGGTGAGTAACGCGTAGGCAACCTGCCCCATACAGAGGGATAGCCTCGAGAAATCGGGATTAAAACCTCATAATGCCATCGAGTCACATGGCTCTTTGGCCAAAGATTTATCGGTATGGGATGGGCCTGCGT
>F0OV55004J04AB
TAGTATCAGCAGAGTTTGATCCTGGCTCAGAACGAACGCTGGCGGCAGGCCTAACACATGCAAGTCGAGCGAGATCTTCGGATCTAGCGGCGGACGGGTGAGTAACGCGTGGGGATGTGCCCTTTGCTACGGAATAGTCCCGGGAAACTGGGTTTAATACCGTATGAGCCCTTCGGGGGAAAGATTTATCGGCAAAGGATCAACCCGCGTTGGATTAGGTAGTTGGTGGGGTAATGGCCTACCAAGCCGACGATCCATAGCTGGTTTGAGAGGA
>F0OV55004IGF9K
TAGTATCAGCAGAGTTTGATCCTGGCTCAGGACGAACGCTGGCGGCGTGGATTAGGCATGCAAGTCGAACGGTAGTACCCCTTCGGGGGTATGAGAGTGGCGAACGGGTGAGTAACGCGTAGGTGATCTACCTTCAGATGGGGGACAACCCAGGGAAACTTGGGCTAATACCGCATGTGGCTGTAAAGCTAAAGCCGGCCTCTATTTATAAGCTGGTGTCTGGAGATGAGCCTGCGTCTGATTAGCTAGTTGGTGGGGTAACG
>F0OV55004IKCRH
TAGTATCAGCAGAGTTTGATCCTGGCTCAGAACGAACGCTGGCGGCGCGTTTTAAGCATGCAAGTCGAGGGGTAGGGACTTTCGGGTCCTGAGACCGGCGAACGGGTGAGTAACACGTAGGTGATCTACCATTGGGATGGGGATAGCCTGTGGAAACACAGGGTAATACCGAATGAGCTTATACGACTGTGGTTGTATAAGGAAAAGCGCTACGGCGCTGCCCGATGATGAGCCTGCGGCTGATTAGCTAGTTGGTGGGGTAAG
>F0OV55004IDGZ5
TAGTATCAGCAGAGTTTGATCCTGGCTCAGGATGAACGCTGGCGGCGTGCCTAATACATGCAAGTCGAACGCACCATTTCGGTGGTGAGTGGCGAACGGGTGAGTAACACGTAGATAACCTGCCCTTAAGACGAGGATAACCATTGGAAACGATGGCTAAGACTGGATAGGAATATTAGAGGCATCTCTGATATTTTAAAAGACCTAGCAATAGGTATGCTTAAGGAGGGTCTGCGGCGCATTAGTTAGTTGGTGGGG
>F0OV55004IMQLP
TAGTATCAGCAGAGTTTGATCCTGGCTCAGAATGAACGCTGGCGGTAGGCTTAACACATGCAAGTCGGACGGAAACGATAGATTAGCTTGCTATTCTAGGCGTCGAGTGGCGGACGGGTGAGTAACGCGTGGGAATCTACCCTATAGTTGGGGACAACATATGGAAACGTATGCTAATACCGAATATGCTCTACGGAGTAAAGGAGCCCTCTTCTTGAAAGGTTTCGCTATAGGATGAGCCCGCGTAGGATTAGCTAGTTGG
>F0OV55004J0ART
TAGTATCAGCAGAGTTTGATCCTGGCTCAGAGTGAACGCTGGCGGCGTGCCTAACACATGCAAGTCGAGCGCGAAAGTCCCGCAAGGGATAAGTAGAGTGGCAGACGGGTGAGTAATGCATAGGTAATCTACCCTTGAGTGGGGGATAACTCCGGGAAACCGGTGCTAATCCCGCATGACTTCCTGATGCGCAGGCATTAGGATCAAAGGGGGGGATCCTTCGGGACCTCCCGCTTGAGGATGAGCCTATGT
>F0OV55004II2DO
TAGTATCAGCAGAGTTTGATCCTGGCTCAGGACGAACGCTGGCGGCGTGCCTAATACATGCAGGTCGAACGGAGGTCGCCATGCGGATCTCTTCGGAGAGAAGCGTGGCCATACCTCAGTGGCGAACGGGTGAGTAACACGTGGGTAACCTGCCTGTAAGTCGGGGATAACTGCGGGAGACCGCAGCTAATACCGGATAAGTCGGGAGGTCCGCATGAACCTTTCGGTAAAGGAGCTACGGTTCCGCTTACAGATGGGCCCGCGGCG
>F0OV55004JAPJL
TAGTATCAGCAGAGTTTGATCCTGGCTCAGGACGAACGCTGGTGGCGTGCCTCATACATGCAAGTCGAGCGGATGTAGCAATACATCAGCGGCGGACGGGTGAGTAACACGTGGGCAACCTGGCCTTAAGAGGGGGATAACGTCCCGAAAGGGACGCTAATACCGCGTAAATCAGCGAGATCGCATGATCTTGTTGGAAAAGGAGCAATCCGCTTAAGGATGGGCCCGCGGCCTATTAGCTAGTTGGTAGGGTAACGG
>F0OV55004H4ANF
TAGTATCAGCAGAGTTTGATCCTGGCTCAGGACGAACGCTGGCGGCGTGCCTAACACATGCAAGTCTTGGGAGAAAGAGGTAGCAATATCTTGAGTAAACCGGCGCAAGGGTGAGTAACACGTAGGCAATCTGCTTAGAGGACGGGAATAACTTCGAGAAATCGAGGCTAATGCCCGATGATTTTCCGATATAGCATTATGTTGGAATTAAATGCCGCAAGGTGCCTTTGGATGAACCTGCGTCCCATTAGGTAG
>F0OV55004JFWRR
TAGTATCAGCAGAGTTTGATCCTGGCTCAGGACGAACGCTGGCGGCGTGCTTAACACATGCAAGTCAAGGGGAACGGTCGACTTCGGTTGACTTAGTATACTGGCGAACGGGTGAGTAACGCGTAGGTAACCTGCCTATGAGTTTGGGATAACACTGCTAACGCGGTGCTAATACCGGATAACGCATCATTTTTGCATATTTATGATGTTAAAGCGGGCTTTTAGCTCGTGCTTATAGATGGACCTGCGTCCCATTAGTTAG
>F0OV55004JJB40
TAGTATCAGCAGAGTTTGATCCTGGCTCAGGACGAACGCTGGCGGCGTGCCTAACACATGCAAGTCGAGCGGGGGTGGCTTAAGTAGGTTACTACGAAGGCTGCCCTAGCGGCGGACGGGTGAGTAACGCGTGAGCAACCAACCTTGTACTGGGGGATAACAGCTGGAAACAGCTGCTAATACCGCATAAGACTACGGCACCGCATGGTGCTGTAGTAAAAGGCGCCTTAAGGCGTCGGTACAAGACGGGCTCGCGTCCCATTAG
>F0OV55004I6E5S
TAGTATCAGCAGAGTTTGATCCTGGCTCAGGACGAACGCTGGCGGCGTGCCTAACACATGCAAGTCAAGGAGAAAGACTGGTTTCGGCCGGTCAAGTAAACTGGCGGACGGGTGAGTAACGCGTAGGCGACCTGCCCTTGTGTTTGGAATAACCCCGAGAAATTGGGGCTAATACCGAATGACGCATTGAGTATGCATGTACTTGATGTTAAAGGTGCTGCAAGGTACCGCACAGGGATGGGCCTGCGTTCCATTAGTTAGA
>F0OV55004ICH7D
TAGTATCAGCAGAGTTTGATCCTGGCTCAGGATGAACGCTGGCGGCATGCCTAATACATGCAAGTCGAACGAACTAGTTTACTAGTTAGTGGCGAACGGGTGAGTAACACGTAGATAACCAACCCTTAAGACGAGGATAACCCGGGGAAACCTGGACTAATACTGGATAGGAGCTATTTTCAAAAGAGGATAGTTTTAAAGGTGCCCTAAAGCACCGCTAAAGGCTGGGACTGCGTCGCATTAGCTAGTTGGTGGGGTAACGGCCTACCAAGGCAACG
>F0OV55004IC051
TAGTATCAGCAGAGTTTGATCCTGGCTCAGAACGAACGCTGGCGGCATGCCTAACACATGCAAGTCGAACGAACCCTTCGGGGTGAGTGGCGCACGGGTGCGTAACGCGTGGGAACCTGCCCTTAGGTTCGGAATAACGTTTCGAAAGGAACGCTAATACCGGATAATGTCTTCGGACCAAAGATTTATCGCCTTTGGATGGGCCCGCGTTGGATTAGCTAGTTGGTGAGGTAAAGGCTCACCAAGGCGACGATCCATAGCT
>F0OV55004IJIHD
TAGTATCAGCAGAGTTTGATCCTGGCTCAGGACGAACGCTGGCGGCGTGGATTAGGCATGCAAGTCGAACGAGAAAGTTTTCCTTCGGGAGAGCGAGTAAAGTGGCAAACGGGTGAGTAACGCGTAGGTAATTTACCTCGAAGTGGGGGATAGCCCCGGGAAACCGGGATTAATACCGCATGTGATGCTTCGGTATCAAAGGTGGCCTCTATTTATAAGCTATCGCTTTGAGATAAGCCTGCGTCCTATTAGCTAGTTGGTGTGGTAATGG
>F0OV55004IR4WK
TAGTATCAGCAGAGTTTGATCCTGGCTCAGAACGAACGCTGGCGGCAGGCCTAACACATGCAAGTCGAGCGAAGCCTTCGGGCTTAGCGGCGGACGGGTGAGTAACGCGTGGGAATATGCCTCTGGGTGCGGAACAACAACTGGAAACGGTTGCTAATACCGCATGATGTCTACGGACCAAAGATTTATCGCCCAGAGATTGGCCCGCGTTGGATTAGGTAGTTGGTGAGGTCATGGCTCACCAAGCCGACGAT
>F0OV55004IYA3C
TAGTATCAGCAGAGTTTGATCCTGGCTCAGAACGAACGCTGGCGGCAGGCCTAACACATGCAAGTCGAAGGAGAAGCACCTTTCGGGGTGTGGACACTGGCGCACGGGTGAGTAACGCGTGGGAATCTACCCCGGGGTGGGGAATAACCGCTGGAAACGGCGGCTAATACCGCATACGCCTTTTTTAGGGAAAGCTTTAGCGCCCTGGGATGAGCCCGCGTTAGATTAGCTAGTTGGTGGGGTAACGGCCTACCAAGGCGACGATCTATAGCTGGT
>F0OV55004H2YXW
TAGTATCAGCAGAGTTTGATCCTGGCTCAGATTGAACGCTGGCGGAATGCTTTACACATGCAAGTCGGGCGGCAGCATGGACTTCGGTCTGATGGCGAGCGGCGAACGGGTGAGTAATGCATCGGAACGTACCCAGTCGTGGGGGATAACTACGCGAAAGCGTAGCTAATACCGCATACGTCCTACGGGAGAAAGCAGGGGATCGCAAGACCTTGCGCGATTGGAGCGGCCGATGTCTGATTAG
>F0OV55004I83YD
TAGTATCAGCAGAGTTTGATCCTGGCTCAGGACGAACGCTGGCGGCGTGCCTAATACATGCAAGTCGAGCGGGGCTGTCTGCGTGAGGCCTTCGGGCGGATCGCAGGGAGCCCAGCGGCGAACGGGTGCGTAACACGTGGGCAACCTGCCCCGAGGACCGGGATAACTCCGGGAAACCGGAGCTAATACCGGATAGGACGGCGGACCGCATGGTCCGCCGTGGAAAGGCGGCGCGAGCTGCCACCTCGGGATGGGCCCGCGGCCCATTAG
>F0OV55004H6VBZ
TAGTATCAGCAGAGTTTGATCCTGGCTCAGAACGAACGCTGGCGGCAGGCCTAACACATGCAAGTCGAGCGCTCTCTTCGGAGAGAGCGGCAGACGGGTGAGTAACGCGTGGGAACCTACCTTTTGGTACGGAATAACTCAGGGAAACTTGTGCTAATACCGTATGTGCCCTTCGGGGGAAAGATTTATCGCCAAAAGATGGGCCCGCGTTGGATTAGCTAGTTGGTGAGGTAATGGCTCACCAAGGCGACGAT
>F0OV55004ICD3T
TAGTATCAGCAGAGTTTGATCCTGGCTCAGGACGAACGCTGGCGGCGTGCCTAACACATGCAAGTCTACTCAGCAATGGGTGGCGAACGGGTGAGTAACGCGTAGACAATCTGCCCTTTAATCACTGATAACCTAGTGAAAACTGGACTAACACGGGATGTGGTCGCGATATGGCATCATATGCGATCAAAGACGTAGTCGTTAAAGGAGGAGTCTGCGTAACATTAGCTGGTTGGTAAGGTAACGGCTT
>F0OV55004IOGZM
TAGTATCAGCAGAGTTTGATCCTGGCTCAGAGTGAACGCTGGCGGCAGGCCTAACACATGCAAGTCGAGCGGCAGCGGGTCCTTCGGGATGCTGGCGAGCGGCGGACGGGTGAGGAATGCATCGGAATCTGCCCTGGTGTGGGGGATAACGTAGGGAAACTTACGCTAATACCGCATACGCCCTACGGGGGAAAGCGGGGGACCTTCGGGCCTCGCGCAGCAGGATGAGCCGATGTCGGATTAGCTAGTTGGTGAAGG
>F0OV55004IAFIF
TAGTATCAGCAGAGTTTGATCCTGGCTCAGGATGAACGCTGGCGGCGTGCCTTACGCATGCAAGTCGAACGATTCTGATTTATCAGTTTAGTGGCAAACGGGTGAGTAACACGTAAGTAACCTGCCCTTGAGTGGGGGATAGCCTCGGGAAACCGGGGTTAATACCGCGTAACATAGTAGAGGTAATGCATTACTACTAAAGCTTTCGAGCGCTTAAGGAGGGGCTTGCGGCCGATTAGCTAGTTGGTGGGTAACGGCCTACCAAGGCGACG
>F0OV55004IHEJE
TAGTATCAGCAGAGTTTGATCCTGGCTCAGGACGAACGCTGGCGGCGTGCCTAATACATGCAAGTCGAGCGGACCGAAGGGAGCTTGCTCCTTTAGGTTAGCGGCGGACGGGTGAGTAACACGTGGGCAACCTGCCCTGCAGACTGGGATAACTTCGGGAAACCGGAGCTAATACCGGATAACACCGAAAACCGCATGGTTTTCGGTTGAAAGGCGACTTTTAGCTGTCACTGCAGGATGGGCCCGCGGCGCATTAGCTAGTTGGTGAGG
>F0OV55004JBMF0
TAGTATCAGCAGAGTTTGATCCTGGCTCAGAGTGAACGCTGGCGGCGTGCTTAACACATGCAAGTCGAACGAGAACGGATTATAGCTTGCTATAATTGTCAGCTAAGTGGCGCACGGGTGAGTAATATATAGGTAACATGCCTCTTACTAAGGGATAACAGTTGGAAACGATTGCTAATACCTTATATGCCTTTAATACGAAAGTATGCAAGGGAAAGATTTTATTGGTAAGAGATTGGCCTGTACGGTATCAG
>F0OV55004JNGZO
TAGTATCAGCAGAGTTTGATCCTGGCTCAGGATGAACGCTAGCGGGAGGCTTAACACATGCAAGTCGAGGGGCAGCACGAGGTAGCAATACTTTGGTGGCGACCGGCAGACGGGTGAGTAACGCGTATGTAACCTGCCCTGTACAGGGGGATAACCCGGAGAAATTCGGACTAATATCCCATGGTAATATTGGAAGGCATCTTCTGATATTTAAAGTTCCGGCGGTACAGGAGGGGCATGCGTAACATTAGCTGGTTGGTAAGGTAACGG
>F0OV55004H8LSG
TAGTATCAGCAGAGTTTGATCCTGGCTCAGAACGAACGCTGGCGGCGTGCTTAACACATGCAAGTCGAACGTGAATCGACCTTCGGTCGAGGAAAGTGGCGCACGGGTGAGTAACACGTGGATAATCTACCCAATGATCCGGGATAACACTTCGAAAGGGGTGCTAATACCTGATAAGCCCACGGGCTCTTCGGAGCTTGCGGGAAAAGGTGGGGACCTTCGGGCCTGCCGTCATTGGATGAGTCCGCGGCCCATTAGCTAGTTGGTAGGG
>F0OV55004JH81H
TAGTATCAGCAGAGTTTGATCCTGGCTCAGAACGAACGCTGGCGGCAGGCCTAACACATGCAAGTCGAGCGAGATCTTCGGATCTAGCGGCGGACGGGTGAGTAACGCGTGGGGATGTGCCCTTTGCTACGGAATAGTCCCGGGAAACTGGGTTTAATACCGTATGTGCCCTTCGGGGGAAAGATTTATCGGCAAAGGATCAACCCGCGTTGGATTAGGTAGTTGGTGGGGTAATGGCCTACCAAGCCGACGATCCATAGCTGGTTTGAGAGGA
>F0OV55004ITN4D
TAGTATCAGCAGAGTTTGATCCTGGCTCAGGATGAACGCTGGCGGCATGCCTAATACATGCAAGTCGAACGCACTAGTTTACTAGTGAGTGGCGAACGGGTGAGTAACACGTAGATAACCAACCCTAAAGACGAGGATAACCCGGGGAAACCTGGACTAATACTGGATAGGAGCTAATTTCACAAGAGATTAGTTTTAAAGGCGCATTAAAGCGCCGCTATAGGATGGGACTGCGTCGCATTAGCTAGTTGGTGGGGTAACGGCCT
>F0OV55004JODSO
TAGTATCAGCAGAGTTTGATCCTGGCTCAGGATGAACGCTGGCGGCGTGCCTAACACATGCAAGTCGAACGGTGAACTTTACTTTTAGTAAGGGGATCAGTGGCGAACGGGTGAGTAACACGTAGGTGACCTACCCCGGAGAGGAGAATAACCATGCGAAAGCGCGGCTAATACTCCGTATGGTCGGCTATTCGTTTAGTCGATTAAAGCTTCGGCGCTCTGGGAGGGGCCTGCGGCCCATCAGCTAGTTGGTAGGGTAATGGCCTACCAAGG
>F0OV55004IH1HE
TAGTATCAGCAGAGTTTGATCCTGGCTCAGAACGAACGCTGGCGGCGTGCTTAACACATGCAAGTCGAACGCGAAAGGGACTTCGGTCCTGAGTAAAGTGGCGCACGGGTGAGTAACACGTGGATAATCTACCCGATGGACCGGGATAACACTTCGAAAGGGGTGCTAATACCGGATAAGCCCACAGGCTCCCTGGAGCTTGCGGGAAAAGGTGGGGACCTTCGGGCCTGCCGTCATCGGATGAGTCCGCGGCCCATTAGCTAGTTGGTAGGGTAA
>F0OV55004IVAPQ
TAGTATCAGCAGAGTTTGATCCTGGCTCAGGATGAACGCTGGCGGCGTGCCTAACACATGCAAGTCGAGCGATAAACAGTGGATGGAATTCTTCGGAAGGAAAGAAACTGTTGAAAGCGGCGGACGGGTGAGTAACGCGTGGGCAACCTGCCCTATACAGGGGGATAGCCACTGGAAACGGTGATTAATACCCCATGACACCTTAACCTCGCATGAGGAGAGGGTCAAAGATTATATCGGTATAGGATGGGCCCGCGT
>F0OV55004I8HCL
TAGTATCAGCAGAGTTTGATCCTGGCTCAGAACGAACGCTGGCGGCGCGTTTTAAGCATGCAAGTCGAACGGGATTCAAGTGCTTGCACTTGATGAGAGTGGCGAACGGGTGAGTAACACGTAAGTGATCTGCCCTGGGGATGGGGATAGCTCATGGAAACATGGGGTAAGACCGAATACCGTAACACTATTTGAAGGTTATGTTACGAAAAGAGCTACGGCTCTGCCCTGGGATGAGCTTGCGGCCCATTAG
>F0OV55004I3Q8D
TAGTATCAGCAGAGTTTGATCCTGGCTCAGGATGAACGCTAGCGGCAGGCCTAACACATGCAAGTCGAGGGGTAACGATTCCAAGCAATTGGAAGGCGACGACCGGCGGACGGGTGAGTAACGCGTTTGTAACCTACCTCTAACTGGAAGATAGCCCGAAGAAATTCGGATTAATACTCCATAATACTATGAACTGGCATCTTTTTATAGTCAAAGCTTTGGCGGTTAGAGATGGGCATGCGTGACATTAGCTTGTTGGTG
>F0OV55004JY8SU
TAGTATCAGCAGAGTTTGATCCTGGCTCAGGACGAACGCTGGCGGCGTGCTTAACACATGCAAGTCAAGGGGAACGGCTTCTTTCGGGGAGCTTAGTATACTGGCGAACGGGTGAGTAACGCGTAGGTGACCTGCCCTTAAGACTGGGATAACACTGCTAACGCGGTACTAATACTGGATAAGGCAATAGGTGTAAGATTTATTGTTAAAGCGGGGATACTCGTACTTAAGGATGGACCTGCGTCCCATTAGTTAGTTGGTGGGGTAATGGCCTACCAAGG
>F0OV55004IMOK8
TAGTATCAGCAGAGTTTGATCCTGGCTCAGAACGAACGCTGGCGGCGTGCTTAACACATGCAAGTCGAACGCGAAAGGGACTTCGGTCCTGAGTAAAGTGGCGCACGGGTGAGTAACACGTGGATAATCTACCCGATGGACCGGGATAACACTTCGAAAGGGGTGCTAATACCGGATAAGCCCACGGGCTCTTTGGAGTTTGCGGGAAAAGGTGGGGACCTTCGGGCCTACTGTCATTGGATGAGTCCGCGGCCCATTAGCTAGTTGGTAGGGTAATGG
>F0OV55004I6NTA
TAGTATCAGCAGAGTTTGATCCTGGCTCAGGACGAACGCTGGCGGCGTGGATTAGGCATGCAAGTCGAACGGTAGTACCCCTTCGGGGGTATGAGAGTGGCGAACGGGTGAGTAACACGTAGATGATCTGCCTTGAAGTTGGGGATAGCCCATAGAAATATGGGGTAATACCGGATAATCTCTTTTTACTTTGGTGAATAGAGGAAAGGGGCTTCGGCCTCGCTTTGAGATGAGTCTGCGGCTGATTAGCTAGTTGGTAGGGTAAAGG
>F0OV55004IOB9P
TAGTATCAGCAGAGTTTGATCCTGGCTCAGGATGAACGCTAGCGGCAGGCCTAACACATGCAAGTCGAGGGGCAGCACGGGTAGCAATACTTGGTGGCGACCGGCGCACGGGTGAGTAACGCGTATGCAACCTGCCCTTAACCGGGGGATAGCCCGTCGAAAGGCGGATTAATACCCCATAATACTGTTGGACTGCATGGTTTGACAGTTAAAGCTGAGGTGGTTAAGGATGGGCATGCGTGACATTAGCTAGTTGG
>F0OV55004JCQYO
TAGTATCAGCAGAGTTTGATCCTGGCTCAGAATGAACGCTGGCGGCGTGCTTAACACATGCAAGTCGAACGAGAAAGGGACTGCTTGCAGTCCTGAGTAGAGTGGCGCACGGGTGAGTAACACGTGGATAATCTACCTTTGAATCCGGGATAACTGTTCGAAAGAATTGCTAATACCGGATGAAGTCAGTTTTTCCTTGGAGGAATTGATGAAAGACAGCCTCTTCCTGAAAGCTGTTGTTTGAAG
>F0OV55004JF407
TAGTATCAGCAGAGTTTGATCCTGGCTCAGGACGAACGCTGGCGGCGTGCCTAATACATGCAAGTCGAGCGCGGGAAGCATGCAGATCCCTTCGGGGTGACGCATGTGGAACGAGCGGCGAACGGGTGAGTAACACGTGGGCAACCTGCCTGTAAGACCGGGATAACTCCGGGAAACCGGGGCTAATACCGGATAAGACCGAAGATCGCACGATCTTTGGGTGAAAGGCGGCATTCGCTGTCACTTACAGATGGGCCCGCGG
>F0OV55004IKVW2
TAGTATCAGCAGAGTTTGATCCTGGCTCAGAACGAACGCTGGCGGCGTGCTTAACACATGCAAGTCGTACGAGAAAGTTTCCTTCGGGAGATGAGTAGAGTGGCGCACGGGTGAGTAACACGTGGATAATCTGCCCAATGGACCGGGATAACACTTCGAAAGGGGTGCTAATACCGGATAAGCCCACAGGCTCTTCGGAGCTTGCGGGAAAAGGTGGGGACCTTCGGGCCTGCCGTCATTGGATGAGTCCGCGGCCCATTAG
>F0OV55004IT0YI
TAGTATCAGCAGAGTTTGATCCTGGCTCAGAACAAACGCTGGCGGCGTGCCTAATACATGCAAGTCGAACGGGGAAAGTTCCTTCGGGAGCGAGTACTAGTGGCGTACGGGTGAGTAACACGTGGATAATCTGCCCTTGGGCGGGGAATAACTAGCCGAAAGGTTAGCTAATACCGCATAAGACCACAGTCTCTGCGGAGGCAGTGGTTAAAGGCTTCGGCCACCCATGGATGAGTCCGCGTCCGATTAGCTTGTTGGTGGGGTAACGGCCT
>F0OV55004H4DAM
TAGTATCAGCAGAGTTTGATCCTGGCTCAGGATGAACGCTGACAGAATGCTTAACACATGCAAGTCGACGGGAAAGAGCTTTCGGGCTTGAGTAAAGTGGCGGACGGGTGAGTAACGCGTAAAGAACTTGCCCTGTAGACTGGGATAACAGTCCGAAAGGATTGCTAATACCGGATATTATGTATTTAAGGCATCTTAGATATATGAAAGCTAAGGCGCTACAGGAGAGCTTTGCGTCCTATTAGCTAGTTGGTG
>F0OV55004JJVAJ
TAGTATCAGCAGAGTTTGATCCTGGCTCAGATTGAACGCTGGCGGCATGCCTTACACATGCAAGTCGAACGGTAACAGGGAGCTTGCTCCGCTGACGAGTGGCGAACGGGTGAGTAATACATCGGAACGTGCCCAGTAATGGGGGATAGCTCGGCGAAAGCCGGATTAATACCGCATACGCCCTGAGGGGGAAAGTGGGGGACCGCAAGGCCTCACGTTATTGGAGCGGCCGATGGCTGATTAGCTAGTTGGTAGGGTAAA
>F0OV55004H8UQA
TAGTATCAGCAGAGTTTGATCCTGGCTCAGAACGAACGCTGGCGGCGTGCTTAACACATGCAAGTCGAACGAGAAAGCTCTTTGGAGTGAGTAGAGTGGCGCACGGGTGAGTAATGGATAGGAACGTACCTTCAGGAGGGGGATAACCATTGGAAACGATGGCTAATACCGCGTAGTATCGCAAGATTAAAGGTGGCCTCTGTATATGCTACCGCCTGAAGATCGGCCTATCTCCCATTAGCTTGTTGGTAGGGTAA
>F0OV55004IN6EA
TAGTATCAGCAGAGTTTGATCCTGGCTCAGGACGAACGCTGGCGGCGTGCCTAACGCATGCAAGTCGAGCGAGGGGAGGTCGCAAGACCGAACCTAGCGGCGAACGGGTGAGTAACACGTGGGTAATCTGCCTATGAGACGGGGATAGCCCCGGGAAACTGGGGATAATACCGGATGTGATCCGACTGACGGAGGTTAGTTGGAGGAAAGGCGCAAGCCGCTCATAGATGAGCCCGCGGCCCATTAGCTAGTTGGTAGGGTAAAGG
>F0OV55004ISGZ1
TAGTATCAGCAGAGTTTGATCCTGGCTCAGAACGAACGCTGGCGGCGTGCTTAACACATGCAAGTCGAACGTGAAAGGGACTTCGGTCCTGAGTAAAGTGGCGCACGGGTGAGTAACACGTGGATAATCTACCCGATGGACCGGGATAACCCGGGGAAACCTGGACTAATACTGGATAGGAGCTAATTTCACAAGGGATTAGTTTTAAAGGCGCATTAAAGCGCCGCTATAGGATGGGACTGCGTCGCATTAGCTAGTTGGTGGGGTAACGGCCT
>F0OV55004IADJ1
TAGTATCAGCAGAGTTTGATCCTGGCTCAGGACGAACGCTGGCGGCGTGCCTAATACATGCAAGTCGAGCGGATGAAGGGGAGCTTGCTCCCTGGATTCAGCGGCGGACGGGTGAGTAACACGTGGGCAGCCTGCCTGGAAGACCGGGATAACTCGCGGAAACGCGAGCTAATACCGGATAGGTTCTTTCTCCGCATGGAGAAGGAAGGAAAGTCGGTTATGCCGACACTTCCAGATGGGCCCGCGGCGCATTAG
>F0OV55004ISS56
TAGTATCAGCAGAGTTTGATCCTGGCTCAGGATGAACGCTGGCGGTATGTTTAAGGCATGCAAGTCTAAGGGGTATTTATATCCCTGGCAAACGGGAGAGTAACACATTGGTAACCTACCTCTAACTCAAGTATAACTCGGTGAAAATCGAGACAATCCTTGATAGTCCATATGATATACGCAAGATTACCATATGGTAAAGATTTATCGGTTAGAGATGGGCCTATGTCTTATCAGCTTGTTGGTAGTGT
>F0OV55004JMH9R
TAGTATCAGCAGAGTTTGATCCTGGCTCAGATTGAACGCTGGCGGCAGGCCTAACACATGCAAGTCGAGCGGTAGCACAGAGAAGCTTGCTTCTTGGGTGACGAGCGGCGGACGGGTGAGTAACGCGTGGGGATCTACCTGGTAGTGGGGGACAACAGTCGGAAACGACTGCTAATACCGCATACGCCCTTCGGGGAAAGTGGGGGATCTTCGGACCTCACGCTATCAGATGAGCCCGCGTCGGATTAGCTTGTTGG
>F0OV55004IM54U
TAGTATCAGCAGAGTTTGATCCTGGCTCAGGACGAACGCTGGCGGCGTGCCTAATACATGCAAGTCGAGCGGACCGAAGGGAGCTTGCTCCTTTAGGTTAGCGGCGGACGGGTGAGTAACACGTGGGCAACCTGCCCTGCAGACTGGGATAACTTCGGGAAACCGGAGCTAATACCGGATAACACCGAAAACCGCATGGTTTTCGGTTGAAAGGCGACTTTTAGCTGTCACTGCAGGATGGGCCCGCGGCGCATTAGCTAGTTGGTGAGG
>F0OV55004IV4ID
TAGTATCAGCAGAGTTTGATCCTGGCTCAGATTGAACGCTGGCGGAATGCTTTACACATGCAAGTCGGGCGGCAGCATGGACTTCGGTCTGATGGCGAGCGGCGAACGGGTGAGTAATGCATCGGAACGTACCCAGTCGTGGGGGATAACTACGCGAAAGCGTAGCTAATACCGCATACGTCCTACGGGAGAAAGCAGGGGATCGCAAGACCTTGCGCGATTGAAGCGGCCGATGTCTGATTAG
>F0OV55004H99ZY
TAGTATCAGCAGAGTTTGATCCTGGCTCAGGACGAACGCTGGCGGCGTGCCTAATACATGCAAGTCGAGCGCGTGAAACTTACCGAAGCCTTCGGGCGGACGTAAGTGGAACGAGCGGCGGACGGGTGAGTAACACGTGGGCAACCTGCCCTATACAGGGGGATAGCCACTGGAAACGGTGATTAATACCCCATGACACCTTAACCTCGCGTGAGGAGAGGGTCAAAGATTATATCGGTATAGGATGGGCCCGCGTCTGATTAGCTAGG
>F0OV55004JFSGZ
TAGTATCAGCAGAGTTTGATCCTGGCTCAGGATGAACGCTAGCGGCAGGCTTAACACATGCAAGTCGAACGTGAAAGGGACTTCGGTCCTGAGTAAAGTGGCGCACGGGTGAGTAACACGTGGATAATCTACCCGATGGACCGGGATAACACTTCGAAAGGGTGCTAATACCGGATAAGCCCACAGGCTCTTTGGAGTTTGCGGGAAAAGGTGGGGACCTTCGGGCCTACTGTCATTGGATGAGTCCGCGGCCCATTAGCTAGTTGGTAGGGTAA
>F0OV55004H43RR
TAGTATCAGCAGAGTTTGATCCTGGCTCAGGATGAACGCTAGCGGTGCGCCTAACACATGCAAGTCGAGCGATATAGCGGCGAACGGGTGAGTAATACGTTGGAACCTGCCTCGAACTCAGGGATAGCCATCCGAAAGGATGATTAATACCGGATAGTCCCGAAAGGGTAAAGATTTTTCGGTTCGAGAGGGGCCTGCGGCCTATCAGCTAGTTGGTAAGGTAATGGCCTACCAAGGCAACGATGCGTAG
>F0OV55004JN506
TAGTATCAGCAGAGTTTGATCCTGGCTCAGGATGAACGCTAGCGGCAGGCTTAACGCATGCAAGTCGAGGGGCAGCATGGTCTTCGGACCGATGGCGACCGGCGCACGGGTGCGTAACGCGTATACAATCTACCTTTTACAGGGGCATAGCCCGGGGAAACCCGGATTAATATCCCATGGTATCATTGAATGGCATCATTTAATGATTAAAGCTTTGGCGGTAAAAGATGAGTATGCGTTCTATTAG
>F0OV55004IAXKQ
TAGTATCAGCAGAGTTTGATCCTGGCTCAGGATGAACGCTAGCGGGAGGCTTAACACATGCAAGTCGAGGGGCAGCACGGACTTCGGTCTGGTGGCGACCGGCGCACGGGTGAGTAACGCGTATGCAACCTGCCTTTTACAGGAGGATAGCTTCCGGAAACGGAAATTAATACTCCATAAGGATATATATAGGCATCTTTATATATTTAAAGCTATGGCGGTAAAAGATGGGCATGCGTAACATTAGTTAGTTGGTGGGGTAACGG
>F0OV55004JFWUB
TAGTATCAGCAGAGTTTGATCCTGGCTCAGATTGAACGCTGGCGGTATGCTTAACACATGCAAGTCGAACGGCAGCGGGCCCTTCGGGGTGCCGGCGAGTGGCGGACGGGTGAGTAACGCGTGGGAATCTGCCCATGGGTGGGGGATAGCCCGGGGAAACCCGGATTAATACCGCATACGCCCTACGGGGGAAAGCGGGGGATCTTCGGACCTCGCGCTATTGGAGCGGCCGATGTCGGATTAGCTAGTAGGTGGGGTAATGGCTCACCTAGGCGACG
>F0OV55004I9M8Y
TAGTATCAGCAGAGTTTGATCCTGGCTCAGAGTGAACGCTGGCGGCGTGCCTAACGCATGCAAGTCGAACGCGAAAGTCCCGCAAGGGATAAGTAGAGTGGCAGACGGGTGAGTAATGCATAGGTAATCTACCCTTGAGTGGGGGATAACTCCGGGAAACCGGTGCTAATCCCGCATGACTTCCTGATGCGAAGGCATTAGGATCAAAGGGGGGGATCCTTCGGGACCTCCCGCTTGAGGATGAGCCTATGTCCTATTAG
>F0OV55004JHQ72
TAGTATCAGCAGAGTTTGATCCTGGCTCAGGATTAACGCTGGCGGCGTGCTTAACACATGCAAGTCGAACGAGAAGCTTTCACATGATTTCTTCGGATTGATTATGGGAGCGGAAAGTGGCGAACGGGTGAGTAACGCGTATGCAACCTGCCCTTGACAGGGGGATAGCCCGGAGAAATCCGGATTAATACCCCATGGTATTTAAGTTCCGCATGGGATTTAAATTAAAGATTTATCGGTCAGGGGTGGGCATGCGTGACATTAG
>F0OV55004H26CN
TAGTATCAGCAGAGTTTGATCCTGGCTCAGGGTGAACGCTGGCGGCGTGCTTTACACATGCAAGTTGAACGAGAACTCGGAGGTTCTTACTTCGGTAAGAAAGGAAGAGGGACAGTAGCGAACGAGTGAGTAACACGTAGTAACCTGCCCACTGGAGGGGGAGAACCACTGGAAACGGTGGCTAATACCGCATAAGCCCGAAAGGGGAAAGCAATTTATTGTGCCGGTGGAGGGGACTGCGGGCCATCAGGAAGATGGTGAGGTAAAAGCTCACCAAACCG
>F0OV55004H50FI
TAGTATCAGCAGAGTTTGATCCTGGCTCAGATTGAACGCTGGCGGCGTGCCTAACACATGCAAGTCTACTCAGCAATGGGTGGCGAACGGGTGAGTAACGCGTAGACAATCTGCCCTTTAATCACGGATAACCTAGTGAAAACTGGACTAACACGGGATGTGGTCGCGATATGGCATCATATGCGATCAAAGACGTAGTCGTTAAAGGAGGAGTCTGCGTAACATTAGCTGGTTGGTAAGGTAACGGCTT
>F0OV55004IT5BM
TAGTATCAGCAGAGTTTGATCCTGGCTCAGAACGAACGCTGGCGGCGCGTTTTAAGCATGCAAGTCGAACGGTATATAGTCTTCGGATTATAGAGAGTGGCGAACGGGTGAGTAACACGTAGATAATCTACCTTGAAGTGGGGGATAGTCCATGGAAACATGGAGTAATACCGCATATGTCTTTGGATGAAAGTTCCAATTGGAACGCTTTGAGATGAGTCTGCGGCTCATTAGCTTGTTGGTGGGTAAAGGCCT
>F0OV55004IGL3S
TAGTATCAGCAGAGTTTGATCCTGGCTCAGGATGAACGCTAGCGGCAGGCCTAATACATGCAAGTCGAACGGATCAGAGGGCTTCGGTTCTCTGATTAGTGGCGCACGGGTGCGTAACGCGTATGCAACCTACCTTCCACTGGGGGATAGCCCACCGAAAGGTGGATTAATACCGCATATGACCACATGAGGGCATCCGAGTGTGGTAAAAGCTGAGGCGGTGGAAGATGGGCATGCGTGCCA
>F0OV55004IOUI3
TAGTATCAGCAGAGTTTGATCCTGGCTCAGAGCGAACGTTAGCGGCGCGCTTAACACATGCAAGTCGCACGAGAAAGGGTCTTCGGACCCCGGTAAAGTGGCGCACGGGTGCGTAACACGTAGGCAATCTTCCCTTAGGTGGGGGATAACTATCCGAAAGGATAGCTAATACCGCGTAAGACCACGGTCTCTCCGGAGACTGCGGTCAAAGGTGGCCTCTTCTTGAAAGCTACCGCCAAAGGATGAACCTGCGGCCCATCAGCTAGTTGGTAGGG
>F0OV55004IRHE5
TAGTATCAGCAGAGTTTGATCCTGGCTCAGGACGAACGCTGGCGGCGTGCCTAATACATGCAAGTCGGGCGGACCGAAGGGAGCTTGCTCCTTTAGGTTAGCGGCGGACGGGTGAGTAACACGTGGGCAACCTGCCCTGCAGACTGGGATAACTTCGGGAAACCGGAGCTAATGCCGGATAACACCGAAAACCGCATGGTTTTCGGTTGAAAGGCGGCTTTTAGCTGTCACTGCAGGATGGGCCCGCGGCGCATTAGCTAGTTGGTGAGG
>F0OV55004IJI3P
TAGTATCAGCAGAGTTTGATCCTGGCTCAGGACGAACGCTGGCGGCGTGCCTAATACATGCAAGTCGAGCGGACCGAAGGGAGCTTGCTCCTTTAGGTTAGCGGCGGACGGGTGAGTAACACGTGGGCAACCTGCCCTGCAGACTGGGATAACTTCGGGAAACCGGAGCTAATACCGGATAACACCGAAAACCGCATGGTTTTCGGTTGAAAGGCGGCTTTTAGCTGTCACTGCAGGATGGGCCCGCGGCGCATTAGCTAGTTGGTGAGG
>F0OV55004JG7XC
TAGTATCAGCAGAGTTTGATCCTGGCTCAGATTGAACGCTGGCGGCATGCCTAACACATGCAAGTCGAACGGCAGCATGGTCTAGCTTGCTAGACTGATGGCGAGTGGCGGACGGGTGAGTAATGCGTAGGAATATGCCTTGAAGTGGGGGACAACTCGAGGAAACTCGAGCTAATACCGCATAATCTCTTCGGAGTAAAGCTGGGGACCTTCGGGCCTGGCGCTTTAAGATTAGCCTACGTCCGA
>F0OV55004J0WNI
TAGTATCAGCAGAGTTTGATCCTGGCTCAGAACGAACGCTGGCGGCGTGTCTTAAGCATGCAAGTCGGGCGGCAAGGCGGGGCAATCCGCCCTAGAGCGGCGGACTGCTGAGTAACACGTGGGTGATCTGCCCTTGGATTGGGGATAGCCATTAGAAATAGTGGGTAATACCGAATACGCTCGTCACTTCGGTGTGACGAGGAAAGGCGCCACGGCGCCACCCGAGGATGAGCCCGCGTCTCATTAGCTAGTTGGG
>F0OV55004I9DA0
TAGTATCAGCAGAGTTTGATCCTGGCTCAGAACGAACGCTGGCGGCATGCCTAACACATGCAAGTCGAACGGCTCTTCGGAGCAGTGGCGCACGGGTGAGTAACGCGTGGGAACCTACCCTGAGGTTCGGAATAACGGCTGGAAACGGCCGCTAATACCGGATGTGCCCTGAGGGCAAAGGCTTGCCGCCTTGGGAGGGGCCCGCGTCCGATTAGCTTGTTGGTGAGGTAATGGCTCACCAAGCCGACGATCCGTAGCTGGT
>F0OV55004H7ALJ
TAGTATCAGCAGAGTTTGATCCTGGCTCAGGATGAACGCTGGCGGCGTGCCTAACACATGCAAGTCGAACGGGAACCCTTGGATTCGTCTGGGGGGGAGAGTGGCAAACGGGTGAGTAATACGTAGGTGACCTGCCCCAAAGAGGGGAATAACTGCTGGAAACGGTGGCTAATACCCCATGTGCTCGGTGGTTCGTTCTACCGAGTAAAGTTCCGGCGCTTTGGGAGGGGCCTGCGGCCCATCAGGTAGTTGGTAGGGTAACGGCCTACCAAGCCGATGACGGGTAGGGGG
>F0OV55004IJXX6
TAGTATCAGCAGAGTTTGATCCTGGCTCAGGATGAACGCTAGCTGGAGGCTTAATACATGCAAGTCGAGCGGGATTGGCCCAGCAATGGGCCATGAGAGCGGCGCACGGGTGAGTAACGCGTACACGACCTACCTCTAACAGGGGGATAGCCCTGGGAAACTGGGATTAATACCGCATATAATTCTGATTTTAAAAGGTTAGAATGAAAGTTCAGGCGGTTAGAGATGGGTGTGCGTCTGATTAGCTAGTTGGTAAGG
>F0OV55004I3PLH
TAGTATCAGCAGAGTTTGATCCTGGCTCAGGATGAACGCTGGCGGCGTGCCTAATACATGCAAGTCGAACGCACTAGTTTACTAGTGAGTGGCGAACGGGTGAGTAACACGTAGGTAACCTGCCCTTAAGACGAGGATAACCATTGGAAACGATGGCTAAGACTGGATAGGAATATTTGAGGCATCTTAAATATTTTAAAAGACCTAGCAATAGGTATGCTTAAGGAGGGGCCTGCGGCGCATTAGTTAGTTGGTGGGGTAGAAG
>F0OV55004JE45J
TAGTATCAGCAGAGTTTGATCCTGGCTCAGATTGAACGCTGGCGGCATGCTTAACACATGCAAGTCGAACGGCAGCACGGGTGCTTGCACCTGGTGGCGAGTGGCGGACGGGTGAGTAATGCATGGAAATCTGCCCTGAGGTGGGGGACAACGTTGGGAAACTAACGCTAATACCGCATAACCTCTTTGGAGCAAAGCGGGGGATCTTCGGACCTCGTGCCCTGGGATGAGTCCATGTCGGATTAG
>F0OV55004H4GGO
TAGTATCAGCAGAGTTTGATCCTGGCTCAGGATGAACGCTAGCGGGAGGCTTAACACATGCAAGTCGAGGGGCATCACGGAGTAGCAATACTTTGGTGGCGACCGGCAGACGGGTGAGTAACGCGTATGTAACCTGCCCTGTACAGGGGGATAACCCGGAGAAATTCGGACTAATATCCCATGGTAATATTGGAAGGCATCTTCTGATATTTAAAGTTCCGGCGGTACAGGAGGGGCATGCGTAACATTAGCTGGTTGGTAAGGTAACGG
>F0OV55004IKGJ2
TAGTATCAGCAGAGTTTGATCCTGGCTCAGGACGAACGCTGGCGGCGTGCCTAATACATGCAAGTCGAGCGGGGCTGTCTGCGTGAGGCCTTCGGGCGGATCGCAGGGAGCCCAGCGGCGAACGGGTGCGTAACACGTGGGCAACCTGCCCCGAGGACCGGGATAACTCCGGGAAACCGGAGCTAATACCGGATAGGACGGCGGACCGCATGGTCCGCCGTGGAAAGGCGGCGCGAGCTGCCACCTCGGGATGGGCCCGCGGCCCATTAG
>F0OV55004JDGZN
TAGTATCAGCAGAGTTTGATCCTGGCTCAGAATAAACGCTGGCGGCATGCTTAACACATGCAAGTCGTACGAGAAAGTTCCCTTCGGGGAGCGAGTAAAGTGGCGGACGGGTGAGTAACACGTAAGAACCTGCCCTTTGGCTTGGGATAACATCGCGAAAGTGGTGCTAATACCGAATAAAGTCTAAGGACCAAAGAGGGCGTAAGCTCTCACCAGAGGAGGGGCTTGCGGCCCATTAGCTAGTTGGTGAGGTAATGGCTCACCAAGGCG
>F0OV55004IF92E
TAGTATCAGCAGAGTTTGATCCTGGCTCAGAACGAACGCTGGCGGCGCGTTTTAAGCATGCAAGTCGAACGGTAGAGTAGTGCTTGCACTACTTGAGAGTGGCGCACGGGTGAGTAACACGTAGGTGATCTACCTCTGGATTGGGGATAGCCTGTGGAAACACAGGTTAATACCGGATACGACCCTGAGACTGTCGTCTCAGGGGGAAGGGCCCTCAGGGGTCGTCTGGAGATGAGCCTGCGGTCCATTAG
>F0OV55004JKYY3
TAGTATCAGCAGAGTTTGATCCTGGCTCAGGATGAACGCTGGCGGCGTGCCTAATACATGCAAGTCGAACGCACCGGTTTACCGGTGAGTGGCGAGCGGGTGAGTAACACGTAGGTAACCTGCCCTCAAGACGAGGATAACCGTTGGAAACGATGGCTAAGACTGGATAGGAACCGAGGAGGCATCTCTTTGGTTTTAAAGGACCCGCAAGGGTACGCTTGAGGAGGGGCCTGCGGCGCATTAGTTAGTTGGCGGGGTGAAGGCCCACCAAGACTTTG
>F0OV55004JST8E
TAGTATCAGCAGAGTTTGATCCTGGCTCAGGACGAACGCTGGCGGCGTGCCTAATACATGCAAGTCGAGCGAGCCCTTCGGGGCTAGCGGCGGACGGGTGAGTAACACGTGGGCAACCTGCCTGTAAGACTGGGATAACTCCGGGAAACCGGGGCTAATACCGGATAATTTCTTCGGTCGCATGACGGAAGAATAAAAGGCGGCGCAAGCTGTCACTTACAGATGGGCCCGCGGCGCATTAGCTAGTTGGTGAGGTAACGGCTC
>F0OV55004ICMJF
TAGTATCAGCAGAGTTTGATCCTGGCTCAGAATCAACGCTGGCGGCGCGCTTAACACATGCAAGTCGAACGAGAACGGACCTTCGGGTCCGGGAAAGTGGCGGACGGGTGAGTAACACGTGGGTTACCTGCCCTTGAGTGGGGAATAACTCCGGGAAACTGGAGCTAATACCGCATACGACCCTTCGGGGTGAAAGGCTTCGGTCGCTCAAGGATGGGCCCGCGGTCGATTAGCTAGTTGGTAGGGTAAAGGCCTACCAAGGCACCGATCGATAGCCGG
>F0OV55004I4S5J
TAGTATCAGCAGAGTTTGATCCTGGCTCAGATTGAACGCTGGCGGCATGCTTAACACATGCAAGTCGAACGGTAACAGGCCTTCGGGCGCTGACGAGTGGCGGACGGGTGAGTAATGCATAGGAATCTGCCCAGTAGTGGGGGACAACTACCGGAAACGGTAGCTAATACCGCATACGTCCTACGGGTGAAAGTGGGGGACCTTCGGGCCTCACGCTATTGGATGAGCCTATGTCAGATTAGCTAGTTGGTGGGGTAAAGG
>F0OV55004I9MSQ
TAGTATCAGCAGAGTTTGATCCTGGCTCAGGATGAACGCTGGCGGTGTGGATAAGGCATGCAAGTCGAAAGGGTTTAGGCCCTTGGCAAACGGGTTAGTAATGCATAGGAACATTCCCTTAAGTCGTGAATAATTCGGAGAAATCCGGAATAATACACGATGTGCTCTACGGAGTAAAGATTTATCGCTTAAGGAGTGGCCTATGTCCTATCAGCTTGTTGGTGAGGTAATAGCTCACCAAGGCTATGACGGGTAGGGGGT
>F0OV55004IRTWV
TAGTATCAGCAGAGTTTGATCCTGGCTCAGGACGAACGCTGGCGGCGTGCCTAACACATGCAAGTCTACTCAGCAATGGGTGGCGAACGGGTGAGTAACGCGTAGACAATCTGCCCTTTAATCACGGATAACCTAGTGAAAACTGGACTAACACGGGATGTGGTCGCGATATGGCATCATATGCGATCAAAGACGTAGTCGTTAAAGGAGGAGTCTGCGTAACATTAGCTGGTTGGTAAGGTAACGGCTTACCAAGG
>F0OV55004INO9U
TAGTATCAGCAGAGTTTGATCCTGGCTCAGGACGAACGCTGGCGGCGTGCCTAATACATGCAAGTCGAGCGGACCGAAGGGAGCTTGCTCCTTTAGGTTAGCGGCGGACGGGTGAGTAACACGTGGGCAACCTGCCCTGCAGACTGGGATAACTGCGGGAAACCGGAGCTAATACCGGATAAGAGGCTTTTCCGCATGGGGGAGCCTTAAAAGGCGGCGGAAGTCGTCACTTGCAGATGGGCCCGCGGCGCATTAGCTAGTTGGTGG
>F0OV55004I2ULI
TAGTATCAGCAGAGTTTGATCCTGGCTCAGAACGAACGCTGGCGGCGTGCTTAACACATGCAAGTCGTACGAGAAAGTTTCCTTCGGGAGATGAGTAGAGTGGCGCACGGGTGAGTAACACGTGGATAATCTGCCCAATGGACCGGGATAACACTCGAAAGGGGTGCTAATACCGGATAAGCCCACAGGCTCTTCGGAGCTTGCGGGAAAAGGTGGGGACCTTCGGGCCTGCCGTCATTGGATGAGTCCGCGGCCCATTAACG
>F0OV55004JKDRG
TAGTATCAGCAGAGTTTGATCCTGGCTCAGAGTGGACGCTGGCGGCGTGCTTAACACATGCAAGTCGAACGAGAACGGGACATAGCTTGCTATGTTTGTCAGCTAAGTGGCGGACGGGTGAGTAATGTATAGCTAATGTACCCCTTGGAGGGGGATAACAGTTGGAAACGGCTGCTAATACCCCATACTCCTTCTATCTTAATGGTAGTTGGGAAATGTTTTTTCGCCAAGGGATCGGGCTATATGGTACCAGTTAGTTGGTGAGG
>F0OV55004IOHJ4
TAGTATCAGCAGAGTTTGATCCTGGCTCAGAACGAACGCTGGCGGCGCGTTTTAAGCATGCAAGTCGAACGGTATATAGTCTTCGGATTATAGAGAGTGGCGAACGGGTGAGTAACACGTAGATAATCTACCTTGAAGTGGGGGATAGTCCATGGAAACATGGAGTAATACCGCATATGTCTTTGGATGAAAGTTCCAATTGGAACGCTTTGAGATGAGTCTGCGGCTCATTAGCTTGTTGGTGGGGTAAAGGCCT
>F0OV55004IT0G9
TAGTATCAGCAGAGTTTGATCCTGGCTCAGGATGAACGCTGGCGGCGTGCCTAATACATGCAAGTCGAACGCACTAGTTTACTAGTGAGTGGCGAACGGGTGAGTAACACGTAGGTAACCTGCCCTCAAGACGAGAATAACCGTTGGAAACGATGGCTAAGACTGGATAGGAACAGAAGAGGCATCTCTTGTGTTTTAAAAGACCTAGCAATAGGTATGCTTGAGGAGGGGCCTGCGGCGCATTAGTTAGTTGGCGGGGTG
>F0OV55004IBPWE
TAGTATCAGCAGAGTTTGATCCTGGCTCAGGACGAACGCTGGCGGCGTGCCTAATACATGCAAGTCGAGCAGGGCTTTCTGCGTGAGGCCTTCGGGCGGATCGCAGGGAGCCCAGCGGCGAACGGGTGCGTAACACGTGGGCAACCTGCCCCGAGGACCGGGATAACTCCGGGAAACCGGAGCTAATACCGGATAGGACGGCGGACCGCATGGTCCGCCGTGGAAAGGCGGCGCGAGCTGCCACCTCGGGATGGGCCCGCGGCCCATTAG
>F0OV55004IHK5G
TAGTATCAGCAGAGTTTGATCCTGGCTCAGAACGAACGCTGGCGGCGTGCTTAACACATGCAAGTCGAACGTGAAAGGGACTTCGGTCCTGAGTAAAGTGGCGCACGGGTGAGTAACACGTGGATAATCTACCCGATGGACCGGGATAACACTTCGAAAGGGGTGCTAATACCGGATAAGCCCACAGGCTCTTTGGAGTTTGCGGGAAAAGGTGGGGACCTTCGGGCCTACTGTCATCGGATGAGTCCGCGGCCCATTAGCTAGTTGGTAGGGTAATGG
>F0OV55004I5CDQ
TAGTATCAGCAGAGTTTGATCCTGGCTCAGGATGAACGCTGGCGGCGTGCCTAATACATGCAAGTCGAACGCACTAGTTTACTAGTGAGTGGCGAACGGGTGAGTAACACGTAGGTAACCTGCCCTTAAGACGAGGATAACCGTTGGAAACGATGGCTAAGACTGGATAGGAACATTGAAGGCATCTTTGATGTTTTAAAAGACCTAGCAATAGGTATGCTTAAGGAGGGGCCTGCGGCGCATTAGTTAGTTGGTGAGGTGAAGG
>F0OV55004IIOTG
TAGTATCAGCAGAGTTTGATCCTGGCTCAGGATGAACGCTAGCGGGAGGCTTAACACATGCAAGTCGAACGGTAAGGTCCCTTCGGGGATACACGAGTGGCGCACGGGTGAGTAACGCGTATGCAACCTACCTTTTACAGGGGAATAGCCCAGAGAAATTTGGATTAATGCCCCATGGTTCTGTAATGTCGCATGGCATAACAGATAAAGTTACGGCGGTAAAAGATGGGCATGCGTGACATTAGCTAGTTGGCGGGGTAACG
>F0OV55004IOJ3Z
TAGTATCAGCAGAGTTTGATCCTGGCTCAGGACGAACGCTGACAGCGTGCCTAACACATGCAAGTCAAGGGGCCTTCGGGTCACTGGCGCACGGGCGAGTAACGCGTAGATAATCTGCCCCTATCTCTGACATAACTGCTGGAAACGGTAGCTAATATCAGATGAGGCCTACGGGTCAAAGTTTCGATGGATAGGGATGAGTCTGCGTCTGATTAGCTAGTTGGTAGTGTAATGGACTACCAAGG
>F0OV55004H7IBV
TAGTATCAGCAGAGTTTGATCCTGGCTCAGGATGAACGCTGGCGGCATGCCTAACACATGCAAGTCGAACGGCAGCACAGCCCGCAAGGGTGGGTGGCGAGTGGCGGACGGGTGAGGAATACATAGGAATCTACCCTGTCGTGGGGGATAACGTAGGGAAACTTACGCTAATACCGCATACGACCGAGAGGTGAAAGCGGCGGACCGCAAGGCGTCGCGCGGCTGGATGAGCCTATGTCCGATTAGCTAGTTGGG
>F0OV55004IISX3
TAGTATCAGCAGAGTTTGATCCTGGCTCAGAACGAACGCTGGCGGCGCGTTTTAAGCATGCAAGTCGCACGGCAAGGGGCTTCGGCCCCCCAGAGTGGCGGACGGGTGAGTAACACGTGGACAATCTGCCCCCCGGACGGGGATAGCCCATGGAAACATGGGGTAATACCGGATACGACCACGGGTGCACAAGCACCTGTGAGGAAAGGCGCCAAGGCGCCGTCGGGGGATGAGTCCGCGGTCCATTAGCTAGTTGGCGGGGTAACGGCCCACCAAGGCG
>F0OV55004JE6IL
TAGTATCAGCAGAGTTTGATCCTGGCTCAGGACGAACGCTGGCGGCGTGCCTAATACATGCAAGTCGAGCGGGGCTTTCTGCGTGAGGCCTTCGGGCGGATCGCAGGGAGCCCAGCGGCGAACGGGTGCGTAACACGTGGGCAACCTGCCCCGAGGACCGGGATAACTCCGGGAAACCGGAGCTAATACCGGATAGGACGGCGGACCGCATGGTCCGCCGTGGAAAGGCGGCGCGAGCTGCCACCTCGGGATGGGCCCGCGGCCCATTAG
>F0OV55004IONCU
TAGTATCAGCAGAGTTTGATCCTGGCTCAGGACGAACGCTGGCGGCGTGCCTAACACATGCAAGTCTACTCAGCAATGGGTGGCGAACGGGTGAGTAACGCGTAGACAATCTGCCCTTTAATCACGGATAACCTAGTGAAAACTGGACTAAAACGGGATGTGGTCGCGATATGGCATCATAAGCGATCAAAGACGTAGTCGTTAAAGGAGGAGTCTGCGTAACATTAGCTAGTTGGTAAGGTAACGGCTTACCAAGGCGACG
>F0OV55004IPVXU
TAGTATCAGCAGAGTTTGATCCTGGCTCAGGATGAACGCTAGCGACAGGCCTAACACATGCAAGTCGAACGGGATTTATCCTTCGGGGTAATGAGAGTGGCGCACGGGTGAGTAACGCGTATGCAACCTACCTGTAACTGGGGAATAGCTCCCTGAAAGGGGAATTAACACCGCATAAGACCACACTTTCGCATGGAAGAGTGGTAAAATATTTATAGGTTACAGATGGGCATGCGTGACATTAGTTTGTTGGTGAGGTAACGG
>F0OV55004JEKGX
TAGTATCAGCAGAGTTTGATCCTGGCTCAGAACGAACGCTGGCGGCAGGCCTAACACATGCAAGTCGAGCGAGATCTTCGGATCTAGCGGCGGACGGGTGAGTAACGCGTGGGAACGTACCCTCTTCTGCGGGATAGCCACTGGAAACGGTGAGTAATACCGCATACGCCCTTCGGGGAAGATTTATCGGAGGAGGATCGGCCCGCGTTGGATTAGGTAGTTGGTGGGGTAATGGCCTACCAAGCCTACGATCCATAGCTGGTTTTAGAGG
>F0OV55004IS6YQ
TAGTATCAGCAGAGTTTGATCCTGGCTCAGGACGAACGCTGGCGGCGTGCCTAATACATGCAAGTCGAGCGGACCGAAGGGAGCTTGCTCCTTTAGGTTAGCGGCGGACGGGTGAGTAACACGTGGGCAACCTGCCCTGCAGACTGGGATAACTTCGGGAAACCGGAGCTAATACCGGATAACACCGAAAACCGCATGGTTTTCGGTTGAAAGGCGGCATTAGCTGTCACTGTAGGATGGGCCCGCGGCGCATTAGCTAGTTGGTGAGG
>F0OV55004JLKYM
TAGTATCAGCAGAGTTTGATCCTGGCTCAGGATGAACGCTAGCGGCAGGCCTAACACATGCAAGTCGAGGGGCAGCACGATTGAGCTTGCTTAATTGGTGGCGACCGGCGCACGGGTGCGTAACGCGTATGCAGCCTACCCTGTACTGAGGGATAGCCCGGAGAAATTCGGATTAATACCTCATAGTATCCCGACGTGGCATCACGATGGGATTAAAGGTTACGGTACAGGATGGGCATGCGTCCTA
>F0OV55004IG7DY
TAGTATCAGCAGAGTTTGATCCTGGCTCAGATTGAACGCTGGCGGCATGCCTAACACATGCAAGTCGAACGGCAGCATGAGAGAGCTTGCTCTCTTGATGGCGAGTGGCGGACGGGTGAGTAAAGTATAGGGATCTGCCTGATAGTGGGGGACAACGTGTGGAAACGCACGCTAATACCGCATACGCTCTACGGAGGAAAGCGGGGGACCTTCGGGCCTCGCGCTATCAGATGAACCTA
>F0OV55004IRAE4
TAGTATCAGCAGAGTTTGATCCTGGCTCAGGACGAACGCTGGCGGCGTGCCTAATACATGCAAGTCGAGCGGAGATAGTGGAGCTTGCTCCATTATCTTAGCGGCGGACGGGTGAGTAACACGTGGGCAACTTGCCCTGCAGATCGGGATAACTCCGGGAAACCGGTGCTAATACCGAATAGTTTGCGGCCTCTCATGAGGCTGCACGGAAAGACGGTTTCGGCTGTCACTGCAGGATGGGCCCGCG
>F0OV55004IF8OI
TAGTATCAGCAGAGTTTGATCCTGGCTCAGGATGAACGCTAGCGGGAGGCTTAACACATGCAAGTCGAGGGGCAGCACGAGGTAGCAATACTTTGGTGGCGACCGGTAGACGGGTGAGTAACGCGTATGTAACCTGCCCTGTACAGGGGGATAACCCGGAGAAATTCGGACTAATATCCCATGGTAATATTGGAAGGCATCTTCTGATATTTAAAGTTCCGGCGGTACAGGAGGGGCATGCGTAACATTAGCTGGTCGGTAAGGTAACGG
>F0OV55004I0SU8
TAGTATCAGCAGAGTTTGATCCTGGCTCAGGACGAACGCTGGCGGCGTGCCTAATACATGCAAGTCGAGCGGACCGAAGGGAGCTTGCTCCTTTAGGTTAGCGGCGGACGGGTGAGTAACACGTGGGCAACCTGCCCTGCAGACTGGGATAACTTCGGGAAACCGGAGCTAATACCGGATAACACCGAAAACCGCATGGTTTTCGGTTGAAAGGCGACTTTTAGCTGTCACTGCAGGATGGGCCCGCGGCGCATTAGCTAGTTGGTGAGG
>F0OV55004IGYKB
TAGTATCAGCAGAGTTTGATCCTGGCTCAGAACGAACGCTGGCGGCAGGCCTAACACATGCAAGTCGAACGCCGTAGCAATACGGAGTGGCAGACGGGTGAGTAACGCGTGGGAACCTTCCCAATGGTACGGAATAGCTCAGGGAAACTTGGGGTAATACCGTATACGCCCGAAAGGGGAAAGATTTATCGCCATTGGATGGGCCCGCGTAGGATTAGCTAGTTGGTGAGGTAATGGCTCACCAAGGCGACGATCCTTAGCTGGT
>F0OV55004JS3NE
TAGTATCAGCAGAGTTTGATCCTGGCTCAGAACGAACGCTGGCGGCGTGCCTAATACATGCAAGTCGAGCGAGCCCTTCGGGGCTAGCGGCGGACGGGTGAGTAACACGTGGGCAACCTGCCTGTAAGACTGGGATAACTCCGGGAAACCGGGGCTAATACCGGATAATACCTTTTATCTCATGATGAGAGGTTGAAAGGCGGCTTTTAGCTGTCACTTACAGATGGGCCCGCGGCGCATTAGCTAGTTGGTGAGGTAACGGCT
>F0OV55004H92VG
TAGTATCAGCAGAGTTTGATCCTGGCTCAGAACGAACGCTGGCGGCATGCCTAACACATGCAAGTCGAACGAGACCTTCGGGTCTAGTGGCGCACGGGTGCGTAACGCGTGGGAATCTGCCCTAGGGTGCGGAATAACTCGGAGAAATCCGTGCTAATACCGCATAATGTCTTCGGACCAAAGATTTATCGCCCTGGGATGAGCCCGCGTTGGATTAGCTAGTTGGTGGGGTAAAGGCCTACCAAGGCGACGATCCATAG
>F0OV55004JCXYS
TAGTATCAGCAGAGTTTGATCCTGGCTCAGGACGAACGCTGGCGGCGTGCCTAATACATGCAAGTCGAGCGGACCGAAGGGAGCTTGCTCCTTTAGGTTAGCGGCGGACGGGTGAGTGACACGTGGGCAACCTGCCCTGCAGACTGGGATAACTTTGGGAAACCGGAGCTAATACCGGATAACACCGAAAACCGCATGGTTTTCGGTTGAAAGGCGGCATTAGCTGTCACTGCAGGATGGACCCGCGGCGCATTAGCTAGTTGG
>F0OV55004H9Q7G
TAGTATCAGCAGAGTTTGATCCTGGCTCAGGACGAACGCTGGCGGCGTGCCTAATACATGCAAGTCGAGCGGGGCTGTCTGCGTGAGGCCTTCGGGCGGATCGCAGGGAGCCCAGCGGCGAACGGGTGCGTAACACGTGGGCAACCTGCCCCGAGGACCGGGATAACTCCGGGAAACCGGAGCTAATACCGGATAGGACGGCGGACCGCATGGTCCGCCGTGGAAAGGCGGCGCGAGCTGCCACCTCGGGATGGGCCCGCGGCCCATTAG
>F0OV55004H78NY
TAGTATCAGCAGAGTTTGATCCTGGCTCAGAATGAACGCTGGCGGTAGGCTTAACACATGCAAGTCGAACGGTAACAGGAGAGAGCTTGCTCTCTTGCTGACGAGTGGCGGACGGGTGAGTAATGTATAGGGATCTGCCCAGTAGTGGGGGACAACAGCCGGAAACGGCTGCTAATACCGCATACGCTCTACGGAGGAAAGCGGGGGACCTTTCGGGGCCTCGTGCTATTGGATGAACCTATATCAGATTAG
>F0OV55004H7W3G
TAGTATCAGCAGAGTTTGATCCTGGCTCAGGACGAACGCTGGCGGCGTGCCTAATACATGCAAGTCGAGCGGACCGAAGGGAGCTTGCTCCTTTAGGTTAGCGGCGGACGGGTGAGTAACACGTGGGCAACCTGCCCTGCAGACTGGGATAACTTCGGGAGACCGGAGCTAATACCGGATAACACCGAAAACCGCATGGTTTTCGGTTGAAAGGCGGCATTAGCTGTCACTGCAGGATGGGCCCGCGGCGCATTAGCTAGTTGGG
>F0OV55004H9723
TAGTATCAGCAGAGTTTGATCCTGGCTCAGGACGAACGCTGGCGGCGTGCTTAACACATGCAAGTCGAGGGGTAACGATACTTTCGGGTAGTCGACGACCGGCGCACGGGTGAGTAACGCGTATGCAACCTACCCATTGCTGGAGCATAGGCCGAAGAAATTCGGATTAATACTCCATAATATCATTGATTCGCATGTTTCGATGATTAAAGTTCCGGCGGCAATGGATGGGCATGCGTGACATTAG
>F0OV55004IXMTF
TAGTATCAGCAGAGTTTGATCCTGGCTCAGGACGAACGCTGGCGGCGTGCCTAATACATGCAAGTCGAGCGGACCAAAGGGAGCTTGCTCCTAGAGGTTAGCGGCGAACGGGTGAGTAACACGTGGGCAACCTGCCTGTAAGACTGGGATAACATCGAGAAATCGGTGCTAATACCGGATAATAAAAAGAACTGCATGGTTCTTTTTTGAAAGATGGTTTCGGCTATCACTTACAGATGGGCCCGCGGCGCATTAGCTTAG
>F0OV55004H5R0X
TAGTATCAGCAGAGTTTGATCCTGGCTCAGATTGAACGCTGGCGGCATGCTTTACACATGCAAGTCGGGCGGCAGCATGGACTTCGGTCTGATGGCGAGCGGCGAACGGGTGAGTAATGCATCGGAACGTACCTAGTTGTGGGGGATAGCTCGGCGAAAGCCGGATTAATACCGCATACGTCCTACGGGAGAAAGCAGGGGATCGCAAGACCTTGCGCAATTGGAGCGGCCGATGTCTGATTAG
>F0OV55004IPXXD
TAGTATCAGCAGAGTTTGATCCTGGCTCAGGACGAACGCTGGCGGCGTGCCTAACACATGCAAGTCTACTCAGCAATGGGTGGCGAACGGGTGAGTAACGCGTAGACAATCTGCCCTTTAATCACGGATAACCTAGTGAAAACTGGACTAAAACGGGATGTGGTCGCGATATGGCATCATATGCGATCAAAGACGTAGTCGTTAAAGGAGGAGTCTGCGTAACATTAGCTAGTTGGTAAGGTAACGGCTTACCAAGGCG
>F0OV55004H9NDZ
TAGTATCAGCAGAGTTTGATCCTGGCTCAGAACGAACGCTGGCGGCGTGCTTAACACATGCAAGTCGAACGGGATCCAGAGCTTGCTCTGGTGAGAGTGGCGCACGGGTGAGTAACGCGTGGATAACCTGCCCTGGTATCTGGAATAACATCTCGAAAGGGGTGCTAATACCGGATAAGCCCACGGGGTCTTCGGACTCTGCGGGAAAAGGTGGCCTCTGAATATGCTACCGTATCAGGGTGGGTCCGCGTACCATTAG
>F0OV55004JV0W3
TAGTATCAGCAGAGTTTGATCCTGGCTCAGAACGAACGTTGGCGGCGTGCTTAACACATGCAAGTCGAGCGAGAAAGCCCCCGCAAGGGGGTGAGTAAAGCGGCGCACGGGTGAGTATCACGTGGGTGACGTACCCTCCGTTGGAGGATAACACCTCGCAAGGGGTGCTAATACCGCGTACGACCCCCCGACCACGGTCGAGGGGTGATAGGAGCAATCCGGCGGAGGATCGGCCCGCGGCCCATCAGCTAGTTGGCGGGGTAAAGGCCCACCAAGGCAACG
>F0OV55004I2T1S
TAGTATCAGCAGAGTTTGATCCTGGCTCAGGACGAACGCTGGCGGCGTGCCTAAGACATGCAAGTCGAGCGGGGGGATTGGGGGTTTTCCCTGGTCTCCTGAGCGGCGGACGGGTGAGTAACACGTGGGTAACCTGCCCGGCAGTGGGGGATAACCCTGGGAAACTGGGGCTAATACCGCATACGGTCCGAGCCTCGCATGGGGCTTGGAAGAAAGGCCGTCCGATGGGGCGGTCGCTGCCGGAGGGGCCCACGGCCCATCAGGTAGTTGGTGGGGTAACGGCCCACCAAG
>F0OV55004I9NMF
TAGTATCAGCAGAGTTTGATCCTGGCTCAGGGTGAACGCTGGCGGCGTGCTTGACACATGCAAGTCGAACGGTATGTGGCAACACATGGAGTGGCGAACGGGTGAGTAACACGTGGGAACGTACCTTCTGCAGGGGGATAACTGACCGAAAGGACAGCTAATACCGCATAAGACCGAGAGGAGAAAGGTGCAACAGCATCGGCAGAGGAGCGGCCCGCGGACCATCAGCTAGTTGGTGGGGTAAGAGCCT
>F0OV55004I2R9V
TAGTATCAGCAGAGTTTGATCCTGGCTCAGAACGAACGCTGACGGCGTGCTTAACACATGCAAGTCGCACGAGAACTTCTACCTTCGGGTGGATTAGTAAAGTGGCGCACGGGTGAGTAACGCGTGGATAATCTGCCTTCAAGTAGGGAATAACATTGCGAAAGCGATGCTAATACCGTATAAGCTCACGATTTGATTAGTTGTGGGAAAAGATGGCCTAGTCTATGCTATCGCTTGAAGATGAGTCCG
>F0OV55004ILMEI
TAGTATCAGCAGAGTTTGATCCTGGCTCAGATTGAACGCTGGCGGCAGGCTTAACACATGCAAGTCGAGCGGTAACAGGGGGTGCTTGCACCCCGCTGACGAGCGGCGGACGGGTGAGTAATGCATAGGAATCTGCCCAGTAGTTGGGGATAGCCCGGGGAAACCCGGATTAATACCGAATACGCCCTACGGGGAAAGCAGGGGATCTTCGGACCTTGCGCTATTGGATGAGCCTATGTCGGATTAGCTAGTTGGTGGGGTAACGG
>F0OV55004I3HU9
TAGTATCAGCAGAGTTTGATCCTGGCTCAGGACGAACGCTGGCGACGTGCCTAATACATGCAAGTCGAGCGGACCGAAGGGAGCTTGCTCCTTTAGGTTAGCGGCGGACCGGTGAGTAACACGTGGGCAACCTGCCCTGCAGACTGGGATAACTTCGGGAAACCGGAGCTAATACCGGATAACACCGAAAACCGCATGGTTTTCGGTTGAAAGGCGGCATTAGCTGTCACTGCAGGATGGGCCCGCGGCGCATTAGCTAGTTGGTG
>F0OV55004I39XD
TAGTATCAGCAGAGTTTGATCCTGGCTCAGGACGAACGCTGGCGGCGTGCCTAATACATGCAAGTCGAGCGGGGTTTTCTGCGTGAGGCCTTCGGGCGGATCGCAGGGAGCCCAGCGGCGAACGGGTGCGTAACACGTGGGCAACCTGCCCCGAGGACCGGGATAACTCCGGGAAACCGGAGCTAATACCGGACAGGACGGCGGACCGCATGGTTCCGCCGTGGAAAGGCGGCGCAAGCTGCCACCTCGGGATGGGCCCCGCGGCCCATTAGCTTAGG
>F0OV55004H8I59
TAGTATCAGCAGAGTTTGATCCTGGCTCAGGACGAACGCTGGCGGCGTGCCTAATACATGCAAGTCGAGCGCGTGAAACTTACCGAAGCCTTCGGGCGGACGTAAGTGGAACGAGCGGCGGACGGGTGAGTAACACGTGGGCAACCTGCCTGTAAGACCGGGATAACTTCGGGAAACCGGAGCTAATACCGGATAGGATTTCATCTCGCATGAGGTGAAATGGAAAGGCGGCTTCGGCTACCACTTACAGATGGGCCCGCGGCGCATTAG
>F0OV55004JDXQ4
TAGTATCAGCAGAGTTTGATCCTGGCTCAGGATGAACGCTAGCGGCAGGCCTAACACATGCAAGTCGAGGGGTAACAGGGTAGCAATATCGCTGACGACCGGCGCACGGGTGAGTAACGCGTATGCAACCTTCCTTTAACTGGGGGATAGCCCGGAGAAATTCGGATTAATACCCCATAACATTGCGGAGAGGCATCTTTCTGCAATTAAAGCTCCGGCGGTTAAAGATGGGCATGCGTGCCATTAGCTAGTTGGTG
>F0OV55004JGXWS
TAGTATCAGCAGAGTTTGATCCTGGCTCAGGACGAACGCTGGCGGCGTGCCTAACACATGCAAGTCGAGCGGGGATGGGGTGGGCAGGTAACTGTTTAGCCTATCCTAGCGGCGGACGGGTGAGTAACGCGTGAGCAACCAACCTTGTACTGGGGGATAACAGCTGGAAACAGCTGCTAATACCGCATAAGACTACGGCGCCGCATGGTGCTGTAGTAAAAGGCGCCTTAAGGTGTCGGTACAAGGCGGGCTCGCGTCCCA
>F0OV55004IFFM8
TAGTATCAGCAGAGTTTGATCCTGGCTCAGGACGAACGCTGGCGGCGTGCCCAACACATGCAAGTCGAGCGGGGGTTGCTTAAGTAGGTTTCTACGAGAGTGGCCCTAGCGGCGGACGGGTGAGTAACGCGTGAGCAACCAACCTTGTACTGGGGGATAACAGCTGGAAACAGCTGCTAATACCGCATAAGACTACGGCACCGCATGGTGCTGTAGTAAAAGGCGCCTTAAGGCGTCGGTACAAGACGGGCTCGCGTCCCATTAG
>F0OV55004JW24Y
TAGTATCAGCAGAGTTTGATCCTGGCTCAGGATGAACGCTAGCGACAGGCCTAACACATGCAAGTCGAACGGGATTTATCCTTCGGGGTAATGAGAGTGGCGCACGGGTGAGTAACGCGTATGCAACCTACCTGTAACTGGGGAATAGCTCCCTGAAAGGGGAATTAACACCGCATAAGACCACACTTTCGCATGGAAGAGTGGTAAAATATTTATAGGTTACAGATGGGCATGCGTGACATTAGTTTGTTGGTGAGGTAACGG
>F0OV55004IFSDG
TAGTATCAGCAGAGTTTGATCCTGGCTCAGGACGAACGCTGGCGGCGTGCCTAAGACATGCAAGTCGAGCGGAGCATGAGACTTCGGTCTGATGCTTAGCGGCGGACGGGTGAGTAACACGTGGATAACCTACCCTCATCTCTGGGATAACAGGCCGAAAGGCCTGCTAATACCGGATAAGCTCACGGCCTCGCATGGGGCAGGGAGAAAAGGCGCTGCAAGGCGGTGGATGAGGAGGGGTCCGCGG
>F0OV55004I95R4
TAGTATCAGCAGAGTTTGATCCTGGCTCAGAATGAACGCTGGCGGTAGGCTTAACACATGCAAGTCGGACGGAAACGATAGATTAGCTTGCTATTCTAGGCGTCGAGTGGCGGACGGGTGAGTAACGCGTGGGAATCTACCCTATAGTTGGGGACAACATATGGAAACGTATGCTAATACCGAATATGCTCTACGGAGTAAAGGAGCCCTCTTCTTGAAAGGTTTCGCTATAGGATGAGCCCGCGTAGGATTAGCTAGTTGG
>F0OV55004JB631
TAGTATCAGCAGAGTTTGATCCTGGCTCAGGATGAACGCTAGCGGCAGGCTTAATACATGCAAGTCGTGGGGCAGCGCAGTGTAGCAATACATGGGCGGCGACCGGCAAACGGGTGCGGAACACGTACACAACCTTCCTACAAGTGGGGAATAGCCCAGAGAAATTTGGATTAATACCCCGTAACATATAAAGATGGCATCATTTTTATATTATAGCTACGGCGCTTGTTGATGGGTGTGCGGCTGATTAGG
>F0OV55004ICY10
TAGTATCAGCAGAGTTTGATCCTGGCTCAGGATAAACGCTGGCGGTGTGCTTTATGCATGCAAGTCGAACGAACTATTTCGGTAGTTAGTGGCAAACGGGTGAGTAACACGTAAGCAACCTGTCCTCAAGTGGGGAATAACTCTGAGAAATCGGAGCTAATACCGCATGTGAATCATCATCGCAAGGAGATGATTTAAAGCCTTCGGGCGCTTAAGGAGGGCTTGCGCACGATTAGCTTGTTGGTGGGTAACGG
>F0OV55004H3788
TAGTATCAGCAGAGTTTGATCCTGGCTCAGAACGAACGCTGGCGGCGTGTCTTAAGCATGCAAGTCGAGCGGCAAGGAAGTGCTTGCACTTCCCTAGAGCGGCGGACTGGTGAGTAACGCGTGGGTGATCTACCTCGGGGTTGGGGATAGCCATTAGAAATAGTGGGTAATACCGAATACGCTTCCAGGGCTACGGCCTTGGAAGGAAAGGCGCTACGGCGCCGACCTGAGATGAGCCCGCGTCCCATTAGCTAGTTGGTG
>F0OV55004I7TZK
TAGTATCAGCAGAGTTTGATCCTGGCTCAGAACGAACGCTGGCGGCGTGCCTAACACATGCAAGTCGAACGCAACACTTCGGTGTTGAGTGGCGAACGGGTGAGTAACACGTAGGTAACCTGCCCTTAAGACGAGGATAACCGTTGGAAACGATGGCTAAGACTGGATAGGAATATTTAAGGCATCTTAAATATTTTAAAAGACCTAGCAATAGGTATGCTTAAGGAGGGGCCTGTGGCGCATTAGTTAGTTGGTGAGGTGATGGCTT
>F0OV55004IXAR1
TAGTATCAGCAGAGTTTGATCCTGGCTCAGGATGAACGCTGGCGGCGTGCCTAACACATGCAAGTCGAACGGGAATCCCTGGACTCGTCTGGGGAGGAGAGTGGCG
>F0OV55004I269R
TAGTATCAGCAGAGTTTGATCCTGGCTCAGGATGAACGCTGGCGGCGTGCCTAACACATGCAAGTCGAGCGCGATTAGTTGGATTGGAGACTTCGGTCAAAGAGAAGACTATGAAAGCGGCGGACGGGTGAGTAACGCGTGAGCAACCTGCCCTGTACAGGGGGATAGCCACTGGAAACGGTGATTAATACCCCATAACCCCAAAGGATCGCATGGTCCAATGGGCAAAGCCTTGGCGGTACAGGATGGGCTCGCG
>F0OV55004H8LQ5
TAGTATCAGCAGAGTTTGATCCTGGCTCAGGATGAACGCTAGCGGCGCGCTTAATGCATGTAAGTCGAGCGATGAGTTTCTTCGGAGACATCAGCGGCAGACGGGTGAGTAACACGTGGATGACCTGCCCTCAAGACCGGGATAACGGGTGGAAACATGCGCTAATACCGGATAGGCTCTCGGGGTCGCAACCGGGAGTAAAGCTACGGTGCTTGAGGAGGGGTCCGCGGCCCATCAGCTAGTTGGTAGGGTAACGG
>F0OV55004H2VJK
TAGTATCAGCAGAGTTTGATCCTGGCTCAGAACGAACGTTGGCGGCGTGTCTTAAGCATGCAAGTCGAGCGGCAAGGCGGGGCAACCCGCCCTAGAGCGGCGGACTGGTGAGTAACGCGTGGGTGATCTACCCTTCGGGATGGGGATAGCCATTAGAAATAGTGGGTAATACCGAATACGCTCGTCACTTCGGTGTGACGAGGAAAGGCGCCACGGCGCCACCCGAGGATGAGCCCGCGTCTCATTAGCTAGTTGGTGGGGT
>F0OV55004IAAYO
TAGTATCAGCAGAGTTTGATCCTGGCTCAGAACAAACGCTAGCGGCGTGCCTAACACATGCAAGTCGAACGAGAAAGTATCTTCGGATATGAGTAGAGTGGCGCACGGGTGAGTAACACGTGGGTAATCCGCCCTTTGGAGGGGACAACATCTGGAAACGGATGCTAATACCGCATAAGTCGTCTTCGGACGGGAAAGGTGGCTTCGGCTACCGCCAGAGGATGAGCCCGCGGCCCATCAGCTAGTTGGCAGGGTAATGG
>F0OV55004IBFLA
TAGTATCAGCAGAGTTTGATCCTGGCTCAGAACGAACGCTGGCGGCGTGCTTAACACATGCAAGTCGAACGAGAAAGGGATCTTCGGATCCTGAGTAAAGTGGCAAACGGGTGAGTAACACGTGAGTAACCTCCCCCAGATTTTGGAATAACAACTTGAAAAGGTTGCTAATACCAAATAACATTCTCAGATGGCATCATCAGGGAATCAAAGATGGCCTCTCCATGGAAGCTGTCGATAAGGGATGGGCTCGCG
>F0OV55004I7WJH
TAGTATCAGCAGAGTTTGATCCTGGCTCAGGACGAACGCTGGCGGCGTGCCTAACACATGCAAGTCGAGCGGGGACATTAGGAGAAGTAATTCACCTTTTGTTCTAGCGGCGGACGGGTGAGTAACGCGTGAGCAACCTGTCCTTGTCTGGGGGATAAGGAGCCGAAAGGCTCTCTAATACCGCATGAGACACGGGATCACATGGTTCTGAGGTCAAAGGATTTCGGTCCGGACAGGGGTGGGCTCGCGTCTGATTAG
>F0OV55004I1AV7
TAGTATCAGCAGAGTTTGATCCTGGCTCAGGACGAACGCTGGCGGCGTGCCTAAGACATGCAAGTCGAGCGGGGGGATTGGGGGTTTTCCCTGGTCTCCTGAGCGGCGGACGGGTGAGTAACACGTGGGTAACCTGCCCGGCAGTGGGGGATAACCCTGGGAAACTGGGGCTAATACCGCATACGGTCCGAGCCTCGCATGGGGCTTGGAAGAAAGGCCGTCCGATGGGGCGGTCGCTGCCGGAGGGGCCCGCGGCCCATCAGGTAGTTGGTGGGGTAACGGCCCACCAAG
>F0OV55004IV1RQ
TAGTATCAGCAGAGTTTGATCCTGGCTCAGAGTGAACGCTGGCGGCGTGCTTAACACATGCAAGTCGAACGATGAAGTCTTTGCTTGCAAAGACGGATTAGTGGCGCACGGGTGAGTAATGTATAGCTAACCTGCCCTTTAGTGGGGGACAACAGTTGGAAACGACTGCTAATACCCCATACTCCTTTTTACTCTAAGGTAAATTGGGAAAGATTTATTGCTAAAGGATGGGGCTGTATCGTATCAGCTAGTTGGTGAGGTAA
>F0OV55004IG5J3
TAGTATCAGCAGAGTTTGATCCTGGCTCAGGATGAACGCTGGCGGCGTGTCTAATACATGCAAGTCGAACGCACCATTTCGGTGGTGAGTGGCGAACGGGTGAGTAACACGTAGATAACCTGCCCTTAAGACGAGGATAACCATTGGAAACGATGGCTAAGACTGGATAGGAATATTAGAGGCATCTCTGATATTTTAAAAGACCTAGCAATAGGTATGCTTAAGGAGGGGTCTGCGGCGCATTAGTTAGTTGGTGGGG
>F0OV55004JHE9S
TAGTATCAGCAGAGTTTGATCCTGGCTCAGATTGAACGCTGGCGGCATGCTTAACACATGCAAGTCGAACGGTAACAGGTGTAGCAATACATGTTGACGAGTGGCGGACGGGTGAGGAATGCTTGGGAATCTGCCTGTTAGTGGGGGACAACCCGGGGAAACTCGGGCTAATACCGCATACGCTCTACGGAGGAAAGCGGGGGACCGAAAGGCCTCGCGCTAACAGATGAGCCCAAGTCGGATTAGCTAGTTGGTGGGGTAAAGG
>F0OV55004JPXSU
TAGTATCAGCAGAGTTTGATCCTGGCTCAGGATGAACGCTGGCGGCGTGCCTAATACATGCAAGTCGAACGCACCATTTCGGTGGTGAGTGGCGAACGGGTGAGTAACACGTAGATAACCTGCCCTTAAGACGAGGATAACCATTGGAAACGATGGCTAAGACTGGATAGGAATATTAGAGGCATCTCTGATATTTTAAAAGACCTAGCAATAGGTATGCTTAAGGAGGGGTCTGCGGCGCATTAGTTAGTTGGTGGGG
>F0OV55004H5M6G
TAGTATCAGCAGAGTTTGATCCTGGCTCAGGATTAACGCTGGCGGCGTGCTTAACACATGCAAGTCGAACGAGAAGCTTTCACATGATTTCTTCGGATTGATTATGGGAGCGGAAAGTGGCGAACGGGTGAGTAACGCGTGGGTAACCAACCTTAGACTGGGGGACAACACAGGGAAACTTGTGCTAATACCGCATATATGCAGACATGGCATCATGATTGCAGGAAAGGCTTCGGCCGGTTTAAGACGGACCCGCG
>F0OV55004I2WUB
TAGTATCAGCAGAGTTTGATCCTGGCTCAGAACAAACGCTGGCGGCGTGCCTAATACATGCAAGTCGAACGGGGAAAGTTCCTTCGGGAGCGAGTACTAGTGGCGTACGGGTGAGTAACACGTGGATAATCTGCCCTTGGGCGGGGAATAACTAGCCGAAAGGTTAGCTAATACCGCATAAGACCACAGTCTCTGCGGAGGCAGTGGTTAAAGGCTTCGGCCACCCATGGATGAGTCCGCGTCCGATTAGCTTGTTGGTGGGGTAACGGCCT
>F0OV55004IDI06
TAGTATCAGCAGAGTTTGATCCTGGCTCAGAACGAACGCTGGCGGCGTGCTTAACACATGCAAGTCGAACGAGAAGGGGATCTTCGGATCCTGAGTAAAGTGGCAAACGGGTGAGTAACACGTGAGTAACCTCCCCCAGGTTTTGGAATAACAACTTGAAAAGGTTGCTAATACCAAATAACATTCTCAGATGGCATCATCAGGGAATCAAAGATGGCCTCTCCATGGAAGCTGTCGATAAGGGATGGG
>F0OV55004I0R1T
TAGTATCAGCAGAGTTTGATCCTGGCTCAGAACGAACGCTGGCGGCAGGCCTAACACATGCAAGTCGAGCGAACCCTTCGGGGTTAGCGGCGGACGGGTGAGTAACGCGTGGGAACGTACCCTCTTCTGCGGAATAGCCACTGGAAACGGTGAGTAATACCGCATACGCCCCTCGGGGGAAAGATTTATCGGAGGAGGATCGGCCCGCGTTGGATTAGGTAGTTGGTGGGGTAATGGCCTACCAAGCCTACGATCCATAGTTGGTTTTA
>F0OV55004H6SPV
TAGTATCAGCAGAGTTTGATCCTGGCTCAGAATGAACGCTGGCGGTAGGCTTAACACATGCAAGTCGGACGGAAACGATAGATTAGCTTGCTATTCTAGGCGTCGAGTGGCGGACGGGTGGGTAACGCGTGGGAATCTACCCTATAGTTGGGGACAACATATGGAAACGTATGCTAATACCGAATATGCTCTACGGAGTAAAGGAGCCCTCTTCTTGAAAGGTTTCGCTATAGGATGAGCCCGCGTAGGATTAGCTAGTTGGTAAGG
>F0OV55004I25DD
TAGTATCAGCAGAGTTTGATCCTGGCTCAGGATGAACGCTAGCGGTGCGCCTAACACATGCAAGTCGAGCGATATAGCGGCGAACGGGTGAGTAACACGTTGGAACCTGCCTCGAACTCAGGGATAGCCATCCGAAAGGATGATTAATACCGGATAGTCCCGAAAGGGTAAAGATTTTTCGGTTCGAGAGGGGCCTGCGGCCTATCAGCTAGTTGGTAAGGTAATGGCTTACCAAGGCTATGACGGGTAACTGGTGTGAGAG
>F0OV55004H4G4L
TAGTATCAGCAGAGTTTGATCCTGGCTCAGGACGAACGCTGGCGGCGTGCCTAACACATGCAAGTCGAGCGGGGTAAATTGAGTGGTTTTCCACGAGATTTACCCAGCGGCGGACGGGTGAGTAACACGTAGGCAACCTACCCACCACACGGGGATAGCCCTGGGAAACCGGGGGTAATACCCGATACCTTTACTGGTCGCATGGCTGGTAAAGAAAGCGATTTAGCGGTGGTGGATGGGCCTGCGGCCCATCAGCTAGTTGGCGGGGTAACGGCCACCAAGGCG
>F0OV55004IIYXJ
TAGTATCAGCAGAGTTTGATCCTGGCTCAGGACGAACGCTGGCGGCGTGCTTAACACATGCAAGTCGAACGGTTTTCTATTGAAAGCTTGCTGGATATAGGAGATAGTGGCGGACGGGTGAGTAACGCGTGAATACCTGTCCATCGGAGGGGGACAACGGCTGGAAACGGCCGCTAATACCGCGTAAGCCGAGAGGTGAAAGGTTCTCTTAGGGGAGCCGCCGATGGGGTGGTTCGCGTCCTATCAGCTAGTTGGTGGGGTAAGGGCCTACCAAGG
>F0OV55004JHJWG
TAGTATCAGCAGAGTTTGATCCTGGCTCAGGATGAACGCTGGCGGCGTGCTTAACACATGCAAGTCTAGGAAAGGCTTCGAGCTTGCTTGAGGCTGAAACTGGCGAACGGGTGAGTAACACGTAGATAACCTACCCATTGGCGGGGGATAACGTCGAGAAATTGACACTAATACCGCATAAGATCCCGGGATGATTTTCCGGGATGAAAGGGGGCTTCGGCTTCCACCGATGGATGGGTCTGCGTCTGATTAGCTTGTTGG
>F0OV55004IYTWY
TAGTATCAGCAGAGTTTGATCCTGGCTCAGGACGAACGCTGGCGGCGTGCCTAATACGTGCAAGTCGAGCGGGGCTTTCTGCGTGAGGCCTTCGGGCGGATCGCAGGGAGCCCAGCGGCGAACGGGTGCGTAACACGTGGGCAACCTGCCCCGAGGACCGGGATAACTCCGGGAAACCGGAGCTAATACCGGATAGGACGGCGGACCGCATGGTCCGCCGTGGAAAGGCGGCGCGAGCTGCCACCTCGGGATGGGCCCGCGGCCCATTAG
>F0OV55004IMNJ3
TAGTATCAGCAGAGTTTGATCCTGGCTCAGAACGAACGCTGGCGGCGCGTTTTAAGCATGCAAGTCGAGGGAGAATCCGGTGCTTGCACTGGAGGGAACCGGCGAACGGGTGAGTAACACGTAGATAATCTGCCTTTAGGTTGGGGATAGCTCATGGAAACATGGGGTAATACCGAATGTGGTTCGATGTTCAAAAGGACATTGAAAGAAAGGAGCTTAGGCTTCGCCTGAAGATGAGTCTGCGTCTGATTAGGTAGTAGGG
>F0OV55004IWNEJ
TAGTATCAGCAGAGTTTGATCCTGGCTCAGGACGAACGCTGGCGGCGTGCCTAATACATGCAAGTCGTGCGGGTGAAGCCGACCACCCCTTCGGGGGCGGATGGTGGAACCAGCGGCGGACGGGTGGGTAACACGTGGGCAACCTGCCTGCAAGACCGGGATAACTGCGGGAAACCGGAGCTAATACCGGATAAGAGGCTTTTCCGCATGGGGGAGCCTTAAAAGGCGGCGGAAGTCGTCACTTGCAGATGGGCCCGCGGCGCATTAGCTAGTTGG
>F0OV55004IBXL0
TAGTATCAGCAGAGTTTGATCCTGGCTCAGGATGAACGCTGGCGGCGTGCCTAACACATGCAAGTCGAGCGCGATTAGTTGGAACGGAGACTTCGGTCAAAGGGAAGACTATGAAAGCGGCGGACGGGTGAGTAACGCGTGAGCAACCTGCCCTGTACAGGGGGATAGCCACTGGAAACGGTGATTAATACCCCATAACCCCACCAGATCGCATGGTCTGATGGGCAAAGCCTTGGCGGTACAGGATGGGCTCGCG
>F0OV55004IKMML
TAGTATCAGCAGAGTTTGATCCTGGCTCAGGACGAACGCTGGCGGCGTGGATTAGGCATGCAAGTCGAACGGTAGTACCCCTTCGGGGGTATGAGAGTGGCGAACGGGTGAGTAACGCGTAGGTGATCTACCTTCAGATGGGGGACAACCCAGGGAAACTTGGGCTAATACCGCATGTGGCTGTAAAGCTAAAGCCGGCCTCTATTTATAAGCTGATGTCTGGAGATGAGCCTGCGTCTGATTAGCTAGTTGGTGGGGTAACGG
>F0OV55004IPA6A
TAGTATCAGCAGAGTTTGATCCTGGCTCAGAACGAACGCTGGCGGCGCGTTTTAAGCATGCAAGTCGAACGGTAAAAGGGTGCTTGCACCCTTTGAGAGTGGCGAACGGGTGAGTAACACGTAGGTGATCTGCCCTTTGGTTGGGGATAGCCTGTGGAAACACAGGGTAATACCGAATAAGATCGGGACGTCTTTGGTAGGATCCGATGAAAGACAGCTTCGGCTGCACCGAAGGATGAGCCTGCGGCTGATTAGCTTGTTGGG
>F0OV55004I7KSE
TAGTATCAGCAGAGTTTGATCCTGGCTCAGAGCGAACGCTGGCGGCGTGCTTAACACATGCAAGTCGAACGAGAACGGGACATAGCTTGCTATGTTTGTCAGCTAAGTGGCGGACGGGTGAGTAATGTATAGCTAATGTACCCCTTGGAGGGGGATAACAGTTGGAAACGGCTGCTAATACCCCATACTCCTTCTATCTTAATGGTAGTTGGGAAATGTTTTTTCGCCGAGGGATCGGGCTATATGGTATCAGTTAGTTGGTG
>F0OV55004ISITU
TAGTATCAGCAGAGTTTGATCCTGGCTCAGGACTAACGCTGGCGGCGTGCCTAACACATGCAAGTCGAACGGAAAGGCTCTGTATAGCAATATATAGAGTACTCGAGTGGCGGACGGGTGAGTAATACTTAAATAATCTGCCCTTCAGACGGGGACAACCTAGGGAAACCTGGGCTAATACCGGATATTATCTCGAGATCACCTGATTTTGAGATGAAACCGAGCAATCGGCTGAAGGATGAGTTTGAGT
>F0OV55004H3DVJ
TAGTATCAGCAGAGTTTGATCCTGGCTCAGGGTGAACGCTGGCGGCGTGCTTGACACATGCAAGTCGAACGGTATGTGGCAACACATAGAGTGGCGAACGGGTGAGTAACACGTGGGAACGTACCTTCTGCAGGGGGATAACTGACCGAAAGGACAGCTAATACCGCATAAGACCGAGAGGAGAAAGGTGCAACAGCATCGGCAGAGGAGCGGCCCGCGGACCATCAGCTAGTTGGTGGGGTAAGAGCCT
>F0OV55004JGUEK
TAGTATCAGCAGAGTTTGATCCTGGCTCAGGATGAACGCTAGCGGTGTGGATAAGGCATGCAAGTCGAACGCCCCTTCGGGGGAGTGGCAGACGGGTCAGTAACACGTGGATAATCTACCCCAAAGACAGGCACAACTCGGAGAAATCCGAGCTAATTCCTGATGGTCCCTGATGACGCAAGTCTGGAGGGTAAAGCTCCGACGCTTTGGGAGGAGTCCGCGTCCTATCAGCTTGTTGGTAAGGTAATAGCTTACCAAGG
>F0OV55004I7HFW
TAGTATCAGCAGAGTTTGATCCTGGCTCAGGACGAACGCCGGCGGCGTGCCTAATACATGCAAGTCGAGCGGAGTTCATGGTTGGAAGCCTTCGGGCGGAAGCCCATGAACTTAGCGGCGGACGGGTGAGTAACACGTGGGCAACCTGCCCGTAAGACGGGGATAACTGACGGAAACGTCAGCTAAGACCGGATAGTCGGAGGGAGGGCATCCTTTCTTCGGGAAAGGACGGAGCAATCTGTCGCTTACGGATGGGCCCGCGGCGCATTAG
>F0OV55004IADNR
TAGTATCAGCAGAGTTTGATCCTGGCTCAGGATGAACGCTGGCGGCGTGCTTAACACATGCAAGTCGAACGAGGTCCAACCTTTGGGTGAAGACCTAGTGGCGAACGGGTGAGTAACACGTGGGGAACCTGCCCTTCTCTTCGGGATAACGTCGGGAAATCGGCGCTAATACCGGATACTCCTTGCGGATCGCATGGTCTGCTCGGGAAAGCTCCGGCGGAGATGGATGGCCCCGCGGCCCATTAGCTAGTTGGTGAGGTAATGG
>F0OV55004INQE4
TAGTATCAGCAGAGTTTGATCCTGGCTCAGATTGAACGCTGGCGGCATGCTTAACACATGCAAGTCGAACGGCAGCGGGACCTAGCTTGCTAGGTTGCCGGCGAGTGGCGGACGGGTGAGTAATGCATAGGAATCTGCCCGGTAGTGGGGGATAACGTGGGGAAACTCACGCTAATACCGCATACGACCTACGGGTGAAAGAGGGGGATCTTCGGACCTCTTGCTATCGGATGAGCCTATGTCCTATCAG
>F0OV55004IWQVG
TAGTATCAGCAGAGTTTGATCCTGGCTCAGGATAAACGCTGGCGGTGTGCATTATGCATGCAAGTCGAACGAGCTACTTCGGTAGCTAGTGGCAGACGGGTGAGTAACACGTAAGCAACCTGTCCTCAAGTGGGGAATAACTCTGAGAAATCGGAGCTAATACCGCATGTGAATCGTCATTGCAAGGAGATGATTTAAAGCCTTCGGGCGCTTAAGGAGGGGCTTGCGCACGATTAGTTAGTTGGTGGGG
>F0OV55004ISFCI
TAGTATCAGCAGAGTTTGATCCTGGCTCAGAACGAACGCTGGCGGCAGGCCTAACACATGCAAGTCGAGCGATCCCTTCGGGGATAGCGGCGGACGGGTGAGTAACGCGTGGGAATATGCCCTTCTCTACGGAATAGCCCAGGGAAACTTGGATTAATACCGTATACGCCCTTCGGGGAAGATTATCGGAGAAGGATTAGCCCGCGTTGGATTAGGTAGTTGGTGGGGTAATGGCCTACCAAGCCGACGATCCATAGCTGGTTTGAGAGG
>F0OV55004IIZHH
TAGTATCAGCAGAGTTTGATCCTGGCTCAGAATGAACGCTGGCGGCATGCCTAACACATGCAAGTCGAACGGTAACAGGGGCTTCGGCCCGCTGACGAGTGGCGGACGGGTGAGTAATGCATAGGAACGTACCCAGTCGTGGGGGATAACTACGCGAAAGCGTAGCTAATACCGCATACGTCCTACGGGAGAAAGCAGGGGATCGCAAGACCTTGCGCGATTGGAGCGGCCGATGTCTGATTAGCTAGTTGGTGGGG
>F0OV55004JFFJV
TAGTATCAGCAGAGTTTGATCCTGGCTCAGAACGAACGCTGGCGGCGCGTTTTAAGCATGCAAGTCGGACGGTAGAAGTCCTTCGGGACTTTGAGAGTGGCGAACGGGTGAGTAACACGTAGGTAACCAACCCTTAAGACGAGGATAACCCGGGGAAACCTGGACTAATACTGGATAGGAGCTATTTTCAAAAGAGGATAGTTTTAAAGGCGCATTAAAGCGCCGCTATAGGATGGGACTGCGTCGCATTAGCTAGTTGGTGGGGTAACGGCCTACCAAGGCAACGA
>F0OV55004H5BUV
TAGTATCAGCAGAGTTTGATCCTGGCTCAGATTGAACGCTGGCGGCATGCCTTACACATGCAAGTCGAGCGGCAGCGCGGGGGCAACCCTGGCGGCGAGCGGCGAACGGGTGAGTAATGCATCGGAACGTGTCCTCTTGTGGGGGATAACCAGTCGAAAGATTGGCTAATACCGCATGAGATCGAGAGATGAAAGCAGGGGACCGCAAGGCCTTGCGCGAGAGGAGCGGCCGATGCCGGA
>F0OV55004I0X01
TAGTATCAGCAGAGTTTGATCCTGGCTCAGAACGAACGCTGGCGGCAGGCCTAACACATGCAAGTCGAACGCTCGTAGCAATACGGGAGTGGCGCACGGGTGAGTAACGCGTGGGCACCTGCCCGGTGGTTTGGGATAACCGTGGGAAACTGCGGCTAATACCGGATACGCCCCTCGGGGGAAAGATTTATCGCCATCGGATGGGCCCGCGTAGGATTAGCTAGTTGGTGAGGTAACGGCTCACCAAGGCTACGATCAGTAGCTGGT
>F0OV55004JA93W
TAGTATCAGCAGAGTTTGATCCTGGCTCAGAATGAACGCTGGCGGCGTGCCTAACACATGCAAGTCGCGCGCGAAAGGGGGCAACTCCCAAGTAGAGCGGCGGACGGGTGAGTAACGCGTGGGTGATCTGCCTCCGAGTGGGGAATAACACCGGGAAACTGGTGCTAATACCGCATGACATCCTCGGTTCAGACCGAGGATCAAAGCCGGGGACCGCAAGGCCTGGCGCTTGGAGATGAGCCCGCGTCCGATTAG
>F0OV55004IP52E
TAGTATCAGCAGAGTTTGATCCTGGCTCAGAGTGAACGCTGGCGGCGTGCTTAACACATGCAAGTCGAACGAGAACGGATTATAGCTTGCTATAATTGTCAGCTAAGTGGCGCACGGGTGAGTAATGTATAGATAACCTGCCCTTAGGAAAGGAATAACAGTTGGAAACGACTGCTAATGCCCTATATGCCTTTAATACATAAGTATGCAAGGGAAACGCTTTAGTGCTTAAGGATGGGTCTGTATGGTA
>F0OV55004IBWDW
TAGTATCAGCAGAGTTTGATCCTGGCTCAGGACGAACGCTGGCGGCGTGGATTAGGCATGCAAGTCGAACGCGAACGGGATGCTTCGGTGTCCTTAGTAGAGTGGCGAACGGGTGAGTAACGCGTAGGTGATCTGCCCCTAAGAGGGGGATAGCCCCGGGAAACCGGGATTAATACCGCATGTGCAGGAAACTGTAAAGGAGGCCTCTGTTTCAAGCTTCCGCTTGGGGATGAGCCTGCGTCCTATTAGCTAGATGGTGGGGTAATGG
>F0OV55004JZZNK
TAGTATCAGCAGAGTTTGATCCTGGCTCAGGACGAACGCTGGCGGCGTGCCTAATACATGCAAGTCGAGCGGGGCTTTCTGCGTGAGGCCTTCGGGCGGATCGCAGGGAGCCCAGCGGCGAACGGGTGCGTAACACGTGGGCAACCTGCCCCGAGGACCGGGATAACTCCGGGAAACCGGAGCTAATACCGGATAGGACGGCGGACCGCATGGTCCGCCGTGGAAAGGCGGCGCGAGCTGCCACCTCGGGATGGGCCCGCGGCCCATTAG
>F0OV55004I8RFK
TAGTATCAGCAGAGTTTGATCCTGGCTCAGGATGAACGCTGGCGGCAGGTTTGACACATGCAAGTCGAACGGGAAGTCGGTGCTTGCACCGGCGGAGAGTGGCGAACGGCTGAGTAACACGTAGGAACCTACCCCTCGGACCGGGATAACGGAGCGAAAGCCCCGCTAATACCGGATATATTCCTCGGAAGGAAATGGTCCGCCGCCGAGGGAGGGGCCTGCGGCGTATTAGCTTGATGGTGGGGTAACGGCCTACCATGGCAATGATGCG
>F0OV55004JK9NB
TAGTATCAGCAGAGTTTGATCCTGGCTCAGAACGAACGCTGGCGGCGTGCTTAACACATGCAAGTCGAACGTGAAAGGGACTTCGGTCCTGAGTAAAGTGGCGCACGGGTGAGTAACACGTGGATAATCTACCCGATGGACCGGGATAACACTTCGAAAGGGGTGCTAATACCGGATAAGCCCACAGGCTCTTTGGAGTTTGCGGGAAAAGGTGGGGACCTTCGGGCCTACTGTCATCGGATGAGTCCGCGGCCCATTAGCTAGTTGGTAGGGTAATGG
>F0OV55004H4R7J
TAGTATCAGCAGAGTTTGATCCTGGCTCAGAATGAACGCTGGTGGCGTGCTTAATACATGCAAGTCGAACGGAGTATGTAGCAATACGTACTTAGTGGCGAACGGGTGAGTAACGCGTTGGTGACCTGCCTCGAAGAGAGGGATAACAGTCCGAAAGGATTGCTAATACCTCATGTGATCATGGACTTTAGAAATCTATGATTAAAGGAGTAATTCACTTCGAGAGGGGTCTGCGTACCATCAG
>F0OV55004IWK0U
TAGTATCAGCAGAGTTTGATCCTGGCTCAGAGTGAACGCTGGCGGCGTGCTTAACACATGCAAGTCGAACGGTAACAGATAGAAGCTTGCTTCTATGCTGACGAGTGGCGCACGGGTGAGTAATATATAGGTAATGTGCCCCGCAGACCGGGATAGCCACTGGAAACGGTGATTAATACTGGATACTCCTTCTTCTTTTAAGAGAGGTTGGGAAATGGATTCCGCTGCGGGATCGGCCTATATCCTAT
>F0OV55004IX1AE
TAGTATCAGCAGAGTTTGATCCTGGCTCAGGACGAACGCTGGCGGCGTGCCTAATACATGCAAGTCGAGCGGGGCTTTCTGCGTGAGGCCTTCGGGCGGATCGCAGGGAGCCCAGCGGCGAACGGGTGCGTAACACGTGGGCAACCTGCCCCGAGGACCGGGATAACTCCGGGAAACCGGAGCTAATACCGGATAGGACGGCGGACCGCATGGTCCGCCGTGGAAAGGCGGCGCGAGCTGCCACCTCGGGATGGGCCCGCGGCCCATTAG
>F0OV55004I3VR7
TAGTATCAGCAGAGTTTGATCCTGGCTCAGGACGAACGCCGGCGGCGTGCTTAACACATGCAGGTGGAGCGACGAACCGGGCTTCGGCCCGGGGCAAAGCCGCGAACGGGTGAGTAACACGTGGGTAACCTGCCCCGATGATTGGGACAACCCCGGGAAACCGGGGCTAATACCAAATGTGTTCACGTCCCTCGAGGGACGTGAGGAAAGGAAGCTTCGGCCTCCGCATCGGGATGGGCCCGCGGCGCATTAGCTTGTTGGTGGGGTAAAGGCCTACCAAGGCTTCG
>F0OV55004IVJQP
TAGTATCAGCAGAGTTTGATCCTGGCTCAGGATGAACGCTAGCGGTGCGCCTAACACATGCAAGTCGAGCGATATAGCGGCGAGCGGGTGAGTAACACGTTGGAACCTGCCTCGAACTCAGGGATAGCCATCCGAAAGGATGATTAATACCGGATAGTCCCGAAAGGGTAAAGATTTTTCGGTTCGAGAGGGGCCTGCGGCCTATCAGCTAGTTGGTAAGGTAATGGCTTACCAAGGCTATGACGGGTAACT
>F0OV55004IX7Q2
TAGTATCAGCAGAGTTTGATCCTGGCTCAGAACGAACGCTGGCGGCGCGTTTTAAGCATGCAAGTCGAACGATAACCGGTCTTCGGATCGGGGAAAGTGGCGCACGGGTGAGTAACACGTAGATAATCTGCCTCTGTGTTGGGGATAGCCCATGGAAACATGGGGTAATACCGAATGAGGTCCTGAAGCTAGCAAGGCGACGGGAAGAAAGGTGCTTAAGGCACCGCACGGAGATGAGTCTGCGGCTCATTAG
>F0OV55004H28SJ
TAGTATCAGCAGAGTTTGATCCTGGCTCAGATTGAACGCTGGCGGCGTGCTTAACACATGCAAGTCGAGCGAGAAAGTCTCCTTCGGGAGATGAGTAGAGCGGCGCACGGGTGAGTAACGCGTGGATGATCTACCCAGAGGATCGGGATAACAGTGGGAAACCGCTGCTAATACCGGATACGCTTCACGGTTTATCTGTGAAGGAAAGGTGGCCTATGCTTGCAAGCTACCACCTCTGG
>F0OV55004IVLFJ
TAGTATCAGCAGAGTTTGATCCTGGCTCAGAACGAACGTTGGCGGCGTGGATTAGACATGCAAGTCGTACGGACATAATAATTTCGATTGTTATGTTAGTGGCGAACGGGTGAGTAACGCGTGAACAACCTGCCTTTAAGCGGGGGATAACACTTCTAACGGGGTGCTAATACCGCATGTGATAATATTAATGACTGTTGATATTATTAAAGATGGCCTCTGAAATAAGCTATCGTTTGAAGAGGGGTTCGCGTCCTATTAGTTAGTTGG
>F0OV55004JTJBB
TAGTATCAGCAGAGTTTGATCCTGGCTCAGGATAAACGCTGGCGGCATGCCTAATACATGCAAGTCGAACGGATCAGCTTAGGCTGGTTAGTGGCGAACGGGTGAGTAACACGTAAGTAACCCAACCTTCAGACGAGGATAACTGCTGGAAACGGTAGCTAATACTGGATAGGATTATCGATAGGATGATTGATAATTTAAAGGCGCTTTCGGGCGGTACTGGAGGAGGGGCTTGCGGCGCATTAGATAGTTGGTGAGG
>F0OV55004ICDPE
TAGTATCAGCAGAGTTTGATCCTGGCTCAGGACAAACGCTGGCGGCGTGCCTAACACATGCAAGTCTCACGGGAAAGTTTCCTTCGGGAGACAAGTACAGTGGCGAACGGGTGAGTAACGCGTGGGAATCTACCCGGTAGCGGGGGATAACCCTTCGAAAGGAGGGCTAGTACCGCATAAGTCCTACGGGGTAAAGATGGCCTCTTTACAATGCTATCGCTTCCGGATGAGCCCGCGTCCTATTAGCTAGTTGGTGAGGTAACGGCTTACCAAGGCTACGA
>F0OV55004IY3YG
TAGTATCAGCAGAGTTTGATCCTGGCTCAGGACTAACGTTGGCGGCGTGCCTAATACATGCAAGTCGTACGGGGTTGCATCCTTCGGGGTGTAACCCAGTGGCGAACGGGTGCGTAACACGTGGATGATCTACCTCCAGGACTGGGACAACCAGCCGAAAGGTTGGCTAATACCGGATATGACTACGGCCAGTATCGTCTGGCAGAAGTAAAAGCTGGGGACCTTCGGGCCTAGCACCTGGTGATGAGTCCGCGGTTGATTAGCTTGG
>F0OV55004IEU9V
TAGTATCAGCAGAGTTTGATCCTGGCTCAGGATGAACGCTGGCGGCGTGCCTAACACATGCAAGTCGAGCGGAGATTACGAGGAGTACTTGTACAAATTGTAATCTTAGCGGCGGACGGGTGAGTAACACGTGAGGAACCTGCCCTTGAGTGGGGAATAACACCGAGAAATGGGTGCTAATACCGCATAATGTCTTGGAAGCGCATGCTTTCGGGACCAAAGGATTTATTCGCTTAAGGATGGACTCGCGTCCGATTAGG
>F0OV55004ITU5Q
TAGTATCAGCAGAGTTTGATCCTGGCTCAGGATGAACGCTAGCGGGAGGCTTAACACATGCAAGTCGAGCGGGATTTACCTTCGGGTAATGAGAGCGGCGGACGGGTGAGTAACGCGTATGCAACCTACCTTTTACAGGGGAATAGCCCAGAGAAATTTGGATTAATACCCCATGGTACTATAAGATCGCATGGTTTTATAGTTAAAGATTCATCGGTAAAAGATGGGCATGCGTGACATTAGATTGTTGGCGGGGTAACGGCCCACCAAG
>F0OV55004JD032
TAGTATCAGCAGAGTTTGATCCTGGCTCAGGACGAACGCTGGCGGCGTGCCTAACACATGCAAGTCAACTGGAAGCAGCAATGTTTTCGGTGGCGAACGGGTGAGTAACGCGTAGACAATCTGCCATTTAGCCACGGATAACCTAGTGAAAACTGGACTAATACGTGATGAAATCATTATTCGGCATCGGATATTGATTAAAGGCTATAAGCTGTTAAATGAGGAGTCTGCGTAACATTAGCTAGTTGG
>F0OV55004IVJ7O
TAGTATCAGCAGAGTTTGATCCTGGCTCAGATTGAACGCTGGCGGCATGCTTAACACATGCAAGTCGAACGGCAGCGGGACCTAGCTTGCTAGGTTGCCGGCGAGTGGCGGACGGGTGAGTAATGCATAGGAATCTGCCCGGTAGTGGGGGATAACGTGGGGAAACTCACGCTAATACCGCATACGACCTACGGGTGAAAGAGGGGGATCTTCGGACCTCTTGCTATCGGATGAGCCTATGTCCTATCAG
>F0OV55004I01L5
TAGTATCAGCAGAGTTTGATCCTGGCTCAGAGTGAACGCTGGCGGCGTGCTTAACACATGCAAGTCGAACGAGAACGGATTATAGCTTGCTATAATTGTCAGCTAAGTGGCGCACGGGTGAGTAATGTATAGATAACCTGCCCTTAAGAAAGGAATAACAGTTGGAAACGACTGCTAATGCCCTATATGCCTTTAATACATAAGTATGCAAGGGAAACGCTTTAGTGCTTAAGGATGGGTCTGTATGGTA
>F0OV55004H51S2
TAGTATCAGCAGAGTTTGATCCTGGCTCAGAACGAACGCTGGCGGCGTGCTTAACACATGCAAGTCGAACGCGAAAGAGTTCTTCGGAACTTGAGTAGAGTGGCGCACGGGTGAGTAACGCGTAAGTGATCTACCCCTGTATCAGGAATAACTATGGGAAACTGTAGCTAATACCGGATACGTTCATGTGATTGCGATCATGTGAAGAAAGATGGCCTCTGACATAAGCTATCGTACAGGGAGGAG
>F0OV55004I7MED
TAGTATCAGCAGAGTTTGATCCTGGCTCAGGGTGAACGCTGGCGGCGTGCTTTACACATGCAAGTTGAACGAGAACTCGGAGGTTCTTACTTCGGTAAGAAAGGAAGAGGGACAGTAGCGAACGAGTGAGTAACACGTAGTAACCTGCCCACTGGAGGGGGAGAACCACTGGAAACGGTGGCTAATACCGCATAAGCCCGAAAGGGGAAAGCAATTTATTGTGCCGGTGGAGGGGACTGCGGGCCATCAGGAAGATGGTGAGGTAAAAGCTCACCAAACCG
>F0OV55004JNS2H
TAGTATCAGCAGAGTTTGATCCTGGCTCAGGACGAACGCTGGCGGCGTGCCTAATACATGCAAGTCGAGCGGACCGATGGGAGCTTGCTCCTTTAGGTTAGCGGCGGACGGGTGAGTAACACGTGGGCAACCTGCCCTGCAGACTGGGATAACTTCGGGAAACCGGAGCTAATACCGGATAACACCGAAAACCGCATGGTTTTCGGTTGAAAGGCGGCTTTTAGCTGTCACTGCAGGATGGGCCCGCGGCGCATTAGCTAGTTGGTG
>F0OV55004JB1UL
TAGTATCAGCAGAGTTTGATCCTGGCTCAGGACGAACGCTGGCGGCGTGCCTAATACATGCAAGTCGAGCGGACCGAAGGGAGCTTGCTCCTTTAGGTTAGCGGCGGACGGGTGAGTAACACGTGGGCAACCTGCCCTGCAGACTGGGATAACTTCGGGAAACCGGAGCTAATACCGGATAACACCGAAAACCGCATGGTTTTCGGTTGAAAGGCGGCTTTTAGCTGTCACTGCAGGATGGGCCCGCGGCGCATTAGCTAGTTGGTGAGG
>F0OV55004H8NZ2
TAGTATCAGCAGAGTTTGATCCTGGCTCAGGATGAACGCTAGCGGTAGGCTTAACACATGCAAGTCGAGGGGTAACAGGGGTTTCGGCCCGCTGACGACCGGCGCACGGGTGAGTAACACGTATGCAACCTGCCTTTAACCAGAGGATAGCTCCGAGAAATCGGGATTAATACTCTATAATATCCAGATATCGCATGATAATTGGATTAAAGCTCCGGCGGTTATAGATGGGCATGCGGGACATTAGCTTGTTGG
>F0OV55004IKHBB
TAGTATCAGCAGAGTTTGATCCTGGCTCAGAACGAACGCTGGCGGCAGGCCTAACACATGCAAGTCGAACGCCGTAGCAATACGGAGTGGCAGACGGGTGAGTAACGCGTGGGAACCTTCCCTATGGTTCGGAATAGCTCAGGGAAACCTGGGGTAATACCGAATAAGCCCTTCGGGGGAAAGATTTAGCGCCATTGGATGGGCCCGCGTCGGATTAGCTAGTTGGTGGGGTAACGGCCTACCAAGGCGACGATCCGTAGCTGGT
>F0OV55004JSDWP
TAGTATCAGCAGAGTTTGATCCTGGCTCAGGATAAACGCTGGCGGCGTGCCTAACACATGCAAGTCAAGGAGAATTTCTACTTCGGTGGATTAGTAAACTGGCGAACGGGTGAGTAACGCGTAGATAACTTGCCCAAAGGACTGGGATAACCTCGAGAAATCGGGACTAATACCGGATATTGCAAGCGACTGCAGGGTTGTTTGTGAAAGGGGGTTTCGGCTCCCACCTTTGGATAGGTCTGCGTCTGATTAGCTAGTTGGTAGGGTAACGGCCC
>F0OV55004H6434
TAGTATCAGCAGAGTTTGATCCTGGCTCAGGATGAACGCTAGCGACAGGCCTAACACATGCAAGTCGAACGGGATTCACCTTCGGGTGATGAGAGTGGCGCACGGGTGAGTAACGCGTATGCAACCTACCTACAACAGGGGGATAGCTCCCGGAAACGGGGATTAATACCGCATAAGACTACGGTTTCACATGGGACAGTAGTAAAAATTCAGATGGTTGTAGATGGGCATGCGTGACATTAGGTAGTTGGTGAGGTAA
>F0OV55004IHTLQ
TAGTATCAGCAGAGTTTGATCCTGGCTCAGAACGAACGCTGGCGGCAGGCTTAACACATGCAAGTCGAGCGAGGTTTTCGGACCTAGCGGCGGACGGGTGAGTAACGCGTGGGAACATGCCCTTCACTGCGGAATAGCCTTGGGAAACTGAGAGTAATACCGCATACGCCCTTCGGGGAAAGATTTATCGGTGAAGGATTGGCCCGCGTTGGATTAGGTAGTTGGTGGGGTAATGGCCTACCAAGCCGACGATCCATAGCTGGTTTGAGAGG
>F0OV55004I781X
TAGTATCAGCAGAGTTTGATCCTGGCTCAGGATAAACGCTAGCGGGAGGCTTAACACATGCAAGTCGAGGGGCAGCACGTCTTCGGATGGTGGCGACCGGCGCACGGGTGCGTAACGCGTATACAATCTACCTTTTACAGGGGCATAGCCCGGGGAAACCCGGATTAATATCCCATAGTATGTAGGGACGGCATCATCTCTTCATTAAAGTTTCGGCGGTAAAAGATGAGTATGCGTTCTATTAGCTAGATGGTAAGGTAACGGCTT
>F0OV55004H9JW7
TAGTATCAGCAGAGTTTGATCCTGGCTCAGGACGAACGCTGGCGGCGTGCCTAACACATGCAAGTCGAGCGGGGTAAATTGAGTGGTTTTCCACGAGATTTACCCAGCGGCGGACGGGTGAGTAACACGTAGGCAACCTACCCACCACACGGGGATAGCCCTAGGAAACCGGGGGTAATACCCGATACCTTTACTGGTCGCATGGCTGGTAAAGAAAGCGATTTAGCGGTGGTGGATGGGCCTGCGGCCCATCAGCTAGTTGGCGGGGTAACGGCCCACCAAGGCG
>F0OV55004IASEB
TAGTATCAGCAGAGTTTGATCCTGGCTCAGGATGAACGCTAGCGGGAGGCTTAACACATGCAAGTCGAGGGGCAGCACGAGGTAGCAATACTTTGGTGGCGACCGGCAGACGGGTGAGTAACGCGTATGTAGCCTGCCCTGTACAGGGGGATAACCCGGAGAAATTCGGACTAATATCCCATGGTAATATTGGAAGGCATCTTCTGATATTTAAAGTTCCGGCGGTACAGGAGGGGCATGCGTAACATTAGCTGGTTGGTAAGG
>F0OV55004H8LAB
TAGTATCAGCAGAGTTTGATCCTGGCTCAGGATGAACGCTGGCGGCGTGGATAAGGCATGCAAGTCGAATGGGTTTAGGCCCATGGCAAACGGGTTAGTAACGCGTAGGAATTTTCCCCAAAGTCGTGAATAATCCGGAGAAATCCGGAATAATACACGATGTGCTCTACGGAGTAAAGATTTATCGCTTTGGGATAAGCCTGCGTCCTATCAGCTTGTTGGTGAGGTAATAGCTCACCAAGGCTATGACGGGTAGGGGT
>F0OV55004IMPTA
TAGTATCAGCAGAGTTTGATCCTGGCTCAGGATGAACGCTGGCGGCGTGCCTAACACATGCAAGTCGAACGGGAATCCCTGGACTCGTCTGGGGAGGAGAGTGGCGTACGGGTGAGTAACACGTAGCTGACCTACCCTGGAGAGGGGGATAACTATTGGAAACGATAGCTAAAACCCCATACGCTCTTGATAATTTGAAAGTCAAGAGGAAAACTCCGGTGCTCTGGGATGGGGCTGCGGTCCATCAGCTAGTTGGTGCGGTAAAAG
>F0OV55004I6VF4
TAGTATCAGCAGAGTTTGATCCTGGCTCAGGATGAACGCTGGCGGCGTGCCTAATACATGCAAGTCGAACGCGAAGCCTGATTTCGATTAGGTGGAGAGTGGCGCACGGGTGAGTAACACGTAGCTGACCTGCCCTTCAGAGGGGGACAACCACTGGAAACGGTGGCTAATACCCCATATGCTCACGGTGTTTAGAAGGCTGTGAGGAAAGGTTCCGGCGCTGAAGGAGGGGGCTGTGGCCCATCAGCTAGTTGG
>F0OV55004IKGL6
TAGTATCAGCAGAGTTTGATCCTGGCTCAGAACGAACGTTAGCGGCGCGCTTAACACATGCAAGTCGAGCGGAAAGGCCCTTCGGGGTACTCGAGCGGCGCACGGGTGAGTAACACGTGGGAATCTACCTTTTGGCGGGGGATAACACTTCGAAAGGAGTGCTAATACCGCATGTGACCGAAAGGTGAAAGGCGGCTTCGGCTGTCACCAGAAGATGAGCCCGCGGCCCATCAGCTAGTTGGTAGGGTAATAGCCTACCAAGGC
>F0OV55004JGN1K
TAGTATCAGCAGAGTTTGATCCTGGCTCAGATTGAACGCTGGCGGCAGGCCTAACACATGCAAGTCGAGCGGTAACAGGGGTAGCTTGCTACCCGCTGACGAGCGGCGGACGGGTGAGTAATGCATAGGAATCTGCCCGATAGTGGGGGATAACCTGGGGAAACCCAGGCTAATACCGCATACGTCCTACGGGAGAAAGGGGGCTTCGGCTCGCGCTATCGGATGAGCCTATGTCGGATTAGCTGGTTGGTGAGGTAA
>F0OV55004JHC3Y
TAGTATCAGCAGAGTTTGATCCTGGCTCAGAACGAACGCTGGCGGCGCGTTTTAAGCATGCAAGTCGAACGGGAAAGTAGTGCTTGCACTACTGGAGAGTGGCGAACGGGTGAGTAACACGTAGGTGATCTACCTTGAGGCTGGGATAGCCTGTGGAAACACAGGGTAATACCGAATACGCCCTTTAGAGTAAAGACTGAAGGGGAAAGGCGCGATTGCGTCACCTTGGGATGAGCCTGCGGCTCATTAGTTAGTTGGTAGGGTAACGG
>F0OV55004IWSHX
TAGTATCAGCAGAGTTTGATCCTGGCTCAGAACTAACGCTAGCGGCGTGCCTAACACATGCAAGTCGTACGAGAAAGTCGGCTTCGGCTGATGAGTAAAGTGGCGCACGGGTGAGTAACGCGTGGATAATCTACCCTTAAGTTCGGAATAACGTACCGAAAGGTGCGCTAATACCGGGTAATACTGAGCAACTACTGTTGTTTAGTCAAAGAAGGCTTCTGTTTACATGCTTTTGCTGAAGGATGAGTCCACGTACCATTAG
>F0OV55004H2F6I
TAGTATCAGCAGAGTTTGATCCTGGCTCAGATTGAACGCTGGCGGCATGCTTAACACATGCAAGTCGAACGGTAACAGGGGCTTCGGCCCGCTGACGAGTGGCGGACGGGTGAGTAACGCGTAGGAATCTGCCTAGTAGTGGGGGACAACCTGGGGAAACCCAGGCTAATACCGCATACGCCCTAAGGGGGAAAGACTTCGGTCGCTATTGGATGAGCCTGCGTTGGATTAGCTTGTTGGTGGGTAAAGGCCTACCAAGGCGACGATCCA
>F0OV55004IUJ3V
TAGTATCAGCAGAGTTTGATCCTGGCTCAGATTGAACGCTGGCGGCATGCTTAACACATGCAAGTCGAACGGTAACAGGCCTTCGGGCGCTGACGAGTGGCGGACGGGTGAGTAATACATGGGAATCTGCCCTTAGGTGGGGGATAACGTTGGGAAACTAACGCTAATACCGCATAACCTCTTTGGAGCAAAGCGTGGGATCTTCGGACCACGTGCCAAAGGATGAGCCCATGTCTGATTAGCTAGTTGGTGAGGTAACGG
>F0OV55004H72YA
TAGTATCAGCAGAGTTTGATCCTGGCTCAGAATGAACGCTGGCGGCATGCCTAATACATGCAAGTCGAACGGATCAGCTTAGGCTGGTTAGTGGCGAACGGGTGAGTAACACGTAAGTAACCCAACCTTCAGACGAGGATAACTGCTGGAAACGGTAGCTAATACTGGATAGGATTATCGATAGGATGATTGATAATTTAAAGGCGCTTTCGGGCGGTACTGGAGGAGGGGCTTGCGGCGCATTAGATAGTTGGTGG
>F0OV55004H4KOF
TAGTATCAGCAGAGTTTGATCCTGGCTCAGAACGAACGCTGGCGGCGCGTTTTAAGCATGCAAGTCGAGCGGTAAGCAGTCTTCGGACTGCCTAGAGCGGCGAACGGGTGAGTAACACGTAGATGATCTACCTTGAGGTTGGGGATAGCCTGTGGAAACACAGGGTAATACCGGATGAGCCCTACGGGGGAAAGGTGCTAAGGCACCGCCTTAAGATGAGTCTGCGGCTCATCAGTTAGTTGGTGGGGTAAAGGCCTACCAAGGCG
>F0OV55004H8M8S
TAGTATCAGCAGAGTTTGATCCTGGCTCAGATTGAACGCTGGCGGCATGCCTTACACATGCAAGTCGAACGGCAGCACGGGAGCAATCCTGGTGGCGAGTGGCGAGCGGGTGAGTAAAGTATCGGAACGTGCCCAGTCGTGGGGGATAACGTAGCGAAAGTTACGCTAATACCGCATACGATCTATGGATGAAAGCGGGGGATCGCAAGACCTCGCGCGATTGGAGCGGCTGATAT
>F0OV55004JG1WM
TAGTATCAGCAGAGTTTGATCCTGGCTCAGGACGAACGCTGGCGGCGTGCTTAACACATGCAAGTCGAACGATAAATCAAGAACCGAGTTTTTCGGAATGAGGGGAAGGATGGAAAGTGGCGAACGGGTGAGTAACGCGTGGGGAACCAACCTTGAACTGGGGGATAACCCTGGGAAACTGGGGCTAATACCGCATACGGTCCGAGCCTCGCATGGGGCTTGGAAGAAAGGCCGTCCGATGGGGCGGTCGCTGCCGGAGGGGCCCGCGGCCCATCAGGTAGTTGGTGGGG
>F0OV55004JZKLW
TAGTATCAGCAGAGTTTGATCCTGGCTCAGAACGAACGCTGGCGGCGCGTTTTAAGCATGCAAGTCGCACGGCAAGGGGCTTCGGCCCCCTAGAGTGGCGGCGG
>F0OV55004H6RM1
TAGTATCAGCAGAGTTTGATCCTGGCTCAGATTGAACGCTGGCGGCAGGCTTAACACATGCAAGTCGAGCGGTAACAGGGGGTGCTTGCACCCCGCTGACGAGCGGCGGACGGGTGAGTAATGCATAGGAATCTGCCCAGTAGTTGGGGATAGCCCGGGGAAACCCGGATTAATACCGAATACGCCCTACGGGGGAAAGCAGGGGATCTTCGGACCTTGCGCTATTGGATGAGCCTATGTCGGATTAGCTAGTTGGTGGGGTAACGG
>F0OV55004JOP4W
TAGTATCAGCAGAGTTTGATCCTGGCTCAGGACGAACGCTGGCGGCGTGCCTAATACATGCAAGTCGAGCGGGGCTGTCTGCGTGAGGCCTTCGGGCGGATCGCAGGGAGCCCAGCGGCGAACGGGTGCGTAACACGTGGGCAACCTGCCCCGAGGACCGGGATAACTCCGGGAAACCGGAGCTAATACCGGATAGGACGGCGGACCGCATGGTCCGCCGTGGAAAGGCGGCGCGAGCTGCCACCTCGGGATGGGCCCGCGGCCCATTAG
>F0OV55004JRLY4
TAGTATCAGCAGAGTTTGATCCTGGCTCAGGACGAACGCTGGCGGCGTGCCTAACACATGCAAGTCGAGCGGGGTAAATTGAGTGGTTTTCCACGAGATTTACCCAGCGGCGGACGGGTGAGTAACACGTAGGCAACCTACCCACCACACGGGGATAGCCCTGGGAAACCGGGGGTAATACCCGATACCTTTACTGGTCGCATGGTTGGTAAAGAAAGCGATTTAGCGGTGGTGGATGGGCCTGCGGCCCATCAGCTAGTTGGCAGGGTAACGGCTCACCAAGG
>F0OV55004JB320
TAGTATCAGCAGAGTTTGATCCTGGCTCAGAACTAACGCTGGCGGCGCGTCTTAAACATGCAAGTCGTACGAGAACCCCGGTGCTTGCATTGGGGGGAAAGTGGCGAACGGGTGAGTAACACGTGGATAATCTGCCCTCAGGATGGGGACAACCATTGGAAACGATGGCTAATACCGAATAATATAACTTTTGCACATGCATGAGTTACCAATGGTGGGGACCTTCGGGCCTACTGCCTGAAGATGAGTCCGCGGCCCATTAG
>F0OV55004IPT90
TAGTATCAGCAGAGTTTGATCCTGGCTCAGAACGAACGTTGGCGGCGTGCTTAACACATGCAAGTCGAACGAGAAAGATTCCTTCGGGGATCGAGTAAAGTGGCGCACGGGTGAGTAACGCGTAAGTAATCTACCCTTGCATCTGGAATAACTACGGGAAGCTGTAGCTAATACTGGATACGTTCTCCATTCTGCGGGATGGAGAAGAAAGATGACCTCTTCTTGAAAGTTATCGTGCAAGGAGGAGCTTGCGTACCA
>F0OV55004JBERI
TAGTATCAGCAGAGTTTGATCCTGGCTCAGGACTAACGCTGGCGGTATGCATAACACATGCAAGTCGAACGGGGTTTGATAAGCTTGCTTTTCAAACCTAGTGGCGCACGGGTGAGTAACGCGTAGGTAACCTGCCCTTCAGACTGGGATAACGGTTCGAAAGGATCGCTAATACCGGATGACATCCTCAGGTCGCATGGCCAGGGGATCAAATGGGTGCCTCTGATTCAAGCATCTGCTGAGGGATGG
>F0OV55004H3192
TAGTATCAGCAGAGTTTGATCCTGGCTCAGATTGAACGCTGGCGGAATGCTTTACACATGCAAGTCGGGCGGCAGCATGGACTTCGGTCTGATGGCGAGCGGCGAACGGGTGAGTAATGCATCGGAACGTACCCAGTCGTGGGGGATAACTACGCGAAAGCGTAGCTAATACCGCATACGTCCTACGGGAGAAAGCAGGGGATCGCAAGACCTTGCGCGATTGGAGCGGCCGATGTCTGATTAG
>F0OV55004H6NP3
TAGTATCAGCAGAGTTTGATCCTGGCTCAGAACGAACGTTAGCGGCGTGCTTAACACATGCAAGTCGAACGAGAAAGTATCTTCGGATATGAGTAGAGTGGCGCACGGGTGAGTAACACGTGGGTAACCTGCCCTTTGGAGGGGGACAACATCTGGAAACGGATGCTAATACCGCATAAGTCGTCTTCGGACGGGAAAGGTGGCTTCGGCTACCGCCAGAGGATGGGCCCGCGTCCCATCAGCTAGTTGGTAAGGTAACGGCTTACCAAGG
>F0OV55004IVMV2
TAGTATCAGCAGAGTTTGATCCTGGCTCAGATTGAACGCTGGCGGCATGCCTAACACATGCAAGTCGAACGGTAACAGGGGCTTCGGCCCGCTGACGAGTGGCGGACGGGTGAGTAATGCATAGGAATCTGCCCAGTAGTGGGGGGCAACTACCGGAAACGGTAGCTAATACCGCATACGACCTACGGGTGAAAGTGGGGGACCTTCGGGCCTCACGCTATTGGATGAGCCTATGTCAGATTAGCTAGTTGGTAGGGTAAAGG
>F0OV55004JFTP4
TAGTATCAGCAGAGTTTGATCCTGGCTCAGGACGAACGCTGGCGGCGTGCCTAACACATGCAAGTCTACTCAGCAATGGGTGGCGAACGGGTGAGTAACGCGTAGACAATCTGCCCTTTAATCACGGATAACCTAGTGAAAACTGGACTAACACGGGATGTGGTCGCGATATGGCATCATATGCGATCAAAGACGTAGTCGTTAAAGGAGGAGTCTGCGTAACATTAGCTGGTTGGTAAGGTAACGGCTTACCAAGG
>F0OV55004JD97Y
TAGTATCAGCAGAGTTTGATCCTGGCTCAGGATGAACGCTAGCGGCAGGCCTAACACATGCAAGTCGAGGGGTAACGGGGAGCTTGCTCCGCCGACGACCGGCGCACGGGTGCGTAACGCGTATACAACCTACCTTTTGCTGCGGGATAGCCCAGAGAAATTTGGATCAACACCGCATAGCATAAAGTTCCGGCATCGGGGCTTTATTAAAGGCTACGGCAGAAGATGGGTATGCGTTCTATTAGCTAGTTGGTGCGGTAACGG
>F0OV55004J016N
TAGTATCAGCAGAGTTTGATCCTGGCTCAGGATGAACGCTAGCGGCAGGCCTAACACATGCAAGTCGAGGGGTAACAGGAGTAGCAATACTTGCTGACGACCGGCGCACGGGTGAGTAACGCGTATGCAACCTACCCTTAACTGGGGAATAGCCCGAAGAAATTCGGATTAATGCCCCATAATACTGTATTGAAGCATTTCAGTGCATTTAAAACTCCGGTGGTTAAGGATGGGCATGCGTGACATTAGCTAGTTGG
>F0OV55004IXB8H
TAGTATCAGCAGAGTTTGATCCTGGCTCAGAACGAACGCTGGCGGCATGCCTAACACATGCAAGTCGAACGAACCCTTCGGGGTGAGTGGCGCACGGGTGCGTAACGCGTGGGAACCTGCCCTTAGGTTTGGAATAACAGTGAGAAATCGCTGCTAATACCAAATAATGTCTTCGGACCAAAGATTTATCGCCTTTGGATGGGCCCGCGTTGGATTAGCTAGTTGGTGAGGTAATGGCTCACCAAGGCGACGATCCATAG
>F0OV55004IN2SQ
TAGTATCAGCAGAGTTTGATCCTGGCTCAGAACGAACGCTGGCGGCAGGCCTAACACATGCAAGTCGAACGACATAGTGGCAGACGGGTGAGTAACACGTGGGAACGTACCCTTTGGTTCGGAACAACCCAGGGAAACTTGGGCTAATACCGGATAAGTCCGTAAGGAGAAAGATTTATCGCCAAAGGATCGGCCCGCGTCTGATTAGCTAGTTGGTAGGGTAATGGCCTACCAAGGCTACGATCAGTAGCTGGTCTGAGAGGATGAT
>F0OV55004ISMHU
TAGTATCAGCAGAGTTTGATCCTGGCTCAGGACGAACGCTGGCGGCATGCCCAATACATGCAAGTCGAACGCTCAGCAATCCTTCGGGAGAGCACGAGAGTGGCGGACGGGTGAGTAACACGTAGGCAACCTGCCTGTAAGCCGGGGATAACTCACGGAAACGTGAGCTAAGACCGGATAGACAAGAGGAAGGCATCTTCCACTTGGGAAAGACGGAGCAATCTGTCGCTTACAGATGGGCCTGCGGCG
>F0OV55004JRNGL
TAGTATCAGCAGAGTTTGATCCTGGCTCAGGACGAACGCTGGCGGCGTGCCTAATACATGCAAGTCGAGCGGACCGAAGGGAGCTTGCTCCTTTAGGTTAGCGGCGGACGGGTGAGTAACACGTGGGCAACCTGCCCTGCAGACTGGGATAACTTCGGGAAACCGGAGCTAATACCGGATAACATCGAAAACCGCATGGTTTTCGGTTGAAAGGCGGCTTTTAGCTGTCACTGCAGGATGGGCCCGCGGCGCATTAGCTAGTTGGTG
>F0OV55004H557C
TAGTATCAGCAGAGTTTGATCCTGGCTCAGGACGAACGCTGGCGGCGTGCCTAACACATGCAAGTCGAGCGGGGTAAATTGAGTGGTTTTCCACGAGATTTACCCAGCGGCGGACGGGTGAGTAACACGTAGGCAACCTACCCACCACACGGGGATAGCCCTGGGAAACCGGGGGTAATACCCGATACCTTTACTGGTCGCATGGCTGGTAAAGAAAGCGATTTAGCGGTGGTGGATGGGCCTGCGGCCCATCAGCTAGTTGGCGGGGTAACGGCCCACCAAGGCG
>F0OV55004H3502
TAGTATCAGCAGAGTTTGATCCTGGCTCAGAACGAACGCTGGCGGCGTGCTTAACACATGCAAGTCGTACGAGAAAGTTTCCTTCGGGAGATGAGTAGAGTGGCGCACGGGTGAGTAACACGTGGATAATCTGCCCAATGGACCGGGATAACACTTCGAAAGGGGTGCTAATACCGGATAAGCCCACAGGCTCTTCGGAGCTTGCGGGAAAAGGTGGGGACCTTCGGGCCTGCCGTCATTGGATGAGTCCGCGGCCCATTAG
>F0OV55004H6246
TAGTATCAGCAGAGTTTGATCCTGGCTCAGGATGAACGCTGGCGGCATGCCTAATACATGCAAGTCGAACGAACTAGTTTACTAGTTAGTGGCGAACGGGTGAGTAACACGTAGATAACCAACCCTTAAGACGAGGATAACCCGGGGAAACCTGGACTAATACTGGATAGGAGCTATTTTCAAAAGAGGATAGTTTTAAAGGTGCCCTAAAGCACCGCTAAAGGCTGGGACTGCGTCGCATTAGCTAGTTGGTGGGTAACGGCCTACCAAGGCAACG
>F0OV55004IA1SA
TAGTATCAGCAGAGTTTGATCCTGGCTCAGGACGAACGCTGGCGGCAGGCTTAACACATGCAAGTCGAACGCCCCCTTCGGGGGGAGTGGCAGACGGGTGAGTAACGCGTGGGAACGTACCCTTCGGTGCGGGATAGCTCAGGGAAACTTGAATTAATACCGCATACGACCTGGTGAAGATTATCGCCGAAGGATCGGCCCGCGTTAGATTAGGTAGTTGGTGGGTAACGGCCTACCAAGGCGACGATCTATAGCTGGTCTGAGAGG
>F0OV55004IMKSR
TAGTATCAGCAGAGTTTGATCCTGGCTCAGAATGAACGCTGGCGGCAGGCCTAACACATGCAAGTCGAGCGAAGCCTTCGGGCTTAGCGGCGGACGGGTGAGTAACGCGTGGGAACGTGCCCTTTGCTACGGAATAGCCCCGGGAAACTGGGAGTAATACCGTATGTGCCCTTCGGGGGAAAGATTTATCGGCAAAGGATCGGCCCGCGTTGGATTAGGTAGTTGGTGGGGTAATGGCCTACCAAGCCGACGATCCATAGCTGGTTTTAGAGG
>F0OV55004I3KQH
TAGTATCAGCAGAGTTTGATCCTGGCTCAGAACGAACGCTGGCGGCATGCCTAACACATGCAAGTCGAACGAGAAAGCACCTTCGGGTGTGAGTAGAGTGGCGCACGGGTGAGTAACGCGTGGGAACCTGCCAAGCAGTATGGAATAACCTTTGGAAACGAAGGCTAATACCGTATACGCCCTTTTGGGGAAAGATTTATCGCTGTTTGATGGTCCCGCGTCTGATTAGCTAGTTGGTGAGGTAACGGCCCACCAAGGCGACGAT
>F0OV55004JFASL
TAGTATCAGCAGAGTTTGATCCTGGCTCAGAACGAACGCTGGCGGCAGGCTTAACACATGCAAGTCGAACGAGAACGGACCTTCGGGTCCGGGAAAGTGGCGGACGGGTGAGTAACACGTGGGTTACCTGCCCTTGAGTGGGGAATAACTCCGGGAAACTGGAGCTAATACCGCATACAACCCTTCGGGGTGAAAGGCTTCGGTCGCTCAAGGATGGGCCCGCGGTCGATTAGCTAGTTGGTAGGGTAAAGGCCTACCAAGGCACCGATCGATAG
>F0OV55004IA9VC
TAGTATCAGCAGAGTTTGATCCTGGCTCAGAACGAACGCTGGCGGCGTGCTTAATACATGCAAGTCGAACGTGAAGCCTTGGCTTGCCAAGGTGGAAAGTGGCGAACGGGTGAGTAACACGTAAGTAATCTACCTCTAAGTTTGGGATAACCTTGCCAACGCGGGGCTAATACCGGATGTGGTCATGAAAACGCATGTTTTCGTGATTAAAGGTGCAAATCGCTTAGAGATGAGCTTGCGGCCCATTATGCTTGTTGGTAGGG
>F0OV55004H3Y8X
TAGTATCAGCAGAGTTTGATCCTGGCTCAGAATGAACGCTGGCGGCGTGCTTAACACATGCAAGTCGAACGATGAAGCCTAGCTTGCTAGGTGGATTAGTGGCGAACGGGTGAGTAATGTATAGCTAACCTGCCCCTTGGTGGGGGACAACAGATGGAAACGTCTGCTAATACCCCATATTCCGTATCTTTTTAAGAAGATATGGGAAAACTCCGGTGCCAAGGGATGGGGCTGTATCCTATCAGCCTGTTGGTGAGG
>F0OV55004IV1RZ
TAGTATCAGCAGAGTTTGATCCTGGCTCAGAACGAACGCTGGCGGCGCGTTTTAAGCATGCAAGTCGAACGGTAGAGACCCTTCGGGGTCTTGAGAGTGGCGAACGGGTGAGTAACACGTAGATGATCTACCTTGGGGTTGGGGATAGCCCATGGAAACATGGGGTAATACCGAATAATCTCTTACTGGTAAAGTGGTAAGAGGAAAGGGGCTTAGGCCTCGCCCTAAAGATGAGTCTGCGGCTCATTAGCTAGTTGGTAGGGTAACGGCCTACCAAGGCG
>F0OV55004H8YBC
TAGTATCAGCAGAGTTTGATCCTGGCTCAGAACGAACGCTGGCGGAATGCTTTACACATGCAAGTCGGGCGGCAGCATGGACTTCGGTCTGATGGCGAGCGGCGAACGGGTGAGTAATGCATCGGAACGTACCCAGTCGTGGGGGATAACTACGCGAAAGCGTAGCTAATACCGCATACGTCCTACGGGAGAAAGCAGGGGATCGCAAGACCTTGCGCGATTGGAGCGGCCGATGTCTGACTAG
>F0OV55004IK3CS
TAGTATCAGCAGAGTTTGATCCTGGCTCAGGATGAACGCTAGCGGGAGGCTTAACACATGCAAGTCGAGGGGCAGCACGAGGTAGCAATACTTTGGTGGCGACCGGCAGACGGGTGAATAACGCGTATGTAACCTGCCCTGTACAGGGGGATAACCCGGAGAAATTCGGACTAATATCCCATGGTAATATTGGAAGGCATCTTCTGATATTTAAAGTTCCGGCGGTACAGGAGAGGCATGCGTAACATTAGCTGGTTGGTAAGG
>F0OV55004I6E57
TAGTATCAGCAGAGTTTGATCCTGGCTCAGGATGAACGCTAGCGGCGTGGATAAGGCATGCAAGTCGAACGGTCCGAAGCAATTCGGACAGTGGCGAACGGGTTAGTAACACGTAGATACATACCCCAGAGTCTCGCATAACCTATCGAAAGATAGGCTAATTCGAGATAGTTCCCGCAAGGACGTAAAGTATTTATCGCTCGTAGGGAATGGTCTGCCGACCTATCAGTCTTGGTTAGGTAAGGTAATGGTCTTAACCAAAGCTTAG
>F0OV55004JLC61
TAGTATCAGCAGAGTTTGATCCTGGCTCAGATTGAACGCTGGCGGCATGCCTAACACATGCAAGTCGAACGGCAGCAGCAGAGAGCTTGCTCTCTGGCTGGCGAGTGGCGGACGGGTGAGTAATGCATAGGAATCTGCCCAGTAGTGGGGGACAACCTGGGGAAACCCAGGCTAATACCGCATACGACCTACGGGTGAAAGTGGGGGATCTTCGGACCTCACGCTATTGGATGAGCCT
>F0OV55004ILX5C
TAGTATCAGCAGAGTTTGATCCTGGCTCAGGACGAACGCTGGCGGCGTGCTTAACACATGCAAGTCTAGGGGAAAGTGGTCTTCGGATCGCAAGTATACTGGCGAACGGGTGAGTAACACGTAGGTAATCTACCTTCGAGATTGGGATAACGTCGAGAAATTGACGCTAATACCGAATGATGCCTCAGTAGTTAATATCGGGATGAAAGATGGGGATCTTCGGACCTATCGCTTGAAGATGAG
>F0OV55004IZN8X
TAGTATCAGCAGAGTTTGATCCTGGCTCAGGATGAACGCTGGCGGCGTGCCTAACACATGCAAGTCGAGCGAGAATTGATGGAATGCGGACTTCGGTCCAAGTGAAGTTGAGGAAAGCGGCGGACGGGTGAGTAACGCGTGGGTAACCTGCCCCATACAATGGGATAGCCACTGGAAACGGTGATTAATACCATATGATGCTTTAGGATCGCATGATCCGGAAGCTAAAGATTTATCGGTATGGGAT
>F0OV55004JF2SE
TAGTATCAGCAGAGTTTGATCCTGGCTCAGGACGAACGCTAGCGGCGTGCCTAACACATGCAAGTCGAGCGGGGGTTGCTTAAGTAGGTTTCTACGAGAGTGGCCCTAGCGGCGGACGGGTGAGTAACGCGTGAGCAACCAACCTTGTACTGGGGGATAACAGCTGGAAACAGCTGCTAATACCGCATAAGACTACGGCGCCGCATGGTGCTGTAGTAAAAGGCGCCTTAAGGCGTCGGTACAAGACGGGCTCGCGTCCCATTAG
>F0OV55004IOHP2
TAGTATCAGCAGAGTTTGATCCTGGCTCAGGACGAACGCTAGCGGGGGGCCTAACACATGCAAGTCGAGCGGGATTCACCCTCGGGTGATGAGAGCGGCGCACGGGTGCGTAACGCGTATGCAACCTTCCTTGTACAGAGGGATAGCCCATGGAAACGTGGATTAATATCTCATAGTATCACAATTTCGCATGTTATTGTGATTAAAGTTTCGGCGGTACAAGATGGGCATGCGTAAGATTAGCTAGTTGG
>F0OV55004IZ8NQ
TAGTATCAGCAGAGTTTGATCCTGGCTCAGATTGAACGCTGGCGGCAGGCCTAACACATGCAAGTCGAGCGGTAGCACAGAGAAGCTTGCTTCTTGGGTGACGAGCGGCGGACGGGTGAGTAACGCGTGGGAATCTACCTGGTAGTGGGGGACAACAGTCGGAAACGACTGCTAATACCGCATACACCCTTCGGGGGAAAGTGGGGGATCTTCGGACCTCACGCTATCAGATGAGCCCGCGTCGGATTAGCTTGTTGG
>F0OV55004JAKB1
TAGTATCAGCAGAGTTTGATCCTGGCTCAGAACGAACGCTGGCGGCGTGCCTAACACATGCAAGTCGAACGAGAAAGTTCCCTTCGGGGGATGAGTAGAGTGGCGCACGGGTGAGTAACACGTGGATAATCTGCCTGATAATCTGGGATAACATTCCGAAAGGAATGCTAATACCGGATAAGCCCACAGTATCTTCGGATACAGCGGGAAAAGATGGCCTCTTCTTGAAAGCTATTGTTATCAGATGAGTCCG
>F0OV55004I4C8O
TAGTATCAGCAGAGTTTGATCCTGGCTCAGGACGAACGCTGGCGGCGTGCCTAATACATGCAAGTCGAGCGGACCGAAGGGAGCTTGCTCCTTTAGGTTAGCGGCGGACGGGTGAGTAACACGTGGGCAACCTGCCCTGCAGACTGGGATAACTTCGGGAAACCGGAGCTAATACCGGATAACACCGAAAACCGCATGGTTTTCGGTTGAAAGGCGGCATTAGCTGTCACTGCAGGATGGGCCCGCGGCGCATTAGCTAGTTGGTG
>F0OV55004I964U
TAGTATCAGCAGAGTTTGATCCTGGCTCAGGATGAACGCTGGCGGCGTGCTTAACACATGCAAGTCGAACGAGAAGTAAAGGAACGGACACTTCGGTGGAAGGGATTTTACGGAAAGTGGCAGACGGGTGAGTAACGCGTGGGCAACCTGCCCTGAACAGGGGGATAGCCACCGGAAACGGTGATTAATACCCCATGAAGCGAGAAGGTCGCATGACTTTCTTGTTAAAGATTTTATCGGTTCAGGATGGGCCCGCGTCTGATTAGCTAGTTGG
>F0OV55004IAWHP
TAGTATCAGCAGAGTTTGATCCTGGCTCAGGATGAACGCTAGCGACAGGCCTAACACATGCAAGTCGAGGGGTAACGATGGTAGCTTGCTACCAGTCGACGACCGGCGCACGGGTGAGTAACGCGTATGCAACCTTCCTTTAACAGGAGAATAGCCCCCGGAAACGGGGATTAATGCTCCATAGCAATTATTTGCCACCTGACAGATAATTTAAAGTTCCGACGGTTAAAGATGGGCATGCGTGACATTAGCCAGTTGGCGGGG
>F0OV55004IK5A1
TAGTATCAGCAGAGTTTGATCCTGGCTCAGGATGAACGCTGGCGGCATGCCTAATACATGCAAGTCGAACGCACTAGTTTACTAGTGAGTGGCGAACGGGTGAGTAACACGTAGATAACCAACCCTAAAGACGAGGATAACCCGGGGAAACCTGGACTAATACTGGATAGGAGCTAATTTCACAAGAGATTAGTTTTAAAGGCGCATTAAAGCGCCGCTATAGGATGGGACTGCGTCGCATTAGCTAGTTGGTGGGGTAACGGCCT
>F0OV55004I98QS
TAGTATCAGCAGAGTTTGATCCTGGCTCAGATTGAACGCTGGCGGCAGGCCTAACACATGCAAGTCGAGCGGATGAGGGTAGCTTGCTACCTGATTCAGCGGCGGACGGGTGAGTAATGCCTAGGAATCTGCCCGATAGCGGGGGACAACGTTTCGAAAGGAACGCTAATACCGCATACGTCCTACGGGAGAAAGCAGGGGACCTTCGGGCCTTGCGCTATCGGATGAGCCTAGGTCGGATTAGCTGGTTGGTGGGTAAAGG
>F0OV55004IG310
TAGTATCAGCAGAGTTTGATCCTGGCTCAGATTGAACGCTGGCGGAATGCTTTACACATGCAAGTCGGGCGGCAGCATGGACTTCGGTCTGATGGCGAGCGGCGAACGGGTGAGTAATGCATCGGAACGTACCCAGTCGTGGGGGATAACTACGCGAAAGCGTAGCTAATACCGCATACGTCCTACGGGAGAAAGCAGGGGATCGCAAGACCTTGCGCGATTGGAGCGGCCGATGTCTGATTAG
>F0OV55004H9SER
TAGTATCAGCAGAGTTTGATCCTGGCTCAGGATGAACGCTAGCGGGAGGCTTAACACATGCAAGTCGAGGGGCAGCACGAGGTAGCAATACTTTGGTGGCGACCGGCAGACGGGTGAGTAACGCGTATGTAACCTGCCCTGTACAGGGGGATAACCCGGAGAAATTCGGACTAATATCCCATGGTAATATTGGAAGGCATCTTCTGATATTTAAAGTTCCGGCGGTACAGGAGGGGCATGCGTAACATTAGCTGGTTGGTAAGGTAACGG
>F0OV55004INL42
TAGTATCAGCAGAGTTTGATCCTGGCTCAGGACGAACGCTGGCGGCGTGCCTAACACATGCAAGTCGAGCGCGATTAGTTGGAAGCGGAGACTTCGGTTGAAGAGAAGACTATGAAAGCGGCGGACGGGTGAGTAACGCGTGAGCAACCTGCCCTGTACAGGGGGATAGCCACTGGAAACGGTGATTAATACCCCATAACCCCAATAGGTCGCATGGCCTGCTGGGCAAAGCCTTGGCGGTACAGGATGGGCTCGCG
>F0OV55004I4JNL
TAGTATCAGCAGAGTTTGATCCTGGCTCAGGATAAACGCTGGCGGCGTGCCTTACGCATGCAAGTCGAACGATTCTGATTTATCAGTTTAGTGGCAAACGGGTGAGTAACACGTAAGTAACCTGCCCTTAAGCAGGGGATAATCCGCCGAAAGGTGGACTAATACCGTATGTGATAACAGAGGTAATGCTTTGTTATTAAAGCCTTCGGGCACTTAAGGAGGGGCTTGCGGCCGATTAGCTAGTTGGTGGGGTAACGGTTCACCAAGGCG
>F0OV55004I32J5
TAGTATCAGCAGAGTTTGATCCTGGCTCAGAATGAACGCTAGCGGGAGGCTTAACACATGCAAGTCGAGGGGCATCACGCCTTCGGGTGGTGGCGACCGGCGCACGGGTGCGTAACGCGTATGCAACCTGCCTTATGCAGGGGGATAGCCCATGGAAACGTGGATTAATACCCCATAAGCTTTATTATATGCATATATATTAAAGGAAAACTTAGGTGGCATAAGATGGGCATGCGTCTGATTAG
>F0OV55004IWH18
TAGTATCAGCAGAGTTTGATCCTGGCTCAGAACGAACGCTGGCGGCGCGTTTTAAGCATGCAAGTCGAACGGTATATAGTCTTCGGATTATAGAGAGTGGCGAACGGGTGAGTAACACGTAGATAATCTACCTTGAAGTGGGGGATAGTCCATGGAAACATGGAGTAATACCGCATATGTCTTTGGATGAAAGTTCCAATTGGAACGCTTTGAGATGAGTCTGCGGCTCATTAGCTTGTTGGTGGGGTAAAGCCT
>F0OV55004ISKE3
TAGTATCAGCAGAGTTTGATCCTGGCTCAGATTGAACGCTAGCGGCATGCTTAACACATGCAAGTCGAACGGTAACAGGCCTAGCTTGCTAGGCGCTGACGAGTGGCGGACGGGTGAGTAATGCATGAGAATCTGCCCAGTAGCGGGGGACAACTTGTGGAAACGCAAGCTAATACCGCATACGCCCTACGGGGGAAAGGCTTCGGCCACTATTGGATGAGCTCATGTCGGATTAGCTAGTTGGG
>F0OV55004IAV7X
TAGTATCAGCAGAGTTTGATCCTGGCTCAGGATGAACGCTAGCGGCAGGCTTAACACATGCAAGTCGAGGGGCAGCACGTCTTCGGATGGTGGCGACCGGCGCACGGGTGCGTAACGCGTATACAATCTACCTTTTACAGGGGCATAGCCCGGGGAAACCCGGATTAATATCCCATGGTATCATTTAGTGGCATCACTTGAATGATTAAAGCTTCGGCGGTAGAAGATGAGTATGCGTCCTATTAG
>F0OV55004JQ6OO
TAGTATCAGCAGAGTTTGATCCTGGCTCAGAGTGAACGCTGGCGGCGTGCCTAACACATGCAAGTCGAACGCGAAAGTCCCGCAAGGGATAAGTAGAGTGGCAGACGGGTGAGTAATGCATAGGTAATCTACCCTTGAGTGGGGGATAACTCCGGGAAACCGGTGCTAATCCCGCATGACTTCCTGATGCGCAGGCATTAGGATCAAAGGGGGGGATCCTTCGGGACCTCCCGCTTGAGGATGAGCCTATGTCCTA
>F0OV55004ICKJC
TAGTATCAGCAGAGTTTGATCCTGGCTCAGGATGAACGCTAGCGGCGCGCTTAATGCATGCAAGTCGAGCGATGAAGCCCTTCGGGGCTATCAGCGGCAGACGGGTGAGTAACACGTAGGTGACCTGCCCCCAAGTCAGGGATAACGGGTGGAAACACACGCTAATACCGGATGGTCTCAGTCGGTCAAAGGATTGAGGAAAGCTACGGTGCTTGGGGAGGGGCCTGCGGCCCATCAGCTAGTTGGTAGGGTAACGG
>F0OV55004H6CKS
TAGTATCAGCAGAGTTTGATCCTGGCTCAGGATGAACGCTAGCGACAGGCCTAACACATGCAAGTCGAGGGGTAACGATGGTAGCTTGCTACCAGTCGACGACCGGCGCACGGGTGAGTAACGCGTATGCAACCTTCCTTTAACAGGAGAATAGCCCCCGGAAACGGGGATTAATGCTCCATAGCAATTATTTGCCACCTGACAGATAATTTAAAGTTCCGACGGTTAAAGATGGGCATGCGTGACATTAGCCAGTTGGCGGGGG
>F0OV55004IM68P
TAGTATCAGCAGAGTTTGATCCTGGCTCAGGATGAACGCTGGCGGCACGCCTAATACATGCAAGTCGAACGAACTAGTTTACTAGTTAGTGGCGAACGGGTGAGTAACACGTAGATAACCAACCCTTAAGACGAGGATAACCCGGGGAAACCTGGACTAATACTGGATAGGAGCTATTTTCAAAAGAGGATAGTTTTAAAGGTGCCCTAAAGCACCGCTAAAGGCTGGGACTGCGTCGCATTAGCTAGTTGGTGGGGTAACGGCCTACCAAGGCAACGATGCG
>F0OV55004I78SX
TAGTATCAGCAGAGTTTGATCCTGGCTCAGGACGAACGCTGGCGGCGTGCTTAACACATGCAAGTCGAACGGGGCATACAGATAGCTTGCTAGATGTATGTTTAGTGGCGGACGGGTGAGTAACGCGTGAATACCTGTCCATCGGAGGGGGACAACGGCTGGAAACGGCCGCTAATACCGCGTAAGCCGAGAGGTGAAAGGTTGTTTTCGGACAGCCGCCGATGGGGGGGTTCGCGTCCTATCAGCTAGTTGGTGGGGTAAGGGCCTACCAAGG
>F0OV55004I9A3E
TAGTATCAGCAGAGTTTGATCCTGGCTCAGGACGAACGCTGGCGGCGTGCCTAATACATGCAAGTCGTGCGGGTGAAGCCGACCACCCCTTCGGGGGCGGATGGTGGAACCAGCGGCGGACGGGTGAGTAACACGTGGGCAACCTGCCTGCAAGACCGGGATAACTGCGGGAAACCGGAGCTAATACCGGATAAGAGGCTTTTCCGCATGGGGGAGCCTTAAAAGGCGGCGGAAGTCGTCACTTGCAGATGGGCCCGCGGCGCATTAGCTTAGG
>F0OV55004IUH8G
TAGTATCAGCAGAGTTTGATCCTGGCTCAGGATGAACGCTAGCGACAGGCCTAACACATGCAAGTCGAGGGGTAACATGAGAGCTTGCTCTTGATGACGACCGGCGCACGGGTGAGTAACGCGTATGCAACCTTCCTTTAACAGGAGAATAGCCCCCGGAAACGGGGATTAATGCTCCATAGCAATTATTTGCCACCTGACAGATAATTTAAAGTTCCGACGGTTAAAGATGGGCATGCGTGACATTAGCCAGG
>F0OV55004H8TG9
TAGTATCAGCAGAGTTTGATCCTGGCTCAGAACGAACGCTGGCGGCGTGCCTAATACATGCAAGTCGAACGTTAAGTGTAGCAATACACTGAAAGTGGCGAACGGGTGAGTAACACGTAAGTAATCTGCCTTTAAGATTGGGATAACCTTGCCAACGCGGGGCTAATACCGGATGTGATTGACAGAGCGCATGTTTTGTTAATTAAAGGAGTGATCCGCTTAAAGATGAACTTGCGGCCCATTAGTTAGTTGGCGGGGTAATGG
>F0OV55004IN9S2
TAGTATCAGCAGAGTTTGATCCTGGCTCAGAACGAACGCTGGCGGCAGGCTTAACACATGCAAGTCGAGCGAGGTTTTCGGACCTAGCGGCGGACGGGTGAGTAATGCATAGGTAATCTACCCTTGAGTGGGGGATAACTCCGGGAAACCGGTGCTAATCCCGCATGACTTCCTGATGCGAAGGCATTAGGATCAAAGGGGGGGATCCTTCGGGACCTCCCGCTTGAGGATGAGCCTATGTCCTATTAGCTAGTTGGTGAGGTAACCGG
>F0OV55004IZ8S2
TAGTATCAGCAGAGTTTGATCCTGGCTCAGAACGAACGCTGGCGGCGTGCTTAACACATGCAAGTCGTACGAGAAAGTTTCCTTCGGGAGATGAGTAGAGTGGCGCACGGGTGAGTAACACGTGGATAATCTGCCCAATGGACCGGGATAACACTTCGAAAGGGGTGCTAATACCGGATAAGCCCACAGGCTCTTCGGAGCTTGCGGGAAAAGGTGGGGACCTTCGGGCCTGCCGTCATTGGATGAGTCCGCGGCCCATTAGCTAGG
>F0OV55004JF8R7
TAGTATCAGCAGAGTTTGATCCTGGCTCAGGATGAACGCTGGCGGCATGCCTAATACATGCAAGTCGAACGCACTAGTTTACTAGTGAGTGGCGAACGGGTGAGTAACACGTAGATAACCAACCCTAAAGACGAGGATAACCCGGGGAAACCTGGACTAATACTGGATAGGAGCTAATTTCACAAGAGGTTAGTTTTAAAGGCGCATTAAAGCGCCGCTATAGGATGGGACTGCGTCGCATTAGCTAGTTGGTGGGGTAACGGCCTACCAAGG
>F0OV55004IV0QJ
TAGTATCAGCAGAGTTTGATCCTGGCTCAGGACGAACGCTGGCGGCGTGCCTAATACATGCAAGTCGAGCGCGGGAAGCTTTTTGAAGCCTTCGGGTGGACGAAAGTGGAACGAGCGGCGAACGGGTGAGTAACACGTGGGCAACCTGCCTGTAAGACCGGGATAACTTCGGGAAACCGAAGCTAATACCGGATAGGATCCGAGACCGCATGGTTTTGGATGGAAAGATGGCTTTGGCTATTGCTTACAGATGGGCCCGCGGCGCATTAG
>F0OV55004I6TJ7
TAGTATCAGCAGAGTTTGATCCTGGCTCAGAACGAACGCTGGCGGCAGGCTTAACACATGCAAGTCGAGCGATCCCTTCGGGGATAGCGGCGGACGGGTGAGTAACGCGTGGGAACGTACCCTTTTCTACGGAATAGCCCAGGGAAACTTGGATTAATACCGTATACGCCCTTTTGGGGAAAGATTTATCGGGGAAGGATCGGCCCGCGTTGGATTAGGTAGTTGGTGGGGTAATGGCCTACCAAGCCGACGATCCATAGCTGGTTTGAGAGG
>F0OV55004H3VT3
TAGTATCAGCAGAGTTTGATCCTGGCTCAGGATGAACGCTAGCGGGAGGCTTAACACATGCAAGTCGAGGGGCAGCGAGAGTAGCAATACTTGTCGGCGACCGGCGCACGGGTGAGTAACGCGTATGCAACCTACCCATAACTGGGGGATAGCCCGAAGAAATTCGGATTAACACCGCATAACATTATCGAATCGCATGGTTTGATAATTAAATATTTATAGGTTATGGATGGGCATGCGTGACATTAGTTAG
>F0OV55004IEL2O
TAGTATCAGCAGAGTTTGATCCTGGCTCAGAACGAACGCTGACGGTATGCTTAATACATGCAAGTCGTACGAGAAAGCCCTTTCGGGGGTGAGTAAAGTGGCGCACGGGTGAGTAACACGTAGATGACATACCTACTAGTGGGGAACAACTTCGGGAAACCGGAGCTAATACCGCATAAGCTGAACAAATTTGAAAATAGTTTAGGAAAGATGACCTATACTTGTAAGTTATCGCTAGTAGATTGGTTTGCGCGACATTAGCTTGTTGGTGGG
>F0OV55004H4ZUI
TAGTATCAGCAGAGTTTGATCCTGGCTCAGAATCAACGCTGGCGGCGTGCCTAACACATGCAAGTCGAACGAGAAAGCTGTCTTCGGACGGCAAGTACAGTGGCAAACGGGTGAGTAACGCGTGGGACATCTACCCTGATGAGGGGAATAACTCTCCGAAAGGAAAGCTAATACCGCATATACCGTGCAAACGGGAAAGGCCTTCGGGCCGCATCAGGAGGAGCCCGCGTCCGATTAGCTAGTTGGTGAGGTAATGGCT
>F0OV55004H7NLF
TAGTATCAGCAGAGTTTGATCCTGGCTCAGGACGAACGCTGGCGGCGTGCCTAATACATGCAAGTCGAGCGGGGCTTTCTGCGTGAGGCCTTCGGGCGGATCGCAGGGAGCCCAGCGGCGAACGGGTGCGTAACACGTGGGCAACCTGCCCCGAGGACCGGGATAACTCCGGGAAACCGGAGCTAATACCGGATAGGACGGCGGACCGCATGGTCCGCCGTGGAAAGGCGGCGCGAGCTGCCACCTCGGGATGGGCCCGCGGCCCATTAG
>F0OV55004JO28U
TAGTATCAGCAGAGTTTGATCCTGGCTCAGGATTAACGTTGGCAGCGTGCCTAACACATGCAAGTCGAGCGATATAGCGGCAGACGAGAGAGTACAAGCAAGGAACGTACCCCCGAGTGAAGGATAGCCACCCGAAAGGGTGGGTAATCCTGCATAACGTCGAAAGACCAAAGTCTTCGGACGCTTGGGGAGCGGCCTTGCTCCTATCAGCTAGTTGGTGAGGTAAAGGCCCACCAAGGCGATGACGGGTAGCTGGCCCGAGG
>F0OV55004JD86T
TAGTATCAGCAGAGTTTGATCCTGGCTCAGGATGAACGCTGGCGGCGTGCCTAATACATGCAAGTCGAACGCACTAGTTTACTAGTGAGTGGCGAACGGGTGAGTAACACGTAGATAACCTGCCCTTAAGACGAGGATAACCATTGGAAACGATGGCTAAGACTGGATAGGAATATTTAAGGCATCTTAAATATTTTAAAAGACCTAGCAATAGGTATGCTTAAGGAGGGGCCTGCGGCGCATTAGTTAGTTGGTGAGGTGAG
>F0OV55004IPMZV
TAGTATCAGCAGAGTTTGATCCTGGCTCAGGACGAACGCTGGCGGCACGCCTAATACATGCAAGTCGAGCGCGGGACACTTTCTGAGGCCTTCGGGTTGAAGGGAGTGAACCGAGCGGCGGACGGGTGAGTAACACGTAGGCAACCTGCCTGTCAGCCCGGGATAACCTCGGGAAACCGGGGCTAATACCGGATAAATCTCTGGCCGCATGGTCAAGAGATAAAAGGCATTGGCCACTGACAGATGGGCCTGCGGCGCA
>F0OV55004IFV7N
TAGTATCAGCAGAGTTTGATCCTGGCTCAGATTGAACGCTGGCGGCAGGCTTAACACATGCAAGTCGAGCGGTAACAGGGGGAGCTTGCTCCCCGCTGACGAGCGGCGGACGGGTGAGTAATGCATAGGAATTTGCCCAGTAGTTGGGGATAGCCCGGGGAAACCCGGATTAATACCGAATACGCCCTACGGGGGAAAGCAGGGGATCTTCGGACCTTGCGCTATTGGATGAGCCTATGTCGGATTAGCTAGTTGGTGGGGTAACGGCCT
>F0OV55004I1U5B
TAGTATCAGCAGAGTTTGATCCTGGCTCAGAATGAACGCTGGCGGCGTGCTTAACACATGCAAGTCGAACGATGAAGACACTAGCTTGCTAGGGTTGGATTAGTGGCGCACGGGTGAGTAATATATAGATAACGTGCCTCTTAGTCTGGGATAGCCATTGGAAACGATGATTAATACTAGATACTCCTTTTTATCATATGATAAATCGGGAAAGTTTTTTCGCTAAGAGATCGGTCTATATCGCA
>F0OV55004IABH1
TAGTATCAGCAGAGTTTGATCCTGGCTCAGATTGAACGCTGGCGGCATGCTTAACACATGCAAGTCGAACGGCAGCGGGACCTAGCTTGCTAGGTTGCCGGCGAGTGGCGGACGGGTGAGTAATGCATAGGAATCTGCCCGGTAGTGGGGGATAACGTGGGGAAACTCACGCTAATACCGCATACGACCTACGGGCGAAAGAGGGGGATCTTCGGACCTCTTGCTATCGGATGAGCCTATGTCCT
>F0OV55004H3CSM
TAGTATCAGCAGAGTTTGATCCTGGCTCAGAACGAACGCTGGCGGCGTGCTTAACACATGCAAGTCGAACGTGAAAGGGACTTCGGTCCTGAGTAAAGTGGCGCACGGGTGAGTAACACGTGGATAATCTACCCGATGGACCGGGATAACACTTCGAAAGGGGTGCTAATACCGGATAAGCCCACAGGCTCTTCGGAGCTTGCGGGAAAAGGTGGGGACCTTCGGGCCTGCCGTCATTGGATGAGTCCGCGGCCCATTAGCTAGTTGGTAGGGTAA
>F0OV55004IT0FM
TAGTATCAGCAGAGTTTGATCCTGGCTCAGAACGAACGCTGGCGGCATGCCTAACACATGCAAGTCGAACGAACCCTTCGGGGTGAGTGGCGCACGGGTGCGTAACGCGTGGGAACCTGCCCTTAGGTTTGGAATAACAGTGAGAAATCGCTGCCAATACCAAATAATGTCTTCGGACCAAAGATTTATCGCCTTTGGATGGGCCCGCGTTGGATTAGCTAGTTGGTGAGGTAATGGCTCACCAAAGCGACGATCCATAG
>F0OV55004IEYNR
TAGTATCAGCAGAGTTTGATCCTGGCTCAGAACGAACGCTGGCGGCAGGCTTAACACATGCAAGTCGAACGCCCCGCAAGGGGAGTGGCAGACGGGTGAGTAACACGTGGGAACGTACCCTTTGGTTCGGAACAACCCAGGGAAACTTGGGCTAATACCGGATAAGCCCTTACGGGGAAAGATTTATCGCCGAAGGATCGGCCCGCGTCTGATTAGCTAGTTGGTGGGGTAATGGCCCACCAAGGCGACGATCAGTAGCTGGTCTGAGAGGATGAT
>F0OV55004JY8W0
TAGTATCAGCAGAGTTTGATCCTGGCTCAGGACGAACGCTGGCGGCGTGCCTAATACATGCAAGTCGAGCGGACCGAAGGGAGCTTGCTCCTTTAGGTTAGCGGCGGACGGGTGAGTAACACGTGGGCAACCTGCCCTGCAGACTGGGATAACTTCGGGAAACCGGAGCTAATACCGGATAACACCGAAAACCGCATGGTTTTCGGTTGAAAGGCGACTTTTAGCTGTCACTGCAGGATGGGCCCGCGGCGCATTAGCTAGTTGGTGAGG
>F0OV55004IF67H
TAGTATCAGCAGAGTTTGATCCTGGCTCAGAATGAGCGCTGGCGGTAGGCTTAACACATGCAAGTCGGACGGAAACGATGGAGCTTGCTCCAGGCGTCGAGCGGCGGACGGGTGAGTAATGCATAGGAATCTGCCCGGTAGTGGGGGATAACCTGGGGAAACCCAGGCTAATACCGCATACGTCCTACGGGAGAAAGCAGGGGATCTTCGGACCTTGCGCTATCGGATGAGCCTATGTCGGATTAGCTTGTTGGTG
>F0OV55004IFMY6
TAGTATCAGCAGAGTTTGATCCTGGCTCAGAACGAACGCTGGCGGCAGGCCTAACACATGCAAGTCGAGCGAGACCTTCGGGTCTAGCGGCGGACGGGTTAGTAACGCGTGGGAACGTGCCCTTTGCTACGGAATAGTCCCGGGAAACTGGGTTTAATACCGTATGTGCCCTTCGGGGGAAAGATTTATCAGCAAAGGATCGGCCCGCGTTGGATTAGGTAGTTGGTGGGGTAACGGCCTACCAAGCCGACGATCCATAGCTGGTTTGA
>F0OV55004IW0X3
TAGTATCAGCAGAGTTTGATCCTGGCTCAGATTGAACGCTGGCGGCATGCTTTACACATGCAAGTCGAACGGCAGCACGGGAGCTTGCTCCTGGTGGCGAGTGGCGAACGGGTGAGTAATGCATCGGAACGTGCCCATTAGTGGGGGATAGCCCGGCGAAAGCCGGATTAATACCGCATACGCCCTTTGGGGGAAAGCGGGGGATCTTCGGACCTCGCGCTATTGGAGCGGCCGATGTCGGATTAGCTAGTAGGTGGGG
>F0OV55004JFZIE
TAGTATCAGCAGAGTTTGATCCTGGCTCAGGACGAACGCTGGCGGCGTGCCTAAGACATGCAAGTCGAGCGGGGAGGTTGGGGAGCTTGCTCCCTGGTCTCCTAGCGGCGGACGGGTGAGTAACACGTGGGTAACCTGCCCGGCAGTGGGGGATAACCCTGGGAAACTGGGGCTAATACCGCATACGGTCCGAGCCTCGCATGGGGCTTGGAAGAAAGGCCGTCCTTGTGGCGGTCGCTGCCGGAGGGGCCCGCGGCCCATCAGGTAGTTGGTGGGGTAACCGG
>F0OV55004I3JJ5
TAGTATCAGCAGAGTTTGATCCTGGCTCAGATTGAACGCTGGCGGCGTGCTTAACACATGCAAGTCGAGCGAGAAAGTCTCCTTCGGGAGATGAGTAGAGCGGCGCACGGGTGAGTAACGCGTGGATAATCTACCTTTAGGATCGGGATAACAGTTGGAAACGGCTGCTAATACCAAATACGCTGCATATTAACTTATGTGGGAAAGATGGCCTCTCCATGGAAGCTATCACCTGAAG
>F0OV55004H7TL6
TAGTATCAGCAGAGTTTGATCCTGGCTCAGAGCGAACGCTGGCGGCGTGCCTAACACATGCAAGTCGAACGGACTCGGGGGGCAACTCCTGAGTTAGTGGCGGACGGGTGAGTAACACGTGGGTCATCTCCCCCCGAGTGAGGAATAAGCCTGCGAAAGCGGGTCTAATACCGCATAACACTCCGGGACACAAGTCTTCGGAGTCAAAGCCGCAAGGCGCTTGGGGATGAGCCTGCGTCCTATTAGCTAGTTGGTAGGGTAATGG
>F0OV55004H7GDD
TAGTATCAGCAGAGTTTGATCCTGGCTCAGGACGAACGCTGGCGGCGTGCCTAATACATGCAAGTCGAGCGGACCGAAGGGAGCTTGCTCCTTTAGGTTAGCGGCGGACGGGTGAGTAACACGTGGGCAACCTGCCCTGCAGACTGGGATAACTTCGGGAAACCGGAGCTAATACCGGATAACACCGAAAACCGCATGGTTTTCGGTTGAAAGGCGGCATTAGCTGTCACTGCAGGATGGGCCCGCGGCGCATTAGCTAGTTGGTG
>F0OV55004IP3T4
TAGTATCAGCAGAGTTTGATCCTGGCTCAGAACGAACGCTGGCGGCGTGCTTAACACATGCAAGTCGAACGTGAAAGGGACTTCGGTCCTGAGTAAAGTGGCGCACGGGTGAGTAACACGTGGATAATCTACCCGATGGACCGGGATAACACTTCGAAAGGGGTGCTAATACCGGATAAGCCCACAGGCTCTTTGGAGTTTGCGGGAAAAGGTGGGGACCTTCGGGCCTACTGTCATCGGATGAGTCCGCGGCCCATTAGCTAGTTGGTAGGGT
>F0OV55004JA1KT
TAGTATCAGCAGAGTTTGATCCTGGCTCAGGATTAACGCTAGCGGCAGGCCTAACACATGCAAGTCGAGGGGCAGCGGGAGTAGCAATACTTGCCGGCGACCGGCGCACGGGTGAGTAACGCGTATGTAATCTACCCTAAACTGGGGTATAGCTCAGAGAAATCTGAATTAATCCCCCATAACACTGCGAAAGGGCATCCTTTTGCATTTAAAGCTCAGGCGGTTTAGGATGAGCATGCGTGCCATTAG
>F0OV55004IR1VU
TAGTATCAGCAGAGTTTGATCCTGGCTCAGAGTGAACGCTGGCGGCGTGCCTAACACATGCAAGTCGAACGCGAAAGTCCCGCAAGGGATAAGTAGAGTGGCAGACGGGTGAGTAATGCATAGGTAATCTACCCTTGAGTGGGGGATAACTCCAGGAAACCGGTGCTAATCCCGCATGACTTCCTGATGCGCAGGCATTAGGATCAAAGGGGGGGATCCTTCGGGACCTCCCGCTTGAGGATGAGCCTATGT
>F0OV55004IN00D
TAGTATCAGCAGAGTTTGATCCTGGCTCAGGACGAACGCTGGCGGCATGCCTTACACATGCAAGTCGAACGGCAGCACGGGAGCAATCCTGGTGGCGAGTGGCGAACGGGTGAGTAATATATCGGAACGTGCCCAGTCGTGGGGGATAACGCAGCGAAAGCTGTGCTAATACCGCATACGATCTCTGGATGAAAGCGGGGGACTCGCAAGGGCCTCGCGCGATTGGAGCGGCCGATATCAG
>F0OV55004IG5MZ
TAGTATCAGCAGAGTTTGATCCTGGCTCAGATTGAACGCTGGCGGCATGCCTAACACATGCAAGTCGAACGGCAGCATGAGAGAGCTTGCTCTCTTGATGGCGAGTGGCGGACGGGTGAGTAAAGTATAGGGATCTGCCTGATAGTGGGGGACAACGTGTGGAAACGCACGCTAATACCGCATACGCTCTACGGAGGAAAGCGGGGGACCTTCGGGCCTCGCGCTATCAGATGAACCTA
>F0OV55004IJHMX
TAGTATCAGCAGAGTTTGATCCTGGCTCAGAATCAACGCTGGCGGCGTGCCTAACACATGCAAGTCGAACGAGAAAGTGGGGCTTGCTCCACGAGTAAAGTGGCAAACGGGTGAGTAACACGTGAACAACCTACCCTCGAGTGGGGAATAACACCGCGAAAGCGGTGCTAATACCGCATAACATCCCGGGGTCGCATGGTCCTGGGATCAAAAGCGCAAGTTGCTTGAGGAGGGGTTCACGGCTGATTAGCTAGTTGGTGAGG
>F0OV55004I85N9
TAGTATCAGCAGAGTTTGATCCTGGCTCAGAACGAACGCTGGCGGCGTGCTTAACACATGCAAGTCGAACGTGAAAGGGACTTCGGTCCTGAGTAAAGTGGCGCACGGGTGAGTAACACGTGGATAATCTACCCGATGGACCGGGATAACACTTCGAAAGGGGTGCTAATACCGGATAAGCCCACAGGCTCTTTGGAGTTTGCGGGAAAAGGTGGGGACCTTCGGGCCTACTGTCATTGGATGAGTCCGCGGCCCATTAGCTAGTTGGTAGGGTAATGG
>F0OV55004IK8PJ
TAGTATCAGCAGAGTTTGATCCTGGCTCAGGATAAACGCTGGCGGTGTGCATTATGCATGCAAGTCGAACGAGCTACTTCGGTAGCTAGTGGCAGACGGGTGAGTAACACGTAAGCAACCTGTCCTCAAGTGGGGAATAACTCTGAGAAATCGGAGCTAATACCGCATGTGAATCGTCATTGCAAGGAGATGATTTAAAGCCTTCGGGCGCTTAAGGAGGGGCTTGCGCACGATTAGTTAGTCGGTGGGG
>F0OV55004IABH5
TAGTATCAGCAGAGTTTGATCCTGGCTCAGAACGAACGCTGGCGGCAGGCTTAACACATGCAAGTCGAACGATCCCTTCGGGGATAGTGGCGGACGGGTGAGTAACGCGTGGGAACGTGCCCTTAGGTACGGAACAACAGCTGGAAACGGCTGCTAATACCGTATGATGCCCTTCGGGGCCAAAGATTTATCGCCTTTGGAGCGGCCCGCGTAAGATTAGGTAGTTGGTGAGGTAATGGCTCACCAAGCCTACGATCTTTAGCTGGTTTGAG
>F0OV55004H9SJD
TAGTATCAGCAGAGTTTGATCCTGGCTCAGAGTGAACGCTGGCGGCGTGCTTAACACATGCAAGTCGAACGATGAAGTCTTTGCTTGCAAAGACGGATTAGTGGCGCACGGGTGAGTAATGTATAGCTAACCTGCCCTTTAGTGGGGGACAACAGTTGGAAACGACTGCTAATACCCCATACTCCTTTTTACTCTAAGGTAAATTGGGAAAGATTTATTGCTAAAGGATGGGGCTGTATCGTATCAGCTAGTTGGTGAGGTAA
>F0OV55004INH4F
TAGTATCAGCAGAGTTTGATCCTGGCTCAGAGCGAACGCTGGCGGCATGCTTAACACATGCAAGTCGCACGAGGGGGCAACCCCTAGTGGCGGACGGGTGAGTAACGCGTAGGTATCTATCCATGGGTGGGGGATAACAGCGGGAAACTGCTGCTAATACCGCATGACACCTGAGGGTCAAAGGCGCAAGTCGCCTGTGGAGGAGCCTGCGTCCGATTAGCTAGTTGGTGGGGTAAAGGCCTACCAAGGCG
>F0OV55004IV498
TAGTATCAGCAGAGTTTGATCCTGGCTCAGGATGAACGCTAGCGGCAGGCTTAACACATGCAAGTCGAGGGGTAACAGGGTGCTTGCACCGCTGACGACCGGCGCACGGGTGCGTAACGCGTATACAATCTACCTTTTACAGGGGCATAGCCCGGGGAAACCCGGATTAATATCCCATGGTATCAAGAAGTGGCATCGCTTTTTGATTAAAGTTTCGGCGGTAAAAGATGAGTATGCGTTCTATTAGCTAGATGGTAAGGTAACGG
>F0OV55004IE3NA
TAGTATCAGCAGAGTTTGATCCTGGCTCAGAACGAACGCTGGCGGCGTGCTTAACACATGCAAGTCGAACGTGAAAGGGACTTCGGTCCTGAGTAAAGTGGCGCACGGGTGAGTAACACGTGGATAATCTACCCGATGGGCCGGGATAACACTGCTAACGCGGTGCTAATACCGAATAAAGCGATTGGATCGCATGGTTTGGTCGTTAAAGTTGGCATTTGCTAACGACTGGAGATGGGCCTGCGTCCCATTAGTTAGTTGGTGG
>F0OV55004IG5A6
TAGTATCAGCAGAGTTTGATCCTGGCTCAGGACGAACGCTGGCGGCGTGCCTAATACATGCAAGTCGAGCGGGGCTTTCTGCGTGAGGCCTTCGGGCGGATCGCAGGGAGCCCAGCGGCGAACGGGTGCGTAACACGTGGGCAACCTGCCCCGAGGACCGGGATAACTCCGGGAAACCGGAGCTAATACCGGATAGGACGGCGGACCGCATGGTCCGCCGTGGAAAGGCGGCGCGAGCTGCCACCTCGGGATGGGCCCGCGGCCCATTAG
>F0OV55004JGN0G
TAGTATCAGCAGAGTTTGATCCTGGCTCAGATTGAACGCTGGCGGCATGCCTAACACATGCAAGTCGAACGGCAGCACGGGAGCTTGCTCCTGGTGGCGAGTGGCGGACGGGTGAGTAATGAATAGGAATCTACCCAGTAGTGGGGGACAACTACCGGAAACGGTAGCTAATACCGCATACGCCCTATGGGGGAAAGCGGGGGATCTTCGGACCTCGCGCTATTGGATGAGCCTATTTCTGATTAGCTTGTTGGTGGGG
>F0OV55004IQXXC
TAGTATCAGCAGAGTTTGATCCTGGCTCAGATTGAACGCTGGCGGCGTGCTTAACACATGCAAGTCGAGCGAGAAAGCTCTCTTCGGAGAGTGAGTAGAGCGGCGCACGGGTGGGTAACGCGTGGATTATCTGCCCCGAGGATCGGGATAACAGTGGGAAACCGCTGCTAATACCGGCTACGCTTTGTGGTTTACCTCAAGGGAAAGGCGGCCTCTGCTTGCAAGCTGCCACCTCGGGATGAGTCCGCGT
>F0OV55004IYLC2
TAGTATCAGCAGAGTTTGATCCTGGCTCAGATTGAACGCTGGCGGCATGCTTAACACATGCAAGTCGAACGGTAACAGGAGAGAGCTTGCTCTCTTGCTGACGAGTGGCGGACGGGTGAGTAATACATGGGAATCTGCCCTGAGGTGGGGGATAACCCGGGGAAACTCGGGCTAATACCGCATGATCTCTTCGGAGCAAAGTGGGGGACCTTCGGGCCTCACGCCTTGGGATGAGCCCATGTCTGATTAG
>F0OV55004IDS3N
TAGTATCAGCAGAGTTTGATCCTGGCTCAGAACGAACGCTGGCGGCAGGCCTAACACATGCAAGTCGAGCGAGATCTTCGGATCTAGCGGCGGACGGGTGAGTAACGCGTGGGAACGTACCCTCTTCTGCGGGATAGCCACTGGAAACGGTGAGTAATACCGCATACGCCCTTCGGGGAAAGATTTATCGGAGGAGGATCGGCCCGCGTTGGATTAGGTAGTTGGTGGGGTAATGGCCTACCAAGCCCACGATCCATAGCTGGTTTTAGAGG
>F0OV55004JT5OW
TAGTATCAGCAGAGTTTGATCCTGGCTCAGAACGAACGCTGGCGGCGTGCTTAACACATGCAAGTCGAACGCGAAAGGGACTTCGGTCCTGAGTAAAGTGGCGCACGGGTGAGTAACACGTGGATAATCTGCCTGATGATCTGGGATAACATTTCGAAAGGAGTGCTAATACCAGATAAGCCCACAGCATCTTCGGATGCAGCGGGAAAAGGGGGCCTCTTCATGAAAGCTTCTGTCATTAG
>F0OV55004I1FT6
TAGTATCAGCAGAGTTTGATCCTGGCTCAGGACGAACGCTGGCGGCGTGCCTAAGACATGCAAGTCGAGCGGGGAGATTGGGGGTTTTCCCTGGTCTCCTGAGCGGCGGACGGGTGAGTAACACGTGGGTAACCTGCCCGGCAGTGGGGGATAACCCTGGGAAACCGGGGCTAATACCGCATACGGTCCGAGTCCCGCATGGGGCTTGGAAGAAAGGCCGTCCGTGGGGGCGGTCGCTGCCGGAGGGGCCCGCGGCCCATCAGGTAGTTGGTGGGGTAACGGCCCACCAAGCCGACG
>F0OV55004IOPM1
TAGTATCAGCAGAGTTTGATCCTGGCTCAGAATGAACGCTGGCGGTAGGCTTAACACATGCAAGTCGGACGGAAACGATAGATTAGCTTGCTATTCTAGGCGTCGAGTGGCGGACGGGTGAGTAACGCGTGGGAATCTACCCTATAGTTGGGGACAACATATGGAAACGTATGCTAATACCGAATATGCTCTACGGAGTAAAGGAGCCCTCTTCTTGAAAGGTTTCGCTATAGGATGAGCCCGCGTAGGATTAGCTAGTTGG
>F0OV55004ISLQN
TAGTATCAGCAGAGTTTGATCCTGGCTCAGGACGAACGCTGGCGGCGTGCCTAATACATGCAAGTCGAGCGCGGGAAGCATGCAGATCCCTTCGGGGTGACGCATGTGGAACGAGCGGCGAACGGGTGAGTAACACGTGGGCAACCTGCCTGTAAGACCGGGATAACTCCGGGAAACCGGGGCTAATACCGGATAAGACCGAAGATCGCATGATCTTTGGGTGAAAGGCGGCATTCGCTGTCACTTACAGATGGGCCCG
>F0OV55004IX9PI
TAGTATCAGCAGAGTTTGATCCTGGCTCAGAACGAACGCTGGCGGCAGGCTTAACACATGCAAGTCGAGCGCGGGAAGCATGCAGATCCCTTCGGGGTGACGCATGTGGAACGAGCGGCGAACGGGTGAGTAACACGTGGGCAGCCTGCCTGTAAGACCGGGATAACTCCGGGAAACCGGGGCTAATACCGGATAAGACCGAAGATCGCATGATCTTTGGGTGAAAGGCGGCATTCGCTGTCACTTACAGATCGGG
>F0OV55004I3LJM
TAGTATCAGCAGAGTTTGATCCTGGCTCAGAATGAACGCTGGCGGCGTGCCTAACACATGCAAGTCGAGCGAGAAAGGGACCTTCGGGTCCTGAGTAAAGCGGCGCACGGGTGAGTAACGCGTGGGTAACCTGCCCAGGAGTGGGGGATAACCAGCCGAAAGGCTGACTAATCCCGCATACGAACACCAGACTCAAGTCTGGTGAGGAAAGATGGCCTCTACTTGTAAGCTATCGCTCTTGGATGGGCCC
>F0OV55004H26CB
TAGTATCAGCAGAGTTTGATCCTGGCTCAGGATGAACGCTGGCGGCGTGCCTAATACATGCAAGTCGAACGGTGAGGAGCAATCTTCATAGTGGCGAACGGGTGAGTAACGCGTTGGTGACCTGCCCCAAAGCGGGGGATACCAGGCCGAAAGGCTTGCTAATACCCCATGTGCAACCGATGATCAGAAAGTTGGTTGGAAAGGGAAAGCTCCTTCGGGAGCGCTCGCCTTGGGAGGGGCCTGCGTCCCATCAG
>F0OV55004IN12Y
TAGTATCAGCAGAGTTTGATCCTGGCTCAGGATTAACGCTAGCGGCAGGCCTAATACATGCAAGTCGAACGGCAGCACGGGTAGCAATACCTGGTGGCGAGTGACGCACGGGTGCGTAACGCGTATGCAACCTACCTTTAACTGGAGAATAGCCCCGAGAAATCGGGATTAATACTTCATAATATTATATAGTGGCATCATTGTATAATTAAAGCTCCGGCGGTTTTAGATGGGCATGCGTGACATTAGTTTG
>F0OV55004H9KB2
TAGTATCAGCAGAGTTTGATCCTGGCTCAGGACGAACGCTAGCGGCGGGCTTAATACATGCAAGTCGAACGGTAACAGTCCCTCGGGAGCTGACGAGTGGCGCACGGGTGCGTAACGCGTATGCAACCTACCTCCTACAGGTGAATACCCCAGAGAAATTTGGATTAATACACCATAGTATCTTAAATTCGCATGAATTAAAGATTAAAGTTTCGGCGGTAAGAGATGGGCATGCGTGACATTAGTTTGTTGGTGAGGTAACGG
>F0OV55004IOURY
TAGTATCAGCAGAGTTTGATCCTGGCTCAGGACGAACGCTGGCGGCGTGCTTAACACATGCAAGTCGAACGGTTTACCATTGAAAGCTTGCTGGATATGGTAAATAGTGGCGGACGGGTGAGTAACGCGTGAATACCTGTCCATCGGAGGGGGACAACGGCTGGAAACGGCCGCTAATACCGCGTAAGCCGAGAGGTGAAAGGTTCTCTTCGGGGAGCCGCCGATGGAGTGGTTCGCGTCCTATCAGCTAGTTGGTGGGGTAAGGGCCTACCAAGG
>F0OV55004JZXLA
TAGTATCAGCAGAGTTTGATCCTGGCTCAGGATAAACGCTGGCGGTGTGCTTTATGCATGCAAGTCGAACGAACTATTTCGGTAGTTAGTGGCAAACGGGTGAGTAACACGTAAGCAACCTGTCCTCAAGTGGGGAATAACTCTGAGAAATCGGAGCTAATACCGCATGTGAATCATCATCGCAAGGAGATGACTTAAAGCCTTCGGGCGCTTAAGGAGGGGCTTGCGCACGATTAGCTTGTTGGTGGGGTAACGG
>F0OV55004IRYCP
TAGTATCAGCAGAGTTTGATCCTGGCTCAGGACGAACGCTGGCGGCGTGCTTAACACATGCAAGTCTAGGGGAAAGTGGTCTTCGGATCGCAAGCATACTGGCGAACGGGTGAGTAACACGTAGGTAATCTACCTTCGAGATTGGGATAACGTCGAGAAATTGACGCTAATACCGAATGATGCCTCGGTAGTTAATATCGGGATGAAAGATGGGGATCTTCGGACCTATCGCTTGAAGATGAG
>F0OV55004IIME5
TAGTATCAGCAGAGTTTGATCCTGGCTCAGAATGAACGCTGGCGGTAGGCTTAACACATGCAAGTCGGACGGAAACGATAGATTAGCTTGCTATTCTAGGCGTCGAGTGGCGGACGGGTGAGTAACGCGTGGGAATCTACCCTATAGTTGGGGACAACATATGGAAACGTATGCTAATACCGAATATGCTCTACGGAGTAAAGGAGCCCTCTTCTTGAAAGGTTTCGCTATAGGATGAGCCCGCGTAGGATTAGCTAGTTGG
>F0OV55004JUQP0
TAGTATCAGCAGAGTTTGATCCTGGCTCAGGATGAACGCTAGCGGCAGGCCTAACACATGCAAGTCGAGGGGCAGCGGGAGTAGCAATACTTGCCGGCGACCGGCGCACGGGTGCGTAACGCGTATGGAACCTACCCACCGCAGGGGGATAGCCCGCCGAAAGGCGGATTAATACCCCATGGCCCCCCGGTCCGGCATCGGGCTGGGGGTAAAGGAGCGATCCGGGGGTGGATGGTCATGCGTGCCATTAGCTGGTTGGCGGGGTAACGGCCC
>F0OV55004H53VD
TAGTATCAGCAGAGTTTGATCCTGGCTCAGGACGAACGCTGGCGGCGTGCCTAATACATGCAAGTCGAGCGGACCGAAGGGAGCTTGCTCCTTTAGGTTAGCGGCGGACGGGTGAGTAACACGTGGGCAACCTGCCCTGCAGACTAGGATAACTTCGGGAAACCGGAGCTAATACCGGATAACACCGAAAACCGCATGGTTTTCGGTTGAAAGGCGGCTTTTAGCTGTCACTGCAGGATGGGCCCGCGGCGCATTAGCTAGTTGGTGAGG
>F0OV55004JNRST
TAGTATCAGCAGAGTTTGATCCTGGCTCAGAGTGAACGCTGGCGGCGTGCCTAATACATGCAAGTCGAACGGGATACTTAGCAGCAATGTTAAGTGTTCAGTGGCAAACGGGTGAGTAATGCATAGGTAACATACCCTAAAGACGGGGACAACTATCCGAAAGGATAGCTAATACCGGATGTGATTGCGGGATCTCAAGGTTCTGCAATTAAAGGGCGGCCTCTATTTATAAGCTGTCGCTTTAAGATTGG
>F0OV55004IW1HP
TAGTATCAGCAGAGTTTGATCCTGGCTCAGAACAAACGCTAGCGGCGTGCCTAACACATGCAAGTCAGACGAGAAAGTTCGCTTCGGCGAATGAGTAGAGTGGCGCACGGGTGAGTAACGCGTGGACAATCTGCCCTAGAGTTAGGAATGACCCACCGAAAGGTGGGCTAATACCCAATAATGCTATACTTCTTCGGGAGTATAGCCAAAGATGGCCTCTGTTTACAAGCTATCGCTCAAGGATGAGTTCG
>F0OV55004JRADY
TAGTATCAGCAGAGTTTGATCCTGGCTCAGGATGAACGCTAGCGGTGCGCCTAACACATGCAAGTCGAGCGATATAGCGGCGAACGGGTGAGTAACACGTTGGAACCTGCCTCGAACTCAGGGATAGCCATCCGAAAGGATGATTAATACCGGATAGTCCCGAAAGGGTAAAGATTTTTCGGTTCGAGAGGGGCCTGCGGCCTATCAGCTAGTTGGTAAGGTAATGGCTTACCAAGGCTATGACGGGTAACTGGTGTGAGAG
>F0OV55004IMUOL
TAGTATCAGCAGAGTTTGATCCTGGCTCAGGATTAACGCTGGCGGTGTGTCTAATACATGCAAGTCGAGCGCCCCCTTGTGGGGAGCGGCGGACGAGCGAGTAACACGTTAGTACCTGCCCCGAACTCAGGGATAACCCACCGAAAGGTGTGGCTAATACCGGATGGTCCCGTAAGGGTAAAGATTTTTCGGTTCGGGAGGGGCTTGCGGCCTATCAGCTAGTTGGTGAGGTAACTGCTCACCAAGGCTACGACGGGTAACTGGTCTGAGAGG
>F0OV55004JE7FT
TAGTATCAGCAGAGTTTGATCCTGGCTCAGGACAAACGCTAGCGGCGTGCCTAACACATGCAAGTCAGACGAGAAAGTTCGCTTCGGCGAATGAGTAGAGTGGCGCACGGGTGAGTAACGCGTGGACAATCTGCCCTAGAGTTAGGAATAACCCACCGAAAGGTGGGCTAATACCCAATAATGCTATACTTCTTCGGGAGTATAGCCAAAGATGGCCTCTGTTTACAAGCTATCGCTCAAGGATGAGTTCGCG
>F0OV55004IC2QQ
TAGTATCAGCAGAGTTTGATCCTGGCTCAGATTGAACGCTGGCGGCAGGCCTAACACATGCAAGTCGAGCGGCAGCACGGGGAGCTTGCTCCCTGGTGGCGAGCGGCGGACGGGTGAGTAATGCATAGGAATCTGCCCAGTAGTGGGGGATAACCTGGGGAAACCCAGGCTAATACCGCATACGTCCTACGGGAGAAAGCAGGGGACCTTCGGGCCTTGCGCTATCGGATGAGCCTATGTCGGATTAG
>F0OV55004IEFYH
TAGTATCAGCAGAGTTTGATCCTGGCTCAGGACGAACGCTGGCGGCGTGCCTAATACATGCAAGTCGAGCGGACCGATGGGAGCTTGCTCCTTTAGGTTAGCGGCGGACGGGTGAGTAACACGTGGGCAACCTGCCCTGCAGACTGGGATAACTTCGGGAAACCGGAGCTAATACCGGATAACACCGAAAACCGCATGGTTTTCGGTTGAAAGGCGGCTTTTAGCTGTCACTGCAGGATGGGGCCCGCGGCGCATTAGCTAGTTGGTG
>F0OV55004IRGPA
TAGTATCAGCAGAGTTTGATCCTGGCTCAGAACGAACGCTGGCGGCAGGCCTAACGCATGCAGGTCGAACGATACAGTGGCGGACGGGTGAGTAACGCGTGGGAATCTACCCAGTAGCGGGGGACAACTCGGGGAAACTCGAGCTAATACCGCATACGCCCTACGGGGGAAAGCAGGGGATCTTCGGACCTTGCACTATTGGAAGAGCCCGCGTCGGATTAGCTAGTTGGTGGGGTAAAGGCCCACCAAGGCGACGATCCGTAACT
>F0OV55004IRPXS
TAGTATCAGCAGAGTTTGATCCTGGCTCAGGATGAACGCTGGCGGCGTGCTTAACACATGCAAGTCGAGCGCGATGTTGTGGAAACTCCTACGGGAGGCAGC
>F0OV55004IOUOQ
TAGTATCAGCAGAGTTTGATCCTGGCTCAGGACGAACGCTGGCGGCGTGCCTAATACATGCAAGTCGAGCGCGGGAAGCGTGCAGATCCCTTCGGGGTGACGCATGTGGAACGAGCGGCGAACGGGTGAGTAACACGTGGGCAACCTGCCTGTAAGACTGGGATAACTCCGGGAAACCGGGGCTAATACCGGATAAGACCGAAGATCGCATGATCTTCGGGTGAAAGGCGGCATTCGCTGCCACTTACAGATGGGCCCG
>F0OV55004I7YPS
TAGTATCAGCAGAGTTTGATCCTGGCTCAGGACGAACGCTGGCGGCGTGCTTAACACATGCAAGTCTAGGGGAAAGTGGTCTTCGGATCGCAAGTATACTGGCGAACGGGTGAGTAACACGTAGGTAATCTACCTTCGAGATTGGGATAACGTCGAGAAATTGACGCTAATACCGAATGATGCCTCGGTAGTTAATATCGGGAATGAAAGATGGGGATCTTCGGACCTATCGCTTGAAGATGAGCCTGCGT
>F0OV55004IPTPZ
TAGTATCAGCAGAGTTTGATCCTGGCTCAGAACGAACGTTGGCGGCGTGCTTAACACATGCAAGTCGAACGAGAAAGATTCCTTCGGGGATCGAGTAAAGTGGCGCACGGGTGAGTAACGCGTAAGTAATCTACCCTTGCATCTGGAATAACTACGGGAAGCTGTAGCTAATACTGGATACGTTCTCCATTCTGCGGGATGGAGAAGAAAGATGACCTCTTCTTGAAAGTTATCGTGCAAGGAGGAGCTTGCGTACCA
>F0OV55004JW6HK
TAGTATCAGCAGAGTTTGATCCTGGCTCAGAATGAACGCTGGCGGTAGGCTTAACACATGCAAGTCGGACGGAAACGATAGATTAGCTTGCTATTCTAGGCGTCGAGTGGCGGACGGGTGAGTAACGCGTGGGAATCTACCCTATAGTTGGGGACAACATATGGAAACGTATGCTAATACCGAATATGCTCTACGGAGTAAAGGAGCCCTCTTCTTGAAAGGTTTCGCTATAGGATGAGCCCGCGTAGGATTAGCTAGTTGG
>F0OV55004IS06G
TAGTATCAGCAGAGTTTGATCCTGGCTCAGATTGAGCGCTGGCGGCATGCCTTACACATGCAAGTCGAACGGTAACAGGTCTTCGGATGCTGACGAGTGGCGAACGGGTGAGTAATACATCGGAACGTGCCCAGTAATGGGGGATAGCTCGGCGAAAGCCGGATTAATACCGCATACGCCCTGAGGGGGAAAGTGGGGGACCGCAAGGCCTCACGTTATTGGAGCGGCCGATGGCTGATTAGCTAGTTGGTAGGGTAAA
>F0OV55004H85WM
TAGTATCAGCAGAGTTTGATCCTGGCTCAGATTGAACGCTGGCGGCATGCCTAACACATGCAAGTCGAACGGTAACAGGCCTTCGGGCGCTGACGAGTGGCGGACGGGTGAGTAATGCATAGGAATCTGCCCTGTAGCGGGGGACAACTTAGGGAAACTTAAGCTAATACCGCATACGACCTACGGGTGAAAGACTTCGGTCACTATAGGATGAGCCTATGTCTGATTAGCTAGTTGGTAGGGTAAAGGCCTACCAAGGCG
>F0OV55004JRQBS
TAGTATCAGCAGAGTTTGATCCTGGCTCAGGATGAACGCTGGCGGCGTGCCTAATACATGCAAGTCGAACGCACCGGTCTACCGGTGAGTGGCGAACGGGTGAGTAACACGTAGGTAACCTGCCCTCAAGACGAGGATAACCGTTGGAAACGATGGCTAAGACTGGATAGGAACCGAGGAGGCATCTCTTTGGTTTTAAAGGACCCGCAAGGGTACGCTTGAGGAGGGGCCTGCGGCGCATTAGTTAGTTGGCGGGGTGAAGGCCCACCAAGACTTTG
>F0OV55004JM1GG
TAGTATCAGCAGAGTTTGATCCTGGCTCAGGATGAACGCTAGCGGTGCGCCTAACACATGCAAGTCGAGCGATATAGCGGCGAACGGGTGAGTAACACGTTGGAACCTGCCTCGAACTCAGGGATAGCCATCCGAAAGGATGATTAATACCGGATAGTCCCGAAAGGGTAAAGATTTTTCGGTTCGAGAGGGGCCTGCGGCCTATCAGCTAGTTGGTAAGGTAATGGCTTACCAAGGCTATGACGGGTAACTGGTGTGAGAG
>F0OV55004IDHXM
TAGTATCAGCAGAGTTTGATCCTGGCTCAGGACGAACGCTGACGGCGTGCCTAAGACATGCAAGTCGAGCGGGGAGATTGGGGGTTTTCCCTGGTCTCCTGAGCGGCGGACGGGTGAGTAACACGTGGGTAACCTGCCCGGCAGTGGGGGATAACCCTGGGAAACCGGGGCTAATACCGGATAATTTCTTCGGTCGCATGACGGAAGAATAAAAGGCGGCGCAAGCTGTCACTTACAGATGGGCCCGCGGCGCATTAGCTAGTTGGTGAGGTAACGG
>F0OV55004INSI4
TAGTATCAGCAGAGTTTGATCCTGGCTCAGGACGAACGCTGGCGGCGTGCTTAACACATGCAAGTCTAGGGGAAAGTGGTCTTCGGATCGCAAGTATACTGGCGAACGGGTGAGTAACACGTAGGTAATCTACCTTCGGGATTGGGATAACGTCGAGAAATTGACGCTAATACCGAATGATGCCTCGGTAGTTAATATCGGGATGAAAGATGGGGATCTTCGGACCTATCGCTTGAAGATGAGCCTGCGTCTGATTAG
>F0OV55004IYUDN
TAGTATCAGCAGAGTTTGATCCTGGCTCAGAATGAACGCTGGCGGCGTGCTTAACACATGCAAGTCGAACGAGAAAGGGATTGCTTGCAATCCTGAGTAGAGTGGCGCACGGGTGAGTAACACGTAGATAATCTACCTTCAAGCCCGGGATAACCCTTCGAAAGGATGGCTAATACCGGATGCAGTTTCAGCACACAAGTGCTGAGATGAAAGATTGCCTCTTCATGAAAGCGATTGTTTGG
>F0OV55004I28F9
TAGTATCAGCAGAGTTTGATCCTGGCTCAGAACGAACGCTGGCGGCGCGTCCTAAACATGCAAGTCGTACGAGAATCCCGGTGCTTGCATTGGGAGGAGAGTGGCGAACGGGTGAGTAACACGTGGATAATCTACCTCCAGGATTGGGACAACCATTCGAAAGGGTGGCTAATACCGAATACGATGGTAGCGGCACATGCCGCAGCCATTAAAGGTGGGGACCGCAAAGCCTACCACCTGGAGATGAGTCCGCGGCCCA
>F0OV55004IDTRU
TAGTATCAGCAGAGTTTGATCCTGGCTCAGAACGAACGCTGGCGGCGTGCCTAACACATGCAAGTCGAACGCGAACGGAATCTTCGGATTCCAAGTAGAGTGGCGCACGGGTGAGTAACACGTGGATAACCTGCCCCAAGATCTGGGATAACATTTCGAAAGAAGTGCTAATACCGGATAAGCCCACGCTTTCTTCGGAGAAAGTGGGAAAAGATTTATCGTCTTGGGATGGGTCCGCGGTCCATTAGCTAGTTGGTGGGGTAATGGCCT
>F0OV55004IKY3Q
TAGTATCAGCAGAGTTTGATCCTGGCTCAGGACGAACGCTGGCGGCGTGCCTAACACATGCAAGTCTACTCAGCAATGGGTGGCGAACGGGTGAGTAACGCGTAGACAATCTGCCCTTTAATCACGGATAACCTAGTGAAAACTGGACTAAAACGGGATGTGGTCGCGATATGGCATCATAAGCGATCAAAGACGTAGTCGTTAAAGGAGGAGTCTGCGTAACATTAGCTAGTTGGTAAGGTAACGGCTTACCAAGGCGACG
>F0OV55004IDMTK
TAGTATCAGCAGAGTTTGATCCTGGCTCAGAACGAACGCTGGCGGCAGGCCTAACACATGCAAGTCGAACGCCTCAGCAATGGGGAGTGGCAGACGGGTGAGTAACGCGTGGGAACATGCCCTTTGGTTCGGAATAACTCAGGGAAACTTGAGCTAATACCGGATAAGCCCGAGAGGGGAAAGATTTATCGCCGAAGGATTGGCCCGCGTCCGATTAGCTAGTTGGTGAGGTAACGGCTCACCAAGGCGACGATCGGTAGCTGGT
>F0OV55004IQDBX
TAGTATCAGCAGAGTTTGATCCTGGCTCAGAACGAACGCTGGCGGCGCGTTTTAAGCATGCAAGTCGAAGGGGATCAAGGTTCCACTATATTATTATGTTGCAGATGGTTTTTTTACTGTCAACAACTGATGATATTGTGGAACCTTGTGAGACTGGCGAACGGGTGAGTAACACGTGAGAATCTATCTTAAGGTGGGGGATAGCCCATGGAAACATGGGGTAATACCGCATATGTCTTCGGATGAAAGCAGT
>F0OV55004IN8IK
TAGTATCAGCAGAGTTTGATCCTGGCTCAGGACGAACGCTGGCGGCGTGCTTAACACATGCAAGTCTAGGGGAAAGTGGTCTTCGGATCGCAAGTATACTGGCGAACGGGTGAGTAACACGTAGGTAATCTACCTTCGAGATTGGGATAACGTCGAGAAATTGACGCTAATACCGAATGATGCCTCGGTAGTTAATATCGGGATGAAAGATGGGGATCTTCGGACCTATCGCTTGAAGATGAGCCTGCGT
>F0OV55004JT9TY
TAGTATCAGCAGAGTTTGATCCTGGCTCAGAACGAACGCTGGCGGCGTGCTTAATACATGCAAGTCGAACGTGAAGCCCTGGCTTGCCAGGGTGGAAAGTGGCGAACGGGTGAGTAACACGTAAATAATCTACCTCTAAGTTTGGGATAACCTTGCCAACGCGGGGCTAATACCGGATGTGGTCACGAAAACGCATGTTTTTGTGATTAAAGATGCAAATCGCTTAGAGATGAGTTTGCGGCCCATTATGCTTGTTGGTAGGGTAACGG
>F0OV55004H3R40
TAGTATCAGCAGAGTTTGATCCTGGCTCAGGACGAACGCTGGCGGCGTGCCTAACACATGCAAGTCAAAGGAAAGCGACTTCGGTCGTAAGTACTTGGCGCAAGGGTGAGTAAGGTATAGATAATCTGCCCTTTGGACTGGGATAACTCCGAGAAATCGGTGACAATACCAGATGATGCAGCGGGACCGCATGGCCATGTTGTTAAAGATTTATCGCCAAAGGATGAACCTATATTCCATCAGGTAGTTGGTAGGG
>F0OV55004IPO92
TAGTATCAGCAGAGTTTGATCCTGGCTCAGGATGAACGCTAGCGACAGGCCTAACACATGCAAGTCGAACGGGATTTATCCTTCGGGGTAATGAGAGTGGCGCACGGGTGAGTAACGCGTATGCAACCTACCTGTAACTGGGGAATAGCTCCCTGAAAGGGGAATTAACACCGCATAAGACCACACTTTCGCATGGAAGAGTGGTAAAATATTTATAGGTTACAGATGGGCATGCGTGACATTAGTTTGTTGGTGAGGTAACGG
>F0OV55004JA1QB
TAGTATCAGCAGAGTTTGATCCTGGCTCAGATTGAACGCTGGCGGCATGCTTAACACATGCAAGTCGAACGGGTTTATGAGACTTCGGTTTTTTAAATTAGTGGCGAACGGGTGAGTAATGCGTAGGAATCTCCCCTTAAGAAGGGGGCAACTCGGGGAAACTCGAGCTAATACCGTATAATTTCTGTACTTTTGCATAGAAGAAACCCCGCATTTCGGTGCGGGGGCTTTTGGATGAGCCTACGTCGGATTAGCTTGTTGGTAGGGTAAAAGCCTACCAAGGCGA
>F0OV55004JUA8L
TAGTATCAGCAGAGTTTGATCCTGGCTCAGGACGAACGCTGGCGGCGTGCCTAATACATGCAAGTCGAGCGGGGCTTTCTGCGTGAGGCCTTCGGGCGGATCGCAGGGAGCCCAGCGGCGAACGGGTGCGTAACACGTGGGCAACCTGCCCCGAGGACCGGGATAACTCCGGGAAACCGGAGCTAATACCGGATAGGACGGCGGACCGCATGGTCCGCCGTGGAAAGGCGGCGCGAGCTGCCACCTCGGGATGGGCCCGCGGCCCATTAG
>F0OV55004JT9FF
TAGTATCAGCAGAGTTTGATCCTGGCTCAGATTGAACGCTGGCGGCAGGCCTAACACATGCAAGTCGAGCGGTAGCACAGAGAAGCTTGCTTCTTGGGTGACGAGCGGCGGACGGGTGAGTAACACGTGGATAATCTACCCGATGGACCGGGATAACACTTCGAAAGGGGTGCTAATACCGGATAAGCCCACAGGCTCTTTGGAGTTTGCGGGAAAAGGTGGGGACCTTCGGGCCTACTGTCATTGGATGAGTCCGCGGCCCA
>F0OV55004IZMC7
TAGTATCAGCAGAGTTTGATCCTGGCTCAGGACGAACGCTGGCGGCGTGCCTAATACATGCAAGTCGAGCGGACCGAAGGGAGCTTGCTCCTTTAGGTTAGCGGCGGACGGGTGAGTAACACGTGGGCAACCTGCCCTGCAGACTGGGATAACTTCGGGAAACCGGAGCTAATACCGGATAACACCGAAAACCGCATGGTTTTCGGTTGAAAGGCGGCATTAGCCGTCACTGCAGGATGGGCCCGCGGCGCATTAGCTAGTTGGTGAGG
>F0OV55004IOYUI
TAGTATCAGCAGAGTTTGATCCTGGCTCAGAACGAACGCTGGTGGCGTGCCTTAAGCATGCAAGTCGAACGATCCAGCTTGCTGGATAGTGGCGCACGGGTGAGTAACACGTAGTTAGTTGACCTAAAGTCTAGGATAGCCTCAAGAAATTGAGGGTAATACGAGATGTGACCTAAGGGTTAAAGTGGTAACACGCTTTAGGAGACGACTGCGGCCCATCAGGTAGTTGGTAGGGTAATGGCCTACCAAGCCTATGACGGGTAG
>F0OV55004JM0ZE
TAGTATCAGCAGAGTTTGATCCTGGCTCAGAACGAACGCTGGCGGCATGCCTAACACATGCAAGTCGAACGAGAACGCTCCTTCGGGAGTTAGTAGAGTGGCGCACGGGTGAGTAACACGTGGGTAATCTACCTCCGAATTGGGGATAACATTGCGAAAGCGATGCTAATACCGGATAATATCTTTTTAGCCTCGGCTTTAAGGATCAAAGGTGGTCACTACATGTAAACTACTGTTTGGAGATGAGCCCGCGTACCATTAG
>F0OV55004JAMIJ
TAGTATCAGCAGAGTTTGATCCTGGCTCAGAGTGAACGCTGGCGGCGTGCCTAACACATGCAAGTCGAGCGAAGTTTTTGCCTGTAGCAATACAGATAAAAACTTAGCGGCAGACGGGTGAGTAACACGTAGGTAACCATCCTCTTAGAGAGGGATAGCCCACCGAAAGGTGGGGTAATACCTCGTACGATCCAAGTTCGGCATCGAGTTTGGATGAAACATCCGCAAGGATGGCTGAGAGACGGACCTGCGGCCTA
>F0OV55004I642O
TAGTATCAGCAGAGTTTGATCCTGGCTCAGGATGAACGCTAGCGGCAGGCCTAACACATGCAAGTCGAGGGGTAACAGGGTTTTCGGACCGCTGACGACCGGCGCACGGGTGCGTAACGCGTATGCAACCTACCTTTAACAGGAGCATAGCCCCGAGAAATCGGGATTAATACTCCATAACAACAAGAAGTGGCATCACTTTTTATTTAAAGCTTTGGCGGTTAAAGATGGGCATGCGTGACATTAGTTAGTTGGTGAGGTAACGGCT
>F0OV55004IX96B
TAGTATCAGCAGAGTTTGATCCTGGCTCAGATTGAACGCTGGCGGCATGCTTTACACATGCAAGTCGAACGGGGTGGTGGGGCAACCTGCCATTCAGTGGCGAACGGGTGAGTAATGCATCGGAACGTATCCCGTAGTGGGGGATAACGCCGCGAAAGCGGCGCTAATACCGCATATGCTCTACGGAGGAAAGTGGGGGACCGCAAGGCCTCACGCTATGGGAGCGGCCGATGTCCGATTAGCTTGTTGGTGGGGTAA
>F0OV55004IQCSY
TAGTATCAGCAGAGTTTGATCCTGGCTCAGATTGAACGCTGGCGGCAGGCTTAACACATGCAAGTCGAGCGGTAACAAGGGGTGCTTGCACCCCGCTGACGAGCGGCGGACGGGTGAGTAATGCATAGGAATCTGCCCAGTAGTTGGGGATAGCCCGGGGAAACCCGGATTAATACCGAATACGCCCTACGGGGAAAGCAGGGGATCTTCGGACCTTGCGCTATTGGATGAGCCTATGTCGGATTAGCTAGTTGGTGGGGTAACGG
>F0OV55004IBFMW
TAGTATCAGCAGAGTTTGATCCTGGCTCAGAACGAACGCTGGCGGCGTGCTTAACACATGCAAGTCGAACGTGAAAGGGACTTCGGTCCTGAGTAAAGTGGCGCACGGGTGAGTAACACGTGGATAATCTACCCGATGGACCGGGATAACACTTCGAAAGGGGTGCTAATACCGGATAAGCCCACAGGCTCTTTGGAGTTTGCAGGAAAAGGTGGGGACCTTCGGGCCTACTGTCATTGGATGAGTCCGCGGCCCATTAGCTAGTTGGTAGGGTAA
>F0OV55004H7JKX
TAGTATCAGCAGAGTTTGATCCTGGCTCAGATTGAACGCTGGCGGCGTGCCTAACACATGCAAGTCGAGCGGTAACAGGCGTAGCAATACGTGCTGACGAGCGGCGAACGGGTGAGCAATGCTTCGGAATCTGCCCAATGATGGGGAATAACCAGTCGAAAGATTGGCTAATACCGCATACGCCCTTCGGGGAAAGCAGGGGATCGCAAGACCTTGCGTCGATGGATGAGCCGAAGTCGGATTAG
>F0OV55004H7PLG
TAGTATCAGCAGAGTTTGATCCTGGCTCAGGACGAACGCTGGCGGCGTGCCTAATACATGCAAGTCGAGCGCGTGAAACTTACCGAAGCCTTCGGGCGGACGTAAGTGGAACGAGCGGCGGACGGGTGAGTAACACGTGGGCAACCTGCCTGTAAGACCGGGATAACTTCGGGAAACCGGAGCTAATACCGGATAGGATTTCACCTCGCATGAGGTGAAATGGAAAGGTGGCTTCGGCTACCACTTACAGATGGGCCCGCGGCGCATTAG
>F0OV55004JHEIF
TAGTATCAGCAGAGTTTGATCCTGGCTCAGGATGAACGCTGGCGGCATGCCTAATACATGCAAGTCGAACGAACTAGTTTACTAGTTAGTGGCGAACGGGTGAGTAACACGTAGATAACCAACCCTTAAGACGAGGATAACCCGGGGAAACCTGGACTAATACTGGATAGGAGCTATTTTCAAAAGAGGATAGTTTTAAAGGTGCCCTAAAGCACCGCTAAAGGCTGGGACTGCGTCGCATTAGCTAGTTGGTGGGGTAACGGCCTACCAAGGCAACG
>F0OV55004I4XO5
TAGTATCAGCAGAGTTTGATCCTGGCTCAGGACGAACGCTGGCGGCGTGCCTAATACATGCAAGTCGAACGGAGGTCGCCATGCGGATCTCTTCGGAGAGAAGCGTGGCCATACCTCAGTGGCGAACGGGTGAGTAACACGTGGGTAACCTGCCTGTAAGTCGGGGATAACTGCGGGAAACCGCAGCTAATACCGGATAAGTCGGGAGGTTCGCATGAACCTTTCGGTAAAGGAGCTACGGTTCCGCTTACAGATGGGGCCCGCGGCG
>F0OV55004IMV5X
TAGTATCAGCAGAGTTTGATCCTGGCTCAGGATGAACGCTAGCGGCAGGCCTAACACATGCAAGTCGAGGGTAACAGGTAGAAAGCTTGCTTTCTATGCTGACGACCGGCGCACGGGTGAGTAACGCGTATGCAACCTACCTTTAACAGGAGAATAGCCCCGAGAAATCGGGATTAATGCTCCATACAATGTTTAGATCGCATGGTTTGAACATTAAAGCTCCGGCGGTTAAAGATGGGCATGCGTGACA
>F0OV55004IHE3D
TAGTATCAGCAGAGTTTGATCCTGGCTCAGGATGAACGCTAGCGGGAGGCTTAACACATGCAAGTCGAGCGGTATAAACCTTTCGGGGTTTAGAGAGCGGCGCACGGGTGAGTAACGCGTATGCAACCTACCTTTTACCGGGGAATAGCCCGGAGAAATTTGGATTAATGCCCCATGGTTCCTTAAGTCTGCATGGATGTAAGGATAAAGTTGAGGCGGTAAAAGGTGGGCATGCGTGACATTAGCTAGTTGGGGGGTAACGCCCACCAAGG
>F0OV55004IAF72
TAGTATCAGCAGAGTTTGATCCTGGCTCAGAACGAACGCTGGCGGCAGGCTTAACACATGCAAGTCGAGCGAAGCCTTCGGGCTTAGCGGCGGACGGGTGAGTAACGCGTGGGAACGTGCCCTTCACTACGGAATAGTCCCTGGAAACGGGGTTTAATACCGTATGCGCCCTTCGGGGGAAAGATTTATCGGTGAAGGATCGGCCCGCGTCTGATTAGGTAGTTGGTGGGGTAATGGCCTACCAAGCCGACGATCAGTAGCTGGTTTGAGAGG
>F0OV55004H3SRA
TAGTATCAGCAGAGTTTGATCCTGGCTCAGAACGAACGCTAGCGGCAGGCCTAACACATGCAAGTCGAGCGCACCTTCGGGTGAGCGGCGGACGGGTTAGTAACGCGTGGGAATATGCCCTTCTCTACGGAATAGCCTCGGGAAACTGAGAGTAATACCGTATACGCCCTTCGGGGAAGATTTATCGGAGAAGGATTAGCCCGCGTTGGATTAGGTAGTTGGTGGGTAATGGCCTACCAAGCCGACGATCCATAGCTGGTTTGAGAGG
>F0OV55004IT7J1
TAGTATCAGCAGAGTTTGATCCTGGCTCAGGACTAACGCTGGCGGTATGCATAACACATGCAAGTCGAACGGGAATCCCTGGACTCGTCTGGGGAGGAGAGTGGCGTACGGGTGAGTAACACGTAGCTGACCTACCCTGGAGAGGGGGATAACTATTGGAAACGATAGCTAAAGCCCCATACGCTCTTGATAATTTGAAAGTCAAGAGGAAAACTCCGGTGCTCTGGGATGGGGCTGCGGTCCATCAGCTAGTTGGTGACGG
>F0OV55004H6696
TAGTATCAGCAGAGTTTGATCCTGGCTCAGGACGAACGCTGGCGGCGTGGATTAGGCATGCAAGTCGAACGGTAGTACCCTTTCGGGGGTATGAGAGTGGCGAACGGGTGAGTAACGCGTAGGTGATCTACCTTCAAGTGGGGGACAACCCAGGGAAACTTGGGCTAATACCGCATGTGGCAGCAATGCTAAAGCCGGCCTCTGTATATGCTGGTGCTTGGAGATGAGCTTGCGTCTGATTAGCTAGTTGGTG
>F0OV55004I0TUS
TAGTATCAGCAGAGTTTGATCCTGGCTCAGATTGAACGCTGGCGGCATGCTTTACACATGCAAGTCGAACGGCAGCACGGGAGCTTGCTCCTGGTGGCGAGTGGCGAATGGGTGAGTAATGCATCGGAACGTGCCCATTAGTGGGGGATAGCCCGGCGAAAGCCGGATTAATACCGCATACGCCCTCTGGGGGAAAGCGGGGGATCTTCGGACCTCGCGCTATTGGAGCGGCCGATGTCGGATTAG
>F0OV55004IEPGF
TAGTATCAGCAGAGTTTGATCCTGGCTCAGGACGAACGCTGGCGGCAGGCTTAACACATGCAAGTCGAACGATCCTTCGGGATAGTGGCAGACGGGTGAGTAACGCGTGGGAATCTACCTTTTGGTACGGAATAGCTCCGGGAAACTGGAATTAATACCGTATGTGTCCTTCGGAGAAGATTATCGCCAAGAGATGAGCCCGCGTTTGTATTAGGTAGTTGGTGGGTATGGCTACCAAGCCGACGATCAATAGCTGGT
>F0OV55004IGEFU
TAGTATCAGCAGAGTTTGATCCTGGCTCAGAACGAACGCTGGTGGCGTGCCTTAAGCATGCAAGTCGAACGATCCAGCTTGCTGGATAGTGGCGCACGGGTGAGTAACACGTAGTTAGTTGACCTAAAGTCTAGGATAGCCTCAAGAAATTGAGGGTAATACGAGATGTGACCTAAGGGTTAAAGTGGTAACACGCTTTAGGAGACGACTGCGGCCCATCAGGTAGTTGGTAGGGTAATGGCCTACCAAGCCTATGACGGGTAG
>F0OV55004JKH30
TAGTATCAGCAGAGTTTGATCCTGGCTCAGAACGAACGCTGGCGGCAGGCCTAACACATGCAAGTCGAACGCTCTAGCAATAGAGAGTGGCAGACGGGTGAGTAACACGTGGGAATCTTCCTATCGGTGCGGAATAGCTCAGGGAAACTTGGGGTAATACCGCATACGCCTCGGGTAAGGAGTTATTCGCCGACTAGATGAGCCGCGTCTGATTAGTCTAGTTGGTTGAGGTAAGTGGTCGTCACCAA
>F0OV55004IF5PU
TAGTATCAGCAGAGTTTGATCCTGGCTCAGGATGAACGCTAGCGGCGCGCTTAATGCATGCAAGTCGAGCGATGAGTTCCTCTTCGGGGGGACATCAGCGGCAAACGGGTGAGTAACACATGGATAACCTACCCCAAAGACGAGGATAGCTGCTGGAAACGGTGGCTAATACTCGATGAATACAGCGATCTGGGATGGTCGGTGTAGAAAGCTACGGTGCTTTGGGAGGGGTCTGTGGCCCATCGG
>F0OV55004IFMR3
TAGTATCAGCAGAGTTTGATCCTGGCTCAGGATGAACGCTGGCGGCGTGCCTAATACATGCAAGTCGAACGGGAAGCTTGGAGCGATCTAAGCTGAGAGTGGCGCACGGGTGAGTAACACATGGCTGACCTGCCCTCCAGAGGGGGATAACGGCTGGAAACGGCCGCTAATACCCCATACGCTCCCTGAGGTTAGAGGCTTAGGGAGGAAAGCTATGGTGCCGGAGGAGGGGGCTGTGGCCCATCAG
>F0OV55004JOVZK
TAGTATCAGCAGAGTTTGATCCTGGCTCAGGACGAACGCTGGCGGCGTGCCTAACACATGCAAGTCTACTCAGCAATGGGTGGCGAACGGGTGAGTAACGCGTAGACAATCTGCCCTTTAATCACGGATAACCTAGTGAAAACTGGACTAAAACGGGATGTGGTCGCGATATGGCATCATAAGCGATCAAAGACGTAGTCGTTAAAGGAGGAGTCTGCGTAACATTAGCTAGTTGGTAAGGTAACGGCTTACCAAGGCGACG
>F0OV55004IJFOL
TAGTATCAGCAGAGTTTGATCCTGGCTCAGATTGAACGCTGGCGGAATGCTTTACACATGCAAGTCGGGCGGCAGCATGGACTTCGGTCTGATGGCGAGCGGCGAACGGGTGAGTAATGCATCGGAACGTACCCAGTCGTGGGGGATAACTACGCGAAAGCGTAGCTAATACCGCATACGTCCTACGGGAGAAAGCAGGGGATCGCAAGACCTTGCGCGATTGGAGCGGCCGATGTCTGATTAG
>F0OV55004IU3V5
TAGTATCAGCAGAGTTTGATCCTGGCTCAGGACGAACGCTGGCGGCGTGCCTAATACATGCAAGTCGAGCGGGGCTTTCTGCGTGAGGCCTTCGGGCGGATCGCAGGGAGCCCAGCGGCGAACGGGTGCGTAACACGTGGGCAACCTGCCCCGAGGACCGGGATAACTCCGGGAAACCGGAGCTAATACCGGATAGGACGGCGGACCGCATGGTCCGCCGTGGAAAGGCGGCGCGAGCTGCCACCTCGGGATGGGCCCGCGGCCCATTAG
>F0OV55004IUWV7
TAGTATCAGCAGAGTTTGATCCTGGCTCAGGACGAACGCTGGCGGCGTGCCTAACACATGCAAGTCAAGGAGAAAGACTGGTTTCGGCCGGTCAAGTAAACTGGCGGACGGGTGAGTAACGCGTAGGCGACCTGCCCTTGTGTTTGGAATAACCCCGAGAAATTGGGGCTAATACCGAATGACGCATTGAGTATGCATGTACTGATGTTAAAGGTGCTGCAAGGTACCGCACAGGGATGGGCCTGCGTTCCATTAGTTAG
>F0OV55004H3UPM
TAGTATCAGCAGAGTTTGATCCTGGCTCAGATTGAACGCTGGCGGCATGCTTAACACATGCAAGTCGAACGGTAACAGGCCTTCGGGCGCTGACGAGTGGCGGACGGGTGAGTAATACATGGGAATCTGCCCTTGGGTGGGGGATAACGTTGGGAAACTAACGCTAATACCGCATAACCTCTACGGAGCAAAGCGTGGGATCTTCGGACCACGTGCCAAAGGATGAGCCCATGTCTGATTAGCTAGTTGGTGAGGTAA
>F0OV55004I2FMH
TAGTATCAGCAGAGTTTGATCCTGGCTCAGAACGAACGCTGGCGGCAGGCTTAACACATGCAAGTCGAACGAAGTCTTCGGACTTAGTGGCAGACGGGTGAGTAACGCGTGGGAACCTACCTTTCGGTACGGAACAACAGTTGGGAACGACTGCTAATACCGTATGCGCCCTACGGGGGAAAGATTTATCGCCGAGAGATGGGCCCGCGTTGGATTAGCTAGTTGGTAGGGTAATGGCCTACCAAGGCGACGATCCATAGCT
>F0OV55004IB5GN
TAGTATCAGCAGAGTTTGATCCTGGCTCAGGATGAACGCTAGCGACAGGCCTAACACATGCAAGTCGAGGGGTAACATGAGAGCTTGCTCTTGATGACGACCGGCGCACGGGTGAGTAACGCGTATGCAACCTTCCTTTAACAGGAGAATAGCCCCCGGAAACGGGGATTAATGCTCCATAGCAATTATTTGCCACCTGACAGATAATTTAAAGTTCCGACGGTTAAAGATGGGCATGCGTGACATTAGCCAGG
>F0OV55004IO3HD
TAGTATCAGCAGAGTTTGATCCTGGCTCAGGATGAACGCTGGCGGCATGCCTAATACATGCAAGTCGAACGAATTGACCTTCGGGTCAGTTAGTGGCGAACGGGTGAGTAACACGTAGATAACCAACCCTAAAGACGAGGATAACCCGGGGAAACCTGGACTAATACTGGATAGGAGCTATTTTCAAAAGAGGATAGTTTTAAAGATGCCTTAAAGCATCGCTATAGGCTGGGACTGCGTCGCATTAGCTAGTTGGTGGAGTAACGG
>F0OV55004H29WX
TAGTATCAGCAGAGTTTGATCCTGGCTCAGGATAAACGCTGGCGGTGTGCTTTATGCATGCAAGTCGAACGAACTATTTCGGTAGTTAGTGGCAAACGGGTGAGTAACACGTAAGCAACCTGTCCTCAAGTGGGGAATAACTCTGAGAAATCGGAGCTAATACCGCATGTGAATCATCATCGCAAGGAGATGATTTAAAGCCTTCGGGCGCTTAAGGAGGGGCTTGCGCACGATTAGCTTGTTGGTGGGGTAACGG
>F0OV55004JEFSU
TAGTATCAGCAGAGTTTGATCCTGGCTCAGGACGAACGCTGGCGGCGTGCTTAACACATGCAAGTCAAGGAGAAAGGTCTGCTTCGGTGGACCGAGTACACTGGCGGATGGGTGAGTAACACGTAGGCAACCTACCTCTGGATTGGGGATAACACTGCTAACGCGGTGCTAATACCGAATAAAGCGATTGGATCGCATGGTTTGATCGTTAAAGTTGGCATTTGCTAACGACTGGAGATGGGCCTGCGTCCCA
>F0OV55004IUCNC
TAGTATCAGCAGAGTTTGATCCTGGCTCAGGACGAACGCTGGCGGCGTGCCTAACACATGCAAGTCGAGCGGAGATTTAAGTTTACTTAGATCTTAGCGGCGGACGGGTGAGTAACGCGTGAGTAACCTGCCTTATACAGAGGGATAGCCTTGGGAAACCGGGATTAATACCTCATGACATAGTGCGATCGCATGATGGTGCTATCAAAATGAACGTGGTATAAGATGGACTCGCGTCTGATTAGTTAG
>F0OV55004H3K7U
TAGTATCAGCAGAGTTTGATCCTGGCTCAGAACGAACGCTGGCGGCGTGCCTAACACATGCAAGTCGTACGTGAAATCTTCCTTCGGGTTGAGAGTAAAGTGGCGCACGGGTGAGTAACGCGTGGGTAATCTACCCATGGGTTCGGGATAACCGGCCGAAAGGCTGGCTAATACCGGATAATGTCACCGTACACAAGTCCGGTGACCAAAGGGGGCGTAAGCTTCCGCCGATGGATGAGCCCGCGTACCATTAGCTAGTTGGTAGGGTAATGGCCT
>F0OV55004IK7DR
TAGTATCAGCAGAGTTTGATCCTGGCTCAGATTGAACGCTGGCGGCATGCCTAACACATGCAAGTCGAACGGCAGCACGGGAGCTTGCTCCTGGTGGCGAGTGGCGGACGGGTGAGTAATAAATAGGAATCTGCCTAATAGTGGGGGACAACTACCGGAAACGGTAGCTAATACCGCATACGCCCTACGGGGGAAAGCGGAGGATCTTCGAACTTCGCGCTATTAGATGAGCCTATTTCTGATTAGCTTGTTGGTGGGG
>F0OV55004IUAG5
TAGTATCAGCAGAGTTTGATCCTGGCTCAGAACGAACGTTAGCGGCGCGCTTAACACATGCAAGTCGCACGAGAAAGGGCTTCGGCCCCGGTAAAGTGGCGCACGGGTGAGTAACACGTAGGTCATCTACCCTCGAGTGGGGGACAACCCTCCGAAAGGAGGGCTAATACCGCATGACGCCAGAAATGGCCAAAGCGGGCCTCTCCATGGAAGCTCGCGCTTAAGGATGAGCCTGCGGCCCATCAGCTTGTTGGCGGGTAACG
>F0OV55004IZJUC
TAGTATCAGCAGAGTTTGATCCTGGCTCAGAGTGAACGCTGGCGGCGTGCTTAACACATGCAAGTCGAACGAGAACGGGACATAGCTTGCTATGTTTGTCAGCTAAGTGGCGGACGGGTGAGTAATGTATAGCTAATGTACCCCTTGGAGGGGGATAACAGTTGGAAACGGCTGCTAATACCCCATACTCCTTCTATCTTAATGATAGTTGGGAAATGTTTTTCGCTAAGGGATCGGGCTATATGGTATCAGTTAGTTGG
>F0OV55004JNL7Z
TAGTATCAGCAGAGTTTGATCCTGGCTCAGGACGAACGCTGGCGGCGTGCCTAACACATGCAAGTCGAACGGAGTAAGTAGCAATACTTGCTTAGTGGCGAACGGGTGAGTAACGCGTAGACAACCTACCTCAAAATGGGGACAACACCGCGAAAGTGGTGCTAATACCGAATGTGGTATCTTAGCTGCATGGCTGAGATAAGAAAGATGGCCTCTATTTATAAGCTATCGTTTAGAGATGGGTCTGCGT
>F0OV55004JBTOC
TAGTATCAGCAGAGTTTGATCCTGGCTCAGGACGAACGCTGGCGGCGTGCCTAAGACATGCAAGTCGAGCGGGGGGATTGGGGGTTTTCCCTGGTCTCCTGAGCGGCGGACGGGTGAAGGTAACACGTGGGTAACCTGCCCGGCAGTGGGGGATAACCCTGGGAAACTGGGGCTAATACCGCATACGGTCCGAGCCTCGCATGGGGCTTGGAAGAAAGGCCGTCCGATGGGGCGGTCGCTGCCGGAGGGGCCCGCGGCCCATCAGGTAGTTGGTGGGGTAACGGCCCACCAAGG
>F0OV55004IKYXW
TAGTATCAGCAGAGTTTGATCCTGGCTCAGGACGAACGCTGGCGGCGTGCCTAATACATGCAAGTCGAACGCACCATTTCGGTGGTGAGTGGCGAACGGGTGAGTAACACGTAGATAACCTGCCCTTAAGACGAGGATAACCATTGGAAACGATGGCTAAGACTGGATAGGAATATTAGAGGCATCTCTGATATTTTAAAAGACCTAGCAATAGGTATGCTTAAGGAGGGGTCTGCGGCGCATTAGATAGTTGGTG
>F0OV55004IS9QT
TAGTATCAGCAGAGTTTGATCCTGGCTCAGAACGAACGCTGGCGGCAGGCCTAACACATGCAAGTCGAACGCGAAAGGGACCTTCGGGTCCTGAGTAAAGTGGCGCACGGGTGAGTAACACGTGGATAATCTACCCGGTGATCTGGGATAACATTCCGAAAGGAGTGCTAATACCGGATAAGCCCACGGGCTCTTCGGAGCTTGCGGGAAAAGGTGGGGACCTTCGGGCCTACTGTCATTGGATGAGTCCGCGGCCCATTAGCTAGTTGGTAGGG
>F0OV55004ID5XE
TAGTATCAGCAGAGTTTGATCCTGGCTCAGACGAACGCTGGCGGCGTGCTTAACACATGCAAGTCGAACGATGAACCCGCTTCGGTGGGGGATTAGTGGCGAACGGGTGAGTAACACGTGGGCAATCTGCCCTGCACTCTGGGACAAGCCCTGGAAACGGGGTCTAATACCGGATACGACCACTTCAGGCATCTGATGGTGGTGGAAAGCTCCGGCGGTGCAAGATGAGCCCGCGGCCTATCAGCTTGTTGGTG
>F0OV55004JLU3W
TAGTATCAGCAGAGTTTGATCCTGGCTCAGATTGAACGCTGGCGGCATGCTTAACACATGCAAGTCGAACGGCAGCACGGGTGCTTGCACCTGGTGGCGAGTGGCGGACGGGTGAGTAATGCATAGGAATCTGCCTAGTAGTGGGGGACAACCTGGGGAAACTCAGGCTAATACCGCATACACCCTACGGGGGAAAGCAGGGGATCTTCGGACCTTGTACTATTAGATGAGCCTATGTCCTATCAG
>F0OV55004H4ES9
TAGTATCAGCAGAGTTTGATCCTGGCTCAGATTGAACGCTGGCGGAATGCTTTACACATGCAAGTCGAGCGACAACCTGACTTCGGTCAGTGGAGGAGCGGCAGACGGGTGAGTAACGCGTGGGAACCTACCCTTTGGTACGGAATAACTCAGGGAAACTTGAGCTAATACCGTATGAGCCCTTCGGGGGAAAGATTTATCGCCATTAGAGCGGCCCGCGTCTGATTAGCTAGTTGGTGAGGTAAAGGCTCACCAAGGCGACGA
>F0OV55004IZPFR
TAGTATCAGCAGAGTTTGATCCTGGCTCAGGATGAACGCTGGCGGCGTGCCTAACACATGCAAGTCGAACGAGAAGTTAACCACTGATTCCTTCGGGATGAGGAGGTTAGCGGAAAGTGGCGAACGGGTGAGTAACGCGTGGGTAATCTACCCTGTAAGTGGGGGATAACCCTCCGAAAGGAGGGCTAATACCGCATAATATCTTCACTTCTGAAAGAAGAGAAGATGAAAGATGGCCTCTGTCTTAAGCTATCACTTCAGGA
>F0OV55004IBR6B
TAGTATCAGCAGAGTTTGATCCTGGCTCAGGATGAACGCTAGCGGTGCGCCTAACACATGCAAGTCGAGCGATATAGCGGCGAACGGGTGAGTAACACGTTGGAACCTGCCTCGAACTCAGGGATAGCCATCCGAAAGGATGATTAATACCGGATAGTCCCGAAAGGGTAAAGATTTTTCGGTTCGAGAGGGGCCTGCGGCCTATCAGCTAGTTGGTAAGGTAATGGCTTACCAAGGCTATGACGGGTAACTGGTGTGAGAG
>F0OV55004IE0PM
TAGTATCAGCAGAGTTTGATCCTGGCTCAGGACGAACGCTGGCGGCGTGCCTAATACATGCAAGTCGTGCGGGTGAAGCCGACCACCCCTTCGGGGGCGGATGGTGGAACCAGCGGCGGACGGGTGAGTAACACGTGGGCAACCTGCCTGCAAGACCGGGATAACTGCGGGAAACCGGAGCTAATACCGGATAAGAGGCTTTTCCGCATGGGGGAGCCTTAAAAGGCGGCGGAAGTCGTCACTTGCAGATGGGCCCGCGGCGCATTAG
>F0OV55004IAMBE
TAGTATCAGCAGAGTTTGATCCTGGCTCAGAGTGAACGCTGGCGGCGTGCTTAACACATGCAAGTCGAACGGGAACGGGACATAGCTTGCTATGTTTGTCAGCTAAGTGGCGGACGGGTGAGTAATGTATAGCTAATGTACCCCTTGGAGGGGGATAACAGTTGGAAACGGCTGCTAATACCCCATACTCCTTCTATCTTAATGGTAGTTGGGAAATGTTTTTTCGCCAAGGGATCGGGCTATATGGTATCAGTTAGTTGGTGAGG
>F0OV55004JUCPW
TAGTATCAGCAGAGTTTGATCCTGGCTCAGGACGAACGCTGGCGGCGTGCCTAACACATGCAAGTCGAGCGGCAAGGGCCTTCGGGCCCCTAGAGCGGCGGACGGGTGAGTAACACGTGGACAATCTGCCCCCCGGCCGGGGATAGCCCAGGGAAACCTGGATTAATACCGGATGAGACGGGACGCACACAAGTGCGAGCCGGGAAAGGCGCTGCGGCGCCGCCGGGGGATGAGTCCGCGACCCATTAGCTAGACGGCGGGGTAAAGGCCCACCGTGG
>F0OV55004IY5E0
TAGTATCAGCAGAGTTTGATCCTGGCTCAGAGCGAACGCTGGCGGCAGGCTTAACACATGCAAGTCGAGCGGGCGTAGCAATACGTCAGCGGCAGACGGGTGAGTAACGCGTGGGAACATACCTTTTGGTTCGGAACAACACAGGGAAACTTGTGCTAATACCGGATAAGCCCTTACGGGGAAAGATTTATCGCCGAAAGATTGGCCCGCGTCTGATTAGCTAGTTGGTGAGGTAACGGCTCACCAAGGCGACGATCAGTAG
>F0OV55004IFT6J
TAGTATCAGCAGAGTTTGATCCTGGCTCAGGACGAACGCTGGCGGCGTGCCTAATACATGCAAGTCGAGCGGGGCTGTCTGCGTGAGGCCTTCGGGCGGATCGCAGGGAGCCCAGCGGCGAACGGGTGCGTAACACGTGGGCAACCTGCCCCGAGGACCGGGATAACTCCGGGAAACCGGAGCTAATACCGGATAGGACGGCGGCCCGCATGGTCCGCCGTGGAAAGGCGGCGCGAGCTGCCACCTCGGGATGGGCCCGCGGCCCATTAG
>F0OV55004JDGQS
TAGTATCAGCAGAGTTTGATCCTGGCTCAGAACGAACGCTGGCGGCGCGTTTTAGGCATGCAAGTCGCACGGCAAGGAGGACTTCGGTCCTCCCCAGAGTGGCGGACGGGTGAGTAACACGTGGACAACCTACCCTGCGGTCGGGGATAGCCCATGGAAACATGGGGTAATACCGGATGAGACCGATGGCGCACAAGCGCTATCGAGGAAAGGCGCCAAGGCGGCGCCGCAGGATGGGTCCGCGGTCCATTAGCTAGTTGGTG
>F0OV55004I1CPT
TAGTATCAGCAGAGTTTGATCCTGGCTCAGAACGAACGCTGGCGGCAGGCCTAACACATGCAAGTCGAGCGAGATCTTCGGATCTAGCGGCGGACGGGTTAGTAACGCGTGGGAATATGCCCTTTGGTACGGAATAGCCTCGGGAAACTGGGAGTAATACCGTATGAGCCCTTCGGGGGAAAGATTTATCGCCAAAGGATTAGCCCGCGTTGGATTAGATAGTTGGTGGGGTAATGGCCTACCAAGTCGACGATCCATAGCTGGTTTGAGAGG
>F0OV55004I083K
TAGTATCAGCAGAGTTTGATCCTGGCTCAGAATGAACGCTGGCGGCGTGCCTAACACATGCAAGTCGAACGAGAAATTTCCCGCTTGCGGGAGAGAGTAAAGTGGCGCACGGGTGAGTAACGCGTGGGTAACCTGCCCTTGAATCGGGGATAACCTTGCGAAAGCGTTGTTAATACCGGATATTGTCACAAGGACTATGGTTTTTGTGATGAAAGGTGACCTCTTCATGAAAGTTGCCGTTTAAGGATGGGCCCGCGTACCATTAGCTTGG
>F0OV55004H5MC4
TAGTATCAGCAGAGTTTGATCCTGGCTCAGATTGAACGCTGGCGGCATGCCTTACACATGCAAGTCGAACGGTAACAGGTCTTCGGATGCTGACGAGTGGCGAACGGGTGAGTAATACATCGGAACGTGCCCGATCGTGGGGGATAACGAGGCGAAAGCTTTGCTAATACCGCATACGATCTACGGATGAAAGCGGGGGATCTTCGGACCTCGCGCGGACGGAGCGGCCGATGGCAGATTAGGTAGTTGGTGGGAA
>F0OV55004I9Z6X
TAGTATCAGCAGAGTTTGATCCTGGCTCAGAGTGAACGCTGGCGGCGTGCTTAACACATGCAAGTCGAACGAGAACGGAACATAGCTTGCTATGTTTGTCAGCTAAGTGGCGGACGGGTGAGTAATGTATAGCTAATGTGCCCCTTGGAGGGGGATAACAGTTGGAAACGGCTGCTAATACCCCATACTCCTTCTATCTTAATGGTAGTTGGGAAATGTTTTTTCGCCAAGGGATCGGGCTATATGGTATCAGTTAGTTGG
>F0OV55004IG8P7
TAGTATCAGCAGAGTTTGATCCTGGCTCAGGACGAACGCTGGCGGCGTGCCTAATACATGCAAGTCGAGCGGGGCTTTCTGCGTGAGGCCTTCGGGCGGATCGCAGGGAGCCCAGCGGCGAACGGGTGCGTAACACGTGGGCAACCTGCCCCGAGGACCGGGATAACTCCGGGAAACCGGAGCTAATACCGGATAGGACGGCGGACCGCATGGTCCGCCGTGGAAAGGCGGCGCAAGCTGCCACCTCGGGATGGGCCCGCGGCCCATTAG
>F0OV55004IFZE2
TAGTATCAGCAGAGTTTGATCCTGGCTCAGGACGAACGCTGGCGGCGTGCCTAACACATGCAAGTCGAGCGGGAGTGGCTTAAGTAGGTTACTACGAAGGCTGCCCTAGCGGCGGACGGGTGAGTAACGCGTGAGCAACCAGCCTTGTACTAGGGGATAACAGCTGGAAACAGCTGCTAATACCGCATAAGACTACGGCACCGCATGGTGCTGTAGTAAAAGGCGCCTTAAGGCGTCGGTACAAGACGGGCTCGCGT
>F0OV55004I1RBZ
TAGTATCAGCAGAGTTTGATCCTGGCTCAGGATGAACGCTAGCGGGAGGCTTAACACATGCAAGTCGAACGGCAGCACGGGCTTCGGCCTGGTGGCGAGTGGCGCACGGGTGCGTAACGCGTATGCAACCTGCCTTGTACAGGGGGATAGCCCATGGAAACGTGGATTAATACCCCATAGAATATATTAATCGCATGGTTGATATATTAAAACTTCGGTGGTACAAGATGGGCATGCGTAGGATTAG
>F0OV55004IQ89E
TAGTATCAGCAGAGTTTGATCCTGGCTCAGGATGAACGCTGGCGGCGTGCTTAACACATGCAAGTCTAGGAAGGCTTCGAGCTTGCTTGAGGCTGAAACTGGCGAACGGGTGAGTAACACGTAGATAACCTACCCATTGGCGGGGGATAACGTCGAGAAATTGACACTAATACCGCATAAGATCCCGGGATGATTTTCCGGGATGAAAGGGGGCTTCGGCTTCCACCGATGGATGGGTCTGCGTCTGATTAGCTTGTTGG
>F0OV55004JWN8S
TAGTATCAGCAGAGTTTGATCCTGGCTCAGAACGAACGCTGGCGGCATGCCTAACACATGCAAGTCGAACGAGACCTTCGGGTCTAGTGGCGCACGGGTGCGTAACGCGTGGGAATCTGCCCTTGGGTTCGGGATAACAGTTGGAAACGACTGCTAATACCGGATGATGACTTCGGTCCAAAGATTTATCGCCCAGGGATGAGCCCGCGTCGGATTAGCTAGTTGGTGAGGTAAAGGCTCACCAAGGCGACGATCCGTAG
>F0OV55004IC1AY
TAGTATCAGCAGAGTTTGATCCTGGCTCAGGACGAACGCTGGCGGCGTGCTTAACACATGCAGGTCGAACGGTTTACCATTGAAAGCTTGCTGGATATGGTAGATAGTGGCGGACGGGTGAGTAACGCGTGAATACCTGTCCATCGGAGGGGGACAACGGCTGGAAACGGCCGCTAATACCGCGTAAGCCGAGAGGTGAAAGGTTCTCTTCGGGGAGCCGCCGATGGAGTGGTTCGCGTCCTATCAGCTAGTTGGTGGGGTAAGGGCCT
>F0OV55004H9HOX
TAGTATCAGCAGAGTTTGATCCTGGCTCAGGATGAACGCTAGCGGCAGGCTTAACACATGCAAGTCGAGGGGCAGCACGTCTTCGGATGGTGGCGACCGGCGCACGGGTGCGTAACGCGTATACAATCTACCTTTTACAGGGGCATAGCCCGGGGAAACCCGGATTAATATCCCATGGTATCATTTAGTGGCATCACTTGAATGATTAAAGCTTTTGCGGTAAAAGATGAGTATGCGTTCTATTAGCTAGATGGG
>F0OV55004IBMH9
TAGTATCAGCAGAGTTTGATCCTGGCTCAGGATGAATGCTAGCGACAGGCCTAACACATGCAAGTCGAACGGTATGTGGCAACACATAGAGTGGCGAACGGGTGAGTAACACGTGGGAACGTACCTTCTGCAGGGGGATAACTGACCGAAAGGACAGCTAATACCGCATAAGACCGAGAGGAGAAAGGTGCAACAGCATCGGCAGAGGAGCGGCCCGCGGACCATCAGCTAGTTGGTGGGGTAAGAG
>F0OV55004IQXX6
TAGTATCAGCAGAGTTTGATCCTGGCTCAGAACGAACGCTGGCGGCGTGCTTAATACATGCAAGTCGAACGTGAAGCCTTGGCTTGCCAGGGTGGAAAGTGGCGAACGGGTGAGTAACACGTAAATAATCTACCTCTAAGTTTGGGATAACCTTGCCAACGCGGGGCTAATACCGGATGTGATCACGAAGACGCATGTTTTTGTGATTAAAGATGCAAATCGCCTAGAGATGAATTTGCGGCCCATTATGCTTGTTGG
>F0OV55004II7KE
TAGTATCAGCAGAGTTTGATCCTGGCTCAGGATGAACGCTAGCGGCAGGCCTAACACATGCAAGTCGAACGGTAAGGCTCCTTCGGGAGTACACGAGTGGCGCACGGGTGAGTAACGCGTATGCGACCTACCCTTAGCCGGGGGATAGCCCGGAGAAATTCGGATTAATACCCCATAACATTGTGATACTGCATGGTATTACGATTAAAATTCCGGTGGTTAAGGATGGGCATGCGTGACATTAGCTAGTTGGTGAGGTAAGGG
>F0OV55004IIX3A
TAGTATCAGCAGAGTTTGATCCTGGCTCAGGACGAACGCTGGCGGCGTGCCTAATACATGCAAGTCGAGCGGGGCTTTCTGCGTGAGGCCTTCGGGCGGATCGCAGGGAGCCCAGCGGCGAACGGGTGCGTAACACGTGGGCAACCTGCCCCGAGGACCGGGATAACTCCGGGAAACCGGAGCTAATACCGGATAGGACGGCGGACCGCATGGTCCGCCGTGGAAAGGCGGCGCGAGCTGCCACCTCGGGATGGGCCCGCGGCCCATTAG
>F0OV55004IFAFG
TAGTATCAGCAGAGTTTGATCCTGGCTCAGAACGAACGCTGGCGGCGTGCTTAACACATGCAAGTCGAACGGTAACAGGCCTTCGGGTGCTGACGAGTGGCGGACGGGTGAGTAATGCATAGGAATCTGCCCGGTAGTGGGGGATAGCCCGGCGAAAGCCGGATTAATACCGCATGAGCCCTACGGGGGAAAGCGGGGGACCTTCGGGCCTCGTGCTACTGGATGAGCCTATGTCCGATTAGCTAGTTGGTGGGGTAAGGGCCCACCAAGGCG
>F0OV55004I5LT4
TAGTATCAGCAGAGTTTGATCCTGGCTCAGGATGAACGCTGGCGGCGTGCTTAACACATGCAAGTCGAACGAGAAGTAAAAGAACGGACACTTCGGTGGAAGGGATTTTACGGAAAGTGGCAGACGGGTGAGTAACGCGTGGGCAACCTGCCCTGAACAGGGGGATAGCCACCGGAAACGGTGATTAATACCCCATGAAGCGAGAAGGTCGCATGACCTACTTGTTAAAGATTTTATCGGTTCAGGATGGGCCCGCGTCTGATTAGCTAGTTGG
>F0OV55004IRTYI
TAGTATCAGCAGAGTTTGATCCTGGCTCAGGACGAACGCTGGCGGCGTGCCTAATACATGCAAGTCGAGCGGGGCTTTCTGCGTGAGGCCTTCGGGCGGATCGCAGGGGGCCCAGCGGCGAACGGGTGCGTAACACGTGGGCAACCTGCCCCGAGGACCGGGATAACTCCGGGAAACCGGAGCTAATACCGGATAGGACGGCGGACCGCATGGTCCGCCGTGGAAAGGCGGCGCGAGCTGCCACCTCGGGATGGGCCCGCGGCCCCATTAGCTTAGG
>F0OV55004JG1RW
TAGTATCAGCAGAGTTTGATCCTGGCTCAGAACGAACGCTGGCGGCAGGCCTAACACATGCAAGTCGAGGGAGAAGCTACTTTCGGGTAGTGGAGACCGGCAGACGGGTGAGTAACGCGTGGGAACGTACCCTCTTCTGCGGGATAGCCACTGGAAACGGTGAGTAATACCGCATACGTCCCTCGGGGAAGATTTATCGGAGGAGGATCGGCCCGCGTTGGATTAGGTAGTTGGTGGGGTAATGGCCTACCAAGCCTACGATCCATAGCTGGTTTTAG
>F0OV55004III1N
TAGTATCAGCAGAGTTTGATCCTGGCTCAGGACGAACGCTGGCGGCGTGCTTAACACATGCAAGTCGAACGAGGATATACCAGAGGAGAGCTTCGGCAGGAATCGGGTATATTCGAGTGGCGGACGGGTGAGTAACGCGTGAGCAACCTGTCCCAGACAGGGGGATAACACTTGGAAACAGGTGCTAATACCGCATAAGACCACGGTATCACATGGTAGTGGGGTAAAAGGAGCAATCCGGTTTGGGGTGGGCTCGCGTCCGA
>F0OV55004H9TWF
TAGTATCAGCAGAGTTTGATCCTGGCTCAGAACGAACGCTGGCGGCAGGCCTAACACATGCAAGTCGAGCGAGAAGGGTCCTTCGGGATCTGGAGAGCGGCGGACGGGTGAGTAACGCGTGGGAACGTGCCCTGAGGTGGGGGACAACAGTTGGAAACGACTACTAATACCGCATAAGCCAATTTGGGAAAGCCTTCGGGCGCCTTGGGATTGGCCCGCGTTAGGATTAGGTAGTTGGCGGGGTAATGGCCCACCAAGGCGACGATCCGTAGCTGGT
>F0OV55004JBYHY
TAGTATCAGCAGAGTTTGATCCTGGCTCAGATTGAACGCTGGCGGCATGCTTAACACATGCAAGTCGAACGGCAGCGGGACCTAGCTTGCTAGGTTGCCGGCGAGTGGCGGACGGGTGAGTAATGCATCGGAACGTGCCCATTAGTGGGGGATAGCCCGGCGAAAGCCGGATTAATACCGCATACGCCCTTTGGGGGAAAGCGGGGGATCTTCGGACCTCGCGCTATTGGAGCGGCCGATGTCGGATTAGCTAGTAGGTGGGG
>F0OV55004H79RC
TAGTATCAGCAGAGTTTGATCCTGGCTCAGAGTGAACGTTGGCGGCGTGCTTAACACATGCAGGTCGAACGATGAAGTCTTTGCTTGCAAAGACGGATTAGTGGCGCACGGGTGAGTAATGTATAGCTAACCTGCCCTTTAGTGGGGGACAACAGTTGGAAACGACTGCTAATACCCCATACTCCTTTTTACTCTAAGGTAAATTGGGAAAGATTTATTGCTAAAGGATGGGGCTGTATCGTATCAGCTAGTTGGTGAGGTAATGG
>F0OV55004IIOKZ
TAGTATCAGCAGAGTTTGATCCTGGCTCAGGACGAACGCTGGCGGCGTGCCTAACACATGCAAGTCGAGCGGGGTAAATTGAGTGGTTTTCCACGAGATTTACCCAGCGGCGGACGGGTGAGTAACACGTAGGCAACCTACCCACCACACGGGGATAGCCCTGGGAAACCGGGGGTAATACCCGATACCTTTACTGGTCGCATGGCTGGTAAAGAAAGCGATTTAGCGGTGGTGGATGGGCCTGCGGCCCATCAGCTAGTTGGCGGGGTAACGGCCCACCAAGGCG
>F0OV55004JFE90
TAGTATCAGCAGAGTTTGATCCTGGCTCAGAATGAACGCTGGCGGCGTGCCTAACACATGCAAGTCGAACGAGAAATTTCCCGCTTGCGGGAGAGAGTAAAGTGGCGCACGGGTGAGTAACGCGTGGGTAACCTGCCCTTGAATCGGGGATAACCTTGCGAAAGCGTTGTTAATACCGGATATTGTCACAAGGACTATGGTTTTTGTGATGAAAGGTGACCTCTTCATGAAAGTTGCCGTTTAAGGATGGGCCCGCGTACCATTAGCTTG
>F0OV55004JH288
TAGTATCAGCAGAGTTTGATCCTGGCTCAGATTGAACGCTGGCGGCATGCCTAACACATGCAAGTCGAACGGCAGCACGGGAGCTTGCTCCTGGTGGCGAGTGGCGGACGGGTGAGTAATGAATAGGAATCTACCCAGTAGTGGGGGACAACTACCGGAAACGGTAGCTAATACCGCATACGCCCTATGGGGGAAAGCGGGGGATCTTCGGACCTCGCGCTATTGGATGAGCCTATTTCTGATTAGCTTGTTGGT
>F0OV55004JF41Y
TAGTATCAGCAGAGTTTGATCCTGGCTCAGGACGAACGCTGGCGGCGTGCCTAATACATGCAAGTCGAGCGGGGCTTTCTGCGTGAGGCCTTCGGGCGGATCGCAGGGGGCCCAGCGGCGAACGGGTGCGTAACACGTGGGCAACCTGCCCCGAGGACCGGGATAACTCCGGGAAACCGGAGCTAATACCGGATAGGACGGCGGACCGCATGGTCCGCCGTGGAAAGGCGGCGCGAGCTGCCACCTCGGGATGGGCCCGCGGCCCCATTAGCTAGG
>F0OV55004IL4VQ
TAGTATCAGCAGAGTTTGATCCTGGCTCAGAACGAACGCTGGCGGCGTGCTTAACACATGCAAGTCGTACGAGAAAGTTTCCTTCGGGAGATGAGTAGAGTGGCGCACGGGTGAGTAACACGTGGATAATCTGCCCAATGGACCGGGATAACACTTCGAAAGGGGTGCTAATACCGGATAAGCCCACAGGCTCTTCGGAGCTTGCGGGAAAAGGTGGGGACCTTCGGGCCTGCCGTCATTGGATGAGTCCGCGGCCCATTAG
>F0OV55004H8M6X
TAGTATCAGCAGAGTTTGATCCTGGCTCAGGACGAACGCTGGCGGCGTGCCTAATACATGCAAGTCGAGCGGATCTTCATTAGCTTGCTTTTGAAGATCAGCGGCGGACGGGTGAGTAACACGTGGGCAACCTGCCTGTAAGACTGGGATAACTTCGGGAAACCGGAGCTAATACCGGATAACACCGAAGACCGCATGGTCTTCGGTTGAAAGGTGGCTTCGGCTACCACTTGCGGATGGGCCCGCGGCGCATTAG
>F0OV55004IDRVG
TAGTATCAGCAGAGTTTGATCCTGGCTCAGGATGAACGCTGGCGGCGTGCCTAATACATGCAAGTCGAACGAAGAGAGAAGCTTGCTTCTCTTTTAGTGGCGAACGGGTGAGTAATACATAAGCAACCTACCTATTTGACCGGGATAACAGTTGGAAACGACTGCTAATACCGGATAGGTGCGCGGGGGACATCCCCTGCACATTAAAGCTGGGACACAGCACGAATGGATGGGCTTATGGCGCATTAGTTAGG
>F0OV55004IGE6N
TAGTATCAGCAGAGTTTGATCCTGGCTCAGGACGAACGCTGGCGGCGTGCCTAACACATGCAAGTCGAGCGGGGTAAATTGAGTGGTTTTCCACGAGATTTACCCAGCGGCGGACGGGTGAGTAACACGTAGGCAACCTACCCACCACACGGGGATAGCCCTGGGAAACCGGGGGTAATACCCGATACCTTTACTGGTCGCATGGCTGGTAAAGAAAGCGATTTAGCGGTGGTGGATGGGCCTGCGGCCCATCAGCTAGTTGGCGGGGTAACGGCCCACCAAGGCG
>F0OV55004JFF5Y
TAGTATCAGCAGAGTTTGATCCTGGCTCAGATTGAACGCTGGCGGCATACTTAACACATGCAAGTCGAACGGTAACAGGGGCTTCGGCCCGCTGACGAGTGGCGGACGGGTGAGTAACGCGTAGGAATCTGCCTAGTAGTGGGGGACAACCTGGGGAAACCCAGGCTAATACCGCATACGCCCTAAGGGGGAAAGACTTCGGTCGCTATTGGATGAGCCTGCGTTGGATTAGCTTGTTGGCGGGTAAAGCCTACCAAGGCACGATCCATAG
>F0OV55004H8787
TAGTATCAGCAGAGTTTGATCCTGGCTCAGGACGAACGCTGGCGGCGTGCCTAATACATGTAAGTCGAGCGGACCGAATGGAAGCTTGCTTTCATTCGGTTAGCGGCGGACGGGTGAGTAACACGTGGGTAACCTGCCCGTAAGACCGGGATAACTCCGGGAAACCGGAGCTAATACCGGATAACACCGAAGACCGCATGGTCTTCGGTTGAAAGGTGGCTTCGGCTACCACTTACGGATGGGCCCGCGGCGCATTAGCTAGTTGGTGGGGTAACGGCTCACCAAGG
>F0OV55004JJU3O
TAGTATCAGCAGAGTTTGATCCTGGCTCAGGACGAACGCTGGCGGCGTGCCTAATACATGCAAGTCGAGCGGGGCTGTCTGCGTGAGGCCTTCGGGCGGATCGCAGGGAGCCCAGCGGCGAACGGGTGCGTAACACGTGGGCAACCTGCCCCGAGGACCGGGATAACTCCGGGAAACCGGAGCTAATACCGGATAGGACGGCGGACCGCATGGTCCGCCGTGGAAAGGCGGCGCGAGCTGCCACCTCGGGATGGGCCCGCGGCCCATTAG
>F0OV55004I6BUT
TAGTATCAGCAGAGTTTGATCCTGGCTCAGGATAAACGCTGGTGGTGTGCATTATGCATGCAAGTCGAACGGTCTTTTCCGCAAGGAAAAGATAGTGGCAGACGGGTGAGTAACACGTAAGTAACCTGCCCTTAAGTGTGGAATAACTTCGGGAAACCGAGGCTAATACCGTATGTGATGGCTTTCTGATGGAGAGTCATTAAAGCCGTAAGGCGCTTGAGGAGGGGCTTGCGGCCGATTAGCTTGTTGGTGGGGTAATGGCC
>F0OV55004J0DJE
TAGTATCAGCAGAGTTTGATCCTGGCTCAGATTGAACGCTGGCGGAATGCTTTACACATGCAAGTCGGGCGGCAGCATGGACTTCGGTCTGATGGCGAGCGGCGAACGGGTGAGTAATGCATCGGAACGTACCCAGTCGTGGGGGATAACTACGCGAAAGCGTAGCTAATACCGCATACGTCCTACGGGAGAAAGCAGGGGATCGCAAGACCTTGCGCGATTGGAGCGGCCGATGTCTGATTAG
>F0OV55004JM3KX
TAGTATCAGCAGAGTTTGATCCTGGCTCAGGACGAACGCTGGCGGCGTGCTTAACACATGCAAGTCAAGGGGAAAGGTTAATTTCGGTTGACCGAGTATACTGGCGAACGGGTGAGTAACGCGTAGGTAACCTGCCTGAGAGTTTGGGATAACACTGCAAACGTGGTGCTAATACCGGATGAGGCCTGCTATTCGCATGGGTAGTGGGTTAAAGCGGGCGCAAGCCTGTGCTCACAGATGGACCTGCGTCTCATTAG
>F0OV55004H77I6
TAGTATCAGCAGAGTTTGATCCTGGCTCAGGACGAACGCTGGCGGCGTGCCTAATACATGCAAGTCGAGCGCGGGAAGCATGCAGATCCCTTCGGGGTGACGCATGTGGAACGAGCGGCGAACGGGTGAGTAACACGTGGGCAACCTGCCTGTAAGACCGGGATAACTTCGGGAAACCGGAGCTAATACCGGATAGGATTTCATCTCGCATGAGGTGAAATGGAAAGGTGGCTTCGGCTACCACTTACAGATGGGCCCG
>F0OV55004IAYTU
TAGTATCAGCAGAGTTTGATCCTGGCTCAGATTGAACGCTGGCGGCATGCCTAACACATGCAAGTCGAACGGTAACAGGCCTTCGGGCGCTGACGAGTGGTGGACGGGTGAGTAATGCATAGGAATCTGCCCTGTAGCGGGGGACAACTTAGGGAAACTTAAGCTAATACCGCATACGACCTACGGGTGAAAGACTTCGGTCACTATAGGATGAGCCTATGTCTGATTAGCTAGTTGGTAGGGTAAAGGCCTACCAAGGCG
>F0OV55004IGTE5
TAGTATCAGCAGAGTTTGATCCTGGCTCAGATTGAACGCTGGCGGCAGGCCTAACACATGCAAGTCGAGCGGTAACAGGTCCAGCTTGCTGGACGCTGACGAGCGGCGGACGGGTGAGTAATGCATAGGAATCTACCCAGTCGTGGGGGATAACCTGGGGAAACCCAGGCTAATACCGCATACGTCCTACGGGAGAAAGCGGGGGCTCTTCGGACCTCGCGCGATTGGATGAGCCTATGTCGGATTAGCTGGTTGG
>F0OV55004IHE2Y
TAGTATCAGCAGAGTTTGATCCTGGCTCAGGACGAACGCTGGCGGCGTGCCTAACACATGCAAGTCAAAGGAAAGCGACTTCGGTCGTAAGTACTTGGCGCAAGGGTGAGTAAGGTATAGGTAATCTGCCCTTTGGACTGGGATAACTCCGAGAAATCGGTGACAATACCAGATGATGCAGCGGGACCGCATGGTCATGTTGTTAAAGATTTATCGCCAAAAGATGAGCCTATATTCCATCAGGTAGTTGGTAGGG
>F0OV55004IE5EX
TAGTATCAGCAGAGTTTGATCCTGGCTCAGAACGAACGCTGGCGGCGTGCTTAACACATGCAAGTCGTACGAGAAAGTTTCCTTCGGGGGATGAGTAGAGTGGCGCACGGGTGAGTAACACGTGGATAATCTGCCCAATGGACCGGGATAACACTTCGAAAGGGGTGCTAATACCGGATAAGCCCACAGGCTCTTCGGAGCTTGCGGGAAAAGGTGGGGACCTTCGGGCCTGCCGTCATTGGATGAGTCCGCGGCCCATTAGCTAGTTGG
>F0OV55004ICH6S
TAGTATCAGCAGAGTTTGATCCTGGCTCAGATTGAACGCTGGCGGCATGCCTTACACATGCAAGTCGAACGGCAGCGCGGACTTCGGTCTGGCGGCGAGTGGCGAACGGGTGAGTAATGCATCGGAACGTACCCAGTCGTGGGGGATAACTACGCGAAAGCGTAGCTAATACCGCATACGTCCTACGGGAGAAAGCAGGGGATCGCAAGACCTTGCGCGATTGGAGCGGCCGATGTCTGATTAG
>F0OV55004IJC3Y
TAGTATCAGCAGAGTTTGATCCTGGCTCAGATTGAACGCTGGCGGCAGGCCTAACACATGCAAGTCGAGCGGTAGCACAGAGAAGCTTGCTTCTTGGGTGACGAGCGGCGGACGGGTGAGTAACGCGTGGGAATCTGCCTGGCAATGGGGGACAACTTGGGGAAACTCAAGCTAATGCCGCATACGCCCTACGGGGGAAAGCGGGGGATCTTCGGACCTCGCGTTGTTGGATGAGCCTATGTCCGATTAG
>F0OV55004H4ZFX
TAGTATCAGCAGAGTTTGATCCTGGCTCAGGATGAACGCTGGCGGCGTGCCTAACACATGCAAGTCGAGCGGAGTTACAGGGAAGCACTTGTGCTGAACAGTAACTTAGCGGCGGACGGGTGAGTAACACGTGAGCAACCTGCCTTTTGCAGGGGAATAACATTGGGAAACCAGTGCTAATACCGCATGACATTCAGTTTTCGGCATCGGAGATGAATCAAAGGAGAAATCCGGCAAAAGATGGGCTCGG
>F0OV55004JBEQO
TAGTATCAGCAGAGTTTGATCCTGGCTCAGGATGAACGTTAGCGACAGGCCTAACACATGCAAGTCGAGGGGCAGCACGTCTTCGGATGGTGGCGACCGGCGCACGGGTGAGTAACGCGTATGCAACCTACCTGTAACTGGGGGATAGCTCCCTGAAAGGGGAATTAACACCGCATAAGACCACGTTTTCGCATGGAAAAGTGGTAAAATATTTATAGGTTACAGATGGGCATGCGTGACATTAGTTTGTTGGTGAGGTAACGG
>F0OV55004JG6LQ
TAGTATCAGCAGAGTTTGATCCTGGCTCAGGATGAACGCTAGCGACAGGCCTAACACATGCAAGTCGAGGGGCAGCACGTCTTCGGATGGTGGCGACCGGCGCACGGGTGAGTAACGCGTATGCAACCTACCTGTAACTGGGGGATAGCTCCCTGAAAGGGGAATTAACACCGCATAAGACCACGTTTTCGCATGGAAAAGTGGTAAAATATTTATAGGTTACAGATGGGCATGCGTGACATTAGTTTGTTGGTGAGGTAACGG
>F0OV55004JGOCV
TAGTATCAGCAGAGTTTGATCCTGGCTCAGGACGAACGCTGGCGGCGTGCCTAACACATGCAAGTCGAGCGGGGTAAATTGAGTGGTTTTCCACGAGATTTACCCAGCGGCGGACGGGTGAGTAACACGTAGGCAACCTACCCACCACACGGGGATAGCCCTGGGAAACCGGGGGTAATACCCGATACCTTTACTGGTCGCATGGTTGGTAAAGAAAGCGATTTAGCGGTGGTGGATGGGCCTGCGGCCCATCAGCTAGTTGGCGGGGTAACGGCCCACCAAGGCGACG
>F0OV55004IOMIN
TAGTATCAGCAGAGTTTGATCCTGGCTCAGGACGAACGCTGGCGGCGTGCTTAATACATGCAAGTCGAGCGTGAAAGTCCCTTCGGGGATGAGTAAAGCGGCGCACGGGTGAGTAACACGTAGATTATCTGCCCCTGAGACTGAGATAACCCTGGGAGACCGGGGCTAATACCGGATGAAGCATCATTATTGGTTTAATGATGTTAAAGTGGCGCAGGTCACACTTGGGGATGAGTCTGCGACCTATCAG
>F0OV55004INFWM
TAGTATCAGCAGAGTTTGATCCTGGCTCAGGACGAACGCTGGCGGCGTGGATTAGGCATGCAAGTCGAACGGTATCATACCTTCGGGTATGAGAGAGTGGCGAACGGGTGAGTAACACGTAGGTGACCTACCCCAGAGAGGGGAATAACCGCGCGAAAGTGTGGCTAATACCCCGTACGGTCGGCCATTCGTTTGGTCGATTAAAGCTTCGGCGCTTTGGGAGGGGCCTGCGGCCCATCAGCTAGTTGGTAGGGTAACGGCCTACCAAGGCAACGACGGGTAG
>F0OV55004IJ6O0
TAGTATCAGCAGAGTTTGATCCTGGCTCAGAATGAACGCTGGCGGCGTGCCTAACACATGCAAGTCGAGCGAGAAAGGGACCTTCGGGTCCTGAGTAAAGCGGCGCACGGGTGAGTAACGCGTGGGTAACCTACCCTTGAGTGGGGGATAACCAGCCGAAAGGCTGACTAATCCCGCATACGTCCATCAGGCATAAGTCTGATGGGGAAAGATGGCCTCTACTTGTAAGCTATCGCTCTTTGATGGGCCCGCGTTGGA
>F0OV55004JKBO0
TAGTATCAGCAGAGTTTGATCCTGGCTCAGGATGAACGCTGGCGGCGTGCCTAATACATGCAAGTCGAACGGGAAGCTTGGAGCGATCTAAGCTGAGAGTGGCGCACGGGTGAGTAACACATGGCTGACCTGCCCTCCAGAGGGGGATAACGGCTGGAAACGGCCGCTAATACCCCATACGCTCCCTGAGGTTAGAGGCTTAGGGAGGAAAGCTATGGTGCTGGAGGAGGGGGCTGTGGCCCATCAG
>F0OV55004JA1DA
TAGTATCAGCAGAGTTTGATCCTGGCTCAGAGTGAACGCTGGCGGCGTGCTTAACACATGCAAGTCGAACGAGAACGGGACATAGCTTGCTATGTTTGTCAGCTAAGTGGCGGACGGGTGAGTAATGTATAGCTAATGTACCCCTTGGAGGGGGATAACAGTTGGAAACGGCTGCTAATACCCCATACTCCTTCTATCTTAATGGTAGTTGGGAAATGTTTTTTCGCCAAGGGATCGGGCTATATGGTATCAGTTAGTTGGTG
>F0OV55004H9K5G
TAGTATCAGCAGAGTTTGATCCTGGCTCAGGATTAACGCTGGCGGCGTGCTTAACACATGCAAGTCGAACGCGAAAGTCCCGCAAGGGATAAGTAGAGTGGCAGACGGGTGAGTAATGCATAGGTAATCTACCCTTGAGTGGGGGATAACTCCGGGAAACCGGTGCTAATCCCGCATGACTTCCTGATGCGCAGGCATTAGGATCAAAGGGGGGGATCCTTCGGGACCTCCCGCTTGAGGATGAGCCTATGTCCTATTAG
>F0OV55004I9PLN
TAGTATCAGCAGAGTTTGATCCTGGCTCAGGATGAACGCTAGCGGCAGGCCTAACACATGCAAGTCGTGGGGTAATCCCGCAGCAATGCGGGAACGACCGGCGCACGGGTGAGTAATGCATATGCAACCTTCCTCTAACTAGGGGATAGCTTCCGGAAACGGAAATTAATACCCTATAATATCCAGAAGACGCATGTTTTATGGATTAAAGCTCCGGCGGTTAGAGATGGGCATATGTGCCATTAGCTAGTTGG
>F0OV55004IOGY1
TAGTATCAGCAGAGTTTGATCCTGGCTCAGGATGAACGCTGGCGGCGTGCCTAACACATGCAAGTCGAACGGGAATCCCTGGACTCGTCTGGGGAGGAGAGTGGCGTACGGGTGAGTAACACGTAGCTGACCTACCCTGGAGAGGGGGATAACTATTGGAAACGATAGCTAAAACCCCATACGCTCTTGATAATTTGAAAGTCAAGAGGAAAACTCCGGTGCTCTGGGATGGGGCTGCGGTCCATCAGCTAGTTGGTGGGATAACCGG
>F0OV55004IO9NY
TAGTATCAGCAGAGTTTGATCCTGGCTCAGATTGAACGCTGGCGGCAGGCTTAACACATGCAAGTCGAGCGGTAACAGGGGGTGCTTGCACCCCGCTGACGAGCGGCGGACGGGTGAGTAATGCATAGGAATCTGCCCAGTAGTTGGGGATAGCCCGGGGAAACCCGGATTAATACCGAATACGCCCTACGGGGAAAGCAGGGGATCTTCGGACCTTGCGCTATTGGATGAGCCTATGTCGGATTAGCTAGTTGGTGGGTAACGG
>F0OV55004I2AQ0
TAGTATCAGCAGAGTTTGATCCTGGCTCAGGACGAACGCTGGCGGCGTGCCTAATACATGCAAGTCGAGCGCGGGAAGCATGCAGATCCCTTCGGGGTGACGGATGTGGATCGAGCGGCGAACGGGTGAGTAACACGTGGGCAACCTGCCTGTAAGACCGGGATAACTCCGGGAAACCGGGGCTAATACCGGATAAGACCGAAGATCGCATGATCTTTGGGTGAAAGGCGGCATTCGCTGTCACTTACAGATGGGCCCG
>F0OV55004IEI1X
TAGTATCAGCAGAGTTTGATCCTGGCTCAGAATGAACGCTGGCGGTAGGCTTAACACATGCAAGTCGGACGGAAACGATAGATTAGCTTGCTATTCTAGGCGTCGAGTGGCGGACGGGTGAGTAACGCGTGGGAATCTACCCTATAGTTGGGGACAACATATGGAAACGTATGCTAATACCGAATATGCTCTACGGAGGAAAGCGGGGGGACCTTTCGGGGCCTCACGCTATCAGATGAACCTATATTGGATTAGCTAGTTGG
>F0OV55004IO3ZY
TAGTATCAGCAGAGTTTGATCCTGGCTCAGGACGAACGCTGGCGGCGTGGATTAGGCATGCAAGTCGAACGCGAACGAACACCTTCGGGTGTTCAAGTAGAGTGGCGGACGGGTGAGTAACGCGTAGGTGATCTACCTTTAAGTGGGGGATAGCCCCGGGAAACCGGGATTAATACCGCATAAGACCACACTTTCGCATGGAAGAGTGGTAAAATATTTATAGGTTACAGATGGGCATGCGTGACATTAGTTTGTTGGTGAGGTAACGGCTC
>F0OV55004IXVZ3
TAGTATCAGCAGAGTTTGATCCTGGCTCAGGACGAACGCTGGCGGCGTGCTTAACACATGCAAGTCTAGGGGAAAGTGGTCTTCGGATCGCAAGTATACTGGCGAACGGGTGAGTAACACGTAGGTAATCTACCTTCGAGATTGGGATAACGTCGAGAAATTGACGCTAATACCGAATGATGCCTCGGTAGTTAATATCGGGATGAAAGATGGGGATCTTCGGACCTATCGCTTGAAGATGAGCCTGCGT
>F0OV55004ICHJL
TAGTATCAGCAGAGTTTGATCCTGGCTCAGGATGAACGCTGGCGGCGTGCCTAATACATGCAAGTCGAACGCGAAGCTTCGAGCAATCGAAGCGGAGAGTGGCGCACGGGTGAGTAACACATGGCTGACCTGCCCTTCAGAGGGGGACAACCGCTGGAAACGGTGGCTAATACCCCATACGCTCGCTCAGGTTAGAGGCTGGGTGAGGAAAGGCTGCGGTGCTGAGGGAGGGGGCTGTGGCCCAT
>F0OV55004IE792
TAGTATCAGCAGAGTTTGATCCTGGCTCAGGACGAACGCTGGCGGCGTGCCTAATACATGCAAGTCGAGCGGACCGATGGGAGCTTGCTCCTTTAGGTTAGCGGCGGACGGGTGAGTAACACGTGGGCAACCTGCCCTGCAGACTGGGATAACTTCGGGAAACCGGAGCTAATACCGGATAACACCGAAAACCGCATGGTTTTCGGTTGAAAGGCGGCTTTTAGCTGTCACTGCAGGATGGGCCCGCGGCGCATTAGCTAGTTGGTG
>F0OV55004JCCY4
TAGTATCAGCAGAGTTTGATCCTGGCTCAGATTGAACGCTGGCGGCAGGCCTAACACATGCAAGTCGAGCGGTAGCACAGAGAAGCTTGCTTCTTGGGTGACGAGCGGCGGACGGGTGAGTAACGCGTGGGAATCTACCTGGTAGTGGGGGACAACAGTCGGAAACGACTGCTAATACCGCATACGCCCTTCGGGGAAAGTGGGGGAGTCTTCGGACCTCACGCTATCAGATGAGCCCGCGTCGGATTAGCTTGTTGG
>F0OV55004IUPNY
TAGTATCAGCAGAGTTTGATCCTGGCTCAGAACGAACGCTGGCGGCGTGGATTAGGCATGCAAGTCGAACGTGATCCGGCGTTATAGCAATATAGTGCCGGTGAAAGTGGCGAAAGGGTGAGTAACGCGCGGGTAACCTGCCCTCAAGTTGGGGATAGCTCTGCGAAAGCGGAATTAATACCGAATGTGGTCGTGGCGCGCATGCGCCACTATCCAAAGCCGGGGACCGCAAGGCCTGGCGCTTGGGGATGGGCCCACG
>F0OV55004IXY5M
TAGTATCAGCAGAGTTTGATCCTGGCTCAGAACGAACGCTGGCGGCAGGCCTAACACATGCAAGTCGAGCGAGGTAGCAATACCTAGCGGCGGACGGGTGAGTAACGCGTGGGAGCGTACCCTTTGGTTCGGAATAGCCCTGGGAAACTGGGAGTAATACCGGATACGGTCGAGAGACGAAAGATTTATCGCCGAAGGATCGGCCCGCGTTGGATTAGGTAGTTGGTGAGGTAATGGCTCACCAAGCCGACGATCCATAGCTGGTTTGAG
>F0OV55004JRIFY
TAGTATCAGCAGAGTTTGATCCTGGCTCAGGATGAACGCTGGCGGCGTGCCTAATACATGCAAGTCGAACGAGAAGCCTGGTATTTATACTGGGCGGAGAGTGGCGTACGGGTGAGTAACACATGGCTGACCTGCCCTTCAGAGGGGGACAACCGGTGGAAACGCCGGCTAATACCCCATAAGCTCACGGGAATTAGCACACTGTGAGAAAAGCGATAGCGCTGAGGGAGGGGGCTGTGGCCC
>F0OV55004ILPG9
TAGTATCAGCAGAGTTTGATCCTGGCTCAGGGTGAACGCTGGCGGCGTGCTTGACACATGCAAGTCGAACGGTATGTGGCAACACATAGAGTGGCGAACGGGTGAGTAACACGTGGGAACGTACCTTCTGCAGGGGGATAACTGACCGAAAGGACAGCTAATACCGCATAAGACCGAGAGGAGAAAGGTGCAACAGCATCGGCAGAGGAGCGGCCCGCGGACCATCAGCTAGTTGGTGGGGTAAGAGCCT
>F0OV55004JH0XG
TAGTATCAGCAGAGTTTGATCCTGGCTCAGAACGAACGCTGGCGGCAGGCCTAACACATGCAAGTCGAGGGAGAAGCTACTTTCGGGTAGTGGAGACCGGCAGACGGGTGAGTAACACGTGGGAACATACCTAGTGGTGGGGGATAACAGTTGGAAACGACTGCTAATACCGCATACGCCCTTCGGGGAAGATTTATCGCCATTGGATTGGCCCGGCGTTAGATTAGCTAGTTGGTAGGGTAACGGCCTACCAAGGCGACGATCTATAG
>F0OV55004IUQZO
TAGTATCAGCAGAGTTTGATCCTGGCTCAGAGTGAACGCTGGCGGCGTGCTTAACACATGCAAGTCGAACGAGAACGGAACATAGCTTGCTATGTTTGTCAGCTAAGTGGCGGACGGGTGAGTAATGTATAGCTAATGTGCCCCTTGGAGGGGGATAACAGTTGGAAACGACTGCTAATACCCCATATTCCTTCTATGTTAATCATAGTTGGGAAATGTTTTTTCGCCAAGGGATCGGGCTATATGGTATCAG
>F0OV55004JSZHG
TAGTATCAGCAGAGTTTGATCCTGGCTCAGATTGAACGCTGGCGGCATGCTTAACACATGCAAGTCGAACGGCAGCACGGGTGCTTGCACCTGGTGGCGAGTGGCGGACGGGTGAGTAATGCATAGGAATCTGCCTAGTAGTGGGGGACAACCTGGGGAAACTCAGGCTAATACCGCATACGCCCTACGGGGGAAAGCAGGGGATCTTCGGACCTTGTACTATTAGATGAGCCTATGTCCTATCAG
>F0OV55004ITJLT
TAGTATCAGCAGAGTTTGATCCTGGCTCAGGATGAACGCTAGCGGCAGGCTTAACACATGCAAGTCGAGGGGCAGCACAGGTAGCAATACCAGGTGGCGACCGGCGCACGGGTGAGTAACGCGTATGCAACCTACCCTTAACAGGGGGATAGCCCGGGGAAACTCGGATTAATACCCCATAAAATAATAATATTGCATGATATAATTATTAAAGTTTCCGGGCGGTTAAGGGATGGGCATGCGTGCCATTAGGTAGTTGGTAGGGTAACGG
>F0OV55004I7VE6
TAGTATCAGCAGAGTTTGATCCTGGCTCAGAACGAACGCTGGCGGCGCGTTTTAAGCATGCAAGTCGAACGGTATATAGTCTTCGGATTATAGAGAGTGGCGAACGGGTGAGTAACACGTAGATAATCTACCTTGAAGTGGGGGATAGTCCATGGAAACATGGAGTAATACCGCATATGTCTTTGGATGAAAGTTCCAATTGGAACGCTTTGAGATGAGTCTGCGGCTCATTAGCTTGTTGGTGGGTAAAGGCCT
>F0OV55004ISXX3
TAGTATCAGCAGAGTTTGATCCTGGCTCAGATTGAACGCTGGCGGCATGCCTTACACATGCAAGTCGAACGGTAACGGGGAGCTTGCTCCGCTGACGAGTGGCGAACGGGTGAGTAATACATCGGAACGTGCCCAGTAATGGGGGATAGCTCGGCGAAAGCCGGATTAATACCGCATACGCCCTGAGGGGGAAAGTGGGGGACCGCAAGGCCTCACGTTATTGGAGCGGCCGATGGCTGATTAGCTAGTTGGTAGGGTAAAGG
>F0OV55004I8XT2
TAGTATCAGCAGAGTTTGATCCTGGCTCAGGACGAACGCTGGCGGCGTGCCTAACACATGCAAGTCGAGCGGGGGTGGCTTAAGTAGGTTACTACGAAGGCTGCCCTAGCGGCGGACGGGTGAGTAACGCGTGAGCAACCAACCTTGTACAGGGGGATAACAGCTGGAAACAGCTGCTAATACCGCATAAGACTACGGCACCGCATGGTGCTGTAGTAAAAGGCGCCTTAAGGCGTCGGTACAAGACGGGCTCGCGTCCCATTAG
>F0OV55004JTZYK
TAGTATCAGCAGAGTTTGATCCTGGCTCAGAACGAACGCTGGCGGCGTGCCTAACACATGCAAGTCGAACGCGAAAGTTTTCTTCGGAAAGCGAGTAGAGTGGCGCACGGGTGAGTAACACGTGGATAACCTGCCCTAGAGTCTGGGATAACACTTCGAAAGGGGTGCTAATACCGGATAAGCCCACGCCTTCTTCGGAAGAAGTGGGAAAAGATTTATTGCTCTAGGATGGGTCCGCGGTCCATTAGCTAGTTGGTGGGGTAATGGCCTACCAAGG
>F0OV55004IGJKI
TAGTATCAGCAGAGTTTGATCCTGGCTCAGAGTGAACGCTGGCGGCGTGCTTAACACATGCAAGTCGAACGATGAAGTCTTTGCTTGCAAAGACGGATTAGTGGCGCACGGGTGAGTAATGTATAGCTAACCTGCCCTTTAGTGGGGGACAACAGTTGGAAACGACTGCTAATACCCCATACTCCTTTTTACTCTAAGGTAAATTGGGAAAGATTTATTGCTAAAGGATGGGGCTGTATCGTATCAGCTAGTTGGTGAGGTAA
>F0OV55004IBK77
TAGTATCAGCAGAGTTTGATCCTGGCTCAGGATGAACGCTGGCGGCGTGCTTAACACATGTAAGTCGAACGGTGAAGCCCGTCTTTGACGGGCGGATCAGTGGCGAACGGGTGAGTAACACGTAGGTGACCTGCCCCAAAGAGGAGAACAACCCTGCGAAAGCGGGGCTAATACTCCGTGTGATCGGCGATTCGTTTCGTCGATTAAAGCTCCGGCGCTTTGGGAGGGGCCTGCGGCCCATCAGCTAGTTGGTAGGGTAATGGCCTACCAAGG
>F0OV55004JKJSZ
TAGTATCAGCAGAGTTTGATCCTGGCTCAGGATGAACGCTAGCGGTGCGCCTAACACATGCAAGTCGAGCGATATAGCGGCGAACGGGTGAGTAACACGTTGGAACCTGCCTCGAACTCAGGGATAGCCATCCGAAAGGATGATTAATACCGGATAGTCCCGAAAGGGTAAAGATTTTTCGGTTCGAGAGGGGCCTGCGGCCTATCAGCTAGTTGGTAAGGTAATGGCTTACCAAGGCTATGACGGGTAACTGGTGTGAGAG
>F0OV55004ILDLC
TAGTATCAGCAGAGTTTGATCCTGGCTCAGGATGAACGCTGGCGGCGTGCCTAACACATGCAAGTCGAACGGGAATCCCTGGACTCGTCTGGGGAGGAGAGTGGCGTACGGGTGAGCAACACGTAGCTGACCTACCCTGGAGAGGGGGATAACTATTGGAAACGATAGCTAAAACCCCATACGCTCTTGATAATTTGAAAGTCAAGAGGAAAACTCCGGTGCTCTGGGATGGGGCTGCGGTCCATCAGCTAGTTGGTGACGG
>F0OV55004IF1PX
TAGTATCAGCAGAGTTTGATCCTGGCTCAGGACGAACGCTGGCGGCGTGCCTAATACATGCAAGTCGAGCGAGCCCTTCGGGGCTAGCGGCGGACGGGTGAGTAACACGTGGGCAACCTGCCTGTAAGACTGGGATAACTCCGGGAAACCGGGGCTAATACCGGATAATTTCTTCGGTCGCATGACGGAAGAATAAAAGGCGGCGCAAGCTGTCACTTACAGATGGGCCCGCGGCGCATTAGCTAGTTGGTGAGGTAACGGCCCACCAAGG
>F0OV55004IZTFB
TAGTATCAGCAGAGTTTGATCCTGGCTCAGGACGAACGCTAGCGGCGGGCTTAATACATGCAAGTCGAACGGTAACAGTCCTTCGGGAGCTGACGAGTGGCGCACGGGTGCGTAACGCGTATGCAACCTACCTCTTACAGGTGAATACCCCAGAGAAATTTGGATTAATACACCATAGTATCTTAAATTCGCATGAATTAAAGATTAAAGTTTCGGCGGTAAGAGATGGGCATGCGTGACATTAGTTTGTTGGTGAGGTAACGG
>F0OV55004IIG6G
TAGTATCAGCAGAGTTTGATCCTGGCTCAGATTGAACGCTGGCGGCAGGCTTAACACATGCAAGTCGAGCGGTAACAGGGGAAGCTTGCTTCCCGCTGACGAGCGGCGGACGGGTGAGTAATGCATAGGAATCTGCCCAGTAGTTGGGGATAGCCCGGGGGAAAACCCGGATTAATACCGAATACGCCCTACGGGGAAGGCAGGGGATCTTCGGACCTTGCGCTATTGGATGAGCCTATGTCGGATTAGCTAGTTGGTGGGGTAAAGG
>F0OV55004I41NR
TAGTATCAGCAGAGTTTGATCCTGGCTCAGGACGAACGCTGGCGGCGTGCCTAATACATGCAAGTCGAGCGGACCGAAGGGAGCTTGCTCTTTTAGGTTAGCGGCGGACGGGTGAGTAACACGTGGGCAACCTGCCCTGCAGACTGGGATAACTTCGGGAAACCGGAGCTAATACCGGATAACACCGAAAACCGCATGGTTTTCGGTTGAAAGGCGGCTTTTAGCTGTCACTGCAGGATGGGGCCCGCGGCGCATTAGCTAGTTGGTGAGG
>F0OV55004JWBBF
TAGTATCAGCAGAGTTTGATCCTGGCTCAGAGTGAACGCTGGCGGCAGGCCTAACACATGCAAGTCGAGCGGCAGCGGGTCCTTCGGGATGCCGGCGAGCGGCGGACGGGTGAGTAAGGCATCGGAATCTACCCTGATGTGGGGGATAACGTAGGGAAACTTACGCTAATACCGCATACGACCTACGGGTGAAAGCGGGGGACCTTCGGGCCTCGCGCAGCAGGATGAGCCGATGTCCGATTAGCTAGTTGGTGGGGTAAAGG
>F0OV55004JRKVM
TAGTATCAGCAGAGTTTGATCCTGGCTCAGAACGAACGTTAGCGGCGTGCTTAACACATGCAAGTCGAACGAGAAAGTATCTTCGGATATGAGTATAGTGGCGCACGGGTGAGTAACACGTGGGTAACCTACCCTTTGGAGGGGGACAACATTTGGAAACGAATGCTAATACCGCATAAGTCAGCTTCGGCTGGGAAAGGTGGCTTCGGCTACCGCCAGAGGATGGGCCCGCGACCCATCAGCTAGTTGGTAAGGTAATGGCTTACCAAGG
>F0OV55004I1AG5
TAGTATCAGCAGAGTTTGATCCTGGCTCAGAACGAACGTTCGCGGCGCGCTTAACACATGCAAGTCGAACGAGAAAGCTCCTTCGGGAGTGAGTAAAGTGGCGCACGGGTGAGTAACACGTGGGTAATCTACCTATTGGTGGGGGACAACACCTTGAAAAGGGTGCTAATACCGCATAAGTCCGCTTCGGCGGGGAAAGGTGCTTCGGTATCGCCAGTAGATGAGCTCGCGTCCCATCAGCTTGTTGGTAGGGTAACGGCCTACCAAGGCTACGG
>F0OV55004IIOV2
TAGTATCAGCAGAGTTTGATCCTGGCTCAGGATGAACGCTAGCGGCGCGCTTAATGCATGTAAGTCGAGCGATGAAGCCCTTCGGGGCTATCAGCGGCAGACGGGTGAGTAACACGTGGATGACCTGCCCTCAAGTCTGGGATAACGGGTAGAAACATGCGCTAATACCGGATAGACTGTTGGGGTCGCAACCAGCAGTAAAGCTACGGTGCTTGAGGAGGGGTCCGCGGCCCATCAGCTAGTTGGTAGGG
>F0OV55004JNYOC
TAGTATCAGCAGAGTTTGATCCTGGCTCAGAACGAACGCTGGCGGCGCGTTTTAAGCATGCAAGTCGAGCGGCAAGGGCCTTCGGGCCCCTAGAGCGGCGGACGGGTGAGTAACACGTGGGTAACCTGCCCGGCAGTGGGGGATAACCCTGGGAAACTGGGGCTAATACCGCATACGGTCCGAGCCTCGCACGGGGCTTGGAAGAAAGGCCGTCCGATGGGGCGGTCGCTGCCGGAGGGGCCCGCGGCCCATCAGGTAGTTGGTGGGGTAACGGCCCACCAAGCCGACGACGGG
>F0OV55004H9Z3F
TAGTATCAGCAGAGTTTGATCCTGGCTCAGGACGAACGCTGGCGGCGTGCCTAATACATGCAAGTCGAGCGCGGGAAGCTTTTTGAAGCCTTCGGGTGGACGAAAGTGGAACGAGCGGCGAACGGGTGAGTAACACGTGGGCAACCTGCCTGTAAGACCGGGATAACTTCGGGAAACCGAAGCTAATACCGGATAGGATCCGAGACCGCATGGTTTTGGATGGAAAGATGGCTTTGGCTATTGCTTACAGATGGGCCCGCGGCGCATTAG
>F0OV55004IG1UX
TAGTATCAGCAGAGTTTGATCCTGGCTCAGAACGAACGCTGGCGGCGTGCTTAACACATGCAAGTCGAACGCGAAATTTTTCTTCGGAAAGAAAGTAGAGTGGCGCACGGGTGAGTAACGCGTAAGTAATCTACCCTGGTATCTGGGATAACCCACCGAAAGGTGTGCTAATACCGGATACGCTGAGCAATCAGGAAAGGTGGCCTCTTCATGAAAGCTACTGTACCAGGAGGAGCTTGCGTACCATTAGCTAGTTGGTAGGGTAA
>F0OV55004IVDK5
TAGTATCAGCAGAGTTTGATCCTGGCTCAGGATGAACGCTAGCGGCAGGCTTAACACATGCAAGTCGAGGGGCAGCATTGCAGCGATGCAGATGGCGACCGGCGCACGGGTGAGTAATGCATAGAAATCTGCCCGGTAGTGGGGGATAACCTGGGGAAACCCAGGCTAATACCGCATACGTCCTACGGGAGAAAGCAGGGGATCTTCGGACCTTGCGCTATCGGATGAGTCTATGTCGGATTAG
>F0OV55004JUI5P
TAGTATCAGCAGAGTTTGATCCTGGCTCAGATTGAACGCTGGCGGCATGCCTTACACATGCAAGTCGAACGGCAGCACGGGGCAACCTGGTGGCGAGTGGCGAACGGGTGAGTAATGCATCGGAACGTACCTTTCAGTGGGGGATAACGTAGCGAAAGTTACGCTAATACCGCATATTCTGTGAGCAGGAAAGCAGGGGATCGCAAGACCTTGCGCTGATTGAGCGGCCGATGTCAGATTAG
>F0OV55004H49QJ
TAGTATCAGCAGAGTTTGATCCTGGCTCAGAGTGAACGCTGGCGGCGTGCTTAACACATGCAAGTCGAACGATGAAGTCTTTGCTTGCAAAGACGGATTAGTGGCGCACGGGTGAGTAATGTATAGCTAACCTGCCCTTTAGTGGGGGACAACAGTTGGAAACGACTGCTAATACCCCATACTCCTTTTTACTCTAAGGTAAATTGGGAAAGATTTATTGCTAAAGGATGGGGCTGTATCGTATCAGCTAGTTGGTGAGGTAA
>F0OV55004IRXPS
TAGTATCAGCAGAGTTTGATCCTGGCTCAGATTGAACGCTGGCGGCAGGCCTAACACATGCAAGTCGAGCGGCAGCACGGGAAGCTTGCTTCCTGGTGGCGAGCGGCGGACGGGTGAGTAATGCATAGAAATCTGCCCGGTAGTGGGGGATAACCTGGGGAAACCCAGGCTAATACCGCATACGTCCTACGGGAGAAAGCAGGGGATCTTCGGACCTTGCGCTATCGGATGAGTCTATGTCGGATTAGCTTG
>F0OV55004JAT51
TAGTATCAGCAGAGTTTGATCCTGGCTCAGGATGAACGCTAGCGGCAGGCCTAATACATGCAAGTCGAACGGTAAGGCTCTTTCGGGAGTACACGAGTGGCGAACGGGTGCGTAACGCGTATGCAACCTACCTTTAACTGGAGGATAGCCCCGAGAAATCGGGATTAATACTTCATAATACTATGATCTGGCATCTTTTTATAGTTAAAGCTCCGGCGGTTAAAGATGGGCATGCGTGACATTAGTTTGTTGGTGAGGTAATAG
>F0OV55004IT5NI
TAGTATCAGCAGAGTTTGATCCTGGCTCAGGACGAACGCTGGCGGCGTGCCTAATACATGCAAGTCGAGCGGGGCTGTCTGCGTGAGGCCTTCGGGCGGATCGCAGGGAGCCCAGCGGCGAACGGGTGCGTAACACGTGGGCAACCTGCCCCGAGGACCGGGATAACTCCGGGAAACCGGAGCTAATACCGGATAGGACGGCGGACCGCATGGTCCGCCGTGGAAAGGCGGCGCGAGCTGCCACCTCGGGATGGGCCCGCGGCCCATTAG
>F0OV55004IQDIF
TAGTATCAGCAGAGTTTGATCCTGGCTCAGAGCGAACGCTAGCGGCGGGCTTAACACATGCAAGTCGAGCGAGGAGCTTCGGCTCCTAGCGGCGAACGGGTGAGTAACACGTAGGTAACGTGCCCTTTGGTGGGGAATAACCCAGGGAAACCTGGGCTAATACCGCATATCGCCCTTCGGGGTGAAAGCCTTCGGGTGCCAGAGGAGCGGCCTGCGTCCCATTATTTAATCCTTGTTGGTAGGGTAATGGCCTACCAAGGGTACGATGGGTAGCTGGT
>F0OV55004H2WK5
TAGTATCAGCAGAGTTTGATCCTGGCTCAGATTGAACGCTGGCGGAATGCTTTACACATGCAAGTCGAACGGGCTTGAGGGGCTTGCTCCTCAAGTTAGTGGCGAACGGGTGAGTAATGCATCGGAACGTACCCAGTCGTGGGGGAGAACGTAGCGAAAGTTACGCTAATACCGCATACGCCCTTTGGGGGAAAGCAGGGGATCGCAAGACCTTGCGCGATTGGAGCGGCCGATGTCTGATTAGCTAGTTGGTGGGGTAAAGG
>F0OV55004JACPE
TAGTATCAGCAGAGTTTGATCCTGGCTCAGGACGAACGCTGGCGGCGTGCTTAACACATGCAAGTCGAACGATGAACCTCCTTCGGGAGGGGATTAGTGGCGAACGGGTGAGTAACACGTGGGCAATCTGCCCTGCACTCTGGGACAAGCCCTGGAAACGGGGTCTAATACCGGATACGACCACTGAGGGCATCCTCGGTGGTGGAAAGCTCCGGCGGTGCAGGATGAGCCCGCGGCCTATCAGCTTGTTGGTGGGGTGA
>F0OV55004I47EI
TAGTATCAGCAGAGTTTGATCCTGGCTCAGAACGAACGCTGGCGGCGTGCCTAACACATGCAAGTCGTACGTGAAATCTTCCTTCGGGTTGAGAGTAAAGTGGCGCACGGGTGAGTAACGCGTGGGTAATCTACCCATGGGTTCGGGATAACCGGTCGAAAGGCTGGCTAATACCGGATAATGTCACCGTACACAAGTCCGGTGACCAAAGGGGGCGTAAGCTTCCGCCGATGGATGAGCCCGCGTACCATTAGCTAGTTGGTAGGGTAATGGCCT
>F0OV55004IORMG
TAGTATCAGCAGAGTTTGATCCTGGCTCAGGACGAACGCTGGCGGCGTGCCTAATACATGCAAGTCGAGCGAGCCCTTCGGGGCTAGCGGCGGACGGGTGAGTAACACGTGGGCAACCTGCCTGTAAGACTGGGATAACTCCGGGAAACCGGGGCTAATACCGGATAATTTCTTCGGTCGCATGACGGAAGAATAAAAGGCGGCGCAAGCTGTCACTTACAGATGGGCCCGCGGCGCATTAGCTAGTTGGTGAGGTAACGGCTCACCG
>F0OV55004IX13V
TAGTATCAGCAGAGTTTGATCCTGGCTCAGATTGAACGCTGGCGGCAGGCCTAACACATGCAAGTCGAGCGGCAGCACGGGAAGCTTGCTTCCTGGTGGCGAGCGGCGGACGGGTGAGTAATGCATAGAAATCTGCCCGGTAGTGGGGGATAACCTGGGGAAACCCAGGCTAATACCGCATACGTCCTACGGGAGAAAGCAGGGGATCTTCGGACCTTGCGCTATCGGATGAGTCTATGTCGGATTAG
>F0OV55004I9M71
TAGTATCAGCAGAGTTTGATCCTGGCTCAGGATAAACGCTGGCGGCATGCCTAATACATGCAAGTCGAACGGATCAGCTTAGGCTGGTTAGTGGCGAACGGGTGAGTAACACGTAAGTAACCCAACCTTCAGACGAGGATAACTGCTGGAAACGGTAGCTAATACTGGATAGGATTATCGATAGGATGATTGATAATTTAAAGGCGCTTTCGGGCGGTACTGGAGGAGGGGCTTGCGGCGCATTAGATAGTTGGTGAGGG
>F0OV55004I1YOP
TAGTATCAGCAGAGTTTGATCCTGGCTCAGAATGAACGCTGGCGGCGTGCCTAACACATGCAAGTCGAACGAGAAATCCCGGGCTTGCTCGGGAGAGTAAAGTGGCGCACGGGTGAGTAACGCGTGGGTAACCTGCCCTTGAATCTGGGATAACTTCGCGAAAGCGATGCTAATACCGGATATTGTTCACCGGACTCCGGTCTGATGAATGAAAGGTGACCTCTTCATGAAAGTTGCCGTTTGAGGAGGGGCTCGCGT
>F0OV55004JJ1TU
TAGTATCAGCAGAGTTTGATCCTGGCTCAGAACGAACGTTAGCGGCGCGCTTAACACATGCAAGTCGAACGAGAAAGCACCTTCGGGTGTGAGTAAAGTGGCGCACGGGTGAGTAACACGTGGGTTATCTACCCTCTGGCGGGGGATAACATCTCGAAAGGGGTGCTAATACCGCATAAGTCCACTTCGGTGGGGAAAGGCGGCTTCGGCTGTCACCAGAAGATGAGCCCGCGGCCCATCAGCTTGTTGGTAGGGTAATGGCCTACCAAGG
>F0OV55004I6SHE
TAGTATCAGCAGAGTTTGATCCTGGCTCAGAACGAACGCTGGCGGCGTGCTTAATACATGCAAGTCGAACGTGAAGCCTTGGCTTGCCAAGGTGGAAAGTGGCGAACGGGTGAGTAACACGTAAATAATCTACCTCTAAGTTTGGGATAACCTTGCCAACGCGGGGCTAATACCGGATGTGGTCACGAAAACGCATGTTTTTGTGATTAAAGATGCGAATCGCTTAGAGATGAGTTTGCGGCCCATTATGCTTGTTGGTAGGGTAACGG
>F0OV55004IOE6Q
TAGTATCAGCAGAGTTTGATCCTGGCTCAGAGCGAACGCTGGCGGCATGCTTAACACATGCAAGTCTCACGGGCAGCAATGTCAGTGGCGGACGGGTGAGTAACGCGTAGGAATCTGTCCTTGGGTGGGGGATAACTGTGGGAAACTACAGCTAATACCGCATGATACCTATGGGTCAAAGGCGCAAGTCGCCTAAGGAGGAGCCTGCGTACGATTAGCTAGTTGGTGGGGTAAAGGCCTACCAAGGCTACGA
>F0OV55004JG0G7
TAGTATCAGCAGAGTTTGATCCTGGCTCAGGATGAACGCTAGCGGGAGGCCTAACGCATGCAAGCCGAGCGGTATTGTTTCTTCGGAAATGAGAGAGCGGCGTACGGGTGCGTAACACGTGTGCAACCTGCCTTTATCTGGGGGATAGCCTTTCGAAAGGAAGATTAATACTCCATAATATATTGAACGGCATCGTTTAATATTGAAAGCTCCGGCGGATAGAGATGGGCACGCGCAAGATTAGCTAGTTGGTG
>F0OV55004IU6UZ
TAGTATCAGCAGAGTTTGATCCTGGCTCAGGACGAACGCTGGCGGCGTGGATTAGGCATGCAAGTCGAACGGTAGTACCCCTTCGGGGGTATGAGAGTGGCGAACGGGTGAGTAACGCGTAGGTGATCTACCTTCAGATGGGGGACAACCCAGGGAAACTTGGGCTAATACCGCATGTGGCTGTAAAGCTAAAGCCGGCCTCTATTTATAAGCTGGTGTCTGGAGATGAGCCTGCGTCTGATTAGCTAGTTGGTGGGGTAACG
>F0OV55004JX3NH
TAGTATCAGCAGAGTTTGATCCTGGCTCAGGATGAACGCTAGCGGGAGGCTTAACACATGCAAGTCGAGGGGTAGGGTAGCAATACCTGAGACCGGCGCACGGGTGAGTAACGCGTATGCAACCTGCCCTTTACAGGGGGATAGCCCATGGAAACGTGGATTAATACCCCATGGTACCATACCACGGCATCGTGGTTTGGTTAAAGTTACAGCGGTAAAGGATGGGCATGCGTGGCATTAGATTGTTGGCGGGGTAACGGCCACCAAGT
>F0OV55004IPQOW
TAGTATCAGCAGAGTTTGATCCTGGCTCAGAACGAACGCTGGCGGCAGGCTTAACACATGCAAGTCGAACGCCCCGCAAGGGGAGTGGCAGACGGGTGAGTAACACGTGGGGACATGCCCAAAGGTACGGAACAACTCCGGGAAACTGGAGCTAATACCGTATGTGTCCGCAAGGAGAAAGATTTATCGCCTTTGGATTGGCCCGCGTCGGATTAGCTAGTTGGTGGGGTAATGGCCTACCAAGGCGACGATCCGTAGCT
>F0OV55004JEXD4
TAGTATCAGCAGAGTTTGATCCTGGCTCAGGACGAACGCTGGCGGCGCGCTTAACACATGCAAGTCGAGCGAGAACCAGTCCTTCGGGACGTGGGGACGAGCGGCGAACGGGTGAGTAACACGTGGGTAATCTGCCCTCGATTCTGGGATAGCCCGGGGAAACCCGGATTAATACCGGATAGCCTCTCGAGCTTACGAGCTCGCGAGAAAAGGTAGCTTCGGCCTCCGATCGAGGATGAGTCCCGCGGCGGATTAGCTTGTTGGTGGGGTAA
>F0OV55004I227E
TAGTATCAGCAGAGTTTGATCCTGGCTCAGGACGAACGCTGACGGCGTGCCTAACACATGCAAGTCAAGGGGCCTTCGGGTCACTGGCGCACGGGTGAGTAACGCGTAGATAATCTGCCCCTATCTCTGACATAACTGCTGGAAACGGTAGCTAATATCAGATGAGGCCTACGGGTCAAAGTTTCGATGGATAGGGATGAGTCTGCGTCTGATTAGCTAGTTGGTAGTGTAATGGACTACCAAGGCG
>F0OV55004JZ53L
TAGTATCAGCAGAGTTTGATCCTGGCTCAGGACGAACGCTGGCGGCGTGCCTAATACATGCAAGTCGAGCGGACCGAAGGGAGCTTGCTCCTTTAGGTTAGCGGCGGACGGGTGAGTAACACGTGGGCAACCTGCCCTGCAGACTGGGATAACTTCGGGAAACCGGAGCTAATACCGGATAACACCGAAAACCGCATGGTTTTCGGTTGAAAGGCGGCTTTTAGCTGTCACTGCAGGGTGGGCCCGCGGCGCATTAGCTAGTTGGTGAGGTAACGG
>F0OV55004JER7Z
TAGTATCAGCAGAGTTTGATCCTGGCTCAGAACGAACGCTGGCGGCGTGCCTAACACATGCAAGTCGAACGCGAAAGTTTTCTTCGGAAAGCGAGTAGAGTGGCGCACGGGTGAGTAACACGTGGATAACCTGCCCTAGAGTCTGGGATAACACTTCGAAAGGGGTGCTAATACCGGATAAGCCCACGCCTTCTTCGGAAGAAGTGGGAAAAGATTTATTGCTCTAGGATGGGTCCGCGGTCCATTAGCTAGTTGGTGGGGTAATGGCCTACCAAGG
>F0OV55004IJFCZ
TAGTATCAGCAGAGTTTGATCCTGGCTCAGGACGAACGCTGGCGGCGTGCCTAACACATGCAAGTCGAGCGGACCGATGGGAGCTTGCTCCTTTAGGTTAGCGGCGGACGGGTGAGTAACACGTGGGCAACCTGCCCTGCAGACTGGGATAACTTCGGGAAACCGGAGCTAATACCGGATAACACCGAAAACCGCATGGTTTTCGGTTGAAAGGCGGCTTTTAGCTGTCACTGCAGGATGGGCCCGCGGCGCATTAGCTAGTTGGAG
>F0OV55004H8YOE
TAGTATCAGCAGAGTTTGATCCTGGCTCAGAACAAACGCTAGCGGCGTGCCTAACACATGCAAGTCAGACGAGAAAGTTCGCTTCGGCGAATGAGTAGAGTGGCGCACGGGTGAGTAACGCGTGGACAATCTGCCCTAGAGTTAGGAATAACCCACCGAAAGGTGGGCTAATACCCAATAATGCTATACTTCTTCGGGAGTATAGCCAAAGATGGCCTCTGTTTACAAGCTATCGCTCAAGGATGAGTTCGCG
>F0OV55004JF8G8
TAGTATCAGCAGAGTTTGATCCTGGCTCAGGACGAACGCTGGCGGCGTGCTTAACACATGCAAGTCTAGGGGAAAGTGGTCTTCGGATCGCAAGTATACTGGCGAACGGGTGAGTAACACGTAGGTAATCTACCTTCGAGATTGGGATAACGTCGAGAAATTGACGCTAATACCGAATGATGCCTCGGTAGTTAATATCGGGATGAAAGATGGGGATCTTCGGACCTATCGCTTGAAGATGAGCCTGCGT
>F0OV55004I43RK
TAGTATCAGCAGAGTTTGATCCTGGCTCAGATTGAACGCTGGCGGCATGCTTAACACATGCAAGTCGAACGGCAGCGGGACCTAGCTTGCTAGGTTGCCGGCGAGTGGCGGACGGGTGAGTAATGCATAGGAATCTGCCCGGTAGTGGGGGATAACGTGGGGAAACTCACGCTAATACCGCATACGACCTACGGGTGAAAGAGGGGGATCTTCGGACCTCTTGCTATCGGATGAGCCTATGTCCT
>F0OV55004IHRND
TAGTATCAGCAGAGTTTGATCCTGGCTCAGAACGAACGCTGGCGGCAGGCTTAACACATGCAAGTCGAACGCCCCGCAAGGGGAGTGGCAGACGGGTGAGTAACGCGTGGGAATCTACCCAATTCTACGGAACAACAGTTGGAAACGACTGCTAATACCGTATACGCCCTACGGGGGAAAGATTTATCGGAATTGGATGAGCCCGCGTTGGATTAGCTAGTTGGTGGGGTAAAGGCCTACCAAGGCGACGATCCATAGCTGA
>F0OV55004ITAQ4
TAGTATCAGCAGAGTTTGATCCTGGCTCAGGACGAACGCTGGCGGCGTGCCTAATACATGCAAGTCGAGCGGGGCTGTCTGCGTGAGGCCTTCGGGCGGATCGCAGGGGGCCCAGCGGCGAACGGGTGCGTAACACGTGGGCAACCTGCCCCGAGGACCGGGATAACTCCGGGAAACCGGAGCTAATACCGGATAGGACGGCGGACCGCATGGTCCGCCGTGGAAAGGCGGCGCGAGCTGCCACCTCGGGATGGGCCCGCGGCCCATTAG
>F0OV55004JBRZA
TAGTATCAGCAGAGTTTGATCCTGGCTCAGAATGAACGCTGGCGGCAGGCCTAACACATGCAAGTCGAACGAGGCCGCAAGGTCTAGTGGCGGACGGGTGAGTAACGCGTGGGAACGTGCCCCTTGGTACGGAATAGCCCCTGGAAACGGGGAGTAATACCGTATGTGGTCGAGAGACGAAAGATTTATCGCCAAGGGATCGGCCCGCGTTGGATTAGGTAGTTGGTGGGGTAATGGCCTACCAAGCCGACGATCCATAGCTGGTTTGAGAGGA
>F0OV55004I2EB2
TAGTATCAGCAGAGTTTGATCCTGGCTCAGGATGAACGCTAGCGGTGCGCCTAACACATGCAAGTCGAGCGATATAGCGGCGAACGGGTGAGTAACACGTTGGAACCTGCCTCGAACTCAGGGATAGCCATCCGAAAGGATGATTAATACCGGATAGTCCCGAAAGGGTAAAGATTTTTCGGTTCGAGAGGGGCCTGCGGCCTATCAGCTAGTTGGTAAGGTAATGGCTTACCAAGGCTATGACGGGTAACTGGTGTGAGAG
>F0OV55004IGVIO
TAGTATCAGCAGAGTTTGATCCTGGCTCAGGACGAACGCTGGCGGCGTGCCTAACACATGCAAGTCTACTCAGCAATGGGTGGCGAACGGGTGAGTAACGCGTAGACAATCTGCCCTTTAATCACGGATAACCTAGTGAAAACTGGACTAAAACGGGATGTGGTCGCGATATGGCATCATAAGCGATCAAAGACGTAGTCGTTAAAGGAGGAGTCTGCGTAACATTAGCTAGTTGGTAAGGTAACGGCTTACCAAGGCGACG
>F0OV55004I4B5E
TAGTATCAGCAGAGTTTGATCCTGGCTCAGAACGAACGCTGGCGGCGCGTTTTAAACATGCAAGTCGAACGAGAACCTCTGTGCTTGCACTGAGGGGACAGTGGCGAACGGGTGAGTAACACGTGAGTAATCTTCCTTCGAGTTCGGGACAACCATCCGAAAGGGTGGCTAATACCGGATAACATGGTAGCATCAAAGGTGGGGATCGTAAGACCTGCCGCTTGAAGATGAGCTCGCGGCCCATTAGCTAGTTGGTGGGGTAA
>F0OV55004I8NWM
TAGTATCAGCAGAGTTTGATCCTGGCTCAGGATGAACGCTGGCGGCGTGCTTAACACATGCAAGTCGAACGGAAAGGCTCCTGCTTGCAGGGGTACTCGAGTGGCGAACGGGTGAGTAACACGTGGGTGATCTGCCCTGCACTTCGGGATAAGCCTGGGAAACTGGGTCTAATACCGGATAGGACGATGGTTTGGATGCCATTGTGGAAAGTTTTTCGGTGTGGGATGAGCTCGCGGCCTATCAGCTTGTTGGTGGGG
>F0OV55004IFGB0
TAGTATCAGCAGAGTTTGATCCTGGCTCAGGATGAACGCTGGCGGCGTGCCTAACACATGCAAGTCGAGCGGGGTAAATTGAGTGGTTTTCCACGAGATTTACCCAGCGGCGGACGGGTGAGTAACACGTAGGCAACCTACCCACCACACGGGGATAGCCCTGGGAAACCGGGGGTAATACCCGATACCTTTACTGGTCGCATGGTTGGTAAAGAAAGCGATTTAGCGGTGGTGGATGGGCCTGCGGCCCATCAGCTAGTTGGCGGGGTAACGGCCCACCAAGGCG
>F0OV55004IZLRW
TAGTATCAGCAGAGTTTGATCCTGGCTCAGATTGAACGCTGGCGGCATGCTTTACACATGCAAGTCGAACGGGCTGGGGGCAACTCCAGTCAGTGGCGAACGGGTGAGTAATGCATCGGAACGTACCCCGTAGTGGGGGATAACGCCGGGAAACCGGCGCTAATACCGCATATGCTCTACGGAGGAAAGTGGGGGACCGCAAGGCCTCACGCTATGGGAGCGGCCGATGTCCGATTAGCTTGTTGGTGGGGTAATGGCTTACCAAGG
>F0OV55004H2O5P
TAGTATCAGCAGAGTTTGATCCTGGCTCAGGACGAACGCTGGCGGCGTGCCTAATACATGCAAGTCGAGCGGACCGAAGGGAGCTTGCTCCTTTAGGTTAGCGGCGGACGGGTGAGTAACACGTGGGCAACCTGCCCTGCAGACTGGGATAACAGTGGGAAACCGCTGCTAATACCGGATACGCTTTGTGGTTTACCTCAAGGGAAAGGCGGCCTCTGCTTGCAAGCTGCCACCTCGGGATGAGTCCGCGTCCCATTAGTCG
>F0OV55004I348D
TAGTATCAGCAGAGTTTGATCCTGGCTCAGGACGAACGCTGGCGGCGTGCCTAACGCATGCAAGTCGAGCGAGGGGAGGTCGCAAGACCGAACCTAGCGGCGAACGGGTGAGTAACACGTGGGTAATCTGCCTTTGAGACGGGGATAGCCCCGGGAAACTGGGGATAATACCGGATGTGATCCAGCTGACGGAGGTTAGTTGGAGGAAAGGCGCAAGCCGCTCATAGATGAGCCCGCGGCCCATTAGCTAGTTGGTAGGGTAAAGG
>F0OV55004I28SC
TAGTATCAGCAGAGTTTGATCCTGGCTCAGGACGAACGCTGGCGGCGTGCCTAATACATGCAAGTCGAGCGCGTGAAACTTACCGAAGCCTTCGGGCGGACGTAAGTGGAACGAGCGGCGGACGGGTGAGTAACACGTGGGCAGCCTGCCTGTAAGACCGGGATAACTTCGGGAAACCGGAGCTAATACCGGATAGGATTTCATCTCGCATGAGGTGAAATGGAAAGGTGGCTTCGGCTACCACTTACAGATGGGCCCGCGGCGCA
>F0OV55004H7J32
TAGTATCAGCAGAGTTTGATCCTGGCTCAGATTGAACGCTGGCGGCATGCTTAACACATGCAAGTCGAACGGCAGCGGGACCTAGCTTGCTAGGTTGCCGGCGAGTGGCGGACGGGTGAGTAATGCATAGGAATCTGCCCGGTAGTGGGGGATAACGTGGGGAAACTCACGCTAATACCGCATACGACCTACGGGTGAAAGAGGGGGATCTTCGGACCTCTTGCTATCGGATGAGCCTATGTCCTATCAG
>F0OV55004IWDBI
TAGTATCAGCAGAGTTTGATCCTGGCTCAGAACGAACGCTGGCGGCGTGCTTAACACATGCAAGTCGAACGCGAAAGGGACTTCGGTCCTGAGTAAAGTGGCGCACGGGTGAGTAACGCGTGGATAATCTACCCAATGATCCGGGATAACACTTCGAAAGGGGTGCTAATACCGGATAAGACCACGGGATCTACGGGTTCTGCGGTAAAAGGTGGGGACCTTCGGGCCTACCGTCATCGGATGAGTCCGCGTACCATTAGCTAGTTGGTGGGGTAATGG
>F0OV55004IYE12
TAGTATCAGCAGAGTTTGATCCTGGCTCAGATTGAACGCTGGCGGCATGCTTTACACATGCAAGTCGAACGGGGTGGTGGGGCAACCTGCCATTCAGTGGCGAACGGGTGAGTAATGCATCGGAACGTATCCCGTAGTGGGGGATAACGCCGCGAAAGCGGCGCTAATACCGCATATGCTCTACGGAGGAAAGTGGGGGACCGCAAGGCCTCACGCTATGGGAGCGGCCGATGTCCGATTAGCTTGTTGACGGGGTAA
>F0OV55004IBA7J
TAGTATCAGCAGAGTTTGATCCTGGCTCAGAACGAACGCTGGCGGCAGGCCTAACACATGCAAGTCGAGGGAGAAGCTACTTTCGGGTAGTGGAGACCGGCAGACGGGTGAGTAACACGTGGGAACATACCTAGTGGTGGGGGATAACAGTTGGAAACGACTGCTAATACCGCATACGCCCTTCGGGGGAAAGATTTATCGCCATTGGATTGGCCCGCGTTAGATTAGCTAGTTGGTAGGGTAACGGCCTACCAAGGCGACGATCTATAG
>F0OV55004IZZLD
TAGTATCAGCAGAGTTTGATCCTGGCTCAGAACGAACGCTGGCGGCGCGTTTTAAGCATGCAAGTCGAACGGTATACGGTCTTCGGACTGTAGAGAGTGGCGAACGGGTGAGTAACACGTAGATAATCTGCCTTGAAGTGGGGGATAGTCCATGGAAACATGGAGTAATACCGCATATGTCTTAGGATGAAAGTTCCAATTGGAACGCTTTGGGATGAGTCTGCGGCTCATTAGCTAGTTGGTGGGGTAAAGGCCTACCAAGG
>F0OV55004H63N7
TAGTATCAGCAGAGTTTGATCCTGGCTCAGAACGAACGCTGGTGGCGTGCCTTAAGCATGCAAGTCGAACGGCAGCACGGGCTTCGGCCTGGTGGCGAGTGGCGCACGGGTGCGTAACGCGTATGCAACCTACCTTATACAGGAGGATAGCCCATGGAAACGTGGATTAATACTCCATAGTATCATTAATCTGCATGGAATAATGATTAAAACTTCGGTGGTATAAGATGGGCATGCGTAGGATTAG
>F0OV55004IG3C3
TAGTATCAGCAGAGTTTGATCCTGGCTCAGATTGAACGCTAGCGGCATGCTTAACACATGCAAGTCGAACGGCAGCGGAGGAAAGCTTGCTTTCCTGCCGGCGAGTGGCGGACGGGTGAGTAATGCATGAGAATCTGCCCAGTAGCGGGGGACAACTTGGTGAAAACCAAGCTAATACCGCATACGCCCTACGGGGAAAGGCTTCGGCCACTATTGGATGAGCTCATGTCGGATTAGCTAGTTGGTAGGG
>F0OV55004JSKSD
TAGTATCAGCAGAGTTTGATCCTGGCTCAGAATGAACGCTGGCGGTAGGCTTAACACATGCAAGTCGGACGGAAACGATAGATTAGCTTGCTATTCTAGGCGTCGAGTGGCGGACGGGTGAGTAACGCGTGGGAATCTACCCTATAGTTGGGGACAACATATGGAAACGTATGCTAATACCGAATATGCTCTACGGAGTAAAGGAGCCCTCTTCTTGAAAGGTTTCGCTATAGGATGAGCCCGCGTAGGATTAGCTAGTTGG
>F0OV55004IDSL6
TAGTATCAGCAGAGTTTGATCCTGGCTCAGAACGAACGCTGGCGGCGTGCTTAACACATGCAAGTCGTACGAGAAAGTTTCCTTCGGGAGATGAGTAGAGTGGCGCACGGGTGAGTAACACGTGGATAATCTACCCGATGGACCGGGATAACACTTCGAAAGGGGTGCTAATACCGGATAAGCCCACAGGCTCTTCGGAGTTTGCGGGAAAAGGTGGGGACCTTCGGGCCTGCCGTCATTGGATGAGTCCGCGGCCCATTAGCTAGTTGGTAGGG
>F0OV55004IS72U
TAGTATCAGCAGAGTTTGATCCTGGCTCAGGATGAACGCTAGCGGCGCGCTTAATGCATGTAAGTCGAGCGATGAGTCTCTTCGGAGACATCAGCGGCAGACGGGTGAGTAACACGTGGATGACCTGCCCTCAAGACCGGGATAACGGGTGGAAACATGCGCTAATACCGGATAGGCTCTCGGGGTCGCAACCGGGAGTAAAGCTACGGTGCTTGAGGAGGGGTCCGCGGCCCATCAACTAGTTGGTAGGGTAACGG
>F0OV55004I1XW4
TAGTATCAGCAGAGTTTGATCCTGGCTCAGGACGAACGCTGGCGGCGTGCCTAATACATGCAAGTCGAGCGGATGAAGGGGAGCTTGCTCCCTGGATTCAGCGGCGGACGGGTGAGTAACACGTGGGCAACCTGCCTGGAAGACCGGGATAACTCGCGGAAACGCGAGCTAATACCGGATAGGTTCTTTCTCCGCATGGAGAAGGAAGGAAAGTCGGTTATGCCGACACTTCCAGATGGGCCCGCGGCGCATTAGCTTAGG
>F0OV55004JFSIZ
TAGTATCAGCAGAGTTTGATCCTGGCTCAGGATGAACGCTAGCGGCAGGCTTAACACATGCAAGTCGAGGGGCAGCATGGTCTTCGGACCGATGGCGACCGGCGCACGGGTGCGTAACGCGTATACAATCTACCTTTTACAGGGGCATAGCCCGGGGAAACCCGGATTAATATCCCATGGTATCATTTAGTGGCATCACTTGAATGATTAAAGTTTCGGCGGTAAAAGATGAGTATGCGTTCTATTAGCCAGATGG
>F0OV55004IKCVJ
TAGTATCAGCAGAGTTTGATCCTGGCTCAGGACGAACGCCGGCGGCGTGCCTAATACATGCAAGTCGAGCGCGTGAAGCTTACCGAAGCCTTCGGGCGGACGTAAGTGGAACGAGCGGCGAACGGGTGAGTAACACGTGGGCAACCTGCCTGTAAGACCGGGATAACTTCGGGAAACCGGAGCTAATACCGGATAGGATTTCACCTCGCATGAGGTGAAATGGAAAGGTGGCTTCGGCTACCACTTACAGATGGGCCCGCGGCGCATTAG
>F0OV55004I89Z8
TAGTATCAGCAGAGTTTGATCCTGGCTCAGGATAAACGCTGGCGGTGTGCTTTATGCATGCAAGTCGAACGGACTATTTTCGGATAGTTAGTGGCAGACGGGTGAGTAACACGTAAGTAACCTGTCCTTAAGTGGGGAATAACTCTGAGAAATCGGAGCTAATACCGCATGTGGTGATGATGGTAATGCGTCATCACTAAAGGTTTCGGCCGCTTATGGAGGGGCTTGCGCACGATTAGCTTGTTGGTGGGGTAAAGG
>F0OV55004IQH04
TAGTATCAGCAGAGTTTGATCCTGGCTCAGGACGAACGCTGGCGGCGTGCCTAATACATGCAAGTCGAGCGGGGCTTTCTGCGTGAGGCCTTCGGGCGGATCGCAGGGAGCCCAGCGGCGAACGGGTGAGTAACACGTGGGCAACCTGCCTGTAAGACCGGGATAACTTCGGGAAACCGGAGCTAATACCGGATAGGATTTCACCTCGCATGAGGTGAAATGGAAAGGTGGCTTTGGCTACCACTTACAGATGGGCCCGCGGCG
>F0OV55004JJXQF
TAGTATCAGCAGAGTTTGATCCTGGCTCAGAACGAACGCTGGCGGCAGGCCTAACACATGCAAGTCGAACGCTGCAGCAATGCAGAGTGGCAGACGGGTGAGTAACGCGTGGGAACCCTCCCAATGGTACGGAATAGCCCAGGGAAACTTGGGGTAATACCGTATAAGCCCCATGGGGGAAAGATTTATCGCCATTGGATGGGCCCGCGTCGGATTAGCTAGTTGGTGAGGTAATGGCTCACCAAGGCAACGATCCGTAG
>F0OV55004H8FBM
TAGTATCAGCAGAGTTTGATCCTGGCTCAGAACGAACGCTGGCGGCGTGCTTAACACATGCAAGTCGAACGCGAAAGGGACCTTCGGGTCCTGAGTAAAGTGGCGCACGGGTGAGTAACACGTGGATAATCTACCCGGTGATCTGGGATAACATTCCGAAAGGAGTGCTAATACCGGATAAGCCCACGGGCTCTTCGGAGCTTGCGGGAAAAGGTGGGGACCTTCGGGCCTACTGTCATTGGATGAGTCCGCGGCCCATTAGCTAGTTGGTAGGG
>F0OV55004IANI0
TAGTATCAGCAGAGTTTGATCCTGGCTCAGGATGAACGCTAGCGGGAGGCTTAACACATGCAAGTCGAGGGGCAGCACGAGGTAGCAATACTTTGGTGGCGACCGGCAGACGGGTGAGTAACGCGTATGTAACCTGCCCTGTACAGGGGGATAACCCGGAGAAATTCGGACTAATATCCCATGGTAATATTGGAAGGCATCTTCTGATATTTAAAGTTCCGGCGGTACAGGAGGGGCATGCGTAACATTGCTGTGGTAGGTAACGG
>F0OV55004JF6OX
TAGTATCAGCAGAGTTTGATCCTGGCTCAGAACGAACGCTGGCGGCGTGCCTAACACATGCGAGTCGTACGTGAAATCTTCCTTCGGGTTGAGAGTAAAGTGGCGCACGGGTGAGTAACGCGTGGGTAATCTACCCATGGGTTCGGGATAACCGGCCGAAAGGCTGGCTAATACCGGATAATGTCACCGTACACAAGTCCGGTGACCAAAGGGGGCGTAAGCTTCCGCCGATGGATGAGCCCGCGTACCATTAGCTAGTTGGTAGGGTAATGGCCT
>F0OV55004JD5VA
TAGTATCAGCAGAGTTTGATCCTGGCTCAGAACGAACGCTGGCGGCGTGCTTAACACATGCAAGTCGTACGAGAAAGTTTCCTTCGGGAGATGAGTAGAGTGGCGCACGGGTGAGTAACACGTGGATAATCTGCCCAATGGACCGGGATAACACTTCGAAAGGGGTGCTAATACCGGATAAGCCCACAGGCTCTTCGGAGCTTGCGGGAAAAGGTGGGGACCTTCGGGCCTGCCGTCATTGGATGAGTCCGCGGCCCATTAG
>F0OV55004I92K2
TAGTATCAGCAGAGTTTGATCCTGGCTCAGGACGAACGCTGGCGGCGTGCCTAACACATGCAAGTCGAGCGGGGACATTAGGAGAAGTAATTCACCTTTTGTTCTAGCGGCGGACGGGTGAGTAACGCGTGAGCAACCTGTCCTTGTCTGGGGGATAAGGAGCCGAAAGGCTCTCTAATACCGCATGAGACCACGGGATCACATGGTTCTGAGGTCAAAGGATTTCGGTCCGGACAGGGGTGGGCTCGCGTCTGATTAG
>F0OV55004IRCGS
TAGTATCAGCAGAGTTTGATCCTGGCTCAGGACGAACGCTGGCGGCGTGCCTAACACATGCAAGTCAAGGAGAAAGACTGGTTTCGGCCGGTCAAGTAAACTGGCGGACGGGTGAGTAACGCGTAGGCGACCTGCCCTTGTGTTTGGAATAACCCCGAGAAATTGGGGCTAATACCGAATGACGCATTGAGTATGCATGTACTTGATGTTAAAGGTGCTGCAAGGTACCGCACAGGGATGGGCCTGCGTTCCATTAGTTAGA
>F0OV55004H7YW0
TAGTATCAGCAGAGTTTGATCCTGGCTCAGGACGAACGCTGGCGGCGTGCCTAATACATGCAGGTCGAGCGCGGGAAGCTAACTGAATCCTTCGGGAGGACGTTAGTGGAACGAGCGGCGGACGGGTGAGTAACACGTGGGTAACCTGCCTGTAAGACTGGGATAACTCCGGGAAACCGGGGCTAATACCGGATAACACCTCGGATCGCATGATCCGAAGTTGAAAGATGGTTCTGCTATCACTTACAGATGGACCCGCGGCGCA
>F0OV55004IWGLN
TAGTATCAGCAGAGTTTGATCCTGGCTCAGGATGAACGCTAGCGGCAGGCCTAATACATGCAAGTCGAACGGTAAGGACCCGCTTGCGGGTCACACGAGTGGCGTACGGGTGCGTAACGCGTATGCAACCTACCTTCAACTGGAGCATAGCCCCGAGAAATCGGGACTAATACTCCATAACATCCAGCTTTCGCATGTTAGCTGGATTAAAGTCCCGACGGTTGAAGATGGGCATGCGTGACATTAGTTAGTTGG
>F0OV55004IH8NN
TAGTATCAGCAGAGTTTGATCCTGGCTCAGAACGAACGCTGGCGGCGCGTTTTAAGCATGCAAGTCGAACGGTAAAAGGGTGCTTGCACCCTTTGAGAGTGGCGAACGGGTGAGTAACACGTAGGTGATCTGCCCTTTGGTTGGGGATAGCCTGTGGAAACACAGGGTAATACCGAATAAGATCGGGACTCTTTGGAGATCCGATGAAAGCAGCTTCGGCTGCACCGAAGGATGAGCCTGCGGCTGATTAGCTTGTTGGG
>F0OV55004IGONO
TAGTATCAGCAGAGTTTGATCCTGGCTCAGGACGAACGCTGGCGGCGGGCCTAACACATGCAAGTCGTGGGAGAAGGTGAGTGCTTGCACTCACTGGAGACCGGCGGATGGGTGAGTAACGCGTAGGCAACCTGCCTTTGGACCGGGGATAACATCGCGAAAGCGGTGCTAATACCCGATGATGCAGCGGCCCCGCATGGGGACAGTTGTTAAAGCCTTCGGGCGGCCAAAGAGGGGCCTGCGTGCCATTAG
>F0OV55004JUUXC
TAGTATCAGCAGAGTTTGATCCTGGCTCAGGATGAACGGCGTAGCGGCAAGGCCTAACACGATGCAAGTCGTACGGTAACAGGGAAAAGCTTGCTTTTCCGCTGACGAGTGGCGCACGGGTGCGCAACGCGTATAGAACCTACCCTGTACAGGGGGATAGCCCATGGAAACGTGGATTAATACCCCGTGGAGACTTAAAGTGGCATCACTTTTAGTTTAAAGTTTCGGCGGTACGGGATGGCTATGCGTCCCATTAGTTAGTAGGTGAGGTGACGG
>F0OV55004JK2QR
TAGTATCAGCAGAGTTTGATCCTGGCTCAGGATGAACGCTAGCGACAGGCCTAACACATGCAAGTCGAACGGGATTTATCCTTCGGGGTAATGAGAGTGGCGCACGGGTGAGTAACGCGTATGCAACCTACCTGTAACTGGGGAATAGCTCCCTGAAAGGGGAATTAACACCGCATAAGACCACACTTTCGCATGGAAGAGTGGTAAAATATTTATAGGTTACAGATGGGCATGCGTGACATTAGTTTGTTGGTGAGGTAACGG
>F0OV55004IYV5E
TAGTATCAGCAGAGTTTGATCCTGGCTCAGATTGAACGCTGGCGGCATGCCTAACACATGCAAGTCGAACGGTAACAGGCCTTCGGGCGCTGACGAGTGGCGGACGGGTGAGTAGTGCATAGGAATCTGCCCAGTAGTGGGGGACAACTACCGGAAACGGTAGCTAATACCGCATACGTCCTACGGGAGAAAGTGGGGGACCTTCGGGCCTCACGCTATTGGATGAGCCTATGTCAGATTAGCTAGTTGGTAGGGTAAAGG
>F0OV55004JE3Y5
TAGTATCAGCAGAGTTTGATCCTGGCTCAGGGTGAACGCTGGCGGCGTGCTTGACACATGCAAGTCGAACGGTATGTGGCAACACATAGAGTGGCGAACGGGTGAGTAACACGTGGGAACGTACCTTCTGCAGGGGGATAACTGACCGAAAGGACAGCTAATACCGCATAAGACCGAGAGGAGAAAGGTGCAACAGCATCGGCAGAGGAGCGGCCCGCGGACCATCAGCTAGTTGGTGGGGTAAGAGCCT
>F0OV55004INNW7
TAGTATCAGCAGAGTTTGATCCTGGCTCAGAACGAACGCTGGCGGCGCGTTTTAAGCATGCAAGTCGAGGGAGAATCCGGTGCTTGCACTGGAGGGAACCGGCGAACGGGTGAGTAACACGTAGATAATCTGCCTTTAGGTTGGGGATAGCTCATGGAAACATGGGGTAATACCGAATGTGGTTCGATGTTCAAAAGGACATTGAAAGAAAGGAGCTTAGGCTTCGCCTGAAGATGAGTCTGCGTCTGATTAGGTAGTAGGG
>F0OV55004H9YME
TAGTATCAGCAGAGTTTGATCCTGGCTCAGGATGAACGCTGGCGGCGTGCCTAATACATGCAAGTCGAACGCACTAGTTTACTAGTGAGTGGCGAACGGGTGAGTAACACGTAGGTAACCTGCCCTTAAGACGAGGATAACCATTGGAAACGATGGCTAAGACTGGATAGGAATATTTGAGGCATCTTAAATATTTTAAAAGACCTAGCAATAGGTATGCTTAAGGAGGGGCCTGCGGCGCATTAGTTAGTTGGTGGGGTAGAAG
>F0OV55004I6DOA
TAGTATCAGCAGAGTTTGATCCTGGCTCAGGACGAACGCTGGCGGCGTGCTTAACACATGCAAGTCGAACGGAAAGGCCAGTGCTTGCACTGGTACTCGAGTGGCGAACGGGTGAGTAACACGTGGGTGATCTGCCTTGCACTCTGGGATAAGCTTGGAACTGGGTCTAATACCGGATATGAACTGCCTTCAGTGTGGTGGTTGGAAAGTTTTTCGGTGCAAGATGAGCTCGCGGCCTATCAGCTTGG
>F0OV55004IGUOE
TAGTATCAGCAGAGTTTGATCCTGGCTCAGAACGAACGCTGGCGGCGCGCTTAACACATGCAAGTCGAACGGGGCGTGATCCTTCGGGATGGCGTTCAGTGGCGGACGGGTGAGTAACGCGTGGGAACCTGCCCTGGGGTCTGGGACAACCGCGGGAAACTGCGGCTAATACCGGATGATGCCGTCTTTTGGCGGCCAAAGCTTTTGCGCCTTGGGATGGGCCCGCGTCCGATTAGCTGGTTGGTGGGGTAATGGCCCACCAAGGCATCGA
>F0OV55004I45NU
TAGTATCAGCAGAGTTTGATCCTGGCTCAGAATGAACGCTGGCGGCGTGCCTAACACATGCAAGTCGTACGAGAAAGGGGCTTCGGCCCTGAGTAGAGTGGCGCACGGGTGAGTAACGCGTGGGTAATCTACCCTTGGATTTGGAATAACTCCGCGAAAGTGGAGCTAATACCGGATAGTCTGGCTTTTAATAGAAGTCGGTAAAGGATGCCTCTGCATATGCGTTCGTCCGAGGATGAGCCCGCGTCTCATTAG
>F0OV55004I8IJY
TAGTATCAGCAGAGTTTGATCCTGGCTCAGGATGAACGCTGGCGGCGTGCCTAACACATGCAAGTCGAACGGGAAGCCTTGGATTCGTCTGAGGCGGAGAGTGGCGCACGGGTGAGTAACACGTAGCTGACCTGCCCCGGAGAGGAGGACAACCACTGGAAACGGTGGCTAATACTCCATACGTTCACCGTGATTAGAAAACGGTGAAGAAAGTTCCGGCGCTCTGGGATGGGGCTGCGGTCCATCAGCTAGTTGGTAGGG
>F0OV55004JFLQH
TAGTATCAGCAGAGTTTGATCCTGGCTCAGAACGAACGCTGGCGGCATGCCTAACACATGCAAGTCGAACGCCCTCTTCGGAGGGAGTGGCGCACGGGTGCGTAACGCGTAAGTAATCTACCCTGGTATCTGGGATAACCCACCGAAAGGTGTGCTAATACCGGATACGCTGAGTAATCAGGAAAGGTGGCCTCTTCATGAAAGCTACTGTACCAGGAGGAGCTTGCGTACCATTAGCTAGTTGGTAGGGTAATGGCCT
>F0OV55004JQIXD
TAGTATCAGCAGAGTTTGATCCTGGCTCAGGACGAACGCTGGCGGCGTGCCTAATACATGCAAGTCGAGCGGATCTTCATTAGCTTGCTTTTGAAGATCAGCGGCGGACGGGTGAGTAACGCGTAGGAATCTGCCTGGTAGTGGGGGACAACTCGGAGAAATCCGAGCTAATACCGCATACGCCCTACGGGGGAAAGCGGGGGATCCTGTTCTTCGGAATGGGACCTCGCGCTATCAGATGAGCCTGCGTTGGA
>F0OV55004IYUKL
TAGTATCAGCAGAGTTTGATCCTGGCTCAGAACGAACGCTGGCGGCAGGCCTAACACATGCAAGTCGTACGAGAAGGTAGCTTCGGTTACTGGAGAGTGGCGCACGGGTGAGTAACGCGTGGGGACCTACCTCTTAGTGGGGGATAACGGTTGGAAACGAGTGGTAATACCGTATACGCCCTCCGGGGGAAAGATTTATCGGCGAAAGATCGGCCCGCGTTAGATTAGGTAGTTGGTGGGGTAATGGCCTACCAAGCCTACGATCTATAGCT
>F0OV55004H999N
TAGTATCAGCAGAGTTTGATCCTGGCTCAGGATGAACGCTGGCGGCGTGGATAAGGCATGCAAGTCGAATGGGTTTAGGCCCATGGCAAACGGGTTAGTAACGCGTAGGAATTTTCCCCAAAGTCGTGAATAATCCGGAGAAATCCGGAATAATACACGATGTGCTCTACGGAGTAAAGATTTATCGCTTTGGGATAAGCCTGCGTCCTATCAGCTTGTTGGTGAGGTAATAGCTCACCAAGGCTATGACGGGTAGGGGGT
>F0OV55004I8BQD
TAGTATCAGCAGAGTTTGATCCTGGCTCAGGATGAACGCTAGCGGCAGGCTTAACACATGCAAGTCGAGGGGTAACAGGTGTAGCAATACATGCTGACGACCGGCGCACGGGTGAGTAACGCGTATGCAACCTACCTTTAACTGGGGGATAGCCCGGAGAAATTCGGATTAATACCCCATAATGTCCTGGATTCGCATGTTTTCAGGATTAAAGCTCCGGCGGTTAAAGATGGGCATGCGTGCCATTAGCTAGTTGG
>F0OV55004IHKGR
TAGTATCAGCAGAGTTTGATCCTGGCTCAGGATAAACGCTGGCGGCATGCCTAATACATGCAAGTCGAACGGATCAGCTTAGGCTGGTTAGTGGCGAAAGGGTGAGTAACACGTAAGTAACCCAACCTTCAGACGAGGATAACTGCTGGAAACGGTAGCTAATACTGGATAGGATTATCGATAGGATGATTGATAATTTAAAGGCGCTTTCGGGCGGTACTGGAGGAGGGGCTTGCGGCGCATTAGATAGTTGGTGAGG
>F0OV55004J053A
TAGTATCAGCAGAGTTTGATCCTGGCTCAGAATGAACGCTGGCGGCGTGCTTAACACATGCAAGTCGAACGATGAAGACACTAGCTTGCTAGGGTTGGATTAGTGGCGCACGGGTGAGTAATATATAGATAACGTGCCTCTTAGTCTGGGATAGCCATTGGAAACGATGATTAATACTAGATACTCCTTTTTATCATATGATAAATCGGGAAAGTTTTTTCGCTAAGAGATCGGTCTATATCGCA
>F0OV55004H879J
TAGTATCAGCAGAGTTTGATCCTGGCTCAGGATGAACGCTAGCGGGAGGCTTAACACATGCAAGTCGAACGGTAAGGTCCCTTCGGGGATACACGAGTGGCGCACGGGTGAGTAACGCGTATGCAACCTACCTTTTACAGGGGAATAGCCCAGAGAAATTTGGATTAATGCCCCATGGTTCTGTAATGTCGCATGGCATAACAGATAAAGTTACGGCGGTAAAAGATGGGCATGCGTGACATTAGCTAGTTGGCGGGGTAACGG
>F0OV55004IV3UG
TAGTATCAGCAGAGTTTGATCCTGGCTCAGGACGAACGCTGGCGGCGTGCCTAATACATGCAAGTCGAGCGCGGGAAGCTTTTTGAAGCCTTCGGGTGGACGAAAGTGGAACGAGCGGCGAACGGGTGAGTAACACGTGGGCAACCTGCCTGTAAGACCGGGATAACTTCGGGAAACCGAAGCTAATACCGGATAGGATCCGAGACCGCATGGTTTTGGATGGAAAGATGGCTTTGGCTATTGCTTACAGATGGGCCCGCGGCGCATTAG
>F0OV55004H50D3
TAGTATCAGCAGAGTTTGATCCTGGCTCAGATTGAACGCTGGCGGAATGCTTTACACATGCAAGTCGGGCGGCAGCATGGACTTCGGTCTGATGGCGAGCGGCGAACGGGTGAGTAATGCATCGGAACGTACCCAGTCGTGGGGGATAACTACGCGAAAGCGTAGCTAATACCGCATACGTCCTACGGGAGAAAGCAGGGGATCGCAAGACCTTGCGCGATTGGAGCGGCCGATGTCTGATTAG
>F0OV55004I8L7I
TAGTATCAGCAGAGTTTGATCCTGGCTCAGAACGAACGCTGGCGGCAGGCTTAACACATGCAAGTCGAACGAACTCTTCGGAGTTAGTGGCAGACGGGTGAGTAACGCGTGGGAACCTACCTTTAGGTACGGAACAACAGTTGGAAACGACTGCTAATACCGTATGTGCCCTATGGGGGAAAGATTTATCGCCTAAGGATGGGCCCGCGTTGGATTAGCTAGTTGGTGGGGTAAAGGCCTACCAAGGCGACGATCCATAGCTGGTCTGAGAGGA
>F0OV55004JYPOV
TAGTATCAGCAGAGTTTGATCCTGGCTCAGGACGAACGCTGGCGGCGTGCCTAATACATGCAAGTCGAGCGGGGCTGTCTGCGTGAGGCCTTCGGGCGGATCGCAGGGAGCCCAGCGGCGAACGGGTGCGTAACACGTGGGCAACCTGCCCCGAGGACCGGGATAACTCCGGGAAACCGGAGCTAATACCGGATAGGACGGCGGACCGCATGGTCCGCCGTGGAAAGGCGGCGCAAGCTGCCACCTCGGGATGGGCCCGCGGCCCATTAG
>F0OV55004ILIW5
TAGTATCAGCAGAGTTTGATCCTGGCTCAGGATGAACGCTAGCGGCAGGCCTAACACATGCAAGTCGAGGGGCAGCGGGGATAAGCTTGCTTATCCGCCGGCGACCGGCGCACGGGTGCGGAACGCGTATGGAACCTGCCCCTGTCAGGGGAATAGCCCAGGGAAACTTGGATTAATACCCCATAACATTGCGGAGAGGCATCTTTCTGCAATTAAAGCTCCGGCGGTTAAAGATGGGCATGCGTGCCATTAG
>F0OV55004ITN6B
TAGTATCAGCAGAGTTTGATCCTGGCTCAGAACGAACGCTGGCGGCGCGTTTTAAGCATGCAAGTCGCACGGTAAGGAGGACTTCGGTTCTCCCTAGAGTGGCGGACGGGTGAGTAACACGTGGACAACCTACCCTTTAGTTGGGGATAGCCCATGGAAACATGGGGTAATACCGAATACGACTAAGCTGACACAAGTGAGCTTAAGGAAAGGCGCTAAGGCGCCGCTGAGGGATGGGTCCGCGGTCCATTAGCTAGTTGGTGAGGTAACGGCT
>F0OV55004II0DT
TAGTATCAGCAGAGTTTGATCCTGGCTCAGGATGAACGCTAGCGGCAGGCCTAGCACATGCAAGTCGAGGGGCAGCACGATTGAGCTTGCTTAATTGGTGGCGACCGGCGCACGGGTGCGTAACGCGTATGCAACCTACCCTGTACTGAGGGATAGCCCGGAGAAATTCGGATTAATACCTCATAGTATCCCGACGTGGCATCACGATGGGATTAAAGGTTACGGTACAGGATGGGCATGCGTCCTA
>F0OV55004IUA3A
TAGTATCAGCAGAGTTTGATCCTGGCTCAGATTGAACGCTGGCGGCAGGCTTAACACATGCAAGTCGAGCGGGGAGATGTAGCTTGCTACATTTCCTAGCGGCGGACGGGTGAGTAATGCTTAGGAATCTGCCTATTAGTGGGGGACAACATCTCGAAAGGGATGCTAATACCGCATACGCCCTACGGGGGAAAGCAGGGGATCTTCGGACCTTGCGCTAATAGATGAGCCTAAGTCGGATTAGCTAGTTGGG
>F0OV55004IZ8JC
TAGTATCAGCAGAGTTTGATCCTGGCTCAGGATGAACGCTAGCGACAGGCCTAACACATGCAAGTCGAACGGGATTTATCCTTCGGGGTAATGAGAGTGGCGCACGGGTGAGTAACGCGTATGCAACCTACCTGTAACTGGGGAATAGCTCCCTGAAAGGGGAATTAACACCGCATAAGACCACACTTTCGCATGGAAGAGTGGTAAAATATTCATAGGTTACAGATGGGCATGCGTGACATTAGTTTGTTGGTGAGG
>F0OV55004H38Q6
TAGTATCAGCAGAGTTTGATCCTGGCTCAGGATGAACGCTAGCGGCAGGCCTAACACATGCAAGTCGAGGGGTAACAGGAGTAGCAATACTTGCTGACGACCGGCGCACGGGTGCGTAACGCGTATGCAACCTGCCCGTGACAGGGGGACAGCCCCGGGAAACCGGGATTAATACCCCGTAACGGGAAGCCCGGCATCGGGTTTCCCTGAAAGGAGCAATCCGGTCACGGCTGGGCATGCGTTGCATTAGCTAGTTGGCGGGGCAACGG
>F0OV55004I69YP
TAGTATCAGCAGAGTTTGATCCTGGCTCAGAACGAACGCTGGCGGCGCGTTTTAAGCATGCAAGTCGAACGGTATATAGTCTTCGGATTATAGAGAGTGGCGAACGGGTGAGTAACACGTAGATAATCTACCTTGAAGTGGGGGATAGTCCATGGAAACATGGAGTAATACCGCATATGTCTTTGGATGAAAGTTCCAATTGGAACGCTTTGAGATGAGTCTGCGGCTCATTAGCTTGTTGGTGGGGTAAAGGCCT
>F0OV55004I7292
TAGTATCAGCAGAGTTTGATCCTGGCTCAGGATAAACGCTGGTGGTGTGCTTTATGCATGCAAGTCGAACGAACTATTTCGGTAGTTAGTGGCAAACGGGTGAGTAACACGTAAGCAACCTGTCCTCAAGTGGGGAATAACTCTGAGAAATCGGAGTTAATACCGCATGTGAATCATCATCGCAAGGAGATGATTTAAAGCCTTCGGGCGCTTAAGGAGGGGCTTGCGCACGATTAGCTTGTTGGTGGGGTAACGGCCT
>F0OV55004H4KPY
TAGTATCAGCAGAGTTTGATCCTGGCTCAGATTGAACGCTGGCGGCATGCCTAACACATGCAAGTCGAACGGTAACAGGCCTTCGGGCGCTGACGAGTGGCGGACGGGTGAGTAATGCATAGGAATCTGCCCAGTAGTGGGGGACAACTACCGGAAACGGTAGCTAATACCGCATACGTCCTACGGGAGAAAGTGGGGGACCTTCGGGCCTCACGCTATTGGATGAGCCTATGTCAGATTAGCTAGTTGGTAGGGTAAAGG
>F0OV55004JFSGW
TAGTATCAGCAGAGTTTGATCCTGGCTCAGAACGAACGCTGGCGGCAGGCCTAACACATGCAAGTCGAGCGAGACCTTCGGGTCTAGCGGCGGACGGGTTAGTAACGCGTGGGAACGTACCCTTCACTACGGAATAGTCCCGGGAAACTGGGTTTAATACCGTATACGCCCTTCGGGGAAGAATTTCGGTGAGGGATCGGCCCGCGTTAGATTAGATAGTTGGTGGGGTAACGGCCTACCAAGTCTACGATCTATAGCTGGTTTTAGAGGATGATCAGCAACACTGGG
>F0OV55004IMXZL
TAGTATCAGCAGAGTTTGATCCTGGCTCAGAACGAACGCTGGCGGCGTGCTTAACACATGCAAGTCTACTCAGCAATGGGTGGCGAACGGGTGAGTAACGCGTAGACAATCTGCCCTTTAATCACGGATAACCTAGTGAAAACTGGACTAAAACGGGATGTGGTCGCGATATGGCATCATATGCGATCAAAGACGTAGTCGTTAAAGGAGGAGTCTGCGTAACATTAGCTAGTTGGTAAGGTAACGGCTTACCAAGGCG
>F0OV55004IFKEF
TAGTATCAGCAGAGTTTGATCCTGGCTCAGGACGAACGCTGGCGGCGTGCCTAACACATGCAAGTCAAGGAGAAAGACTGGTTTCGGCCGGTCAAGTAAACTGGCGGACGGGTGAGTAACGCGTAGGCGACCTGCCCTTGTGTTTGGAATAACCCCGAGAAATTGGGGCTAATACCGAATGACGCATTGAGTATGCATGTACTTGATGTTAAAGGTGCTGCAAGGTACCGCACAGGGATGGGCCTGCGTTCCATTAGTTAGAG
>F0OV55004JCWZP
TAGTATCAGCAGAGTTTGATCCTGGCTCAGGACGAACGCTGGCGGCGTGCCTAATACATGCAAGTCGAGCGGGGCTGTCTGCGTGAGGCCTTCGGGCGGATCGCAGGGAGCCCAGCGGCGAACGGGTGCGTAACACGTGGGCAACCTGCCCCGAGGACCGGGATAACTCCGGGAAACCGGAGCTAATACCGGATAGGACGGCGGACCGCATGGTCCGCCGTGGAAAGGCGGCGCGAGCTGCCACCTCGGGATGGGCCCGCGGCCCATTAG
>F0OV55004H6VMN
TAGTATCAGCAGAGTTTGATCCTGGCTCAGGACGAACGCTGGCGGCGTGGATTAGGCATGCAAGTCGAACGGTAGTACCCCTTCGGGGGTATGAGAGTGGCGAACGGGTGAGTAACGCGTAGGTGATCTACCTTCAGATGGGGGACAACCCAGGGAAACTTGGGCTAATACCGCATGTGGCTGTAAAGCTAAAGCCGGCCTCTATTTATAAGCTGGTGTCTGGAGATGAGCCTGCGTCTGATTAGCTAGTTGGTGGGGTAACGG
>F0OV55004JO5V3
TAGTATCAGCAGAGTTTGATCCTGGCTCAGAGCGAACGCTGGCGGCAGGCTTAACACATGCAAGTCGAGCGGGCGTAGCAATTCGTCAGCGGCAGACGGGTGAGTAACACGTGGGAACGTACCTTTTGGTTCGGAACAACTGAGGGAAACTTCAGCTAATACCGGATAAGCCCTAACGGGGAAAGATTTATCGCCGAAAGATCGGCCCGCGTCTGATTAGCTAGTTGGTGAGGTAATGGCTCACCAAGGCGACGATCAGTAG
>F0OV55004ILFHR
TAGTATCAGCAGAGTTTGATCCTGGCTCAGAACGAACGCTGGCGGCAGGCTTAACACATGCAAGTCGCGCGAAGTCTTCGGACTTAGCGGCGGACGGGTGAGTAACGCGTGGGAACGTGCCCTTCACTGCGGAATAGCCACTGGAAACGGTGAGTAATACCGCATACGCCCTTTGGGGGAAAGATTTATCGGTGAAGGATCGGCCCGCGTCTGATTAGGTAGTTGGTGGGGTAAAGGCCTACCAAGGCGACGATGGGTAGCT
>F0OV55004ISATA
TAGTATCAGCAGAGTTTGATCCTGGCTCAGAACGAACGCTGGCGGCGTGTCTTAAGCATGCAAGTCGGGCGGCAAGGCGGGGCAACCCGCCCTAGAGCGGCGGACTGGTGAGTAACACGTGGGTGATCTGCCCTTGGATTGGGGATAGCCATTAGAAATAGTGGGTAATACCGAATAAGTCTGCGAGGTTGCGACCTTGCGGGAAAGGCGCTACGGCGCCGTCCGAGGATGAGCCCGCGGCCCATTAGCTAGTTGGCGGGGT
>F0OV55004JD5ER
TAGTATCAGCAGAGTTTGATCCTGGCTCAGGATGAACGCTAGCGACAGGCCTAACACATGCAAGTCGAACGGGATTTATCCTTCGGGGTAATGAGAGTGGCGCACGGGTGAGTAACGCGTATGCAACCTACCTGTAACTGGGGAATAGCTCCCTGAAAGGGGAATTAACACCGCATAAGACCACACTTTCGCATGGAAGAGTGGTAAAATATTTATAGGTTACAGATGGGCATGCGTGACATTAGTTTGTTGGTGAGGTAACGG
>F0OV55004IMBE6
TAGTATCAGCAGAGTTTGATCCTGGCTCAGATTGAACGCTGGCGGCATGCTTTACACATGCAAGTCGAACGGCAGCACGGGTGCTTGCACCTGGTGGCGAGTGGCGAACGGGTGGGTAATACATCGGAACGTGCCCTATCGTGGGGGATAACGCAGCGAAAGCTGCGCTAATACCGCATACGCCCTGAGGGGGAAAGCGGGGGACCGTAAGGCCTCGCGCGATTGGAGCGGCCGATGTCTGATTAG
>F0OV55004H8Z3X
TAGTATCAGCAGAGTTTGATCCTGGCTCAGATTGAACGCTGGCGGCATGCTTAACACATGCAAGTCGAACGGTAACAGGCCTTCGGGCGCTGACGAGTGGCGGACGGGTGAGTAATACATGGGAATCTGCCCTTAGGTGGGGGATAACGTTGGGAAACTAACGCTAATACCGCATAACCTCTTTGGAGCAAAGCGTGGGATCTTCGGACCACGTGCCAAAGGATGAGCCCATGTCTGATTAGCTAGTTGGTGAGGTAACGG
>F0OV55004J19HA
TAGTATCAGCAGAGTTTGATCCTGGCTCAGGATGAACGCTAGCGGCAGGCCTAATACATGCAAGTCGAACGGTAAGGACCCGCTTGCGGGTCACACGAGTGGCGTACGGGTGCGTAACGCGTATGCAACCTACCTTCAACTGGAGCATAGCCCCGAGAAATCGGGATTAATACTCCATAACATCCAGCTTTCGCATGTTAGCTGGATTAAAGTCCCGACGGTTGAAGATGGGCATGCGTGACATTAGTTAGTTGG
>F0OV55004JD1GS
TAGTATCAGCAGAGTTTGATCCTGGCTCAGATTGAACGCTGGCGGCATGCTTAACACATGCAAGTCGAACGGCAGCACGGGTGCTTGCACCTGGTGGCGAGTGGCGGACGGGTGAGTAACGCGTGGGAATCTGCCCATCAGTGGGGGACAACTTGGGGAAACTCAAGCTAATACCGCATAATCTCTACGGAGTAAAGGCTTCGGCCGCTGATGGATGAGCCCGCGTTGGATTAGCTAGTTGGTAGGGTAAAGG
>F0OV55004IXVGY
TAGTATCAGCAGAGTTTGATCCTGGCTCAGGATGAACGCTGGCGGCGTGCCTAATACATGCAAGTCGAACGCACCATTTCGGTGGTGAGTGGCGAACGGGTGAGTAACACGTAGATAACCTGCCCTTAAGACGAGGATAACCATTGGAAACGATGGCTAAGACTGGATAGGAATATTAGAGGCATCTCTGATATTTTAAAAGACCTAGCAATAGGTATGCTTAAGGAGGGTCTGCGGCGCATTAGTTAGTTCGGTTGGGGG
>F0OV55004I8RFW
TAGTATCAGCAGAGTTTGATCCTGGCTCAGAATGAACGCTGGCGGCGTGCCTAACACATGCAAGTCGTACGAGAAAGGGGCTTCGGCCCTGAGTAGAGTGGCGCACGGGTGAGTAACGCGTGGGTAGTCTACCCTTGGATTTGGGATAACTCCGCGAAAGTGGAGCTAATACCGGATAGTCTGGCTTTAAATAAGAAGTCGGTAAAGGATGCCTCTGCATATGCATTCGTCCGAGGATGAGCCCGCGTCTCATTAG
>F0OV55004JG418
TAGTATCAGCAGAGTTTGATCCTGGCTCAGATTGAACGCTGGCGGCAGGCCTAACACATGCAAGTCGAGCGGCAGCACGGGGAGCTTGCTCCCTGGTGGCGAGCGGCGGACGGGTGAGTAATGCATAGGAATCTGCCCGGTAGTGGGGGATAACCTGGGGAAACCCAGGCTAATACCGCATACGTCCTACGGGAGAAAGCAGGGGACCTTCGGGCCTTGCGCTATCGGATGAGCCTATGTCGGATTAG
>F0OV55004JAR8X
TAGTATCAGCAGAGTTTGATCCTGGCTCAGGATGAACGCTAGCGGCAGGCCTAACACATGCAAGTCGAACGGTAAGGCTCCTTCGGGAGTACACGAGTGGCGCACGGGTGAGTAACGCGTATGCGACCTACCCTTAACCGGGGGATAGCCCGGAGAAATTCGGATTAATACCCCATAACATTGCGATACTGCATGGTATTACGATTAAAATTCCGGTGGTTAAGGATGGGCATGCGTGACATTAGCTAGTTGGTGAGGTAAGGGCT
>F0OV55004JD97I
TAGTATCAGCAGAGTTTGATCCTGGCTCAGAACGAACGCTGGCGGCGTGCTCAACGCATGCAAGTCGTACGAGAAAGTTTCCTTCGGGAGATGAGTAGAGTGGCGCACGGGTGAGTAACACGTGGATAATCTGCCCAATGGACCGGGATAACACTTCGAAAGGGGTGCTAATACCGGGTAAGCCCACGAGCTCTTCGGAGCACGCGGGAAAAGGTGGGGACCTTCGGGCCTGCCGTCATTGGATGAGTCCGCGGCCCATTAGCTAGG
>F0OV55004IARVE
TAGTATCAGCAGAGTTTGATCCTGGCTCAGAACAAACGCTAGCGGCGTGCCTAACACATGCAAGTCAGACGAGAAAGTTCGCTTCGGCGAATGAGTAGAGTGGCGCACGGGTGAGTAACGCGTGGACAATCTGCCCTAGAGTTAGGAATAACCCACCGAAAGGTGGGCTAATACCCAATAATGCTATACTTCTTCGGGAGTATAGCCAAAGATGGCCTCTGTTTACAAGCTATCGCTCAAGGATGAGTTCGCG
>F0OV55004ICXT9
TAGTATCAGCAGAGTTTGATCCTGGCTCAGGGTGAACGCTGGCGGCGTGCCTAACACATGCAAGTCGAGCGGAGATTTCTGGAGTACTTGTACAAAAGGGATCTTAGCGGCGGACGGGTGAGTAACACGTGAGCAATCTGCCTTTTACAGGGGAATAACACTGGGAAACCAGTGCTAATACCGCATAATGTCGCCGGGTGGCATCACCTGGTGACCAAAGGAGAAATCCGGTAAAAAGATGAGCTCGCGTCCGATTAGGTAG
>F0OV55004I51TS
TAGTATCAGCAGAGTTTGATCCTGGCTCAGGACGAACGCTGGCGGCGTGCCTAACACATGCAAGTCGAGCGGGGTAAATTGAGCGGTTTTCCACGAGATTTACCCAGCGGCGGACGGGTGAGTAACACGTAGGCAACCTACCCACCACACGGGGATAGCCCTGGGAAACCGGGGGTAATACCCGATACCTTTACTGGTCGCATGGCTGGTAAAGAAAGCGATTTAGCGGTGGTGGATGGGCCTGCGGCCCATCAGCTAGTTGGCGGGGTAACGGCCCACCAAGGCG
>F0OV55004IBLFH
TAGTATCAGCAGAGTTTGATCCTGGCTCAGGATGAACGCTGGCGGCGTGCCTAACACATGCAAGTCGAACGGGAACCCCTGGATTCGTCTGAGGGTGAGAGCGGCGAACGGGTGAGTAACACGTGGGTGACCTGCCCTGAAGACGGGGATAACCTCCGGAAACGGAAGCTAATACCCGATGTGCTCAGTGATTCGGTTCATTGAGTAAAGCACCGGTGCTTCAGGATGGACCCGCGGCCTATCAGCTAGTTGGTAGGGTAACGG
>F0OV55004JMWS2
TAGTATCAGCAGAGTTTGATCCTGGCTCAGAATGAACGCTGGCGGTAGGCTTAACACATGCAGGTCGGACGGAAACGATAGATTAGCTTGCTATTCTAGGCGTCGAGTGGCGGACGGGTGAGTAACGCGTGGGAATCTACCCTATAGTTGGGGACAACGATATGGAAACGTATGCTAATGCCGAATATGCTCTACGGAGTAAAGGAGCCCTCTTCTTGAAAGGTTTCGCCATAGGATGAGCCCGCGTAGGATTAG
>F0OV55004JGYBF
TAGTATCAGCAGAGTTTGATCCTGGCTCAGATTGAACGCTGGCGGCAGGCTTAACACATGCAAGTCGAGCGGTAACAGATCTAGCTTGCTAGATGCTGACGAGCGGCGGACGGGTGAGTAATGCATAGGAAACTGCCCAGTAGTGGGGGATAGCCCGGGGAAACCCGGATTAATACCGCGTACGCCCTTCGGGGGAAAGCAGGGGATCTTCGGACCTTGCGCTATTGGATGTGCCTATGTCGGATTAGCTAGTTGGG
>F0OV55004IT4JV
TAGTATCAGCAGAGTTTGATCCTGGCTCAGGACGAACGCTGGCGGCGTGCCTAATACATGCAAGTCGAGCGGGGCTTTCTGCGTGAGGCCTTCGGGCGGATCGCAGGGAGCCCAGCGGCGAACGGGTGCGTAACACGTGGGCAACCTGCCCCGAGGACCGGGATAACTCCGGGAAACCGGAGCTAATACCGGATAGGACGGCGGACCGCATGGTCCGCCGTGGAAAGGCGGCGCAAGCTGCCACCTCGGGATGGGCCCGCGGCCCATTAG
>F0OV55004IAY6Z
TAGTATCAGCAGAGTTTGATCCTGGCTCAGAACGAACGCTGGCGGCAGGCTTAACACATGCAAGTCGAGCGCCCCGCAAGGGGAGCGGCAGACGGGTGAGTAACGCGTGGGAATCTACCCATCTCTACGGAATAACTCAGGGAAACTTGTGCTAATACCGTATACGCCCTTCGGGGAAAGATTTATCGGAGATGGATGAGCCCGCGTTGGATTAGCTAGTTGGTGGGGTAAAGGCCTACCAAGGCGACGATCCATAGCTGGT
>F0OV55004IOCYI
TAGTATCAGCAGAGTTTGATCCTGGCTCAGATTGAACGCTGGCGGCAGGCCTAACACATGCAAGTCGAGCGGCAGCACGGGGAGCTTGCTCCCTGGTGGCGAGCGGCGGACGGGTGAGTAATGCATAGGAATCTGCCCGGTAGTGGGGGATAACCTGGGGAAACCCAGGCTAATACCGCATACGTCCTACGGGAGAAAGCAGGGGACCTTCGGGCCTTGCGCTATCGGATGAGCCTATGTCGGATTAGCTGGTTGG
>F0OV55004JNX7Q
TAGTATCAGCAGAGTTTGATCCTGGCTCAGGATGAACGCTGGCGGCGTGCTTAACACATGCAAGTCGAGCGCGATGTTGTGGAAACTCCTACGGGAGGCAGC
>F0OV55004H7KY5
TAGTATCAGCAGAGTTTGATCCTGGCTCAGGACGAACGCTGGCGGCGTGCCTAACACATGCAAGTCAAGGGGAAAGTGGGCTTCGGCCTGTGAGTATACTGGCGGACGGGTGAGTAACGCGTAGGCAACCTGCCCTTGTGACTGGAATAACCCACCGAAAGGCGGACTAATACCGGATAATATTTTGGATACGCATGTATTTAAAATCAAAGGTGCTGCAAAGTACCACACAAGGATGGGCCTGCGTTCCATTAGTTAGTTGGTAAGGTAACGG
>F0OV55004IXVXJ
TAGTATCAGCAGAGTTTGATCCTGGCTCAGGATGAACGCTAGCGGGAGGCTTAACACATGCAAGTCGAGGGGCATCACGAGGTAGCAATACTTTGGTGGCGACCGGCAGACGGGTGAGTAACGCGTATGCAACCTACCCTGTACAGGGGGATAACCCGGAGAAATTCGGACTAATATCCCATAATATTATTGGAAGGCATCTTTTAATAATTAAAGTTCCGGCGGTACGGGGTGGGCATGCGTAACATTAGCTAGTTGGTAAGGTAACGGCTTACCAAGG
>F0OV55004IFWWL
TAGTATCAGCAGAGTTTGATCCTGGCTCAGGATGAACGCTAGCGGTGCGCCTAACACATGCAAGTCGAGCGATATAGCGGCGAACGGGTGAGTAACACGTTGGAACCTGCCTCGAACTCAGGGATAGCCATCCGAAAGGATGATTAATACCGGATAGTCCCGAAAGGGTAAAGATTTTTCGGTTCGAGAGGGGCCTGCGGCCTATCAGCTAGTTGGTAAGGTAATGGCTTACCAAGGCTATGACGGGTAACTGGTGTGAGAG
>F0OV55004I1LT1
TAGTATCAGCAGAGTTTGATCCTGGCTCAGGACGAACGCTGGCGGCGTGCTTAACACATGCAAGTCAAGGAGAAAGCATTTTTCGGAATGCAAGTAAACTGGCGAACGGGTGAGTAACGCGTAGGTAACCTGCCTTTAAGATTGGGATAACACTGCTAACGCGGTGCTAATACCGGATGGAGCATAACGATCGCATGGTGGTTATGTTAAAGCGGGCTTCGGCTCGTGCTTAGAGATGGACCTGCGTCTCATTAG
>F0OV55004IAYYP
TAGTATCAGCAGAGTTTGATCCTGGCTCAGAATGAACGCTGGCGGCGTGCCTAACACATGCAAGTCGAACGAGAAATTTCCTGCTTGCAGGAGAGAGTAAAGTGGCGCACGGGTGAGTAACGCGTGGGTAACCTACCCTTGAATCGGGGATAACCTTGCGAAAGCGTTGTTAATACCGGATATTGTCCCAAGGACTATGGTTTTTGTGATGAAAGGTGACCTCTTCATGAAAGTTGCCGTTTAAGGATGGGCCCGCGTACCATTAGCTTGG
>F0OV55004H2S3M
TAGTATCAGCAGAGTTTGATCCTGGCTCAGGACGAACGCTAGCGGCGTGCTTAACACATGCAAGTCGAACGAGAAAGCTTCCTTCGGGAAGTAAGTAGAGTGGCGAACGGGTGAGTAACGCGTAGGTGATCTACCTTCAGATGGGGGACAACCCAGGGAAACTTGGGCTAATACCGCATGTGGCTGTAAAGCTAAAGCCGGCCTCTATTTATAAGCTGGTGTCTGGAGATGAGCCTGCGTCTGATTAGCTAGTTGGTGGGG
>F0OV55004H19IS
TAGTATCAGCAGAGTTTGATCCTGGCTCAGGACGAACGCTGGCGGCGTGCTTAACACATGCAAGTCAAGGAGAACGGGAATCTTCGGAATCCCTAGTAAACTGGCGCACGGGTGCGTAACACGTAGGCAACCTACCCTGGAGCGGGGAATAACATCGGGAAACCGGTGCTAATACCGCATGACATTCGAAGATCGCATGGTCATCGAATCAAAGACTTGTCACTCTAGGATGGGCCTGCGCCCTATTAGCTTGTTGG
>F0OV55004H68IL
TAGTATCAGCAGAGTTTGATCCTGGCTCAGAATGAACGCTGGCGGTAGGCTTAACACATGCAAGTCGGACGGAAACGATAGATTAGCTTGCTATTCTAGGCGTTGAGTGGCGGACGGGTGAGTAACGCGTGGGAATCTACCCTATAGTTGGGGACAACATATGGAAACGTACGCTAATACCGAATATGCTCTACGGAGTAAAGGAGCCCTCTTCTCGAAAGGTTTCGCTATAGGATGAGCCCGCGTAGGATTAGCTAGTTGGTAAGG
>F0OV55004INP7V
TAGTATCAGCAGAGTTTGATCCTGGCTCAGAACGAACGCTGGCGGCGTGCTTAACACATGCAAGTCGAACGTGAAAGGGACTTCGGTCCTGAGTAAAGTGGCGCACGGGTGAGTAACACGTGGATAATCTACCCGATGGACCGGGATAACACTTCGAAAGGGGTGCTAATACCGGATAAGCCCACAGGCTCTTTGGAGTTTGCGGGAAAAGGTGGGGACCTTCGGGCCTACTGTCATCGGATGAGTCCGCGGCCCATTAGCTAGTTGGTAGGGTAATGG
>F0OV55004I3XKG
TAGTATCAGCAGAGTTTGATCCTGGCTCAGAACGAACGCTGGCGGCAGGCTTTACACATGCAAGTCGAACGATCCCTTCGGGGATAGTGGCAGACGGGTGAGTAACGCGTGGGAATCTACCCAATTCTACGGAATAGCCTCGGGAAACTGGGATTAATACCGTATACGCCCTTCGGGGAAGATTATCGGAGTTGGATGAGCCCGCGTTAGATTAGATAGTTGGTGGGTAATGGCCTACCAAGTCTACGATCTATAGCT
>F0OV55004H8LTV
TAGTATCAGCAGAGTTTGATCCTGGCTCAGAACGAACGCTGGCGGCAGGCTTAACACATGCAAGTCGAGCGCCCCGCAAGGGGAGCGGCAGACGGGTGAGTAACGCGTGGGAATCTACCCAACCCTACGGAACAACTCCGGGAAACTGGAGCTAATACCGTATACGCCCTTTGGGGGAAAGATTTATCGGGGATGGATGAGCCCGCGTTGGATTAGCTAGTTGGTGGGGTAAAGGCCTACCAAGGCGACGATCCATAGCTGGTCTGAGAGG
>F0OV55004I0P6L
TAGTATCAGCAGAGTTTGATCCTGGCTCAGATTGAACGCTGGCGGCAGGCTTAACACATGCAAGTCGAGCGGAAACGATACCAGCTTGCTGGTAGGCGTCGAGCGGCGGACGGGTGAGTAATACTTAGGAATCTACCTAGTAGTGGGGGGTAGCTTGGGGAAACTCGAATTAATACCGCATACGACCTACGGGAGAAAGGGGGCAGTTTACTGCTCTCGCTATTAGATGAGCCTAAGTCGGATTAGCTAGATGGTGGGGTAAAGG
>F0OV55004H6F3S
TAGTATCAGCAGAGTTTGATCCTGGCTCAGATTGAACGCTGGCGGAATGCCTTACACATGCAAGTCGGGCGGCAGCATGGACTTCGGTCTGATGGCGAGCGGCGAACGGGTGAGTAATGCATCGGAACGTACCCAGTCGTGGGGGATAACTACGCGAAAGCGTAGCTAATACCGCATACGTCCTACGGGAGAAAGCAGGGGATCGCAAGACCTTGCGCGATTGGAGCGGCCGATGTCTGATTAG
>F0OV55004IBPGI
TAGTATCAGCAGAGTTTGATCCTGGCTCAGATTGAACGCTGGCGGCATGCCTTACACATGCAAGTCGAACGGTAACAGGTCTTCGGATGCTGACGAGTGGCGAACGGGTGAGTAATACATCGGAACGTGCCCGATCGTGGGGGATAACGAGGCGAAAGCTTTGCTAATACCGCATACGATCTACGGATGAAAGCGGGGGATCTTCGGACCTCGCGCGGACGGAGCGGCCGATGGCAGATTAGGTAGTTGGTGGGAA
>F0OV55004IR71G
TAGTATCAGCAGAGTTTGATCCTGGCTCAGGATAAACGCTGGCGGCGTGCCTTATGCATGCAAGTCGAACGGAAGGCCGGCTTCGGCCGGTCGAGAGTGGCGAACGGGTGAGTAACACGTAGGAACCTGTCCAGTCGTGGGGGACAACCCCGCGAAAGCGGGGCTAATACCGCATACGGTCTACGGACCAAAGCCTTCGGGCGCGACTGGAGGGGCCTGCGGCGGATTAGCTAGTTGGTAGGGTAACGGCCTACCAAGGCGACGATCCTATAGCGTGGTTG
>F0OV55004IUO5J
TAGTATCAGCAGAGTTTGATCCTGGCTCAGATTGAACGCTGGCGGAATGCTTTACACATGCAAGTCGGGCGGCAGCATGGACTTCGGTCTGATGGCGAGCGGCGAACGGGTGAGTAATGCATCGGAACGTACCCAGTCGTGGGGGATAACTACGCGAAAGCGTAGCTAATACCGCATACGTCCTACGGAGAAAGCAGGGGATCGCAAGACCTTGCGCGATTGGAGCGGCCGATGTCTGATTAG
>F0OV55004I9HHK
TAGTATCAGCAGAGTTTGATCCTGGCTCAGGATGAACGCTGGCGGCGTGCCTAATACATGCAAGTCGAACGGGAAGCTTGGAGCGATCTAAGCTGAGAGTGGCGCACGGGTGAGTAACACATGGCTGACCTGCCCTCCAGAGGGGGATAACGGCTGGAAACGGCCGCTAATACCCCATACGCTCCCTGAGGTTAGAGGCTTAGGGAGGAAAGCTATGGTGCTGGAGGAGGGGGCTGTGGCCCATCAG
>F0OV55004IWBCB
TAGTATCAGCAGAGTTTGATCCTGGCTCAGGACGAACGCTGGCGGCGTGCCTAATACATGCAAGTCGAGCGAGCCCTTCGGGGCTAGCGGCGGACGGGTGAGTAACACGTGGGCAACCTGCCTGTAAGACTGGGATAACTCCGGGAAACCGGGGCTAATACCGGATAATTTCTTCGGTCGCATGACGGAAGAATAAAAGGCGGCGCAAGCTGTCACTTACAGATGGGCCCGCGGCGCATTAGCTAGTTGGTGAGGTAACGGCTC
>F0OV55004H6EIB
TAGTATCAGCAGAGTTTGATCCTGGCTCAGGACGAACGCTGGCGGCGTGCCTAATACATGCAAGTCGAGCGAGCCCTTCGGGGCTAGCGGCGGACGGGTGAGTAACACGTGGGCAACCTGCCTGTAAGACTGGGATAACTCCGGGAAACCGGGGCTAATACCGGATAATTTCTTCGGTCGCATGACGGAAGAATAAAAGGCGGCGCAAGCTGTCACTTACAGATGGGCCCGCGGCGCATTAGCTAGTTGGTGAGGTAACGGCTC
>F0OV55004IZ5MY
TAGTATCAGCAGAGTTTGATCCTGGCTCAGGATGAACGCTAGCGGTGCGCCTAACACATGCAAGTCGAGCGATATAGCGGCGAACGGGTGAGTAACACGTTGGAACCTGCCTCGAACTCAGGGATAGCCATCCGAAAGGATGATTAATACCGGATAGTCCCGAAAGGGTAAAGATTTTTCGGTTCGAGAGGGGCCTGCGGCCTATCAGCTAGTTGGTAAGGTAATGGCTTACCAAGGCTATGACGGGTAACTGGTGTGAGAG
>F0OV55004IC18Y
TAGTATCAGCAGAGTTTGATCCTGGCTCAGAATGAACGCTGGCGGTAGGCTTAACACATGCAAGTCGGACGGAAACGATAGATTAGCTTGCTATTCTAGGCGTCGAGTGGCGGACGGGTGAGTAACGCGTGGGAATCTACCCTATAGTTGGGGACAACATATGGAAACGTATGCTAATACCGAATATGCTCTACGGAGTAAAGGAGCCCTCTTCTTGAAAGGTTTCGCTATAGGATGAGCCCGCGTAGGATTAGCTAGTTGG
>F0OV55004I8BBT
TAGTATCAGCAGAGTTTGATCCTGGCTCAGGACGAACGCTGGCGGCGTGCCTAATACATGCAAGTCGAGCGCGTGAAACTTACCGAAGCCTTCGGGCGGACGTAAGTGGAACGAGCGGCGGACGGGTGAGTAACACGTGGGCAACCTGCCTGTAAGACCGGGATAACTTCGGGAAACCGGAGCTAATACCGGATAGGATTTCATCTCGCATGAGGTGAAATGGAAAGGTGGCTTCGGCTACCACTTACAGATGGGCCCGCGGCGCATTAG
>F0OV55004JX4PL
TAGTATCAGCAGAGTTTGATCCTGGCTCAGGATAAACGCTGGCGGCATGCCTAATACATGCAAGTCGAACGAAGTGTACTTGTACACTTAGTGGCGAACGGGTGAGTAACACGTAAGGAACCGACCCTAGACACGAGGATAACTCTGGGAAACTGGAGCTAATACTGGATAGGACATAGAGACACAAGTAAAGATGTTTAAAGGCGCTTTCGGGCGCTGGTGTAGGAAGGTCTTGCGTCGCATTAGATAGTTGGAGGGGTAACGG
>F0OV55004JZMQI
TAGTATCAGCAGAGTTTGATCCTGGCTCAGAACGAACGCTGGCGGCATGCCTAACACATGCAAGTCGAACGAGACCTTCGGGTCTAGTGGCGCACGGGTGCGTAACGCGTGGGAATCTGCCCTTGGGTTCGGGATAACAGTTGGAAACGACTGCTAATACCGGATGATGACTTCGGTCCAAAGATTTATCGCCCAGGGATGAGCCCGCGTCGGATTAGCTAGTTGGTGAGGTAAAGGCTCACCAAGGCGACGATCCGCAG
>F0OV55004INY0V
TAGTATCAGCAGAGTTTGATCCTGGCTCAGAGCGAACGCTGGCGGCAGGCCTAACACATGCAAGTCGAGCGGGCACCTTCGGGTGTCAGCGGCAGACGGGTGAGTAACACGTGGGAACGTGCCCTTTGGTTCGGGACAACTCCGGGAAACTGGAGCTAATACCGGATAAGCCCTTCGGGGGAAAGATTTATCGCCAAAGGATCGGCCCGCGTCTGATTAGCTAGTTGGTGAGGTAACGGCTCACCAAGGCGACGATCAGTAGCTGGT
>F0OV55004I49Q3
TAGTATCAGCAGAGTTTGATCCTGGCTCAGATTGAACGCTGGCGGCAGGCTTAACACATGCAAGTCGGGCGGAAACGATGGGTGCTTGCACCCAGGCGTCGAGCGGCGAACGGGTGAGTAGCGCGTAGGAATCTACCTGGTAGAGGGGGATAGCCCGGGGAAACTCGGATTAATACCGCATACGCCCTACGGGGGAAAGCAGGGGATCTTTCGGGACCTTGCACTATCAGATGAGCCTGCGTCGGATTAGCTTGTTGGTGAGG
>F0OV55004I08IY
TAGTATCAGCAGAGTTTGATCCTGGCTCAGGATGAACGCTAGCGGCAGGCTTAACACATGCAAGTCGAGGGGTAACAGGGTAGCAATATCGCTGACGACCGGCGCACGGGTGAGTAACGCGTATGCAACCTTCCTTTAACTGGGGGATAGCCCGGAGAAATTCGGATTAATACCCCATAATATTCCGAAAACGCATGTTTTTGGAATTAAAGCTCCGGCGGTTAAAGATGGGCATGCGTACCATTAGCTTGTTGGTGAGGTAACAGCT
>F0OV55004I36L2
TAGTATCAGCAGAGTTTGATCCTGGCTCAGGATGAACGCTGGCGGCGTGCTTAACACATGCAAGTCGAACGATTAAGACCCTCTTCGGAGGGTGCATAAAGTGGCGAACGGGTGAGTAACACGTGGGGAACCTGCCCCTCTCTCTGGGACAACTCCGGGAAACCGGAGCTAATACCGGATATGAACTCCTGCCGCATGGTGGGGGTTGGAAAGTTTTTCGGTGCAGGATGAGCCCGCGGCCTATCAGCTTGTTGGTGGGGTAATGGCCT
>F0OV55004H5UEZ
TAGTATCAGCAGAGTTTGATCCTGGCTCAGGATGAACGCTGGCGGCATGCCTAATACATGCAAGTCGAACGAATTGACCTTCGGGTCAGTTAGTGGCGAACGGGTGAGTAACACATAGATAACCAACCCTAAAGACGAGGATAACCCGGGGAAACCTGGACTAATACTGGATAGGAGCTATTTTCAAAAGAGGATAGTTTTAAAGATGCCTTAAAGCATCGCTATAGGCTGGGACTGCGTCGCATTAGCTAGTTGGTGGAGTAACCGG
>F0OV55004IAQWU
TAGTATCAGCAGAGTTTGATCCTGGCTCAGGATGAACGCTAGCGGTGCGCCTAACACATGCAAGTCGAGCGATATAGCGGCGAACGGGTGAGTAACACGTTGGAACCTGCCTCGAACTCAGGGATAGCCATCCGAAAGGATGATTAATACCGGATAGTCCCGAAAGGGTAAAGATTTTTCGGTTCGAGAGGGGCCTGCGGCCTATCAGCTAGTTGGTAAGGTAATGGCTTACCAAGGCTATGACGGGTAACTGGTGTGAGAG
>F0OV55004JDM9E
TAGTATCAGCAGAGTTTGATCCTGGCTCAGATTGAACGCTGGCGGCAGGCCTAACACATGCAAGTCGAGCGGATGAGGGTAGCTTGCTACCTGATTCAGCGGCGGACGGGTGAGTAATGCCTAGGAATCTGCCCGATAGTGGGGGACAACGTTTCGAAAGGAACGCTAATACCGCATACGTCCTACGGGAGAAAGCAGGGGACCTTCGGGCCTTGCGCTATTGGAGCGGCCGATGTCGGATTAGCTAGTAGGTGGGGTAA
>F0OV55004IFBNL
TAGTATCAGCAGAGTTTGATCCTGGCTCAGGATGAACGCTAGCGGCAGGCTTAACACATGCAAGTCGAGGGGTAACAGGTGTAGCAATACATGCTGACGACCGGCGCACGGGTGAGTAACGCGTATGCAACCTACCTTTTACTGGAGGATAGCCCAAGGAAACTCGGATTAATACTCCATAATTTCCTGGATTCGCATGTTTCCAGGATTAAAGCTCCGGCGGTAAGAGATGGGCATGCGTACCATTAGTTAGTTGG
>F0OV55004IRLXQ
TAGTATCAGCAGAGTTTGATCCTGGCTCAGAACGAACGCTGGCGGCGTGCTTAACACATGCAAGTCGTACGTGAAAGGGACTTCGGTCCTGAGTAAAGTGGCGCACGGGTGAGTAACACGTGGATAATCTGCCCAATGGTCCGGGATAACACTTCGAAAGGGGTGCTAATACCGGGTAAGCCCACGAGCTCTTCGGAGCACGCGGGAAAAGGTGGGGACCTTCGGGCCTGCCGTCATTGGATGAGTCCGCGGCCCATTAGCTAGTTGGTGGGGTAAA
>F0OV55004I54C9
TAGTATCAGCAGAGTTTGATCCTGGCTCAGGACGAACGCTGGCGGCGTGCCTAATACATGCAAGTCGAACGGAGGTCGCCACGCGGATCTCTTCGGAGAGAAGCGTGGCCATACCTCAGTGGCGAACGGGTGCGTAACACGTGGGTAACCTGCCCCAGACACTGGGATAACTCCGGGAAACCGGGGCTAATACCGGATACTCTCAGCCGGCCGCATGATCGACTGAGGAAAGCTCCGGCGGTCTGGGATGGGCCCGCGGCCTA
>F0OV55004H4ZI5
TAGTATCAGCAGAGTTTGATCCTGGCTCAGATTGAACGCTGGCGGCAGGCCTAACACATGCAAGTCGAGCGGTAGCACAGAGAAGCTTGCTTCTTGGGTGACGAGCGGCGGACGGGTGAGTAACGCGTGGGAATCTACCTGGTAGTGGGGGACAACAGTCGGAAACGACTGCTAATACCGCATACGCCCTTCGGGGAAAGTGGGGGATCTTCGGACCTCACGCTATCAGATGAGCCCGCGTCGGATTAGCTTGTTGG
>F0OV55004JLST4
TAGTATCAGCAGAGTTTGATCCTGGCTCAGGACGAACGCTGGCGGCGTGCCTAATACATGCAAGTCGAGCGGACCGATGGGAGCTTGCTCCTTTAGGTTAGCGGCGGACGGGTGAGTAACACGTGGGCAACCTGCCCTGCAGACTGGGATAACTTCGGGAAACCGGAGCTAATACCGGATAACACCGAAAACCGCATGGTTTTCGGTTGAAAGGCGGCTTTTAGCTGTCACTGCAGGATAGGGCCCCGCGGCCGCATTAGCTTAGGTTGGGT
>F0OV55004J0EPA
TAGTATCAGCAGAGTTTGATCCTGGCTCAGATTGAACGCTGGCGGCATGCTTTACACATGCAAGTCGAACGGTAACAGGAGAAAGCTTGCTTTCTTGCTGACGAGTGGCGGACGGGTGAGTAATGTATCGGAACGTGCCCTGGAGTGGGGGATAACCAATCGAAAGGTTGGCTAATACCGCATACGATCTACGGATGAAAGGGGGGGACCTTCGGGCCTCCTGCTCCTGGAGCGGCCGATATCTGATTAGCTTGTTGG
>F0OV55004ITW7N
TAGTATCAGCAGAGTTTGATCCTGGCTCAGGATGAACGCTGGCGGCGTGCCTAACACATGCAAGTCGAGCGGACCGAAGGGAGCTTGCTCCTTTAGGTTAGCGGCGGACGGGTGAGTAACACGTGGGCAACCTGCCCTGCAAACTGGGATAACTTCGGGAAACCGCAGCTAATACCGGATAAGTCGGGAGGTTCGCATGAACCTTTCGGTAAAGGAGCTACGGTTCCGCTTACAGATGGGCCCGCGGCGCATTAGCTAGTTGGTGGGGTAACGG
>F0OV55004ISJKW
TAGTATCAGCAGAGTTTGATCCTGGCTCAGAATCAACGCTGGCGGCGTGCCTAATACATGCAAGTCGAACGAGAAAGCTGTCTTCGGACGGCAAGTACAGTGGCAAACGGGTGAGTAACGCGTGGGACATCTACCCTGATGAGGGGAATAACTCTCCGAAAGGAAAGCTAATACCGCATATACCGTGCAAACGGGAAGGCCTTCGGGCCGCATCAGGAGGAGCCCGCGTCCGATTAGCTAGTTGGTGAGGTAATGGCT
>F0OV55004JBE18
TAGTATCAGCAGAGTTTGATCCTGGCTCAGGATGAACGCTAGCGGCAGGCCTAACACATGCAAGTCGAGGGGTAACAGGAGTAGCAATACTTGCTGACGACCGGCGCACGGGTGAGTAACGCGTATGCAACCTACCCTTAACTGGGGAATAGCCCGAAGAAATTCGGATTAATGCCCCGTAATACTGTATTGAAGCATTTCAGTGCATTTAAAACTCCGGTGGTTAAGGATGGGCATGCGTGACATTAGCTAGTTGGTG
>F0OV55004IAEBA
TAGTATCAGCAGAGTTTGATCCTGGCTCAGGATGAACGCTAGCGGCAGGCCTAACACATGCAAGTCGAGGGGTAACAGGTAGAAAGCTTGCTTTCTATGCTGACGACCGGCGCACGGGTGAGTAACGCGTATGCAACCTACCTTTAACAGGAGAATAGCCCCGAGAAATAGGGATTAATGCTCCATACAATGTTTAGATCGCATGGTTTGAACATTAAAGCTCCGGCGGTTAAAGATGGGCATGCGTGACA
>F0OV55004ISEEG
TAGTATCAGCAGAGTTTGATCCTGGCTCAGAGTGAGCGCTGGCGGCGTGCCTAATGCATGCAAGTCGCACGGGAGCCCTTCGGGGTCGACCGTGGCGGACGGGTGAGGAACACGTGGCTAACCTGCCCAACAGTGGGGGATAACCTCGGGAAACCGAGGCTAATACCGCATACGCTCATCTCTGGGGACGGGGATGAGGAAAGGAGTAATCCGCTGATGGAGGGGGCTGCGGCCGATTAGCTAGTTGGTGGGGTAACGGCCTACCAAGG
>F0OV55004IC0KO
TAGTATCAGCAGAGTTTGATCCTGGCTCAGATTGAACGCTGGTGGAATGCTTTACACATGCAAGTCGAACGGGCTTGAGGGGCTTGCTCCTCAAGTTAGTGGCGAACGGGTGAGTAATGCATCGGAACGTACCCAGTCGTGGGGGATAACGTAGCGAAAGTTACGCTAATACCGCATACGTCCTACGGGAGAAAGCAGGGGATCGCAAGACCTTGCGCGATTGGAGCGGCCGATGTCTGATTAGCTAGTTGGTGGGGTAAAG
>F0OV55004IKL5M
TAGTATCAGCAGAGTTTGATCCTGGCTCAGGATGAACGCTGGCGGCGTGCTTAACACATGCAAGTCGAACGGAAAGGCTCCTGCTTGCAGGGGTACTCGAGTGGCGAACGGGTGAGTAACACGTGGGTGATCTGCCCTGCACTTCGGGATAAGCCTGGGAAACTGGGTCTAATACCGGATAGGACGATGGTTTGGATGCCATTGTGGAAAGTTTTTCGGTGTGGGATGAGCTCGCGGCCTATCAGCTTGTTGGTGGGG
>F0OV55004H3XFZ
TAGTATCAGCAGAGTTTGATCCTGGCTCAGAACGAACGCTGGCGGCGTGCCTAACACATGCAAGTCGAACGCGAAAGTCTTCTTCGGAAAGCGAGTAGAGTGGCGCACGGGTGAGTAACACGTGGATAACCTGCCCTAGAGTCTGGGATAACACTTCGAAAGGGTGCTAATACCGGATAAGCCCACGCCTTCTTCGGAAGAAGTGGGAAAAGATTTATTGCTCTAGGATGGGTCCGCGGTCCATTAGCTAGTTGGTGGGGTAATGGCCT
>F0OV55004IIFSY
TAGTATCAGCAGAGTTTGATCCTGGCTCAGAACGAACGTTAGCGGCGTGCTTAACACATGCAAGTCGAACGAGAAAGTATCTTCGGATATGAGTAGAGTGGCGCACGGGTGAGTAACACGTGGGTAACCTGCCCTTTGGAGGGGGACAACATCTGGAAACGGATGCTAATACCGCATAAGTCGTCTTCGGACGGGAAAGGTGGCTTCGGCTACCGCCAGAGGATGGGCCCGCGTCCCATCAGCTAGTTGGTAAGGTAACGGCTTACCAAGG
>F0OV55004I8QWM
TAGTATCAGCAGAGTTTGATCCTGGCTCAGGATGAACGTTGGCGGTGCGCTTTATGCATGCAAGTCGTACGAAATCATGGTTTTCGGATTATGGTTTAGTGGCGGACGGCTGAGTAACACGTAGGTAACTTGCCCACGAGTGGGGGATAACTTGCCGAAAGGTAAGCTAATACCGCATGGCATGGATCTGCATAAGTAGATTCATCAAAGCCGTAAGGCGCTTGTGGATGGGCCTGCGGCCGATTAGCTTG
>F0OV55004JAMK4
TAGTATCAGCAGAGTTTGATCCTGGCTCAGGATGAACGCTGGCGGCGTGCCTAACACATGTAAGTCGAACGGGAATCCCTGGACTCGTCTGGGGAGGAGAGTGGCGTACGGGTGAGTAACACGTAGCTGACCTACCCTGGAGAGGGGGATAACTATTGGAAACGATAGCTAAAACCCCATACGCTCTTGATAATTTGAAAGTCAAGAGGAAAACTCCGGTGCTCTGGGATGGGGCTGCGGTCCATCAGCCAGTTGGTGCGGTAAAAGCG
>F0OV55004IPAUJ
TAGTATCAGCAGAGTTTGATCCTGGCTCAGGACGAACGCTGGCGGCTTGCCTAACACATGCAAGTCGAGCGAAGTGCTTACAGCGGAATCCTTCGGGGTGAAGCAGTAAGTATCTTAGCGGCGGACGGGTGAGTAACGCGTGAGGAACCTGCCTTCCACAAGGGGATAGCCTCGGGAAACTGGGATTAATACCCTATGACACTTAAGTATCGCATGATACTTAGGTTAAAGCGTAAAGCGGTGGAAGATGGCCTCGCGTCCCA
>F0OV55004JF6HR
TAGTATCAGCAGAGTTTGATCCTGGCTCAGGATGAACGCTAGCGGGAGGCTTAACACATGCAAGTCGAGCGGCAGCACGGTTTTCGGACTGGTGGCGAGCGGCGCACGGGTGCGTAACGCGTATGCAACCTTCCTTATGCAGGGGGATAGCCCATGGAAACGTGGATTAATACCCCATATTATTTATGGATCGCATGGTTTATAGATGAAAGTTTTAATGGCATAAGATGGGCATGCGTCTGATTAG
>F0OV55004I42YO
TAGTATCAGCAGAGTTTGATCCTGGCTCAGAATGAACGCTGGCGGTAGGCTTAACACATGCAAGTCGGACGGAAACGGTAGATTAGCTTGCTATTCTAGGCGCCGAGTGGCGGACGGGTGAGTAACGCGTGGGAATCTACCCTATAGTTGGGGACAACATATGGAAACGTATGCTAATACCGAATATGCTCTACGGAGTAAAGGAGCCCTCTTCTTGAAAGGTTTCGCTATAGGATGAGCCCGCGTAGGATTAGCTAGTTGGTAAGG
>F0OV55004H8SMA
TAGTATCAGCAGAGTTTGATCCTGGCTCAGATTGAACGCTAGCGGGATGCTTTACACATGCAAGTCGAACGGCAGCGCGAGAGAGCTTGCTCTCTTGGCGGCGAGTGGCGGACGGGTGAGTAATATATCGGAACGTGCCCAGTAGCGGGGGATAACTACTCGAAAGAGTGGCTAATACCGCATACGCCCTACGGGGAAAGGGGGGAGTCGCAAGACCTCTCACTATTGGAGCGGCCGATATCGGATTAG
>F0OV55004H7V9N
TAGTATCAGCAGAGTTTGATCCTGGCTCAGAACGAACGTTAGCGGCGTGCTTAACACATGCAGGTCGAACGAGAAAGTATCTTCGGGTATGAGTAGAGTGGCGCACGGGTGAGTAACACGTGGGTAACCTGCCCTTTGGAGGGGGACAACATCTGGAAACGGTGGCTAATACCCCATACGCTCGGTGGTTCGTTCCACCGAGTAAATGCGCCTCTAACGAGGATAGCGCTTTGGGAGGGGCCTGCGGCCCATCAGGTAGTTGGTAGGGTAAAGGCCT
>F0OV55004JU5FJ
TAGTATCAGCAGAGTTTGATCCTGGCTCAGAACGAACGCTGGCGGCGTGCCTAACACATGCAAGTCGAACGCGAAAGTTTTCTTCGGAAGCGAGTAGAGTGGCGCACGGGTGAGTAACACGTGGATAACCTGCCCTAGAGTCTGGGATAACACTTCGAAAGGGGTGCTAATACCGGATAAGCCCACGCCTTCTTCGGAAGAAGTGGGAAAAGATTTATTGCTCTAGGATGGGTCCGCGGTCCATTAGCTAGTTGGTGGGGTAATGGCCTACCAAGG
>F0OV55004IMREU
TAGTATCAGCAGAGTTTGATCCTGGCTCAGATTGAACGCTGGCGGCATGCTTTACACATGCAAGTCGAACGGCAGCATAGGTGCTTGCACCTGATGGCGAGTGGCGAACGGGTGAGTAATGTATCGGAACGTATCCGGAAGTGGGGGATAGCTCGGCGAAAGCCGGATTAATACCGCATATGCCCTGAGGGGAAAGGGGGGGATCCGCAAGGACCTCTCGCTTTCGGAGCGGCCGATATCAGATTAG
>F0OV55004JC5MV
TAGTATCAGCAGAGTTTGATCCTGGCTCAGAACGAACGCTGGCGGCGTGCTTAACACATGCAAGTCATACGGGAAAGCTTACTTCGGTGAGCGAGTACAGTGGCGCACGGGTGAGTAACACGTGGGTAACCTACCCTCCGAACCGGGATAACATTTCGAAAGAGGTGCTAAGACCGGATACGTCCTTCGCTTCTTCGGCGGCGAAGGGAAAAGTAGGCCGTCTGCTTGCAAGCTATTATCGGTGGATGGCCGCGGCCGATAGTTGTTGTAGGG
>F0OV55004JJYK7
TAGTATCAGCAGAGTTTGATCCTGGCTCAGGATGAACGCTGGCGGCGTGCCTAATACATGCAAGTCGAACGCGAAGCCTGATTTCGATTAGGTGGAGAGTGGCGCACGGGTGAGTAACACGTAGCTGACCTGCCCTACAGAGGGGGACAACGACTGGAAACGGTTGCTAAGACCCCGTACGCTCATGGGGGTTAGAAGCCCATGAGGAAAGCTCCGGCGCTGAAGGAGGGGGCTGCGGCCCATCAGCTAGTTGGTAGGG
>F0OV55004JAR2G
TAGTATCAGCAGAGTTTGATCCTGGCTCAGGACGAACGCTGGCGGCGTGCCTAATACATGCAAGTCGAGCGGGGCTGTCTGCGTGAGGCCTTCGGGCGGATCGCAGGGAGCCCAGCGGCGAACGGGTGCGTAACACGTGGGCAACCTGCCCCGAGGACCGGGATAACTCCGGGAAACCGGAGCTAATACCGGATAGGACGGCGGACCGCATGGTCCGCCGTGGAAAGGCGGCGCGAGCTGCCACCTCGGGATGGGCCCGCGGCCCATTAG
>F0OV55004I9WIR
TAGTATCAGCAGAGTTTGATCCTGGCTCAGGACGAACGCTGGCGGCGTGCCTAATACATGCAAGTCGAGCGCGGGAAGCGTGCAGATCCCTTCGGGGTGACGCATGTGGAACGAGCGGCGAACGGGTGAGTAACACGTGGGCAACCTGCCTGTAAGACCGGGATAACTTCGGGAAACCGGAGCTAATACCGGATAACACCGAAAACCGCATGGTTTTCGGTTGAAAGGCGGCTTTTAGCTGTCACTGCAGGGTGGGCCCGCGGCGCATTAG
>F0OV55004H9O49
TAGTATCAGCAGAGTTTGATCCTGGCTCAGGATGAACGCTAGCGACAGGCCTAACACATGCAAGTCGAACGGGATTTATCCTTCGGGGTAATGAGAGTGGCGCACGGGTGAGTAACGCGTATGCAACCTACCTGTAACTGGGGAATAGCTCCCTGAAAGGGGAATTAACACCGCATAAGACCACACTTTCGCATGGAAGAGTGGTAAAATATTCATAGGTTACAGATGGGCATGCGTGACATTAGTTTGTTGGTGAGG
>F0OV55004I5S5M
TAGTATCAGCAGAGTTTGATCCTGGCTCAGGACGAACGCTGGCGGCGTGCCTAATACATGCAAGTCGAGCGGGGCTGTCTGCGTGAGGCCTTCGGGCGGATCGCAGGGAGCCCAGCGGCGAACGGGTGCGTAACACGTGGGCAACCTGCCCCGAGGACCGGGATAACTCCGGGAAACCGGAGCTAATACCGGATAGGACGGCGGACCGCATGGTCCGCCGTGGAAAGGCGGCGCAAGCTGCCACCTCGGGATGGGCCCGCGGCCCATTAG
>F0OV55004IGY8O
TAGTATCAGCAGAGTTTGATCCTGGCTCAGGACTAGCGCTGGCGGTGTGTCTTAGACATGCAAGTCGAGCGGGACTCCTGCTAGTAGCAATACCGGCTTGAGCCTAGCGGCGAACGGGTGAGTAATACAAGGGCAACCTGCCCTGAGGCAGGGCATAACTCGCCGAAAGGCGGGCTAATTCCCTGTGTGCTGCGGGCGAGGCATCTTGTCTTCAGTAAAGACGCCGAAAGGTGTCG
>F0OV55004IAR31
TAGTATCAGCAGAGTTTGATCCTGGCTCAGGACGAACGTTGGCGGCGTGCTTAACACATGCAAGTCTACTTGATTTTCCAGCTTGCTGGAAATGATGGTGGCGAACGGGTGAGTAACGCGTAGATAATCTGCCCTTTAGACCGGGATAAGCTTTGGAAACGGAGTCTAATACCGGATGCAGTCAATTGTGCGCATGTACAGCTGACTAAAGCACCAGATGCGCTAAAGGATGAGTCTGCGT
>F0OV55004IJA3C
TAGTATCAGCAGAGTTTGATCCTGGCTCAGGACGAACGCTGGCGGCGTGCCTAATACATGCAAGTCGAACGGGAAGCTTGGAGCGATCTAAGCTGAGAGTGGCGCACGGGTGAGTAACACATGGCTGACCTGCCCTCCAGAGGGGGATAACGGCTGGAAACGGCCGCTAATACCCCATACGCTCCCTGAGGTTAGAGGCTTAGGGAGGAAAGCTATGGTGCTGGAGGAGGGGGCTGTGGCCCATCAG
>F0OV55004JN5JJ
TAGTATCAGCAGAGTTTGATCCTGGCTCAGATTGAACGCTGGCGGCATGCCTAACACATGCAAGTCGAACGGCAGCAGCGAGAG
>F0OV55004IGY7U
TAGTATCAGCAGAGTTTGATCCTGGCTCAGGATGAACGCTGGCGGCGTGCCTAACACATGCAAGTCGCACGAGAACGCTTCAGCTTGCTGAAGCTAGTAAAGTGGCGCACGGGTGAGTATCGCGTGGGTAATCTATCCTTGAATCGGGGATAACGTTGCGAAAGCGACGCTAACACCGGATAACATCCCTTGGACCCTGGTCTTGGGGATCAAAGGTGGCCTCTCCATGGAAGCTACTGTTTGAGGGGGAGCCCG
>F0OV55004ICG5R
TAGTATCAGCAGAGTTTGATCCTGGCTCAGGACAACGCTGGCGGCGTGCCTAATACATGCAAGTCGAGCGCGGGAAGCTTTTTGAAGCCTTCGGGTGGACGAAAGTGGAACGAGCGGCGAACGGGTGAGTAACACGTGGGCAACCTGCCTGTAAGACCGGGATAACTTCGGGAAACCGAAGCTAATACCGGATAGGATCCGAGACCGCATGGTTTTGGATGGAAAGATGGCTTTGGCTATTGCTTACAGATGGGCCCGCGGCGCATTAG
>F0OV55004IHTNM
TAGTATCAGCAGAGTTTGATCCTGGCTCAGGATTAACGCTGGCGGCGTGCCTAACACATGTAAGTCGAACGATGATCTAGCCTATTTATAGGGTAGTGATTAGTGGCGAACGGGTGAGTAACACGTAGGTGACCTGCCCCAAAGAAAGGAATAACTCTGCGAAAGCGGAGCTAATACCTTATGTGGTCGGCTATTCGTTTAGTCGATTAAAGCTCAGGCGCTTTGGGAGGGGCTTGCGGCCCATCAGCTAGTTGGTAGGGTAATGG
>F0OV55004H5KQK
TAGTATCAGCAGAGTTTGATCCTGGCTCAGGATGAACGCTGGCGGCGTGCCTAATACATGCAAGTCGAACGGTGTATATGAGCAATCGTATACATAGTGGCGAACGGGTGAGTAACGCGTTGGTGACCTGCCCTAAAGCGGGGGACAACAGCTCGAAAGGGCTGCTAATACCCCATGCAGTTGAGAGAGATTAGAAACTTTCAACTAAAGGAGAAATCCACTTTAGGAGGGGCCTGCGTCCCATCAGCTAGTTGG
>F0OV55004IVB3E
TAGTATCAGCAGAGTTTGATCCTGGCTCAGAACTAACGCTAGCGGCGTGCCTAACACATGCAAGTCTTACGAGAAAGTCCCGTTCGCGGGATGAGTAAAGTGGCGCACGGGTGAGTAACGCGTGGATAATCTGCCCTTTAGTCTGGGATAACTTGTCAAAGATGGGCTAATACCAGATAATGCTTATCTGTTTAGACGGATAAGCCGAAGGTGGCCTCTATTTATAAGCTACTGCTAAAGGATGAGTTCGCGTACCA
>F0OV55004IB7HT
TAGTATCAGCAGAGTTTGATCCTGGCTCAGAATGAACGCTGGCGGCGTGCTTAACACATGCAGGTCGAACGGTAGCAGAAGAGAGCTTGCTTTCTTGCTGACGAGTGGCGCACGGGTGAGTAATATATAGTTAACGTGCCTCTTAGCCTGGGATAGCCACTGGAAACGGTGATTAATACTGGATACTCCTGATCATTTAATGTGATCAGGGAAAGGTTTTTCGCTAAGAGATCGGACTATATTG
>F0OV55004JXCL9
TAGTATCAGCAGAGTTTGATCCTGGCTCAGAATGAACGCTGGCGGTAGGCTTAACACATGCAAGTCGGACGGAAACGATAGATTAGCTTGCTATTCTAGGCGTCGAGTGGCGGACGGGTGAGTAACGCGTGGGAATCTACCCTATAGTTGGGGACAACATATGGAAACGTATGCTAATACCGAATATGCTCTACGGAGTAAAGGTAGCCCCTCTTCTTGAAAGGTTTCGCTATAGGGATGAGCCCGCGTAGGATTAGCTAGTTGG
>F0OV55004ITI8U
TAGTATCAGCAGAGTTTGATCCTGGCTCAGGATGAACGCTAGCGGTGCGCCTAACACATGCAAGTCGAGCGATATAGCGGCGAACGGGTGAGTAACACGTTGGAACCTGCCTCGAACTCAGGGATAGCCATCCGAAAGGATGATTAATACCGGATAGTCCCGAAAGGGTAAAGATTTTTCGGTTCGAGAGGGGCCTGCGGCCTATCAGCTAGTTGGTAAGGTAATGGCTTACCAAGGCTATGACGGGTAACTGGTGTGAGAG
>F0OV55004H5NXX
TAGTATCAGCAGAGTTTGATCCTGGCTCAGGACGAACGCTGGCGGCGTGCCTAACACATGCAAGTCGAGCGGGGTAAATTGAGTGGTTTTCCACGAGATTTACCCAGCGGCGGACGGGTGAGTAACACGTAGGCAACCTACCCACCACACGGGGATAGCCCTGGGAAACCGGGGGTAATACCCGATACCTTTACTGGTCGCATGGCTGGTAAAGAAAGCGATTTAGCGGTGGTGGATGGGCCTGCGGCCCATCAGCTAGTTGGCGGGGTAACGGCTCACCAAGG
>F0OV55004H9AW9
TAGTATCAGCAGAGTTTGATCCTGGCTCAGAACGAACGCTGGCGGCAGGCCTAACACATGCAAGTCGAGCGAGATCTTCGGATCTAGCGGCGGACGGGTGAGTAACGCGTGGGAACGTACCCTCTTCTGCGGGATAGCCACTGGAAACGGTGAGTAATACCGCATACGCCCTTCGGGGAAAGATTTATCGGAGGAGGATCGGCCCGCGTTGGATTAGGTAGTTGGTGGGGTAATGGCCTACCAAGCCTACGATCCATAGCTGGT
>F0OV55004H8KVP
TAGTATCAGCAGAGTTTGATCCTGGCTCAGGATGAACGCTGGCGGCGTGCCTAATACATGCAAGTCGAACGCACTAGTTTACTAGTGAGTGGCGAACGGGTGAGTAACACGTAGGTAACCTGCCCTTAAGACGAGGATAACCATTGGAAACGATGGCTAAGACTGGATAGGAATATTTAAGGCATCTTAAATATTTTAAAAGACCTAGCAATAGGTATGCTTAAGGAGGGGCCTGCGGCGCATTAGTTAGTTGGTGAGGTGAGAG
>F0OV55004JILI8
TAGTATCAGCAGAGTTTGATCCTGGCTCAGAACGAACGCTGGCGGCGTGCTTAACACATGCAAGTCGTACGAGAAAGTTTCCTTCGGGAGATGAGTAGAGTGGCGCACGGGTGAGTAACACGTGGATAATCTGCCCAATGGACCGGGATAACACTTCGAAAGGGGTGCTAATACCGGATAAGCCCACAGGCTCTTCGGAGCTTGCGGGAAAAGGTGGGGACCTTCGGGCCTGCCGTCATTGGATGAGTCCGCGGCCCATTAG
>F0OV55004H82YM
TAGTATCAGCAGAGTTTGATCCTGGCTCAGAACTAACGCTAGCGGCGTGCCTAACACATGCAAGTCATACGAGAAAGTTCGCTTCGGCGGATGAGTACAGTGGCGAACGGGTGAGTAACGCGTGGATAATCTGCCCTTGAGTTGGGAATAACCCACCGAAAGGTGGGCTAATACCGAATAATGCTGGTTTACTCCGGTATTCCAGCCAAAGATGGCCTCTATTTATAAGCTATCGCCCAAGGATGAGTTCGCGTACCATTAG
>F0OV55004IWEHR
TAGTATCAGCAGAGTTTGATCCTGGCTCAGGATGAACGCTAGCGGGAGGCTTAACACATGCAAGTCGAGGGGCAGCACGAGGTAGCAATACTTTGGTGGCGACCGGCAGACGGGTGAGTAACGCGTATGTAACCTGCCCTGTACAGGGGGATAACCCGGAGAAATTCGGACTAATATCCCATGGTAATATTGGAAGGCATCTTCTGATATTTAAAGTTCCGGCGGTACAGGAGGGGCATGCGTAACATTAGCTGGTTGGTAAGGTAACGG
>F0OV55004IPD7U
TAGTATCAGCAGAGTTTGATCCTGGCTCAGGACGAACGCTGGCGGCGTGCCTAATACATGCAAGTCGAGCGGACCGAAGGGAGCTTGCTCCTTTAGGTTAGCGGCGGACGGGTGAGTAACACGTGGGCAACCTGCCCTGCAGACTGGGATAACTTCGGGAAACCGGAGCTAATACCGGATAACACCGAAAACCGCATGGTTTTCGGTTGAAAGGCGGCTTTTAGCTGTCACTGCAGGATGGGCCCGCGGCGCATTAGCTAGTTGGTGAGG
>F0OV55004IFKPH
TAGTATCAGCAGAGTTTGATCCTGGCTCAGATTGAACGCTGGCGGCATGCCTAACACATGCAAGTCGAACGGCAGCGCGAGAGAGCTTGCTCTCTTGGCGGCGAGTGGCGGACGGGTGAGTAATGCATGGGAATCTGCCTCGTAGTGGGGGATAACCCGGGGAAACTCGGACTAATACCGCATACGCTCTACGGAGGAAAGTGGGGGATCTTCGGACCTCACGCTATGAGATGAGCCCATGTCCG
>F0OV55004IWRIQ
TAGTATCAGCAGAGTTTGATCCTGGCTCAGAGCGAACGCTGGCGGCGTGCTTAACACATGCAAGTCGAACGAACCGCAAGGTTAGTGGCGAAAGGGTGAGTAATACATAGATAACCTGCCCCTGGGTCGGGGATAACGGGAAGAAATTTCCGCTAATACCCGATGGGACCACACTGTCACCTGGCAGAGTGGTGAAAACTCCGGTGCCCATGGAGGGATCTGTGTCCTATCAGCTAGTTGGTGAGGTAACGGCTCACCAAGG
>F0OV55004I6D9M
TAGTATCAGCAGAGTTTGATCCTGGCTCAGAACGAACGCTGGCGGCAGGCCTAACACATGCAAGTCGAGCGGGACCTTCGGGTCTAGCGGCGGACGGGTGAGTAATGCGTGGGAATATGCCCTTCTCTACGGAATAGCCTCGGGAAACTGGGAGTAATACCGTATACGCCCCTTGGGGGAAAGATTTATCGGGGAAGGATTAGCCCGCGTTGGATTAGGTAGTTGGTGGGGTAACGGCTCACCAAGGCGACGATGCGTAGCCGACCTGAGAGGGTGACCGG
>F0OV55004IIIG6
TAGTATCAGCAGAGTTTGATCCTGGCTCAGATTGAACGCTGGCGGCATGCCTAACACATGCAAGTCGAACGAGATCACCTCGGTGGTCTAGTGGCGGACGGGTGAGTAATACATGGGAGTCTGCCTTTTAGTGGAGGATAACGTAGGGAAACTTACGCTAATACTGCATACGCTCTACGGAGGAAAGGGGGGGATCGCAAGACCTCTCGCTAAAAGATGAGCCCATGTCTGATTAGCTAGTTGGTGGGGTAAAGG
>F0OV55004JNTDX
TAGTATCAGCAGAGTTTGATCCTGGCTCAGAGCGAACGCTGGCGGCAGGTCTAACACATGCAAGTCGAGCGCCCCGCAAGGGGAGCGGCGGACGGGTGAGTAACACGTGGGAACGTGCCCTTCGGTTCGGGATAACTCAGGGAAACTTGAGCTAACACCGGATACGCCCCTCGGGGGAAAGGTTACGCCGTTGGAGCGGCCCGCGTCGGATTAGCTTGTTGGTGGGGTAACGGCCCACCAAGGCGACGATCCGTAGCTGGTCTGA
>F0OV55004IRUBX
TAGTATCAGCAGAGTTTGATCCTGGCTCAGGATGAACGCTAGCGGCAGGCTTAACACATGCAAGTCGAGGGGCAGCATGGTCTTCGGACCGATGGCGACCGGCGCACGGGTGAGTAACGCGTATGCAACCTTCCTTTAACAGGAGAATAGCCCCCGGAAACGGGGATTAATGCTCCATAGCAATTATTTGCCACCTGACAGATAATTTAAAGTTCCGACGGTTAAAGATGGGCATGCGTGGCATTAGCCAGTTGGCGGGG
>F0OV55004JHEY7
TAGTATCAGCAGAGTTTGATCCTGGCTCAGGACGAACGCTGGCGGCGTGCCTAATACATGCAAGTCGAACGGAGGTCGCCATGCGGATCTCTTCGGAGAGAAGCGTGGCCATACCTCAGTGGCGAACGGGTGAGTAACACGTGGGTAACCTGCCTGTAAGTCGGGGATAACTGCGGGAAACCGCAGCTAATACCGGATAAGTCGGGAGGTTCGCATGAACCTTTCGGTAAAGGAGCTACGGTTCCGCTTACAGATGGGCCCGCGGCG
>F0OV55004I7T0M
TAGTATCAGCAGAGTTTGATCCTGGCTCAGAACAAACGCTAGCGGCGTGCCTAACACATGCAAGTCAGACGAGAAAGTTCGCTTCGGCGAATGAGTAGAGTGGCGCACGGGTGAGTAACGCGTGGACAATCTGCCCTAGAGTTAGGAATAACCCACCGAAAGGTGGGCTAATACCCAATAATGCTATACTTCTTCGGGAGTATAGCCAAAGATGGCCTCTGTTTACAAGCTATCGCTCAAGGATGAGTTCGCG
>F0OV55004JBOHS
TAGTATCAGCAGAGTTTGATCCTGGCTCAGAACGAACGCTGGCGGCAGGCTTAACACATGCAAGTCGAACGGAAACGATGGTAGCTTGCTACCAGGCGTCGAGTGGCGGACGGGTGAGTAATGCATGGGAATCTGCCTATCAGTGGGGGATAACTTGGGGAAACTCAAGCTAATACCGCATATTCTCTGAGGAGGAAAGGCTTCGGCCGCTGATAGATGAGCCCATGTCGGATTAGCTAGTTGGTAAGGG
>F0OV55004IHA2R
TAGTATCAGCAGAGTTTGATCCTGGCTCAGAACGAACGCTGGCGGCGTGGATAAGGCATGCAAGTCGAGCGCGGAAGCTCCTTCGGGAGCGAGTAGAGCGGCGAAAGGGCGAGGAATACATTTCTACGTACCCCGAGGTCAGGGATAGCCCAGGGAAACCTGGAATAATACCTGATGTGGTCTGAAAAGATCAAAGGCTTGCCGCCTCGGGAGCGGGGAATTTCCTATCAGGTTGTTGGTGGGGTAACGGCCCACCAAGCCGAAGACGGGTAGCGGG
>F0OV55004H22JX
TAGTATCAGCAGAGTTTGATCCTGGCTCAGGATGAACGCTAGCGGCAGGCCTAACACATGCAAGTCGAGGGGTAACAGGTAGAAAGCTTGCTTTCTATGCTGACGACCGGCGCACGGGTGAGTAACGCGTATGCAACCTACCTTTAACAGGAGAATAGCCCCGAGAAATCGGGATTAATGCTCCATACAATGTTTAGATCGCATGGTTTGAACATTAAAGCTCCGGCGGTTAAAGATGGGCATGCGTGACA
>F0OV55004JLPTM
TAGTATCAGCAGAGTTTGATCCTGGCTCAGGATGAACGCTAGCGACAGGCCTAACACATGCAAGTCGAGGGGTAACATGAGAGCTTGCTCTTGATGACGACCGGCGCACGGGTGAGTAACGCGTATGCAACCTTCCTTTAACAGGAGAATAGCCCCCGGAAACGGGGATTAATGCTCCATAGCAATTATTTGCCACCTGACAGATAATTTAAAGTTCCGACGGTTAAAGATGGGCATGCGTGACATTAGCCAGG
>F0OV55004JM08U
TAGTATCAGCAGAGTTTGATCCTGGCTCAGGACGAACGCTGGCGGCGTGCTTAATGCATGCAAGTCGAACGAGGCCCCAACGATGGGTAACCATTGCGGGGTCCTAGTGGCGAACGGGTGAGTAACACGTGAGGAACCTGCCCCGGAGTCCGGAATAGCCCAGGGAAACCTGGATTAATGCCGGATACCCTCGACCGGTCGCATGTCTGGTCGAGGAAAGGTCCGCCGCTCCGGGATGGCCTCGCGGCCTATCAGCTTGTTGGTGAGGTAACGG
>F0OV55004JLP1P
TAGTATCAGCAGAGTTTGATCCTGGCTCAGAACGAACGCTGGCGGCAGGCCTAACACATGCAAGTCGAGCGAGACCTTCGGGTCTAGCGGCGGACGGGTGAGTAACGCGTGGGAACGTGCCCTTCTCTACGGAATAGCCTCGGGAAACTGAGAGTAATACCGTATACGCCCTTCGGGGAAAGATTTATCGGAGAGGGATCGGCCCGCGTTGGATTAGGTAGTTGGTGGGGTAATGGCCTACCAAGCCGACGATCCATAGCTGGTTTGAGAGG
>F0OV55004H5AM2
TAGTATCAGCAGAGTTTGATCCTGGCTCAGATTGAACGCTGGCGGCAGGCCTAACACATGCAAGTCGAGCGGATGAGGGGAGCTTGCTCCCTGATTCAGCGGCGGACGGGTGAGTAATGCCTAGGAATCTGCCCGATAGTGGGGGACAACGTTTCGAAAGGAACGCTAATACCGCATACGTCCTACGGGAGAAAGCAGGGGGACCTTCGGGCCTTGCGCGATCGGATGAGCCTAGGTCGGATTAGCTAGTTGGTGGGGTAAAGG
>F0OV55004JVSOA
TAGTATCAGCAGAGTTTGATCCTGGCTCAGGATGAACGCTGGCGGCGTGCCTAACACATGCAAGTCGAGCGATAAACAGTGGATGGAATTCTTCGGAAGGAAAGAAACTGTTGAAAGCGGCGGACGGGTGAGTAACGCGTGGGCAACCTGCCCTATACAGGGGGATAGCCACTGGAAACGGTGATTAATACCCCATGACACCTTAACCTCGCATGAGGAGAGGGTCAAAGATTATATCGGTATAGGATGGGCCCGCGT
>F0OV55004IF2VS
TAGTATCAGCAGAGTTTGATCCTGGCTCAGGATTAACGCTGGCGGCGTGCCTAACACATGCAAGTCGAGCGGGGTAAATTGAGTGGTTTTCCACGAGATTTACCCAGCGGCGGACGGGTGAGTAACACGTAGGCAACCTACCCACCACACGGGGATAGCCCTGGGAAACCGGGGGTAATACCCGATACCTTTACTGGTCGCATGGCTGGTAAAGAAAGCGATTTAGCGGTGGTGGATGGGCCTGCGGCCCATCAGCTAGTTGGCGGGGTAACGGCCCACCAAGGCG
>F0OV55004JCPPY
TAGTATCAGCAGAGTTTGATCCTGGCTCAGAACGAACGCTGGCGGCGTGTCTTAAGCATGCAAGTCGAACGATCCAGCTTGCTGGATAGTGGCGCACGGGTGAGTAACACGTAGTTAGTTGACCTAAAGTCTAGGATAGCCTCAAGAAATTGAGGGTAATACGAGATGTGACCTAAGGGTTAAAGTGGTAACACGCTTTAGGAGACGACTGCGGCCCATCAGGTAGTTGGTAGGGTAATGGCCTACCAAGCCTATGACGGGTAG
>F0OV55004I297R
TAGTATCAGCAGAGTTTGATCCTGGCTCAGGACGAACGCTGGCGGCACGCCTAATACATGCAAGTCGGGCGCGGGACACTTTCTGAGGCCTTCGGGTTGAAGGGAGTGAACCGAGCGGCGGACGGGTGAGTAACACGTAGGCAACCTGCCTGTCAGCCCGGGATAACCTCGGGAAACCGGGGCTAATACCGGATAAATCTCTGGCCGCATGGTCAAGAGATAAAAGGCGATCGGCCACTGACAGATGGGCCTGCGGCGCATTAG
>F0OV55004IEJ0Y
TAGTATCAGCAGAGTTTGATCCTGGCTCAGAACGAACGCTGGCGGCGTGCCTAACACATGCAAGTCGAACGCGAAAGCCCTTTCGGGGGTGAGTAAAGTGGCGCACGGGTGAGTAACACGTGGATAATCTGCCTGATAATCTGGGATAACATCTCGAAAGAGATGCTAATACCGGATAAGCCCACAGTCTCCTCGGAGACAGCGGGAAAAGATGGCCTCTTCTTGAAAGCTATTGTTATCAGATGAGTCCG
>F0OV55004IYI5W
TAGTATCAGCAGAGTTTGATCCTGGCTCAGGATGAACGCTAGCGGCAGGCCTAACACATGCAAGTCGAGGGGCAGCATTTGTAGCAATACAAGATGGCGACCGGCGCACGGGTGAGTAACGCGTATGCAACCTACCCATAACAGGGGGATAGCTCCCGGAAACGGAAATTAATACCCCATAGTATCCAAAGAGCGCATGCTTTTAGGATTAAAACTCAGGTGGTTATGGATGGGCATGCGTGCCATTAG
>F0OV55004JGL7K
TAGTATCAGCAGAGTTTGATCCTGGCTCAGGACGAACGCTGGCGGCGTGCCTAATACATGCAAGTCGAACGGAGGTCGCCATGCGGATCTCTTCGGAGAGAAGCGTGGCCATACCTCAGTGGCGAACGGGTGAGTAACACGTGGGTAACCTGCCTGTAAGTCGGGGATAACTGCGGGAAACCGCAGCTAATACCGGATAAGTCGGGAGGTTCGCATGAACCTTTCGGTAAAGGAGCTACGGTTCCGCTTACAGATGGGCCCGCGGCG
>F0OV55004IMXZ6
TAGTATCAGCAGAGTTTGATCCTGGCTCAGAACGAACGCTGGCGGCGTGCTTGACACATGCAAGTCGAACGGTATGTAGCAACACATAGAGTGGCGAACGGGTGAGTAACACGTGGGAACGTACCTTCTGCAGGGGGATAACTGACCGAAAGGACAGCTAATACCGCATAAGACCGAGAGGAGAAAGGTGCAACAGCATCGGCAGAGGAGCGGCCCGCGGACCATCAGCTAGTTGGTGGGGTAAGAGCCT
>F0OV55004H489O
TAGTATCAGCAGAGTTTGATCCTGGCTCAGGACGAACGCTGGCGGCGTGCCTAATACATGCAAGTCGAGCGGGGCTTTCTGCGTGAGGCCTTCGGGCGGATCGCAGGGAGCCCAGCGGCGAACGGGTGCGTAACACGTGGGCAACCTGCCCCGAGGACCGGGATAACTCCGGGAAACCGGAGCTAATACCGGATAGGACGGCGGACCGCATGGTCCGCCGTGGAAAGGCGGCGCGAGCTGCCACCTCGGGATGGGCCCGCGGCCCATTAG
>F0OV55004IT0WZ
TAGTATCAGCAGAGTTTGATCCTGGCTCAGGACGAACGCTGGCGGCGTGCCTAATACATGCAAGTCGAGCGGGGCTTTCTGCGTGAGGCCTTCGGGCGGATCGCAGGGAGCCCAGCGGCGAACGGGTGCGTAACACGTGGGCAACCGTGCCCCGAGGACCGGGATAACTCCGGGAACCGGAGCTAATACCGGATAGGACGGCGGACCGCATGGTCCGCCGTGGAAAGGCGGCGCGAGCTGCCACCTCGGGATGGGCCCGCGGGCCCCATTAGGTCG
>F0OV55004IAS8Q
TAGTATCAGCAGAGTTTGATCCTGGCTCAGGACGAACGCTGGCGGCGTGCCTAATACATGCAAGTCGAGCGGACCGAAGGGAGCTTGCTCCTTTAGGTTAGCGGCGGACGGGTGAGTAACACGTGGGCAACCTGCCCTGCAGACTGGGATAACTTCGGGAAACCGGAGCTAATACCGGATAACACCGAAAACCGCATGGTTTTCGGTTGAAAGGCGGCATTAGCTGTCACTGCAGGATGGGCCCGCGGCGCATTAGCTAGTTGGTG
>F0OV55004IE5TD
TAGTATCAGCAGAGTTTGATCCTGGCTCAGAACGAACGCTGGCGGCGTGCCTAACACATGCAAGTCGAACGCGAAAGCTTTCTTCGGAAAGCGAGTAGAGTGGCGCACGGGTGAGTAACACGTGGATAACCTGCCCTAGAGTCTGGGATAACACTTCGAAAGGGGTGCTAATACCGGATAAGCCCACGCCTTCTTCGGAAGAAGTGGGAAAAGATTTATTGCTCTAGGATGGGTCCGCGGTCCATTAGCTAGTTGGTGGGGTAATGGCCT
>F0OV55004IVY4I
TAGTATCAGCAGAGTTTGATCCTGGCTCAGGACGAACGCTGGCGGCGTGCCTAATACATGCAAGTCGAGCGGAGATAGTGGAGCTTGCTCCATTATCTTAGCGGCGAACGGGTGAGTAACACGTGGGCAACCTGCCCTGCAGATCGGGATAACTCCGGGAAACCGGTGCTAATACCGAATAGTTTGTGGCCTCTCATGAGGCTGCACGGAAAGACGGTTTCGGCTGTCACTGCAGGATGGGCCCGCGGCG
>F0OV55004IFYBB
TAGTATCAGCAGAGTTTGATCCTGGCTCAGAGTGAACGCTGGCGGCGTGCTTAACACATGCAAGTCGAACGAGAACGGGACATAGCTTGCTATGTTTGTCAGCTAAGTGGCGGACGGGTGAGTAATGTATAGCTAATGTACCCCTCGGAGGGGGGTAACAGTTGGAAACGGCTGCTAATACCCCATACTCCTTCTATCTTAATGGTAGTTGGGAAATGTTTTTTCGCCAAGGGATCGGGCTATATGGTATCAGTTAGTTGGTGAGG
>F0OV55004I7Q94
TAGTATCAGCAGAGTTTGATCCTGGCTCAGGACGAACGCTGGCGGCGTGCTTAACACATGCAAGTCGAACGATGATGCCCAGCTTGCTGGGTGGATTAGTGGCGAACGGGTGAGTAATACGTGAGTAACCTGCCCTTGACTCTGGGATAAGCCTGGGAAACTGGGTCTAATACTGGATACTACCTCTCATCGCATGGTGGGTGGTGGAAAGGATTTTACTGGTTTTGGATGGGCTCACGGCCTATCAGCTTGG
>F0OV55004H8M73
TAGTATCAGCAGAGTTTGATCCTGGCTCAGGATGAACGCTAGCGGCAGGCCTAACACATGCAAGTCGAGGGGTAACGATGGCTTCGGCCAGGCGACGACCGGCGCACGGGTGAGTATCGCGTTTGTAACCTACCTTTAACTGGAGAATAGCCCGAAGAAATTCGGATTAATACTCCATAAAGCTATGATTCGGCATCTTTTTATAGTTAAAGCCTCCGGCGGTTAGAGATGGGCATGCGTGACATTAGTTAGTTGGTGAGGTAA
>F0OV55004ISP1B
TAGTATCAGCAGAGTTTGATCCTGGCTCAGATTGAACGCTGGCGGCATGCCTAACACATGCAAGTCGAACGGCAGCACGGGAGCTTGCTCCTGGTGGCGAGTGGCGGACGGGTGAGTAATGAATAGGAATCTACCCAGTAGTGGGGGACAACTACCGGAAACGGTAGCTAATACCGCATACGCCCTATGGGGGAAAGCGGGGGATCTTCGGACCTCGCGCTATTGGATGAGCCTATTTCTGATTAGCTTGTTGGTGGGG
>F0OV55004IL3TT
TAGTATCAGCAGAGTTTGATCCTGGCTCAGAACGAACGCTGGCGGCTTGCCTAACACATGCAAGTCGAACGAGAAAGGGGACTTCGGTCCCTGAGTACAGTGGCGCACGGGTGAGTAACACGTGGGTAATCTACCCGGAGATTCGGGACAACATCTCGAAAGGGTGCTAATACCGGATAAGCCTACGACGTCTTCGGACGGCGCAGGAAAAGGTGGGGATTTTTCGGAACCTACCGTCCCCGGATGAGCCCGCGGCCCATTAGCTAGTTGGCGGGTAATGGCC
>F0OV55004I8VNW
TAGTATCAGCAGAGTTTGATCCTGGCTCAGGACGAACGCTGGCGGCGTGGATTAGGCATGCAAGTCGAACGCGAACGGGATGCTTCGGTGTCCTTAGTAGAGTGGCGAACGGGTGAGTAACGCGTAGGTGATCTGCCCCTAAGAGGGGGATAGCCCCGGGAAACCGGGATTAATACCGCATGTGCAGGAAACTGTAAAGGAGGCCTCTGTTTCAAGCTTCCGCTTGGGGATGAGCCTGCGTCCTATTAGCTAGATGGTGGGGTAATGG
>F0OV55004IB02Z
TAGTATCAGCAGAGTTTGATCCTGGCTCAGAGCGAACGTTAGCGGCAGGCTTAACACATGCAAGTCGAGCGAGAAAAGGGGTTCGCCCCTGAGTAAAGCGGCGGACGGGTGCGTAACACGTGGGTAATCTGCCCTTCGGCGGGGGACAACAGTCCGAAAGGATTGCTAATACCGCGTACGTCGTCTGGGTCTCCGGACCTGAATGGGAAAGCAGCCCTCTTCATGAAAGGTTGCACCGAAGGATGAGCCCGCGGCCCATCAGCTAGTTGGG
>F0OV55004IBUTN
TAGTATCAGCAGAGTTTGATCCTGGCTCAGGACGAACGCTGGCGGCGTGGATTAGGCATGCAAGTCGAACGGTAGTACCCTTTCGGGGGTATGAGAGTGGCGAACGGGTGAGTAACGCGTAGGTGATCTACCTTCAAGTGGGGGACAACCCAGGGAAACTTGGGCTAATACCGCATGTGGCAGCAATGCTAAAGCCGGCCTCTGTATATGTCGTGGTGTCGTTGGAAGTAGTGACGTCGTTGCGTCTGTAATTACG
>F0OV55004JHQFK
TAGTATCAGCAGAGTTTGATCCTGGCTCAGGACGAACGCTGGCGGCGTGCCTAATACATGCAAGTCGAGCGGACCGAAGGGAGCTTGCTCCTTTAGGTTAGCGGCGGGCGGGTGAGTAACACGTGGGCAACCTGCCCTGCAGACTGGGATAACTTCGGGGAACCGGAGCTAATACCGGATAACACCGAAAACCGCATGGTTTTCGGTTGAAAGGCGGCTTTTAGCTGTCACTGCAGGATGGGCCCGCGGCGCATTAGCTAGTTGGTGAGG
>F0OV55004JZN7S
TAGTATCAGCAGAGTTTGATCCTGGCTCAGAACGAACGCTGGCGGCGTGCTTAACACATGCAAGTCGAACGCGAAAGGGACCTTCGGGTCCTAAGTAAAGTGGCGCACGGGTGAGTAACACGTGGATAATCTACCCGGTGACCTGGGATAACATTCCGAAAGGAGTGCTAATACCGGATAAGCCCACAGGCTCTTCGGAGTTTGCGGGAAAAGGTGGGGACCTTCGGGCCTGCCGTCATTGGATGAGTCCGCGGCCCATTAGCTAGTTGGTAGGGTAATGG
>F0OV55004IH0EX
TAGTATCAGCAGAGTTTGATCCTGGCTCAGGACGAACGCTGGCGGCGTGCCTAATACATGCAAGTCGAACGGAGGTCGCCATGCGGATCTCTTCGGAGAGAAGCGTGGCCATACCTCAGTGGCGAACGGGTGAGTAACACGTGGGTAACCTGCCTGTAAGCGGGGATAACTGCGGGAAACCGCAGCTAATACCGGATAAGTCGGGAGGTTCGCATGAACCTTTCGGTAAAGGAGCTACGGTTCCGCTTACAGATGGGCCCGCGGCG
>F0OV55004I2JQS
TAGTATCAGCAGAGTTTGATCCTGGCTCAGAACGAACGCTGGCGGCGTGCTTAACACATGCAAGTCGGATGCGAAAGGGGCTTTCGGGCGCTGAGTAGCATGGCAGACGGGTGAGGAGTGCGTATCTGACGAAACTCAGGCTGGGGGATAGTCCCTCGAAAGGGGTTGAATACCGCATGTGCTCGGCACTGTCATGGTGTCGAGGAAAGGTGGCCTCTGCATGCACGCTATTGG
>F0OV55004JT8AL
TAGTATCAGCAGAGTTTGATCCTGGCTCAGGATGAACGCTGGCGGCATGCCTAATACATGCAAGTCGAACGCACTAGTTTACTAGTGAGTGGCGAACGGGTGAGTAACACGTAGATAACCAACCCTAAAGACGAGGATAACCCGGGGAAACCTGGACTAATACTGGATAGGAGCTAATTTCACAAGGGATTAGTTTTAAAGGCGCATTAAAGCGCCGCTATAGGATGGGACTGCGTCGCATTAGCTAGTTGGTGGGGTAACGGCCTACCAAGG
>F0OV55004JML9X
TAGTATCAGCAGAGTTTGATCCTGGCTCAGGACGAACGCTGGCGGCGTGCCTAATACATGCAAGTCGAGCGCGTGAAGCTTACCGAAGCCTTCGGGCGGACGTAAGTGGAACGAGCGGCGAACGGGTGAGTAACACGTGGGCAACCTGCCTGTAAGACCGGGATAACTTCGGGAAACCGGAGCTAATACCGGATAGGATTTCACCTCGCATGAGGTGAAATGGAAAGGTGGCTTCGGCTACCACTTACAGATGGGCCCGCGGCGCATTAG
>F0OV55004IIAC8
TAGTATCAGCAGAGTTTGATCCTGGCTCAGATTGAACGCTGGCGGAATGCTTTACACATGCAAGTCGGGCGGCAGCATGGACTCCGGTCTGATGGCGAGCGGCGAACGGGTGAGTAATGCATCGGAACGTACCCAGTCGTGGGGGATAACTACGCGAAAGCGTAGCTAATACCGCATACGTCCTACGGGAGAAAGCAGGGGATCGCAAGACCTTGCGCGATTGGAGCGGCCGATGTCTGATTAG
>F0OV55004JDZYQ
TAGTATCAGCAGAGTTTGATCCTGGCTCAGAACGAACGCTGGCGGCGTGCTTAACACATGCAAGTCGAACGCGAAAGGGACTTCGGTCCTGAGTAAAGTGGCGCACGGGTGAGTAACGCGTGGATAATCTACCCAATGATCCGGGATAACACTTCGAAAGGGGTGCTAATACCGGATAAGACCACGGGATCTACGGGTTCTGCGGTAAAAGGTGGGGACCTTCGGGCCTACCGTCATCGGATGAGTCCGCGTACCATTAGCTAGTTGGTGGGGTAATGG
>F0OV55004IXGWM
TAGTATCAGCAGAGTTTGATCCTGGCTCAGGATGAACGCTAGCGACAGGCCTAACACATGCAAGTCGAACGGGATTCACCTTCGGGTGATGAGAGTGGCGCACGGGTGAGTAACGCGTATGCAACCTACCTACAACAGGGGGATAGCTCCCGGAAACGGGGATTAATACCGCATAAGACTACGGTTTCACATGGGACAGTAGTAAAAATTCAGATGGTTGTAGATGGGCATGCGTGACATTAGGTAGTTGGTGAGGTAA
>F0OV55004JAHG0
TAGTATCAGCAGAGTTTGATCCTGGCTCAGAGTGAACGCTGGCGGCGTGCTTAACACATGCAAGTCGAACGAGAACGGATTATAGCTTGCTATAATTGTCAGCTAAGTGGCGCACGGGTGAGTAATGTATAGATAACCTGCCCTTAAGAAAGGAATAACAGTTGGAAACGACTGCTAATGCCCTATATGCCTTTAATACATAAGTATGCAAGGGAAACGCTTTAGTGCTTAAGGATGGGTCTGTATGGTA
>F0OV55004JFPTO
TAGTATCAGCAGAGTTTGATCCTGGCTCAGGACGAACGCTGGCGGCGTGCTTAACACATGCAAGTCGAACGATGAACCACTTCGGTGGGGATTAGTGGCGAACGGGTGAGTAACACGTGGGCAATCTGCCCTGCACTCTGGGACAAGCCCTGGAAACGGGGCCTAATACCGGATACTGAGCTACTTGGGCATCCAAGTGGTTCGAAAGCTCCGGCGGTGCAGGATGAGCCCGCGGCCTATCAGCTTGTTGGTGAGG
>F0OV55004IWR84
TAGTATCAGCAGAGTTTGATCCTGGCTCAGGACGAACGCTGGCGGCGTGCCTAACACATGCAAGTCGAGCGGGGTAAATTGAGTGGTTTTCCACGAGATTTACCCAGCGGCGGACGGGTGAGTAACACGTAGGCAACCTACCCACCACACGGGGATAGCCCTGGGAAACCGGGGGTAATACCCGATACCTTTACTGGTCGCATGGCTGGTAAAGAAAGCGATTTAGCGGTGGTGGATGGGCCTGCGGCCCATCAGCTAGTTGGCGGGGTAACGGCCCACCAAGGCG
>F0OV55004H288M
TAGTATCAGCAGAGTTTGATCCTGGCTCAGATTGAACGCTGGCGGCAGGCCTAACACATGCAAGTCGAGCGGCAGCACGGGGAGCTTGCTCCCTGGTGGCGAGCGGCGGACGGGTGAGTAATGCATAGGAATCTGCCCGGTAGTGGGGGATAACCTGGGGAAACCCAGGCTAATACCTCATACGTCCTACGGGAGAAAGCAGGGGACCTTCGGGCCTTGCGCTATCGGATGAGCCTATGTCGGATTAGCTGGTTGG
>F0OV55004H25QP
TAGTATCAGCAGAGTTTGATCCTGGCTCAGGATGAACGCTGGCGGCGTGCCTAACACATGCAAGTCGAGCGCGATTAGTTGGAACGGCGACTTCGGTCAAAGAGAAGACTATGAAAGCGGCGGACGGGTGAGTAACGCGTGAGCAACCTGCCCTGTACAGGGGGATAGCCACTGGAAACGGTGATTAATACCCCATAACCCCATTGGATCGCATGGTCTGATGGGCAAAGCCTTGGCGGTACAGGATGGG
>F0OV55004JLQQZ
TAGTATCAGCAGAGTTTGATCCTGGCTCAGGATGAACGCTGGCGGCATGCCTAATACATGCAAGTCGAACGAACTAGTTTACTAGTTAGTGGCGAACGGGTGAGTAACACGTAGATAACCAACCCTTAAGACGAGGATAACCCGGGGAAACCTGGACTAATACTGGATAGGAGCTATTTTCAAAAGAGGATAGTTTTAAAGGTGCCCTAAAGCACCGCTAAAGGCTGGGACTGCGTCGCATTAGCTAGTTGGTGGGGTAACGGCCTACCAAGGCAACG
>F0OV55004IFZ4C
TAGTATCAGCAGAGTTTGATCCTGGCTCAGAACGAACGCTGGCGGCATGCCTAACACATGCAAGTCGAACGGCTCTTCGGAGCAGTGGCGCACGGGTGAGTAACGCGTGGGAACCTACCCCGAGGTTCGGAATAACGGCTGGAAACGGCCGCTAATACCGGATGTGCCCTGAGGGCAAAGGCTTGCCGCCTTGGGAGGGGCCCGCGTCCGATTAGCTAGTTGGTGAGGTAACGGCTCACCAAGGCGACGATCGGTAGCTGGT
>F0OV55004I49B6
TAGTATCAGCAGAGTTTGATCCTGGCTCAGATTGAACGCTAGCGGCATGCTTAACACATGCAAGTCGAACGGCAGCGGAGGAAAGCTTGCTTTCCTGCCGGCGAGTGGCGGACGGGTGAGTAATGCATGAGAATCTGCCCAGTAGCGGGGGACAACTTGGTGAAAACCAAGCTAATACCGCATACGCCCTACGGGGGAAAGGCTTCGGCCACTATTGGATGAGCTCATGTCGGATTAGCTAGTTGGTAAGGG
>F0OV55004H94NW
TAGTATCAGCAGAGTTTGATCCTGGCTCAGAGTGAACGCTGGCGGCGTGCCTAACACATGCAAGTCGAACGCGAAAGTCCCGCAAGGGATAAGTAGAGTGGCAGACGGGTGAGTAATGCATAGGTAATCTACCCTTGAGTGGGGGATAACTCCGGGAAACCGGTGCTAATCCCGCATGACTTCCTGATGCGCAGGCATTAGGATCAAAGGGGGGGATCCTTCGGGACCTCCCGCTTGAGGATGAGCCTATGTCCTA
>F0OV55004I9INU
TAGTATCAGCAGAGTTTGATCCTGGCTCAGAGTGAACGCTGGCGGCGTGCTTAACACATGCAAGTCGAACGAGAACGGGACATAGCTTGCTATGTTTGTCAGCTAAGTGGCGGACGGGTGAGTAATGTATAGCTAATGTACCCCTTGGAGGGGGATAACAGTTGGAAACGGCTGCTAATACCCCATACTCCTTCTATCTTAATGGTAGTTGGGAAATGTTTTTTCGCCAAGGGATCGGGCTATATGGTATCAGTTAGTTGGTG
>F0OV55004IG0VF
TAGTATCAGCAGAGTTTGATCCTGGCTCAGGATGAACGCTGGCGGCGTGCCTAACACATGCAAGTCGAACGAGAAAGCTATCTTCGGAAAGCGAGTACAGTGGCGAACGGGTGCGTAACACGTTGGTGACCTGCCCCGAGGTGGGGGATAACTGTGGGAAACCATAGCTAATACCCCAGATGTCAAGGAGTCTAGACGCCCTTGACTAAAGTTCCGGCGCCTCGGGAGGGGCCTGCGGGCTATCAGCTTGTTGGTGAGGTAATGG
>F0OV55004I7REZ
TAGTATCAGCAGAGTTTGATCCTGGCTCAGATTGAACGCTGGCGGCATGCTTTACACATGCAAGTCGAACGGCAGCACGGGAGCTTGCTCCTGGTGGCGAGTGGCGAACGGGTGAGTAATGCATCGGAACGTGCCCATTAGTGGGGGATAGCCCGGCGAAAGCCGGATTAATACCGCATACGACCTACGGGTGAAAGCGGGGGATCGCAAGACCTCGCGCCATTGGAGCGGCCGATATCAGATTAGGTAGG
>F0OV55004H8419
TAGTATCAGCAGAGTTTGATCCTGGCTCAGGACGAACGCTGGCGGCGTGCCTAATACATGCAAGTCGAGCGGACCGAAGGGAGCTTGCTCCTTTAGGTTAGCGGCGGACGGGTGAGTAACACGTGGGCAACCTGCCCTGCAGACTGGGATAACTTCGGGAAACCGGAGCTAATACCGGATAACACCGAAAACCGCATGGTTTTCGGTTGAAAGGCGGCATTAGCTGTCACTGCAGGATGGGCCCGCGGCGCATTAGCTAGTTGGTG
>F0OV55004IRMP6
TAGTATCAGCAGAGTTTGATCCTGGCTCAGGACGAACGCTGGCGGCGTGCTTAACACATGCAAGTCGAGGAGAAAGAGAATCTTCGGAATCTCAAGTAAACTGGCAGACGGGTGCGTAACACGTAGGCAACCTGCCCTTGAGTGGGGAATAACTCCGGGAAACCGGTGCTAATACCGCATGATATTTCAATATCGCATGGTGTTGGAATCAAAGACTTGTCGCTCAAGGATGGGCCTGCGGCCTATTAGCTTGG
>F0OV55004IADIW
TAGTATCAGCAGAGTTTGATCCTGGCTCAGGATGAACGCTAGCGGTGCGCCTAACACATGCAAGTCGAGCGATATAGCGGCGAACGGGTGAGTAACACGTTGGAACCTGCCTCGAACTCAGGGATAGCCATCCGAAAGGATGATTAATACCGGATAGTCCCGAAAGGGTAAAGATTTTTCGGTTCGAGAGGGGCCTGCGGCCTATCAGCTAGTTGGTAAGGTAATGGCTTACCAAGGCTATGACGGGTAACTGGTGTGAGAG
>F0OV55004IYPVJ
TAGTATCAGCAGAGTTTGATCCTGGCTCAGGACGAACGCTGGCGGCGTGCCTAATACATGCAAGTCGAGCGGGGCTTTCTGCGTGAGGCCTTCGGGCGGATCGCAGGGAGCCCAGCGGCGAACGGGTGCGTAACACGTGGGCAACCTGCCCCGAGGACCGGGATAACTCCGGGAAACCGGAGCTAATACCGGATAGGACGGCGGACCGCATGGTCCGCCGTGGAAAGGCGGCGCAAGCTGCCACCTCGGGATGGGCCCGCGGCCCATTAG
>F0OV55004IXZHZ
TAGTATCAGCAGAGTTTGATCCTGGCTCAGGACGAACGCTGGCGGCGTGCTTAACACATGCAAGTCGTACGGAAAGGCCCCTTTTTGGGGTGCTTGAGTGGCGAACGGGTGAGTAACACGTGAGTGACCTGCCTTCAGCTTTGGGATAACCCTCGGAAACGGGGGCTAATACCGGATAGGACCTGCTGCTGCATGGTGGTGGGTGGAAAGCTTTTTGCGGCTGGGGATGGGCTCGCGGCCTATCAGCTTGATGGTGGGGTGAT
>F0OV55004H68UH
TAGTATCAGCAGAGTTTGATCCTGGCTCAGGACGAACGCTGGCGGCGTGCCTAACACATGCAAGTCGAGCGGGGGTGGCTTAAGTAGGTTACTACGAAGGCTGCCCTAGCGGCGGACGGGTGAGTAACGCGTGAGCAACCAACCTTGTACTGGGGGATAACAGCTGGAAGCAGCTGCTAATACCGCATAAGACTACGGCACCGCATGGTGCTGTAGTAAAAGGCGCCTTAAGGCGTCGGTACAAGACGGGCTCGCGTCCCA
>F0OV55004IZDFF
TAGTATCAGCAGAGTTTGATCCTGGCTCAGAATCAACGCTGGCGGCGTGCCTAACACATGCAAGTCGAACGAGAAAGTGGGGCTTGCTCCACGAGTAAAGTGGCAAACGGGTGAGTAACACGTGAACAACCTACCCTCGAGTGGGGAATAACACCGCGAAAGCGGTGCTAATACCGCATAACATCCCGGGGTCGCATGGTCCTGGGATCAAAAGCGCAAGTTGCTTGAGGAGGGGTTCACGGCTGATTAGCTAGTTGGTGAGG
>F0OV55004JEQ0Y
TAGTATCAGCAGAGTTTGATCCTGGCTCAGGACGAACGCTGGCGGCGTGCCTAACACATGCAAGTCTACTCAGCAATGGGTGGCGAACGGGTGAGTAACGCGTAGACAATCTGCCCTTTAATCACGGATAACCTAGTGAAAACTGGACTAAAACGGGATGTGGTCGCGATATGGCATCATAAGCGATCAAAGACGTAGTCGTTAAAGGAGGAGTCTGCGTAACATTAGCTGGTTGGTAAGGTAACGGCTTACCAAGGCGACG
>F0OV55004H5E4H
TAGTATCAGCAGAGTTTGATCCTGGCTCAGATTGAACGCTGGCGGCGTGCCTAACACATGCAAGTCGTGCGAGAAAGTTCCCTTCGGGGAGCGAGTAGAGCGGCGCACGGGTGAGTAACGCGTGGGTAATCTGCCCGAAAGACCGGGATAACAGTGGGAAACCGCTGCTAATACCGGATGTGCTTCATGTTTGACTTCATGGGGTAAAGGTGGCCTCTGCTTGCAAGCTACCGCTTTTGGATGAGCCCGCGTCT
>F0OV55004ISJML
TAGTATCAGCAGAGTTTGATCCTGGCTCAGAACGAACGCTGGCGGCATGCCTAACACATGCAAGTTGAACGAGAAAGCTCCTTCGGGAGTGAGTAGAGTGGCGCACGGGTGAGTAACGCGTGGGAACCTGCCAAGCAGTGGGGAATAACCTTTGGAAACGAAGGCTAATACCGCATACGTCCTACGGGAGAAAGCAGGGGATGGCAGGACCTTGCGCGATTGGAGCGGCCGATGTCTGATTAGCTAGTTGGTGGGGTAAAGG
>F0OV55004JZ3X4
TAGTATCAGCAGAGTTTGATCCTGGCTCAGAATCAACGCTGGCGGCGTGCCTAACACATGCAAGTCGAACGAGAAAGCTGTCTTCGGACGGCAAGTACAGTGGCAAACGGGTGAGTAACGCGTGGGACATCTACCCTGATGAGGGGAATAACTCTCCGAAAGGAAAGCTAATACCGCATATACCGTGCAAACGGGAAGGCCTTCGGGCCGCATCAGGAGGAGCCCGCGTCCGATTAGCTAGTTGGTGAGGTAATGGCT
>F0OV55004JEP9G
TAGTATCAGCAGAGTTTGATCCTGGCTCAGATTGAACGCTGGCGGCATGCTTAACACATGCAAGTCGAACGGCAGCATGATGTGTAGCAATACACATTGATGGCGAGTGGCGGACGGGTGAGTAACGCGTGGGAATCTGCCTATTAGTGGGGGACAACCCGAGGAACTCGGCTAAGTACCGCATACGCCTCGGGGAAGGCGTTACGGTCCGGCTAATAGATGAGGCCCGCGTCCGAGTTAAGCTTGGTTCGGTTA
>F0OV55004IPMN8
TAGTATCAGCAGAGTTTGATCCTGGCTCAGGACGAACGCTGGCGGCGTGCCTAATACATGCAAGTCGAGCGGGGCTTTCTGCGTGAGGCCTTCGGGCGGATCGCAGGGAGCCCAGCGGCGAACGGGTGCGTAACACGTGGGCAACCTGCCCCGAGGACCGGGATAACTCCGGGAAACCGGAGCTAATACCGGATAGGACGGCGGACCGCATGGTCCGCCGTGGAAAGGCGGCGCGAGCTGCCACCTCGGGATGGGCCCGCGGCCCATTAG
>F0OV55004I2VZB
TAGTATCAGCAGAGTTTGATCCTGGCTCAGGACGAACGCTGGCGGCGTGCCTAATACATGCAAGTCGAGCGCGGGAAGCATGCAGATCCCTTCGGGGTGACGCATGTGGAACGAGCGGCGAACGGGTGAGTAACACGTGGGCAACCTGCCTGTAAGACCGGGATAACTCCGGGAAACCGGGGCTAATACCGGATAAGACCGAAGATCGCATGATCTTTGGGTGAAAGGCGGCATTCGCTGTCACTTACAGATGGGCCCG
>F0OV55004I2PNI
TAGTATCAGCAGAGTTTGATCCTGGCTCAGGATGAACGCTAGCGACAGGCCTAACACATGCAAGTCGAACGGGATTTATCCTTCGGGGTAATGAGAGTGGCGCACGGGTGAGTAACGCGTATGCAACCTACCTGTAACTGGGGAATAGCTCCCTGAAAGGGGAATTAACACCGCATAAGACCACACTTTCGCATGGAAGAGTGGTAAAAATATTTATAGGTTACAGATGGGCATGCGTGACATTAGTTTGTTGGTGAGGTAACGG
>F0OV55004JGHM4
TAGTATCAGCAGAGTTTGATCCTGGCTCAGAACTAACGCTGGCGGCGCGTCTTAAGCATGCAAGTCGGACGGGAACCTTGGGGGGTAACTCTTGAGGTGAGAGTGGCGAACGGGTGAGTAACACGTAGGTGATCTGCCCTTGGGTGGGGAATAGCCCATGGAAACATGGGGTAATACCGCATGAGGTCTTGAGCCTTTAGGCTCTTGATGAAAGGAGCAATTGCTTCGCCTGGGGATGAGCCTGCGGTCCATTAG
>F0OV55004ICPF0
TAGTATCAGCAGAGTTTGATCCTGGCTCAGGATGAACGCTGGCGGCGTGCCTAACACATGCAAGTCGAGCGATAAACAGTGGATGGAATTCTTCGGAAGGAAAGAAACTGTTGAAAGCGGCGGACGGGTGAGTAACGCGTGGGCAACCTGCCCTATACAGGGGGATAGCCACTGGAAACGGTGATTAATACCCCATGACACCTTAACCTCGCATGAGGAGAGGGTCAAAGATTATATCGGTATAGGATGGGCCCGCGT
>F0OV55004IAEHT
TAGTATCAGCAGAGTTTGATCCTGGCTCAGAACGAACGCTGGCGGCGTGTCTTAAGCATGCAAGTCGAGCGGCAAGCGCCAGCAATGGCGCCTAGAGCGGCGGACTGGTGAGTAACGCGTGGGTGATCTGCCCTTGGGATGGGGATAGCCATTAGAAATAGTGGGTAATACCGAATACGCTTCTGTGGCCAAGGCCATGGGAGGAAAGGCGCTACGGCGCCACCCGAGGATGAGCCCGCGTCCCATTAG
>F0OV55004IRHDN
TAGTATCAGCAGAGTTTGATCCTGGCTCAGATTGAACGCTGGCGGAATGCTTTACACATGCAAGTCGGGCGGCAGCATGGACTTCGGTCTGATGGCGAGCGGCGAACGGGTGAGTAATGCATCGGAACGTACCCAGTCGTGGGGGATAACTACGCGAAAGCGTAGCTAATACCGCATACGTCCTACGGGAGAAAGCAGGGGATCGCAAGACCTTGCGCGATTGGAGCGGCCGATGTCTGATTAG
>F0OV55004JCJC3
TAGTATCAGCAGAGTTTGATCCTGGCTCAGGACGAACGCTGGCGGCGTGCTTAACACATGCAAGTCGAACGGTGAAGCCCAGCTTGCTGGGTGGATCAGTGGCGAACGGGTGAGTAACACGTGAGCAACCTGCCCTCCACTTCGGGATAAGCCTTGGAAACGGGGTCTAATACCGGATATGAGCGCTCATCGCATGGTGGGTGTTGGAAAGTTTTTCGGTGGGGGATGGGCTCGCGGCCTATCAGCTTGTTGGTGGGGTG
>F0OV55004JRRBP
TAGTATCAGCAGAGTTTGATCCTGGCTCAGATTGAACGCTGGCGGCAGGCCTAACACATGCAAGTCGAACGGTAACAGGAAGCAGCTTGCTGCTTCGCTGACGAGTGGCGGACGGGTGAGTAATGTCTGGGAAGCTGCCTGATGGAGGGGGATAACTACTGGAAACGGTAGCTAATACCGCATAATGTCGCAAGACCAAAGAGGGGGACCTTCGGGCCTCTTGCCATCGGATGTGCCCAGATGGGA
>F0OV55004ICT20
TAGTATCAGCAGAGTTTGATCCTGGCTCAGAACGAACGCTGGCGGCATGCCTAACACATGCAAGTCGAACGAAGCCTTCGGGCTTAGTGGCGGACGGGTGAGTAACACGTGGGTCATCTCCCCCCGAGTGAGGAATAAGCCTGCGAAAGCGGGTCTAATACCGCATAACACTCCGGGACACAAGTCTTCGGAGTCAAAGCCGCAAGGCGCTTGGGGATGAGCCTGCGTCCTATTAGCTAGTTGGTAGGGTAATGGCCTACCAAGG
>F0OV55004IZXE6
TAGTATCAGCAGAGTTTGATCCTGGCTCAGAACGAACGCTGGCGGCAGGCTTAACACATGCAAGTCGAACGATCCCTTCGGGGATAGTGGCGGACGGGTGAGTAACGCGTGGGAACGTGCCCTTAGGTACGGAACAACAGCTGGAAACGGCTGCTAATACCGTATGATGCCCTTCGGGGCCAAAGATTTATCGCCTTTGGAGCGGCCCGCGTAAGATTAGGTAGTTGGTGAGGTAATGGCTCACCAAGCCTACGATCTTTAGCTGGTTTGAG
>F0OV55004JWOQ9
TAGTATCAGCAGAGTTTGATCCTGGCTCAGAATGAACGCTGGCGGTAGGCTTAACACATGCAAGTCGGACGGAAACGATAGATTAGCTTGCTATTCTAGGCGTCGAGTGGCGGTTGGGTGAGTAACGCGTGGGAATCTACCCTATAGTTGGGGACAACATATGGAAACGTATGCTAATACCGAATATGCTCTACGGAGTAAAGGAGCCCTCTTCTTGAAAGGTTTCGCTATAGGATGAGCCCGCGTAGGATTAGCTAGTTGG
>F0OV55004ISA0X
TAGTATCAGCAGAGTTTGATCCTGGCTCAGGACGAACGCTGGCGGCAGGCCTAACACATGCAAGTCGAGCGAGACCTTCGGGTCTAGCGGCGGACGGGTTAGTAACGCGTGGGAATATGCCCAAAGGTACGGAATAGCCTCGGGAAACTGAGAGTAATACCGTATGTGCCCTTCGGGGGAAAGATTTATCACCTTTGGATTAGCCCGCGTTGGATTAGGTAGTTGGTGGGGTAATGGCCTACCAAGTCTACGATCCATAGCTGGTTTTAGAGG
>F0OV55004JNO7W
TAGTATCAGCAGAGTTTGATCCTGGCTCAGGATGAACGCTGGCGGCATGCCTAATACATGCAAGTCGAACGCACTAGTTTACTAGTGAGTGGCGAACGGGTGAGTAACACGTAGATAACCAACCCTAAAGACGAGGATAACCCGGGGAAACCTGGACTAATACTGGATAGGAGCTAATTTCACAAGGGATTAGTTTTAAAGGCGCATTAAAGCGCCGCTATAGGATGGGACTGCGTCGCATTAGCTAGTTGGTGGGGTAACGGCCTACCAAGG
>F0OV55004IU5A8
TAGTATCAGCAGAGTTTGATCCTGGCTCAGGACGAACGCTGGCGGCGTGCCTAATACATGCAAGTCGAGCGGACTAGAGAGAGCTTGCTCTCAAAGGTCAGCGGCGGACGGGTGAGTAACACGTGGGTAACCTGCCTGGTAGACTGGGATAACGCTTGGAAACGAGTGCTAATACCGGATAACCTCCTGAATCGCATGGTTCAAGAGTAAAAGGAGCTTTTGCTTCACTGCCAGATGGACCCGCGGCGCA
>F0OV55004I2NLJ
TAGTATCAGCAGAGTTTGATCCTGGCTCAGGACGAACGCTGGCGGCGTGCCTAACACATGCAAGTCAAGGAGAAAGACTGGTTTCGGCCGGTCAAGTAAACTGGCGGACGGGTGAGTAACGCGTAGGCGACCTGCCCTTGTGTTTGGAATAACCCCGAGAAATTGGGGCTAATACCGAATGACGCATTGAGTATGCATGTACTTGATGTTAAAGGTGCTGCAAGGTACCGCACAGGGATGGGCCTGCGTTCCATTAGTCAG
>F0OV55004H6KYB
TAGTATCAGCAGAGTTTGATCCTGGCTCAGATTGAACGCTGGCGGCATGCCTAACACATGCAAGTCGAACGGTAACAGGCCTTCGGGCGCTGACGAGTGGCGGACGGGTGAGTAATGCATAGGAATCTGCCCTGTAGCGGGGGACAACTTAGGGAAACTTAAGCTAATACCGCATACGACCTACGGGTGAAAGACTTCGGTCACTATAGGATGAGCCTATGTCTGATTAGCTTGTTGGTAGGGTAACGGCCTACCAAGGCG
>F0OV55004J0N63
TAGTATCAGCAGAGTTTGATCCTGGCTCAGGACGAACGCTGGCGGCGTGCCTAATACATGCAAGTCGTGCGGGTGAAGCCGACCACCCCTTCGGGGGCGGATGGTGGAACCAGCGGCGGACGGGTGAGTAACACGTGGGCAACCTGCCTGCAAGACCGGGATAACTGCGGGAAACCGGAGCTAATACCGGATAAGAGGCTTTTCCGCATGGGGGAGCCTTAAAAGGCGACGGAAGTCGTCACTTGCAGATGGGCCCGCGGCGCATTAG
>F0OV55004IJELZ
TAGTATCAGCAGAGTTTGATCCTGGCTCAGGATGAACGCTAGCGGGAGGCTTAACACATGCAAGTCGAGCGGGATCCCCTTCGGGGGTGAGAGCGGCGCACGGGCGCGTAACGCGTATGCAACCTGCCTTGTACAGGGGGATAGCCCATGGAAACGTGGATTAATACCCCATAGTATTGTTAGATCGCATGGTTTAACAATTAAAGTTTAGGTGGTACAAGATGGGCATGCGTAGGATTAGCTAGTAGGTGAGGTAACGGCCC
>F0OV55004JEI1E
TAGTATCAGCAGAGTTTGATCCTGGCTCAGGACGAACGCTGGCGGCGTGCCTAATACATGCAAGTCGAGCGCGTGAAACTTACCGAAGCCTTCGGGCGGACGTAAGTGGAACGAGCGGCGGACGGGTGAGTAACACGTGGGCAACCTGCCTGTAAGACCGGGATAACTTCGGGAAACCGGAGCTAATACCGGATAGGATTTCACCTCGCATGAGGTGAAATGGAAAGGTGGCTTCGGCTACCACTTACAGATGGGCCCGCGGCGCATTAG
>F0OV55004IVLP4
TAGTATCAGCAGAGTTTGATCCTGGCTCAGGATGAACGTTGGCGGTGCGCTTTATGCATGCAAGTCGTACGGAACCATGGTTTTCGGATTATGGTTTAGTGGCGGACGGCTGAGTAACACGTAGGTAACCTACCCACGAGCGGGGGATAACTTACCGAAAGGTATGCTAATACCGCATGGTATGAATTTGCCAAAGCAGATTCATTAAAGCCGCAAGGCACTTGTGGACGGGCCTGCGGCCGATTAGCTTGTTGGCGGGGTAATGG
>F0OV55004I9V2U
TAGTATCAGCAGAGTTTGATCCTGGCTCAGGACGAACGCTGGCGGCGTGCCTAATACATGCAAGTCGAGCGGGGCTGTCTGCGTGAGGCCTTCGGGCGGATCGCAGGGGGCCCAGCGGCGAACGGGTGCGTAACACGTGGGCAACCTGCCCCGAGGACCGGGATAACTCCGGGAAACCGGAGCTAATACCGGATAGGACGGCGGACCGCATGGTCCGCCGTGGAAAGGCGGCGCAAGCTGTCACTTGCAGATGGGCCTGCGGCG
>F0OV55004IGLVR
TAGTATCAGCAGAGTTTGATCCTGGCTCAGAACGAACGCTGGCGGCGTGCTTAACACATGCAAGTCGAACGAGAACAGAACCTTCGGGTTCTAAGTAGAGTGGCGAACGGGTGAGTAACACGTGAGTAACGTGCCTTCTAGTGGGGGATAACAGTTCGAAAGGACTGCTAATACCGCATGAGACCACAGTGGCTGAGGCCGCCGGGGTCAAAGCCTTCGGGCGCTAGAAGATCGGCTCGCGGCCCATTAGGTAGTTGGCGGGGTAATGG
>F0OV55004IGKCW
TAGTATCAGCAGAGTTTGATCCTGGCTCAGGATGAACGCTAGCGACAGGCCTAACACATGCAAGTCGAACGGGATTTATCCTTCGGGGTAATGAGAGTGGCGCACGGGTGAGTAACGCGTATGCAACCTACCTGTAACTGGGGAATAGCTCCCTGAAAGGGGAATTAACACCGCATAAGACCACACTTTCGCATGGAAGAGTGGTAAAATATTTATAGGTTACAGATGGGCATGCGTGACATTAGTTTGTTGGTGAGGTAACGG
>F0OV55004JRJ60
TAGTATCAGCAGAGTTTGATCCTGGCTCAGGATGAACGCTAGCGGTGCGCCTAATACATGCAAGTCGAGCGATATAGCGGCGAACGGGTGAGTAACACGTTGGAACCTGCCCCAGACTCAGGGATAACACCGAGAAATCGGTGCTAATACCGGATAGTCCCGAAAGGGTAAAGATTTATCGGTCTGGGAGGGGCCTGCGCAGTATCAGTTTGTTGGTAGGGTAACGGCCTACCAAGACTACGACGCTTAGCTGGTCTGAGGGG
>F0OV55004IBKJO
TAGTATCAGCAGAGTTTGATCCTGGCTCAGATTGAACGCTGGCGGAATGCTTTACACATGCAAGTCGGGCGGCAGCATGGACTTCGGTCTGATGGCGAGCGGCGAACGGGTGAGTAATGCATCGGAACGTACCCAGTCGTGGGGGATAACTACGCGAAAGCGTAGCTAATACCGCATACGTCCTACGGGAGAAAGCAGGGGATCGCAAGACCTTGCGCGATTGGAGCGGCCGATGTCTGATTAG
>F0OV55004JK7XO
TAGTATCAGCAGAGTTTGATCCTGGCTCAGAGTGAACGCTGGCGGCGTGCTTAACACATGCAAGTCGAACGGTAACAGGAAGAGCTTGCTCTTTGCTGACGAGTGGCGCACGGGTGAGTAATATATAGTTAATGTACCTTCAAGACTGGGATAGCCACTGGAAACGGTGATTAATACTAGATACACCTTCACGTCATAAGGCATGAAGGGAAACGTTTTTTCGCTTGAAGATCAGACTATATCCTAT
>F0OV55004I8LAJ
TAGTATCAGCAGAGTTTGATCCTGGCTCAGGATGAACGCTAGCGGGAGGCTTAACACATGCAAGTCGAGGGGCAGCACGAGGTAGCAATACTTTGGTGGCGACCGGCAGACGGGTGAGTAACGCGTATGTAACCTGCCCTGTACAGGGGGATAACCCGGAGAAATTCGGACTAATATCCCATGGTAATATTGGAAGGCATCTTCTGATATTTAAAGTTCCGGCGGTACAGGAGGGGCATGCGTAACATTAGCTGGTTGGTAAGGTAACGG
>F0OV55004I5LV1
TAGTATCAGCAGAGTTTGATCCTGGCTCAGGATGAACGCTAGCGGTGCGCCTAACACATGCAAGTCGAGCGATATAGCGGCGAACGGGTGAGTAACACGTTGGAACCTGCCTCGAACTCAGGGATAGCCATCCGAAAGGATGATTAATACCGGATAGTCCCGAAAGGGTAAAGATTTTTCGGTTCGAGAGGGGCCTGCGGCCTATCAGCTAGTTGGTAAGGTAATGGCTTACCAAGGCTATGACGGGTAACTGGT
>F0OV55004H23SO
TAGTATCAGCAGAGTTTGATCCTGGCTCAGATTGAACGCTGGCGGTATGCTTAACACATGCAAGTCGAACGGCAGCACGAGAGAGCTTGCTCTCTTGGTGGCGAGTGGCGGACGGGTGAGTAACGCGTAGGAATCTGCCTAGTAGTGGGGGACAACTCGGGGAAACTCGAGCTAATACCGCATACGCCCTACGGGGGAAAGCGGGGGATCTTCGGACCTCGCGCTATCAGATGAGCCTGCGTTGGATTAG
>F0OV55004I145X
TAGTATCAGCAGAGTTTGATCCTGGCTCAGGATGAACGCTAGCGGGAGGCTTAACACATGCAAGCCGAGGGGCAGCAGGTCGAAATTTCGGTTTTGATGCTGGCGACCGGCGTACGGGTGAGTAACGCGTATGCAACCTACCCTGTACCGGGAAATAACCCGGAGAAATTCGGACTAATATCCCATAATAATATAAAGGGGCATCCCTTAATATTTAAAGTTCCGGCGGTACAGGATGGGCATGCGTAACATTAGCTAGTTGGAGGGGTAACGGCCCACCAAGG
>F0OV55004JG17L
TAGTATCAGCAGAGTTTGATCCTGGCTCAGATTGAACGCTGGCGGCATGCTTTACACATGCAAGTCGAGCGGTAAGGCCCTTCGGGGTACACGAGCGGCGAACGGGTGAGTAACACGTGGGTGACCTGCCCCCTACTCTGGGATAAGCCTGGGAAACTGGGTCTAATACCGGATATGACCTCTGGTTGCATGACTAGTGGTGGAAAGTTTTTCGGTGGGGGATGGGCCCGCGGCCTATCAGCTTGTTGGTGGGGTGATGGCCTACCAAGG
>F0OV55004IHG3T
TAGTATCAGCAGAGTTTGATCCTGGCTCAGGACGAACGCTGGCGGCGTGCCTAATACATGCAAGTCGAGCGGGGCTTTCTGCGTGAGGCCTTCGGGCGGATCGCAGGGAGCCCAGCGGCGAACGGGTGCGTAACACGTGGGCAACCTGCCCCGAGGACCGGGATAACTCCGGGAAACCGGAGCTAATACCGGATAGGACGGCGGACCGCATGGTCCGCCGTGGAAAGGCGGCGCGAGCTGCCACCTCGGGATGGGCCCGCGGCCCATTAG
>F0OV55004IJW90
TAGTATCAGCAGAGTTTGATCCTGGCTCAGGATGAACGCTAGCGACAGGCTTAACACATGCAAGTCGAGGGGCAGCACGGGAGTAGCAATACAACTGGTGGCGACCGGCGCACGGGTGAGTAACGCGTATGCAACCTACCTATCAGAGGGGAATAACCCGGCGAAAGTCGGACTAATACCGCATAAAACAGGGGCACCGCATGGTGATATTTGTTAAAGAAATTCGCTGATAGATGGGCATGCGTTCCATTAGG
>F0OV55004JS9MC
TAGTATCAGCAGAGTTTGATCCTGGCTCAGGACGAACGCTGGCGGCGTGCCTAATACATGCAAGTCGAGCGCGGGAAGCTTTTTGAAGCCTTCGGGTGGACGAAAGTGGAACGAGCGGCGAACGGGTGAGTAACACGTGGGCAACCTGCCCGTAAGACGGGGATAACTGACGGAAACGTCAGCTAAGACCGGATAGTCGGAGGGAGGGCATCCTTTCTTCGGGAAAGGACGGAGCAATCTGTCGCTTACGGATGGGCCCGCGGCGCATTAG
>F0OV55004IYB4M
TAGTATCAGCAGAGTTTGATCCTGGCTCAGATTGAACGCTGGCGGCAGGCCTAACACATGCAAGTCGAGCGGATGAGGGTAGCTTGCTACCTGATTCAGCGGCGGACGGGTGAGTAATGCCTAGGAATCTGCCCAGTAGTGGGGGACAACCCGGGGAAACCCGGGCTAATACCGCATACGCCCTTCGGGGAAAGCGGGGGATCTTCGGACCTCGCGCTATTGGATGAGCCTACGTCGGATTAGCTTGTTGGTGGGGTAACGGCCCACCAAGG
>F0OV55004IV8VU
TAGTATCAGCAGAGTTTGATCCTGGCTCAGGATAAACGCTGGCGGCGTGCCTAACACATGCAAGTCAAGGAGAAAGTCTGCTTCGGTAGATGAGTAAACTGGCGAACGGGTGAGTAACGCGTAGATAACTTGCCCAAAGGACTGGGATAACTTCGAGAAATCGGGACTAATACCGGATATGGCAATCAGTCATAAGGCTGATTGTGAAAGGGGGTTTCGGCTCCCACCTTTGGATAGGTCTGCGTCTGATTAGTTAGTTGGTGGGG
>F0OV55004JH7SL
TAGTATCAGCAGAGTTTGATCCTGGCTCAGGATGAACGCTAGCGGCAGGCCTAATACATGCAAGTCGAGGGAGTATTCATCTTCGGATGGAGAAGACCGGCGCACGGGTGCGTAACGCGTATGCAACTTACCTCTAACTGGGAAATAGCCCCGAGAAATCGGGATTAATGTCCCATAACATCCTGAATTCGCATGTTTTCAGGATTAAAGTTCCGGCGGTTAGAGATGGGCATGCGTGGCATTAGCTTGTTGG
>F0OV55004IHZPJ
TAGTATCAGCAGAGTTTGATCCTGGCTCAGGACGAACGCTGGCGGCGTGCCTAATACATGCAAGTCGAGCGGACCGAAGGGAGCTTGCTCCTTTAGGATAGCGGCGGACGGGTGAGTAACACGTGGGCAACCTGCCCTGCAGACTGGGATAACTTCGGGAAACCGGAGCTAATACCGGATAACACCGAAAACCGCATGGTTTTCGGTTGAAAGGCGGCATTAGCTGTCACTGCAGGATGGGCCCGCGGCGCATTAGCTAGTTGG
>F0OV55004JIBKW
TAGTATCAGCAGAGTTTGATCCTGGCTCAGATTGAACGCTGGCGGCAGGCCTAACACATGCAAGTCGAGCGGCAGCGGGTCCTTCGGGATGCCGGCGAGCGGCGGACGGGTGAGTAATGCCTAGGAATCTGCCTGGTAGTGGGGGATAACTCGGGGAAACTCGAGCTAATACCGCATACGTCCTACGGGAGAAAGCGGGGGATCTTCGGACCTCGCGCTACCAGATGAGCCTAGGTCGGATTAGCTAGTTGGTGAGGTAACCGG
>F0OV55004I30AB
TAGTATCAGCAGAGTTTGATCCTGGCTCAGGACGAACGCTGGCGGCGGGTTTAACACATGCAAGTCGAGGGACGAAGCCACTCTTCGGAGTGGTGGAAACCGGCGAACGGGTGAGTAACACGTGAACAACCTACCCTCGAGTGGGGAATAACACCGCGAAAGCGGTGCTAATACCGCATAACATCCCGGGGTCGCATGGTCCTGGGATCAAAAGCGCAAGTTGCTTGAGGAGGGGTTCACGGCTGATTAGCTAGTTGGTGAGGTAACGGCCCACCAAGG
>F0OV55004JMSL0
TAGTATCAGCAGAGTTTGATCCTGGCTCAGGACGAACGCTGGCGGCGTGCTTAACACATGCAAGTCAAGGAGAAAGTTTCTTTCGGGAGATAAGTAAACTGGCGCACGGGTGAGTAAAATGTAAGTAATCTACCCTTTGGATGGGAATAACTACTAGAAATGGTGGCTAATACCGAATAATGCAGCGGCACCGAGTGGTGATGTTGTTAAAGACCGAAAGGTTGCCAAGGGATGAGCTTGCATCTGATTAGCTAGTTGGACGGGG
>F0OV55004I7HGD
TAGTATCAGCAGAGTTTGATCCTGGCTCAGGACGAACGCTGGCGGCGTGCCTAATACATGCAAGTCGAGCGGGGCTGTCTGCGTGAGGCCTTCGGGCGGATCGCAGGGGGCCCAGCGGCGAACGGGTGCGTAACACGTGGGCAACCTGCCCCGAGGACCGGGATAACTCCGGGAAACCGGAGCTAATACCGGATAGGACGGCGGACCGCATGGTCCGCCGTGGAAAGGCGGCGCGAGCTGCCACCTCGGGATGGGCCCGCGGCCCATTAG
>F0OV55004JS2F4
TAGTATCAGCAGAGTTTGATCCTGGCTCAGAACGAACGTTCGCGGCGCGCTTAACACATGCAAGTCGAACGAGAAAGCATCTTCGGATGTGAGTAAAGTGGCGCACGGGTGAGTAACACGTGGGTAATCTACCTTATGGTGGGGGACAACATCTTGAAAAGGGTGCTAATACCGCATAAGTCAACTTCGGTTGGGAAAGGCGCTTTTGTGTCGCCATAAGATGAGCTCGCGTCCCATCAGCTAGTTGGTAAGGTAATGG
>F0OV55004JRWZP
TAGTATCAGCAGAGTTTGATCCTGGCTCAGGATGAACGCTAGCGGGAGGCTTAACACATGCAAGTCGAGGGGCAGCACGAGGTAGCAATACTTTGGTGGCGACCGGCGCACGGGTGAGTAACGCGTATGCAACCTGCCCTGTACTGGGAGATAACCCGGAGAAATTCGGACTAATATCCCATAATGATATTTGGAGGCATCTTTGAATATTTAAAGTTCCGACGGTACAGGATGGGCATGCGTAACATTAG
>F0OV55004IXWA2
TAGTATCAGCAGAGTTTGATCCTGGCTCAGAGCGAACGCTGGCGGCGTACCTAACACATGCAAGTCGAACGAGGATCACGGTGTGAGCAATCACGCTGTGGTCCTAGTGGCGCACGGGTGAGTAACACGTGGGTAACCTGCCCTCGAGATCGGGATACCCCCTCGAAAGGGGGGCTAATACCGGATAAGCCCACAGGCTCTTCGGAGTTTGCGGGAAAAGGTGGGGACCTTCGGGCCTGCCGTCATTGGATGAGTCCGCGGCCCATTAG
>F0OV55004IRMYO
TAGTATCAGCAGAGTTTGATCCTGGCTCAGAACGAACGCTGGCGGCGTGCCTAATACATGCATGTCGTGCGAGAAAGGGGGGGCAACTCCCTGAGTAAAGCGGCAAATGGGTGAGTAACACGTAAGGAATCTGCCTCTAAATCTAGAATAGCTCTGCCAACGCGGAATTAATACTGGATGTGATCCGGTGGTCGCATGACTGCCTGATTAAAGGTGACCTCTCCTTGGAAGTTACCGTTTAGAGATG
>F0OV55004JYR73
TAGTATCAGCAGAGTTTGATCCTGGCTCAGAATGAACGCTGGCGGCGTGCCTAACACATGCAAGTCGTACGAGAAAGGGGCTTCGGCCCTGAGTAGAGTGGCGCACGGGTGAGTAACGCGTGGGTAATCTACCCTTGGATTTGGGATAACTCTGCGAAAGTGGAGCTAATACCGGATAGTCTGGCTTTAAATAAGAAGTCGGTAAAGGATGCCTCTGCATATGCATTCGTCCGAGGATGAGCCCGCGT
>F0OV55004IR2X6
TAGTATCAGCAGAGTTTGATCCTGGCTCAGATTGAACGCTGGCGGCAGGCCTAACACATGCAAGTCGAGCGGATGAAGGGAGCTTGCTCCCGGATTTAGCGGCGGACGGGTGAGTAATGCCTAGGAATCTGCCTGGTAGTGGGGGACAACGACTCGAAAGGGTCGCTAATACCGCATACGTCCTACGGGAGAAAGTGGGGGATCTTCGGACCTCACGCTATCAGATGAGCCTAGGTCGGATTAGCTAGTAGGTGAGG
>F0OV55004JXXZE
TAGTATCAGCAGAGTTTGATCCTGGCTCAGATTGAACGCTGGCGGCATGCTTAACACATGCAAGTCGAACGGTAACAGGGCTTCGGCCCGCTGACGAGTGGCGGACGGGTGAGTAACGCGTAGGAATCTGCCTAGTAGTGGGGACAACCTGGGGAGACCCAGGCTAATACCGCATACGCCCTAAGGGGGAAAGACTTCGGTCGCTATTGGATGAGCCTGCGTTGGATTAGCTTGTTGGTGGGTAAAGGCCTACCAAGGCGACGAT
>F0OV55004H610Y
TAGTATCAGCAGAGTTTGATCCTGGCTCAGATTGAACGCTGGCGGCGTGCTTAACACATGCAAGTCGAACGCGAAAGGGACTTCGGTCCTGAGTAAAGTGGCGCACGGGTGAGTAACACGTGGATAATCTACCCGATGGACCGGGATAACACTTCGAAAGGGGTGCTAATACCGGATAAGCCCACAGGCTCCCTGGAGCTTGCGGGAAAAGGTGGGGACCTTCGGGCCTGCCGTCATCGGATGAGTCCGCGGCCCATTAGCTAGTTGGTAGGG
>F0OV55004IJKJZ
TAGTATCAGCAGAGTTTGATCCTGGCTCAGAGTGAACGCTGGCGGCGTGCCTAACACATGCAAGTCGAGCGAAGTTTTTGCCTGTAGCAATACAGATAAAAACTTAGCGGCAGACGGGTGAGTAACACGTAGGTAACCATCCTCTTAGAGAGGGATAGCCCACCGAAAGGTGGGGTAATACCTCGTACGATCCAAGTTCGGCACCGAGTTTGGATGAAACATCCGCAAGGATGGCTGAGAGACGGACCTGCGGCCTAT
>F0OV55004IF8OZ
TAGTATCAGCAGAGTTTGATCCTGGCTCAGAACGAACGCTGGCGGCGTGCTTAACACATGCAAGTCGAACGTGAAAGGGACTTCGGTCCTGAGTAAAGTGGCGCACGGGTGAGTAACACGTGGATAATCTACCCGATGGACCGGGATAACACTTCGAAAGGGGTGCTAATACCGGATAAGCCCACAGGCTCTTTGGAGTTTGCGGGAAAAGGTGGGGACCTTCGGGCCTACTGTCATCGGATGAGTCCGCGGCCCATTAGCTAGTTGGTAGGGTAATGG
>F0OV55004H5V9E
TAGTATCAGCAGAGTTTGATCCTGGCTCAGATTGAACGCTGGCGGAATGCTTTACACATGCAAGTCGGGCGGCAGCATGGACTTCGGTCTGATGGCGAGCGGCGAACGGGTGAGTAATGCATCGGAACGTACCCAGGTCGTGGGGGATAACTACGCGAAAGCGTAGCTAATACCGGATACGTCCTTAGGGAGAAAGATTTATCGCCGAAAGATTGGCCCGCGTTAGATTAGGTAGTTGGGGGGGTAAAGCCTACCAAGCCTACGATCCGTAG
>F0OV55004JAHDS
TAGTATCAGCAGAGTTTGATCCTGGCTCAGATTGAACGCTGGCGGCAGGCTTAACACATGCAAGTCGAGCGGTAACAGGGGGTGCTTGCACCCCGCTGACGAGCGGCGGACGGGTGAGTAATGCATAGGAATCTGCCCAGTAGTTGGGGATAGCCCGGGGAAAACCCGGATTAATACCGAATACGCCCTACGGGGGAAAGCAGGGGATCTTCGGACCTTGCGCTATTGGATGAGCCTATGTCGGATTAGCTAGTTGGTGGGGTAACGG
>F0OV55004JC36X
TAGTATCAGCAGAGTTTGATCCTGGCTCAGATTGAACGCTGGCGGCATGCCTAACACATGCAAGTCGAACGGTAACAGGCCTTCGGGCGCTGACGAGTGGCGGACGGGTGAGTAATGCATCGGAACGTGTCCCGTAGTGGGGGATAACCCGGCGAAAGCCGGACTAATACCGCATATGCTCTACGGAGGAAAGCGGGGGACCTGAAAGGGCCTCGCGCTATGGGAGCGGCCGATGTCCGATTAGCTTGTTGGTGGGGTAATGG
>F0OV55004H8E9D
TAGTATCAGCAGAGTTTGATCCTGGCTCAGGATGAACGCTGACGGCGTGCCTAACACATGCAAGTCGAGCGAGAATTGATGGAATGCGGACTTCGGTCCAAGTGAAGTCGAGGAAAGCGGCGGACGGGTGAGTAACGCGTGGGTAACCTGCCCCATACAATGGGATAGCCACTGGAAACGGTGATTAATACCATATGG
>F0OV55004H2SL7
TAGTATCAGCAGAGTTTGATCCTGGCTCAGGACTAACGCTGGCGGCGTGTCTTAGCCATGCAAGTCGAACGGAGACCAGTCTTGACGCAAGGATGGACTGGTTTTAGTGGCGTAAGGGTGAGTAACACGTGAGTAAACTACCCTCGGGAAGCGGGATAAGCCGGGGAAACCCGGTCTAATACCCTATGACAACTCTCGAAGGCATCTTCGAGAGTTTAAAGATGGCCTCTGCTTGCAAGCTATCGCCTGAGGATGTGCTCG
>F0OV55004JC3HE
TAGTATCAGCAGAGTTTGATCCTGGCTCAGATTGAACGCTGGCGGCATGCCTAACACATGCAAGTCGAACGGTAACAGGCCTTCGGGCGCTGACGAGTGGCGGACGGGTGAGTAATGCATAGGAATCTGCCCAGTAGTGGGGGACAACTACCGGAAACGGTAGCTAATACCGCATACGACCTACGGGTGAAAGTGGGGGACCTTCGGGCCTCACGCTATTGGATGAGCCTATGTCAGATTAGCTAGTTGGTGGGGTAAAGG
>F0OV55004I4BKD
TAGTATCAGCAGAGTTTGATCCTGGCTCAGGACGAACGCTGGCGGCGTGCCTAATACATGCAAGTCGAACGGAGGTCGCCATGCGGATCTCTTCGGAGAGAAGCGTGGCCATACCTCAGTGGCGAACGGGTGAGTAACACGTGGGTAACCCGCCTGTAAGTCGGGGATAACTGCGGGAAACCGCAGCTAATACCGGATAAGTCGGGAGGTTCGCATGAACCTTTCGGTAAAGGAGCTACGGTTCCGCTTACAGATGGGCCCGCGGCGCA
>F0OV55004I9J9D
TAGTATCAGCAGAGTTTGATCCTGGCTCAGGACGAACGCTGGCGGCGTGCCTAATACATGCAAGTCGAGCGGGGCTTTCTGCGTGAGGCCTTCGGGCGGATCGCAGGGAGCCCAGCGGCGAACGGGTGCGTAACACGTGGGCAACCTGCCCCGAGGACCGGGATAACTCCGGGAAACCGGAGCTAATACCGGATAGGACGGCGGACCGCATGGTCCGCCGTGGAAAGGCGGCGCGAGCTGCCACCTCGGGATGGGCCCGCGGCCCATTAG
>F0OV55004I4R9A
TAGTATCAGCAGAGTTTGATCCTGGCTCAGGATGAACGCTGGCGGCGTGCCTAATACATGCAAGTCGAACGCACCATTTCGGTGGTGAGTGGCGAACGGGTGAGTAACACGTAGATAACCTGCCCTTAAGACGAGGATAACCATTGGAAACGATGGCTAAGACTGGATAGGAATATTAGAGGCATCTCTGATATTTTAAAAGACCTAGCAATAGGTATGCTTAAGGAGGGGTCTGCGGCGCATTAGTTAGTTGGTGGGG
>F0OV55004IJUOM
TAGTATCAGCAGAGTTTGATCCTGGCTCAGGATGAACGCTGGCGGCGTGGATAAGGCATGCAAGTCGAATGGGTTTAGGCCCATGGCAAACGGGTTAGTAACGCGTAGGAATTTTCCCCAAAGTCGTGAATAATCCGGAGAAATCCGGAATAATACACGATGTGCTCTACGGAGTAAAGATTCATCGCTTTGGGATAAGCCTGCGTCCTATCAGCTTGTTGGTGAGGTAATAGCTCACCAAGGCTATGACGGGTAGGGGGT
>F0OV55004JYQV8
TAGTATCAGCAGAGTTTGATCCTGGCTCAGAGTGAACGCTGGCGGCGTGCTTAACACATGCAAGTCGAACGGTAACAGGAAGAGCTTGCTCTTTGCTGACGAGTGGCGCACGGGTGAGTAATATATAGTTAATGTACCTTCAAGACTGGGATAGCCACTGGAAACGGTGATTAATACTAGATACACCTTCATGTCATAAGGCATGAGGGGAAACGTTTTTTCGCTTGAAGATCAGACTATATCCTA
>F0OV55004JD9J1
TAGTATCAGCAGAGTTTGATCCTGGCTCAGGACGAACGCTGGCGGCGTGCCTAACACATGCAAGTCGAACGTCCCGACGCAAGTCGGGAAGTGGCAAACGGGTGAGTAACACGTAAGCAACCTACCTCAAAGACCGGCACAACTAGTCGAGAGATTGGCTAATTCCGGATGTGTCAAGACGAATGAATGTTTGTTTTGGTAAACCCAGCAATGGGCTTTGAGACGGGCTTGCGTCCTATCAGCTAGTTGGCGGGGTAACGGCCCACCAAGG
>F0OV55004I8C12
TAGTATCAGCAGAGTTTGATCCTGGCTCAGGATGAACGCTGGCGGCGTGCTTAACACATGCAAGTCGAGCGCGATGTTGTGGAAACTCCTACGGGAGGCAGC
>F0OV55004IASB1
TAGTATCAGCAGAGTTTGATCCTGGCTCAGGATAAACGCTGGCGGCGTGCCTAACACATGCAAGTCAAGGAGAATTTCTACTTCGGTGGATTAGTAAACTGGCGAACGGGTGAGTAACGCGTAGATAACTTGCCCAAAGGACTGGGATAACCTCGAGAAATCGGGACTAATACCGGATATTGCAAGCGACTGCAGGGTTGTTTGTGAAAGGGGGTTTCGGCTCCCACCTTTGGATAGGTCTGCGTCTGATTAGCTAGTTGGTAGGGTAACGGCCT
>F0OV55004JPIU4
TAGTATCAGCAGAGTTTGATCCTGGCTCAGGATGAACGCTGGCGGCGTGCTTAACACATGCAAGTCTAGGAAAGGCTTCGAGCTTGCTTGAGGCTGAAACTGGCGAACGGGTGAGTAACACGTAGATAACCTACCCATTGGCGGGGGATAACGTCGAGAAATTGACACTAATACCGCATAAGATCCCGGGATGATTTTCCGGGATGAAAGGGGGCTTCGGCTTCCACCGATGGATGGGTCTGCGTCTGATTAGCTTGTTGG
>F0OV55004JXF85
TAGTATCAGCAGAGTTTGATCCTGGCTCAGAATGAACGCTGGCGGCGTGCTTAACACATGCAAGTCGTACGAGAAAGTTTCCTTCGGGAGATGAGTAGAGTGGCGCACGGGTGAGTAACACGTGGATAATCTGCCCAATGGACCGGGATAACACTTCGAAAGGGGTGCTAATACCGGATAAGCCCACAGGCTCTTCGGAGCTTGCGGGAAAAGGTGGGGACCTTCGGGCCTGCCGTCATTGGATGAGTCCGCGGCCCATTAG
>F0OV55004JKFXM
TAGTATCAGCAGAGTTTGATCCTGGCTCAGAACGAACGCTGGCGGCAGGCTTAACACATGCAAGTCGAGCGCACCTTCGGGTGAGCGGCAGACGGGTGAGTAACGCGTGGGAATCTACCCATCCCTACGGAATAGCTCCGGGAAACTGGAATTAATACCGTATACGCCCTACGGGGGAAAGATTTATCGGGGATGGATGAGCCCGCGTTGGATTAGCTAGTTGGTGGGGTAATGGCCTACCAAGGCGACGATCCATAGCTGGT
>F0OV55004H64QZ
TAGTATCAGCAGAGTTTGATCCTGGCTCAGATTGAACGCTAGCGGCATGCTTAACACATGCAAGTCGAACGGCAGCGGAGGAAAGCTTGCTTTCCTGCCGGCGAGTGGCGGACGGGTGAGTAATGCATGAGAATCTGCCCAGTAGCGGGGGACAACTTGGTGAAAACCAAGCTAATACCGCATACGCCCTACGGGGGAAAGGCTTCGGCCACTATTGGATGAGCTCATGTCGGATTAGCTAGTTGGTAGGG
>F0OV55004IA52N
TAGTATCAGCAGAGTTTGATCCTGGCTCAGGATGAACGCTAGCGGGAGGCTTAACACATGCAAGTCGAGGGGCAGCACGAGGTAGCAATACCTTGGTGGCGACCGGCAGACGGGTGAGTAACGCGTATGTAACCTGCCCTGTACGAGGGGGATAACCCGGAGAAATTCGGACTAATATCCCATGGTAATATTGGAAGGCATCTTCTGATATTTAAAGTTCCGGCGGTACAGGAGGGGCATGCGTAACATTAGCTGGTTGGTAAGGTAACGG
>F0OV55004JLP0W
TAGTATCAGCAGAGTTTGATCCTGGCTCAGATTGAACGCTGGCGGAATGCTTTACACATGCAAGTCGGGCGGCAGCATGGACTTCGGTCTGATGGCGAGCGGCGAACGGGTGAGTAATGCATCGGAACGTACCCAGTCGTGGGGGATAACTACGCGAAAGCGTAGCTAATACCGCATACGTCCTACGGGAGAAAGCAGGGGATCGCAAGACCTTGCGCGATTGGAGCGGCCGATGTCTGATTAG
>F0OV55004JX1KD
TAGTATCAGCAGAGTTTGATCCTGGCTCAGGACGAACGCTGGCGGCACGCCTAATACATGCAAGTCGAGCGCGGGAAGCGTGCAGATCCCTTCGGGGTGACGCATGTGGAACGAGCGGCGAACGGGTGAGTAACACGTGGGCAACCTGCCTGTAAGACCGGGATAACTCCGGGAAACCGGGGCTAATACCGGATAAGACCGAAGATCGCATGATCTTCGGGTGAAAGGCGGCATTCGCTGTCACTTACAGATGGGCCCGCGG
>F0OV55004IFWI6
TAGTATCAGCAGAGTTTGATCCTGGCTCAGGATGAACGCTGGCGGCATGCCTAATACATGCAAGTCGAACGGACTAGTTTACTAGTCAGTGGCGAACGGGTGAGTAACACGTAAGGAACCAACCCTTAACACGAGGATAACTCCGGGAAACTGGAGCTAATACTGGATAGGATGTCATGACATAAGTTGAGGCATTTAAAGGAGCTTTCGGGCTATGGTAAAGGATGGTCTTGCGTCGCATTAGATAGTTGGTGAGGGTAACCGG
>F0OV55004IBUBW
TAGTATCAGCAGAGTTTGATCCTGGCTCAGGACGAACGCTGGCGGCGTGCTTAACACATGCAAGTCGAGGGGTAACAGGGGAGCTTGCTCTCGCTGACGACCGGCGCACGGGTGAGTAACGCGTATGCAACCTACCTACAACAGGGGGATAGCTTTCGGAAACGGAAATTAATACCCCATAGTACCTAAATATCGCATGGTATTAAGGTTAAAACTCCGGTGGTTGTAGATGGGCATGTGTGACATTAGCTAGATGGCGGGGTAACGG
>F0OV55004I7F7C
TAGTATCAGCAGAGTTTGATCCTGGCTCAGGATGAACGCTGGCGGCGTGCTTAACACATGCAAGTCGTACGTGATCTCCGAGCAATCGGAGTGAAAGTGGCGAACGGGTGAGTAACGCGTAGACAACTTGCCTGAAAGTTTGGAATAGCTTCGGGAAACTGAGATTAATACCGAATGTGGCAACAAGTTCTTCTTCTTGTTGTTAAAGGGGGCGCAAGCTCTCGCTTTCAGATAGGTCTGCGTACTATTAG
>F0OV55004ISBXR
TAGTATCAGCAGAGTTTGATCCTGGCTCAGAACGAACGCTGGCGGCAGGCTTAACACATGCAAGTCGAGCGGATGAGGGAGCTTGCTCCCTGATTCAGCGGCGGACGGGTGAGTAATGCCTAGGAATCTGCCCGATAGTGGGGGACAACGTTTCGAAAGGAACGCTAATACCGCATACGTCCTACGGGAGAAAGCAGGGGACCTTCGGACCTTGCGCTATCGGATGAGCCTAGGTCGGATTAGCTAGTTGGTGGGTAAAGG
>F0OV55004JPXZD
TAGTATCAGCAGAGTTTGATCCTGGCTCAGGAATGAACGCTGGCGGCGTGCTTAACACATGCAAGTCGTACGAGAAAGCTTTAGCTTGCTAGAGCGAGTAAAGTGGCGCACGGGTGAGTAACGCGTGGATAATCTACCTCCGAATCCGGGATAACACCTCGAAAGGGGTGCTAATACCGGATGACATCACGGGATCTTCGGATTTTGTGATCAAAGATGGCCTCTACATGTAAGCTGTTGTTTGGAG
>F0OV55004JUX0S
TAGTATCAGCAGAGTTTGATCCTGGCTCAGGATGAACGCTAGCGGGAGGCTTAACACATGCAAGTCGAGGGGCAGCACAGACTTCGGTCTGGTGGCGACCGGCGCACGGGTGCGTAACGCGTATGCAACCTGCCTTATACAGGAGGATAGCCCATGGAAACGTGGATTAATACTCCATAGTATCAATGAATCGCATGGTTTATTGATTAAAACTTTGGTGGTATAAGATGGGCATGCGTAAGATTAG
>F0OV55004J1QD0
TAGTATCAGCAGAGTTTGATCCTGGCTCAGGACGAACGCTGGCGGCGTGCTTAATACATGCAAGTCAACTGAAATGACAGTAGTAATATTTTCATGGAGGTGGCGCACGGGTGAGTAACACGTAGGTAATCTACCTTTGGGACTGACATAATACCGGGAAATCGGTACTAATATCAGATAATGCAGCGGCTCCGCATGGAGACAGTTGTTAAAGCTTCGGCGCCTGAAGATGAACCTGCGGCCCATTAG
>F0OV55004IJTCT
TAGTATCAGCAGAGTTTGATCCTGGCTCAGAGTGAACGCTGGCGGCGTGCTTAACACATGCAAGTCGAACGAGAACGGAACATAGCTTGCTATGTTTGTCAGCTAAGTGGCGGACGGGTGAGTAATGTATAGCTAATGTGCCCCTTGGAGGGGGATAACAGTTGGAAACGACTGCTAATACCCCATATTCCTTCTATGTTAATCATAGTTGGGAAATGTTTTTCGCCAAGGGATCGGGCTATATGGT
>F0OV55004H3L92
TAGTATCAGCAGAGTTTGATCCTGGCTCAGGACGAACGCTGGCGGCGTGCCTAATACATGCAAGTCGAGCGAGCCCTTCGGGGCTAGCGGCGGACGGGTGAGTAGCACGTGGGCAACCTACCTGTAAGACTGGGATAACTCCGGGAAACCGGGGCTAATACCGGATAATTTCTTTGGTCGCATGACGAAAGAATAAAAGGCGGCGCAAGCTGTCACTTACAGATGGGCCCGCGGCGCATTAGCTAGTTGGTGAGGTAACGGCTC
>F0OV55004INA8H
TAGTATCAGCAGAGTTTGATCCTGGCTCAGATTGAACGCTGGCGGCAGGCTTAACACATGCAAGTCGAGCGGTAACAGGTCCTTCGGGATGCTGACGAGCGGCGGACGGGTGAGTAATGCTTAGGAATCTGCCTGGTAGTGGGGGATAGCCCGGGGAAACCCGGATTAATACCGCGTACGCCCTTCGGGGAAAGCAGGGGATCTTCGGACCTTGCGCTATCAGATGAGCCTAAGCCGGATTAGCTAGTTGGTAGGGTAAAGGCCTACCAAGG
>F0OV55004IKDVU
TAGTATCAGCAGAGTTTGATCCTGGCTCAGAACGAACGCTGGTGGCGTGCCTTAAGCATGCAAGTCGAACGATCCAGCTTGCTGGATAGTGGCGCACGGGTGAGTAACACGTAGTTAGTTGACCTAAAGTCTAGGATAGCCTCAAGAAATTGAGGGTAATACGAGATGTGACCTAAGGGTTAAAGTGGTAACACGCTTTAGGAGACGACTGCGGCCCATCAGGTAGTTGGTAGGGTAATGGCCTACCAAGCCTATGACGGGTAG
>F0OV55004ILGPS
TAGTATCAGCAGAGTTTGATCCTGGCTCAGAACGAACGCTGGCGGCGTGCTTAACACATGCAAGTCGAACGTGAAAGGGACTTCGGTCCTGAGTAAAGTGGCGCACGGGTGAGTAACACGTGGATAATCTACCCGATGGACCGGGATAACACTTCGAAAGGGGTGCTAATACCGGATAAGCCCACAGGCTCTTTGGAGTTTGCGGGAAAAGGTGGGGACCTTCGGGCCTACTGTCATTGGATGAGTCCGCGGCCCATTAGCTAGTTGGTAGGGT
>F0OV55004IMBAN
TAGTATCAGCAGAGTTTGATCCTGGCTCAGGATGAACGCTAGCGGGAGGCCTAACACATGCAAGCCGAGCGGTATTGTTTCTTCGGAAATGAGAGAGCGGCGTACGGGTGCGTAACACGTGTGCAACCTGCCTTTATCTGGGGGATAGCCTTTCGAAAGGAAGATTAATACTCCATAATATATTGAACGGCATCGTTTAATATTGAAAGCTCCGGCGGATAGAGATGGGCACGCGCAAGATTAGCTAGTTGGTG
>F0OV55004IN6DA
TAGTATCAGCAGAGTTTGATCCTGGCTCAGATTGAACGCTGGCGGCGTGCTTAACACATGCAAGTCGAGCGAGAAAGCTCTCTTCGGAGAGTGAGTAGAGCGGCGCACGGGTGAGTAACGCGTGGATAATCTGCCCCGAAGATCGGGATAACAGTTGGAAACGACTGCTAATACCGAATATCCTGCATATTTAGCTTTATGTGGTAAAGACGGCCTCTATTTATAAGCTGTCACTTTGGG
>F0OV55004IXPYS
TAGTATCAGCAGAGTTTGATCCTGGCTCAGGACGAACGCTGGCGGCGTGCCTAATACATGCAAGTCGAGCGGACCGATGGGAGCTTGCTCCTTTAGGTTAGCGGCGGACGGGTGAGTAACACGTGGGCAACCTGCCCTGCAGACTGGGATAACTTCGGGAAACCGGAGCTAATACCGGATAACACCGAAAACCGCATGGTTTTCGGTTGAAAGGCGGCTTTTAGCTGTCACTGCAGGATGGGCCCGCGGCGCATTAGCTAGTTGGTG
>F0OV55004IN2B5
TAGTATCAGCAGAGTTTGATCCTGGCTCAGGATGAACGCTGGCGGCATGCCTAATACATGCAAGTCGAACGAACTAGTTTACTAGTTAGTGGCGAACGGGTGAGTAACACGTAGATAACCAACCCTTAAGACGAGGATAACCCGGGGAAACCTGGACTAATACTGGATAGGAGCTATTTTCAAAAGAGGATAGTTTTAAAGGTGCCCTAAAGCACCGCTAAAGGCTGGGACTGCGTCGCATTAGCTAGTTGGTGGGGTAACGGCCTACCAAGGCAACG
>F0OV55004I5383
TAGTATCAGCAGAGTTTGATCCTGGCTCAGGACGAACGCTGGCGGCGTGCTTAACACATGCAAGTCGAACGGAAAGGCCCTTGCTTGCAGGGGTACTCGAGTGGCGAACGGGTGAGTAACACGTGGGTGATCTGCCTTGTACTTCGGGATAAGCCTGGGAAACTGGGTCTAATACCGGATAGGACCATGCTTTAGTGTGTGTGGTGGAAAGTTTTTTCGGTACAAGATGAGCCCGCAGCCTATCAGCTTGTTGGTGGGGTAATGG
>F0OV55004H6A5J
TAGTATCAGCAGAGTTTGATCCTGGCTCAGGATGAACGCTAGCGGCAGGCCTAACACATGCAAGTCGAGGGGCAGCACGAGTAGCAATACTTGGTGGCGACCGGCGCACGGGTGAGTAACGCGTATGCAACCTACCCTTAACTGGGGAATAGCCCGAAGAAATTCGGATTAATGCTCCATAATATATACTAACTGCATGGTTAATATATTAAAGAAATTTGGTTAAGGATGGGCATGCGTGACATTAGGTAGTTGG
>F0OV55004I11JX
TAGTATCAGCAGAGTTTGATCCTGGCTCAGGACGAACGCTGGCGGCGTGCCTAACACATGCAAGTCGAGCGGGGGTGGCTTAAGTAGGTTACTACGAAGGCTGCCCTAGCGGCGGACGGGTGAGTAACGCGTGAGCAACCAACCTTGTACTGGGGGATAACAGCTGGAAACAGCTGCTAATACCGCATAAGACTACGGCACCGCATGGTGCTGTAGTAAAAGGCGCCTTAAGGCGTCGGTACAAGACGGGCTCGCGTCCCATTAG
>F0OV55004I9ENQ
TAGTATCAGCAGAGTTTGATCCTGGCTCAGATTGGACGCTGGCGGAATGCTTTACACATGCAAGTCGGGCGGCAGCATGGACTTCGGTCTGATGGCGAGCGGCGAACGGGTGAGTAATGCATCGGAACGTACCCAGTCGTGGGGGATAACTACGCGAAAGCGTAGCTAATACCGCATACGTCCTACGGGAGAAAGCAGGGGATCGCAAGACCTTGCGCGATTGGAGCGGCCGATGTCTGATTAG
>F0OV55004JUCGZ
TAGTATCAGCAGAGTTTGATCCTGGCTCAGAACGAACGCTGGCGGCATGCCTAACACATGCAAGTCGAACGAAGGCTCCCCTTCGGGGGATGTCCTTAGTGGCGGACGGGTGAGTAACGCGTGGGAACCTGCCCTGGAGTGGGGGATAACCTCGGGAAACTGAGGCTAATACCGCATACGTCCACTGGAGAAAGGCTTCGGCCGCTCCTGGATGGGCCCGCGTCGGATTAGGTAGTTGGCGGGGTAACGGCCCACCAAGGCGACGATGGGTAGCCGG
>F0OV55004JDN15
TAGTATCAGCAGAGTTTGATCCTGGCTCAGAACGAACGCTGGCGGCGCGTTTTAAGCATGCAAGTCGAACGGTAGTAATCCTTCGGGGTTATTAGAGTGGCGAACGGGTGAGTAACACGTAGATGATCTACCTTGAGGTTGGGGATAGCCTGTGGAAACACAGGGTAATACCGAATAAGCCCTATGGGGGAAAGGTGCTAAGGCACCGCCTTAAGATGAGTCTGCGGCTCATTAGCTTGTTGGTGGGGTAAAGGCCTACCAAGGCGACG
>F0OV55004JTJ8M
TAGTATCAGCAGAGTTTGATCCTGGCTCAGAATGAACGCTGGCGGTAGGCTTAACACATGCAAGTCGGACGGAAACGATAGATTAGCTTGCTATTCTAGGCGTCGAGTGGCGGACGGGTGAGTAACGCGTGGGAATCTACCCTATAGTTGGGGACAACATATGGAAACGTATGCTAATACCGAATATGCTCTACGGAGTAAAGGAGCCCTCTTCTTGAAAGGTTTCGCTATAGGATGAGCCCGCGTAGGATTAGCTAGTTGG
>F0OV55004I47GK
TAGTATCAGCAGAGTTTGATCCTGGCTCAGATTGAACGCTGGCGGCATGCTTTACACATGCAAGTCGAACGGCAGCATAGGTGCTTGCACCTGATGGCGAGTGGCGAACGGGTGAGTAATGTATCGGAACGTATCCGGAAGTGGGGGATAGCTCGGCGAAAGCCGGATTAATACCGCATATGCCCTGAGGGGGAAAGGGGGGGATCCCGGCAAGGACCTCTCGCTTTCGGAGCGGCCGATATCAGATTAG
>F0OV55004ILUKU
TAGTATCAGCAGAGTTTGATCCTGGCTCAGGACGAACGCTGGCGGCGTGCCTAATACATGCAAGTCGAGCGGGGCTTTCTGCGTGAGGCCTTCGGGCGGATCGCAGGGAGCCCAGCGGCGAACGGGTGCGTAACACGTGGGCAACCTGCCCCGAGGACCGGGATAACTCCGGGAAACCGGAGCTAATACCGGATAGGACGGCGGACCGCATGGTCCGCCGTGGAAAGGCGGCGCGAGCTGCCACCTCGGGATGGGCCCGCGGCCCATTAG
>F0OV55004JQ5EM
TAGTATCAGCAGAGTTTGATCCTGGCTCAGGACGAACGCTGGCGGCGTGCCTAATACATGCAAGTCGAGCGCGTGAAACTTACCGAAGCCTTCGGGCGGACGTAAGTGGAACGAGCGGCGGACGGGTGAGTAACACGTGGGCAACCTGCCTGTAAGACCGGGATAACTTCGGGAAACCGGAGCTAATACCGGATAGGATTTCATCTCGCATGAGGTGAAATGGAAAGGTGGCTTCGGCTACCACTTACAGATGGGCCCGCGGCGCATTAG
>F0OV55004JLLE0
TAGTATCAGCAGAGTTTGATCCTGGCTCAGGGCGAACGCTGGCGGCGTGCTTAACACATGCAAGTCGAGCGATGAAGTTCCTTCGGGAATGGATTAGCGGCGGACGGGTGAGTAACACGTGGGTAACCTGCCTCATAGAGGGGAATAGCCCTCCGAAAGGAAGATTAATACCGCATAAGATTGTAGTTTCGCATGAAACAGCAATTAAAGGAGCAATCCGCTATGAGATGGACCCGCGTCGCATTAGCTAGTTGG
>F0OV55004JNF5B
TAGTATCAGCAGAGTTTGATCCTGGCTCAGGACGAACGCTGGCGGCGTGCCTAATACATGCAAGTCGAGCGAGCCCTTCGGGGCTAGCGGCGGACGGGTGAGTAACACGTGGGCAACCTGCCCTGCAGACTGGGATAACTTCGGGAAACCGGAGCTAATACCGGATAACACCGAAAACCGCATGGTTTTCGGTTGAAAGGCGGCTTTTAGCTGTCACTGCAGGATGGGCCCGCGGCGCATTAGCTAGTTGGTGAGGTAACGGCTC
>F0OV55004I3ITK
TAGTATCAGCAGAGTTTGATCCTGGCTCAGATTGAACGCTGGCGACAGGCCTAACACATGCAAGTCGAGCGGATGAGTGGAGCTTGCTCCATGATTCAGCGGCGGACGGGTGAGTAATGCCTAGGAATCTGCCTGGTAGTGGGGGACAACGTTTCGAAAGGAGCGCTAATACCGCATACGTCCTACGGGAGAAAGTGGGGGATCTTCGGACCTCACGCTATCAGATGAGCCTAGGTCGGATTAG
>F0OV55004IHKZJ
TAGTATCAGCAGAGTTTGATCCTGGCTCAGGATGAACGCTGGCGGCGTGCTTAACACATGCAAGTCGAGCGCGATGTTGTGGAAACTCCTACGGGAGGCAGC
>F0OV55004JN4BR
TAGTATCAGCAGAGTTTGATCCTGGCTCAGAACGAACGCTGGCGGCGCGTTTTAAGCATGCAAGTCGAACGGGATTCAAGTGCTTGCACTTGATGAGAGTGGCGAACGGGTGAGTAACACGTAAGTGATCTGCCCTGGGGATGGGGATAGCTCATGGAAACATGGGGTAAGACCGAATACCGTAACACTATTTGAAGGTTATGTTACGAAAAGAGCTACGGCTCTGCCCTGGGATGAGCTTGCGGCCCATTAG
>F0OV55004IZTSH
TAGTATCAGCAGAGTTTGATCCTGGCTCAGAACGAACGCTGGCGGCGTGCTTGACACATGCAAGTCGAACGGTATGTGGCAACACATAGAGTGGCGAACGGGTGAGTAACACGTGGGAACGCACCTTCTGCAGGGGGATAACTGACCGAAAGGACAGCTAATACCGCATAAGACCGAGAGGAGAAAGGTGCAACAGCATCGGCAGAGGAGCGGCCCGCGGACCATCAGCTAGTTGGTGGGGTAAGAG
>F0OV55004JGIHJ
TAGTATCAGCAGAGTTTGATCCTGGCTCAGATTGAACGCTGGCGGCATGCCTTACACATGCAAGTCGAACGGTAACAGGTTAAGCTGACGAGTGGCGAACGGGTGAGTAATATATCGGAACGTGCCCAGTCGTGGGGGATAACTACTCGAAAGAGTAGCTAATACCGCATACGACCTGAGGGTGAAAGCGGGGGATCGCAAGACCTCGCGCGATTGGAGCGGCCGATATCAGATTAGGTAGTTGGTGGGGTAAAAGCCC
>F0OV55004JBM86
TAGTATCAGCAGAGTTTGATCCTGGCTCAGGACGAACGCTGGCGGCGTGCCTAATACATGCAAGTCGAGCGGAGTTCATGGTTGGAAGCCTTCGGGCGGAAGTCCATGAACTTAGCGGCGGACGGGTGAGTAACACGTGGGCAACCTGCCCGTAAGACGGGGATAACTGACGGAAACGTCAGCTAAGACCGGATAGTCGGAGAAAGGGCATCCTTTCTTCGGGAAAGGACGGAGCAATCTGTCGCTTACGGATGGGCCCGCGGCGCATTAG
>F0OV55004ID7YV
TAGTATCAGCAGAGTTTGATCCTGGCTCAGGATGAACGCTGGCGGCGTGCCTAACACATGCAAGTCGAGCGATAAACAGTGGATGGAATTCTTCGGAAGGAAAGAAACTGTTGAAAGCGGCGGACGGGTGAGTAACGCGTGGGCAACCTGCCCTATACAGGGGGATAGCCACTGGAAACGGTGATTAATACCCCATGACACCTTAACCTCGCATGAGGAGAGGGTCAAAGATTATATCGGTATAGGATGGGCCCGCGT
>F0OV55004I8UQL
TAGTATCAGCAGAGTTTGATCCTGGCTCAGGACGAACGCTGGCGGCGTGGATTAGGCATGCAAGTCGAACGCGAACGAACACCTTCGGGTGTTCAAGTAGAGTGGCGGACGGGTGAGTAACGCGTAGGTGATCTACCTTTAAGTGGGGGATAGCCCCGGGAAACCGGGATTAATACCGCATATGTCCCGAGAGATTGGGATAAAGATGGCCTCTGACATAAGCTGTTGCTTAGAGATGAGCCTGCGTCCTATTAGCTAGTTGGG
>F0OV55004I78RG
TAGTATCAGCAGAGTTTGATCCTGGCTCAGGACGAACGCTGGCGGCGTGCCTAATACATGCAAGTCGAGCGCGTGAAACTTACCGAAGCCTTCGGGCGGACGTAAGTGGAACGAGCGGCGAACGGGTGAGTAACACGTGGGCAACCTGCCTGTAAGACCGGGATAACTTCGGGAAACCGGAGCTAATACCGGATAGGATTTCATCTCGCATGAGGTGAAATGGAAAGGTGGCTTCGGCTACCACTTACAGATGGGCCCGCGGCGCATTAG
>F0OV55004IPQO5
TAGTATCAGCAGAGTTTGATCCTGGCTCAGGACGAACGCTGGCGGCGTGCCTAATACATGCAAGTCGAGCGGACCGAAGGGAGCTTGCTCCTTTAGGTTAGCGGCGGACGGGTGAGTAACACGTGGGCAACCTGCCCTGCAGACTGGGATAACTTCGGGAAACCGGAGCTAATACCGGATAACACTGAAAACCGCATGGTTTTCGGTTGAAAGGCGACTTTTAGCTGTCACTGCAGGATGGGCCCGCGGCGCATTAGCTAGTTGGTG
>F0OV55004IV6HO
TAGTATCAGCAGAGTTTGATCCTGGCTCAGAACGAACGCTGGCGGCAGGCCTAACACATGCAAGTCGAGCGAGATCTTCGGATCTAGCGGCGGACGGGTTAGTAACGCGTGGGAATATGCCCTTTGGTACGGAATAGCCTCGGGAAACTGGGAGTAATACCGTATGAGCCCTTCGGGGGAAAGATTTATCGCCAAAGGATTAGCCCGCGTTGGATTAGATAGTTGGTGGGGTAATGGCCTACCAAGTCGACGATCCATAGCTGGTTTGAGAGG
>F0OV55004IR0CT
TAGTATCAGCAGAGTTTGATCCTGGCTCAGATTGAACGCTGGCGGCAGGCCTAACACATGCAAGTCGAGCGGTAACAGATCCAGCTTGCTGGATGCTGACGAGCGGCGGACGGGTGAGTAATGCATAGGAATCTGCCCGATAGTGGGGGATAACCTGGGGAAACCCAGGCTAATACCGCATACGTCCTACGGGAGAAAGGGGGCTCCGGCTCCCGCTATGGGATGGGCCTATGTCGGATTAGCTGGTTGGTG
>F0OV55004ID7BO
TAGTATCAGCAGAGTTTGATCCTGGCTCAGATTGAACGCTGGCGGCATGCCTTACACATGCAAGTCGAACGGCAGCACGGGTGCTTGCACCTGGTGGCGAGTGGCGAACGGGTGAGTAATATATCGGAACGTACCTTATCGTGGGGATAACGCAGCGAAAGCTGCGCTAATACCGCATACGCCCTGAGGGGGAAAGCGGGGGACCGTAAGGCCTCGCGCGATTAGAGCGGCCGATATCTGATTAGCTTGG
>F0OV55004IRW4P
TAGTATCAGCAGAGTTTGATCCTGGCTCAGAACGAACGCTGGCGGCGCGTTTTAAGCATGCAAGTCGAACGGTAGAGTAGTGCTTGCACTACTTGAGAGTGGCGCACGGGTGAGTAACACGTAGGTGATCTACCTCTGGATTGGGGATAGCCTGTGGAAACACAGGTTAATACCGGATACGACCCTGAGACTGTCGTCTCAGGGGGAAAGGCCCTCAGGGGTCGTCCGGAGATGAGCCTGCGGTCCATTAGCTAGTTGG
>F0OV55004IP2N4
TAGTATCAGCAGAGTTTGATCCTGGCTCAGAACGAACGCTGGCGGCAGGCTTAGCACGTGCAAGTCGAGCGCCCCGCAAGGGGAGCGGCAGACGGGTGAGTAACACGTGGGAATCTACCCATCCCTGCGGAACAACTCCGGGAAACTGGAGCTAATACCGCATACGCCCTACGGGGGAAAGATTTATCGGGGATGGATGAGCCCGCGTTGGATTAGCTAGTTGGTGGGGTAAAGGCCTACCAAGGCGACGATCCATAGCTGGT
>F0OV55004ILPMV
TAGTATCAGCAGAGTTTGATCCTGGCTCAGGACGAACGCTGGCGGCGTGCCTAATACATGCAAGTCGAGCGAGCCCTTCGGGGCTAGCGGCGGACGGGTGAGTAACACGTGGGCAACCTGCCTGTAAGACTGGGATAACTCCGGGAAACCGGGGCTAATACCGGATAATTTCTTCGGTCGCATGACGGAAGAATAAAAGGCGGCGCAAGCTGTCACTTACAGATGGGCCCGCGGCGCATTAGCTAGTTGGTGAGGTAACGGCTC
>F0OV55004JLP4G
TAGTATCAGCAGAGTTTGATCCTGGCTCAGAACGAACGCTGGCGGCGTGCTTAACACATGCAAGTCGAACGTGAAAGGGACTTCGGTCCTGAGTAAAGTGGCGCACGGGTGAGTAACACGTGGATAATCTACCCGATGGACCGGGATAACACTTCGAAAGGGGTGCTAATACCGGATAAGCCCACAGGCTCTTTGGAGTTTGCGGGAAAAGGTGGGGACCTTCGGGCCTACTGTCATTGGATGAGTCCGCGGCCCATTAGCTAGTTGGTAGGGTGA
>F0OV55004I8C02
TAGTATCAGCAGAGTTTGATCCTGGCTCAGAGTTAACGTTGGCGGCGTGCCTAACACATGCAAGTCGAACGCGTTCCGGGGGCAACTCCGGGATGAGTGGCGAACGGGTGAGTAACACGTGGGTAATCTTCCTTTAAGTGGGGAATAAGCTCTCGAAAGGGAGTCTAATACCGCATGACGTTCCGGGACATAAGTCCCGTAACCAAAGCCGCAAGGCGCTTGAAGATGAGCCTGCGTCCTATTAGCTAGTTGGTGGGGTAATGGCCTACCAAGGCT
>F0OV55004IYGAI
TAGTATCAGCAGAGTTTGATCCTGGCTCAGGATGAACGCTAGCGGGAGGCCTAACACATGCAAGTCGAACGGGATTGAGAGCTTGCTCTCATGAGAGTGGCGCACGGGTGAGTAACGCGTATGCAACCTGCCCTTGACAGGGGGATAGCCCGGAGAAATCCGGATTAATACCCCATGGTATTTAAGTTCCGCATGGGATTTAAATTAAAGATTTATCGGTCAGGGATGGGCATGCGTGACATTAGCTTGTTGGG
>F0OV55004JADVB
TAGTATCAGCAGAGTTTGATCCTGGCTCAGAACGAACGCTGGCGGCATGCCTAACACATGCAAGTTGAACGAGAAAGCTCCTTCGGGAGTGAGCAGAGTGGCGCACGGGTGAGTAACGCGTGGGAACCTACCAAGCAGTGGGGAATAACCTCGGGAAACTGAGGCTAATACCGCATACGCCTTCGGGGAAGGATTATCGCTGTTTGATGGTCCGCGTCTGATTAGCTAGTTGGTGAGGTAATGGCTCACCAAGGCG
>F0OV55004IL1TC
TAGTATCAGCAGAGTTTGATCCTGGCTCAGAACGGACGCTGGCGGCAGGCCTAACACATGCAAGTCGAACGACATAGTGGCAGACGGGTGAGTAACGCGTGGGAACGTACCTTTCGCTACGGAATAGCTCTTGGAAACGAGTGGTAATACCGTATACGCCCTTCGGGGAAAGATTTATCGGCGAAAGATCGGCCCGCGTTAGATTAGGTAGTTGGTGGGGTAATGGCCTACCAAGCCTACGATCTATAGCTGGTCTGAGAGGATGAT
>F0OV55004I8LCL
TAGTATCAGCAGAGTTTGATCCTGGCTCAGAACGAACGCTAGCGGGAGGCTTAACACATGCAAGTCGAGGGGCAGCATAAGGTAGCAATACTTTGATGGCGACCGGCGCACGGGTGAGTAACGCGTATGCAACCTGCCCTTTACAGGGGGATAGCCCATGGAAACGTGGATTAATACCCCATGGTACCATACCACGGCATCGTGGTTTGGTTAAAGTTACAGCGGTAAAGGATGGGCATGCGTGGCATTAGATTGTTGGCGGGG
>F0OV55004IZN4X
TAGTATCAGCAGAGTTTGATCCTGGCTCAGAACGAACGCTGGCGGCATGCCTAACACATGCAAGTCGAACGGGATCCGGACTTCGGTTCGGTGAGAGTGGCGGACGGGTGAGTAACGCGTGGGAACCTGCCCAGTGGTGGGGGATAACTGCGGGAAACTGCAGCTAATACCGCATGAGCCCGAGAGGGGAAAGATTTATCGCCATTGGAGGGGCCCGCGTTCGATTAGGTAGTTGGTGAGGTAACGGCTCACCAAGCCGACG
>F0OV55004H16NX
TAGTATCAGCAGAGTTTGATCCTGGCTCAGAGTGAACGCTGGCGGCGTGCTTAACACATGCAAGTCGAACGGTAACAGATAGAAGCTTGCTTCTATGCTGACGAGTGGCGCACGGGTGAGTAATATATAGGTAATGTGCCCCTTAGACCGGGATAGCCACTGGAAACGGTGATTAATACTGGATACTCCTTTATATCGAAAGATATATTGGGAAACGTTTTTCGCTAAGGGATCGGCCTATATCCTATCAGTTAG
>F0OV55004I5LXX
TAGTATCAGCAGAGTTTGATCCTGGCTCAGATTGAACGCTGGCGGAATGCTTTACACATGCAAGTCGGGCGGCAGCATGGACTTCGGTCTGATGGCGAGCGGCGAACGGGTGAGTAATGCATCGGAACGTACCTAGTTGTGGGGGATAGCTCGGCGAAAGCCGGATTAATACCGCATACGTCCTACGGGAGAAAGCAGGGGATCGCAAGACCTTGCGCGATTGGAGCGGCCGATGTCTGATTAG
>F0OV55004IBU4J
TAGTATCAGCAGAGTTTGATCCTGGCTCAGGATGAACGCTAGCGACAGGCCTAACACATGCAAGTCGAACGGGATTTATCCTTCGGGGTAATGAGAGTGGCGCACGGGTGAGTAACGCGTATGCAACCTACCTGTAACTGGGGAATGGCTCCCTGAAAGGGGAATTAACACCGCATAAGACCACACTTTCGCATGGAAGAGTGGTAAAATATTTATAGGTTACAGATGGGCATGCGTGACATTAGTTTGTTGGTGAGGTAACGG
>F0OV55004H5TAM
TAGTATCAGCAGAGTTTGATCCTGGCTCAGGACGAACGCTGGCGGCGTGCCTAACACATGCAAGTCAAAGTGCAAGTAACTTCGGTTATGAGTACTTGGCGCAAGGGTGAGTAAGGCATAGGTAATCTGCCCTTTGGACCGGGATAACCTCGAGAAATCGAGGACAATGCCAGATGATGCAGCGGAACCGCATGGTTATGTCGTTAAAGATTTATCGCCAAAGGATGAGCCTATGTTCCATCAGGTTAGG
>F0OV55004H53HE
TAGTATCAGCAGAGTTTGATCCTGGCTCAGAACGAACGCTGGCGGCAGGCCTAACACATGCAAGTCGAACGCGCCTTCGGGCGAGTGGCGGACGGGTGAGTAACGCGTGGGAACCTGCCCTGGAGTGGGGAACAACCGCTGGAAACGGCGGCTAATACCGCATACGCCTCTAACGAGGGAAAGCTTTATGCGCTCCGGGAAGGTCCCGCGTCCGATTAGCTAGTTGGCGGGGTTAACGGCCCACCAAGGCGACGATCGGTAGCTGGTCTGAGAGGA
>F0OV55004I6N7T
TAGTATCAGCAGAGTTTGATCCTGGCTCAGGATGAACGCTGGCGGCGTGCTTAACACATGCAAGTCGAACGAGGTCCAACCTTCGGGTGAAGACCGAGTGGCGAACGGGTGAGTAACACGTGGGGAACCTGCCCTTCTCTCTGGGATAACGTCGAGAAATCGTCGCTAATACCGGATACTCCTTGCGGACCGCATGGTCTGCTCGGGAAAGCTCCGGCGGAGATGGATGGCCCCGCGGCCCATTAGCTAGTTGGTGAGGTAACGG
>F0OV55004J1DRJ
TAGTATCAGCAGAGTTTGATCCTGGCTCAGAACGAACGCTGGCGGCATGCCTAACACATGCAAGTCGAACGGGATCCGGGGCTTCGGCTCCGGTGAGAGTGGCGGACGGGTGAGTAACGCGTGGGAACCTGCCCGGCGGTCGGGAATAACCGCGGGAAACCGCGGCTAATACCGGATACGCCCCCTTGGGGGGAAAGATTCATCGCCGTCGGAGGGGCCCGCGTCGGATTAGGTAGTTGGTGGGGTAACGGCCCACCAAGCCTGCGATCCGTAGC
>F0OV55004H606G
TAGTATCAGCAGAGTTTGATCCTGGCTCAGATTGAACGCTAGCGGCATGCTTAACACATGCAAGTCGAACGGCAGCGGAGGAAAGCTTGCTTTCCTGCCGGCGAGTGGCGGACGGGTGAGTAATGCATAAGAATCTGCCCAGTAGCGGGGGACAACTTGGTGAAAACCAAGCTAATACCGCATACGCCCTACGGGGGAAAGGCTTCGGCCACTATTGGATGAGCTCATGTCGGATTAGCTAGTTGGTAGGGTAAACGG
>F0OV55004IP996
TAGTATCAGCAGAGTTTGATCCTGGCTCAGATTGAACGCTGGCGGCAGGCCTAACACATGCAAGTCGAGCGGTAACAGATCCAGCTTGCTGGATGCTGACGAGCGGCGGACGGGTGAGTAATGCATAGGAATCTGCCCGATAGTGGGGGATAACCTGGGGAAACCCAGGCTAATACCGCATACGTCCTACGGGAGAAAGGGGGCTCCGGCTCCCGTTATGGGATGAGCCTATGTCGGATTAGCTAGTTGGTG
>F0OV55004IUV0V
TAGTATCAGCAGAGTTTGATCCTGGCTCAGAACGAACGCTGGCGGCGCGTTTTAAGCATGCAAGTCGAGGGAGAATCCGGTGCTTGCACTGGAGGGAACCGGCGAACGGGTGAGTAACACGTAGATAATCTGCCTTTAGGTTGGGGATAGCTCATGGAAACATGGGGTAATACCGAATGTGGTTCGATGTTCAAAAGGACATTGAAAGAAAGGAGCTTAGGCTTCGCCTGAAGATGAGTCTGCGTCTGATTAGGTAGTAGGG
>F0OV55004IB3N5
TAGTATCAGCAGAGTTTGATCCTGGCTCAGAATGAACGCTGGCGGTAGGCTTAACACATGCAAGTCGGACGGAAACGATAGATTAGCTTGCTATTCTAGGCGTCGAGTGGCGGACGGGTGAGTAACGCGTGGGAATCTACCCTATAGTTGGGGACAACATATGGAAACGTATGCTAATACCGAATATGCTCTACGGAGTAAAGGAGCCCTCTTCTTGAAAGGTTTCGCTATAGGATGAGCCCGCGTAGGATTAGCTAGTTGG
>F0OV55004JXTTN
TAGTATCAGCAGAGTTTGATCCTGGCTCAGGACGAACGCTGGCGGCGTGCTTAACACATGCAAGTCGAACGGGGCATACGGATAGCTTGCTAGAAGTATGTTTAGTGGCGGACGGGTGAGTAACGCGCGAATACCTGTCCATCGGAGGGGGACAACGGCTGGAAACGGCCGCTAATACCGCGTAAGCCGAGAGGTGAAGGGTGCTCTTCGGAGTGCCGCCGATGGGGGGGTTCGCGTCCTATCAGCTAGTTGGTGGGGTAAGGGCCTACCAAGG
>F0OV55004JE83L
TAGTATCAGCAGAGTTTGATCCTGGCTCAGGACGAACGCTGGCGGCGTGCTTAACACATGCAAGTCGAACGATGATGCCCAGCTTGCTGGGTGGATTAGTGGCGAACGGGTGAGTAATACGTGAGTAACCTGCCCTTGACTCTGGGATAAGCCTGGGAAACTGGGTCTAATACTGGATACTACCTCTCATCGCATGGTGGGTGGTGGAAAGGGTTTTACTGGTTTTGGATGGGCTCACGGCCTATCAGCTTGTTGG
>F0OV55004IT66H
TAGTATCAGCAGAGTTTGATCCTGGCTCAGAGCGAACGCTGGCGGCGTGCCTAACACATGCAAGTCGAACGGACTCGGGGGGCAACTCCTGAGTTAGTGGCGGACGGGTGAGTAACACGTGGGTCATCTCCCCCCGAGTGAGGAATAAGCCTGCGAAAGCGGGTCTAATACCGCATAACACTCCGGGACACAAGTCTTCGGAGTCAAAGCCGCAAGGCGCTTGGGGATGAGCCTGCGTCCTATTAGCTAGTTGGTAGGGTAATGG
>F0OV55004IAWQU
TAGTATCAGCAGAGTTTGATCCTGGCTCAGAGTGAACGCTGGCGGCGTGCTTAACACATGCAAGTCGAACGAGAACGGGACATAGCTTGCTATGTTTGTCAGCTAAGTGGCGGACGGGTGAGTAATGTATAGCTAATGTACCCCTTGGGGGGGGATAACAGTTGGAAACGGCTGCTAATACCCCATACTCCTTCTATCTTAATGGTAGTTGGGAAATGTTTTTTCGCCAAGGGATCGGGCTATATGGTATCAGTTAGTTGGTGAGG
>F0OV55004I4JLC
TAGTATCAGCAGAGTTTGATCCTGGCTCAGGACGAACGCTGGCGGCGTGCCTAAGACATGCAAGTCGAGCGGAGCATGGGACTTCGGTCTTATGCTTAGCGGCGGACGGGTGAGTAACACGTGGATAACCTACCCTCATCTCTGGGATAACAGGCCGAAAGGCCTGCTAATACCGGATAAGCTCACGGCCTCGCATGGGGCAGGGAGAAAAGGCGCTGCAAGGCGGTGGATGAGGAGGGGTCCGCGGCCCATTAG
>F0OV55004JL1C2
TAGTATCAGCAGAGTTTGATCCTGGCTCAGGATGAACGCTAGCGACAGGCCTAACACATGCAAGTCGAACGGGATTTATCCTTCGGGGTAATGAGAGTGGCGCACGGGTGAGTAACGCGTATGCAACCTACCTGTAACTGAAGAATAGCTCCCTGAAAGGGGAATTAACACCGCATAAGACCACACTTTCGCATGGAAGAGTGGTAAAATACTTATAGGTTGCAGATGGGCATGCGTGACATTAGTTTGTTGGTG
>F0OV55004H8GZY
TAGTATCAGCAGAGTTTGATCCTGGCTCAGGATGAACGCTAGCGGGAGGCTTAACACATGCAAGTCGAGCGGCAGCACGGTTTTCGGACTGGTGGCGAGCGGCGCACGGGTGCGTAACGCGTATGCAACCTTCCTTATGCAGGGGGATAGCCCATGGAAACGTGGATTAATACCCCCATATTATTTATGGATCGCAAGGTTTATAGATGAAAGTTTTAATGGCATAAGATGGGCATGCGTCTGATTAG
>F0OV55004IMDTH
TAGTATCAGCAGAGTTTGATCCTGGCTCAGAACGAACGCTGGCGGCGTGCTTAACACATGCAAGTCGAACGCGAAAGGGACCTTCGGGTCCTGAGTAAAGTGGCGCACGGGTGAGTAACACGTGGATAATCTACCCGGTGATCTGGGATAACATTCCGAAAGGAGTGCTAATACCGGATAAGCCCACGGGCTCTTCGGAGCTTGCGGGAAAAGGTGGGGACCTTCGGGCCTACTGTCATTGGATGAGTCCGCGGCCCATTAGCTAGTTGGTAGGG
>F0OV55004IVMHU
TAGTATCAGCAGAGTTTGATCCTGGCTCAGGACGAACGCTGGCGGCGTGCCTAATACATGCAAGTCGAGCGGAGCTGAGGAGAAGCTTGCTTCTCTGAAGCTTAGCGGCGGACGGGTGAGTAACACGTAGGCAACCTGCCTGCAAGACCGGGATAACTGACGGAAACGTGAGCTAATGCCGGATAGGCGGACTTCTCGCATGAGGGGTTCGGGAAAGGCGGCGCAAGCTGTCACTTGCAGATGGG
>F0OV55004INWLU
TAGTATCAGCAGAGTTTGATCCTGGCTCAGGACGAACGCTGGCGGCGTGCCTAATACATGCAAGTCGAGCGGGGCTTTCTGCGTGAGGCCTTCGGGCGGATCGCAGGGAGCCCAGCGGCGAACGGGTGCGTAACACGTGGGCAACCTGCCCCGAGGACCGGGATAACTCCGGGAAACCGGAGCTAATACCGGATAGGACGGCGGACCGCATGGTCCGCCGTGGAAAGGCGGCGCGAGCTGCCACCTCGGGATGGGCCCGCGGCCCATTAG
>F0OV55004IIVTX
TAGTATCAGCAGAGTTTGATCCTGGCTCAGGATGAACGCTGGCGGCATGCCTAATACATGCAAGTCGAACGAACTAGTTTACTAGTTAGTGGCGAACGGGTGAGTAACACGTAGATAACCAACCCTTAAGACGAGGATAACCCGGGGAAACCTGGACTAATACTGGATAGGAGCTATTTTCAAAAGAGGATAGTTTTAAAGGTGCCCTAAAGCACCGCTAAAGGCTGGGACTGCGTCGCATTAGCTAGTTGGTGGGGTAACGGCCTACCAAGGCGACG
>F0OV55004I43AS
TAGTATCAGCAGAGTTTGATCCTGGCTCAGAATCAACGCTGGCGGCGTGCCTAACACATGCAAGTCGAACGAGAAAGCTGTCTTCGGACGGCAAGTACAGTGGCAAACGGGTGAGTAACGCGTGGGACATCTACCCTGATGAGGGGAATAACTCTCCGAAAGGAAAGCTAATACCGCATATACCGTGCAAACGGGAAAGGCCTTCGGGCCGCATCAGGAGGAGCCCGCGTCCGATTAGCTAGTTGGTGAGGTAATGGCT
>F0OV55004IC8ZY
TAGTATCAGCAGAGTTTGATCCTGGCTCAGAACGAACGTTAGCGGCGCGCTTAACACATGCAAGTCGAGCGAGAAAGTCCCTTCGGGGGCGAGTACAGCGGCGCACGGGTGAGTAACACGTGGGTCATCTACCTTCCGGCGGGGGACAACACCTCGAAAGGGGTGCTAATACCGCGTACGTCCACTTCGGTGGGGAAAGGCGGCTTCGGCTGTCACCGGAAGATGAGCCCGCGGCCCATCAGCTTGTTGGCAGGGTAAAAGCCTACCAAGGCTACGACGGG
>F0OV55004JV2PM
TAGTATCAGCAGAGTTTGATCCTGGCTCAGGATGAACGCTAGCGACAGGCCTAACACATGCAAGTCGAACGGGATTTATCCTTCGGGGTAATGAGAGTGGCGCACGGGTGAGTAACGCGTATGCAACCTACCTGTAACTGGGGAATAGCTCCCTGAAAGGGGAATTAACACCGCATAAGACCACACTTTCGCATGGAAGAGTGGTAAAATATTTATAGGTTACAGATGGGCATGCGTGACATTAGTTTGTTGGTGAGGTAACGG
>F0OV55004JXO61
TAGTATCAGCAGAGTTTGATCCTGGCTCAGGATGAACGCTGGCGGCGTGCCTAATACATGCAAGTCGAACGCACCATTTCGGTGGTGAGTGGCGAACGGGTGAGTAACACGTAGATAACCTGCCCTTAAGACGAGGATAACCATTGGAAACGATGGCTAAGACTGGATAGGAATATTAGAGGCATCTCTGATATTTTAAAAGACCTAGCAATAGGTATGCTTAAGGAGGGGTCTGCGGCGCACTAGTTAGTTGGTGGGG
>F0OV55004I64WJ
TAGTATCAGCAGAGTTTGATCCTGGCTCAGATTGAACGCTGGCGGCATGCTTTACACATGCAAGTCGAACGGGTGCGGGGGGCAACTCCTGCATTAGTGGCGAACGGGTGAGTAATGCATCGGAACGTACCGTGTAGTGGGGGATAACGAGTCGAAAGATTCGCTAATACCGCATACGTCCTGAGGGGGAAAGCGGGGGGACCCGAGAGGGCCTCGTGCTATACGAGCGGCCGATGTCCGATTAGCTAGTTGGTGGGGTAAAGGCCT
>F0OV55004JE9YY
TAGTATCAGCAGAGTTTGATCCTGGCTCAGGATGAACGCTAGCGGGAGGCTTAACACATGCAAGTCGAGGGGCAGCACGGACTTCGGTCTGGTGGCGACCGGCGCACGGGTGCGTAACGCGTATGCAACCTGCCTTATACAGGAGGATAGCCCATGGAAACGTGGATTAATACTCCATAGTATCAATGAATCGCATGGTTTATTGATTAAAACTTTGGTGGTATAAGATGGGCATGCGTAAGATTAG
>F0OV55004JWSZT
TAGTATCAGCAGAGTTTGATCCTGGCTCAGGACGAACGCTGGCGGCGTGCCTAATACATGCAAGTCGAGCGGGGCTTTCTGTGTGAGGCCTTCGGGCGGATCGCAGGGAGCCCAGCGGCGAACGGGTGCGTAACACGTGGGCAACCTGCCCCGAGGACCGGGATAACTCCGGGAAACCGGAGCTAATACCGGATAGGACGGCGGACCGCATGGTCCGCCGTGGAAAGGCGGCGCAAGCTGCCACTTCGGGATGGGCCCGCGGCCCATTAG
>F0OV55004JA1KZ
TAGTATCAGCAGAGTTTGATCCTGGCTCAGGACTAACGCTAGCGGCGTGTCTTAGCCATGCAAGTCGTACGGAGAGTTCAATTGTAGTAATACAGTAGTACTCTTAGTGGCAAACGGGTGAGTAACGCGTGGGTAATCTACCTTCGGGAGAGGGATAACAGGGGGAAACTCCTGCTAATACCTCATAACATCATTAGAACGTAAGTTCTTTTGATCAAAGCAGGGGATCTTCGGACCCTGCACCTGATGATGAGCCCGCGT
>F0OV55004IKYWW
TAGTATCAGCAGAGTTTGATCCTGGCTCAGGACTAACGCTGGCGGCGTGCCTAATACATGCAAGTCGAGCGGGGCTTTCTGCGTGAGGCCTTCGGGCGGATCGCAGGGAGCCCAGCGGCGAACGGGTGCGTAACACGTGGGCAACCTGCCCTGCAGACTGGGATAACTTCGGGAAACCGGAGCTAATACCGGATAACACCGAAAACCGCATGGTTTCGGTTGAAAGGCGGCTTTTAGCTGTCACTGCAGGATGGCCCGCGGCG
>F0OV55004IVIXL
TAGTATCAGCAGAGTTTGATCCTGGCTCAGGACGAACGCTGGCGGCGTGCCTAATACATGCAAGTCGAGCGCGGGAAGCTTTTTGAAGCCTTCGGGTGGACGAAAGTGGAACGAGCGGCGAACGGGTGAGTAACACGTGGGCAACCTGCCTGTAAGACCGGGATAACTTCGGGAAACCGAAGCTAATACCGGATAGGATCCGAGACCGCATGGTTTTGGATGGAAAGATGGCTTTGGCTATTGCTTACAGATGGGCCCGCGGCGCATTAG
>F0OV55004I9AEE
TAGTATCAGCAGAGTTTGATCCTGGCTCAGAACGAACGCTGGTGGCGTGCCTTAAGCATGCAAGTCGAACGATCCAGCTTGCTGGATAGTGGCGCACGGGTGAGTAACACGTAGTTAGTTGACCTAAAGTCTAGGATAGCCTCAAGAAATTGAGGGTAATACGAGATGTGACCTAAGGGTTAAAGTGGTAACACGCTTTAGGAGACGACTGCGGCCCATCAGGTAGTTGGTAGGGTAATGGCCTACCGAGCCTATGACGGGTAG
>F0OV55004JS3Q5
TAGTATCAGCAGAGTTTGATCCTGGCTCAGGATGAACGCTGGCGGCGTGCCTAACACATGCAAGTCGAGCGGAGATTACGAGGAGTACTTGTACAAATTGTAATCTTAGCGGCGGACGGGTGAGTAACACGTGAGGAACCTGCCCTTGAGTGGGGAATAACACCGAGAAATGGGTGCTAATACCGCATAATGTCTTGGAAGCGCATGCTTTCGGGACCAAAGGATTTATTCGCTTAAGGATGGACTCGCGTCCGATTAGG
>F0OV55004H4BED
TAGTATCAGCAGAGTTTGATCCTGGCTCAGAACGAACGCTGGCGGCGTGCTTAACACATGCAAGTCGAACGAGAAAGGGACTTCGGTCCTGAGTAGAGTGGCGCACGGGTGAGTAACACGTGGATAATCTACCCAATGATTCGGAATAACACTTCGAAAGGGGTGCTAATACCGGATAAGCCCACAGGCTCTTCGGAGTTTGCGGGAAAAGGTGGGGACCTTCGGGCCTGCCGTCATTGGATGAGTCCGCGGCCCATTAGCTAGTTGGTGGGG
>F0OV55004JQ8ZE
TAGTATCAGCAGAGTTTGATCCTGGCTCAGAGTGAACGCTGGCGGCGTGCTTAACACATGCAAGTCGAACGAGAACGGGACATAGCTTGCTATGTTTGTCAGCTAAGTGGCGGACGGGTGAGTAATGTATAGCTAATGTACCCCTTGGAGGGGGATAACAGTTGGAAACGGCTGCTAATACCCCATACTCCTTCTATCTTAATGGTAGTTGGGAAATGTTTTTTCGCCAAGGGATCGGGCTATATGGTATCAGTTAGTTGGTG
>F0OV55004JD6EX
TAGTATCAGCAGAGTTTGATCCTGGCTCAGAGCGAACGCTGGCGGCGTGCCTAACACATGCAAGTCGAACGGACTCGGGGGGCAACTCCTGAGTTAGTGGCGGACGGGTGAGTAACACGTGGGTCATCTCCCCCCGAGTGAGGAATAAGCCTGCGAAAGCGGGTCTAATACCGCATAACACTCCGGGACACAAGTCTTCGGAGTCAAAGCCGCAAGGCGCTTGGGGATGAGCCTGCGTCCTATTAGCTAGTTGGTAGGGT
>F0OV55004ILV2W
TAGTATCAGCAGAGTTTGATCCTGGCTCAGAATGAACGCTGGCGGCAGGCCTAACACATGCAAGTCGGACGGAAACGACAAGAACAATCACTTCGGTGTGCGTTTTTGGGCGTCGAGTGGCGGACGGGTGAGTAACGCGTGGGAATCTACCCTTTAGTTGGGGACAACATATGGAAACGTATGCTAATACCGAATATGCTCTACGGAGTAAAGGAGCCCCTCTTCTTGAAAGGTTTCGCTATAGGATGAGCCCGCGTAGGATTAG
>F0OV55004JC4DB
TAGTATCAGCAGAGTTTGATCCTGGCTCAGGATAAACGCTGGCGGTGTGCATTATGCATGCAAGTCGAACGGTCTTTTCCGCAAGGAAAAGATAGTGGCAGACGGATGAGTAACACGTAAGTAACCTGCCCTTAAGTGTGGAATAACTTCGGGAAACCGAGGCTAATACCGTATGTGATGGCTTTCTGATGGAGAGTCATTAAAGCCGTAAGGCGCTTGAGGAGGGGCTTGCGGCCGATTAGCTTGTTGGTGGGGTAATGG
>F0OV55004H9CPQ
TAGTATCAGCAGAGTTTGATCCTGGCTCAGAATGAACGCTGGCGGAATGCTTTACACATGCAAGTCGGGCGGCAGCATGGACTTCGGTCTGATGGCGAGCGGCGAACGGGTGAGTAATGCATCGGAACGTGCCCGGTCGTGGGGGATAACGAGGCGAAAGCTTTGCTAATACCGCATACGATCTACGGATGAAAGCGGGGGATCTTCGGACCTCGCGCGGACGGAGCGGCCGATGTCTGATTAG
>F0OV55004IA6QW
TAGTATCAGCAGAGTTTGATCCTGGCTCAGGACGAACGCTGGCGGCGTGCCTAATACATGCAAGTCGAGCGGACCGATGGGAGCTTGCTCCTTTAGGTTAGCGGCGGACGGGTGAGTAACACGTGGGCAACCTGCCCTGCAGACTGGGATAACTTCGGGAAACCGGAGCTAATACCGGATAACACCGAAAACCGCATGGTTTTCGGTTGAAAGGCGGCTTTTAGCTGTCACTGCAGGATGGGCCCGCGGCGCATTAGCTAGTTGGTG
>F0OV55004H5VO0
TAGTATCAGCAGAGTTTGATCCTGGCTCAGGACGAACGCTGGCGGCGTGCCTAATACATGCAAGTCGAACGGAGGTCGCCACGCGGATCTCTTCGGAGAGAAGCGTGGCCATACCTCAGTGGCGAACGGGTGAGTAACACGTGGGTAACCTGCCTGTAAGTCGGGGATAACTTCGGGAAACCGGAGCTAATACCGGATAACACCGAAAACCGCATGGTTTTCGGTTGAAAGGCGGCTTTTAGCTGTCACTGCAGGATGGGCCCGCGGCGCA
>F0OV55004JW4QV
TAGTATCAGCAGAGTTTGATCCTGGCTCAGATTGAACGCTGGCGGCATGCTTAACACATGCAAGTCGAACGGCAGCGGGACCTAGCTTGCTAGGTTGCCGGCGAGTGGCGGACGGGTGAGTAATGCATAGGAATCTGCCCGGTAGTGGGGGATAACGTGGGGAAACTCACGCTAATACCGCATACGACCTACGGGTGAAAGAGGGGGATCTTCGGACCTCTTGCTATCGGATGAGCCTATGTCCT
>F0OV55004JM7GB
TAGTATCAGCAGAGTTTGATCCTGGCTCAGGACGAACGCTGGCGGCGTGCCTAATACATGCAAGTCGAGCGGACCGAAGGGAGCTTGCTCTTTTAGGTTAGCGGCGGACGGGTGAGTAACACGTAGGCAACCTACCCACCACACGGGGATAGCCCTGGGAAACCGGGGGTAATACCCGATACCTTTACTGGTCGCATGGCTGGTAAAGAAAGCGATTTAGCGGTGGTGGATGGGCCTGCGGCCCATCAGCTAGTTGGCGGGGTAACGGCCCACCAAGGCGACGG
>F0OV55004I0KZ8
TAGTATCAGCAGAGTTTGATCCTGGCTCAGAACGAACGCTGGCGGCGTGCTTAACACATGCAAGTCGAACGATGACTTTTGTGCTTGCACAAAATGATTAGTGGCGAACGGGTGAGTAACACGTGAGTAACCTGCCCTTAACTTCGGGACAAGCCTGGGAAACCGGGTCTAATACCGGATATGACCTCCTGACGCATGTCATGGGGGTGAAAGCTTGATGCGGTTTTGGATGGACTCGCGGCCTATCAGCTAGTTGG
>F0OV55004IECLB
TAGTATCAGCAGAGTTTGATCCTGGCTCAGGATGAACGCTAGCGGCAGGCTTAACACATGCAAGTCGAGGGGTAACAGGGTGCTTGCACCGCTGACGACCGGCGCACGGGTGCGTAACGCGTATACAATCTACCCTCAGTCCGGGGATAACACTTCTAACGAGGTGCTAATACCCGATGATGCAGCGGCACCGCATGGTGACAGTTGTTAAAGCTTCGGTGACTGAGGATGAGCATGCGT
>F0OV55004I6Z50
TAGTATCAGCAGAGTTTGATCCTGGCTCAGGGTTAACGTTGGCGGTGCGTCTAACACATGCAAGTCGAGCGCGTCTTCGGACGAGCGGCGGACGGCTGAGTAACACGTTGGTAACTACCCCGTACTCAGGGATAACCATGAGAAATCATGGCTAATACCGGATGGTCCCGAAAGGGTAAAGATTTTTCGGTACGGGAGGTGCCTGCGTCCTATCACGCTTGTTGGTGAGGTAAAAGCTCACCAAGGCTATGACGGGTAGCT
>F0OV55004H477Z
TAGTATCAGCAGAGTTTGATCCTGGCTCAGGATGAACGCTAGCGGCAGGCTTAACACATGCAAGTCGAGGGGTAACAGGGTGCTTGCACCGCTGACGACCGGCGCACGGGTGCGTAACGCGTATACAATCTACCTTTTACAGGGGCATAGCCCGGGGAAACCCGGATTAATATCCCATGGTATCATTTAGTGGCATCACTTGAATGATTAAAGCTTCGGCGGTAAAAGATGAGTATGCGTCCTATTAGTTAGTTGGTAAGGTAACGG
>F0OV55004JBKR6
TAGTATCAGCAGAGTTTGATCCTGGCTCAGAACGAACGCTGGCGGCGTGCCTAATACATGCAAGTCGAGCGCGGGAAGCTTTTTGAAGCCTTCGGGTGGACGAAAGTGGAACGAGCGGCGAACGGGTGAGTAACACGTGGGCAACCTGCCTGTAAGACCGGGATAACTTCGGGAGACCGAAGCTAATACCGGATAGGATCCGAGACCGCATGGTTTTGGATGGAAAGATGGCTTTGGCTATTGCTTACAGATGGGCCCGCGACGCA
>F0OV55004JUBUK
TAGTATCAGCAGAGTTTGATCCTGGCTCAGGATGAACGCTGGCGGCGTGCCTAATACATGCAAGTCGAACGCACTAGTTTACTAGTGAGTGGCGAACGGGTGAGTAACACGTAGGTAACCTGCCCTCAAGACGAGGATAACCGTTGGAAACGATGGCTAAGACTGGATAGGAACAGAAGAGGCATCTCTTGTGTTTTAAAGGACCTAGCAATAGGTATGCTTGAGGAGGGGCCTGCGGCGCATTAGTTAGTTGGCGGGGTG
>F0OV55004I1NX8
TAGTATCAGCAGAGTTTGATCCTGGCTCAGATTGAACGCTGGCGGAATGCTTTACACATGCAAGTCGAACGGCAGCACGGGTGCTTGCACCTGGTGGCGAGTGGCGAACGGGTGAGTAATGCGTCGGAACGTACCGAGTAATGGGGGATAACGCAGCGAAAGTTGTGCTAATACCGCATACGCCCTGAGGGGGAAAGTGGGGGATCGCAAGACCTCACGTTATTCGAGCGGCCGACGTCTGATTAGCTAGTTGGTGGGG
>F0OV55004IE01T
TAGTATCAGCAGAGTTTGATCCTGGCTCAGAACGAACGCTGGCGGCAGGCCTAACACATGCAAGTCGAGCGAGATCTTCGGATCTAGCGGCGGACGGGTGAGTAACGCGTGGGGATGTGCCCTTTGCTACGGAATAGTCCCGGGAAACTGGGTTTAATACCGTATGAGCCCTTCGGGGGAAAGATTTATCGGCAAAGGATCAACCCGCGTTGGATTAGGTAGTTGGTGGGGTAATGGCCTACCAAGCCGACGATCCATAGCTGGTTTGAGAGGA
>F0OV55004INPJK
TAGTATCAGCAGAGTTTGATCCTGGCTCAGAACGAACGCTGGCGGCGTGCTTAACACATGCAAGTCGAATGCGAACGGACCTTTCGGGGTGCAAGTAGCATGGCAGACGGGTGAGGAACACGTATCTGACCTGACACATCATGGGGGATAGCCTTGCGAAAGTGGGGATAATACCGCATACGCTCATCGTGGTGGAGCGCGATGAGGAAAGCTGGCCTCTGCGAGCAAG
>F0OV55004IJ1OO
TAGTATCAGCAGAGTTTGATCCTGGCTCAGATTGAACGCTGGCGGCATGCTTAACACATGCAAGTCGAACGGTAACAGGCCTTCGGGCGCTGACGAGTGGCGGACGGGTGAGTAATACATGGGAATCTGCCCTTAGGTGGGGGATAACGTTGGGAAACTAACGCTAATACCGCATAACCTCTTTGGAGCAAAGCGGGGGATCTTCGGACCTCGCGCTATAGGATGAGCCCAGGTGAGATTAGCTGGTTGGTGAGGTAAAGG
>F0OV55004JQCVP
TAGTATCAGCAGAGTTTGATCCTGGCTCAGGATGAACGCTGGCGGCGTGCCTAACACATGCAAGTCGAACGAAGCCCATCCAGTGGCAACACTGGGGAAGGCTTAGTGGCGAACGGGTGAGTAACACGTGAGGAACCTGCCCCGAAGACCGGGATAACCCTCCGAAAGGAGTGCTAATACCGGATGCCCTCATGAGGTCGCATGGCCATATGAGGAAATGGATTCCGCTTCGGGAGGGCCTCGCGGCCTATCAG
>F0OV55004ILVAT
TAGTATCAGCAGAGTTTGATCCTGGCTCAGGATGAACGCTGGCGGCATGCCTAATACATGCAAGTCGAACGCACTAGTTTACTAGTGAGTGGCGAACGGGTGAGTAACACGTAGATAACCAACCCTAAAGACGAGGATAACCCGGGGAAACCTGGACTAATACTGGATAGGAGCTAATTTCACAAGAGATTAGTTTTAAAGGCGCATTAAAGCGCCGCTATAGGATGGGACTGCGTCGCATTAGCTAGTTGGTGGGGTAACGGCCT
>F0OV55004H52OC
TAGTATCAGCAGAGTTTGATCCTGGCTCAGGACGAACGCTGGCGGCGTGCTTAATACATGCAAGTCGAGCGTGAAAGTCCCTTCGGGGATGAGTAAAGCGGCGCACGGGTGAGGAACACGTAGATTATCTGCCCCTGAGACTGAGATAACCCTGGGAAACCGGGGCTAATACCGGATGAAGCATCATTATTGGTTTAATGATGTTAAAGTGGCGCAAGTCACACTTGGGGATGAGTCTGCGACCT
>F0OV55004JWO96
TAGTATCAGCAGAGTTTGATCCTGGCTCAGGATGAACGCTGGCGGTGTGCCTTAGGCATGCAAGTCGAACGAGAACTTGTTCTTCGGAACAGGGGATAGTGGCAGACGGGTGAGTAATGCACAGGAATCTACCTTTTAGTGGGGAATAGCCTCGGGAAACCGGGATTAATACCGCATAATATCGCAAGATTAAAGACTTCGGTCGCTAAGAGAGGAGCCTGTGTCCTATCAGGTAGTTGGTGAGGTAATGGCCCACCAAG
>F0OV55004IF0VE
TAGTATCAGCAGAGTTTGATCCTGGCTCAGGACGAACGCTGGCGGCGTGCCTAATACATGCAAGTCGAGCGGACCGAAGGGAGCTTGCTCCTTTAGGTTAGCGGCGGACGGGTGAGTAACACGTGGGCAACCTGCCCTGCAGACTGGGATAACTTCGGGAAACCGGAGCTAATACCGGATAACACCGAAAACCGCATGGTTTTCGGTTGAAAGGCGGCTTTTAGCTGTCACTGCAGGATGGGCCCGCGGCGCATTAGCTAGTTGGTGAGG
>F0OV55004JGXI9
TAGTATCAGCAGAGTTTGATCCTGGCTCAGATTGAACGCTGGCGGCATGCTTAACACATGCAAGTCGAACGGTAACAGGGGCTTCGGCCCGCTGACGAGTGGCGGACGGGTGAGTAACGCGTAGGAATCTGCCTAGTAGTGGGGGACAACCTGGGGAAACCCAGGCTAATACCGCATACGCCCTAAGGGGGAAAGACTTCGGTCGCTATTGGATGAGCCTGCGTTGGATTAGCTTGTTGGTGAGGTAAAGGCCTACCAAGGCGACGAT
>F0OV55004I6OOB
TAGTATCAGCAGAGTTTGATCCTGGCTCAGGACGAACGCTGGCGGCGTGCCTAATACATGCAAGTCGAGCGGGGCTGTCTGCGTGAGGCCTTCGGGCGGATCGCAAGGAGCCCAGCGGCGAACGGGTGCGTAACACGTGGGCAACCTGCCCCGAGGACCGGGATAACTCCGGGAAACCGGAGCTAATACCGGATAGGACGGCGGACCGCATGGTCCGCCGTGGAAAGGCGGCGCAAGCTGCCACCTCGGGATGGGCCCGCGGCCCATTAG
>F0OV55004JOCP6
TAGTATCAGCAGAGTTTGATCCTGGCTCAGATTGAACGCTGGCGGCAGGCTTAACACATGCAAGTCGAGCGGTAGCAGGGGGTGCTTGCACCCCGCTGACGAGCGGCGGACGGGTGAGTAATGCATAGGAATCTGCCCAGTAGTTGGGGATAGCCCGGGGAAACCCGGATTAATACCGAATACGCCCTACGGGGGAAAGCAGGGGATCTTCGGACCTTGCGCTATTGGATGAGCCTATGTCGGATCAGCTAGTTGGTAGGG
>F0OV55004I664H
[truncated: 1,222,807 more chars]
