# Supplementary material for: Response of the rare biosphere to environmental stressors in a highly diverse ecosystem (Zodletone spring, OK, USA)
Source: PeerJ. 2015 Aug 20;3:e1182. doi: 10.7717/peerj.1182 (PMC4548494; doi:10.7717/peerj.1182)
Supplement: Supplemental Information 15 [file peerj-03-1182-s016.fasta]

>F0OV55004H7AEC
ATCAGACACGAGAGTTTGATCCTGGCTCAGATTGAACGCTGGCGGAATGCTTTACACATGCAAGTCGAACGGCAGCACGGGAGCTTGCTCCTGGTGGCGAGTGGCGAACGGGTGAGTAATGCGTCGGAACGTACCGAGTAGTGGGGGATAACGCACCGAAAGGTGTGCTAATACCACATACGCCCTGAGGGGGAAAGCGGGGGATCGTAAGACCTCGCGTTATTCGAGCGGCCGACGTCTGATTAGCTAGTTGGTGGGGTAAAGG
>F0OV55004H4ARO
ATCAGACACGAGAGTTTGATCCTGGCTCAGGATAAACGCTGGCGGCGTGCCTTACGCGTGCAAGTCGAACGATTCTGATTTATCAGTTTAGTGGCAAACGGGTGAGTAACACGTAAGTAACCTGCCCTTAAGCAGGGGATAATCCGCCGAAAGGTGGACTAATACCGCATGTGATAACAGAGGTAATGCTTTGTTATTAAAGCCTTCGGGCACTTAAGGAGGGGCTTGCGGCCGATTAGCTAGTTGGTGGGGTAACGGTTCACCAAGGCG
>F0OV55004IV36L
ATCAGACACGAGAGTTTGATCCTGGCTCAGAATGAACGCTGGCGGCGTGCTTAACACATGCAAGTCGTACGAGAAATCACGCCTTCGGGTGTGAGAGTAAAGTGGCGCACGGGTGAGTAACGCGTGAGTAACCTCCCCTTAAGTTTGGGATAACCCTCCGAAAGGAGTGCTAATACCAGATATGACCACGAGGTCCTCGGACCTTGGGGTAAAAGGTGGCCTCTACATGTAAGCTACTGCTTTAGGATGGGCTCGCGTGCTATTAG
>F0OV55004H3UR4
ATCAGACACGAGAGTTTGATCCTGGCTCAGATTGAACGCTGGCGGCATGCTTTACACATGCAAGTCGAACGGCAGCATGGGTGCTTGCACCTGATGGCGAGTGGCGAACGGGTGAGTAATGTATCGGAGCGTATCCGGAAGTGGGGGATAGCTCGGCGAAAGCCGGATTAATACCGCATATGCCCTGAGGGGGAAAGGGGGGATCCGCAAGGACCTCTCGCTTTCGGAGCGGCCGATATCAGATTAG
>F0OV55004H5X54
ATCAGACACGAGAGTTTGATCCTGGCTCAGGACGAACGCTGGCGGCGTGCTTAACACATGCAAGTCGAACGGGGCATACAGATAGCTTGCTAGAAGTATGTTTAGTGGCGGACGGGTGAGTAACGCGTGACCAACCTGTCCTAGGGTGAGGGACAACCTGGGGAAACCCGGGCTAATACCGCATGATGTCCAGACCTCGCATGGGGACTGGATCAAAGAGGGCCTCTGCTTGCAAGCTCTCGCCAAAGGAGGGGTCG
>F0OV55004H4WHS
ATCAGACACGAGAGTTTGATCCTGGCTCAGAATGAACGCTGGCGGCGTGCTTAACACATGCAAGTCGAACGAGAAAGGGATTGCTTGCAGTCCCGAGTAGAGTGGCGCACGGGTGAGTAACACGTAGATAATCTGCCTTCAAGCCTGGGATAACTATTCGAAAGGGTAGCTAATACCGGATAAAGTCGATCTACACAAGTAGATTGATGAAAGATTGCCTCTTCTTGAAAGCAATTGTTTGGG
>F0OV55004IGCUK
ATCAGACACGAGAGTTTGATCCTGGCTCAGGACGAACGCTGGCGGCGTGCTTAACACATGCAAGTCTAGGGGAAAGTGGTCTTCGGATCGCAAGTATACTGGCGAGCGGGTGAGTAACACGTAGGTAATCTACCTTCGAGATTGGGATAACGTCGAGAAATTGACGCTAATACCGAATGATGCCTCGGTAGTTAATATCGGGATGAAAGATGGGGATCTTCGGACCTATCGCTTGAAGATGAG
>F0OV55004H5MEI
ATCAGACACGAGAGTTTGATCCTGGCTCAGAGCGAACGCTAGCGGCGGGCCTAACACATGCAAGTCGAGCGCGTACCTTCGGGTACGAGCGGCGGACGGGTGAGTAACACGTAGGTAATCTACCCTTTGGTGGGGAATAACCCGGGGAAACTCGGGCTAATACCGCATATGGCCTTCGGTCAAGCTTCGGCGCCAGAGGACGAGCCTGCGTCGCATTACCTAGTTGGTGGGGTAAGTGGCCTACCAAGGGGACGGATGCGTAGCT
>F0OV55004I3ME8
ATCAGACACGAGAGTTTGATCCTGGCTCAGGATGAACGCTGGCGGCGTGGATAAGGCATGCAAGTCGAACGCCCCCGATTCGTCGGGGGAGTGGCAGATGAGTTAGTAACACGTGGGTTTACCAGCCCCATTCACGGGCATAACTCCGCGAAAGCGGAGCTAATTCCCGATGGCATCATCGCAAGATGATTAAAGACGCAAGTCGGAATGGGATGGGCCCGCGGCCTATCAGCTTGTTGGTGGGGTAATGGCCT
>F0OV55004ILC5M
ATCAGACACGAGAGTTTGATCCTGGCTCAGATTGAACGCTGGCGGCATGCTTAACACATGCAAGTCGAACGGCAGCGGGACCTAGCTTGCTAGGTTGCCGGCGAGTGGCGGACGGGTGAGTAATGCATAGGAATCTGCCCGGTAGTGGGGGACAACCCGGGGAAACCCGGGCTAATACCGCATACGCCCTTCGGGGAAGGCTTCGGCCGCTATTGGATGAGCCTATGTCCGATTAGCTTGTTGGTGGGTAAAAGCCTACCAAGGCGACG
>F0OV55004H3MS2
ATCAGACACGAGAGTTTGATCCTGGCTCAGGATGAACGCTAGCGACAGGCCTAACACATGCAAGTCGAGGGGTAACGATGGTAGCTTGCTACCAGTCGACGACCGGCGCACGGGTGAGTAACGCGTATGCAACCTTCCTTTAACAGGAGAATAGCCCCCGGAAACGGGGATTAATGCTCCATAGCAATTATTTGCCACCTGACAGATAATTTAAAGTTCCGACGGTTAAAGATGGGCATGCGTGACATTAGCCAGTTGGCGGGG
>F0OV55004H4NQQ
ATCAGACACGAGAGTTTGATCCTGGCTCAGGATGAACGCTAGCGGCAGGCCTAACACATGCAAGTCGAGGGGTAACGATGTCTTCGGACAGGCGACGACCGGCGCACGGGTGAGTATCGCGTTTGTAACCTACCTTTAACTGGAGAATAGCCCGAAGAAATTCGGATTAATACTCCATAATACTATGATCTGGCATCTTTTTATAGTTAAAGCTCCGGCGGTTAAAGATGGGCATGCGTGACATTAGTTTGTTGGTGAGGTAA
>F0OV55004IE1E0
ATCAGACACGAGAGTTTGATCCTGGCTCAGAACGAACGTTAGCGGCGTGCTTAACACATGCAAGTCGAACGAGAAAGTGTCTTCGGACATGAGTAGAGTGGCGCACGGGTGAGTAACACGTGGGTATCTGCCCTTTGGCGGGGGACAACATCTGGAAACGGATGCTAATACCGCATAAGTCGGCTTCGGCCGGGAAAGGTGGCTTCGGCTACCGCCAGAGGATGAGCCCGCGTCCCATCAGCTAGTTGGCAGGGT
>F0OV55004H4DFZ
ATCAGACACGAGAGTTTGATCCTGGCTCAGAATGAACGCTGGCGGCGTGGATTAGGCATGCAAGTCGAACGCGAAACGGATTCTTCGGAAACCGGAGTAGAGTGGCGAACTGGTGAGTAACACTTGGAGAACGTGCCCTCGAGTGGGGAACATGTCCGAAAGACGTAAATTCCGCATGACGTCACCATCTCACGTGGGGAGGTGACCAAAGGTGCCCTCTGTTTCAAGGTACCGCTCGAGGATCGCTCCGAGCCCTATTAG
>F0OV55004IFSN3
ATCAGACACGAGAGTTTGATCCTGGCTCAGAACGAACGTTCGCGGCGCGCTTAACACATGCAAGTCGAACGAGAAAGCATCTTCGGATGTGAGTAAAGTGGCGCACGGGTGAGTAACACGTGGGTAATCTACCTTATGGTGGGGGACAACATCTTGAAAAGGGTGCTAATACCGCATAAGTCAACTTCGGTTGGGAAAGGCGCTTTTGTGTCGCCATAAGATGAGCTCGCGTCCCATCAGCTAGTTGGTAAGGTAACGGCTT
>F0OV55004IQLJN
ATCAGACACGAGAGTTTGATCCTGGCTCAGATTGAACGCTGGCGGCATGCCTAACACATGCAAGTCGAACGGTAACAGGCCTTCGGGCGCTGACGAGTGGCGGACGGGTGAGTAATGCATAGGAATCTGCCCAGTAGTGGGGGACAACTACCGGAAACGGTAGCTAATACCGCATACGCCCTACGGGGAAAGTGGGGGACCTTCGGGCCTCACGCTATTGGATGAGCCTATGTCAGATTAGCTAGTTGGTGGGTAAAGGCCT
>F0OV55004IQ7YH
ATCAGACACGAGAGTTTGATCCTGGCTCAGAACGAACGCTGGCGGCAGGCCTAACACATGCAAGTCGAACGCGCGTAGCAATACGCGAGTGGCGCACGGGTGAGTAATACGTGGGAATCAACCCAGAGGTTCGGAATAACCGCGGGAAACTGCGGCTAATACCGGATGCCCCCTACGGGGGAAAGATTTATCGCCTTTGGACGAGCCCACGTCCGATTAGCTAGTTGGTGAGGTAAAGGCTCACCAAGGCAACGATCGGTAGCTGGT
>F0OV55004H7USK
ATCAGACACGAGAGTTTGATCCTGGCTCAGGATGAACGCTAGCGGCGTGGATAAGGCATGCAAGTCGAACGCCCCTTCGGGGGAGTGGCAGACGGGTCAGTAACACGTGGATAATCTACCCCAAAGACAGGCACAACTCGGAGAAATCCGAGCTAATTCCTGATGGTCCCTGATGACGCAAGTCTGAAGGGTAAAGCTCCGACGCTTTGGGAGGAGTCCGCGTCCTATCAGCTTGTTGGTAAGGTAATAGCTTACCAAGG
>F0OV55004I4MMO
ATCAGACACGAGAGTTTGATCCTGGCTCAGGACGAACGCTGGCGGCGTGCCTAATACATGCAAGTCGAGCGGAGCCAAGGAGAAGCTTGCTTCTCTGCGGCTTAGCGGCGGACGGGTGAGTAACACGTAGGCAACCTGCCTGCAAGACCGGGATAACTGACGGAAACGTGAGCTAATACCGGATAGGCGGCCTTCTCGCATGAGGGGGCCGGGAAAGGCGGCGCAAGCTGTCACTTGCAGATGGG
>F0OV55004H7Y9A
ATCAGACACGAGAGTTTGATCCTGGCTCAGAACGAACGCTGGCGGCAGGCCTAACACATGCAAGTCGAGCGGGATCTTCGGATCTAGCGGCGCACGGGTGGGTAACGCGTAGATTATCTACCCATATCTCTGACATAACTGCTGGAAACGGTAGCTAATATCAGATGAGGCCTACGGGTCAAAGTTTTAATGGATACGGATGAGTCTGCGTCTGATTAGCTAGTTGGTAGTGTAATGGACTACCAAGG
>F0OV55004IB34G
ATCAGACACGAGAGTTTGATCCTGGCTCAGAACGAACGCTGGCGGCGTGCTTAACACATGCAAGTCGAACGCGAAAGGGACCTTCGGGTCCTGAGTAAAGTGGCGCACGGGTGAGTAACACGTGGATAATCTACCCGGTGATCTGGAATGACATTCCGAAAGGAGTGCTAATACCGGATAAGCCCACGGGCTCTTCGGAGCTTGCGGGAAAAGGTGGGGACCTTCGGGCCTACTGTCATTGGATGAGTCCGCGGCCCATTAGCTAGTTGG
>F0OV55004H72BB
ATCAGACACGAGAGTTTGATCCTGGCTCAGGACGAACGCTGGCGGCGTGCCTAATACATGCAAGTCGAACGGAGGTCGCCACGCGGATCTCTTCGGAGAGAAGCGTGGCCATACCTCAGTGGCGAACGGGTGAGTAACACGTGGGTAACCTGCCTGTAAGTCGGGGATAACTGCGGGAAACCGCAGCTAATACCGGATAAGTCGGGAGGTTCGCATGAACCTTTCGGTAAAGGAGCTACGGTTCCGCTTACAGATGGGCCCGCGGCGCA
>F0OV55004IXTQV
ATCAGACACGAGAGTTTGATCCTGGCTCAGGACGAACGCTGGCGGCGTGCCTAATACATGCAAGTCGAGCGAGCCCTTCGGGGCTAGCGGCGGACGGGTGAGTAACACGTGGGCAACCTGCCTGTAAGACTGGGATAACTCCGGGAAACCGGGGCTAATACCGGATAATTTCTTCGGTCGCATGACGGAAGAATAAAAGGCGGCGCAAGCTGTCACTTACAGATGGGCCCGCGGCGCATTAGCTAGTTGGTGAGGTAACGGCTC
>F0OV55004H6N88
ATCAGACACGAGAGTTTGATCCTGGCTCAGGACGAACGCTGGCGGCGTGCCTAATACATGCAAGTCGAGCGGAACCTTTGGAGCTTGCTCCATTGGTTTAGCGGCGGACGGGTGAGTAACACGTGGGCAACCTGCCCTGCAGATCGGGATAACTCCGGGAAACCGGTGCTAATACCGAATAGTTTTTTGCCCCTCCTGGGGCGAAACGGAAAGACGGTTTCGGCTGTCACTGCAGGATGGGCCCGCGGCGCATTAGCTAGTTGGTGGGGTAAT
>F0OV55004H5OPY
ATCAGACACGAGAGTTTGATCCTGGCTCAGGACGAACGCTGGCGGCGTGCCTAATACATGCAAGTCGAGCGCGGGAAGCTTTTTGAAGCCTTCGGGTGGACGAAAGTGGAACGAGCGGCGAACGGGTGAGTAACACGTGGGCAACCTGCCTGTAAGACCGGGATAACTTCGGGAAACCGAAGCTAATACCGGATAGGATCCGAGACCGCATGGTTTTGGATGGAAAGATGGCTTTGGCTATTGCCTACAGATGGGCCCGCGGCGCATTAG
>F0OV55004IHK0C
ATCAGACACGAGAGTTTGATCCTGGCTCAGGATGAACGCTGGCGGCGTGCTTAACACATGCAAGTCGAGCGCGATGTTGTGGAAACTCCTACGGGAGGCAGC
>F0OV55004H8LRZ
ATCAGACACGAGAGTTTGATCCTGGCTCAGGACGAACGCTGGCGGCGTGCCTAACACATGCAAGTCAAGGAGAAAGACTGGTTTCGGCCGGTCAAGTAAACTGGCGGACGGGTGAGTAACGCGTAGGCGACCTGCCCTTGTGTTTGGAATAACCCCGAGAAATTGGGGCTAATACCGAATGACGCATTGAGTATGCATGTACTTGATGTTAAAGGTGCTGCAAGGTACCGCACAGGGATGGGCCTGCGTTCCATTAGTTAGA
>F0OV55004JRMT9
ATCAGACACGAGAGTTTGATCCTGGCTCAGGACGAACGCTGGCGGCGTGCCTAAGACATGCAAGTCGAGCGGGGGGATTGGGGGCTTTCCCTGGTCTCCTGAGCGGCGGACGGGTGAAGGTAACACGTGGGTAACCTGCCCGGCAGTGGGGGATAACCCTGGGAAACTGGGGCTAATACCGCATACGGTCCGAGCCTCGCATGGGGCTTGGAAGAAAGGCCGTCCGATGGGGCGGTCGCTGCCGGAGGGGCCCGCGGCCCATCAGGTAGTTGGTGGGGTAACGGCCC
>F0OV55004H8F8O
ATCAGACACGAGAGTTTGATCCTGGCTCAGGATGAACGCTAGCGACAGGCCTAACACATGCAAGTCGAACGGGATTTATCCTTCGGGGAGAAAGTAGAGTGGCGCACGGGTGAGTAACACGTAGGTAATCTACCTTTGGATGGGGAATAACGCAGAGAAATCTGCGCTAATACCGCATAATGCAGCGGCACCTAATGGTGACAGTTGTTAAAGCGGGGGATCGAAAGACCTCGCGTCTAAAGAGGAGCCTGCGGCGGA
>F0OV55004IUH5G
ATCAGACACGAGAGTTTGATCCTGGCTCAGGATGAACGCTGGCGGCGTGCTTAACACATGCAAGTCGAGCGCGATGTTGTGGAAACTCCTACGGGAGGCAGC
>F0OV55004H9V89
ATCAGACACGAGAGTTTGATCCTGGCTCAGGACGAACGCTGGCGGCGTGTCTAAGGCATGCAAGTCGAACGCTCTACTTCGGTAGAGAGTGGCAAACGGGAGAGTAACACCTTGGTAACTTACCTCTAAGATGGGCACAACTCCGCGAAAGCGGGGCTAATTCCCAATATGCTGATATTGCATAAGTGATATTAGTAAAACTCCGGTGCTTAGAGAGAGGCCTAGGTTCCATCAGCTTGTTGGTGAGGTAAAAGCT
>F0OV55004IPS3M
ATCAGACACGAGAGTTTGATCCTGGCTCAGGACGAACGCTGGCGGCGTGCCTAATACATGCAAGTCGAGCGCGTGAAGCTTACCGAAGCCTTCGGGCGGACGTAAGTGGAACGAGCGGCGAACGGGTGAGTAACACGTGGGCAACCTGCCTGTAAGACCGGGATAACTTCGGGAAACCGGAGCTAATACCGGATAGGATTTCACCTCGCATGAGGTGAAATGGAAAGGTGGCTTCGGCTACCACTTACAGATGGGCCCGCGGCGCATTAG
>F0OV55004H5770
ATCAGACACGAGAGTTTGATCCTGGCTCAGAACGAACGCTGGCGGCGTGCTTAACACATGCAAGTCGAACGCGAAAGGGACCTTCGGGTCCTGAGTAAAGTGGCGCACGGGTGAGTAACACGTGGATAATCTACCCGGTGATCTGGGATAACATTCCGAAAGGAGTGCTAATACCGGATAAGCCCACGGGCTCTTCGGAGCTTGCGGGAAAAGGTGGGGACCTTCGGGCCTACTGTCATTGGGTGAGTCCGCGGCCCATTAGCTAGTTGGTAGGGTAA
>F0OV55004IQFF5
ATCAGACACGAGAGTTTGATCCTGGCTCAGAACAAACGCTGGCGGCGTGCCTAACACATGCAAGTCGTACGAGAAAGGGTCCTTCGGGACCTGAGTAAAGTGGCGCACGGGTGAGTAACGCGTGGATAATCTGCCCTTCAGTTGGGAACAACTCATCGAAAGGTGGGCTAATACCGAATAACACTGCGAGACCTGGGTCGAGCAGTCAAAGAGAGCCTCTGCTTGCAAGCGCTCGCTGAAGGATGAGTCCG
>F0OV55004IOB9A
ATCAGACACGAGAGTTTGATCCTGGCTCAGGACGAACGCTGGCGGCGTGCCTAACACATGCAAGTCGAGCGGGGGTTGCTTAAGTAGGTTTCTACGAGAGTGGCCCTAGCGGCGGACGGGTGAGTAACGCGTGAGCAACCAACCTTGTACTGGGGGATAACAGCTGGGAACAGCTGCTAATACCGCATAAGACTGCGGCACCGCATGGTGCTGTAGTAAAAGGCGCCTTAAGGCGTCGGTACAAGACGGGCTCGCGTCCCA
>F0OV55004H3E94
ATCAGACACGAGAGTTTGATCCTGGCTCAGGATGAACGCTGGCGGCGTGCCTAACACATGCAAGTCGAGCGGGTGTAGCAATACATCAGCGGCAAACGGGTGCATAACACGTAAATAATCTTCCCCTTAGACCGGCACAACCTTCCGAAAGGAGGGCTAATACCGGATGTGATCATTGGGACGAATGTTCTGATGCTTAAACGGAACGCAAGAACCGCTAAGGGATGAGTTTGCGGCCTATCAGCTAGTTGGCGG
>F0OV55004IBF14
ATCAGACACGAGAGTTTGATCCTGGCTCAGGGTGAACGCTGGCGGCGTGCTTGACACATGCAAGTCGAACGGTATGTGGCAACACATAGAGTGGCGAACGGGTGAGTAACACGTGGGAACGTACCTTCTGCAGGGGGATAACTGACCGAAAGGACAGCTAATACCGCATAAGACCGAGAGGAGAAAGGTGCAACAGCATCGGCAGAGGAGCGGCCCGCGGACCATCAGCTAGTTGGTGGGGTAAGAGCCT
>F0OV55004JIIVJ
ATCAGACACGAGAGTTTGATCCTGGCTCAGAACGAACGCTGGCGGCAGGCCTAACACATGCAAGTCGAACGTGAAGCCACCTTCGGGTGGTGGAAAGTGGCAGACGGGTGAGTAACGCGTGGGAACGTGCCTTTCGGTTCGGGATAACCCAGGGAAACTTGGGCTAATACCGGATACGCCCTCCGGGGGAAAGATTCATTGCCGAAAGATCGGCCCGCGTCGGATTAGCTAGTTGGTGGGGTAAAAGCCTACCAAGGCGACGATCCGTAGCT
>F0OV55004IJI84
ATCAGACACGAGAGTTTGATCCTGGCTCAGGACGAACGCTGGCGGCGTGCTTAACACATGCAAGTCGAACGATGAACCAGGGCTTGCCCTGGGGATTAGTGGCGAACGGGTGAGTAACACGTGGGCAACCTGCCCCTGACTCTGGGATAACTCCGGGAAACCGGGGCTAATACCGGATACGAGCTTCGACGACATCGTCGAGGCTGGAAAGTTTTTCGGTCAGGGATGGGCCCGCGGCCTATCAGCTTGTTGGTGGGGTAGTGGCCTACCAAGGCG
>F0OV55004H6D8H
ATCAGACACGAGAGTTTGATCCTGGCTCAGGTCGAACGCTGGCGGCATGTCTAAGGCATGCAAGTCGAACGCCTACCTGCGGTGCTTGCATCGCAAAGTAGGAGTGGCAAACGGGAGAGTAACACATTGGTAATCTACCTCGATCTCGTGAATAACCCAGGGAAACTTGGACTAATACACGATAATAATGGGGGGACATAAGTCATTCCCATTTAAAGTTCCGACGGATCGAGAGGAGCCTATGTTCTATCAG
>F0OV55004IAOVL
ATCAGACACGAGAGTTTGATCCTGGCTCAGAACGAACGCTGGCGGCAGGCTTAACACATGCAAGTCGAACGCATCCTTCGGGGTGAGTGGCAGACGGGTGAGTAACGCGTGGGAACGTGCCCTTCAGTTCGGGATAACCCAGGGAAACTTGGGCTAATACCGGATACGTGCGAGAGCAGAAAGATTTATCGCTGAAGGATCGGCCCGCGTCTGATTAGCTAGTTGGTAGGGTAATGGCCTACCAAGGCGACGATCAGTAG
>F0OV55004H4KES
ATCAGACACGAGAGTTTGATCCTGGCTCAGGATGAACGCTAGCGGCAGGCCTAACACATGCAAGTCGAGGGGCAGCACGGAAAAGTTTGCTTTTCTGGTGGCGACCGGCGCACGGGTGCGGAACGCGTATGGAACCTGCCCCTGTCAGGGGAATAGCCCAGGGAAACTTGGATTAATGCCCCATGGTATCGTTTTATCGCGTGATAAGGTGATTAAAGATTTATCGGACAGGGATGGCCATGCGTACCATTAGTTAGTTGGTGGGG
>F0OV55004H43HH
ATCAGACACGAGAGTTTGATCCTGGCTCAGAACGAACGCTGGCGGCGCGTTTTAAGCATGCAAGTCGAGCGGCAAGGGCCTTCGGGCCCCTAGAGCGGCGGACGGGTGAGTAACACGTGGACAATCTGCCCCCCGGCCGGGGATAGCCCAGGGAAACCTGGATTAATACCGGATGAGACGGGACGCACACAGGTGCGATCCGGGAAAGGCGCTGCGGCGCCGCCGGGGGATGAGTCCGCGACCCATTAGCTAGACGGCGGGGTAAAGGCCCACCGTGGCG
>F0OV55004H9BUW
ATCAGACACGAGAGTTTGATCCTGGCTCAGAACGAACGCTGGCGGCGCGTTTTAAGCATGCAAGTCGAGGGAGAATCCGGTGCTTGCACTGGAGGGAACCGGCGAACGGGTGAGTAACACGTAGATAATCTGCCTTTAGGTTGGGGATAGCTCATGGAAACATGGGGTAATACCGAATGTGGTTTGATGTTCAAAAGGACATTGAAAGAAAGGAGCTTAGGCTTCGCCTGAAGATGAGTCTGCGTCTGATTAGGTAGTAGGG
>F0OV55004JG9RU
ATCAGACACGAGAGTTTGATCCTGGCTCAGAACGAACGCTGGCGGCGTGCTTAACACATGCAAGTCGAACGAGAAAGTATCTTCGGATATGAGTAGAGTGGCGCACGGGTGAGTAACACGTGGGTAACCTGCCCTTTGGAGGGGGACAACATCTGGAAACGGATGCTAATACCGCATAAGTCGTCTTCGGACGGGAAAGGTGGCTTCGGCTACCGCCAGAGGATGGGCCCGCGTCCCATCAGCTAGTTGGTAAGGTAACGGCTTACCAAGG
>F0OV55004H6U9X
ATCAGACACGAGAGTTTGATCCTGGCTCAGGATGAACGCTGGCGGCGTGCTTAACACATGCAAGTCGAGCGAACAAAGCGGGAGGGAGTCTTCGGACAAAGCCCCGCTGCGTGAGCGGCGGACGGGTGAGTAACACGTGGGCAACCTGCCCTATGCACAGGGATAACGCACCGAAAGGTGTGCTAATACCGGATAAAGCGAGATGTCCGCATGGACGACTCGCCAAAGCTTTTGCGGCATAGGATGGGCCCG
>F0OV55004H3FDK
ATCAGACACGAGAGTTTGATCCTGGCTCAGGACGAACGCTGGCGGCGTGCCTAACACATGCAAGTCGAACGCGATCCAGGGAGTAGTTTACTATGAACTGGTGAAAGTGGCGGACGGGTGAGTAACGCGTGGGTAACCTGGCTTATGGAAGGGGATAGCCTCGGGAAACCGGGATTAATACCGTATGGAGTTGGCAGACCGCATGGTCTGCCAATGAAAGATTTTATCGCCATAAGATGGACCCGCGTCCCATTAGCTAGTTGGTG
>F0OV55004H6W5X
ATCAGACACGAGAGTTTGATCCTGGCTCAGAACGAACGCTGGCGGCGTGCTTAACACATGCAAGTCGAACGTGAATCGACCTTCGGTCGAGGAAGGTGGCGCACGGGTGAGTAACACGTGGATAATCTACCCAATGATCCGGGATAACACTTCGAAAGGGGTGCTAATACCTGATAAGCCCACGGGCTCTTCGGAGCTTGCGGGAAAAGGTGGGGAACCTTCAGGTCCTGCCGTCACTGGATGAGTCCGCGTCCCATTAGCTAGTTGGG
>F0OV55004H8Y7C
ATCAGACACGAGAGTTTGATCCTGGCTCAGAACGAACGCTGGCGGCGTGCTTAACACATGCAAGTCGAACGTGAAAGGGACTTCGGTCCTGAGTAAAGTGGCGCACGGGTGAGTAACACGTGGATAATCTACCCGATGGACCGGGATAACACTTCGAAAGGGGTGCTAATACCGGATAAGCCCACAGGCTCTTTGGAGTTTGCGGGAAAAGGTGGGGACCTTCGGGCCTACTGTCATCGGATGAGTCCGCGGCCCATTAGCTAGTTGGTAGGGTAATGG
>F0OV55004H7P9X
ATCAGACACGAGAGTTTGATCCTGGCTCAGGATGAACGCTAGCGACAGGCCTAACACATGCAAGTCGAACGGGATTTATCCTTCGGGGTAATGAGAGTGGCGCACGGGTGAGTAACGCGTATGCAACCTACCTGTAACTGGGGAATAGCTCCCTGAAAGGGGAATTAACACCGCATAAGACCACACTTTCGCATGGAAGAGTGGTAAAAATATTTATAGGTTACAGATGGGCATGCGTGACATTAGTTTGTTGGTGAGGTAACGG
>F0OV55004H5T6G
ATCAGACACGAGAGTTTGATCCTGGCTCAGGACGAACGCTGGCGGCGTGCCTAATACATGCAAGTCGAGCGGACCGATGGGAGCTTGCTCCTTTAGGTTAGCGGCGGACGGGTGAGTAACACGTGGGCAACCTGCCCTGCAGACTGGGATAACTTCGGGAAACCGGAGCTAATACCGGATAACACCGAAAACCGCATGGTTTTCGGTTGAAAGGCGGCTTTTAGCTGTCACTGCAGGATGGGCCCGCGGCGCATTAGCTAGTTGGTG
>F0OV55004ICJSQ
ATCAGACACGAGAGTTTGATCCTGGCTCAGAACGAACGCTGGCGGCGCGTTTTAAGCATGCAAGTCGAGCGGCAAGGGCCTTCGGGCCCCTAGAGCGGCGGACGGGTGAGTAACACGTGGACAATCTGCCCCCCGGCCGGGGATAGCCCAGGGAAACCTGGATTAATACCGGATGAGACGGGACGCACACAGGTGCGATCCGGGAAAGGCGCTGCGGCGCCGCCGGGGGATGAGTCCGCGACCCATTAGCTAGACGGCGGGGTAAAGGCCCACCGTGGCG
>F0OV55004IAQSX
ATCAGACACGAGAGTTTGATCCTGGCTCAGAGCGAACGCTGGCGGCGTGCCTAACACATGCAAGTCGAACGGACTCGGGGGGCAACTCCTGAGTTAGTGGCGGACGGGTGAGTAACACGTGGGTCATCTCCCCCGAGTGAGGAATAAGCCTGCGAAAGCGGGTCTAATACCGCATAACACTCCGGGACACAAGTCTTCGGAGTCAAAGCCGCAAGGCGCTTGGGGATGAGCCTGCGTCCTATTAGCTAGTTGGTAGGGTAATGG
>F0OV55004IB40J
ATCAGACACGAGAGTTTGATCCTGGCTCAGGACGAACGCTGGCGGCGTGCTTAACACATGCAAGTCTAGGGGAAAGTGGTCTTCGGATCGCAAGTATACTGGCGAACGGGTGAGTAACACGTAGGTAATCTACCTTCGAGATTGGGATAACGTCGAGAAATTGACGCTAATACCGAATGATGCCTCGGTAGTTAATATCGGGATGAAAGATGGGGATCTTCGGACCTATCGCTTGAAGATGAGCCTGCGT
>F0OV55004IMXSE
ATCAGACACGAGAGTTTGATCCTGGCTCAGGATGAACGCTAGCGGCAGGCTTAACACATGCAAGTCGAGGGGCAGCATTGCAGCAATGCAGATGGCGACCGGCGCACGGGTGCGTAACGCGTATGCAACCTGCCCGTGACAGGGGGACAGCCCCGGGAAACCGGGATTAATACCCCGTAACGGGAAGCCCGGCATCGGGTTTCCCTGAAAGGAGCAATCCGGTCACGGCTGGGCATGCGTTGCATTAGCTAGTTGG
>F0OV55004H7GAU
ATCAGACACGAGAGTTTGATCCTGGCTCAGGATGAACGCTGGCGGCGTGCTTAACACATGCAAGTCGAGCGCGATGTTGTGGAAACTCCTACGGGAGGCAGC
>F0OV55004ID9G9
ATCAGACACGAGAGTTTGATCCTGGCTCAGATTGAACGCTGGCGGCAGGCCTAACACATGCAAGTCGAGCGGTAACAGATCCAGCTTGCTGGATGCTGACGAGCGGCGGACGGGTGAGTAATGCATAGGAATCTGCCCGATAGTGGGGGATAACCTGGGGAAACCCAGGCTAATACCGCATACGTCCTACGGGAGAAAGGGGGCTCCGGCTCCCGCTATGGGATGAGCCTATGTCGGATTAGCTAGTTGG
>F0OV55004ID1U0
ATCAGACACGAGAGTTTGATCCTGGCTCAGGATGAACGCTTGCGGTGTGCCTAAGGTATGCAAGTCGAATGCCCTGAACTAAGAAAATCATATGTTTTTTGGTTTTTCTAGTTCAGGGCATGGCGAACGGCTGAGTAACACGTGAGAACTTACCCTTAACACAGGAATAACCCCGTGAAAATGGGGATAATGCCTGATGGACCACGTAGGGCGCTTGCGCTTTTATGTGGTAAAGCTCCGGCGGTTAAGGAGAGGCTCGCGGCCTAT
>F0OV55004IJIZV
ATCAGACACGAGAGTTTGATCCTGGCTCAGATTGAACGCTGGCGGCAGGCCTAACACATGCAAGTCGAGCGGCAGCACGGGAAGCTTGCTTCCTGGTGGCGAGCGGCGGACGGGTGAGTAATGCATAGAAATCTGCCCGGTAGTGGGGGATAACCTGGGGAAACCCAGGCTAATACCGCATACGTCCTACGGGAGAAAGCAGGGGATCTTCGGACCTTGCGCTATCGGATGAGTCTATGTCGGATTAG
>F0OV55004IKQD8
ATCAGACACGAGAGTTTGATCCTGGCTCAGGACGAACGCTGGCGGCGTGCCTAATACATGCAAGTCGAGCGGGGCTTTCTGCGTGAGGCCTTCGGGCGGATCGCAGGGAGCCCAGCGGCGAACGGGTGCGTAACACGTGGGCAACCTGCCCCGAGGACCGGGATAACTCCGGGAAACCGGAGCTAATACCGGATAGGACGGCGGACCGCATGGTCCGCCGTGGAAAGGCGGCGCGAGCTGCCACCTCGGGATGGGCCCGCGGCCCATTAG
>F0OV55004IOAZF
ATCAGACACGAGAGTTTGATCCTGGCTCAGGATGAACGCTAGTGGCGCGCTTAATGCATGTAAGTCGAGCGATGAGGCCTTACGGGGTACATCAGCGGCAGACGGGTGAGTAACACGTGGATGACCTGCCCTCAGGACCGGGATAACGCGTGGAAACATGCGCTAATACCGGATAGACTTCTGGGGTCGCAGCCAGAAGTAAAGCTACGGTGCTTGGGGAGGGGTCCGCGGCCCATCAGCTCGTTGGTAGGGTAACGG
>F0OV55004IUP4A
ATCAGACACGAGAGTTTGATCCTGGCTCAGAATGAACGCTGGCGGCAGGCCTAACACATGCAAGTCGAACGAGGTAGCAATACCTAGTGGCGGACGGGTGAGTAACGCGTGGGAACGTGCCCCTTGGTACGGAATAGCCCCGGGAAACTGGGAGTAATACCGTATGAGCTCGAAAGAGGAAAGATTTATCGCCAAGGGATCGGCCCGCGTTGGATTAGGTAGTTGGTGGGGTAATGGCCTACCAAGCCGACGATCCATAGCTGGTTTGAGAGGA
>F0OV55004H5H6M
ATCAGACACGAGAGTTTGATCCTGGCTCAGGACGAACGCTGGCGGCGTGCTTAACACATGCAAGTCGAACGATGAAGCTCTAGCTTGCTAGAGTGGATTAGTGGCGCACGGGTGAGTAATGTATAGCTAATGTGCCCCTTAGAGGGGGATAACAGTTGGAAACGACTGCTAATACCCCATACTCCTTCTTGGTATAAGCCAAGTTGGGAAAGTTTTTTCGCTAAGGGATCGGGCTATATGGTATCAGCTTGTTGGTG
>F0OV55004H3FBL
ATCAGACACGAGAGTTTGATCCTGGCTCAGGATGAACGCTAGCGACAGGCCTAACACATGCAAGTCGAACGGGATTTATCCTTCGGGGTAATGAGAGTGGCGCACGGGTGAGTAACGCGTATGCAACCTACCTGTAACTGGGGAATAGTTCCCTGAAAGGGAATTAACACCGCATAAGACCACACTTTCGCTATGGAAGAGTGGTAAAATATTTATAGGTTACAGATGGGCATGCGTGACATTAGTTTGTTGGTGAGGTAACGG
>F0OV55004IVUMO
ATCAGACACGAGAGTTTGATCCTGGCTCAGATTGAACGCTGGCGGCAGGCCTAACACATGCAAGTCGAGCGGCAGCACGGGGAGCTTGTTCCCTGGTGGCGAGCGGCGGACGGGTGAGTAATGCATAGGAATCTGCCCGGTAGTGGGGGATAACCTGGGGAAACCCAGGCTAATACCGCATACGTCCTACGGGAGAAAGCAGGGGACCTTCGGGCCTTGCGCTATCGGATGAGCCTATGTCGGATTAGCTGGTTGGTG
>F0OV55004IEKTX
ATCAGACACGAGAGTTTGATCCTGGCTCAGGACGAACGCTGGCGGCGTGGATTAGGCATGCAAGTCGGACGAGAAAGTCGCTTTCGGGTGATGAGTACAGTGGCGGACGGGTGAGTAACGCGTAGATCATCTACCTTTAAGTTGGGGACAACTCAGGGAAACCTGAGCTAATACCGAATGTGGCTGTAAGGCTAAAGGGGGCTTTTAGCTCTCGCTTAGAGATGAGTCTGCGTCCAATTAGCTAGATGGTGAGGTAA
>F0OV55004H8VAQ
ATCAGACACGAGAGTTTGATCCTGGCTCAGATTGAACGCTGGCGGCATGCCTTACACATGCAAGTCGAACGGCAGCACGGGAGCAATCCTGGTGGCGAGTGGCGAACGGGTGAGTAAAGTATCGGGACGTGCCCAGTCGTGGGGGATAACGTAGCGAAAGTTACGCTAATACCGCATATGCCCTGAGGGGAAAGGGGGGATCCGCAAGGACCTCTCGCTTTCGGAGCGGCCGATATCAGATTAGCTAGTTGGTGGGGTAAA
>F0OV55004IATDM
ATCAGACACGAGAGTTTGATCCTGGCTCAGAACGAACGCTGGCGGCGTGCTTAACACATGCAAGTCGAACGTGAAAGGGACTTCGGTCCTGAGTAAAGTGGCGCACGGGTGAGTAACACGTGGATAATCTACCCGATGGACCGGGATAACACTTCGAAAGGGGTGCTAATACCGGATAAGCCCACAGGCTCTTTGGAGTTTGCGGGAAAAGGTGGGGACCTTCGGGCCTACTGTCATTGGATGAGTCCGCGGCCCATTAGCTAGTTGGTAGGGTAATGG
>F0OV55004IBLMQ
ATCAGACACGAGAGTTTGATCCTGGCTCAGAACGAACGCTGGCGGCAGGCCTAACACATGCAAGTCGAGGGAGAAGCTGGCTTCGGCCAGGGGACACCGGCGCACGGGTGAGTAACGCGTGGGAATATACCCTCAGGTAAGGGATAACGTCGGGAAACCGGCGCTAATACCTTATAACATCTCCGGATCAAAGCTCCGGCGCCTGAGGATTAGCCCGCGTTAGATTAGCTAGTTGGTGGGGTAACGGCCCACAAAGGCGACGATCTATAG
>F0OV55004IM8O3
ATCAGACACGAGAGTTTGATCCTGGCTCAGAATGAACGCTGGCGGTAGGCTTAACACATGCAAGTCGGACGGAAACGATAGATTAGCTTGCTATTCTAGGCGTCGAGTGGCGGACGGGTGAGTAACGCGTGGGAATCTACCCTATAGTTGGGGACAACATATGGAAACGTATGCTAATACCGAATATGCTCTACGGAGTAAAGGAGCCCTCTTCTTGAAAGGTTTCGCTATAGGATGAGCCCGCGTAGGATTAGCTAGTTGG
>F0OV55004ILPNG
ATCAGACACGAGAGTTTGATCCTGGCTCAGGACGAACGCTGGCGGCGTGCTTAACACATGCAAGCTGAACGGGATCTTATGAAGGATTACTTTCGGGTTTGAATTCATGAGGTTTAGTAGCGGACGGGTGAGTAATGCATGAGAATCTGCCCTCAAGCGGGGGACAACAGTTGGAAACGGCTGCTAATACCCCATAGGCCTACGGGTTAAAGGAGCGATCCACTTGAGGAGGGGCTCATGTCCTATCAGCTGGTTGG
>F0OV55004IYLA7
ATCAGACACGAGAGTTTGATCCTGGCTCAGAACGAACGCTGGCGGCAGGCCTAACACATGCAAGTCGAGCGGCACCTTCGGGTGTAGCGGCGGACGGGTTAGTAACGCGTGGGAACGTGCCCTTTTCTACGGAATAGCCTCGGGAAACTGAGAGTAATACCGTATACGCCGGGTAACCGGGAAAGATTTATCGGAGAGGGATCGGCCCGCGTCTGATTAGGTAGTTGGTGGGGTAATGGCCTACCAAGCCTACGATCAGTAGCTGGCTTTAGAGG
>F0OV55004H6D2M
ATCAGACACGAGAGTTTGATCCTGGCTCAGAGTGAACGCTGGCGGCGTGCTTAACACATGCAAGTCGAACGGTAACAGGAAGAGCTTGCTCTTTGCTGACGAGTGGCGCACGGGTGAGTAATATATAGTTAATGTACCTTCAAGACTGGGATAGCCACTGGAAACGGTGATTAATACTAGATACACCTTCATGTCATAAGGCATGAAGGGTAAACGTTTTTCGCTTGAAGATCAGACTATATCCTA
>F0OV55004IET6H
ATCAGACACGAGAGTTTGATCCTGGCTCAGAACGAACGCTGGCGGCGTGCTTAACACATGCAAGTCGAACGCGAAAGGGACCTTCGGGTCCTAAGTAAAGTGGCGCACGGGTGAGTAACACGTGGATAATCTACCCGGTGATCTGGGATAACATTCCGAAAGGAGTGCTAATACCGGATAAGCCCACGGGCTCTTCGGAGCTTGCGGGAAAAGGTGGGGACCTTCGGGCCTACTGTCATTGGATGAGTCCGCGGCCCATTAGCTAGTTGGTAGGGTAA
>F0OV55004IPUPK
ATCAGACACGAGAGTTTGATCCTGGCTCAGGATGAACGCTAGCGGCGCGCTTAATGCATGCAAGTCGAGCGATGAGGCTCCTTCGGGGGCTATCAGCGGCAGACGGGTGAGTAACACGTGGGTGACCTACCCCGAAGACGAGGATAACGGCTGGAAACAGTCGCTAATACTCGATAGACTCTCTATGTCGTAGTTGAGAGTAAAGCTCCGGCGCTTCGGGAGGGGCCCGCGGCCTATCAGCTAGTTGGTAGGG
>F0OV55004IIG7S
ATCAGACACGAGAGTTTGATCCTGGCTCAGGACGAACGCTGGCGGCGTGCCTAATACATGCAAGTCGAGCGGAGCTGAGGAGAAGCTTGCTTCTCTGAAGCTTAGCGGCGGACGGGTGAGTAACACGTAGGCAACCTGCCTGCAAGACCGGGATAACTGACGGAAACGTGAGCTAATACCGGATAGGCGGACTTCTCGCATGAGGGGTTCGGGAAAGGCGGCGCAAGCTGTCACTTGCAGATGGG
>F0OV55004INO99
ATCAGACACGAGAGTTTGATCCTGGCTCAGGACGAACGCTGGCGGCGTGCCTAATACATGCAAGTCGAGCGCGTGAAGCTTACCGAAGCCTTCGGGCGGACGTAAGTGGAACGAGCGGCGAACGGGTGAGTAACACGTGGGCAACCTGCCTGTAAGACTGGGATAACTTCGGGAAACCGGAACTAATACCGGATAATTCCTTCTCTCGCATGAGAGAGGGCTGAAAGACGGCTTTTGCTGTCACTTACAGATGGGCCCGCGGCG
>F0OV55004IXF67
ATCAGACACGAGAGTTTGATCCTGGCTCAGGATGAACGCTGGCGGCATGCCTAATACATGCAAGTCGAACGAACTAGTTTACTAGTTAGTGGCGAACGGGTGAGTAACGCGTATGCAACCTACCTTCAACAGGAGGATAGCCCCGAGAAATCGGGATTAATACTCCATGACATTTATAAGTCGCATGATTTATATCTTAAAGTTCCGGCGGTTGAAGATGGGCATGCGTGACATTAGCTAGTTGGTGAGGTAACGG
>F0OV55004IO7UM
ATCAGACACGAGAGTTTGATCCTGGCTCAGGATGAACGCTAGCGGTGCGCCTAACACATGCAAGTCGAGCGATATAGCGGCGAACGGGTGAGTAACACGTTGGAACCTGCCTCGAACTCAGGGATAGCCATCCGAAAGGATGATTAATACCGGATAGTCCCGAAAGGGTAAAGATTTTTCGGTTCGAGAGGGGCCTGCGGCCTATCAGCTAGTTGGTAAGGTAATGGCTTACCAAGGCTATGACGGGTAACTGGTGTGAGAG
>F0OV55004H395C
ATCAGACACGAGAGTTTGATCCTGGCTCAGGATGAACGCTGGCGGCGTGCCTAACACATGCAAGTCGAGCGAGAAGGTTGCAAATGATTCTTCGGAAGAATGCGCAGCTGGAGAGCGGCGGACGGGTGAGTAACGCGTGGGTAACCTGCCCTATGGAGGGGGATAACTAAGAGAAATCTTAGCTAATACCGCATAAGCGCACAGCATCGCATGATGCCGTGTGAAAAACTCCGGTGCCA
>F0OV55004IXFUK
ATCAGACACGAGAGTTTGATCCTGGCTCAGGATGAACGCTAGCGGGAGGCTTAACACATGCAAGTCGAGGGGTAGGGTAGCAATACCTGAGACCGGCGCACGGGTGAGTAACGCGTATGCAACCTGCCCTTTACAGGGGGATAGCCCATGGAAACGTGGATTAATACCCCATGGTACCATACCACGGCATCGTGGTTTGGTTAAAGTTACAGCGGTAAAGGATGGGCATGCGTGGCATTAGATTGTTGGCGGGGTAACGGCCACCAAGT
>F0OV55004H9QRN
ATCAGACACGAGAGTTTGATCCTGGCTCAGAACGAACGCTGGCGGCGTGCTTAACACATGCAAGTCGAACGTGAAAGGGACTTCGGTCCTGAGTAAAGTGGCGCACGGGTGAGTAACACGTGGATAATCTACCCGATGGACCGGGATAACACTTCGAAAGGGATGCTAATACCGGATAAGCCCACAGGCTCTTCGGAGTTTGCGGGAAAAGGTGGGGACCTTCGGGCCTGCCGTCATTGGATGAGTCCGCGGCCCATTAGCTAGTTGGTAGGGTAA
>F0OV55004ILVA2
ATCAGACACGAGAGTTTGATCCTGGCTCAGAACGAACGCTGGCGGCGTGCCTAACACATGCAAGTCGAGCGGGCCTGTGGCAACCCAGGTCAGCGGCAGACGGGTGAGTAACACGTGGGTAATCTGCCCTCGAGTGGGGAACAACCCGGGGAAACCCGGGCTAATACCGCATAACATCGCGATGTCCTTGGGCGTTGCGATCAAAGCTGGGGACCGAAAGGCCTGGCGCTTGAGGAGGAGCCCGCGCCCGATTAGCTAGTTGGTGGGG
>F0OV55004ISMH6
ATCAGACACGAGAGTTTGATCCTGGCTCAGAACGAACGCTGGCGGCGTGCCTAACACATGCAAGTCGAACGAGAAAGGGACTTCGGTCCTGAGTAGAGTGGCGCACGGGTGAGTAACACGTGGATAATCTACCCGATGGACCGGGATAACACTTCGAAAGGGGTGCTAATACCGGATAAGCCCACAGGCTCCCTGGAGCTTGCGGGAAAAGGTGGGGACCTTCGGGCCTGCCGTCATCGGATGAGTCCGCGGCCCATTAGCTAGTTGGTGGGG
>F0OV55004IBO8E
ATCAGACACGAGAGTTTGATCCTGGCTCAGGATGAACGCTAGCGGTGCGCCTAACACATGCAAGTCGAGCGGTATAGCGGCGAACGGGTGAGTAACACGTTGGAACCTGCCTCGAACTCAGGGATAGCCATCCGAAAGGATGATTAATACCGGATAGTCCCGAAAGGGTAAAGATTTTTTCGGTTCGAGAGGGGCCTGCGGCCTATCAGCTAGTTGGTAAGGTAATGGCTTACCAAGGCTATGACGGGTAACTGGTGTGAGAGCA
>F0OV55004I3L9R
ATCAGACACGAGAGTTTGATCCTGGCTCAGAACGAACGCTGGCGGCGTGCTTAACACATGCAAGTCGTACGAGAAAGTTTCCTTCGGGAGATGAGTAGAGTGGCGCACGGGTGAGTAACACGTGGATAATCTGCCCAATGGACCGGGATAACACTTCGAAAGGGGTGCTAATACCGGATAAGCCCACAGGCTCTTCGGAGCTTGCGGGAAAAGGTGGGGACCTTCGGGCCTGCCGTCATTGGATGAGTCCGCGGCCCATTAG
>F0OV55004IQ09J
ATCAGACACGAGAGTTTGATCCTGGCTCAGGACGAACGCTGGCGGCGTGCTTAACACATGCAAGTCAAGGGGAAAGGTTAATTTCGGTTGACCGAGTATACTGGCGAACGGGTGAGTAACGCGTAGGTAACCTGCCTGAGAGTTTGGGGTAACACTGCAAACGTGGTGCTAATACCGGATGAGGCCTGCTATTCGCATGGGTAGTGGGTTAAAGCGGGCGCAAGCCTGTGCTCACAGATGGACCTGCGTCTCATTAG
>F0OV55004IJLEN
ATCAGACACGAGAGTTTGATCCTGGCTCAGATTGAACGCTGGCGGCATGCTTAACACATGCAAGTCGAACGGTAACAGGGGCTTCGGCCCGCTGACGAGTGGCGGACGGGTGAGTAACGCGTAGGAATCTGCCTAGTAGTGGGGGACAACCTGGGGAAACCCAGGCTAATACCGCATACGCCCTAAGGGGGAAAGACTTCGGTCGCTATTGGATGAGCCTGCGTTGGATTAGCTTGTTGGTGGGGTAAAGCCTACCAAGGCGACGATCCA
>F0OV55004IDZSL
ATCAGACACGAGAGTTTGATCCTGGCTCAGGATGAACGCTAGCGGCGCGCTTAATGCATGTAAGTCGAGCGATGAAGCCCTTCGGGGCTATCAGCGGTAGACGGGTGAGTAACACGTAGGTGACCTGCCCCAGAGAGGAGAATAACCATGCGAAAGCGTGGCTAATACTCCATACGCTCGGTTATTCGTTTAGCCGAGTAAAGCTACGGCGCTCTGGGAGGGGCCTGCGGCCCATCAGCTAGTTGGTAGGGTAA
>F0OV55004II5UP
ATCAGACACGAGAGTTTGATCCTGGCTCAGAACGAACGCTGGCGGCGTGCTTAACACATGCAAGTCGAACGTGAAAGGGACTTCGGTCCTGAGTAAAGTGGCGCACGGGTGAGTAACACGTGGATAATCTACCCGATGGACCGGGATAACACTTCGAAAGGGGTGCTAATACCGGATAAGCCCACAGGCTCTTTGGAGTTTGCGGGAAAAGGTGGGGACCTTCGGGCCTACTGTCATTGGATGAGTCCGCGGCCCATTAGCTAGTTGGTGGGGTAAAG
>F0OV55004H7B6U
ATCAGACACGAGAGTTTGATCCTGGCTCAGAGTGAACGCTGGCGGCGTGCTTAACACATGCAAGTCGAACGAGAACGGGACATAGCTTGCTATGTTTGTCAGCTAAGTGGCGGGCGGGTGAGTAATGTATAGCTAATGTACCCCTTGGAGGGGGATAACAGTTGGAAACGGCTGCTAATACCCCATACTCCTTCTATCTTAATGGTAGTTGGGAAATGTTTTTTCGCCAAGGGATCGGGCTATATGGTATCAGTTAGTTGGTG
>F0OV55004ICRPE
ATCAGACACGAGAGTTTGATCCTGGCTCAGGATACACGCTAGCGGCGCGCCTAGTGCATGTAAGTCGAGCGATGAGGTCCTTCGGGGCCATCAGCGGCAGCCGGGTGAGTAACACGTAGGTGACTTACCCTCAAGACGGGGATAACGGATGGAAACATTCGCTAATACCGGATAACTTCTTGGTGTCGCAACCAAGAAGAAAGCTACGGCGCTTGAGGAGAGGCCTGCGGCCCATCAGCTAGTTGGTGCGGTAACGG
>F0OV55004I0K5Z
ATCAGACACGAGAGTTTGATCCTGGCTCAGAACGAACGCTGGCGGCGTGCTTAACACATGCAAGTCGAGCGCGAACGGTTTCGGCCTAGTAGAGCGGCGCACGGGTGAGTAACACGTGGGTAACCTGCCTTGTGGAGTGGGATAACATCGCGAAAGCGGTGCTAATACCATATAAGACCACGTAACGGGAGTTATGTGGGAAAAGCGGGGGACTCTTCGGAGCCTCGTACCATGAGATGGGCCCGCGTCCCATCAGCTAGTTGG
>F0OV55004JPOKC
ATCAGACACGAGAGTTTGATCCTGGCTCAGGATGAACGCTGGCGGCGTGCCTAATACATGCAAGTCGAACGGGATTCTCGTTTTCGGATGAGATGAGAGTGGCGCACGGGTGAGTAACACATGGCTGACCTGCCCTTCAGTGGAGGACAACCGGTGGAAACGCTGGCTAATACTCCATACGTTCGGGGGAATTAGAACCCCCGTGAAGAAAGTGCTTAGCGCTGAAGGAGGGGGCTGTGGCCCATCAGCTAGTTGGG
>F0OV55004JQ8VA
ATCAGACACGAGAGTTTGATCCTGGCTCAGAACGAACGCTGGCGGCGTGCCTAACACATGCAAGTCGTACGCGGTAGCAATACCGAGTGGCGCACGGGTGAGTAACACGTGGGTAATCTACCCTCGAGTCTGGGATAACCGGCCGAAAGGCTGGCTAATACCGGATAAGACCACGTCTCCTTCGGGTGATGCGGTAAAAGCGGAGGCTCTTCGGACTTCGCGCTTGTGGATGAGCTCGCGTCCCATTAGCTAGTTGGCGGTG
>F0OV55004H57TT
ATCAGACACGAGAGTTTGATCCTGGCTCAGGACGAACGCTGGCGGCGTGCCTAATACATGCAAGTCGAGCGGAGTTCATGGTTGGAAGCCTTCGGGCGGAAGTCCATGAACTTAGCGGCGGACGGGTGAGTAACACGTGGGCAACCTGCCCGTAAGACGGGGATAACTGACGGAAACGTCAGCTAAGACCGGATAGTCGGAGAAAGGGCATCCTTTCTTCGGGAAAGGACGGAGCAATCTGTCGCTTACGGATGGGCCCGCGGCGCATTAG
>F0OV55004IC18S
ATCAGACACGAGAGTTTGATCCTGGCTCAGATTGAACGCTGGCGGCATGCTTAACACATGCAAGTCGAACGGCAGCACGGGTGCTTGCACCTGGTGGCGAGTGGCGGACGGGTGAGTAATGCATAGGAATCTGCCTAGTAGTGGGGAACAACCTGGGGAAACTCAGGCTAATACCGCATACGCCCTACGGGGGAAAGCGGGGGATCTTCGGACCTTGTACTATTAGATGAGCCTATGTCCTATCAGCTTGG
>F0OV55004H9NCX
ATCAGACACGAGAGTTTGATCCTGGCTCAGGACGAACGCTGGCGGCGTGCCTAAGACATGCAAGTCGAGCGGGGAGATTTGGGGGCTTGCCCCTGGGTCTCCTAGCGGCGGACGGGTGAGTAACACGTGGGTAACCTGCCCGGCAGTGGGGGATAACCCTGGGAAACTGGGGCTAATACCGCATACGGTCCGGGTCCTGCATGGGATCTGGAAGAAAGGCCGTTCGCAAGGGCGGTCGCTGCCGGAGGGGCCCGCGGCCCATCAGCTGGTTGGTGGGGTAA
>F0OV55004JLAC5
ATCAGACACGAGAGTTTGATCCTGGCTCAGATTGAACGCTGGCGGCGTGCTTAACACATGCAAGTCGAGCGAGAAAGTTCCCTTCGGGGGATGAGTAGAGCGGCGCACGGGTGAGTAACGCGTGGATGATCTACCCAGAGGATCGGGATAACAGTGGGAAACCGCTGCTAATACTGGATACGCTTCACGGTTTATCTGTGAAGGAAAGGTGGCCTATGCTTGCAAGCTACCACCTCTGGATGAGTCCG
>F0OV55004IMGG5
ATCAGACACGAGAGTTTGATCCTGGCTCAGGATGAACGCTGGCGGCATGCCTAATACATGCAAGTCGAACGAACTAGTTTACTGGTTAGTGGCGAACGGGTGAGTAACACGTAGATAACCAACCCTTAAGACGAGGATAACCCGGGGAAACCTGGACTAATACTGGATAGGAGCTATTTTCAAAAGAGGATAGTTTTAAAGGTGCCCTAAAGCACCGCTAAAGGCTGGGACTGCGTCGCATTAGCTAGTTGGTGGGGTAACGGCCTACCAAGGCAACG
>F0OV55004IJTYC
ATCAGACACGAGAGTTTGATCCTGGCTCAGGACTAACGCTGGCGGCGTGCCTAACACATGCAAGTCTGAGGAGAATGGGATTCGCAAGATTCCCTAGTAAACTGGCGAAAGGGTGAGTAACACGTAGGCAACCTACCCTTCAGTGAGGAATAACACTGGGAAACCGGTGCTAATGCCACATGATATCCCGAGTTCGCATGGACGCGGGATCAAAGAGAGCTTCGGCAACGGAGCATCGCTG
>F0OV55004IG8FF
ATCAGACACGAGAGTTTGATCCTGGCTCAGGACGAACGCTGGCGGCGTGCCTAACACATGCAAGTCTACTCAGCAATGGGTGGCGAACGGGTGAGTAACGCGTAGACAATCTGCCCTTTAATCACGGATAACCTAGTGAAAACTGGACTAAAACGGGATGTGGTCGCGATATGGCATCATATGCGATCAAAGACGTAGTCGTTAAAGGAGGAGTCTGCGTAACATTAGCTAGTTGGTAAGGTAACGGCTTACCAAGG
>F0OV55004IUZB9
ATCAGACACGAGAGTTTGATCCTGGCTCAGGACGAACGCTGGCGGCGTGCCTAATACATGCAAGTCGAGCGGGGCTGTCTGCGTGAGGCCTTCGGGCGGATCGCAGGGAGCCCAGCGGCGAACGGGTGCGTAACACGTGGGCAATCTGCCCCGAGGACCGGGATAACTCCGGGAAACCGGAGCTAATACCGGATAGGACGGCGGACCGCATGGTCCGCCGTGGAAAGGCGGCGCGAGCTGCCACCTCGGGATGGGCCCGCGGCCCA
>F0OV55004IFF5W
ATCAGACACGAGAGTTTGATCCTGGCTCAGAACGAACGCTGGCGGCGTGCTTAACACATGCAAGTCGAACGCGAAAGGGACTTCGGTCCTGAGTAAAGTGGCGCACGGGTGAGTAACACGTGGATAATCTACCCGATGGACCGGGATAACACTTCGAAAGGGGTGCTAATACCGGATAAGCCCACAGGCTCCCTGGAGCTTGCGGGAAAAGGTGGGGACCCTCGGGCCTGCCGTCATCGGATGAGTCCGCGGCCCATTAGCTAGTTGGTGGGGTAACCGG
>F0OV55004JCVYX
ATCAGACACGAGAGTTTGATCCTGGCTCAGATTGAACGCTGGCGGCAGGCCTAACACATGCAAGTCGAGCGGATGAGTGGAGCTTGCTCCATGATTCAGCGGCGGACGGGTGAGTAATGCCTAGGAATCTGCCTGGTAGTGGGGGACAACGTTTCGAAAGGAACGCTAATACCGCATACGTCCTACGGGAGAAAGTGGGGGATCTTCGGACCTCACGCTATCAGATGAGCCTAGGTCGGATTAG
>F0OV55004IF840
ATCAGACACGAGAGTTTGATCCTGGCTCAGGACGAACGCTGGCGGCGTGCCTAACACATGCAAGTCGAACGGAGAACATTTAGCAATAGGTGTTCTTAGTGGCGGACGGGTGAGTAACGCGTGAGCAATCTGCCCTTCGGAGGGGGACAACAGCTGGAAACGGCTGCTAATACCGCATAACGTATACGAGCGGCATCGTTTGTATACCAAAGATTCATCGCCGAAGGATGAGCTCGCGTCTGATTAG
>F0OV55004JJSFM
ATCAGACACGAGAGTTTGATCCTGGCTCAGAACGAACGCTGGCGGCGTGCTTAACACATGCAAGTCGAACGTGAAAGGGACTTCGGTCCTGAGTAAAGTGGCGCACGGGTGAGTAACACGTGGATAATCTACCCGATGGACCGGGATAACACTTCGAAAGGGGTGCTAATACCGGATAAGCCCACAAGCTCTTTGGAGTTTGCGGGAAAAGGTGGGGACCTTCGGGCCTACTGTCATTGGATGAGTCCGCGGCCCATTAGCTAGTTGGTAGGGTAATGG
>F0OV55004JGB0R
ATCAGACACGAGAGTTTGATCCTGGCTCAGATTGAACGCTGGCGGCAGGCTTAACACATGCAAGCCGAGCGGTAACAGGGGGTGCTTGCACCCCGCTGACGAGCGGCGGACGGGTGAGTAATGCATAGGAAACTGCCCAGTAGTGGGGGATAGCCCGGGGAAACCCGGATTAATACCGCGTACGCCCTTCGGGGAAAGCAGGGGATCTTCGGACCTTGCGCTATTGGATGTGCCTATGTCGGATTAGCTAGTTGGTGGGGTAAAGGCCT
>F0OV55004IB42W
ATCAGACACGAGAGTTTGATCCTGGCTCAGGACGAACGCTGGCGGCGTGCCTAATACATGCAAGTCGAGCGCGTGAAGCTTACCGAAGCCTTCGGGCGGACGTAAGTGGAACGAGCGGCGAACGGGTGAGTAACACGTGGGCAACCTGCCTGTAAGACCGGGATAACTTCGGGAAACCGGAGCTAATACCGGATAGGATTTCACCTCGCATGAGGTGAAATGGAAAGGTGGCTTCGGCTACCACTTACAGATGGGCCCGCGGCGCATTAG
>F0OV55004IMS6D
ATCAGACACGAGAGTTTGATCCTGGCTCAGATTGAACGCTGGCGGCATGCCTAACACATGCAAGTCGAACGGTAACAGGCCTTCGGGCGCTGACGAGTGGCGGACGGGTGAGTAATGCATAGGAATCTGCCCAGTAGTGGGGGACAACTACCGGAAACGGTAGCTAATACCGCATACGCCCTACGGGGGAAAGGGGGGACCTTCTGGCCTCACGCTATTGGATGAGCCTATGTCAGATTAGCTAGTTGGTGGGGTAAAGGCCT
>F0OV55004JRLZ6
ATCAGACACGAGAGTTTGATCCTGGCTCAGAACGAACGCTGGCGGCGTGCTTAACACATGCAAGTCGAACGTGAAAGGGACTTCGGTCCTGAGTAAAGTGGCGCACGGGTGAGTAACACGTGGATAATCTACCCGATGGACCGGGATAACACTTCGAAAGGGGTGCTAATACCGGATAAGCCCACAGGCTCTTTGGAGTTTGCGGGAAAAGGTGGGGACCTTCGGGCCTACTGTCATTGGATGAGTCCGCGGCCCATTAGCTAGTTGGTAGGGT
>F0OV55004IEB2E
ATCAGACACGAGAGTTTGATCCTGGCTCAGGACGAACGCTGGCGGCGTGCCTAACACATGCAGGTCAAGGGGCCTTCGGGTCACTGGCGCACGGGTGAGTAACGCGTAGGTAATCTGCCCATATCCGGGACATAACATCGAGAAATCGTTGCTAATATCCCATGAGGCCGCAAGGTCAAAGCTTCGGCGGATATGGATGAGCCTGCGTCTGATTAGCTAGTTGGTGGGGTAATGGCCTACCAAGGCGACG
>F0OV55004JGJA1
ATCAGACACGAGAGTTTGATCCTGGCTCAGAATCAACGCTGGCGGCGCGCTTAACACATGCAAGTCGAACGAGAAAGTGGAGCAATCCATGAGTAAAGTGGCGTACGGGTGAGTAACACGTGGGTGATCTACCTCTGGGTGGGGAATAACTCTGGGAAACCGGAGCTAATACCGCATAAGCCTGCAAGGGGAAAGGAGCAATTCGCCGAGAGAGGAGCCCGCGGCTGATTAGCTAGTTGGTGGGGTAAAAGCTCACCAAGG
>F0OV55004I2TRZ
ATCAGACACGAGAGTTTGATCCTGGCTCAGAGCGAACGCTGGCGGCAGGCCTAACACATGCAAGTCGAGCGGGCACCGCAAGGTGTCAGCGGCAGACGGGAGAGTAACACGTGGGAACGTGCCCTTCGGTTCGGAATAACTCGGGGAAACCCGAGCTAATACCGAATACGCCCTTACGGGGAAAGATTTATCGCCGATGGAGCGGCCCGCGTCTGATTAGCTAGTTGGTGAGGTAACGGCTCACCAAGGCTACGAT
>F0OV55004JC4EY
ATCAGACACGAGAGTTTGATCCTGGCTCAGGACGAACGCTGGCGGCGTGCCTAATACATGCAAGTCGAGCGGGGCTGTCTGCGTGAGGCCTTCGGGCGGATCGCAGGGAGCCCAGCGGCGAACGGGTGCGTAACACGTGGGCAACCTGCCCCGAGGACCGGGATAACTCCGGGAAACCGGAGCTAATACCGGATAGGACGGCGGACCGCATGGTCCGCCGTGGAAAGGCGGCGCGAGCTGCCACCTCGGGATGGGCCCGCGGCCCATTAG
>F0OV55004IMO0Z
ATCAGACACGAGAGTTTGATCCTGGCTCAGAATGAACGCTGGCGGCGTGCCTAACACATGCAAGTCGTACGAGAAAGGGACTTCGGTCCTGAGCAAAGTGGCGCACGGGTGAGTAACGCGTGGATAATCTACCCAATGATCTGGGATAACATCTCGAAAGGGTGCTAATACCGGATAAGACCACGGGATCTCCGGATTCTGCGGTAAAAGGTGGGGACCTTCGGGCCTACCGTCATCGGATGAGTCCGCGTACCATTAG
>F0OV55004H9OMC
ATCAGACACGAGAGTTTGATCCTGGCTCAGAACGAGCGCTGGCGGCGTGCTTAACACATGCAAGTCGTACGAGAAAGTTTCCTTCGGGAGATGAGTAGAGTGGCGCACGGGTGAGTAACACGTGGATAATCTGCCCAATGGACCGGGATAACACTTCGAAAGGGGTGCTAATACCGGATAAGCCCACAGGCTCTTCGGAGCTTGCGGGAAAAGGTGGGGACCTTCGGGCCTGCCGTCATTGGATGAGTCCGCGGCCCATTAG
>F0OV55004IWKPC
ATCAGACACGAGAGTTTGATCCTGGCTCAGATTGAACGCTGGCGGCATGCTTTACACATGCAAGTCGAACGGGCTGTCGGGGCAACCCGGCAGTCAGTGGCGAACGGGTGAGTAATGCATCGGAACGTGTCCCGTAGTGGGGGATAACCCGGCGAAAGCCGGACTAATACCGCATATGCTCTACGGAGGAAAGCGGGGGACCCGAAAGGGCCTCGTGCTATGGGAGCGGCCGATGTCCGATTAGCTTGTTGGTGGGGTAATGGCCT
>F0OV55004IAXKK
ATCAGACACGAGAGTTTGATCCTGGCTCAGGATGAACGCTAGCGGCGTGCCTAACACATGTAAGTCGAACGTGAGCCCTTGGTTCGCTGAGGGTGAAAGTGGCGCACGGGTGAGTAACACGTAGGTGACCTGCCCCAGAGAGGGGGATAACCGCTGGAAACGGCAGCTAATACCCCATACGAGCTTGACGGTTAGAAGGTTGAGCTGAAAGCTGAGGCGCTCTGGGAGGGGCCTGCGGCCCATCAGCTAGTTGGTAGGG
>F0OV55004IKTEG
ATCAGACACGAGAGTTTGATCCTGGCTCAGGACGAACGCTGGCGGCGTGCCTAATACATGCAAGTCGAGCGAGCCCTTCGGGGCTAGCGGCGGACGGGTGAGTAACACGTGGGCAACCTACCTGTAAGACTGGGATAACTCCGGGAAACCGGGGCTAATACCGGATAATTTCTTTGGTCGCATGACGAAAGAATAAAAGGCGGCGCAAGCTGTCACTTACAGATGGGCCCGCGGCGCATTAGCTAGTTGGTGAGGGAAGGGCTCACCAAGG
>F0OV55004I3VYS
ATCAGACACGAGAGTTTGATCCTGGCTCAGATTGAACGCTGGCGGCAGGCTTAACACATGCAAGTCGAGCGGTAACAGGTCCTTGGGATGCTGACGAGCGGCGGACGGGTGAGTAATGCTTAGGAATCTGCCTGGTAGTGGGGGATAGCCCGGGGAAACCCGGATTAATACCGCGTACGCCCTTCGGGGAAAGCAGGGGATCTTCGGACCTTGCGCTATCAGATGAGCCTAAGCCGGATTAGCTAGTTGGTAGGGTAAAGGCCTACCAAGG
>F0OV55004I13JU
ATCAGACACGAGAGTTTGATCCTGGCTCAGAACGAACGTTAGCGGCGCGCTTAACACATGCAAGTCGAGCGAGAAAGTCCCTTCGGGGGCGAGTACAGCGGCGCACGGGTGAGTAACACGTGGGTCATCTACCTTCCGGCGGGGGACAACACCTCGAAAGGGGTGCTAATACCGCGTACGTCCACTTCGGTGGGGAAAGGCGGCTTCGGCTGTCACCGGAAGATGAGCCCGCGGCCCATCAGCTTGTTGGCAGGGTAAAAGCCTACCAAGGCTACGACGGG
>F0OV55004IFO3E
ATCAGACACGAGAGTTTGATCCTGGCTCAGAACGAACGCTGGCGGCAGGCTTAACACATGCAAGTCGAACGAACTCTTCGGAGTTAGTGGCAGACGGGTGAGTAACGCGTGGGAACCTACCTTTAGGTACGGAACAACAGTTGGAAACGACTGCTAATACCGTATGTGCCCTATGGGGGAAAGATTTATCGCCTAAGGATGGGCCCGCGTTGGATTAGCTAGTTGGTGGGGTAAAGGCCTACCAAGGCGACGATCCATAGCTGGTCTGAGAGGGTG
>F0OV55004IGHVS
ATCAGACACGAGAGTTTGATCCTGGCTCAGATTGAACGCTGGCGGCATGCCTAACACATGCAAGTCGAACGGCAGCAGCGGAGAGCTTGCTCTCTGGCTGGCGAGTGGCGGACGGGTGAGTAATGCATAGGAATCTGCCCAGTAGTGGGGGACAACCTGGGGAAACTCAGGCTAATACCGCATACGACCTACGGGTGAAAGTGGGGGATCTTCGGACCTCACGCTATTGGATGAGCCT
>F0OV55004ICB3V
ATCAGACACGAGAGTTTGATCCTGGCTCAGGACGAGCGCTGGCGGCGTGCCTAATACATGCAAGTCGAGCGGACCGAAGGGAGCTTGCTCCTTTAGGTTAGCGGCGGACGGGTGAGTAACACGTGGGCAACCTGCCCTGCAGACTGGGATAACTTCGGGAAACCGGAGCTAATACCGGATAACACCGAAAACCGCATGGTTTTCGGTTGAAAGGCGGCATTAGCTGTCACTGCAGGATGGGCCCGCGGCGCATTAGCTAGTTGG
>F0OV55004H9ELD
ATCAGACACGAGAGTTTGATCCTGGCTCAGGACGAACGCCGGCGGCGTGCCTAATACATGCAAGTCGAGCGGACGATTCGAAAGCTTGCTTTTGAATCGTTAGCGGCGGACGGGTGAGTAACACGTGGGCAACCTGCCCTGTAGACGGGGATAACACCGAGAAATCGGTGCTAATACCGGATAACACGAAATGTCGCATGACGTTTCGTTGAAAGGCGGCGCAAGCTGCCGCTACAGGATGGGCCCGCGGCGCATTAG
>F0OV55004INHGG
ATCAGACACGAGAGTTTGATCCTGGCTCAGATTGAACGCTGGCGGCATGCCTTACACATGCAAGTCGAACGGTAACAGGGAGCTTGCTCCGCTGACGAGTGGCGAACGGGTGAGTAATACATCGGAACGTGCCCAGTAATGGGGGATAGCTCGGCGAAAGCCGGATTAATACCGCATACGCCCTGAGGGGAAAGTGGGGACCGCAAGGCCTCATGCTATAGGAGCGGCCGATGTCTGATTAGCTAGTTGG
>F0OV55004JDLAL
ATCAGACACGAGAGTTTGATCCTGGCTCAGGACGAACGCTGGCGGCGTGCCTAAGACATGCAAGTCGAGCGGGGGGATTGGGGGTTTTCCCTGGTCTCCTGAGCGGCGGACGGGTGAGTAACACGTGGGTAACCTGCCCGGCAGTGGGGGATAACCCTGGGAAACTGGGGCTAATACCGCATACGGTCCGAGCCTCGCATGGGGCTTGGAAGAAGGCCGTCCGATGGGGCGGTCGCTGCCGGAGGGGCCCCGCGGCCCATCAGGTAGTTGGTGGGGTAACGGCCCACCAAG
>F0OV55004I7KW4
ATCAGACACGAGAGTTTGATCCTGGCTCAGAACGAACGCTGGCGGCATGCCTAACACATGCAAGTCGAACGGCCCTTCGGGGCAGTGGCGCACGGGTGAGTAACGCGTGGGAACCTACCCCGAGGTTCGGAATAACGGCTGGAAACGGCCGCTAATACCGGATGTGTCCTGAGGGGCAAAGGCTTGCCGCCTTGGGAGGGGCCCGCGTCCGATTAGCTAGTTGGTGAGGTAACGGCTCACCAAGGCGACGATCGGTAGC
>F0OV55004H7Y9U
ATCAGACACGAGAGTTTGATCCTGGCTCAGGACGAACGCTGGCGGCGTGGATTAGGCATGCAAGTCGAACGGTAGTACCCCTTCGGGGGTATGAGAGTGGCGAACGGGTGAGTAACGCGTAGGTGATCTACCTTCAGATGGGGGACAACCCAGGGAAACTTGGGCTAATACCGCATGTGGCTGTAAAGCTAAAGCCGGCCTCTATTTATAAGCTGGTGTCTGGAGATGAGCCTGCGTCTGATTAGCTAGTTGGTGGGGTAACG
>F0OV55004IXPUQ
ATCAGACACGAGAGTTTGATCCTGGCTCAGGACGAACGCTGGCGGCGTGCCTAACACATGCAAGTCTACTCAGCAATGGGTGGCGAACGGGTGAGTAACGCGTAGACAATCTGCCCTTTAATCACGGATAACCTAGTGAAAACTGGACTAAAACGGGATGTGGTCGCGATATGGCATCATAAGCGATCAAAGACGTAGTCGTTAAAGGAGGAGTCTGCGTAACATTAGCTAGTTGGTAAGGTAACGGCTTACCAAGGCGACG
>F0OV55004IULL0
ATCAGACACGAGAGTTTGATCCTGGCTCAGGACGAACGCTGGCGGCGTGCCTAACACATGCAAGTCGAGGGGTAACAGGGTAGCAATATCGCTGACGACCGGCGCACGGGTGAGTAATGCATATGCAACCTCCCTTTAACTGGGGCATAGCCCGGAGAAATCCGGATTAATACCCCATAATATCATGAAGGGGCATCTTTTTATGATTAAAGCTCCGGCGGTTAAAGATGGGCATATGTGCCATTAGCTTGTTGG
>F0OV55004IAFKQ
ATCAGACACGAGAGTTTGATCCTGGCTCAGATTGAACGCTGGCGGCATGCCTTACACATGCAAGTCGAACGGCAGCGGGCCCTTCGGGGTGCCGGCGAGTGGCGAACGGGTGAGTAATGCATCGGAACGTACCCGGGAGTGGGGGATAACCGGCCGAAAGGCTGGCTAATACCGCATGAACTCGGAAGAGCAAAGCGGGGGACCTTTGGGCCTCGCGCTCTCGGAGCGGCCGATGTCCGATTAGCTAGTTGGTGAGGTAAAGGCT
>F0OV55004ISHME
ATCAGACACGAGAGTTTGATCCTGGCTCAGAGCGAACGCTGGCGGCAGGCCTAACACATGCAAGTCGAGCGCCCGGGCAACCGGGAGCGGCAGACGGGAGAGTAACACGTGGGAACGTACCCTTCAGTTCGGAACAACCCAGGGAAACTTGGGCTAATACCGGATACGTCCGTAAGGAGAAAGATTTATCGCTGAAGGATCGGCCCGCGTCTGATTAGCTAGTTGGTGGGGTAATGGCTCACCAAGGCGACGATCAGTAGCTGGT
>F0OV55004H7HOS
ATCAGACACGAGAGTTTGATCCTGGCTCAGGACGAACGCTGGCGGCGTGCCTAATACATGCAAGTCGAGCGGACCGATGGGAGCTTGCTCCTTTAGGTTAGCGGCGGACGGGTGAGTAACACGTGGGCAACCTGCCCTGCAGACTGGGATAACTTCGGGAAACCGGAGCTAATACCGGATAACACCGAAAACCGCATGGTTTTCGGTTGAAAGGCGGCTTTTAGCTGTCACTGCAGGATGGGCCCGCGGCGCATTAGCTAGTTGGTG
>F0OV55004IBMMF
ATCAGACACGAGAGTTTGATCCTGGCTCAGAACGAACGCTGGCGGCGTGCTTAACACATGCAAGTCGAACGTGAAAGGGACTTCGGTCCTGAGTAAAGTGGCGCACGGGTGAGTAACACGTGGATAATCTACCCGATGGACCGGGATAACACTTCGAAAGGGGTGCTAATACCGGATAAGCCCACAGGCTCTTTGGAGTTTGCGGGAAAAGGTGGGGACCTTCGGGCCTACTGTCATCGGATGAGTCCGCGGCCCATTAGCTAGTTGGTGGGGTAACGG
>F0OV55004I9C8W
ATCAGACACGAGAGTTTGATCCTGGCTCAGAACGAACGCTGGCGGCGTGCTTAACACATGCAAGTCGAATGTGAAAGGGACTTCGGTCCTGAGTAAAGTGGCGCACGGGTGAGTAACACGTGGATAATCTACCCGATGGACCGGGATAACACTTCGAAAGGGGTGCTAATACCGGATAAGCCCACAGGCTCTTTGGAGTTTGCGGGAAAAGGTGGGGACCTTCGGGCCTACTGTCATTGGATGAGTCCGCGGCCCATTAGCTAGTTGGTAGGGTAA
>F0OV55004I8S9W
ATCAGACACGAGAGTTTGATCCTGGCTCAGGACGAACGCTGGCGGCGTGCCTAACACATGCAAGTCGAGCGGGGTAAATTGAGTGGTTTTCCACGAGATTTACCCAGCGGCGGACGGGTGAGTAACACGTAGGCAACCTACCCACCACACGGGGATAGCCCTGGGAAACCGGGGGTAATACCCGATACCTTTACTGGTCGCATGGCTGGTAAAGAAAGCGATTTAGCGGTGGTGGATGGGCCTGCGGCCCATCAGCTAGTTGGCGGGGTAACGGCCCACCAAGGCG
>F0OV55004JAOVE
ATCAGACACGAGAGTTTGATCCTGGCTCAGAACGAACACTGGCGGCGTGGATTAGGCATGCAAGTCGAACGAGAAAGTTCCCTTCGGGGAATGAGTAGAGTGGCGAACGGGTGAGTAACGCGTGGGAAACCTGCCCTTCAATGGGGGATAACAGTTCTAATGAGCTGCTAATACCGCATACGACTTCCGGACCGCATGGTCTGGCGATGAAAGGTGGCCTCTCTTTGAAGCTGCCGTTGAAGGATGGTCCCGCGTCCCATTAG
>F0OV55004I7K9V
ATCAGACACGAGAGTTTGATCCTGGCTCAGGACGAACGCTGGCGGCGTGCCTAACACATGCAAGTCGAGCGGGGTAAATTGAGTGGTTTTCCACGAGATTTACCCAGCGGCGGACGGGTGAGTAACACGTAGGCAACCTACCCACCACACGGGGATAGCCCTGGGAAACCGGGGGTAATACCCGATACCTTTACTGGTCGCATGGCTGGTAAAGAAAGCGATTTAGCGGTGGTGGATGGGCCTGCGGCCCATCAGCTAGTTGGCGGGGTAACGGCCCACCAAGGCG
>F0OV55004ID6B5
ATCAGACACGAGAGTTTGATCCTGGCTCAGGATGAACGCTAGCGGCGCGCTTAATGCATGTAAGTCGAGCGAGAAGGCTCCTTCGGGGGCTGGACAGCGGCAGACGGGTGAGTAACACGTAGGTGACCTACCCCCGAGACGGGAATAACGAGTGGAAACGCTTGCTAATGCCGGATGAGCTTGACCGGTCAGAGGGTCAAGGAAAGGATTCTTCGGGATCCGCTCAGGGAGGGGCTTGCGGCCCATCAGCTAGTTGGTAGGG
>F0OV55004JKHOF
ATCAGACACGAGAGTTTGATCCTGGCTCAGAACGAACGCTGGCGGCAGGCCTAACACATGCAAGTCGAGCGAGATCTTCGGATCTAGCGGCGGACGGGTGAGTAACGCGTGGGAACGTACCCTCTTCTGCGGGATAGCCACTGGAAACGGTGAGTAATACCGCATACGCCCTTCGGGGAAGATTTATCGGAGGAGGATCGGCCCGCGTTGGATTAGGTAGTTGGTGGGGTAATGGCCTACCAAGCCTACGATCCATAGCTGGTTTTAGAGG
>F0OV55004J0YFN
ATCAGACACGAGAGTTTGATCCTGGCTCAGGATGAACGCTGGCGGCGTGCCTAACACATGCAAGTCTACTCAGCAATGGGTGGCGAACGGGTGAGTAACGCGTAGACAATCTGCCCTTTAATCACGGATAACCTAGTGAAAACTGGACTAAAACGGGATGTGGTCGCGATATGGCATCATATGCGATCAAAGACGTAGTCGTTAAAGGAGGAGTCTGCGTAACATTAGCTAGTTGGTAAGGTAACGGCTTACCAAGG
>F0OV55004IBBX7
ATCAGACACGAGAGTTTGATCCTGGCTCAGGACGAACGCTGGCGGCGTGCCTAACACATGCAAGTCGAGCGGAGAGGTGGAGCAGCTTGCTGCGAAGCATCTTAGCGGCGGACGGGTGAGTAACGCGTGGGCAACCTGCCTTACAGAGGGGGATAACAGTGCGAAAGCACTGCTAATACCGCATAACATTCAACTGTCGCATGACGGATGAATCAAAGGAGCAATCCG
>F0OV55004IM4GD
ATCAGACACGAGAGTTTGATCCTGGCTCAGGACGAACGCTGGCGGCGTGCCTAATACATGCAAGTCGAGCGCGGGAAGCATGCAGATCCCTTCGGGGTGACGGATGTGGAACGAGCGGCGAACGGGTGAGTATCACGTGGGCAACCTGCCTGTAAGACCGGGATAACTCCGGGAAACCGGGGCTAATACCGGATAAGCCCACAGGCTCTTTGGAGTTTGCGGGAAAAGGTGGGGACCTTCGGGCCTACTGTCATTGGATGAGTCCGCGG
>F0OV55004IKN9O
ATCAGACACGAGAGTTTGATCCTGGCTCAGGATGAACGCTAGCGGCAGGCTTAATACATGCAAGGCGAAGGGGCAGCAATGTCACTGTCGTACGGGTGCGTAACGCGTATGCAACCTACCTATCACTGGGGGATAGCCCGGGGAAACCCGGATTAATACCGCATAACACAGGGGCTCCTCATGGAGATATTTGTTAAAGATTTATCGGTGGTAGATGGGCATGCGTTCGATTAGCTAGTTGGTATGGGTAACGGCCT
>F0OV55004I4TTW
ATCAGACACGAGAGTTTGATCCTGGCTCAGGATGAACGCTAGCGGCGCGCTTAATGCATGTAAGTCGAGCGATGAGTTTCTTCGGAGACATCAGCGGCAGACGGGTGAGTAACACGTGGATGACCTGCCCTCAAGACCGGGATAACGGGTGGAAACATGCGCTAATACCGGATAGGCTCTCGGGGTCGCAACCGGGAGTAAAGCTACGGTGCTTGAGGAGGGGTCCGCGGCCCATCAGCTAGTTGGTAGGGTAACGG
>F0OV55004I2A1T
ATCAGACACGAGAGTTTGATCCTGGCTCAGGATGAACGCTGGCGGCGTGCCTAAGGTATGCAAGTCGAGCGACCTCCGTAGCAATACGGAGAGCGGCAAACGGGTGAGTAACACATGGGTATCTACCTTCAACACAGGGATAACTCCGAGAAATCGGGGCTAATACCTGATAGTTCCCTACGGGGTAAAGCTCCGGCGGTTGAAGATGAGCCTGTGTCCTATCAGCTTGTTGGTGAGGTAACGGCTCACTAAGGCGATTACGGG
>F0OV55004IKWXI
ATCAGACACGAGAGTTTGATCCTGGCTCAGGATGAACGCTGGCGGCGTGCCTAACACATGCAAGTCGAGCGATAAACAGTGGATGGAATTCTTCGGAAGGAAAGAAACTGTTGAAAGCGGCGGACGGGTGAGTAACGCGTGGGCAACCTGCCCTATACAGGGGGATAGCCACTGGAAACGGTGATTAATACCCCATGACACCTTAACCTCGCATGAGGAGAGGGTCAAAGATTATATCGGTATAGGATGGGCCCGCGT
>F0OV55004JE4PT
ATCAGACACGAGAGTTTGATCCTGGCTCAGAACGAACGCTGGCGGCAGGCTTAACACATGCAAGTCGAGCGAAGCCTTCGGGCTTAGCGGCGGACGGGTTAGTAACGCGTGGGAACGTGCCCTTCACTACGGAATAGTCCCGGGAAAACTGGGTTTAATACCGTATACGCCCTTCGGGGAAGAATTCGGTGAGGATCGGCCCGCGTTAGATTAGTATAGTTGGTGGGGTAATGGCCTACCAAGTCTACGATCTATAGCTGGTTTTAGAGG
>F0OV55004IJKLJ
ATCAGACACGAGAGTTTGATCCTGGCTCAGGACGGACGCTGGTGGCGTGCCTAATACATGCAAGTCGAGCGGAGCTGAGGAGAAGCTTGCTTCTCTGAAGCTTAGCGGCGGACGGGTGAGTAACACGTAGGCAACCTGCCTGCAAGACCGGGATAACTGACGGAAACGTGAGCTAATACCGGATAGGCGGACTTCTCGCATGAGGGGTTCGGGAAAGGCGGCGCAAGCTGTCACTTGCAGATGGG
>F0OV55004IYXRE
ATCAGACACGAGAGTTTGATCCTGGCTCAGGACGAACGCTGGCGGCGTGCCTAATACATGCAAGTCGAGCGGGGCTTTCTGCGTGAGGCCTTCGGGCGGATCGCAGGGAGCCCAGCGGCGAACGGGTGCGTAACACGTGGGCAACCTGCCCCGAGGACCGGGATAACTCCGGGAAACCGGAGCTAATACCGGATAGGACGGCGGACCGCATGGTCCGCCGTGGAAAGGCGGCGCGAGCTGCCACCTCGGGATGGGCCCGCGGCCCATTAG
>F0OV55004IMXQR
ATCAGACACGAGAGTTTGATCCTGGCTCAGGACGAACGCTGGCGGCGTGCCTAATACATGCAAGTCGAGCGGACCGATGGGAGCTTGCTCCTTTAGGTTAGCGGCGGACGGGTGAGTAACACGTGGGCAACCTGCCCTGCAGACTGGGATAACTTCGGGAAACCGGAGCTAATACCGGATAACACCGAAAACCGCATGGTTTTCGGTTGAAAGGCGGCTTTTAGCTGTCACTGCAGGATGGGCCCGCGGCGCATTAGCTAGTTGGTG
>F0OV55004H9BND
ATCAGACACGAGAGTTTGATCCTGGCTCAGGACGAACGCTGGCGGCGTGCCTAAGACATGCAAGTCGAGCGGGGGGATTGGGGGTTTTCCCTGGTCTCCTGAGCGGCGGACGGGTGAGGTAACACGTGGGCAACCTGCCCTGCAGACTGGGATAACTTCGGGAAACCGGAGCTAATACCGGATAACACCGAAAACCGCATGGTTTTCGGTTGAAAGGCGGCTTTTAGCTGTCACTGCAGGATGGGCCCGCGGCGCATTAGCTAGTTGGTGAGGTAACGG
>F0OV55004H5B7V
ATCAGACACGAGAGTTTGATCCTGGCTCAGGACGAACGCTGGCGGCGTGCCTAATACATGCAAGTCGAACGGAGGTCGCCACGCGGATCTCTTCGGAGAGAAGCGTGGCCATACCTCAGTGGCGAACGGGTGAGTAACACGTGGGTAACCTGCCTGTAAGTCGGGGATAACTGCGGGAAACCGCAGCTAATACCGGATAAGTCGGGAGGTTCGCATGAACCTTTCGGTAAAGGAGCTACGGTTCCGCTTACAGATGGGCCCGCGGCGCA
>F0OV55004I0LXC
ATCAGACACGAGAGTTTGATCCTGGCTCAGGACGAACGCTGGCGGCGTGCCTAACACATGCAAGTCAAAGTGCAAGTAACTTCGGTTATGAGTACTTGGCGCAAGGGTGAGTAAGGCATAGGTAATCTGCCCTTTGGACTGGGATAATCTCGAGAAATCGAGGACAATACCAGATGATGCAGCGGAACCGCATGGTTATGTTGTTAAAGATTTATCGCCAAAGGATGAGCCTATGTTCCATCAGG
>F0OV55004IDK2M
ATCAGACACGAGAGTTTGATCCTGGCTCAGATTGAACGCTGGCGGAATGCTTTACACATGCAAGTCGGGCGGCAGCATGGACTTCGGTCTGATGGCAAGCGGCGAACGGGTGAGTAATGCATCGGAACGTACCCAGTCGTGGGGGATAACTACGCGAAAGCGTAGCTAATACCGCATACGTCCTACGGGAGAAAGCAGGGGATCGCAAGACCTTGCGCGATTGGAGCGGCCGATGTCTGATTAG
>F0OV55004JNM6V
ATCAGACACGAGAGTTTGATCCTGGCTCAGGACGAACGCTGGCGGCGTGCCTAATACATGCAAGTCGAACGGAGGTCGCCATGCGGATCTCTTCGGAGAGAAGCGTGGCCATACCTCAGTGGCGAACGGGTGAGTAACACGTGGGTAACCTGCCTGTAAGTCGGGGATAACTGCGGGAAACCGCAGCTAATACCGGATAAGTCGGGAGGTTCGCATGAACCTTTCGGTAAAGGAGCTACGGTTCCGCTTACAGATGGGCCCGCGGCG
>F0OV55004H843X
ATCAGACACGAGAGTTTGATCCTGGCTCAGGACGAACGCTGGCGGCGTGCCTAATACATGCAAGTCGAGCGGACCGAAGGGAGCTTGCTCCTTTAGGTTAGCGGCGGACGGGTGAGTAACACGTGGGCAACCTGCCCTGCAGACTGGGATAACTTCGGGAAACCGGAGCTAATACCGGATAACACCGAAAACCGCATGGTTTTCGGTTGAAAGGCGACTTTTAGCTGTCACTGCAGGATGGGCCCGCGGCGCATTAGCTAGTTGGTGAGG
>F0OV55004IEWNG
ATCAGACACGAGAGTTTGATCCTGGCTCAGGACGAACGCTGGCGGCGTGCCTAATACATGCAAGTCGAGCGGACCGATGGGAGCTTGCTCCTTTAGGTTAGCGGCGGACGGGTGAGTAACACGTGGGCAACCTGCCCTGCAGACTGGGATAACTTCGGGAAACCGGAGCTAATACCGGATAACACCGAAAACCGCATGGTTTTCGGTTGAAAGGCGGCTTTTAGCTGTCACTGCAGGATGGGCCCGCGGCGCATTAGCTAGTTGGTG
>F0OV55004IDU5R
ATCAGACACGAGAGTTTGATCCTGGCTCAGGACGAACGCTGGCGGCGTGCCTAACACATGCAAGTCGAGGGAGAAGCTACTTTCGGGTAGTGGAGACCGGCAGACGGGTGAGTAACACGTGGGAACATACCTAGTGGTGGGGGATAACAGTTGGAAACGACTGCTAATACCGCATACGCCCTTCGGGGAAAGATTATCGCCATTGGATTGGCCCGCGTTAGATTAGCTAGTTGGTAGGGTAACGGCCTACCAAGGCGACGATGGGTAGCCGG
>F0OV55004I55QW
ATCAGACACGAGAGTTTGATCCTGGCTCAGGATGAACGCTGGCGGCGTGCCTAATACATGCAAGTCGAACGAGAAGCCTGGTATTTATACTGGGCGGAGAGTGGCGTACGGGTGAGTAACACATGGCTGACCTGCCCTTCAGAGGGGGACAACCGGTGGAAACGCCGGCTAATACCCCATAAGCTCACGGGAATTAGCACACTGTGAGAAAAGCGATAGCGCTGAGGGAGGGGGCTGTGGCCCATCAG
>F0OV55004H4J5D
ATCAGACACGAGAGTTTGATCCTGGCTCAGAACGAACGCTGGCGGCAGGCTTAACACATGCAAGTCGAGCGCCCCGCAAGGGGAGCGGCAGACGGGTGAGTAACACGTGGGAATCTACCCATCCCTGCGGAACAACTCCGGGAAACTGGAGCTAATACCGCATACGCCCTACGGGGAAAGATTTATCGGGGATGGATGAGCCCGCGTTGGATTAGCTAGTTGGTGGGGTAAAGGCCTACCAAGGCGACGATCCATAGCTGGT
>F0OV55004IHCV4
ATCAGACACGAGAGTTTGATCCTGGCTCAGGACGAACGCTGGCGGCGTGCTTAACACATGCAAGTCACGGGGGTGAGCAATCACCAACCGGCGAACGGGTGCGTAACACGTGAGCGACCTGCCTCCCCGCGGGGGATAGCCGGCCCAACGGCCGGGTAATACCGCATACGTTCTTCGCGGGGCATCCCGGGAAGAGGAAACCTCCGGGGCGGGGAGAGGGGCTCGCGGCCTATCAGCTAGTTGGCGGGGTGACGGCCACCAAGGCGGTGACGGGTAGCTGGT
>F0OV55004IEO5N
ATCAGACACGAGAGTTTGATCCTGGCTCAGGACGAACGCTGGCGGCGTGCCTAATACATGCAAGTCGAGCGCGTGAAGCTTACAGAAGCCTTCGGGTGGACGTAAGTGGAACGAGCGGCGGACGGGTGAGTAACACGTGGGCAACCTGCCTGTAAGACTGGGATAACTTCGGGAAACCGAAGCTAATACCGGATAGGATTTCATCCCGCATGGGATGAAATGGAAAGATGGCTTTGGCTATCACTTACAGATGGGCCCGCGG
>F0OV55004H8Y33
ATCAGACACGAGAGTTTGATCCTGGCTCAGAACGAACGCTGGCGGCGTGCTTAACACATGCAGGTCGAACGTGAAAGGGACTTCGGTCCTGAGTAAAGTGGCGCACAGGTGAGTAACACGTGGATAATCTACCCGATGGACCGGGATAACACTTCGAAAGGGGTGCTAATACCGGATAAGCCCACAGGCTCTTTGGAGTTTGCGGGAAAAGGTGGGGACCTTCGGGCCTACTGTCATTGGATGAGTCCGCGGCCCATTAGCTAGTTGGTAGGGTAA
>F0OV55004I1AW3
ATCAGACACGAGAGTTTGATCCTGGCTCAGGATGAACGCTGGCGGTATGCTTTACACATGCAAGTCATGCGAGAGTTTTTAACTCAAGTGGCGGACGGGTGAGTAACACGTAAGAATTTGCCTTTAGGAGGGGGATAACAGCTGGAAACGGCTGCTAATACCCCATATGCTTTCGAGTGAAATGGATTTTTCCGCCTGAAGAGAAGCTTGCGGCTGATTAGCTTGTTGGTGAGGTAATGGCTCACCAAGGCGACG
>F0OV55004H5MMV
ATCAGACACGAGAGTTTGATCCTGGCTCAGGATGAACGCTAGCGGGAGGCTTAACACATGCAAGTCGAACGGCAGCACGGGCTTCGGCCTGGTGGCGAGTGGCGCACGGGTGCGTAACGCGTATGCAACCTACCTTATACAGGAGGATAGCCCATGGAAACGTGGATTAATACTCCATAGTATCATTAATCTGCATGGAATAATGATTAAAACTTCGGTGGTATAAGATGGGCATGCGTAGGATTAG
>F0OV55004IR24T
ATCAGACACGAGAGTTTGATCCTGGCTCAGGATGAACGCTGGCGGCGTGCCTAATACATGCAAGTCGAACGCACTAGTTTACTAGTGAGTGGCGAACGGGTGAGTAACACGTAGGTAACCTGCCCTAAAGACGAGGATAACCGTTGGAAACGATGGCTAAGACTGGATAGGAACATTGAAGGCATCTTTGATGTTTTAAAAGACCTAGCAATAGGTATGCTTAAGGAGGGGCCTGCGGCGCATTAGTTAGTTGGTGAGGTGAAGG
>F0OV55004H8JL4
ATCAGACACGAGAGTTTGATCCTGGCTCAGAACGAACGCTGGCGGCGCGCCTAACACATGCAAGTCGAACGGGGGTCGTGCCTTCGGGTGCGGCCTTAGTGGCGGACGGGTGAGTAGCGCGTGGGAACCTGCCCCGAGCTTCGGGACAACCGCGGGAAACTGCGGCTAATACCGGATGATGCCATCCGTGAGGGTGGCCAAAGTCTCACCTGTAAGGTGGGGCGGCTCGGGAGGGGCCCGCGTCCGATTAGCTGGTTGGTGGGGTAACGGCCCACCAAGGCG
>F0OV55004IL2IA
ATCAGACACGAGAGTTTGATCCTGGCTCAGGACTAATGCTGACGGTGTGCATAATACATGCAAGTCGAACGTGCAACATGGAAGTAGCAATACTTTTATAAAGCAAGTGGCGAACGGGTGAGTAACGCGTGGATAATCTGCCTTAAAGACTGGAATAACTCTTCGAAAGGAGGGCTAATACCAGATATTTTATAGTCTTTAATAAAGGTTATAACAAAGGTAGCCGCAAGGCTTCCGCTTTAAGATGAGTCCGCGTCCTATTAG
>F0OV55004IN6D4
ATCAGACACGAGAGTTTGATCCTGGCTCAGGACGAACGCTGGCGGCGTGCCTAATACATGCAAGTCGAGCGGACCAATGGGAGCTTGCTCCTTTAGGTTAGCGGCGGACGGGTGAGTAACACGTGGGCAACCTGCCCTGCAGACTGGGATAACTTCGGGAAACCGGAGCTAATACCGGATAACACCGAAAACCGCATGGTTTTCGGTTGAAAGGCGGCTTTTAGCTGTCACTGCAGGATGGGCCCGCGGCGCATTAGCTAGTTGGTG
>F0OV55004JEVJO
ATCAGACACGAGAGTTTGATCCTGGCTCAGAGCGAACGCTGGCGGCGTGCTTAACACATGCAAGTCGTACGAGAAAGTTTCCTTCGGGAGATGAGTAGAGTGGCGCACGGGTGAGTAACACGTGGATAATCTGCCCAATGGACCGGGATAACACTTCGAAAGGGGTGCTAATACCGGATAAGCCCACAGGCTCTTCGGAGTTCGTCGGAACGGGTAAGGGTCGGTCGTCG
>F0OV55004H4DQV
ATCAGACACGAGAGTTTGATCCTGGCTCAGAACGAACGCTGGCGGCGCGTTTTAAGCATGCAAGTCGAACGGTAAAAGGGTGCTTGCACCCTTTGAGAGTGGCGAACGGGTGAGTAACACGTAGGTGATCTGCCCTTTGGTTGGGGATAGCCTGTGGAAACACAGGGTAATACCGAATAAGATCGGGACTCTTTGGAGATCCGATGAAAGCAGCTTCGGCTGCACCGAAGGATGAGCCTGCGGCTGATTAGCTTGTTGGG
>F0OV55004IAZ08
ATCAGACACGAGAGTTTGATCCTGGCTCAGAACGAACGCTGGCGGCATGCCTAACACATGCAAGTCGAACGAGAACGCTCCTTCGGGAGTTAGTAGAGTGGCGCACGGGTGAGTAACGCGTGGGAACCTGCCAAGCAGTATGGAATAACCTTTGGAAACGAAGGCTAATACCGTATACGCCCTTCGGGGAAGATTATCGCTGTTTGATGGTCCCGCGTCTGATTAGCTAGTTGGTAAGGTAACGGCTTACCAAGGCGACGATCAGTAG
>F0OV55004I0QP0
ATCAGACACGAGAGTTTGATCCTGGCTCAGGACGAACGCTGGCGGCGTGCCTAATACATGCAAGTCGAGCGGAGTTCATGGGCGGAAGCCTTCGGGCGGAAGTCCATGAACTTAGCGGCGGACGGGTGAGTAACACGTGGGCAACCTGCCCGTAAGACGGGGATAACTGACGGAAACGTCAGCTAAGACCGGATAGTCGGAGAAAGGGCATCCTTTCTTCGGGAAAGGACGGAGCAATCTGTCGCTTACGGATGGGCCCGCGGCGCATTAG
>F0OV55004IDLSS
ATCAGACACGAGAGTTTGATCCTGGCTCAGGATGAACGCTGGCGGCGTGCCTAATACATGCAAGTCGAACGTGAGCCTTGTTTTCGGACGAGGTGAAAGTGGCGCACGGGTGAGTAACACGTAGCTGACCTGCCCTTCAGAGGGGGACAACTGCTGGAAACGGCAGCTAATACCCCATACGCTCACCGGGATTAGCAGGCGGTGAGGAAAGGCTGAGGTGCTGAGGGAGGGGGCTGCGGCCCATCAG
>F0OV55004JKT4L
ATCAGACACGAGAGTTTGATCCTGGCTCAGGACGAACGCTGGCGGCGTGCCTAACACATGCAAGTCGAGCGGGGTAAATTGAGTGGTTTTCCACGGGATTTACCCAGCGGCGGACGGGTGAGTAACACGTAGGCAACCTACCCACCACACGGGGATAGCCCTGGGAAACCGGGGGTAATACCCGATACCTTTACTGGTCGCATGGCTGGTAAAGAAAGCGATTTAGCGGTGGTGGATGGGCCTGCGGCCCATCAGCTAGTTGGCGGGGTAACGGCCCACCAAGGCGACGG
>F0OV55004H42IM
ATCAGACACGAGAGTTTGATCCTGGCTCAGAATGAACGCTGGCGGCGTGCCTAACACATGCAAGTCGTACGAGAAAGGGGCTTCGGCCCTGAGTAGAGTGGCGCACGGGTGAGTAACGCGTGGGTAATCTACCCTTGGATTTGGGATAACTCCGCGAAAGTGGAGCTAATACCGGATAGTCTGGCTTTAAATAAGAAGTCGGTAAAGGATGCCTCTGCATATGCATTCGTCCGAGGATGAGCCCGCGTCTCATTAG
>F0OV55004IEXIX
ATCAGACACGAGAGTTTGATCCTGGCTCAGGTTGAACGCTGGCGGCATGCTTAACACATGCAAGTCGAACGGTAACAGGGGCTTCGGCCCGCTGACGAGTGGCGGACGGGTGAGTAACGCGTGGGAATCTACCCTATAGTTGGGGACAACATATGGAAACGTATGCTAATACCGAATATGCTCTACGGAGTAAAGGAGCCCTCTTCTTGAAAGGTTTCGCTATAGGATGAGCCCGCGTAGGATTAGCTAGTTGGTAAGGTAATGG
>F0OV55004JPVPQ
ATCAGACACGAGAGTTTGATCCTGGCTCAGATTGAACGCTGGCGGCATGCCTTACACATGCAAGTCGAACGGTAACAGGTCTTCGGATGCTGACGAGTGGCGAACGGGTGAGTAATACATCGTAACGTGCCCGATCGTGGGGGATAACGAGGCGAAAGCTTTGCTAATACCGCATACGATCTACGGATGAAAGCGGGGGATCTTCGGACCTCGCGCGGACGGAGCGGCCGATGGCAGATTAGGTAGTTGGTGGGAA
>F0OV55004II505
ATCAGACACGAGAGTTTGATCCTGGCTCAGATTGAACGCTAGCGGCATGCTTAACACATGCAAGTCGAACGGTAACAGGCCTAGCTTGCTAGGCGCTGACGAGTGGCGGACGGGTGAGTAATGCATGAGAATCTGCCCAGTAGCGGGGGACAACTTGTGGAAACGCAAGCTAATACCGCATACGCCCTACGGGGAAAGGCTTCGGCCACTATTGGATGAGCTCATGTCGGATTAGCTAGTTGGG
>F0OV55004IRD2K
ATCAGACACGAGAGTTTGATCCTGGCTCAGGATGAACGCTGGCGGCGTGCCTAATACATGCAAGTCGAACGCACCATTTCGGTGGTGAGTGGCGAACGGGTGAGTAACACGTAGATAACCTGCCCTTAAGACGAGGATAACCATTGGAAACGATGGCTAAGACTGGATAGGAATATTAGAGGCATCTCTGATATTTTAAAAGACCTAGCAATAGGTATGCTTAAGGAGGGGTCTGCGGCGCATTAGTTAGTTGGTGGGG
>F0OV55004IRBPQ
ATCAGACACGAGAGTTTGATCCTGGCTCAGGATGAACGCTGGCGGCGTGCCTAATACATGCAAGTCGAACGCACCGGTTTACCGGTGAGTGGCGAACGGGTGAGTAACACGTAGGTAACCTGCCCTCAAGACGAGGATAACCGTTGGAAACGATGGCTAAGACTGGATAGGAACCGAGGAGGCATCTCTTTGGTTTTAAAGGACCCGCAAGGGTACGCTTGAGGAGGGGCCTGCGGCGCATTAGTTAGTTGGCGGGGTGAAGGCCCACCAAGACTTTGA
>F0OV55004IE3CX
ATCAGACACGAGAGTTTGATCCTGGCTCAGAACGAACGCTGGCGGCAGGCTTAACACATGCAAGTCGCGCGAAGTCTTCGGACTTAGCGGCGGACGGGTGAGTAACGCGTGGGAACGTGCCCCTTGGTACGGAATAGCCCCGGGAAACTGGGAGTAATACCGTATGAGCTCTACGGAGGAAAGATTTATCGCCAAGGGATCGGCCCGCGTTGGATTAGGTAGTTGGTGGGGTAATGGCCTACCAAGCCGACGATCCATAGCTGGTTTGAGAGG
>F0OV55004H9N7S
ATCAGACACGAGAGTTTGATCCTGGCTCAGAACGAACGCTGGCGGCATGCCTAACACATGCAAGTCGAACGAACCCTTCGGGGTGAGTGGCGCACGGGTGCGTAACGCGTGGGAACCTGCCCTTAGGTTTGGAATAACAGTGAGAAATCGCTGCTAATACCAAATAATGTCTTCGGACCAAAGATTTATCGCCTTTGGATGGGCCCGCGTTGGATTAGCTAGTTGGTGAGGTAATGGCTCACCAAGGCGACGACCCATAG
>F0OV55004H63MN
ATCAGACACGAGAGTTTGATCCTGGCTCAGAACGAACGCTGGCGGCGTGCTTAACACATGCAAGTCGAACGTGAAAGGGACTTCGGTCCTGAGTAAAGTGGCGCACGGGTGAGCAACACGTGGATAATCTACCCGATGGACCGGAATAACACCGCGAAAGCGGTGCTAATACCGCATAACATCTCCGGGTCGCATGATCTGGAGATCAAAAGCGCAAGTTGCTTGAGGAGGGGTTCGCGCCTGATTAG
>F0OV55004JKMSA
ATCAGACACGAGAGTTTGATCCTGGCTCAGAGCGAACGCTGGCGGCGTGCCTAACACATGCAAGTCGAGCGAATCGTTTGGGGAAACTCGGACGGTTAGCGGCGGACGGGTGAGTAACACGTGGGTAACCCACCTGGGGGACCGGGATAACGGCTCGAAAGGGCCGCTAATACCGGATACGCTCCTCGGGGCACAAGCCTCGGGGAGGAAAGGTCGCGCAAGCAGCCACTCCCAGACGGGCCCGCGGCCCATTAGCTAGTTGGCGGGGTAACGGCCCACCAAGGCAA
>F0OV55004JX3NM
ATCAGACACGAGAGTTTGATCCTGGCTCAGATTGAACGCTGGCGGCATGGATTAGGCATGCAAGTCGAACGATAAGCCACCTTCGGGTGGCAGACAGTGGCGAAAGGGTGAGCAACACGTGAGCAACCTGCCCCCGAGTTCGGAATAGTTCGCGGAAACGCGGAGTAATACCGGATGCGAAGAGTATGGCCGCATGGCCGCTCTCTTCAAAGTTTTTCGCTCGGGGATGGGCTCGCGCCCCATTAGCTAGTTGG
>F0OV55004I8ZWO
ATCAGACACGAGAGTTTGATCCTGGCTCAGATTGAACGCTAGCGGCATGCTTAACACATGCAAGTCGAACGGCAGCACGGGGGCAACCCTGGTGGCGAGTGGCGGACGGGTGAGTAATGCATAGGAATCTGCCC
>F0OV55004IY8CC
ATCAGACACGAGAGTTTGATCCTGGCTCAGAGTGAACGCTGGCGGCGTGCTTAACACATGCAAGTCGAACGAGAACGGGACATAGCTTGCTATGTTTGTCAGCTAAGTGGCGGACGGGTGAGTAATGTATAGCTAATGTACCCCTTGGAGGGGGATAACAGTTGGAAACGGCTGCTAATACCCCATACTCCTTCTATCTTAATGGTAGTTGGGAAATGTTTTTTCGCCAAGGGATCGGGCTATATGGTATCAGTTAGTTGGTG
>F0OV55004H4JHS
ATCAGACACGAGAGTTTGATCCTGGCTCAGGACGAACGCTGGCGGCGTGCCTAATACATGCAAGTCGAGCGGGGCTTTCTGCGTGAGGCCTTCGGGCGGATCGCAGGGAGCCCAGCGGCGAACGGGTGCGTAACACGTGGGCAACCTGCCCCGAGGACCGGGATAACTCCGGGAAACCGGAGCTAATACCGGATAGGACGGCGGACCGCATGGTCCGCCGTGGAAAGGCGGCGCAAGCTGCCACCTCGGGATGGGCCCGCGGCCCATTAG
>F0OV55004IXSMK
ATCAGACACGAGAGTTTGATCCTGGCTCAGAGCGAACGCTGGCGGCGTGCCTAACACATGCAAGTCGAACGGACTCGGGGGGCAACTCCTGAGTTAGTGGCGGACGGGTGAGTAACACGTGGGTCATCTCCCCC
>F0OV55004JFSJS
ATCAGACACGAGAGTTTGATCCTGGCTCAGGACGAACGCTGGCGGCGTGCCTAACACATGCAAGTCGAGCGGGGTAAATTGAGTGGTTTTCCACGAGATTTACCCAGCGGCGGGCGGGTGAGTAACACGTAGGCAACCTACCCACCACACGGGGATAGCCCTGGGAAACCGGGGGTAATACCCGATACCTTTACTGGTCGCATGGCTGGTAAAGAAAGCGATTTAGCGGTGGTGGATGGGCCTGCGGCCCATCAGCTAGTTGGCGGGGTAACGGCCCACCAAGGCG
>F0OV55004ISCVM
ATCAGACACGAGAGTTTGATCCTGGCTCAGGACGAACGCTGGCGGCGTGCCTAACGCATGCAAGTCGAGCGAGGGGAGGTCGCAAGACCGAACCTAGCGGCGAACGGGTGAGTAACACGTGGGTAATCTGCCTATGAGACGGGGATAGCCTCGGGAAACTGAGAGTAATACCGTATACGCCCTTCGGGGAAGGATTTATCGGGGAAGGATTAGCCCGCGTTGGATTAGGTAGTTGGTGGGGTAATGGCCTACCAAGCCGACGATCCATAGCTGGTTTG
>F0OV55004IXW20
ATCAGACACGAGAGTTTGATCCTGGCTCAGAACGAACGCTGGCGGCGTGCTTAACACATGCAAGTCGAACGTGAAAGGGACTTCGGTCCTGAGTAAAGTGGCGCACGGGTGAGTAACACGTGGATAATCTACCCGATGGACCGGGATAACACTTCGAAAGGGGTGCTAATACCGGATAAGCCCACAGGCTCTTTGGAGTTTGCGGGAAAAGGTGGGGACCTTCGGGCCTACTGTCATCGGATGAGTCCGCGGCCCATTAGCTAGTTGGTAGGGTAATGG
>F0OV55004ITZ3T
ATCAGACACGAGAGTTTGATCCTGGCTCAGAATGAACGCTGGCGGCGTGCCTAACACATGCAAGTCGTACGAGAAAGGGCTCTTCGGAACCTGAGTAGAGTGGCGCACGGGTGAGTAATGCATAGGTAACATACCTTAAAGACGGGGACAACTATCCGAAAGGATAGCTAATACCGGATGTGATTGCGGGATCTCAAGGTTCTGCAATTAAAGGGCGGCCTCTATTTATAAGCTGTCGCTTTAAGATTGGCCT
>F0OV55004ILC6G
ATCAGACACGAGAGTTTGATCCTGGCTCAGGACGAACGCTGGCGGCGTGCCTAACACATGCAAGTCGAGCGGGGGTGGCTTAAGTAGGTTACTACGAAGGCTGCCCTAGCGGCGGACGGGTGAGTAACGCGTGAGCAACCAACCTTGTACTGGGGGATAACAGCTGGAAACAGCTGCTAATACCGCATAAGACTACGGCACCGCATGGTGCTGTAGTAAAAGGCGCCTTAAGGCGTCGGTACAAGACGGGCTCGCGTCCCATTAG
>F0OV55004H92WR
ATCAGACACGAGAGTTTGATCCTGGCTCAGGACGAACGCTGGCGGCGTGCCTAATACATGCAAGTCGGGCGAAGTCATATAGCGGAAGTCTTCGGACGGAAGGTATATGTACTTAGCGGCGGACGGGTGAGTAACACGTAGGCAACCTGCCCGTAAGACGGGGATAACTAGCGGAAACGTTAGCTAATACCGGATAGACCTCTTTGGCGCATGCGAGAGAGGGGAAAGGCGGAGCAATCTGCCGCTTACGGATGGGCCTGCGGCG
>F0OV55004H7P8A
ATCAGACACGAGAGTTTGATCCTGGCTCAGAACGAACGTTCGCGGCGCGCTTAACACATGCAAGTCGAACGAGAAAGCATCTTCGGATGTGAGTAAAGTGGCGCGCGGGTGAGTAACACGTGGGTAATCTACCTTATGGTGGGGGACAACATCTTGAAAAGGGTGCTAATACCGCATAAGTCAACTTCGGTTGGGAAAGGCGCTTTTGTGTCGCCATAAGATGAGCTCGCGTCCCATCAGCTAGTTGGTAAGGTAACGGCTT
>F0OV55004IEM16
ATCAGACACGAGAGTTTGATCCTGGCTCAGAATGAACGCTGGCGGTAGGCTTAACACATGCAAGTCGGACGGAAACGATAGATTAGCTTGCTATTCTAGGCGTCGAGTGGCGGACGGGTGAGTAACGCGTGGGAATCTACCCTATAGTTGGGGACAACATATGGAAACGTATGCTAATACCGAATATGCTCTACGGAGTAAAGGAGCCCTCTTCTTGAAAGGTTTCGCTATAGGATGAGCCCGCGTAGGATTAGCTAGTTGG
>F0OV55004IQM5U
ATCAGACACGAGAGTTTGATCCTGGCTCAGGATGAACGCTAGCGGCAGGCCTAACACATGCAAGTCGAGGGGTAACAGGTAGAAAGCTTGCTTTCTATGCTGACGACCGGCGCACGGGTGAGTAACGCGTAGGAATTTTCCCCAAAGTCGTGAATAATCCGGAGAAATCCGGAATAATACACGATGTGCTCTACGGAGTAAAGATTTATCGCTTTGGGATAAGCCTGCGTCCTATCAGCTTGTTGGTGAGGTAATAG
>F0OV55004JCEBI
ATCAGACACGAGAGTTTGATCCTGGCTCAGGACGAACGCTGGCGGCGTGCCTAACACATGCAAGTCGAACGGACCCGCAAGGGTCAGTGGCGGACGGGTGCGTAACACGTGAGGAACGTATCTTTCGGCGGGGGATAGCCGGCCCAACGGCCGGGTAATACCGCGTACGACCCTTGGGGGGCATCCTCTGGGGGTGAAAGCAGCAATGCACCGATAGAGCGCCTCGCGGCCTATCAGCTAGTTGGTGAGGTAACGGCTCACCAAGGCGACG
>F0OV55004JFFO0
ATCAGACACGAGAGTTTGATCCTGGCTCAGGATGAACGCTGGCGGCGTGCCTAACACATGCAAGTCGAGCGGAGATATAGAGGAGTACTTGTACGAATCTTTATCTTAGCGGCGGACGGGTGAGTAACACGTGAGGAACCTGCCCTTAAGTGTGGAATAACACCGAGAAATCGGTGCTAATACCGCATAACGTCCTGGAAGCGCATGCTTTCGGGACCAAAGGATTTATTCGCTTAAGGATGGCCCCGCGGCCGATTAGGTAG
>F0OV55004ITEF9
ATCAGACACGAGAGTTTGATCCTGGCTCAGAGTGAACGCTGGCGGCAGGCCTAACACATGCAAGTCGAGCGGTAACAGGAGAGAGCTTGCTCTCTTGCTGACGAGCGGCGGACGGGTGAGTAATGCATCGGAATCTGCCCTGACGTGGGGGATAACGTAGGGAAACTTACGCTAATACCGCATACGTCCTAAGGGAGAAAGCGGGGGATCGCAAGACCTCGCGCGGCAGGATGAGCCGATGTTCGA
>F0OV55004INI4S
ATCAGACACGAGAGTTTGATCCTGGCTCAGGATGAACGCTAGCGGCAGGCCTGACACATGCAAGTCGAGGGGTAACAGGAGTAGCAATACTTGCTGACGACCGGCGCACGGGTGAGTAACGCGTATGCAACCTACCCTTAACTGGGGAATAGCCCGAAGAAATTCGGATTAATGCCCCATAATACTGTATTGAAGCATTTCAGTGCATTTAAAACTCCGGTGGTTAAGGATGGGCATGCGTGACATTAG
>F0OV55004JRXV8
ATCAGACACGAGAGTTTGATCCTGGCTCAGGACGAACGCTGGCGGCGTGCCTAATACATGCAAGTCGAGCGAGCCCTTCGGGGCTAGCGGCGGACGGGTGAGTAACACGTGGGCAACCTGCCTGTAAGACTGGGATAACTCCGGGAAACCGGGGCTAATACCGGATAATTTCTTCGGTCGCATGACGGAAGAATAAAAGGCGGCGCAAGCTGTCACTTACAGATGGGCCCGCGGCGCATTAGCTAGTTGGTGAGGTGACGGCT
>F0OV55004H2PKY
ATCAGACACGAGAGTTTGATCCTGGCTCAGGACGAACGCTGGCGGCGTGCCTAATACATGCAAGTCGAGCGGGGCTTTCTGCGTGAGGCCTTCGGGCGGATCGCAGGGAGCCCAGCGGCGAACGGGTGCGTAACACGTGGGCAACCTGCCCCGAGGACCGGGATAACTCCGGGAAACCGGAGCTAATACCGGATAGGACGGCGGACCGCATGGTCCGCCGTGGAAAGGCGGCGCGAGCTGCCACCTCGGGATGGGCCCGCGGCCCATTAG
>F0OV55004ISMHL
ATCAGACACGAGAGTTTGATCCTGGCTCAGATTGAACGCTGGCGGCATGCTTTACACATGCAAGTCGAACGGCAGCACGGGTGCTTGCACCTGGTGGCGAGTGGCGAACGGGTGAGTAATATATCGGAACATGTCCGGAAGTGGGGGATAACGTACCGAAAGGTACGCTAATACCGCATATGCCCTGAGGGGAAAGGGGGGATCGCAAGACCTCTCGCTTTCGGAGTGGCCGATATCGGATTAGCTAGTGGTGGTAAGG
>F0OV55004JEOEX
ATCAGACACGAGAGTTTGATCCTGGCTCAGGACGAACGCTGGCGGCGTGCCTAATACATGCAAGTCGAGCGGACCGAAGGGAGCTTGCTCCTTTAGGTTAGCGGCGGACGGGTGAGTAACACGTGGGCAACCTGCCCTGCAGACTGGGATAACTTCGGGAAACCGGAGCTAATACCGGATAACACCGAAAACCGCATGGTTTTCGGTTGAAAGGCGGCCTTA
>F0OV55004IQO1B
ATCAGACACGAGAGTTTGATCCTGGCTCAGGATAAACGCTGGCGGCATGCCTAATACATGCAAGTCGAACGGATCAGCTTAGGCTGGTTAGTGGCGAACGGGTGAGTAACACGTAAGTAACCCAACCTTCAGACGAGGATAACTGCTGGAAACGGTAGCTAATACTGGATAGGATTATCGATAGGATGATTGATAATTTAAAGGCGCTTTCGGGCGGTACTGGAGGAGGGGCTTGCGGCGCATTAGATAGTTGGTGAGG
>F0OV55004I1LUA
ATCAGACACGAGAGTTTGATCCTGGCTCAGGACGAACGCTGGCGGCGTGCCTAACACATGCAAGTCGAGCGGGGTAAATTGAGTGGTTTTCCACGAGATTTACCCAGCGGCGGACGGGTGAGTAACACGTAGGCAACCTACCCACCACACGGGGATAGCCCTGGGAAACCGGGGGTAATACCCGATACCTTTACTGGTCGCATGGCTGGTAAAGAAAGCGATTTAGCGGTGGTGGATGGGCCTGCGGCCCATCAGCTAGTTGGCGGGGTAACGGCCCACCAAGGCG
>F0OV55004H87R5
ATCAGACACGAGAGTTTGATCCTGGCTCAGAACGAACGCTGGCGGCATGCCTAACACATGCAAGTCGAACGAGACCTTCGGGTCTAGTGGCGCACGGGTGCGTAACGCGTGGGAACCTGCCTTTAGGTTCGGAATAACTCCCCGAAAGGGGTGCTAATACCGGATAATGTCTTCGGACCAAAGATTTATCGCCTTTAGATGGGCCCGCGTAAGATTAGGTAGTTGGTGGGGTAAAGGCCTACCAAGCCGACGATCTGTAGCTGGTCTGAGAGG
>F0OV55004H3940
ATCAGACACGAGAGTTTGATCCTGGCTCAGGACGAACGCTGGCGGCGTGCCTAATACATGCAAGTCGAGCGCGTGAAACTTACCGAAGCCTTCGGGCGGACGTAAGTGGAACGAGCGGCGGACGGGTGAGTAACACGTGGGCAACCTGCCTGTAAGACCGGGATAACTTCGGGAAACCGGAGCTAATACCGGATAGGATTTCATCTCGCATGAGGTGAAATGGAAAGGTGGCTTCGGCTACCACTTACAGATGGGCCCGCGGCGCATTAG
>F0OV55004IIL8F
ATCAGACACGAGAGTTTGATCCTGGCTCAGGACGAACGCTGGCGGCGTGCCTAATACATGCAAGTCGAGCGGACCGATGGGAGCTTGCTCCTTTAGGTTAGCGGCGGACGGGTGAGTAACACGTGGGCAACCTGCCCTGCAGACTGGGATAACTTCGGGAAACCGGAGCTAATACCGGATAACACCGAAAACCGCATGGTTTTCGGTTGAAAGGCGGCTTTTAGCTGTCACTGCAGGATGGGCCCGCGGCGCATTAGCTAGTTGA
>F0OV55004I4PS3
ATCAGACACGAGAGTTTGATCCTGGCTCAGGACGAACGCTGGCGGCGTGCCTAATACATGCAAATCGAGCGGACCGAAGGGAGCTTGCTCTTTTAGGTTAGCGGCGGACGGGTGAGTAACACGTGGGCAACCTGCCCTGCAGACTGGGATAACTTCGGGAAACCGGAGCTAATACCGGCTAACACCGAAAACCGCATGGTTTTCGGTTGAAAGGCGGCTTTTAGCTGTCACTGCAGGATGGGCCCGCAGCGCATTAGCTAGTTGGTGG
>F0OV55004H2V2G
ATCAGACACGAGAGTTTGATCCTGGCTCAGAACGAACGCTGGCGGCGTGCTTAACACATGCAAGTCGAACGTGAAAGGGACTTCGGTCCTGAGTAAAGTGGCGCACGGGTGAGTAACACGTGGATAATCTACCCGATGGACCGGGATAACACTTCGAAAGGGGTGCCAATACCGGATAAGCCCACAGGCTCTTTGGAGTTTGCGGGAAAAGGTGGGGACCTTCGGGCCTACTGTCATTGGATGAGTCCGCGGCCCATTAGCTAGTTGGTAGGGTAATGG
>F0OV55004H7PFN
ATCAGACACGAGAGTTTGATCCTGGCTCAGGACGAACGCTGGCGGCGTGCCTAATACATGCAAGTCGAGCGGGGCTGTCTGCGTGAGGCCTTCGGGCGGATCGCAGGGGGCCCAGCGGCGAACGGGTGCGTAACACGTGGGCAACCTGCCCCGAGGACCGGGATAACTTCGGGAAACCGGAGCTAATACCGGATAGGATTTCATCTCGCATGAGGTGAAATGGAAAGGTGGCTTCGGCTACCACTTACAGATGGGCCCGCGGCG
>F0OV55004IIJUX
ATCAGACACGAGAGTTTGATCCTGGCTCAGAGCGAACGCTGGCGGCGTGCCTAACACATGCAAGTCGAACGGACTCGGGGGGCAACTTCTGAGTTAGTGGCGGACGGGTGAGTAACATGTGGGTCATCTCCCCCCGAGTGAGGAATAAGCCTGCGAAAGCGGGTCTAATACCGCATAACACTCCGGGACACAAGTCTTCGGAGTCAAAGCCGCAAGGCGCTTGGGGATGAGCCTGCGTCCTATTAGCTAGTTGGTGGGGTAACCGG
>F0OV55004JKVIA
ATCAGACACGAGAGTTTGATCCTGGCTCAGGACGAACGCTGGCGGCGTGCCTAACACATGCAAGTCGAGCGGGGATGGGGTGGGCAGGTAACTGTTTAGCCTATCCTAGCGGCGGACGGGTGAGTAACGCGTGAGCAACCAACCTTGTACTGGGGGATAACAGCTGGAAACAGCTGCTAATACCGCATAAGACTACGGCGCCGCATGGTGCTGTAGTAAAAGGCGCCTTAAGGCGTCGGTACAAGACGGGCTCGCGTCCCA
>F0OV55004ILCU0
ATCAGACACGAGAGTTTGATCCTGGCTCAGGACGAACGCTGGCGGCGTGCCTAATACATGCAAGTCGAACGTGATTCCCGAGCAATCGGGATGAAAGTGGCGAACGGGTGAGTAACACGTAAGTAATCTGCCTCTAAGATTGGGATAACCCTGCCAACGCGGGGCTAATACCGGATGTGGTCTCGATAACGCATGCTGTCGGGATTAAAGGTCGCAAGACCGCTTAGAGATGAACTTGCGGCCCATTAGTTTGTTGGTG
>F0OV55004IT6C9
ATCAGACACGAGAGTTTGATCCTGGCTCAGATTGAACGCTAGCGGCATGCTTAACACATGCAAGTCGAACGGCAGCGGAGGAAAGCTTGCTTTCCTGCCGGCGAGTGGCGGACGGGTGAGTAATGCATGAGAATCTGCCCAGTAGCGGGGGACAACTTGGTGAAAACCAAGCTAATACCGCATACGCCCTACGGGGAAAGGCTTCGGCCACTATTGGATGAGCTCATGTCGGATTAGCTAGTTGGTAGGG
>F0OV55004I2DR6
ATCAGACACGAGAGTTTGATCCTGGCTCAGGATGAACGCTGGCGGCGTGCTTAACACATGCAAGTCGAGCGCGATGTTGTGGAAACTCCTACGGGAGGCAGC
>F0OV55004JKPTU
ATCAGACACGAGAGTTTGATCCTGGCTCAGATTGAACGCTGGCGGCATGCCTTACACATGCAAGTCGGGCGGCAGCATGGACTTCGGTCTGATGGCGAGCGGCGAACGGGTGAGTAATGCATCGGAACGTACCTAGTTGTGGGGGATAGCTCGGCGAAAGCCGGATTAATACCGCATACGTCCTACGGGAGAAAGCAGGGGATCGCAAGACCTTGCGCAATTGGAGCGGCCGATGTCTTATTAG
>F0OV55004IA7ZG
ATCAGACACGAGAGTTTGATCCTGGCTCAGGACGAACGCTGGCGGCGTGCCTAACACATGCAAGTCGAGCGGAGAATGCAAGATGTTTACATTGCGCATTCTTAGCGGCGGACGGGTGAGTAACACGTGGGTAACCTGCCTCAAAGTGGGGGATAGCCTTTCGAAAGGAAGATTAATACCGCATAAGCTTGTAGCATCGCATGGTGCAGCAAGAAAAGGAGCAATCCGCTTTGAGATGGACCCGCGG
>F0OV55004JOJEM
ATCAGACACGAGAGTTTGATCCTGGCTCAGATTGAACGCTGGCGGCAGGCCTAACACATGCAAGTCGAGCGGATGAGGGTAGCTTGCTACCTGATTCAGCGGCGGACGGGTGAGTAATGCCTAGGAATCTGCCCGATAGTGGGGGACAACGTTTCGAAAGGAACGCTAATACCGCATACGTCCTACGGGAGAAAGCAGGGGACCTTCGGGCCTTGCGCTATCGGATGAGCCTAGGTCGGATTAGCTAGTTGGTGGGGTAAAGG
>F0OV55004JU09I
ATCAGACACGAGAGTTTGATCCTGGCTCAGGACGAACGCTGGCGGCGTGCTTAACACATGCAAGTCGAACGGGGCATACAGATAGCTTGCTAGAAGTATGTTTAGTGGCGGACGGGTGAGTAACGCGTGAATACCTGTCCATCGGAGGGGGACAACGGCTGGAAACGGCCGCTAATACCGCGTAAGCCGAGAGGTGAAAGGTTACCTTAGGGTAGCCGCCGATGGGGGGGTTCGCGTCCTATCAGCTAGTTGGTGGGGTAAGGGCCTACCAAGGCGAAG
>F0OV55004IQCQE
ATCAGACACGAGAGTTTGATCCTGGCTCAGAACGAACGCTGGCGGCGTGCCTAACACATGCAAGTCGAACGCGAACGGAATCTTCGGATTCCTAGTAGAGTGGCGCACGGGTGAGTAACACGTGGATAACCTGCCCTAGAGTCTGGGATAACACTTCGAAAGGGTGCTAATACCGGATAAGCCCACAACGTCTTCGGACGATGCGGGAAAAGATTTATTGCTTTAGGATGGGTCCGCGGTCCATTAGCTAGTTGGTGGGGTAATGGCCT
>F0OV55004IAM8G
ATCAGACACGAGAGTTTGATCCTGGCTCAGGACGAACGCTGGCGGCGTGCCTAACACATGCAAGTCAAAGGAAAGCGACTTCGGTCGTAAGTACTTGGCGCAAGGGTGAGTAAGGTATAGGTAATCTGCCCTTTGGACTGGGATAACTCCGAGAAATCGGTGACAATACCAGATGATGCAGCGGGACCGCATGGTCATGTTGTTAAAGATTTATCGCCAAAGGATGAGCCTATATTCCATCAGGTAGTTGGTAGGG
>F0OV55004JNF4T
ATCAGACACGAGAGTTTGATCCTGGCTCAGAACGAACGCTGGCGGCACGCCTAACACATGCAAGTCGAACGAAGCCTTCGGGCTTAGTGGCGGACGGGTGAGTAACACGTGGGAACATGCCTTTCGGTACGGAACAACGTTTGGAAACGAACGCTAATACCGTATACGCCCTGAGGGGGAAAGATTTATCGCCGAGAGATTGGCCCGCGTTAGATTAGCTAGTTGGTGAGGTAATGGCTCACCAAGGCGACGATCTATAGCTGGTTTGAGAGG
>F0OV55004I3H29
ATCAGACACGAGAGTTTGATCCTGGCTCAGATTGAACGCTGGCGGCATGCCTAACACATGCAAGTCGAACGGTAACAGGCCTTCGGGCGCTGACGAGTGGCGGACGGGTGAGTAATGCATAGGAATCTGCCCAGTAGTGGGGGACAACTACCGGAAACGGTAGCTAATACCGCATACGCCCTACGGGGGAAAGTGGGGGACCTTCTGGCCTCACGCTATTGGATGAGCCTATGTCAGATTAGCTAGTTGGTGGGGTAAAGG
>F0OV55004I244L
ATCAGACACGAGAGTTTGATCCTGGCTCAGATTGAACGCTGGCGGCATGCCTAACACATGCAAGTCGAACGGTAACAGGCCTTCGGGCGCTGACGAGTGGCGGACGGGTGAGTAATGCATAGGAATCTGCCCTGTAGCGGGGGACAACTTAGGGAAACTTAAGCTAATACCGCATACGACCTACGGGTGAAAGACTTCGGTCACTATAGGATGAGCCTATGTCTGATTAGCTTGTTGGTAGGGTAACGGCCTACCAAGGCG
>F0OV55004I3T5S
ATCAGACACGAGAGTTTGATCCTGGCTCAGGACGAACGCTGGCGGCGTGCTTAACACATGTAAGTCTAGGGGAAAGTGGTCTTCGGATCGCAAGTATACTGGCGAACGGGTGAGTAACACGTAGGTAATCTACCTTCGAGATTGGGATAACGTCGAGAAATTGACGCTAATACCGAATGATGCCTCGGTAGTTAATATCGGGATGAAAGATGGGGATCTTCGGACCTATCGCTTGAAGATGAGCCTGCGTCTGATTAG
>F0OV55004IGI0D
ATCAGACACGAGAGTTTGATCCTGGCTCAGGATGAACGCTGGCGGCGTGCCTAATACATGCAAGTCGAACGCACCATTTCGGTGGTGAGTGGCGAACGGGTGAGTAACACGTAGATAACCTGCCCTTAAGACGAGGATAACCATTGGAAACGATGGCTAAGACTGGATAGGAATATTAGAGGCATCTCTGATATTTTAAAAGACCTAGCAATAGGTATGCTTAAGGAGGGGTCTGCGGCGCATTAGTTAGTTGGTGGGG
>F0OV55004IR51F
ATCAGACACGAGAGTTTGATCCTGGCTCAGGACGAACGCTGGCGGCGTGCCTAATACATGCAAGTCGAGCGGGGCTGTCTGCGTGAGGCCTTCGGGCGGATCGCAGGGAGCCCAGCGGCGAACGGGTGCGTAACACGTGGGCAACCTGCCCCGAGGACCGGGATAACTCCGGGAAACCGGAGCTAATACCGGATAGGACGGCGGACCGCATGGTCCGCCGTGGAAAGGCGGCGCGAGCTGCCACCTCGGGATGGGCCCGCGGCCCATTAG
>F0OV55004IE7KP
ATCAGACACGAGAGTTTGATCCTGGCTCAGAACTAACGCTGGCGGCGCGTCTTAAGCATGCAAGTCGGACGGGAACCGGAGGCTTCGGTCTCTGGGGAGAGTGGCGAACGGGTGAGTAACGCGTAGGTGATCTGTCCTTGGGTGGGGAATAGCCCATGGAAACATGGGGTAATACCGCATAAGGTCCTATCTCTGTGGGGATTGGATGAAAGGAGCAATTGTTCCGCCTGGGGGTGAGCCTGCGGTCCATTAGCTAGTTGGTGAGG
>F0OV55004I4J9B
ATCAGACACGAGAGTTTGATCCTGGCTCAGGATGAACGCTAGCGGTGCGCCTAACACATGCAAGTCGAGCGATATAGCGGCGAACGGGTGAGTAACACGTTGGAACCTGCCTCGAACTCAGGGATAGCCATCCGAAAGGATGATTAATACCGGATAGTCCCGAAAGGGTAAAGATTTTTCGGTTCGAGAGGGGCCTGCGGCCTATCAGCTAGTTGGTAAGGTAATGGCTTACCAAGGCTATGACGGGTAACTGGTGTGAGAG
>F0OV55004I2ZVG
ATCAGACACGAGAGTTTGATCCTGGCTCAGGATGAACGCTGGCGGCGTGCCTAATACATGCAAGTCGAACGCACCATTTCGGTGGTGAGTGGCGAACGGGTGAGTAACACGTAGATAACCTGCCCTTAAGACGAGGATAACCATTGGAAACGATGGCTAAGACTGGATAGGAATATTAGAGGCATCTCTGATATTTTAAAAGACCTAGCAATAGGTATGCTTAAGGAGGGGTCTGCGGCGCATTAGTTAGTTGGTGGGG
>F0OV55004I59CX
ATCAGACACGAGAGTTTGATCCTGGCTCAGGACGAACGCTGGCGGCGTGCTTAACACATGCAAGTCGAACGAGAAGCCGGAGCTTGCTCCGGTAGACAGTGGCGAACGGGTGAGTAACACGTGAGTAACCTGCCCCCGACTCTGGGACAAGCCTGGGAAACTGGGTCTAATACCGGATACGAGACGCTCAGGCATCTGAAGCGTCTGGAAAGAATTTCGGTCAGGGATGGACTCGCGGCCTATCAGCTTGTTGGCGGGG
>F0OV55004JC7BA
ATCAGACACGAGAGTTTGATCCTGGCTCAGATTGAACGCTGGCGGCATGCTTAACACATGCAAGTCGAACGGTAACAGGCCTTCGGGCGCTGACGAGTGGCGGACGGGTGAGTAATGCATAGGAATCTGCCTGGTAGTGGGGGACAACTTAGGGAAACTTAAGCTAATACCGCATACGCCCTTTGGGGGAAAGCGGGGGATCTTCGGACCTCGTGCTATCAGATGAGCCTATGCCCTATCAGCTAGTTGGTGAGG
>F0OV55004JJ4SQ
ATCAGACACGAGAGTTTGATCCTGGCTCAGGACGAACGCTGGCGGCGTGCCTAACACATGCAAGTCGAGCGGGGGTTGCTTAAGTAGGTTTCTACGAGAGTGGCCCTAGCGGCGGACGGGTGAGTAACGCGTGAGCAACCAACCTTGTACTGGGGGATAACAGCTGGAAACAGCTGCTAATACCGCATAAGACTACGGCACCGCATGGTGCTGTAGTAAAAGGCGCCTTAAGGCGTCGGTACAAGACGGGCTCGCGTCCCATTAG
>F0OV55004I8HHS
ATCAGACACGAGAGTTTGATCCTGGCTCAGAACGAACGCTGGCGGCGTGCTTAACACATGCAAGTCGAACGCGAAAGGGACTTCGGTCCTGAGTAAAGTGGCGCACGGGTGAGTAACACGTGGATAATCTACCCGATGGACCGGGATAACACTTCGAAAGGGGTGCTAATACCGGATAAGCCCACAGGCTCTTCGGAGCTTGCGGGAAAAGGTGGGGACCTTCGGGCCTGCCGTCATTGGATGAGTCCGCGGCCCATTAGCTAGTTGGTAGGGTAA
>F0OV55004JJU5Z
ATCAGACACGAGAGTTTGATCCTGGCTCAGAGTGAACGCTGGCGGTAGGCCTAACACATGCAAGTCGAACGGCAGCACAGTAAGAGCTTGCTCTTACGGGTGGCGAGTGGCGGACGGGTGAGGAATGCATCGGAATCTACTCTGTCGTGGGGGATAACGTAGGGAAACTTACGCTAATACCGCATACGACCTACGGGTGAAAGCAGGGGATCTTCGGACCTTGCGCGATTGAATGAGCCGATGCCCGATTAG
>F0OV55004IN012
ATCAGACACGAGAGTTTGATCCTGGCTCAGATTGAACGCTGGCGGCATGCCTAACACATGCAAGTCGAACGGTAACAGGAAGAGCTTGCTCTTTGCTGACGAGTGGCGCACGGGTGAGTAATATATAGTTAATGTACCTTCAAGACTGGGATAGCCACTGGAAACGGTGATTAATACTAGATACACCTTCATGTCATAAGGCATGAAGGGAAACGTTTTTCGCTTGAAGATCAGACTATAT
>F0OV55004I0RH0
ATCAGACACGAGAGTTTGATCCTGGCTCAGGACGAACGCTGGCGGCGTGCCTAATACATGCAAGTCGAGCGGACCGAAGGGAGCTTGCTCCTTTAGGTTAGCGGCGGACGGGTGAGTAACACGTGGGCAACCTGCCCTGCAGACTGGGATAACTTCGGGAAACCGGAGCTAATACCGGATAACACCGAAAACCGCATGGTTTTCGGTTGAAAGGCGCTTA
>F0OV55004IBSO1
ATCAGACACGAGAGTTTGATCCTGGCTCAGGATGAACGCTAGCGGCAGGCCTAATACATGCAAGTCGAACGGTAAGGACCCGCTTGCGGGTCACACGAGTGGCGTACGGGTGCGTAACGCGTATGCAACCTACCTTCAGCTGGAGCATAGCCCCGAGAAATCGGGATTAATACTCCATAACATCCAGCTTTCGCATGTTAGCTGGATTAAAGTCCCGACGGTTGAAGATGGGCATGCGTGACATTAGTTAG
>F0OV55004I9C33
ATCAGACACGAGAGTTTGATCCTGGCTCAGGATGAACGCTAGCGGTAGGCTTAACACATGCAAGTCGAGGGGTAACAGGGGTTTCGGCCCGCTGACGACCGGCGCACGGGTGAGTAACACGTATGCAACCTGCCTTTAACCAGAGGATAGCTCCGAGAAATCGGGATTAATACCGCATAAGACTACGGTTTCACATGGGACAGTAGTAAAAATTCAGATGGTTGTAGATGGGCATGCGTGACATTAGGTAGTTGGTGAGGTAA
>F0OV55004IIP7G
ATCAGACACGAGAGTTTGATCCTGGCTCAGAACGAACGCTGGCGGCGCGTTTTAAGCATGCAAGTCGAACGGGATTTCAGGCTTCGGCCTGGATGTGAGTGGCAGACGGGTGAGTAACACGTAAGGAACCTACCTTCGAGACGGGGATAACCTGCCGAAAGGCAAGCTAATACCTGATACGATTCACCGACTTCGGTTGGTGTATCAAAGTCTCCCGCAAGGGAGCACGCTTGAAGATGGTCTTGCGGCCT
>F0OV55004IZWHV
ATCAGACACGAGAGTTTGATCCTGGCTCAGAACGAACGCTGGCGGCATGCCTAACACATGCAAGTCGAACGAGACCTTCGGGTCTAGTGGCGCACGGGTGCGTAACGCGTGGGAATCTGCCCTTGGGTTCGGAATAACAGTTAGAAATGACTGCTAACACCGGATGATGTCTTCGGACCAAAGATTTATCGCCCAGGGATGAGCCCGCGTAGGATTAGCTTGTTGGTGAGGTAAAGGCTCACCAAGGCGACGATCCTTAG
>F0OV55004JDAJM
ATCAGACACGAGAGTTTGATCCTGGCTCAGAGTGAACGCTGGCGGCGTGCTTAACACATGCAAGTCGAACGATGAAGTCTTTGCTTGCAAAGACGGATTAGTGGCGCACGGGTGAGTAATGTATAGCTAACCTGCCCTTTAGTGGGGGACAACAGTTGGAAACGACTGCTAATACCGCATACGCCCTTCGGGGAAGTGGGGGAGTCTTCGGACCTCACGCTATCAGATGAGCCCGCGTCGGATTAGCTTGTTGGTG
>F0OV55004IRA9B
ATCAGACACGAGAGTTTGATCCTGGCTCAGATTGAACGCTGGCGGCGTGCTTAACACATGCAAGTCGAGCGGTAACAGGCGTAGCAATACGTGCTGACGAGCGGCGAACGGGTGCGTAATACATGGGAATCTGCCTTTTAGTGGGGAATAACCCGGCGAAAGCCGGGCTAATGCCGCATAAGATCTTCGGATGAAAGCGGGGGATCGTAAGACCTCGCGCTGATAGATGAGCCCATGCCGGATTAG
>F0OV55004IKQ4T
ATCAGACACGAGAGTTTGATCCTGGCTCAGGACGAACGCTGGCGACGTGCCTAATACATGCAAGTCGAGCGCGTGAAACTTACCGAAGCCTTCGGGCGGACGTAAGTGGAACGAGCGGCGGACGGGTGAGTAACACGTGGGCAACCTGCCTGTAAGACCGGGATAACTTCGGGAAACCGGAGCTAATACCGGATAGGATTTCATCTCGCATGAGGTGAAATGGAAAGGTGGCTTCGGCTACCACTTACAGATGGGCCCGCGGCGCATTAG
>F0OV55004IAY6H
ATCAGACACGAGAGTTTGATCCTGGCTCAGGACGAACGCTGGCGGCGTGCTTAACACATGCAAGTCGAACGTGAAAGGGACTTCGGTCCTGAGTAAAGTGGCGCACGGGTGAGTAACACGTGGATAATCTACCCGATGGACCGGGATAACACTTCGAAAGGGGTGCTAATACCGGATAAGCCCACAGGCTCCCTGGAGCTTGCGGGAAAAGGTGGGGACCCTCGGGCCTGCCGTCATCGGATGAGTCCGCGGCCCATTAGCTAGTTGGTGGGGTAACGG
>F0OV55004IXGJW
ATCAGACACGAGAGTTTGATCCTGGCTCAGAACGAACGTTGGCGGCGTGGATTAGGCATGCAAGTCGTGCGAGAACGTCACCTTCGGGTGGCTAGTAAAGCGGCGAACGGGTGAGTAACACGTGGGAAACCTGCCCTCGAATTGGGGATAACACCCCTAACGGAGTGCTAATACCGAATGAAATGACCGGGTCGCATGGCCTGGTCGTCAAAGCTGGCCTCTGCTTGCAAGCTGGCGCTCGAGGATGGTCCCGCGCCCCATTAG
>F0OV55004H6A78
ATCAGACACGAGAGTTTGATCCTGGCTCAGATTGAACGCTGGCGGCATGCTTAACACATGCAAGTCGAACGGTAACAGGCCTTCGGGCGCTGACGAGTGGCGGACGGGTGAGTAACGCGTGGGAACCTGCCCAGTGGTGGGGGATAACTGCGGGAAACTGCAGCTAATACCGCATGAGCCCGAGAGGGGAAAGATTTATCGCCATTGGAGGGGCCCGCGTTCGATTAGGTAGTTGGTGAGGTAATGGCTCACCAAGCCGACG
>F0OV55004IBFY2
ATCAGACACGAGAGTTTGATCCTGGCTCAGGACGAACGCTGGCGGCGTGCCTAATACATGCAAGTCGAGCGGGGCTGTCTGCGTGAGGCCTTCGGGCGGATCGCAGGGGGCCCAGCGGCGAACGGGTGCGTAACACGTGGGCAACCTGCCCCGAGGACCGGGATAACTCCGGGAAACCGGAGCTAATACCGGATAGGACGGCGGACCGCATGGTCCGCCGTGGAAAGGCGGCGCGAGCTGCCACCTCGGGATGGGCCCGCGGCGCATTAG
>F0OV55004JCH6R
ATCAGACACGAGAGTTTGATCCTGGCTCAGGATGAACGCTGGCGGCGTGCTTAACACATGCAAGTCGCACGAGAACGCTTCAGCTTGCTGAAGCTAGTAAAGTGGCGCACGGGTGAGTATCGCGTGGGTAATCTGCCCTTCGGTCGGGAATAACGTTGCGAAAGCGGCGCTAATACCCAATGATATCCTAACGACCCTGGTCGTAAGGATCAAAGGTGGCCTCTCCATGGAAGCTACCG
>F0OV55004JLJR7
ATCAGACACGAGAGTTTGATCCTGGCTCAGGATGAACGCTGGCGGCGTGCTTAACACATGCAAGTCGAGCGCGATGTTGTGGAAACTCCTACGGGAGGCAGC
>F0OV55004H594W
ATCAGACACGAGAGTTTGATCCTGGCTCAGGATGAACGCTAGCGGCGCGCTTAATGCATGTAAGTCGAGCGATGAGTTTCTTCGGAGACATCAGCGGCAGACGGGTGAGTAACACGTGGATGACCCGCCCTCAAGACCGGGATAACGGGTGGAAACATGCGCTAATACCGGATAGGCTCTCGGGGTCGCAACCGGGAGTAAAGCTACGGTGCTTGAGGAGGGGTCCGCGGCCCATCAGCTAGTTGGTAGGGTAACGGCCT
>F0OV55004IDTQK
ATCAGACACGAGAGTTTGATCCTGGCTCAGGATGAACGCTGGCGGCGTGCTTAACACATGCAAGTCGAACGAGAAGTAAAGGAACGGACACTTCGGTGGAAGGGATTTTACGGAAAGTGGCAGACGGGTGAGTAACGCGTGGGCAACCTGCCCTGAACAGGGGGATAGCCACCGGAAACGGTGATTAATACCCCATGAAGCGAGAAGGTCGCATGACTTTCTTGTTAAAGATTTTATCGGTTCAGGATGGGCCGCGTCTGATTAGCTAGTTGG
>F0OV55004I5OUT
ATCAGACACGAGAGTTTGATCCTGGCTCAGGATGAACGCTAGCGGGAGGCTTAACACATGCAAGTCGAGCGGGATCCCCTTCGGGGGTGAGAGCGGCGCACGGGTGCGTAACGCGTATGCAACCTGCCTTGTACAGGGAGATAGCCCATGGAAACGTGGATTAATACCCCATAGTATTGTTAAATCGCATGGTTTGACAATTAAAGCTGCGGCGGTACAAGATGGGCATGCGTAGGATTAGCTAGTAGGTGAGG
>F0OV55004ILV1T
ATCAGACACGAGAGTTTGATCCTGGCTCAGGACGAACGCTGGCGGCGTGCCTAATACATGCAAGTCGAGCGGACCGATGGGAGCTTGCTCCTTTAGGTTAGCGACGGACGGGTGAGTAACACGTGGGCAACCTGCCCTGCAGACTGGGATAACTTCGGGAAACCGGAGCTAATACCGGATAACACCGAAAACCGCATGGTTTTCGGTTGAAAGGCGGCTTTTAGCTGTCACTGCAGGATGGGCCCGCGGCGCATTAGCTAATTGGTG
>F0OV55004H5IHH
ATCAGACACGAGAGTTTGATCCTGGCTCAGGATGAACGCTAGCGGCAGGCCTAATACATGCAAGTCGAACGGTAAGGACCCGCTTGCGGGTCACACGAGTGGCGTACGGGTGCGTAACGCGTATGCAACCTACCTTCAACTGGAGCATAGCCCCGAGAAATCGGGATTAATACTCCATAACATCCAGCTTTCGCATGTTAGCTGGATTAAACGTCCCGGTACGGTTGAAGAGTGGGCATGCGTGACATTAGTTAGTTGG
>F0OV55004IMTVD
ATCAGACACGAGAGTTTGATCCTGGCTCAGAACGAACGCTGGCGGCATGCCTAACACATGCAAGTCGAACGCTCGTAGCAATACGAGGGTGGCGGACGGGTGAGAAACGCGTGGGTACCTGCCCTGTAGTACGGAATAACCGCGGGAAACTGCGGCTAATACCGTATACGCCCTGAGGGGGAAAGATTTATCGCTATAGGAGGGGCCCGCGTCGGATTAGCTAGTTGGGGAGGTAACGGCTCACCAAGGCGATGATCCGTAGCTGGT
>F0OV55004INMR0
ATCAGACACGAGAGTTTGATCCTGGCTCAGGGTGAACGCTGGCGGCGTGCTTTACACATGCAAGTTGAACGAGAACTCGGAGGTTCTTACTTCGGTAAGAAAGGAAGAGGGACAGTAGCGAACGAGTGAGTAACACGTAGTAACCTGCCCACTGGAGGGGGAGAACCACTGGAAACGGTGGCTAATACCGCATAAGCCCGAAAGGGGAAAGCAATTTATTGTGCCGGTGGAGGGGACTGCGGGCCATCAGGAAGATGGTGAGGTAAAAGCTCACCAAACCG
>F0OV55004I48RL
ATCAGACACGAGAGTTTGATCCTGGCTCAGGATGAACGCTGGCGGCGTGCCTAATACATGCAAGTCGAACGGGAACCTCTGGATTCGTCTGGAGGGGAGAGTGGCGAACGGGTGAGTAACACGTAGGTGACCTGCCTCGAAGACGGGGATAACTACTGGAAACGGTGGCTAATACCCGATGTGCTCGGCGATTCGGTTCGTCGAGTAAAGCGCCCCTCACGGGGATGGCGCTTCGAGATGGGCCTGCGGCCTATCAG
>F0OV55004JFBEC
ATCAGACACGAGAGTTTGATCCTGGCTCAGATTGAACGCTGGCGGAATGCTTTACACATGCAAGTCGGGCGGCAGCATGGACTTCGGTCTGATGGCGAGCGGCGAACGGGTGAGTAATGCATCGGAACGTGTCCTCTTGTGGGGGATAACCAGTCGAAAGACTAGCTAATACCGCATGAGATCGAGAGATGAAAGCAGGGGACCGCAAGGCCTTGCGCGAGAGGAGCGGCCGATGCCGG
>F0OV55004IQJ85
ATCAGACACGAGAGTTTGATCCTGGCTCAGATTGAACGCTGGCGGTATGCTTAACACATGCAAGTCGAACGGTTACAGGCCCTTCGGGGCGCTGACGAGTGGCGGACGGGTGAGTAATGCGTAGGGATCTGCCCACTAGTGGGGGACAACCTGGGGAAACTCAGGCTAATACCGCATATGCCCTACGGGGGAAAGCGGGGGACCTTCGGGCCTCGCGCTATTGGATGAGCCTATGTCAGATTAGCTAGTTGGTGGGGTAAAGGCCT
>F0OV55004H7QTO
ATCAGACACGAGAGTTTGATCCTGGCTCAGGACGAACGCTGGCGGCGTGCCTAATACATGCAAGTCGAGCGGGGCTTTCTGCGTGAGGCCTTCGGGCGGATCGCAGGGAGCCCAGCGGCGAACGGGTGCGTAACACGTGGGCAACCTGCCCCGAGGACCGGGATAACTCCGGGAAACCGGAGCTAATACCGGATAGGACGGCGGACCGCATGGTCCGCCGTGGAAAGGCGGCGCGAGCTGCCACCTCGGGATGGGCCCGCGGCCCATTAG
>F0OV55004IM6JL
ATCAGACACGAGAGTTTGATCCTGGCTCAGGATGAACGCTAGCGGCAGGCCTAACACATGCAAGTCGAGGGGCAGCACGAAAAAGCTTGCTTTTTGGTGGCGACCGGCGCACGGGTGCGTAACGCGTATGCAACCTACCTCTTACTGGAGGATAGCCCGGAGAAATTCGGATTAAGACTCCATAGTATGTACGATTCGCATGTTTTGTACATTAAAGGTTACGGTAAGAGATGGGCATGCGTCCCATTAG
>F0OV55004IM25Q
ATCAGACACGAGAGTTTGATCCTGGCTCAGGACGAACGCTGGCGGCGTGCTTAACACATGCAAGTCTAGGGGAAAGTGGTCTTCGGATCGCAAGTATACTGGCGAACGGGTGAGTAACACGTGGGTAACCTGCCCATAAGAGGGGGATAACATCCGGAAACGGGTGCTAATACCGCATAGTTTTCTTGATCGCATGATTGAGAAAGGAAAGACGGCCTTTGTGCTGTCGCTTATGGATGGACCCGCGGCGTATTAGTTAGTTGGTG
>F0OV55004I8I4C
ATCAGACACGAGAGTTTGATCCTGGCTCAGGACGAACGCTGGCGGCGTGCCTAACACATGCAAGTCGAGCGGGGTAAATTGAGTGGTTTTCCACGAGATTTACCCAGCGGCGGACGGGTGAGTAACACGTAGGCAACCTACCCACCACACGGGGATAGCCCTGGGAAACCGGGGGTAATACCCGATACCTTTACTGGTCGCATGGCTGGTAAAGAAAGCGATTTAGCGGTGGTGGATGGGCCTGCGGCCCATCAGCTAGTTGGCGGGGTAACGGCCCACCAAGGCG
>F0OV55004IJXMM
ATCAGACACGAGAGTTTGATCCTGGCTCAGGATGAACGCTGGCGGCGTGCCTAATACATGCAAGTCGAGCGAACTGATTAGAAGCTTGCTTCTATGACGTTAGCGGCGGACGGGTGAGTAACACGTGGGCAACCTGCCTGTAAGACTGGGATAACTTCGGGAAACCGAAGCTAATACCGGATAGGATTTCATCTCGCATGAGGTGAAATGGAAAGGTGGCTTCGGCTACCACTTACAGATGGGCCCGCGGCG
>F0OV55004H7U07
ATCAGACACGAGAGTTTGATCCTGGCTCAGGATGAACGCTGGCGGCGTGCTTAACACATGCAAGTCGAGCGCGAATGTTGTGGAAACTCCTACGGGAGGCAGC
>F0OV55004IUQBM
ATCAGACACGAGAGTTTGATCCTGGCTCAGGACGAACGCTGGCGGCGTGCCTAACACATGCAAGTCGAGCGGGGGTTGCTTAAGTAGGTTTCTACGAGAGTGGCCCTAGCGGCGGACGGGTGAGTAACGCGTGAGCAACCAACCTTGTACTGGGGGATAACAGCTGGAAACAGCTGCTAATACCGCATAAGACTACGGCGCCGCATGGTGCTGTAGTAAAAGGCGCCTTAAGGCGTCGGTACAAGACGGGCTCGCGTCCCATTAG
>F0OV55004JOEQM
ATCAGACACGAGAGTTTGATCCTGGCTCAGGACGAACGCTGGCGGCGCGCTTAACACATGCAAGTCGAGCGAGAACCAGTCCCTCGGGACTGGGGAAAGCGGCGAACGGGTGAGTAACACGTGGGTAATCTGCCCTCGGCACTGGGATAGCCCGGGGAAACCCGGATTAATACCGGATAGCCTTTCGAGTCCTCGGACTCGTCAGCAAAGGTGGCTTCGGCTTCCGGCTGAGGATGAGCCCGCGGCGGATTAGCTTGTTGGCGGGTAACGGCCC
>F0OV55004IOT67
ATCAGACACGAGAGTTTGATCCTGGCTCAGAACGAACGCTGGCGGCGTGCTTAACACATGCAAGTCGAACGCGAAAGGGACCTTCGGGTCCTGAGTAAAGTGGCGCACGGGTGAGTAACACGTGGATAATCTACCCGGTGATCTGGGATAACATTCCGAAAGGAGTGCTAATACCGGATAAGCCCACGGGCTCTTCGGAGCTTGCGGGAAAAGGTGGGGACCTTCGGGCCTACTGTCATTGGATGAGTCCGCGGCCCATTAGCTAGTTGGTAGGG
>F0OV55004I3XBU
ATCAGACACGAGAGTTTGATCCTGGCTCAGGACGAGCGCTGGCGGCGTGCCTAATACATGCAAGTCGAGCGAACAGATGGAGAGCTTGCTCTCCTGATGTTAGCGGCGGACGGGTGAGTAACACGTGGGCAACCTGCCTGTAGGACTGGGATAACTTCGGGAAACCGGAGCTAATACCGGATAATTTCTTCTCTCGCATGAGAGAGGGCTGAAAGACGGCATTTGCTGTCACTTACAGAT
>F0OV55004IB738
ATCAGACACGAGAGTTTGATCCTGGCTCAGATTGAACGCTAGCGGCATGCTTAACACATGCAAGTCGAACGGCAGCGGAGGAAAGCTTGCTTTCCTGCCGGCGAGTGGCGGACGGGTGAGTAATGCATGAGAATCTGCCCAGTAGCGGGGGACAACTTGGTGAAAACCAAGCTAATACCGCATACGCCCTACGGGGAAAGGCTTCGGCCACTATTGGATGAGCTCATGTCGGATTAGCTAGTTGGTAAGGG
>F0OV55004JUVWB
ATCAGACACGAGAGTTTGATCCTGGCTCAGGACGAACGCTGGCGGCGTGCCTAATACATGCAAGTCGAGCGGGGCTTTCTGCGTGAGGCCTTCGGGCGGATCGCAGGGAGCCCAGCGGCGAACGGGTGCGTAACACGTGGGCAACCTGCCCCGAGGACCGGGATAACTCCGGGAAACCGGAGCTAATACCGGATAGGACGACGGACCGCATGGTCCGCCGTGGAAAGGCGGCGCGAGCTGCCACCTCGGGATGGGCCCGCGGCCCATTAG
>F0OV55004IHC5C
ATCAGACACGAGAGTTTGATCCTGGCTCAGAGTGAACGCTGGCGGCGTGCTTAACACATGCAAGTCGAACGATGAAGCCTAGCTTGCTAGGTGGATTAGTGGCGAACGGGTGAGTAATGTATAGCTAACCTGCCCCTTGGAGGGGGACAACAGATGGAAACGTCTGCTAATACCCCATACTCCGTATCTTTATAAGAAGATATGGGAAAACTCCGGTGCCAAGGGATGGGGCTGTATCCTATCAGCTTGTTGGTG
>F0OV55004IC21G
ATCAGACACGAGAGTTTGATCCTGGCTCAGGACGAACGCTGGCGGCGTGCTTAACACATGCAAGTTGAACGGAGATATTGTTTTCGGATGATATCTTAGTAGCGGACGGGTGAGTAACGCGTGAGCAACCAACCTTTGTGAGGGGGACAACAGCTGGAAACGGCTGCTAATACCGCATAAGACCACGGTTTCGCATGGAACTGAGGTAAAAGATTTATCGCACAAAGACGGGCTCGCGTCCCATTAGCTAGTTGGTGAGG
>F0OV55004H3N7E
ATCAGACACGAGAGTTTGATCCTGGCTCAGGACGAACGCTGGCGGCGTGCCTCATACATGCAAGTCGAGCGGATGTAGCAATACATCAGCGGCGGACGGGTGAGTAACACGTGGGCAACCTGGCCTTAAGAGGGGGATAACGTCCCGAAAGGGACGCTAATACCGCGTAAATCAGCGAGATCGCATGATCTTGTTGGAAAAGGAGCAATCCGCTTAAGGATGGGCCCGCGGCCTATTAGCTAGTTGGTAGGGTAACGG
>F0OV55004H5X0U
ATCAGACACGAGAGTTTGATCCTGGCTCAGATTGAACGCTAGCGGCATGCTTAACACATGCAAGTCGAACGGCAGCGGAGGAAAGCTTGCTTTCCTGCCGGCGAGTGGCGGACGGGTGAGTAATGCATGAGAATCTGCCCAGTAGCGGGGGACAACTTGGTGAAAACCAAGCTAATACCGCATACGCCTACGGGGAAGGGCTTCGGCCACTATTGGATGAGCTCATGTCGGATTAGCTAGTTGGTAAGGGG
>F0OV55004IXYAR
ATCAGACACGAGAGTTTGATCCTGGCTCAGGACGAACGCTGGCGGCGTGCTTAACACATGCAGGTCAAGGAGAAAGTTTCCTTCGGGAGATGATTAAACTGGCGCACGGGTAAGTAATATATAAGCAATCTACCCATAGGTTTGGGATAACGTCGAGAAATCGGCGCTAATACCGTATGATGCAGCGGCACCGCATGGTGATGTTGTTAAAGTTCTTGAAACGCCTATGGATGAGCTTGTATCTGATTAG
>F0OV55004H6TPC
ATCAGACACGAGAGTTTGATCCTGGCTCAGAACGAACGCTGGCGGCGTGCCTAACACATGCAAGTCGAGCGGGATTCACCTTCGGGTGATGAGAGCGGCGAACGGGTGCGTAACGCGTATGCAACCTGCCTTATGCAGGGGGATAGCCCATGGAAACGTGGATTAATACCCCATAGAATATGTTAATCGCATGGTTTACATATTAAAACTTTGGCGGCATAAGATGGGCATGCGTAGGATTAGCTTGTTGG
>F0OV55004JD8C0
ATCAGACACGAGAGTTTGATCCTGGCTCAGGACGAACGCTGGCGGCGTGCTTAACACATGCAAGTGGAGCGACGAACCAGGCTTCGGCCTGGGGCAAAGCCGCGAACGGGTGAGTATCACGTGGGTAACCTGCCCCGATGACCGGGACAACTCGAGGAAACTCGGGCTAATACCGGATGTGCTCTCTGCACATCAGTGCGATGAGTAAAGGAAGCTTCGGCCTCCGCATTGGGATGGGCCCGCGGCCCATTAG
>F0OV55004IUGTQ
ATCAGACACGAGAGTTTGATCCTGGCTCAGAACGAACGCTGGCGGCAGGCTTAACACATGCAAGTCGAGCGAGACCTTCGGGTCCAGCGGCGGACGGGTTAGTAACGCGTGGGAACGTGCCTTTCTCTACGGAATAGTCCCGGGAAACTGGGTTTAATACCGTATACGCCCTTCGGGGAAAGATTTATCGCCAAAGGATGTGCCCGCGTCGGATTAGCTAGTTGGTGAGGTAACGGCCCACCAAGGCGACGATCCGTAGCTGGTCTGAGAGGATGAT
>F0OV55004JEAYC
ATCAGACACGAGAGTTTGATCCTGGCTCAGGACGAACGCTGGCGGCGTGCTTAACACATGCAAGTCTAGGGGAAAGTGGTCTTCGGATCGCAAGTATACTGGCGAGCGGGTGAGTAACACGTAGGTAATCTGCCTTCGAGATTGGGATAACGTCGAGAAATTGACGCTAATACCGAATGATGCCTCGGTAGTTAATATCGGGATGAAAGATGGGGATCTTCGGACCTATCGCTTGAAGATGAGCCTGCGT
>F0OV55004H6XUR
ATCAGACACGAGAGTTTGATCCTGGCTCAGGATGAACGCTGGCGGCGTGCTTAACACATGCAAGTCGAACGAGAAGTAAAGGAACGGACACTTCGGTGGAAGGGATTTTACGGAAAGTGGCAGACGGGTGAGTAACGCGTGGGCAACCTGCCCTGAACAGGGGGATAGCCACCGGAAACGGTGATTAATACCCCATGAAGCGAGAAGGTCGCATGACCTACTTGTTAAAGATTTTATCGGTTCAGGATGGGCCCGCGTCTGATTAGCTAGTTGGG
>F0OV55004I3P1V
ATCAGACACGAGAGTTTGATCCTGGCTCAGGATGAACGCTAGCGACAGGCCTAACACATGCAAGTCGAACGGGATTTAGTAGCTTGCTACTAATGAGAGTGGCGCACGGGTGAGTAACGCGTATGCAACCTGCCTGTAACAGGGGAATAGCTCCCTGAAAGGGGAATTAACACCGCATAAGACCACACTGCCGCATGGTAGAGTGGTAAAATATTTATAGGTTACAGATGGGCATGCGTGACATTAG
>F0OV55004I9ZTQ
ATCAGACACGAGAGTTTGATCCTGGCTCAGGACGAACGCTGGCGGCGTGCCTAATACATGCAAGTCGAGCGGGGTTTTCTGCGTGAGGCCTTCGGGCGGATTGCAGGGAGCCCAGCGGCGAACGGGTGCGTAACACGTGGGCAACCTGCCCCGAGGACCGGGATAACTCCGGGAAACCGGAGCTAATACCGGATAGGACGGCGGACCGCATGGTCCGCCGTGGAAAGGCGGCGCAAGCTGCCACCTCGGGATGGGCCCGCGGCCCATTAG
>F0OV55004IRFFZ
ATCAGACACGAGAGTTTGATCCTGGCTCAGGACGAACGCTGGCGGCGTGCCTAATACATGCAAGTCGAACGGAGGTCGCCATGCGGATCTCTTCGGAGAGAAGCGTGGCCATACCTCAGTGGCGAACGGGTGAGTAACACGTGGGTAACCTGCCTGTAAGTCGGGGATAACTGCGGGAAACCGCAGCTAATACCGGATAAGTCGGGAGGTTCGCATGAACCTTTCGGTAAAGGAGCTACGGTTCCGCTTACAGATGGGCCCGCGGCG
>F0OV55004IMERI
ATCAGACACGAGAGTTTGATCCTGGCTCAGGATGAACGCTAGCGGCAGGCCTAACACATGCAAGTCGAGGGGCAGCACGAAAAAGCTTGCTTTTTTGGTGGCGACCGGCGCACGGGTGCGTAACGCGTATGCAACCTACCTCTTACTGGAGGATAGCCCGGAGAAATTCGGATTAAGACTCCATAGTATGTACGATTCGCATGTTTTGTACATTAAAGGTTACGGTAAGAGATGGGCATGCGTCCCATTAG
>F0OV55004JHKCP
ATCAGACACGAGAGTTTGATCCTGGCTCAGGACGAACGCTGGCGGCGTGCTTAATACATGCAAGTCGAGCGTGGAAGTCCCTTCGGGGATGAGTAAAGCGGCGCACGGGTGAGGAACACGTAGATTATCTGCCCCTGAGACTGAGATAACCCTGGGAAACCGGGGCTAATACCGGATGAAGCATCATTATTGGTTTAATGATGTTAAAGTGGCGCAAGTCACACTTGGGGATGAGTCTGCGACCTATCAG
>F0OV55004IDCOL
ATCAGACACGAGAGTTTGATCCTGGCTCAGGACGAACGCTGGCGGCGTGCCTAATACATGCAAGTCGAGCGGGGCTGTCTGCGTGAGGCCTTCGGGCGGATCGCAGGGGGCCCAGCGGCGAACGGGTGCGTAACACGTGGGCAACCTGCCCCGAGGACCGGGATAACTCCGGGAAACCGGAGCTAATACCGGATAGGACGGCGGACCGCATGGTCCGCCGTGGAAAGGCGGCGCGAGCTGCCACCTCGGGATGGGCCCGCGGCCCATTAG
>F0OV55004JFHIK
ATCAGACACGAGAGTTTGATCCTGGCTCAGGATGAACGCTGGCGGCAGGCCTAACACATGCAAGTCGAGGGAGAAGCTGGCTTCGGCCAGGGGACACCGGCGCACGGGTGAGTAACGCGCGGGAATATACCCTCAGGTAAGGGATAACGTCGGGAAACCGGCGCTAATACCTTATAACATCTCCGGATCAAAGCTCCGGCGCCTGAGGATTAGCCCGCGTTAGATTAGCTAGTTGGTGGGGTAACGGCCCACAAAGGCGACGATCTATAG
>F0OV55004IUK9T
ATCAGACACGAGAGTTTGATCCTGGCTCAGAACGAACGCTGGCGGCGTGCTTAACACATGCAAGTCGAACGTGAAAGGGACTTCGGTCCTGAGTAAAGTGGCGCACGGGTGAGTAACACGTGGATAATCTACCCGATGGACCGGGATAACACTTCGAAAGGGGTGCTAATACCGGATAAGCCCACAGGCTCTTTGGAGTTTGCGGGAAAAGGTGGGGACCTTCGGGCCTACTGTCATTGGATGAGTCCGCGGCCCATTAGCTAGTTGGTAGGGTAATGG
>F0OV55004IHSSL
ATCAGACACGAGAGTTTGATCCTGGCTCAGGACGAACGCTGGCGGCGTGCCTAACACATGCAAGTCGAACGAGAAAGCCCGGCTTGCCGGGTGAGTAAAGTGGCGAGCGGGTGAGTAACGCGTGGGTAACCTGCCCCTGAATCTGGAATAACCCGCCGAAAGGCGGACTAATACCGGATGTCGTCCCGGAGTCGCATGTCATCGGGATGAAAGATGACCTCTTCACGAAAGTTGTCGTTCAGGGAGGGGCCCGCGTACCATTAGCTAGTTGG
>F0OV55004IAJIW
ATCAGACACGAGAGTTTGATCCTGGCTCAGGTTGAACGCTGGCGGCATGCTTAACACATGCAAGTCGAACGGCAGCACGGGTGCTTGCACCTGGTGGCGAGTGGCGGACGGGTGAGTAACGCGTGGGAATCTGCCCATCAGTGGGGGACAACTTGGGGAAACTCAAGCTAATACCGCATAATCTCTACGGAGTAAAGGCTTCGGCCGCTGATGGATGAGCCCGCGTTGGATTAGCTAGTTGGTAGGGTAAAGG
>F0OV55004IIDD6
ATCAGACACGAGAGTTTGATCCTGGCTCAGAACGAACGCTGGCGGCGTGCTTAACACATGCAAGTCGTACGAGAAAGTTTCCTTCGGGAGATGAGTAGAGTGGCGCACGGGTGAGTAACGCGTGGATAATCTGCCCAATGGACCGGGATAACACTTCGAAAGGGGTGCTAATACCGGATGAGCCCACAGGCTCTTCGGAGCTTGCGGGAAAAGGTGGGGACCTTCGGGCCTGCCGTCATCGGATGAGTCCGCGGCCCATTAG
>F0OV55004IFU5M
ATCAGACACGAGAGTTTGATCCTGGCTCAGAACGAACGCTGGCGGCGCGTTTTAAGCATGCAAGTCGAACGGTAAAAGGGTGCTTGCACCCTTTGAGAGTGGCGAACGGGTGAGTAACACGTAGGTGATCTGCCCTTTGGTTGGGGATAGCCTGTGGAAACACAGGGTAATATCGAATAAGATCGGGACTCTTTGGAGATCCGATGAAAGCAGCTTCGGCTGCACCGAAGGATGAGCTTGCGGCTGATTAGCTTGG
>F0OV55004I3CZ4
ATCAGACACGAGAGTTTGATCCTGGCTCAGAATCAACGCTGGCGGCGTGCCTAACACATGCAAGTCGAACGCGAAAGCCCCGCAAGGGGTGAGTAGGGTGGCAAACGGGTGAGTAACACGTGGGTGATCTGCCTCAGAGTGGGGGATAACGACCCGAAAGGGTCGCTAATACCGCATAACATCCTGCCTTTGGATAGGTGGAGATCAAAGCCGGGGATCGCAAGACCTGGCGCTTGGAGAGGAGCCCGCGGCCGATTAG
>F0OV55004H3188
ATCAGACACGAGAGTTTGATCCTGGCTCAGGATGAACGCTAGCGGCGCGCTTAATGCATGCAAGTCGAGCGATGAGGCTCCTTCGGGGGCTATCAGCGGCAGACGGGTGAGTAACACGTGGGTGACCTACCCCGAAGACGAGGATAACGGCTGGAAACAGTCGCTAATACTCGATAGACTCTCTATGTCGTAGTTGAGAGTAAAGCTCCGGCGCTTCGGGAGGGGCCCGCGGCCTATCAGCTAGTTGGTAGGG
>F0OV55004IPXHT
ATCAGACACGAGAGTTTGATCCTGGCTCAGGATGAACGCTAGCGGTGCGCCTAACACATGCAAGTCGAGCGATATAGCGGCGAACGGGTGAGTAACACGTTGGAACCTGCCTCGAACTCAGGGATAGCCATCCGAAAGGATGATTAATACCGGATAGTCCCGAAAGGGTAAAGATTTTTCGGTTCGAGAGGGGCCTGCGGCCTATCAGCTAGTTGGTAAGGTAATGGCTTACCAAGGCTATGACGGGTAACTGGTGTGAGAG
>F0OV55004I4TCJ
ATCAGACACGAGAGTTTGATCCTGGCTCAGGATGAACACTGGCGGCGTGCCTAATACATGCAAGTCGAACGCACTAGTTTACTAGTGAGTGGCGAACGGGTGAGTAACACGTAGGTAACCTGCCCTTAAGACGAGGATAACCATTGGAAACGATGGCTAAGACTGGATAGGAATATTTGAGGCATCTTAAATATTTTAAAAGACCTTAAGCAATAGGTATGCTTAAGGAGGGCCTGCGGCGCATTAGTTAGTTGGTGGGGTAGAAGG
>F0OV55004IHZUH
ATCAGACACGAGAGTTTGATCCTGGCTCAGATTGAACGCTGGCGGCATGCTTAACACATGCAAGTCGAACGGCAGCACGGGTGCTTGCACCTGGTGGCGAGTGGCGGACGGGTGAGTAATGCATAGGAATCTGCCTAGTAGTGGGGGACAACCTGGGGAAACCCAGGCTAATACCGCATACGTCCTACGGGAGAAAGCAGGGGACCTTCGGGCCTTGCGCTATCGGATGAGCCTATGTCGGATTAGCTGG
>F0OV55004IB72G
ATCAGACACGAGAGTTTGATCCTGGCTCAGGACGAACGCTGGCGGCGTGCCTAATACATGCAAGTCGAGCGCGCGAAGCTTACCGAAGCCTTCGGGCGGACGTAAGTGGAACGAGCGGCGAACGGGTGAGTAACACGTGGGCAACCTGCCTGTAAGACCGGGATAACTTCGGGAAACCGGAGCTAATACCGGATAGGATTTCACCTCGCATGAGGTGAAATGGAAAGGTGGCTTCGGCTACCACTTACAGATGGGCCCGCGGCGCATTAG
>F0OV55004INQPH
ATCAGACACGAGAGTTTGATCCTGGCTCAGGACGAACGCTGGCGGCGTGCCTAACGCATGCAAGTCGAGCGAGGGGAGGTCGCAAGACCGAACCTAGCGGCGAACGGGTGAGTAACACGTGGGTAATCTGCCTATGAGACGGGGATAGCCCCGGGAAACTGGGGATAATACCGGATGTGATCCAGCTGACGGAGGTTAGCTGGAGGAAAGGCGCAAGCCGCTCATAGATGAGCCCGCGGCCCATTAGCTAGTTGGTAGGG
>F0OV55004ICRPK
ATCAGACACGAGAGTTTGATCCTGGCTCAGATTGAACGCTGGCGGCATGCCTTACACATGCAAGTCGAACGGTAACAGGTCTTCGGATGCTGACGAGTGGCGAGCGGGTGAGTAATACATCGGAACGTGCCCGATCGTGGGGGATAACGAGGCGAAAGCTTTGCTAATACCGCATACGATCTACGGATGAAAGCGGGGGATCTTCGGACCTCGCGCGGACGGAGCGGCCGATGGCAGATTAGGTAGTTGGTGGG
>F0OV55004I6TLD
ATCAGACACGAGAGTTTGATCCTGGCTCAGGACGAACGCTGGCGGCGTGCCTAATACATGCAAGTCGAACGGAGGTCGCCATGCGGATCTCTTCGGAGAGAAGCGTGGCCATACCTCAGTGGTGAACGGGTGAGTAACACGTGGGTAACCAACCCTAAAGACGAGGATAACCCGGGGAAACCTGGACTAATACTGGATAGGAGCTATTTTCAAAAGAGGATAGTTTTAAAGATGCCTTAAAGCATCGCTATAGGCTGGGACTGCGTCG
>F0OV55004JK0V4
ATCAGACACGAGAGTTTGATCCTGGCTCAGGATGAACGCTAGCGGCAGGCCTAACACATGCAAGTCGAGGGGTAACGATGGCTTCGGCCAGGCGACGACCGGCGCACGGGTGAGTAACGCGTTTGTAACCTACCTCTAACTGGAGAATAGCCCGAAGAAATTCGGATTAATACTCCATATGGCTATGATTTGGCATCTTTTTATAGTCAAAGCTCCGGCGGTTAGAGATGGGCATGCGTGACATTAGTTAGTTGGTG
>F0OV55004JPK2V
ATCAGACACGAGAGTTTGATCCTGGCTCAGGACGAACGCTGGCGGCGTGCCTAACACATGCAAGTCGAACGGACTCGGGGGGCAACTCCTGAGTTAGTGGCGGGCGGGTGAGTAACACGTGGGTCATCTCCCCCCGAGTGAGGAATAAGCCTGCGAAAGCGGGTCTAATACCGCATAACACTCCGGGACACAAGTCTTCGGAGTCAAAGCCGCAAGGCGCTTGGGGATGAGCCTGCGTCCTATTAGCTAGTTGGTAGGGTAATGG
>F0OV55004IGYYI
ATCAGACACGAGAGTTTGATCCTGGCTCAGAATGAACGCTGGCGGCAGGCTTAACACATGCAAGTCGAACGGTAACAGAAGAAAGCTTGCTTTCTTGCTGACGAGTGGCGGACGGGTGGGTAATGTATGGGAATCTGCCCTCTAGTTGGGGACAACATATGGAAACGTATGCTAATACCGAATGTGATCTACGGATTAAAGGTGCCCTCTCCTTGGAAGGTATCGCTAGAGGATGAGCCCATATTAGATTAG
>F0OV55004JFBC6
ATCAGACACGAGAGTTTGATCCTGGCTCAGGATGAACGCTGGCGGCGTGCTTAACACATGCAAGTCGAACGAGGTCCAACCTTCGGGTGAAGACCTAGTGGCGAACGGGTGAGTAACACGTGGGGAACCTGCCCTTCTCTTCGGGATAACGTCGGGAAATCGGCGCTAATACCGGATACTCCTTGCGGATCGCATGGTCTGCTCGGGAAAGCTCCGGCGGAGATGGATGGCCCCGCGGCCCATTAGCTAGTTGGTGAGGTAATGG
>F0OV55004INQHF
ATCAGACACGAGAGTTTGATCCTGGCTCAGGACGAACGCTGGCGGCGTGCCTAAGACATGCAAGTCGAGCGGGGGGATTGGGGGTTTTCCCTGGTC
>F0OV55004I6QB6
ATCAGACACGAGAGTTTGATCCTGGCTCAGGACGAACGCTGGCGGCGTGCCTAATACATGCAAGTCGAGCGGGGCTGTCTGCGTGAGGCCTTCGGGCGGATCGCAGGGAGCCCAGCGGCGAACGGGTGCGTAACACGTGGGCAACCTGCCCCGAGGACCGGGATAACTCCGGGAAACCGGAGCTAATACCGGATAGGACGGCGGACCGCATGGTCCGCCGTGGAAAGGCGGCGCGAGCCGCCACCTCGGGATGGGCCCGCGGCCCATTAG
>F0OV55004JRYKW
ATCAGACACGAGAGTTTGATCCTGGCTCAGGACAAACGCTGGCGGCGTGCCTAACACATGCAAGTCGAGCGCGAAAGGAGCTTCGGCTCTGAGTAAAGCGGCGAACGGGTGAGTAACACGTGGGCAACCTGCCTCAAGGATTGGGATAACCCCGGGAAACCGGGGCTAATACTGAACGATGTCGTCCTGCGCAAGCAGGCCGACCAAAGGTAGCTTCGGCCTCCGCCTTGAGATGGGCCCGCGTCCTATCAGCTTGTTGGTG
>F0OV55004I9899
ATCAGACACGAGAGTTTGATCCTGGCTCAGATTGAACGCTGGCGGCATGCCTAACACATGCAAGTCGAACGGTAACAGCGGAAGCTTGCTTCCGGCTGACGAGTGGCGGACGGGTGAGTAATGCACAGGAATCTGCCCAGTAGTGGGGGACAACTCGAAGAAATTCGAGCTAATACCGCATACGCCCTACGGGGGAAAGGCTTCGGCCGCTATTGGATGAGCCTATGTCAGATTAGCTTGTTGGTGGGGTAA
>F0OV55004JHX84
ATCAGACACGAGAGTTTGATCCTGGCTCAGAACGAACGTTAGCGGCGTGCTTAACACATGCAAGTCGAACGAGAAAGTATCTTCGGATATGAGTAGAGTGGCGCACGGGTGAGTAACACGTGGGTAACCTGCCCTTTGGAGGGGGACAACATCTGGAAACGGATGCTAATACCGCATAAGTCGTCTTCGGACGGGAAAGGTGGCTTCGGCTACCGCCAGAGGATGGGCCCGCGTCCCATCAGCTAGTTGGTAAGGTAACGGCTTACCAAGG
>F0OV55004IAYRG
ATCAGACACGAGAGTTTGATCCTGGCTCAGATGAACGCTGGCGGTAGGCTTAACACATGCAAGTCGGACGGAAACGATAGATTAGCTTGCTATTCTAGGCGTCGAGTGGCGGACGGGTGAGTAACGCGTGGGAATCTACCCTATAGTCGGGGACAACATATGGAAACGTATGCTAATACCGAATATGCTCTACGGAGTAAAGGAGCCCTCTTCTTGAAAGGTTTCGCTATAGGATGAGCCCGCGTAGGATTAGCTAGTTGG
>F0OV55004I8B7G
ATCAGACACGAGAGTTTGATCCTGGCTCAGATTGAACGCTGGCGGCATGCTTAACACATGCAAGTCGAACGGCAGCGGGACCTAGCTTGCTAGGTTGCCGGCGAGTGGCGGACGGGTGAGTAATGCATAGGAATCTGCCCGGTAGTGGGGGATAACGTGGGGAAACTCACGCTAATACCGCATACGACCTACGGGTGAAAGAGGGGGATCTTCGGACCTCTTGCTATCGGATGAGCCTATGTCCTATCAG
>F0OV55004H96AI
ATCAGACACGAGAGTTTGATCCTGGCTCAGGATGAACGCTGGCGGCGTGCCTAATACATGCAAGTCGAACGCACTAGTTTACTAGTGAGTGGCGAACGGGTGAGTAACACGTAGGTAACCTGCCCTTAAGACGAGGATAACCATTGGAAACGATGGCTAAGACTGGATAGGAATATTTAAGGCATCTTAAATATTTTAAAAGACCTAGCAATAGGTATGCTTAAGGAGGGGCCTGCGGCGCATTAGTTAGTTGGTGAGGTGAGAG
>F0OV55004ILU04
ATCAGACACGAGAGTTTGATCCTGGCTCAGAATGAACGCTGGCGGTAGGCTTAACACATGCAAGTCGGACGGAAACGATAGATTAGCTTGCTATTCTAGGCGTCGAGTGGCGGACGGGTGAGTAACGCGTGGGAATCTACCCTATAGTTGGGGACAACATATGGAAACGTATGCTAATACCGAATATGCTCTACGGAGTAAAGGAGCCCTCTTCTTGAAAGGTTTCGCTATAGGATGAGCCCGCGTAGGATTAGCTAGTTGG
>F0OV55004IGVSI
ATCAGACACGAGAGTTTGATCCTGGCTCAGGATGAACGCTGGCGGCGTGCCTAACACATGCAAGTCGAACGGGAAGCCTTGGATTCGTCTGGGGCTGAGAGTGGCGCACGGGTGAGTAACACGTAGCTGACCTGCCCTGGAGAGGGGGATAACCGCTGGAAACGGTGGCTAATACCCCATACGTTCGCCCGGATTAGAAGTGGACGAGGAAACGCGATTAGTGCTCTGGGATGGGGCTGCGGTCCATCAGCTAGTTGG
>F0OV55004IBFJU
ATCAGACACGAGAGTTTGATCCTGGCTCAGAACGAACGCTGGCGGCGTGTCTTAAGCATGCAAGTCGGGCGGCAAGGCGGGGCAACCCGCCCTAGAGCGGCGGACTGGTGAGTAACACGTGGGTGATCTGCCCTTGGATTGGGGATAGCCATTAGAAATAGTGGGTAATACCGAATAAGTCCGCGAGGTTGCGACCTTGCGGGGAAAGGCGCTACGGCGCCGTCCGAGGATGAGCCCGCGGCCCATTAGCTAGTTGGCGGGGTAATGG
>F0OV55004H56M3
ATCAGACACGAGAGTTTGATCCTGGCTCAGGACGAACGCTGGCGGCGTGCTTAACACATGCAAGTCGAACGGAAAGGCCAGTGCTTGCACTGGTACTCGAGTGGCGAACGGGTGAGTAACACGTGGGTGATCTGCCTTGCACTCTGGGATAAGCTTGGGAAACTGGGTCTAATACCGGATATGAACTGCCTTTAGTGTGGTGGCTGGAAAGTTTTTCGGTGCAAGATGAGCTCGCGGCCTATCAG
>F0OV55004IR793
ATCAGACACGAGAGTTTGATCCTGGCTCAGGATGAACGCTAGCGGTGCGCCTAACACATGCAAGTCGAGCGATATAGCGGCGAACGGGTGAGTAACACGTTGGAACCTGCCTCGAACTCAGGGATAGCCATCCGAAAGGATGATTAATACCGGATAGTCCCGAAAGGGTAAAGATTTTTCGGTTCGAGAGGGGCCTGCGGCCTATCAGCCAGTTGGTAAGGTAATGGCTTACCAAGGCTATGACGGGTAACTGGTGTGAGAG
>F0OV55004IE9TE
ATCAGACACGAGAGTTTGATCCTGGCTCAGAACGAACGCTGGCGGCAGGCCTAACACATGCAAGTCGAACGACATAGTGGCAGACGGGTGAGTAACGCGTGGGAACGTACCTTTCGCTACGGAATAGCTCTTGGAAACGAGTGGTAATACCGTATACGCCCTTCGGGGAAAGATTATCGGCGAAAGATCGGCCCGCGTTAGATTAGGTAGTTGGTGGGGTAATGGCCTACCAAGCCTACGATCTATAGCTGGTCTGAGAGG
>F0OV55004JDGW2
ATCAGACACGAGAGTTTGATCCTGGCTCAGGACGAACGCTGGCGGCGTGCCTAATACATGCAAGTCGAGCGGGGCTGTCTGCGTGAGGCCTTCGGGCGGATCGCAGGGAGCCCAGCGGCGAACGGGTGCGTAACACGTGGGCAACCTGCCCCGAGGACCGGGATAACTCCGGGAAACCGGAGCTAATACCGGATAGGACGGCGGACCGCATGGTCCGCCGTGGAAAGGCGGCGCGAGCTGCCACCTCGGGATGGGCCCGCGGCCCATTAG
>F0OV55004JG2MV
ATCAGACACGAGAGTTTGATCCTGGCTCAGGACGAACGCTGGCGGCGTGCCTAACACATGCAAGTCAAGGAGAAAGACTGGTTTCGGCCGGTCAAGTAAACTGGCGGACGGGTGAGTAACGCGTAGGCGACCTGCCCTTGTGTTTGGAATAACCCCGAGAAATTGGGGCTAATACCGAATGACGCATTGAGTATGCATGTACTTGATGTTAAAGGTGCTGCAAGGTACCGCACAGGGATGGGCCTGCGTTCCATTAGTTAGA
>F0OV55004JY3CN
ATCAGACACGAGAGTTTGATCCTGGCTCAGGACGAACGCTGGCGGCGTGCCTAATACATGCAAGTCGAGCGCGTGAAGCTTACCGAAGCCTTCGGGCGGACGTAAGTGGAACGAGCGGCGAACGGGTGAGTAACACGTGGGCAACCTGCCTGTAAGACCGGGATAACTTCGGGAAACCGGAGCTAATACCGGATAGGATTTCACCTCGCATGAGGTGAAATGGAAAGGTGGCTTCGGCTACCACTTACAGATGGGCCCGCGGCGCATTAG
>F0OV55004H4DO3
ATCAGACACGAGAGTTTGATCCTGGCTCAGGATGAACGCTAGCGGCGCGCTTAATGCATGTAAGTCGAGCGATGAGGCCCTACGGGGTACATCAGCGGCAGACGGGTGAGTAACACGTGGATGACCTGCCCTCAAGACCGGGATAACGCGTGGAAACATGCGCTAATACCGGATAGACTTCTGGGGTCGCAGCCAGAAGTAAAGCTACGGTGCTTGGGGAGGGGTCCGCGGCCCATCAGCTCGTTGGTAGGGTAACCGG
>F0OV55004JJQZS
ATCAGACACGAGAGTTTGATCCTGGCTCAGGATGAACGCTAGCGGCGCGCTTAATGCATGTAAGTCGAGCGATCGGGCTTCTTCGGAAGCCCATCAGCGGCAGACGGGTGAGTAACACGTGGATGACCTGCCCTCAAGACCGGGATAATGAGTGGAAACATGCGCTAATACCGGATAGGCTGCTGGGGTCGCAACCAGCAGTAAAGCGCTAGTGCTTGAGGAGGGGTCCGCGGCCCATCAG
>F0OV55004ISV32
ATCAGACACGAGAGTTTGATCCTGGCTCAGAACGAACGCTGGCGGCGTGCTTAACACATGCAAGTCGAACGTGAAAGGGACTTCGGTCCTGAGTAAAGTGGCGCACGGGTGAGTAACACGTGGATAATCTACCCGATGGACCGGGATAACACTTCGAAAGGGGTGCTAATACCGGATAAGCCCACAGGCTCTTTGGAGTTTGCGGGAAAAGGTGGGGACCTTCGGGCCTACTGTCATTGGATGAGTCCGCGGCCCATTAGCTAGTTGGTAGGGTAATGG
>F0OV55004IN3JQ
ATCAGACACGAGAGTTTGATCCTGGCTCAGAACGAACGCTGGCGGCGTGCTTAACACACGCAAGTCGAACGTGAAGGGGGCTTCGGTCCCTGGAAAGTGGCGCACGGGTGAGTAACACGTGGATAATCTACCCGATGATCCGGGATAACCTTTCGAAAGGGGGGCTAATACCGCGTACGCCCTTCGGGGAAAGCAGGGGATCTTCGGACCTTGCGCTATTGGATGTGCCTATGTCGGATTAGCTAGTTGGTGGGGTAAAGGCCTACCAAGGCGACGATCCGTAG
>F0OV55004I5BW4
ATCAGACACGAGAGTTTGATCCTGGCTCAGAACGAACGCTGGCGGCGTGCTTAACACATGCAAGTCGAACGTGAAAGGGACTTCGGTCCTGAGTAAAGTGGCGCACGGGTGAGTAACACGTGGATAATCTACCCGATGGACCGGGATAACACTTCGAAAGGGGTGCTAATACCGGATAAGCCCACAGGCTCTTTGGAGTTTGCGGGAAAAGGTGGGGACCTTCGGGCCTACTGTCATTGGATGAGTCCGCGGCCCATTAGCTAGTTGGTAGGGTAATGG
>F0OV55004IXJBL
ATCAGACACGAGAGTTTGATCCTGGCTCAGAACGAACGCTGGCGGCAGGCCTAACACATGCAAGTCGAGCGAGATCTTCGGATCTAGCGGCGGACGGGTGAGTAACGCGTGGGAACGTACCCTCTTCTGCGGGATAGCCACTGGAAACGGTGAGTAATACCGCATACGCCCTTCGGGGAAAGATTTATCGGAGGAGGATCGGCCCGCGTTGGATTAGGTAGTTGGTGGGGTAATGGCCTACCAAGCCTACGATCCATAGCTGGTTTTAGAGG
>F0OV55004I9PTG
ATCAGACACGAGAGTTTGATCCTGGCTCAGAACGAACGCTGGCGGCGTGCTTAACACATGCAAGTCGAGCGAGAACGGGAACTTCGGTTCCCTAGTACAGCGGCGCACGGGTGAGTAACACGTGGGTAATCTACCTTTGGGTTCGGGATAACGGGAGGAAACTCCCGCTAATACCGGGTAAGACCACAGCCCCGAGGGGTGGTGGGAAAAGGTGGCCTCTTCTTGAAAGCTTCTGCCTGAAGATGAGCCCGCGGCCCATTAGCTTGTTGGTGGGGTAATGGCCT
>F0OV55004JYZXL
ATCAGACACGAGAGTTTGATCCTGGCTCAGAGCGAACGCTAGCGGCGGGCTTAACACATGCAAGTCGAGCGCTTGGCTTCGGCCAAGAGCGGCGAACGGGTGAGTAACACGTAGGTTACCTGCCCCTTGGTGGGGGATAACCCAGGGAAACTTGGGCTAATACCGCATATGGTCTACGGATCAAAGCCTTCGGGCGCCAGGGGATGGGCCTGCGTCCCATTATTTAATCCTAGTTGGTGGGGTAACGGCCTACCAAGGGTACGACGGGTAGCTGGT
>F0OV55004I0ZZO
ATCAGACACGAGAGTTTGATCCTGGCTCAGAATGAACGCTGGCGGCGTGCTTAACACATGCAAGTCGCACGAGAACGCTTCAGCTTGCTGAAGCTAGTAAAGTGGCGCACGGGTGAGTATCGCGTGGGTAATCTACCCTTCGGTCGGGAATAACGTTGCGAAAGTGACGCTAATACCCGATAACATTTCGGTGCCTTTGGTTGCCGAAATCAAAGGTGGCCTCTCCATGGAAGCTACCGCAGGAGGATGAGCCCCG
>F0OV55004IJXDZ
ATCAGACACGAGAGTTTGATCCTGGCTCAGGACGAACGCTGGCGGCGTGCCTAACACATGCAAGTCAAGGAGAAAGACTGGTTTCGGCCGGTCAAGTAAACTGGCGGACGGGTGAGTAACGCGTAGGCGACCTGCCCTTGTGTTTGGAATAACCCCGAGAAATTGGGGCTAATACCGAATGACGCATTGAGTATGCATGTACTTGATGTTAAAGGTGCTGCAAGGTACCGCACAGGGATGGGCCTGCGTTCCATTAGTTAGA
>F0OV55004IDAL2
ATCAGACACGAGAGTTTGATCCTGGCTCAGGACGAACGCTGGCGGCGTGCTTAACACATGCAAGTCAAGGGGAAAGGTTAATTTCGGTTGACCGAGTATACTGGCGAACGGGTGAGTAACGCGTGGGAATCTACCCTATAGTTGGGGACAACATATGGAAACGTATGCTAATACCGAATATGCTCTACGGAGTAAAGGAGCCCTCTTCTTGAAAGGTTTCGCTATAGGATGAGCCCGCGTAGGATTAGCTAGTTGGTGGGGTAACGGCCTACCAAGGCG
>F0OV55004I2PIF
ATCAGACACGAGAGTTTGATCCTGGCTCAGATTGAACGCTGGCGGCATGCTTAACACATGCAAGTCGAACGGTAACAGGCCCTTCGGGGTGCTGACGAGCGGCGCACGGGTGCGTAACGCGTATGCAACCTGCCTTGTACAGGGGGATAGCCCATGGAAACGTGGATTAATACCCCATAGCATTGTTAGATCGCATGGTTTAACAATTAAAACTTTGGTGGTATAAGACGGGCATGCGTAAGATTAGCTAGTTGGTG
>F0OV55004IUJMA
ATCAGACACGAGAGTTTGATCCTGGCTCAGGATGAACGCTGGCGGCGTGGATAAGGCATGCAAGTCGAATGGGTTTAGGCCCATGGCAAACGGGTTAGTAACGCGTAGGAATTTTCCCCAAAGTCGTGAATAATCCGGAGAAATCCGGGATAATACACGATGTGCTCTACGGAGTAAAGATTTATCGCTTTGGGATAAGCCTGCGTCCTATCAGCTTGTTGGTGAGGTAATAGCTCACCAAGGCTATGACGGGTAGGGGGT
>F0OV55004IW7KF
ATCAGACACGAGAGTTTGATCCTGGCTCAGATTGAACGCTGGCGGCATGCCTTACACATGCAAGTCGAACAGTAACAGGCCTTCGGATGCTGACGAGTGGCGAACGGGTGAGTAATACATCGGAACGTGCCCGATCGTGGGGGATAACGAAGCGAAAGCTTTGCTAATACCGCATACGATCTACGGATGAAAGCAGGGGACCGCAAGGCCTTGCGCGAACGGAGCGGCCGATGGCAGATTAGGTAGTTGGG
>F0OV55004ICAAF
ATCAGACACGAGAGTTTGATCCTGGCTCAGGATGAACGCTAGCGGCGCGCTTAATGCATGTAGGTCGAGCGATGAGGCCCTACGGGGTACATCAGCGGCAGACGGGTGAGTAACACGTGGATGACCTGCCCTCAAGACCGGGATAACGCGTGGAAACATGCGCTAATACCGGATAGACTTCTGGGGTCGCAGCCAGAAGTAAAGCTACGGTGCTTGGGGAGGGGTCCGCGGCCCATCAGCTCGTTGGTAGGGTAACGG
>F0OV55004H2WBG
ATCAGACACGAGAGTTTGATCCTGGCTCAGAACGAACGCTGGCGGCAGGCTTAACACATGCAAGTCGAGCGAGGTCTTCGGACCTAGCGGCGGACGGGTGAGTAACGCGTGGGGACATGCCCTTCACTGCGGAATAGCCTTGGGAAACTGAGAGTAATACCGCATACGCCCTTCGGGGAAGATTATCGGTGAAGGATTGGCCCGCGTTGGATTAGGTAGTTGGTGGGGTAATGGCCTACCAAGCCGACGATCCATAGCTGGTTTGAG
>F0OV55004JALE3
ATCAGACACGAGAGTTTGATCCTGGCTCAGATTGAACGCTGGCGGCATGCCTAACACATGCAAGTCGGACGGCAGCAGCAGAGAGCTTGCTCTCTGGCTGGCGAGTGGCGGACGGGTGAGTAATGCATAGGAATCTGCCCAGTAGTGGGGGACAACCTGGGGAAACCCAGGCTAATACCGCATACGACCTACGGGTGAAAGGGGGCTTCGGCTCTCGCTATTGGATGAGCCTATGTCAG
>F0OV55004I4DE4
ATCAGACACGAGAGTTTGATCCTGGCTCAGGATGAACGCTAGCGGTGCGCCTAACACATGCAAGTCGAGCGATATAGCGGCGAACGGGTGAGTAACACGTTGGAACCTGCCTCGAACTCAGGGATAGCCATCCGAAAGGATGATTAATACCGGATAGTCCCGAAAGGGTAAAGATTTTTCGGTTCGAGAGGGGCCTGCGGCCTATCAGCTAGTTGGTAAGGTAATGGCTTACCAAGGCTATGACGGGTAACTGGTGTGAGAG
>F0OV55004IO9YA
ATCAGACACGAGAGTTTGATCCTGGCTCAGAGTGAACGCTGGCGGCGTGCCTAACACATGCAAGTCGAACGCGAAAGTCCCGCAAGGGATAAGTAGAGTGGCAGACGGGTGAGTAATGCATAGGTAATCTACCCTTGAGTGGGGGATAACTCCGGGAAACCGGAGCTAATACCGGATAGGACGGCGGACCGCATGGTCCGCCGTGGAAAGGCGGCGCGAGCTGCCACCTCGGGATGGGCCCGCGGCCCATTAGCTAGTTGGTGGGGTAACCGG
>F0OV55004IJXXF
ATCAGACACGAGAGTTTGATCCTGGCTCAGGATGAACGCTAGCGGCAGGCTTAACACATGCAAGTCGAGGGGTAACAGGGGAGCAATCTCGCTGACGACCGGCGCACGGGTGAGTATCGCGTTTGTAACCTACCTATAGCTGGGGCATAGCTTCCGGAAACGGAAATTAATACCCCATAATATCATAGATTCGCATGTTTTTATGATTAAAGTTCTGACGGCTATAGATGGGCATGCGTGACATTAG
>F0OV55004IXQKN
ATCAGACACGAGAGTTTGATCCTGGCTCAGGACGAACGCTGGCGGCGTGCCTAATACATGCAAGTCGAGCGGACCGATGGGAGCTTGCTCCTTTAGGTTAGCGGCGGACGGGTGAGTAACACGTGGGCAACCTGCCCTGCAGACTGGGATAACTTCGGGAAACCGGAGCTAATACCGGATAACACCGAAAACCGCATGGTTTTCGGTTGAAAGGCGGCTTTTAGCTGTCACTGCAGGATGGGCCCGCGGCGCATTAGCTAGTCGGTG
>F0OV55004IH619
ATCAGACACGAGAGTTTGATCCTGGCTCAGGATGAACGCTGGCGGCGTGCCTAACACATGCAAGTCGAACGCGAAGCCTGAAGCAATTCGGGCGGAGAGTGGCGAACGGGTGAGTAACACATGGCTAACCTGCCCCTCAGAGGGGGACAACCGCTGGAAACGGTGGCTAATACCCCATACGTTCGCGGGAATTAGAGGTTCCGCGAAGAAAGGTTCCGGCGCTGAGGGAGGGGGCTGTGGCCCATCAGCTAGTTGGTAGGGTAATGG
>F0OV55004I3HLI
ATCAGACACGAGAGTTTGATCCTGGCTCAGGACGAACGCTGGCGGCGTGCTTAACACATGCAAGTCGAACGGATGCGCGGAGAATTAGGAGACTGAAAGGAAGCGCATTAGTGGCGGACGGGTGAGTAACGCGTGGGCAACCTGCCTCGGACTGAGGGATAACACCGGGAAACCGGTGCTAATACCACATGAAGTATACCAAGGGCATCCGAGGTATATGAAAGGAGAGATCCGGGTACGGGATGGGCCCGCGTCCGATTAG
>F0OV55004ILMTK
ATCAGACACGAGAGTTTGATCCTGGCTCAGGACGAACGCTGGCGGCGTGCCTAATACATGCAAGTCGAGCGCGTGAAGCTTACCGAAGCCTTCGGGCGGACGTAAGTGGAACGAGCGGCGAACGGGTGAGTAACACGTGGGCAACCTGCCTGTAAGACTGGGATAACTTCGGGAAACCGGAGCTAATACCGGATAACACCGAAAACCGCATGGTTTTCGGTTGAAAGGCGACTTTAGCTGTCACTGCAGGATGGGCCGCGGCGCATTAG
>F0OV55004H19A5
ATCAGACACGAGAGTTTGATCCTGGCTCAGATTGAACGCTGGCGGCAGGCCTAACACATGCAAGTCGAGCGGTAACAGGGT
>F0OV55004H8HP6
ATCAGACACGAGAGTTTGATCCTGGCTCAGAACGAACGCTGGCGGCGTGCTTAACACGTGCAAGTCGTACGAGAAAGTTTCCTTCGGGAGATGAGTAGAGTGGCGCACGGGTGAGTAACACGTGGATAATCTGCCCAATGGACCGGGATAACACTTCGAAAGGGGTGCTAATACCGGATAAGCCCACAGGCTCTTCGGAGCTTGCGGGAAAAGGTGGGGACCTTCGGGCCTGCCGTCATTGGATGAGTCCGCGGCCCATTAGCTAGTTGGG
>F0OV55004JP8FR
ATCAGACACGAGAGTTTGATCCTGGCTCAGGATGAACGCTGGCGGCGTGCTTAACACATGCAAGTCGAACGAGAAGTAAAAGAACGGACACTTCGGTGGAAGGGATTTTACGGAAAGTGGCAGACGGGTGAGTAACGCGTATGCAACCTACCTTTAACAGGAGAATAGCCCCGAGAAATCGGGATTAATGCTCCATACAATGTTTAGATCGCATGGTCTGAACATTAAAGCTCCGGCGGTTAAAGATGGGCATGCGTGACA
>F0OV55004IDAQO
ATCAGACACGAGAGTTTGATCCTGGCTCAGGGCGAACGCTGGCGGCGTGCTTTACACATGCAAGTTGAACGAGAACTCGGAGGTTCTTACTTCGGTAAGAAAGGAAGAGGGACAGTAGCGAACGAGTGAGTAACACGTAGTAACCTGCCCACTGGAGGGGGAGAACCACTGGAAACGGTGGCTAATACCGCATAAGCCCGAAAGGGGAAAGCAATTTATTGTGCCGGTGGAGGGGACTGCGGGCCATCAGGAAGATGGTGAGGTAAAAGCTCACCAAACCG
>F0OV55004H2V85
ATCAGACACGAGAGTTTGATCCTGGCTCAGAACGAACGCTGGCGGCGCGTTTTAAGCATGCAAGTCGAACGGGATTCCAGGCTTCGGCCTGGATGAGAGTGGCGAACGGGTGAGTAACACGTAAGTGATCTGCCCTGGGGATGGGGATAGCTCATGGAAACATGGGGTAAGACCGAATACCGTAACACTATTTGAAGGTTATGTTACGAAAAGAGCTACGGCTCTGCCCTGGGATGAGCTTGCGGCCCATTAGCTAGTTGG
>F0OV55004H45VX
ATCAGACACGAGAGTTTGATCCTGGCTCAGGATGAACGCTGGCGGCATGCCTAATACATGCAAGTCGAACGAATTGACCTTCGGGTCAGTTAGTGGCGAACGGGTGAGTAACACGTAGATAACCAACCCTAAAGACGAGGATAACCCGGGGAAACCTGGACTAATACTGGATAGGAGCTATTTTCAAAAGAGGATAGTTTTAAAGATGCCTTAAAGCATCGCTATAGGCTGGGACTGCGTCGCATTAGCTAGTTGGTGGAGTAACGG
>F0OV55004IUH6S
ATCAGACACGAGAGTTTGATCCTGGCTCAGGACGAACGCTGGCGGCGTGGATTAGGCATGCAAGTCGAACGGTAAACATTCCTTCGGGGATGTTGAGAGTGGCGAACGGGTGAGTAACGCGTAGGTGATCTACCTTCAGGTGGGGGACAACCCAGGGAAACTTGGGCTAATACCGCATGTGTCCGCAAGGACAAAGCCGGCCTCTGCATATGCTGGTGCCTGGAGCTGAGCCTGCGTCTGATTAGCTAGTTGGG
>F0OV55004IHQBM
ATCAGACACGAGAGTTTGATCCTGGCTCAGGATGAACGCTAGCGACAGGCCTAACACATGCAAGTCGAACGGGATTTATCCTTCGGGGTAATGAGAGTGGCGCACGGGTGAGTAACGCGTATGCAACCTACCTGTAACTGGGGAATAGCTCCCTGAAAGGGGAATTAACACCGCATAAGACCACACTTTCGCATGGAAGAGTGGTAAAATATTTATAGGTTACAGATGGGCATGCGTGACATTAGTTTGTTGGTGAGGTAACGG
>F0OV55004IA46D
ATCAGACACGAGAGTTTGATCCTGGCTCAGATTGAACGCTGGCGGCATGCTTTACACATGCAAGTCGAACGGCAGCACGGGAGCTTGCTCCTGGTGGCGAGTGGCGAACGGGTGAGTAATGCATCGGAACGTGCCCATTAGTGGGGGATAGCCCGGCGAAAGCCGGATTAATACCGCATACGCCCTTTGGGGGAAAGCGGGGGATCTTCGGACCTCGCGCTATTGGAGCGGCCGATGTCGGATTAGCTAGTAGGTGGGG
>F0OV55004JD8EI
ATCAGACACGAGAGTTTGATCCTGGCTCAGAACGAACGCTGGCGGCGTGCCTAACACATGCAAGTCGAACGCGAAAGTTTCTTCGGAAAGCGAGTAGAGTGGCACACGGGTGAGTAACACGTGGATAACCTGCCCTAGAGTCTGGGATAACACTTCGAAAGGGGTGCTAATACCGGATAAGCCCACGTCTTCTTCGGAAGAAGTGGGAAAAGATTTATTGCTCTAGGATGGGTCCGCGGTCCATTAGCTAGTTGGTGGGGTAATGGCCTACCAAGG
>F0OV55004IF9IV
ATCAGACACGAGAGTTTGATCCTGGCTCAGAGTGAACGCTGGCGGCGTGCTTAACACATGCAAGTCGAACGAGAACGGATTATAGCTTGCTATAATTGTCAGCTAAGTGGCGCACGGGTGAGTAATGTATAGATAACCTGCCCTTAAGAAAGGAATAACAGTTGGAAACGACTGCTAATGCCCTATATGCCTTTAATACATAAGTATGCAAGGGAAACGCTTTAGTGCTTAAGGATGGGTCTGTATGGTA
>F0OV55004JQYLK
ATCAGACACGAGAGTTTGATCCTGGCTCAGAACGAACGCTGGCGGCATGCCTAACACATGCAAGTCGAACGAAGGCCCTAGCTTGCTAGGTGTCCTTAGTGGCGGACGGGTGAGTAACGCGTGGGAACCTGCCCTAGAGTGGGGAACAACCTTTGGAAACGAAGGCTAATACCGCATACGCTCTGAGGAGGAAAGGCTTCGGCCGCTCTTGGATGGTCCCGTGTCTGATTAGCTTGTTGGTGGGTAACGGCCTACCAAGGCGACGAT
>F0OV55004ISSLW
ATCAGACACGAGAGTTTGATCCTGGCTCAGGACGAACGCTGGCGGCGTGCCTAACGCATGCAAGTCGAGCGAGGGGAGGTCGCAAGACCGAACCTAGCGGCGAACGGGTGAGTAACACGTGGGTAATCTGCCTATGAGACGGGGATAGCCCCGGGAAACTGGGGATAATACCGGATGTGATCCGACTGACGGAGGTTGGTTGGAGGAAAGGCGCAAGCCGCTCATAGATGAGCCCGCGGCCCATTAGCTAGTTGGTAGGGTAATCG
>F0OV55004JU72P
ATCAGACACGAGAGTTTGATCCTGGCTCAGATTGAACGCTGGCGGAATGCTTTACACATGCAAGTCGGGCGGCAGCATGGACTTCGGTCTGATGGCGAGCGGCGAACGGGTGAGTAATGCATCGGAACGTACCCAGTCGTGGGGGATAACTACGCGAAAGCGTAGCTAATACCGCATACGCCCTCTGGGGGAAAGCGGGAGGTCTTCGGACCTCGCGCTATTGGAGCGGCCGATGTCGGATTAGCTAGTAGGTGGGG
>F0OV55004INF30
ATCAGACACGAGAGTTTGATCCTGGCTCAGGATGAACGCTGGCGGCGTGCCTAATACATGCAAGTCGAACGGGATTCTCGTTTTCGGATGAGATGAGAGTGGCGCACGGGTGAGTAACACATGGCTGACCTGCCCTTCAGTGGAGGACAACCGGTGGAAACGCTGGCTAATACTCCATACGTTCGGGGGAATTAGAACCCCTGAAGAAAGTGCTTGGCGCTGAAGGAGGGGGCTGTGGCCCATCAGCTAGTTGGG
>F0OV55004I718K
ATCAGACACGAGAGTTTGATCCTGGCTCAGAACGAACGCTGGCGGCGTGCCTAACACATGCAAGTCGTACGTGAAATCTTCCTTCGGGTTGAGAGTAAAGTGGCGCACGGGTGAGTAACGCGTGGGTAATCTACCCATGGGTTCGGGATAACCGGCCGAAAGGCTGGCTAATACCGGATAATGTCACCGTACACAAGTCCGGTGACCAAAGGGGGCGTAAGCTTCCGCCGATGGATGAGCCCGCGTACCATTAGCTAGTTGGTAGGGTAATGGCCT
>F0OV55004JPUTB
ATCAGACACGAGAGTTTGATCCTGGCTCAGGATAAACGCTGGCGGCGTGCCTTATGCATGCAAGTCGAACGAGATCAGGGCTTCGGCCCGAAGTCTAGTGGCGGACGGGTGAGTAACACGTACGTGACCTGTCTGGACGTGGGGAATAACCAGCCGAAAGGTTGGCTAATACCGCATACGGTTACTGCTTGGAAGCAGCGAACCAAAGTCGCAAGACGCGTTCAGAGGGGCGTGCGGCCGATTAGCTAGTTGGTGTGTAACG
>F0OV55004I0Y9W
ATCAGACACGAGAGTTTGATCCTGGCTCAGAGTGAACGCTGGCGGCGTGCCTAACACATGCAAGTCGAACGCGAAAGTCCCGCAAGGGATAAGCAGAGTGGCAGACGGGTGAGTAATGCATAGGTAATCTACCCTTGAGTGGGGGATAACTCCGGGAAACCGGAGCTAATACCGGATAGGACGGCGGACCGCATGGTCCGCCGTGGAAAGGCGGCGCGAGCTGCCACCTCGGGATGGGCCCGCGGCCCATTAGCTAGTTGGTGGGG
>F0OV55004I4AGQ
ATCAGACACGAGAGTTTGATCCTGGCTCAGGACGAACGCTGGCGGCGTGCTTAACACATGCAAGTCAAGGAGAAACTTCGCTTCGGTGGAGTGGATACTGGCGCACGGGTGAGTAACGCGTATGCAATCTACCCTCAGTCCGGGGATAACACTTCTAACGAGGTGCTAATACCCGATGATGCAGCGGCACCGCATGGTGACAGTTGTTAAAGCTTCGGTGACTGAGGATGAGCATGCGT
>F0OV55004IKZH8
ATCAGACACGAGAGTTTGATCCTGGCTCAGATTGAACGCTGGCGGCATGCTTTACACATGCAAGTCGAACGGCAGCACGGGAGCTTGCTCCTGGTGGCGAGTGGCGAACGGGTGAGTAATGCATCGGAACGTGCCCATTAGTGGGGGATAGCCCGGCGAAAGCCGGATTAATACCGCATACGCCCTTTGGGGGAAAGCGGGGGATCTTCGGACCTCGCGCTATTGGAGCGGCCGATGTCGGATTAGCTAGTAGGTGGGG
>F0OV55004IA1ME
ATCAGACACGAGAGTTTGATCCTGGCTCAGATTGAACGCTGGCGGCATGCCTAACACATGCAAGTCGAACGGTAACAGGCCTTCGGGCGCTGACGAGTGGCGGACGGGTGAGTAATGCATAGGAATCTGCCTAGTAGCGGGGGACAACCTGGTGAAAACCAAGCTAATACCGCATACGCCCTACGGGGGAAAGCAGGGGATCTTCGGACCTTGTGCTATTAGATGAGCCTATGTCAGATTAGCTAGTTGGTAAGGG
>F0OV55004IKOZ3
ATCAGACACGAGAGTTTGATCCTGGCTCAGGATGAACGCTGGCGGCGTGCCTAATACATGCAAGTCGAACGCACTAGTTTACTAGTGAGTGGCGAACGGGTGAGTAACACGTAGGTAACCTGCCCTCAAGACGAGGATAACCGTTGGAAACGATGGCTAAGACTGGATAGGAACCGAGGAGGCATCTCTTTGGTTTTAAAGGACCCGCAAGGGTACGCTTGAGGAGGGGCCTGCGGCGCATTAGTTAGTTGGCGGGGTGATGGCCCACCAAG
>F0OV55004IL205
ATCAGACACGAGAGTTTGATCCTGGCTCAGGATGAACGCTGGCGGCGTGCCTAACACATGCAAGTCGAGCGATAAACAGTGGATGGAATTCTTCGGAAGGAAAGAAACTGTTGAAAGCGGCGGACGGGTGAGTAACGCGTGGGCAACCTGCCCTATACAGGGGGATAGCCACTGGAAACGGTGATTAATACCCCATGACACCTTAACCTCGCATGAGGAGAGGGTCAAAGATTATATCGGTATAGGATGGGCCCGCGT
>F0OV55004IBUW7
ATCAGACACGAGAGTTTGATCCTGGCTCAGGACGAACGCTGGCGGCGTGCCTAATACATGCAAGTCGAGCGGACCGATGGGAGCTTGCTCCTTTAGGTTAGCGGCGGACGGGTGAGTAACACGTAGGCAACCTGCCCTTAGCTGGGGAATAACCCTCCGAAAGGAGAGCTAATACCGCATATGGTCATGGATAGGCATCTATCCGTGATGAAAGCCATGAGCGGCTAAGGATGGGCCTGCGGCGGATTAGG
>F0OV55004IKYP7
ATCAGACACGAGAGTTTGATCCTGGCTCAGAGCGAACGCTGGCGGCGTGCCTAACACATGCAAGTCTACTCAGCAATGGGTGGCGAACGGGTGAGTAACGCGTAGACAATCTGCCCTTTAATCACGGATAACCTAGTGAAAACTGGACTAAAACGGGATGTGGTCGCGATATGGCATCATAAGCGATCAAAGACGTAGTCGTTAAAGGAGGAGTCTGCGTAACATTAGCTAGTTGGCAGGGTAACGGCCCACCAAGG
>F0OV55004JME44
ATCAGACACGAGAGTTTGATCCTGGCTCAGATTGAACGCTGGCGGCATGCTTTACACATGCAAGTCGAACGGCAGCATAGGTGCTTGCACCTGATGGCGAGTGGCGAACGGGTGAGTAATGTATCGGAACGTATCCGGAAGTGGGGGATAGCTCGGCGAAAGCCGGATTAATACCGCATATGCCCTGAGGGGGAAAGGGGGGATCCGCAAGGACCTCTCGCTTTCGGAGCGGCCGATATCAGATTAG
>F0OV55004JF3G1
ATCAGACACGAGAGTTTGATCCTGGCTCAGGATGAACGCTGGCGGCATGCCTAATACATGCAAGTCGAACGCACTAGTTTACTAGTTAGTGGCGGACGGGTGAGTAACACGTGGGTCATCTCCCCCCGAGTGAGGAATAAGCCTGCGAAAGCGGGTCTAATACCGCATAACACTCCGGGACACAAGTCTTCGGAGTCAAAGCCGCAAGGCGCTTGGGGATGAGCCTGCGTCCTATTAGCTAGTTGGTAGGGTAATGG
>F0OV55004JVRPN
ATCAGACACGAGAGTTTGATCCTGGCTCAGGACGAACGCTGGCGGCGTGCCTAACACATGCAAGTCGAGCGGGGTAAATTGAGTGGTTTTCCACGAGATTTACCCAGCGGCGGACGGGTGAGTAACACGTAGGCAACCTACCCACCACACGGGGATAGCCCTGGGAAACCGGGGGTAATACCCGATACCTTTACTGGTCGCATGGCTGGTAAAGAAAGCGATTTAGCGGTGGTGGATGGGCCTGCGGCCCATCAGCTAGTTGGCGGGGTAACGGCCCACCAAGGCG
>F0OV55004JAMAD
ATCAGACACGAGAGTTTGATCCTGGCTCAGGACGAACGCTGGCGGCGTGCCTAATACATGCAAGTCGAGCGGACTGGAGGGAGCTTGCTCCCGAAGGTCAGCGGCGGACGGGTGAGTAACACGTGGGTAACCTGCCTGGTAGACTGGGATAACGCTTGGAAACGAGTGCTAATACCGGATAATCTCCTGAATCGCATGGTTCAAGAGTAAAAGGAGCTTTCGCTTCACTACCAGATGGACCCGCGGCGCATTAG
>F0OV55004IJ75P
ATCAGACACGAGAGTTTGATCCTGGCTCAGAATGAACGCTGGCGGCGTGCTTAACACATGCAAGTCGAACGATGAAGCCTAGCTTGCTAGGTGGATTAGTGGCGCACGGGTGAGTAATATATAGATAACGTACCTCCGAGACCGGGATAGCCATTGGAAACGATGATTAATACTGGATACTCCTTCTCTATCTAATTAGAGTCGGGAAAGTTTTTCGCTCGGAGATCGGTCTATATCCTATCAGTTAGTTGG
>F0OV55004IGA67
ATCAGACACGAGAGTTTGATCCTGGCTCAGATTGAACGCTGGCGGCATGCCTTACACATGCAAGTCGAACGGTAACAGGTCTTCGGATGCTGACGAGTGGCGAACGGGTGAGTAATACATCGGAACGTGCCCGATCGTGGGGGATAACGAGGCGAAAGCTTTGCTAATACCGCATACGATCTACGGATGAAAGCGGGGGATCTTCGGACCTCGCGCGGACGGAGCGGCCGATGGCAGATTAGGTAGCTGGTGGG
>F0OV55004IV8WD
ATCAGACACGAGAGTTTGATCCTGGCTCAGGATGAACGCTGGCGGCATGCCTAATACATGCAAGTCGAACGCACTAGTTTACTAGTGAGTGGCGAACGGGTGAGTAACACGTAGATAACCAACCCTAAAGACGAGGATAACCCGGGGAAACCTGGACTAATACTGGATAGGAGCTAATTTCACAAGGGATTAGTTTTAAAGGCGCATTAAAGCGCCGCTATAGGATGGGACTGCGTCGCATTAGCTAGTTGGTGGGGTAACGGCCTACCAAGG
>F0OV55004JA8JR
ATCAGACACGAGAGTTTGATCCTGGCTCAGAACGAACGCTGGCGGCGTGCCTAATACATGCAAGTCGCGCGTGAAATCCCGGGCAACCGGGAGAGTAAAGCGGCAAACGGGTGAGTAACACGTAAGCAATCTTCCTTCAAGTCTGGGATAACCCTGCCAACGCGGGGCTAATACCTGATGTAATGCCGGGGTCGCATGATTTTGGCATTAAAGATGACCTCTACTTGTAAGTTATCGCTTGAAGATGAGCTTGCGG
>F0OV55004IB7SN
ATCAGACACGAGAGTTTGATCCTGGCTCAGGACGAACGCTGGCGGCGTGCCTAATACATGCAAGTCGAGCGCGTGAAGCTTACCGAAGCCTTCGGGCGGACGTAAGTGGAACGAGCGGCGAACGGGTGAGTAACACGTGGGCAACCTGCCTGTAAGACCGGGATAACTTCGGGAAACCGGAGCTAATACCGGATAGGATTTCATCTCGCATGAGGTGAAATGGAAAGGTGGCTTCGGCTACCACTTACAGATGGGCCCGCGGCGCA
>F0OV55004ISVNC
ATCAGACACGAGAGTTTGATCCTGGCTCAGGGCGAACGCTGGCGGCGTGCTTAACACATGCAAGTCGAACGGAAAGGCCCTGCTTTTGTGGGGTGCTCGAGTGGCGAACGGGTGAGTAACACGTGAGTAACCTGCCCTTGACTTTGGGAGTAACTTCAGGAAACTGGGGCTAATACCGGATAGGAGCTCCTGCTGCATGGTGGGGTTGGAAGTTTCGGCGGTTGGGGATGGACTCGCGGCTTATCAGCTTGTTGGTGGGGTAGTGGCTT
>F0OV55004JKC7X
ATCAGACACGAGAGTTTGATCCTGGCTCAGAATCAACGCTGGCGGCGTGCCTAACACATGCAAGTCGAACGAGAAAGCTGTCTTCGGACGGCAGGTACAGTGGCAAACGGGTGAGTAACGCGTGGGACATCTACCCTGATGAGGGGAATAACTCTCCGAAAGGAAAGCTAATACCGCATATACCGTGCAAACGGGAAGGCCTTCGGGCCGCATCAGGAGGAGCCCGCGTCCGATTAGCTAGTTGGTGAGGTAATGGCT
>F0OV55004JIFEI
ATCAGACACGAGAGTTTGATCCTGGCTCAGAACGAACGCTGGCGGCAGGCCTAACACATGCAAGTCGAACGCCTCCTTCGGGGGGAGTGGCGCACGGGTGAGTAACGCATGGGGACCTACCCCGAGGTCCGGGACAACCGCTGGAAACGGCGGCTAATACCGGATGTGTCCTGAGGGAGAAAGATTCATCGCCTTGGGAGGGGCCCGCGTCCGATTAGGTAGTTGGTGAGGTAATGGCTCACCAAGGCGACGATCGGTAGCCGGTCTGAGAGGGTCGG
>F0OV55004IPJ8U
ATCAGACACGAGAGTTTGATCCTGGCTCAGAACGAACGCTGGCGGCATGCCTAACACATGCAAGTCGAACGCCCTCTTCGGAGGGAGTGGCGCACGGGTGCGTAACGCGTGGGAACCTGCCCTTAGGTCCGGAATAACTCCTCGAAAGGGGTGCTAATGCCGGATAATGTCTTCGGACCAAAGATTTATCGGAGGAGGATCGGCCCGCGTTGGATTAGGTAGTTGGTGGGGTAATGGCCTACCAAGCCTACGATCCATAGCTGGTTTTAGAGGA
>F0OV55004JCCR8
ATCAGACACGAGAGTTTGATCCTGGCTCAGATTGAACGCTGGCGGCATGCCTAACACATGCAAGTCGAACGGTAACAGCGGAAGCTTGCTTCCGGCTGACGAGTGGCGGACGGGTGAGTAATGCATAGGAATCTGCCCAGTAGTGGGGGACAACTCGAAGAAATTCGAGCTAATACCGCATACGCCCTACGGGGAAAGGCTTCGGCCGCTATTGGATGAGCCTATGTCAGATTAGCTTGTTGGTGGGGTAA
>F0OV55004H5KOQ
ATCAGACACGAGAGTTTGATCCTGGCTCAGAACGAACGCTGGCGGCAGGCCTAACACATGCAAGTCGAGCGCCCCCTTCGGGGGGAGCGGCAGACGGGTGAGTAACGCGTGGGAACCTACCCTTTGGTACGGAATAACTCGGGGAAACTCGTGCTAATACCGTATGTGCCCTTCGGGGGAAAGATTTATCGCCAAAGGATGGGCCCGCGTTGGATTAGCTTGTTGGTGAGGTAACGGCTCACCAAGGCGACGATCCATAGCTGGTCTGAGAGGACGA
>F0OV55004JEBR3
ATCAGACACGAGAGTTTGATCCTGGCTCAGGATGAACGCTAGCGGCAGGCCTAACACATGCAAGTCGAGGGGTAACAGGTAGAAAGCTTGCTTTCTATGCTGACGACCGGCGCACGGGTGAGTAACGCGTATGCAACCTACCTTTAACAGGAGAATAGCCCCGAGAAATCGGGATTAATGCTCCATACAATGTTTAGATCGCATGGTTTGAACATTAAAGCTCCGGCGGTTAAAGATGGGCATGCGTGACA
>F0OV55004JT3O6
ATCAGACACGAGAGTTTGATCCTGGCTCAGGACGAACGCTGGCGGCGTGCCTAATACATGCAAGTCGAGCGGACCGAAGGGAGCTTGCTCCTTTAGGTTAGCGGCGGACGGGTGAGTAACACGTGGGCAACCTGCCCTGCAGACTGGGATAACTTCGGGAAACCGGAGCTAATACCGGATAACACCGAAAACCGCATGGTTTTCGGTTGAAAGGCGGCTTTTAGCTGTCACTGCAGGATGGGCCCGCGGCGCATTAGCTAGTTGGTGGGTAG
>F0OV55004H8K97
ATCAGACACGAGAGTTTGATCCTGGCTCAGAGTGAACGCTGGCGGCGTGGATTAGGCATGCAAGTCGTGCGATCCCGCAAGGGATAGCGGCAAAAGGGTGAGTAACACGTAAGCAATTTTCCTACAAGTCGGGGATAGCATTGTGAAAACGATGGTAATATCCGATGTTATCGGTTGTCTGCATGGACTTCCGATCAAAGCGGGACCGTAAGGCCTGTCACTCGTGGATGAGCTTGCGTACCATCAG
>F0OV55004IGRXH
ATCAGACACGAGAGTTTGATCCTGGCTCAGGACGAACGCTGGCGGCGTGCCTAACACATGCAAGTCTACTCAGCAATGGGTGGCGAACGGGTGAGTAACGCGTAGACAATCTGCCCTTTAATCACGGATAACCTAGTGAAAACTGGACTAAAACGGGATGTGGTCGCGATATGGCATCATAAGCGATCAAAGACGTAGTCGTTAAAGGAGGAGTCTGCGTAACATTAGCTAGTTGGTAAGGTAACGGCTTACCAAGGCGACG
>F0OV55004JOCJG
ATCAGACACGAGAGTTTGATCCTGGCTCAGATTGAACGCTGGCGGAATGCTTTACACATGCAAGTCGGGCGGCAGCATGGACTTCGGTCTGATGGCGAGCGGCGAACGGGTGAGTAATGCATCGGAACGTACCCAGTCGTGGGGGATAACTACGCGAAAGCGTAACTAATACCGCATACGTCCTACGGGAGAAAGCAGGGGATCGCAAGACCTTGCGCGATTGGAGCGGCCGATGTCTGATTAG
>F0OV55004IHG47
ATCAGACACGAGAGTTTGATCCTGGCTCAGGATGAACGCTGGCGGCATGCCTAATACATGCAAGTCGAACGAACTAGTTTACTAGTTAGTGGCGAACGGGTGAGTAACACGTAGATAACCAACCCTTAAGACGAGGATAACCCGGGGAAACCTGGACTAATACTGGATAGGAGCTATTTTCAAAAGAGGATAGTTTTAAAGGTGCCCTAAAGCACCGCTAAAGGCTGGGACTGCGTCGCATTAGCTAGTTGGTGGGGTAACGGCCTACCAAGGCAACG
>F0OV55004IXCCO
ATCAGACACGAGAGTTTGATCCTGGCTCAGATTGAACGCTGGCGGCATGCTTAACACATGCAAGTCGAACGGTAACAGGAGAGAGCTTGCTCTCTTGCTGACGAGTGGCGGACGGGTGAGTAATACATGGGAATCTGCCCTGAGGTGGGGGATAACCTGGGGAAACTCAGGCTAATACCGCATGATCTCTTCGGAGCAAAGTGGGGGACCTTCGGGCCTCACGCCTTGGGATGAGCCCATGT
>F0OV55004JAE0V
ATCAGACACGAGAGTTTGATCCTGGCTCAGGATGAACGCTAGCGACAGGCCTAACACATGCAAGTCGAGGGGTAACGATGGTAGCTTGCTACCAGTCGACGACCGGCGCACGGGTGAGTAACGCGTATGCAACCTTCCTTTAACAGGAGAATAGCCCCCGGAAACGGGGATTAATGCTCCATAGCAATTATTTGCCACCTGACAGATAATTTAAAGTTCCGACGGTTAAAGATGGGCATGCGTGACATTAGCCAGTTGGCGGGG
>F0OV55004ILHBU
ATCAGACACGAGAGTTTGATCCTGGCTCAGGACGAACGCTGGCGGCGTGCCTAATGCATGCAAGTCGAACGAGAATATGTTGAAGTACTTGTACGAATATATATGACAGTGGCGAACGGGTGAGTAACGCGTGAACAACCAACCCTTCACAGGGGGACAACATCTGGAAACGGATGCTAATACCGCATATGCTCACAGTACCGCATGGTACAGTGAGGAAAACTCCGGTGGTGAAGGACGGGTTCGCGTTCCA
>F0OV55004I80OF
ATCAGACACGAGAGTTTGATCCTGGCTCAGGGCTAACGTTGGCGACGTGCCTAACACATGCAAGTCGAGCGGCCCTTCGGGGCAGCGGCAGACGGCTGAGTAACACGTCCGTAACATACCCCAAAGGGGGGGATAGCTCGTCGAAAGACGGGGTAATACCCCATGTGATGGCTGCGTACTTCGCAGTTATTAAAGATTCGTCGCTTTGGGAATGGCGGGCGGCCTATCAGGTTGTTGGTGAGGTAAAGGCTCACCAAGCCTCTGACGGGTA
>F0OV55004IIHE8
ATCAGACACGAGAGTTTGATCCTGGCTCAGGACGAACGCTGGCGGCGTGCTTGACACATGCAAGTCGAACGGTATGTGGCAACACATAGAGTGGCGAACGGGTGAGTAACACGTGGGAACGTACCTTCTGCAGGGGGATAACTGACCGAAAGGACAGCTAATACCGCATAAGACCGAGAGGAGAAAGGTGCAACAGCATCGGCAGAGGAGCGGCCCGCGGACCATCAGCTAGTTGGTAGGGTAAGAGCCT
>F0OV55004I7MT9
ATCAGACACGAGAGTTTGATCCTGGCTCAGGACGAACGCTGGCGGCGTGCCTAACACATGCAAGTCGAGCGGGGTAAATTGAGTGGTTTTCCACGAGATTTACCCAGCGGCGGACGGGTGAGTAACACGTAGGCAACCTACCCACCACACGGGGATAGCCCTGGGAAACCGGGGGTAATACCCGATACCTTTACTGGTCGCATGGCTGGTAAAGAAAGCGATTTAGCGGTGGTGGATGGGCCTGCGGCCCATCAGCTAGTTGGCGGGGTAACGGCCCACCGAGGCG
>F0OV55004H991Y
ATCAGACACGAGAGTTTGATCCTGGCTCAGGATAAACGCTGGCGGCATGCCTAATACATGCAAGTCGAACGGATCAGCTTAGGCTGGTTAGTGGCGAACGGGTGAGTAACACGTAAGTAACCCAACCTTCAGACGAGGATAACTGCTGGAAACGGTAGCTAATACTGGATAGGATTATCGATAGGATGATTGATAATTTAAAGGCGCTTTCGGGCGGTACTGGAGGAGGGGCTTGCGGCGCATTAGATAGTTGGTGAGG
>F0OV55004I4UTZ
ATCAGACACGAGAGTTTGATCCTGGCTCAGGATGAACGCTAGCGACAGGCCTAACACATGCAAGTCGAGGGGTAACATGAGAGCTTGCTCTTGATGACGACCGGCGCACGGGTGAGTAACGCGTATGCAACCTTCCTTTAACAGGAGAATAGCCCCCGGAAACGGGGATTAATGCTCCATAGCAATTATTTGCCACCTGACAGATAATTTAAAGTTCCGACGGTTAAGGATGGGCATGCGTGACATTAGCCAG
>F0OV55004IKTA6
ATCAGACACGAGAGTTTGATCCTGGCTCAGGACGAACGCTGGCGGCGTGCCTAATACATGCAAGTCGAGCGGGGCTTTCTGCGTGAGGCCTTCGGGCGGATCGCAGGGAGCCCAGCGGCGAACGGGTGCGTAACACGTGGGCAACCTGCCCCGAGGACCGGGATAACTCCGGGAAACCGGAGCTAATACCGGATAGGACGGCGGACCGCATGGTCCGCCGTGGAAAGGCGGCGCGAGCTGCCACCTCGGGATGGGCCCGCGGCCCATTAG
>F0OV55004ICOCS
ATCAGACACGAGAGTTTGATCCTGGCTCAGAACGAACGCTGGCGGCGTGCTTAACACATGCAAGTCGAACGTGAATCGACCTTCGGTCGAGGAAGTGGCGCACGGGTGAGTAACACGTGGATAATCTACCCAATGATCCGGGATAACACTTCGAAAGGGTGCTAATACCTGATAAGCCCACGGGCTCTTCGGAGCTTGCGGGAAAAGGTGGGGAACCTTCGGGTCCTGCCGTCACTGGATGAGTCCGCGTCCCATTAGCTAGTTGGTGGGG
>F0OV55004IGFH3
ATCAGACACGAGAGTTTGATCCTGGCTCAGGATGAACGCTAGCGGCAGGCCTAACACATGCAAGTCGAGGGGTAACGATGGCTTCGGCCAGGCGACGACCGGCGCACGGGTGAGTAACGCGTTTGTAACCTACCTCTAACTGGAGAATAGCCCGAAGAAATTCGGATTAATACTCCATATGGCTATGATTTGGCATCTTTTTATAGTCAAAGCTCCGGCGGTTAGAGATGGGCATGCGTGACATTAGTTAGTTGGTGG
>F0OV55004H5MA5
ATCAGACACGAGAGTTTGATCCTGGCTCAGGACGAACGCTGGCGGCGTGCCTAACACATGCAAGTCTACTCAGCAATGGGTGGCGAACGGGTGAGTAACGCGTAGACAATCTGCCCTTTAATCACGGATAACCTAGTGAAAACTGGACTAAAACGGGATGTGGTCGCGATATGGCATCATAAGCGATCAAAGACGTAGTCGTTAAAGGAGGAGTCTGCGTAACATTAGCTAGTTGGTAAGGTAACGGCTTACCAAGGCGACG
>F0OV55004IAXE4
ATCAGACACGAGAGTTTGATCCTGGCTCAGGACGAACGCTGGCGGCGTGCCTAATACATGCAAGTCGAGCGGACCGAATGGGAGCTTGCTTTCATTCGGTTAGCGGCGGACGGGTGAGTAACACGTGGGTAACCTGCCCGTAAGACCGGGATAACACCGAGAAATCGGTGCTAATACCGGATAACACCAAGGATCGCATGATCCTTGGTTGAAAGGTGGCTTCGGCTACCACTTACGGATGGGCCCGCGGCGCATTAGCTAGTTGGTG
>F0OV55004JHLLN
ATCAGACACGAGAGTTTGATCCTGGCTCAGGACGAACGCTGGCGGCGTGCCTAATACATGCAAGTCGAGCGGGGCTTTCTGCGTGAGGCCTTCGGGCGGATCACAGGGGGCCCAGCGGCGAACGGGTGCGTAACACGTGGGCAACCTGCCCCGAGGACCGGGATAACTCCGGGAAACCGGAGCTAATACCGGATAGGACGGCGGACCGCATGGTCCGCCGTGGAAAGGCGGCGCGAGCTGCCACCTCGGGATGGGCCCGCGGCCCATTAG
>F0OV55004IBKKB
ATCAGACACGAGAGTTTGATCCTGGCTCAGGACGAACGCTGGCGGCGTGCCTAATACATGCAAGTCGAGCGGGGCTGTCTGCGTGAGGCCTTCGGGCGGATCGCAGGGAGCCCAGCGGCGAACGGGTGCGTAACACGTGGGCAACCTGCCCCGAGGACCGGGATAACTCCGGGAAACCGGAGCTAATACCGGATAGGACGGCGGACCGCATGGTCCGCCGTGGAAAGGCGGCGCGAGCTGCCACCTCGGGATGGGCCCGCGGCCCATTAG
>F0OV55004IHEGX
ATCAGACACGAGAGTTTGATCCTGGCTCAGAACGAACGCTGGCGGCATGCCTAACACATGCAAGTCGAACGAGACCTTCGGGTCTAGTGGCGCACGGGTGCGTAACACGTGGGAATCTGCCCTTCGGTTCGGAATAACTGAGAGAAATTTCAGCTAATACCGGATGACGACGTAGGTCCAAAGATTTATCGCCGAGGGATGAGCCCGCGTAGGATTAGGTAGTTGGTGGGGTAATGGCCTACCAAGCCGACGATCCTTAGCTGGT
>F0OV55004JFPHC
ATCAGACACGAGAGTTTGATCCTGGCTCAGATTGAACGCTGGCGGAATGCTTTACACATGCAAGTCGAACGGCAGCACGGGGGCAACCCTGGCGGCGAGTGGCGAACGGGTGAGTAATACATCGGAACGTGCCCAGTCGTGGGGGATAACTACGCGAAAGCGTAGCTAATACCGCATACGATCTAAGGATGAAAGCGGGGGACCGTAAGGCCTCGCGCGATTGGAGCGGCCGATGGCAGGTTAGGTAGTTGGTGGGGTAAAGGCT
>F0OV55004H6KJT
ATCAGACACGAGAGTTTGATCCTGGCTCAGATTGAACGCTGGCGGAATGCTTTACACATGCAAGTCGGGCGGCAGCATGGACTTCGGTCTGATGGCGAGCGGCGAACGGGTGAGTAATGCATCGGAACGTACCCAGTCGTGGGGGATAACTACGCGAAAGCGTAGCTAATACCGCATAAGGTCCTCGGAGGTTCGCCGAAGAGGAGGAAAGAGGGGCAACTCTCGCCGACAGATCGGCCCGCGTCCCATCAG
>F0OV55004I5YDC
ATCAGACACGAGAGTTTGATCCTGGCTCAGAGTGAACGCTGGCGGCGTGCTTAACACATGCAAGTCGAACGAGAACGGGACATAGCTTGCTATGTTTGTCAGCTAAGTGGCGGACGGGTGAGTAATGTATAGCTAATGTACCCCTTGGAGGGGGATAACAGTTGGAAACGGCTGCTAATACCCCATACTCCTTCTACCTTAATGGTAGTTGGGAAATGTTTTTTCGCCAAGGGATCGGGCTATATGGTATCAGTTAGTTGGTGAGG
>F0OV55004JHU3O
ATCAGACACGAGAGTTTGATCCTGGCTCAGGATGAACGCTGGCGGCGTGCTTAACACATGCAAGTCGAACGAGAAGTAAAGGAACGGACACTTCGGTGGAAGGGATTTTACGGAAAGTGGCAGACGGGTGAGTAACACGTAGGCAACCTACCCACCACACGGGGATAGCCCTGGGAAACCGGGGGTAATACCCGATACCTTTACTGGTCGCATGGCTGGTAAAGAAAGCGATTTAGCGGTGGTGGATGGGCCTGCGGCCCATCAGCTAGTTGGCGGGGTAACG
>F0OV55004I78UT
ATCAGACACGAGAGTTTGATCCTGGCTCAGGACAAACGCTGGCGGCGTGCCTAACACATGCAAGTCGAGCGATGAAGTCTTTGCTTGCAAAGACGGATTAGTGGCGCACGGGTGAGTAATGTATAGCTAACCTGCCCTTTAGTGGGGGACAACAGTTGGAAACGACTGCTAATACCCCATACTCCTTTTTACTCTAAGGTAAATTGGGAAAGATTTATTGCTAAAGGATGGGGCTGTATCGTATCAGCTAGTTGGTGAGGTAA
>F0OV55004IPN0X
ATCAGACACGAGAGTTTGATCCTGGCTCAGGATGAACGCTGGCGGCGTGGATTAGGCATGCAAGTCGAACGAGAAAGTGAAATTTATTTCGCGAGTAAAGTGGCGAACGGGTGAGTAACGCGTGGGAAACCTACCCTTGAGTGGGGGATAACATTTCTAACGGAATGCTAATACCGCATAATATTCTCTGGCGCATGTCAGGGAATCGAAGGTGGCCTCTACTTGTAAGCCATCGCTTAAGGATGGTCCCGCGTCCAATTAG
>F0OV55004JEEWV
ATCAGACACGAGAGTTTGATCCTGGCTCAGGACGAACGCTGGCGGCGTGCCTAACACATGCAAGTCTACTCAGCAATGGGTGGCGAACGGGTGAGTAACGCGTAGACAATCTGCCCTTTAATCACGGATAACCTAGTGAAAACTGGACTAACACGGGATGTGGTCGCGATATGGCATCATATGCGATCAAAGACGTAGTCGTTAAAGGAGGAGTCTGCGTAACATTAGCTGGTTGGTAAGGTAACGGCTTACCAAGG
>F0OV55004I2CB3
ATCAGACACGAGAGTTTGATCCTGGCTCAGGATGAACGCTAGCGACAGGCCTAACACATGCAAGTCGAGGGGTAACATGAGAGCTTGCTCTTGATGACGAACGGCGCACGGGTGAGTAACGCGTATGCAACCTTCCTTTAACAGGAGAATAGCCCCCGGAAACGGGGATTAATGCTCCATAGCAATTATTTGCCACCTGACAGATAATTTAAAGTTCCGACGGTTAAAGATGGGCATGCGTGACATTAGCCAGG
>F0OV55004IDJK7
ATCAGACACGAGAGTTTGATCCTGGCTCAGAACGAACGCTGGCGGCAGGCCTAACACATGCAAGTCGAGCGAAGCCTTCGGGCTTAGCGGCGGACGGGTGAGTAACGCGTGGGAATATGCCTCCGGGTGCGGAACAACAACTGGAAACGGTTGCTAATACCGCATGATGTCTACGGACCAAAGATTTATCGCCCAGAGATTGGCCCGCGTTGGATTAGGTAGTTGGTGAGGTCATGGCTCACCAAGCCGACGATCCA
>F0OV55004H5YUA
ATCAGACACGAGAGTTTGATCCTGGCTCAGGATGAACGCTAGCGGGAGGCCTAACACATGCAAGTCGAACGGGATTGAGAGCTTGCTCTCATGAGAGTGGCGCACGGGTGAGTAACGCGTATGCAACCTGCCCTTGACAGGGGGATAGCCCGGAGAAATCCGGATTAATACCCCATGGTATTTAAGTTCCGCATGGGATTTAAATTAAAGATTTATCGGTCAGGGATGGGCATGCGTGACATTAGCTAGTTGGG
>F0OV55004IC618
ATCAGACACGAGAGTTTGATCCTGGCTCAGGATGAACGCTAGCGGCAGGCCTAACACATGCAAGTCGAGGGGTAACGATGGCTTCGGCCAGGCGACGACCGGCGCACGGGTGAGTAACGCGTTTGTAACCTACCTCTAACTGGAGAATAGCCCGAAGAAATTCGGATTAATACTCCATATGGCTATGATTTGGCATCTTTTTATAGTCAAAGCTCCGGCGGTTAGAGATGGGCATGCGTGACATTAGTTAGTTGGTG
>F0OV55004INFFX
ATCAGACACGAGAGTTTGATCCTGGCTCAGATTGAACGCTGGCGGCATGGCTAAAACATGCAAGTCGAGCGAGAAAGTGGAGCAATCCATGAGTACAGCGGCGAAAGGGTGAGTAATGCGTTCCTACGTACCTCGAGGTCGGGGATAGCCAGGGGAAACTCTGGGTAATACCCGATGTGATCGAGAGATCAAAGGCTTGCCGCCTTGAGAGCGGGGAACGTCCTATCAGGTAGTTGGTGAGGTAACGGCTC
>F0OV55004I5BOL
ATCAGACACGAGAGTTTGATCCTGGCTCAGGATGAACGCTAGCGACAGGCCTAACACATGCAAGTCGAACGGGATTTATCCTTCGGGGTAATGAGAGTGGCGCACGGGTGAGTAACGCGTATGCAACCTACCTGTAACTGGGGAATAGCTCCCTGAAAGGGGAATTAACACCGCATAAGACCACACTTTCGCATGGAAGAGTGGTAAAATATTTATAGGTTACAGATGGGCATGCGTGACATTAGTTTGTTGGTGAGGTAACGG
>F0OV55004IH06L
ATCAGACACGAGAGTTTGATCCTGGCTCAGGACGAACGCTGGCGGCGTGCCTAATACATGCAAGTCGAGCGGACCGATGGGAGCTTGCTCCTTTAGGTTAGCGGCGGACGGGTGAGTAACACGTGGGCAACCTGCCCTGCAGACTGGGATAACTTCGGGAAACCGGAGCTAATACCGGATAACACCGAAAACCGCATGGTTTTCGGTTGAAAGGCGGCTTTTAGCTGTCACTGCAGGATGGGCCCGCGGCGCATTAGCTAGTTGGTG
>F0OV55004JG8PL
ATCAGACACGAGAGTTTGATCCTGGCTCAGAGTGAACGCTGGCGGCGTGCTTAACACATGCAAGTCGAACGATGAAGTCTTTGCTTGCAAAGACGGATTAGTGGCGCACGGGTGAGTAATGTATAGCTAACCTGCCCTTTAGTGGGGGACAACAGTTGGAAACGACTGCTAATACCCCATACTCCTTTTTACTCTAAGGTAAATTGGGAAAGATTTATTGCTAAAGGATGGGGCTGTATCGTATCAGCTAGTTGGTGAGGTAA
>F0OV55004JLJX3
ATCAGACACGAGAGTTTGATCCTGGCTCAGGACGAACGCTGGCGGCGTGCCTAACACATGCAAGTCGAGCGGGGATGGGGTGGGCAGGTAACTGTTTGGCCTATCCTAGCGGCGGACGGGTGAGTAACGCGTGAGCAACCAACCTTGTACTGGGGGATAACAGCTGGAAACAGCTGCTAATACCGCATAAGACTACGGCGCCGCATGGTGCTGTAGTAAAAGGCGCCTTAAGGCGTCGGTACAAGACGGGCTCGCGACCCA
>F0OV55004H40TS
ATCAGACACGAGAGTTTGATCCTGGCTCAGAACGAACGCTGGCGGCGCGTTTTAAGCATGCAAGTCGCACGGTAAAGGTACTTCGGTATCTCTAGAGTGGCGGACGGGTGAGTAACACGTGGATAACCTACCCTTTGGTTGGGAATAGCTCATGGAAACATGGGGTAATACCGAATACGACCACTTTACCACAAGGTAGAGTGAGGAAAGGCGCTACGGCGCCGCCGAAGGATGGGTCCGCGGTCCATTAGTTAGTTGGTGAGGTAAGAGCTCACCAAGG
>F0OV55004H9FMW
ATCAGACACGAGAGTTTGATCCTGGCTCAGATTGAACGCTGGCGGCATGCTTAACACATGCAAGTCGAACGGTAACAGGCCTTCGGGTGCTGACGAGTGGCGGACGGGTGAGTAATGCATAGGAATCTGCCCAGTAGTGGGGGATAGCCCGGCGAAAGCCGGATTAATACCGCATGAGCCCTACGGGGGAAAGCGGGGGACCTTCGGGCCTCGTGCTACTGGATGAGCCTATGTCCGATTAGCTAGTTGGTGGGGTAAGGG
>F0OV55004H4NV5
ATCAGACACGAGAGTTTGATCCTGGCTCAGGACGAACGCTGGCGGCGTGCCTAATACATGCAAGTCGAACGGAGGTCGCCATGCGGATCTCTTCGGAGAGAAGCGTGGCCATACCTCAGTGGCGAACGGGTGAGTAACACGTGGGTAACCTGCCTGTAAGTCGGGGATAACTGCGGGAAACCGCAGCTAATACCGGATAAGTCGGGAGGTTCGCATGAACCTTTCGGTAAAGGAGCTACGGTTCCGCTTACAGATGGGCCCGCGGCG
>F0OV55004IFI7B
ATCAGACACGAGAGTTTGATCCTGGCTCAGAACGAACGCTGGCGGCATGCCTAACACATGCAAGTCGAACGAGACCTTCGGGTCTAGTGGCGCACGGGTGCGTAACGCGTGGGAATCTGCCCTTGGGTTCGGAATAACAGTTAGAAATGACTGCTAATACCGAATGATGTCTTCGGACCAAAGATTTATCGCCCAGGGATGAGCCCGCGTCGGATTAGCTTGTTGGTGAGGTAAAGGCTCACCAAGGCGACGATCCGTAG
>F0OV55004IGZRZ
ATCAGACACGAGAGTTTGATCCTGGCTCAGGACGAACGCTGGCGGCGTGCCTAGTACATGCAAGTCGAGCGAGCCCTTCGGGGCTAGCGGCGGACGGGTGAGTAACACGTGGGCAACCTGCCTGCAAGACTGGGATAACTCCGGGAAACCGGGGCTAATACCGGATAACACCGAAAACCGCATGGTTTTCGGTTGAAAGGCGGCTTTTAGCTGTCACTGCAGGATGGGCCCGCGGCGCATTAGCTAGTTGGTGAGGTAACGGCTCACCAAGG
>F0OV55004IA7O0
ATCAGACACGAGAGTTTGATCCTGGCTCAGAACGAACGCTGGCGGCGTGCTTAACACATGCAAGTCGAACGCGAAAGGGACTTCGGTCCTGAGTAAAGTGGCGCACGGGTGAGTAACACGTGGATAATCTGCCTGATGATCTGGGATAACACTTCGAAAGGAGTGCTAATACCAGATAAGCCCACAGCATCTTCGGATGCAGCGGGAAAAGGGGGCCTCTTCATGAAAGCTTCTGTCATTAG
>F0OV55004IHOU2
ATCAGACACGAGAGTTTGATCCTGGCTCAGGACGAACGCTGGCGGCGTGCCTAATACATGCAAGTCGAGCGGGGCTTTCTGCGTGAGGCCTTCGGGCGGATCGCAGGGAGCCCAGCGGCGAACGGTGCGTAACACGTGGGCAACCTGCCCCGAGGACCGGGATAACTCCGGGAAACCGGAGCTAATACCGGATAGGACGGCGGACCGCATGGTCCGCCGTGGAAAGGCGGCGCAAGCTGCCACCTCGGGATGGGCCCGCGGCCCATTAG
>F0OV55004IIG0K
ATCAGACACGAGAGTTTGATCCTGGCTCAGATTGAACGCTGGCGGCATGCCTAACACATGCAAGTCGAACGGTAACAGGCCTTCGGGCGCTGACGAGTGGCGGACGGGTGAGTAATGCATAGGAATCTGCCCAGTAGTGGGGGACAACTACCGGAAACGGTAGCTAATACCGCATACGCCCTACGGGGGAAAGTGGGGGACCTTCGGGCCTCACGCTATTGGATGAGCCTATGTCAGATTAGCTAGTTGGTGGGGTAAAGGCCT
>F0OV55004IFJX6
ATCAGACACGAGAGTTTGATCCTGGCTCAGAGCGAACGCTGGCGGCAGGCTTAACACATGCAAGTCGAGCGGGCGTAGCAATACGTCAGCGGCAGACGGGTGAGTAACGCGTGGGAACGTACCTTTTGGTTCGGAACAACACAGGGAAACTTGTGCTAATACCGGATAAGCCCTTACGGGGAAAGATTTATCGCCGAAAGATCGGCCCGCGTCTGATTAGCTAGTTGGTGAGGTAACGGCTCACCAAGGCGACGAT
>F0OV55004H233E
ATCAGACACGAGAGTTTGATCCTGGCTCAGGACGAACGCTGGCGGCGCGCCTAACACATGCAAGTCGAGCGAAGAGGCCCCTTCGGGGGTACTTCAGCGGCGAACGGGTGAGTAACACGTGGGTTATCTGCCCCTGAGTCCGGAACAACCGTTGGAAACGACGGCTAATACCGGATGCGGCCACGGCCAAAGCCTTCGGGCGCTCAGGGATGAGCCCGCGGCGGATTAGGTAGTTGGTGAGGTAACGGCTCACCAAGCCGACGATCCGTAG
>F0OV55004IIYBY
ATCAGACACGAGAGTTTGATCCTGGCTCAGAATGAACGCTGGCGGCGTGCCTAACACATGCAAGTCGCACGAGAACGCTTCAGCTTGCTGAAGCTAGTAAAGTGGCGCACGGGTGAGTATCGCGTGGGTAATCTATCCTTGAATCGGGGATAACGTTGCGAAAGCGACGCTAATACCGGATAACATCCCTTGGACCCTGGTCTTGGGGATCAAAGGTGGCCTCTCCATGGAAGCTACTGTTTGAGGGGGAGCCCG
>F0OV55004JLGMT
ATCAGACACGAGAGTTTGATCCTGGCTCAGATTGAACGCTGGCGGCAGGCCTAACACATGCAAGTCGAGCGGTAACAGATCCAGCTTGCTGGATGCTGACGAGCGGCGGACGGGTGAGTAATGCATAGGAATCTGCCCGATAGTGGGGGATAACCTGGGGAAACCCAGGCTAATACCGCATACGTCCTACGGGAGAAAGGGGGCTCCGGCTCCCGCTATGGGATGAGCCTATGTCGGATTAGCTAGTTGG
>F0OV55004I7CI6
ATCAGACACGAGAGTTTGATCCTGGCTCAGGACGAACGCTGGCGGCGTGGATTAGGCATGCAAGTCGGACGAGAAAGTTGCCTTCGGGCGATGAGTACAGTGGCGGACGGGTGAGTAACGCGTAGATCATCTACCTTTAAGTTGGGGACAACTCAGGGAAACCTGAGCTAATACCGAATGTGGCTGCAAAGCTAAAGGGGGCTTTTAGCTCCCGCTTAGAGATGAGTCTGCGTCCAATTAGTTAGATGTTGGGGTAATGG
>F0OV55004IBE0G
ATCAGACACGAGAGTTTGATCCTGGCTCAGGATGAACGCTGGCGGCGTGCTTAACACATGCAAGTCGAGCGCGATGTTGTGGAAACTCCTATGGGAGGCAGC
>F0OV55004IZAF5
ATCAGACACGAGAGTTTGATCCTGGCTCAGGATGAACGCTAGCGACAGGCCTAACACATGCAAGTCGAACGGGATTTATCCTTCGGGGTAATGAGAGTGGCGCACGGGTGAGTAACGCGTATGCAACCTACCTGTAACTGGGGAATAGCTCCCTGAAAGGGGAATTAACACCGCATAAGACCACACTTTCGCATGGAAGAGTGGTAAAATATTTATAGGTTACAGATGGGCATGCGTGACATTAGTTTGTTGGTGAGGTAACGG
>F0OV55004IGQAA
ATCAGACACGAGAGTTTGATCCTGGCTCAGGATGAACGCTAGCGGCAGGCCTAACACATGCAAGTCGAGGGTAACGATGGCTTCGGCCAGGCGACGACCGGCGCACGGGTGAGTATCGCGTTTGTAACCTACCTTTAACTGGAGAATAGCCCGAAGAAATTCGGATTAATACTCCATAAAGCTATGATTCGGCATCTTTTATAGTTAAAGCTCCGGCGGTTAGAGACGGGCATGCGTGACATTAGTTAGTTGGTGAGGTAATGG
>F0OV55004JQ9DO
ATCAGACACGAGAGTTTGATCCTGGCTCAGGACGAACGCTGGCGGCGTGCCTAATACATGCAAGTCGAGCGGGGCTTTCTGCGTGAGGCCTTCGGGCGGATCGCAGGGAGCCCAGCGGCGAACGGGTGAGTAACACGTGGGCAACCTGCCCTGCAGACTGGGATAACTTCGGGAAACCGGAGCTAATACCGGATAACACCGAAAACCGCATGGTTTTCGGTTGAAAGGCGGCATTAGCTGTCACTGCAGGATGAGCCCGCGG
>F0OV55004IR2RA
ATCAGACACGAGAGTTTGATCCTGGCTCAGGATGAACGCTGGCGGCGTGCCTAATACATGCAAGTCGAACGCACCATTTCGGTGGTGAGTGGCGAACGGGTGAGTAACACGTAGATAACCTGCCCTTAAGACGAGGATAACCATTGGAAACGATGGCTAAGACTGGATAGGAATATTAGAGGCATCTCTGATATTTTAAAAGACCTAGCAATAGGTATGCTTAAGGAGGGGTCTGCGGCGCATTAGTTAGTTGGTGGGG
>F0OV55004IHNYV
ATCAGACACGAGAGTTTGATCCTGGCTCAGGATAAACGCTGGCGGCATGCCTAATATATGCAAGTCGAACGGATCAGCTTAGGCTGGTTAGTGGCGAACGGGTGAGTAACACGTAAGTAACCCAACCTTCAGACGAGGATAACTGCTGGAAACGGTAGCTAATACTGGATAGGATTATCGATAGGATGATTGATAATTTAAAGGCGCTTTCGGGCGGTACTGGAGGAGGGGCTTGCGGCGCATTAGATAGTTGGTGAGG
>F0OV55004IPBPT
ATCAGACACGAGAGTTTGATCCTGGCTCAGATTGAGCGCTGGCGGCATGCTTAACACGTGCAAGTCGAACGGAAACGATGGTAGCTTGCTACCAGGCGCCGAGTGGCGGACGGGTGAGTAATGCATGGGAATCTGCCTATCAGTGGGGGATAACTTGGGGAAACTCAAGCTAATACCGCATATTCTCTGAGGAGGAAAGGCTTCGGCCGCTGATAGATGAGCCCATGTCGGATTAG
>F0OV55004IX9E7
ATCAGACACGAGAGTTTGATCCTGGCTCAGGATGAACGCTGGCGGCGTGCCTAACACATGCAAGTCGAGCGGAGATTACGAGGAGTACTTGTACAAATTGTAATCTTAGCGGCGGACGGGTGAGTAACACGTGAGGAACCTGCCCTTGAGTGGGGAATAACACCGAGAAATGGGTGCTAATACCGCATAATGTCTTGGAAGCGCATGCTTTCGGGACCAAAGGATTTATTCGCTTAAGGATGGACTCGCGTCCGATTAGG
>F0OV55004H5GT4
ATCAGACACGAGAGTTTGATCCTGGCTCAGGATGAACGCTGGCGGCATGCCTAACACATGCAAGTCGAACGGGAAGGTATCCTTCGGGGTACTGGAGAGTGGCGAACGGGTGAGTAACACGTAGACGACCTGCCCTGGAGAGGGGGATAACTGTTGGAAACGGCAGCTAATACCCCGTAGGCTCGATGCGGAAGTATTGAGTGAGAAGTTCCGGCGCTCCGGGAGGGGTCTGCGGCCTATCAGCTAGTTGGTGGGGTAGAGGCCT
>F0OV55004IRZ4B
ATCAGACACGAGAGTTTGATCCTGGCTCAGGACGAACGCTGGCGGCGTGCTTAACACATGCAAGTCGTGCGGAAAGGCCCTTTTCGGAGGGTGCTCGAGCGGCGAACGGGTGAGTAACACGTGAGTAACCTGCCTTTGGCTTTGGGATAAGCCCGGGAAACCGGAGCTAATACCGGATAATTCTTTCTACACATGTAGAAAAGGCTAAAAGACGGTTACGCTGTCTACGTTATAGAGTGGGCCCGCGGCGCATTAGCTAGTTGGTGAGGTAACGGCT
>F0OV55004ID5IE
ATCAGACACGAGAGTTTGATCCTGGCTCAGAATGAACGCTGGCGGCGTGCTTAACACATGCAAGTCGAACGAGAAAGGGATTGCTTGCAGTCCCGAGTAGAGTGGCGCACGGGTGAGTAACACGTAGATAATCTGCCTTCAAGCCTGGGATAACTATTCGAAAGGGTAGCTAATACCGGATAAAGTCGATCTACACAAGTAGATTGATGAAAGATTGCCTCTTCTTGAAAGCAATTGTTTGGAG
>F0OV55004IAYTF
ATCAGACACGAGAGTTTGATCCTGGCTCAGGACGAACGCTGGCGGCGTGCTTAACACATGCAAGTGGAGCGACGAACCAGGCTTCGGCCTGGGGCAAAGCCGCGAACGGGTGAGTAACACGTGGGCAACCTGCCCCGAAGACCGGGACAACCCGAGGAAACTCGGGCTAATACCGGATGTGGTCGCCTTTCATAAGAGGAGTGAGCAAAGGGAGCTTCGGCCCCCGCTTCGGGATGGGCCCGCGGCCCATTAGCTTGTTGGTGAGGTAACGGCTC
>F0OV55004H4X98
ATCAGACACGAGAGTTTGATCCTGGCTCAGGATGAACGCTAGCGGCAGGCCTAACACATGCAAGTCGTACGGTAACAGGGAAAAGCTTGCTTTTCCGCTGACGAGTGGCGCACGGGTGCGCAACGCGTATAGAACCTACCCTGTACAGGGGGATAGCCCATGGAAACGTGGATTAATACCCCGTGGAGACTTAAAGTGGCATCACTTTTAGTTTAAAGTTTCGGCGGTACGGGATGGCTATGCGTCCCATTAGTTAGTAGGTGAGGTAACGGCT
>F0OV55004JGUER
ATCAGACACGAGAGTTTGATCCTGGCTCAGAATGAACGCTGGCGGCGTGCCTAATACATGCAAGTCGAGCGGGGCTTTCTGCGTGAGGCCTTCGGGCGGATCGCAGGGAGCCCAGCGGCGAACGGGTGCGTAACACGTGGGCAACCTGCCCCGAGGACCGGGATAACTCCGGGAAACCGGAGCTAATACCGGATAGGACGGCGGACCGCATGGTCCGCCGTGGAAAGGCGGCGCGAGCTGCCACCTCGGGATGGGCCCGCGGCCCATTAG
>F0OV55004JFHJ3
ATCAGACACGAGAGTTTGATCCTGGCTCAGGACGAACGCTGGCGGCGTGCCTAATACATGCAAGTCGAGCGGACCGAAGGAGCTTGCTCCTTTAGGTTAGCGGCGGACGGGTGAGTAACACGTGGGCAACCTGCCCTGCAGACCTGGGATAACGTTCGGGAAACCGGAGCTAATACCGGATAACACCGAAAACCGCATGGTTTTCGGTTGAAAGGCGGCATTAGCTGTCACTGCAGGATGGGGCCCGCGGGCGCATTAGCTAGTTGGTG
>F0OV55004I201C
ATCAGACACGAGAGTTTGATCCTGGCTCAGGACGAACGCTGGCGGCGTGCCTAACACATGCAAGTCGAGCGATATAGCGGCGAACGGGTGAGTAACACGTTGGAACCTGCCTCGAACTCAGGGATAGCCATCCGAAAGGATGATTAATACCGGATAGTCCCGAAAGGGTAAAGATTTTTCGGTTCGAGAGGGGCCTGCGGCCTATCAGCTAGTTGGTAAGGTAATGGCTTACCAAGGCTATGACGGGTAACTGGTGTGAGAGCA
>F0OV55004IGTAL
ATCAGACACGAGAGTTTGATCCTGGCTCAGGATGAACGCTGGCGGCGTGCCTAATACATGCAAGTCGAACGCACCATTTCGGTGGTGAGTGGCGAACGGGTGAGTAACACGTGGGCAACCTGCCTGTAAGACAGGGATAACATCGAGAAATCGGTGCTAATACCGGATAATAAAAAGAACTGCATGGTTCTTTTTTGAAAGATGGTTTCGGCTATCACTTACAGATGGGCCCGCGGCGCATTAGCTAGTTGGTGGGTAACGG
>F0OV55004JE0XY
ATCAGACACGAGAGTTTGATCCTGGCTCAGGATGAACGCTGGCGGCGTGCCTAATACATGCAAGTCGAACGCACCATTTCGGTGGTGAGTGGCGAACGGGTGAGTAACACGTAGATAACCTGCCCTTAAGACGAGGATAACCATTGGAAACGATGGCTAAGACTGGATAGGAATATTAGAGGCATCTCTGATATTTTAAAAGACCTAGCAATAGGTATGCTTAAGGAGGGGTCTGCGGCGCATTAGTTAGTTGGTGGGG
>F0OV55004H37OJ
ATCAGACACGAGAGTTTGATCCTGGCTCAGATTGAACGCTGGCGGCATGCCTAACACATGCAAGTCGAACGTGAATCGACCTTCGGGTCGAGGAAAGTGGCGCACGGGTGAGTAACACGTGGATAATCTACCCAATGATCCGGGATAACACTTCGAAAGGGTGCTAATACCTGATAAGCCCACGGGCTCTTCGGAGCTTGCGGGAAAAGGTGGGGAACCTTCGGGTCCTGCCGTCACTGGATGAGTCCGCGTCCCATTAG
>F0OV55004IVDA6
ATCAGACACGAGAGTTTGATCCTGGCTCAGAACGAACGCTGGCGGCGTGCCTAACACATGCAAGTTGAACGGTGTATAATTTGTAGCAATACAGATTATACATAGTGGCGGACGGGTGAGTAACACGTAGGTAACCTACCCTTAAGCTGGGGACAACTCAGGGAAACTTGAGCTAATACCCGATAAGACTACGGGCTGGGAGGCTTGTAGTAAAAGGAGCAATTCACTTAAGGATGGGCCTGCGGCCTATCAGGTAGTTGGCGGGGTAACG
>F0OV55004I0QNM
ATCAGACACGAGAGTTTGATCCTGGCTCAGAACTAACGCTAGCGGCGTGCCTAACACATGCAAGTCTTACGAGAAAGTCCCGTTCGCGGGATGAGTAAAGTGGCGCACGGGTGAGTAACACGTGGATAATCTACCCTTTAGTTGGGAATAACTCATCGAAAGATGGGATAATACGCGATGATGCTTGTCTGTTACGACGGATAAGCCAAAGGTGGCCTCTCTATAGAAGCTACCGCTGGGAGTGAGTCGTCGC
>F0OV55004I6TYH
ATCAGACACGAGAGTTTGATCCTGGCTCAGGACGAACGCTGGCGGCGTGCCTAATACATGCAAGTCGAACGGAGGTCGCCATGCGGATCTCTTCGGAGAGAAGCGTGGCCATACCTCAGTGGCGAACGGGTGAGTAACACGTGGGTAACCTGCCTGTAAGTCGGGGATAACTCCGGGAAACCGGAGCTAATACCGGATAGGACGGCGGACCGCATGGTCCGCCGTGGAAAGGCGGCGCAAGCTGCCACCTCGGGATGGGCCCGCGG
>F0OV55004IG8OT
ATCAGACACGAGAGTTTGATCCTGGCTCAGAGTGAACGCTGGCGGCGTGCCTAACACATGCAAGTCGAACGAGAAAGCACCTTCGGGTGCAAGTAGAGTGGCAGACGGGTGAGTAATGCATAGGTAATCTACCTTCGAGTGGGGGATAACTTATCGAAAGGTAAGCTAATCCCGCATAACGTCGTGATGTATAAGCATTGCGAACAAAGGAGGGGATCCTTCGGGACCTTTCGCTTGAGGATGAGCCTATGT
>F0OV55004JTV3R
ATCAGACACGAGAGTTTGATCCTGGCTCAGGACGAACGCTGGCGGCGTGCCTAACACATGCAAGTCAAAGGAAAGCGGCTTCGGCCGGGAGTACTTGGCGCAAGGGTGAGTAAGGCATAGGTAATCTGCCCTTTGGACTGGGATAACCTCGAGAAATCGAGGACAATACCAGATGATGCAGCGGGACCGCATGGTCATGTTGTTAAAGATTTATCGCCAAGGGATGAGCCTATGTTCCATCAGGTAGTTGGG
>F0OV55004H4J7H
ATCAGACACGAGAGTTTGATCCTGGCTCAGGACGAACGCTGGCGGCGTGCCTAATACATGCAAGTCGAGCGCGGGAAGCTTTTTGAAGCCTTCGGGTGGACGAAAGTGGAACGAGCGGCGAACGGGTGAGTAACACGTGGGCAACCTGCCTGTAAGACCGGGATAACTTCGGGAAACCGAAGCTAATACCGGATAGGATCCGAGACCGCATGGTTTTGGATGGAAAGATGGCTTCGGCTATTGCTTACAGATGGGCCCGCGGCGCATTAG
>F0OV55004IWIRW
ATCAGACACGAGAGTTTGATCCTGGCTCAGATTGAACGCTGGCGGCAGGCCTAACACATGCAAGTCGAGCGGCAGCACGGGGAGCTTGCTCCCTGGTGGCGAGCGGCGGACGGGTGAGTAATGCATAGGAATCTGCCCGGTAGTGGGGGATAACCTGGGGAAACCCAGGCTAATACCGCATACGTCCTACGGGAGAAAGCAGGGGACCTTCGGGCCTTGCGCTATCGGATGAGCCTATGTCGGATTAGCTGGTTGG
>F0OV55004IKKWG
ATCAGACACGAGAGTTTGATCCTGGCTCAGAACGAACGCTGGCGGCGTGCTTAACACATGCAAGTCGTACGAGAAAGTTTCCTTCGGGAGATGAGTAGAGTGGCGCACGGGTGAGTAACACGTGGATAATCTGCCCAATGGACCGGGATAACACTTCGAAAGGGGTGCTAATACCGGATAAGCCCACAGGCTCTTCGGAGCTTGCGGGAAAAGGTGGGGACCTTCGGGCCTGCCGTCATTGGATGAGTCCGCGGCCCATTAG
>F0OV55004H48WA
ATCAGACACGAGAGTTTGATCCTGGCTCAGGATGAACGCTAGCGACAGGCCTAACACATGCAAGTCGAGGGGTAACGATGGTAGCTTGCTACCAGTCGACGACCGGCGCACGGGTGAGTAACGCGTATGCAACCTTCCTTTAACAGGAGAATAGCCCCCGGAAACGGGGATTAATGCTCCATAGCAATTATTTGCCACCTGACAGATAATTTAAAGTTCCGACGGTTAAAGATGGGCATGCGTGACATTAGCCAGTTGGCGGGG
>F0OV55004JT1DW
ATCAGACACGAGAGTTTGATCCTGGCTCAGAACGAACGCTGGCGGCGTGCTTAACACATGCAAGTCGAACGCGAAAGGGGCTTCGGCCCTGAGTAAAGTGGCGCACGGGTGAGTAACACGTGGATAATCTGCCTGATGATCTGGGATAACATTTCGAAAGGAGTGCTAATACCGGATAAGCCCACAGCAACCTCGGTTGCAGCGGGAAAAGGGGGCCTCTTCCTGAAAGCTTCTGTCATCAGATGAGTCCGCGG
>F0OV55004ILKY7
ATCAGACACGAGAGTTTGATCCTGGCTCAGATTGAACGCTGGCGGAATGCTTTACACATGCAAGTCGAACGGCAGCACGGGAGCTTGCTCCTGGTGGCGAGTGGCGAACGGGTGAGTAATGCGTCGGAACGTACCGAGTAATGGGGGATAACGCACCGAAAGGTGTGCTAATACCGCATACGCCCTGAGGGGGAAAGTGGGGGATCGCAAGACCTCACGTTATTCGAGCGGCCGACGTCTGATTAGCTAGTTGGTGGGGTAA
>F0OV55004ICE8C
ATCAGACACGAGAGTTTGATCCTGGCTCAGAATGAACGCTGGCGGCGTGCCTAACGCATGCAAGTCGTACGAGAAAGGGCTTCGGCCCTGAGTAGAGTGGCGCACGGGTGAGTAACGCGTGGGTAATCTACCCTTGGATTTGGGATAACTCTGCGAAAGTGGAGCTAATACCGGATAGTCTGGCTTTAAATAAGAAGTCGGTAAAGGATGCCTCTGCATATGCATTCGTCCGAGGATGAGCCCGCGT
>F0OV55004H367Y
ATCAGACACGAGAGTTTGATCCTGGCTCAGGATGAACGCTAGCGGTGCGCCTAACACATGCAAGTCGAGCGATATAGCGGCGAACGGGTAAGTAACACGTTGGAACCTGCCTCGAACTCAGGGATAGCCATCCGAAAGGATGATTAATACCGGATAGTCCCGAAAGGGTAAAGATTTTTCGGTTCGGGAGGGGCCTGCGGCCTATCAGCTAGTTGGTAAGGTAATGGCTTACCAAGGCTATGACGGGTAACTGGTGTGAGAGC
>F0OV55004ICD59
ATCAGACACGAGAGTTTGATCCTGGCTCAGGACGAACGCTGGCGGCGTGCCTAACACATGCAAGTCTACTCAGCAATGGGTGGCGAACGGGTGAGTAACGCGTAGATAATCTGCCCTTTAATCACGGATAACCTAGTGAAAACTGGACTAACACGGGATGTGGTCGCGATATGGCATCATATGCGATCAAAGACGTAGTCGTTAAAGGAGGAGTCTGCGTAACATTAGCTAGTTGGTAAGGTAACGGCTTACCAAGG
>F0OV55004ICKYU
ATCAGACACGAGAGTTTGATCCTGGCTCAGAATGAACGCTGGCGGCGTGCTTAACACATGCAAGTCGAACGAGAAAGGGATTGCTTGCAATCCTGAGTAGAGTGGCGCACGGGTGAGTAACACGTAGATAATCTACCTTCAAGCCCGGGATAACCCTTCGAAAGGATGGCTAATACCGGATGCAGTTTCAGCACACAAGTGCTGAGATGAAAGATTGCCTCTTCTTGAAAGCAATTGTTTGGAG
>F0OV55004JFL3D
ATCAGACACGAGAGTTTGATCCTGGCTCAGGACGAACGCTGGCGGCGTGGATTAGGCATGCAAGTCGAACGGTAGTACCCCTTCGGGGGTATGAGAGTGGCGAACGGGTGAGTAACGCGTAGGTGATCTACCTTCAGATGGGGGACAACTCAGGGAAACTTGGGCTAATACCGCATGTGGCTGTAAAGCTAAAGCCGGCCTCTATTTATAAGCTGGTGTCTGGAGATGAGCCTGCGTCTGATTAGCTAGTTGGTGGGGTAACGG
>F0OV55004IXNEY
ATCAGACACGAGAGTTTGATCCTGGCTCAGGATGAACGCTGGCGGTGTGCCTTAAGCATGCAAGTCGAACGAGTTTAATAGCAATATTAAGCTAGTGGCAGACGGGTGAGTAACGCGTAGGAATCTACCTTGAAATGGGGAATAGCCAGCCGAAAGGTTGGGTAATACCGCATGATATCGCAAGATTAAAGGCCTTCACTGGCCGTTTCAAGAGGAGCCTGCGTCCTATCAGCTAGTTGGTGAGATAATAG
>F0OV55004ICWPK
ATCAGACACGAGAGTTTGATCCTGGCTCAGAATGAACGCTGGCGGCGTGCTTAACACATGCAAGTCGTGCGCGAAGGTGGCTTCGGCCACCGGAGAGCGGCGAACGGGTGAGTAACACGTGGGTAATCTGCCTAGGGGTGGGGGATAACCTGGGGAAACCCGGGCTAATACCGCATCCGTTGTCGGGACGAGAGTCCTGCCAAGAAAGCTGGCCTCTGCTTGCAAGCTAGCGCCCCTAGAGGAGCCCGCGGCTGATTAG
>F0OV55004JRJKE
ATCAGACACGAGAGTTTGATCCTGGCTCAGGATGAACGCTGGCGGCGTGCTTAACACATGCAAGTCGAGCGCGATGTTGTGGAAACTCCTACGGGAGGCAGC
>F0OV55004I29MJ
ATCAGACACGAGAGTTTGATCCTGGCTCAGGATGAACGCTAGCGGGAGGCCTAACACATGCAAGTCGAGCGGGAACCCCTTTCGGGGGGTGAGAGCGGCGCACGGGTGAGTAACGCGTATGCAACCTGCCTTTAACAGGGGGATAGCCCGGGGAAACCCGGATTAATACCCCATAACATTATTGAATGGCATCATTTAATAATTAAAGCTCCGGCGGTTAAAGATGGGCATGCGTGACATTAGATTGTTGGCGGGGTAACGGCCCACCAAGT
>F0OV55004IG42V
ATCAGACACGAGAGTTTGATCCTGGCTCAGATTGAACGCTGGCGGCATGCTTAACACATGCAAGTCGAACGGCAGCGGGACCTAGCTTGCTAGGTTGCCGGCGAGTGGCGGACGGGTGAGTAATGCATAGGAATCTGCCCGGTAGTGGGGGATAACGTGGGGAAACTCACGCTAATACCGCATACGACCTACGGGTGAAAGAGGGGGATCTTCGCACCTCTTGCTATCGGATGAGCCTATGTCCTATCAG
>F0OV55004IQ714
ATCAGACACGAGAGTTTGATCCTGGCTCAGGATGAACGCTAGCGGTGCGCCTAACACATGCAAGTCGAGCGATATAGCGGCGAACGGGTGAGTAACACGTTGGAACCTGCCTCGAACTCAGGGATAGCCATCCGAAAGGATGATTAATACCGGATAGTCCCGAAAGGGTAAAGATTTTTCGGTTCGAGAGGGGCCTGCGGCCTATCAGCTAGTTGGTAAGGTAATGGCTTACCAAGGCTATGACGGGTAACTGGTGTGAGAG
>F0OV55004IR23I
ATCAGACACGAGAGTTTGATCCTGGCTCAGAACGAACGCTGGCGGCAGGCTTAACACATGCAAGTCGAGCGAGGACTTCGGTCCTAGCGGCGGACGGGTGAGTAACGCGTGGGAACGTGCCCTTTGCTACGGGATAGTCCTGGGAAACTGGGTTTAATACCGTATGGTGTCTACGGACTAAAGATTTATCGGCAAAGGATCGGCCCGCGTTGGATTAGGTAGTTGGTGGGGTAATGGCCTACCAAGCCGACGATCCATAGCTGGTTTGAGAGG
>F0OV55004IPMZ1
ATCAGACACGAGAGTTTGATCCTGGCTCAGATTGAACGCTGGCGGCGTGCCTAACACATGCAAGTCGTGCGAGAAAGTTCCCTTCGGGGAGCGAGTAGAGTGGCGCACGGGTGAGTAACACGTGGATAACCTGCCCTAGAGTCTGGGATAACACTTCGAAAGGGTGCTAATACCGGATAAGCCCACGCCTTCTTCGGAAGAAGTGGGAAAAGATTTATTGCTCTAGGATGGGTCCGCGGTCCATTAGCTAGTTGGTGGGGTAATGG
>F0OV55004IVC16
ATCAGACACGAGAGTTTGATCCTGGCTCAGAACGAACGCTGGCGGCAGGCTTAACACATGCAAGTCGAGCGCACCTTCGGGTGAGCGGCAGACGGGTGAGTAACGCGTGGGAATCTACCCATCCCTACGGAATAGCTCCGGGAAACTGGAATTAATACCGTATACGCCCTGCGGGGGAAAGATTTATCGGGGATGGATGAGCCCGCGTTGGATTAGCTAGTTGGTGGGGTAATGGCCTACCAAGGCGACGATCCATAGCTGGT
>F0OV55004IUAEY
ATCAGACACGAGAGTTTGATCCTGGCTCAGATTGAACGCTGGCGGCAGGCCTAACACATGCAAGTCGAGCGGCAGCACGGGGAGCTTGCTCCCTGGTGGCGAGCGGCGGACGGGTGAGTAATGCATAGGAATCTGCCCGGTAGTGGGGGATAACCTGGGGAAACCCAGGCTAATACCGCATACGTCCTACGGGAGAAAGCAGGGGACCTTCGGGCCTTGCGCTATCGGATGAGCCTATGTCGGATTAGCTGGTTGG
>F0OV55004JGD6L
ATCAGACACGAGAGTTTGATCCTGGCTCAGGACGAACGCTGGCGGCGTGCCTAACACATGCAAGTCGAGCGGAGATTTAAGTTTACTTAGATCTTAGCGGCGGACGGGTGAGTAACGCGTGAGTAACCTGCCTTATACAGAGGGATAGCCTTGGGAAACCGGGATTAATACCTCATGACATAGTGCGATCGCATGATGGTGCTATCAAAATGAACGTGGTATAAGATGGACTCGCGTCTGATTAGTTAG
>F0OV55004ISZZC
ATCAGACACGAGAGTTTGATCCTGGCTCAGGACGAACGCTGGCGGCGTGCCTAAGACATGCAAGTCGAGCGGGGGGATTGGGGGTTTTCCCTGGTCTCCTGAGCGGCGGACGGGTGAGTAACACGTGGGTAACCTGCCCGGCAGTGGGGGATAACCCTGGGAAACTGGGGCTAATACCGCATACGGTCCGAGCCTCGCATGGGGCTTGGAAGAAAGGCCGTCCGATGGGGCGGTCGCTGCCGGAGGGGCCCGCGGCCCATCAGGTAGTTGGTGGGGTAACGGCCCACCAAG
>F0OV55004I5IH4
ATCAGACACGAGAGTTTGATCCTGGCTCAGAACGAACGCTGGCGGCAGGCTTAACACATGCAAGTCGAACGCCCTCGTTCGGAGGGAGTGGCAGACGGGTGAGTAACGCGTGGGAACCTACCTGATAGTACGGAACAACTGAGGGAAACTTCAGCTAATACCGTATACGCCCTACGGGGGAAAGATTTATCGCTATCAGATGGGCCCGCGTTGGATTAGCTAGTTGGTGGGTAATGGCCTACCAAGGCGACGATCCCATAGCTGGT
>F0OV55004IM58D
ATCAGACACGAGAGTTTGATCCTGGCTCAGAACGAACGCTGGCGGCAGGCCTAACACATGCAGGTCGAACGAACCCTTCGGGGTGAGTGGCGCACGGGTGAGTAACACGTGGGAACCTGCCCTGGAGTACGGAATAACCATTGGAAACGATGGCTAATACCGTATACGCCCTACGGGGGAAAGTTTTAACGCTCCAGGATGGGCCCGCGCCCGATTAGGTAGTTGGTGTGGTAACGGCGCACCAAGCCGACGATCGGTAGCTGGTCTGAGAGG
>F0OV55004H7310
ATCAGACACGAGAGTTTGATCCTGGCTCAGAACGAACGCTGGCGGCGTGCTTAACACATGCAAGTCGTACGAGAAAGTTTCCTTCGGGAGATGAGTAGAGTGGCGCACGGGTGAGTAACACGTGGATAATCTGCCCAATGGACCGGGATAACACTTCGAAAGGGGTGCTAATACCGGATAAGCCCACAGGCTCTTCGGAGCTTGCGGGAAAAGGTGGGGACCTTCGGGCCTGCCGTCATTGGATGAGTCCGCGGCCCATTAGCTAGG
>F0OV55004JGYSI
ATCAGACACGAGAGTTTGATCCTGGCTCAGGACGAACGCTGGCGGCAGGCTTAACACATGCAAGTCGAGCGAAGCCTTCGGGCTTAGCGGCGGACGGGTGAGTAACGCGTGGGAACGTGCCCTTCACTACGGAATAGTCCCTGGAAACGGGGTTTAATACCGTATGCGCCCTTCGGGGGAAAGATTTATCGGTGAAGGATCGGCCCGCGTCTGATTAGGTAGTTGGTGGGGTAATGGCCTACCAAGCCGACGATCAGTAGCTGGTTTGAGAGG
>F0OV55004IWFJQ
ATCAGACACGAGAGTTTGATCCTGGCTCAGAACGAACGCTGGCGGCAGGCTTAACACATGCAAGTCGAGCGCTCTCTTCGGAGGGAGCGGCGGACGGGTGAGTAACGCGTGGGAACGTGCCCAAAGGTACGGAACAACCGCTGGAAACGGCGGCTAATGCCGTATGTGCCCTACGGGGGAAAGATTTATCGCCTTTGGATCGGCCCGCGTCGGATTAGGTAGTTGGTGGGGTAACGGCCTACCAAGCCGACGATCCGTAGCTGGTTTGAGAGG
>F0OV55004JD4S4
ATCAGACACGAGAGTTTGATCCTGGCTCAGGATGAACGCTGGCGGCATGCCTAATACATGCAAGTCGAACGCACTAGTTTACTAGTGAGTGGCGAACGGGTGAGTAACACGTAGATAACCAACCCTAAAGACGAGGATAACCCGGGGAAACCTGGACTAATACTGGATAGGAGCTAATTTCACAAGAGATTAGTTTTAAAGGCGCATTAAAGCGCCGCTATAGGATGGGACTGCGTCGCATTAGCCTAGTTGGTGGG
>F0OV55004H9GN1
ATCAGACACGAGAGTTTGATCCTGGCTCAGGGCGAACGCTGGCGGCGCGCTTAAAGCATGTAAGTCGAACGAGATACCCGCAAGGGTGTCTAGTGGCGTACGGCTGAGTAACGCGTGGGTAACCTGCCCCGAAGTGGGGAATAACTTGTGGAAACATGGGTTAATACCGCATGTGGTCTCTTCTCGCAAGGGGATTAGACTAAAGACTTCGGTCGCTTCGGGAGGGGCCCGCGTCCCATCAGGCCTAGTTGGTGGGGTAACGGCTCACCAAGGCAATAACGGG
>F0OV55004IFMNU
ATCAGACACGAGAGTTTGATCCTGGCTCAGGACGAACGCTGGCGGCGTGCCTAATACATGCAAGTCGAGCGGAGCCAAGGAGAAGCTTGCTTCTCTGAAGCTTAGCGGCGGACGGGTGAGTAACACGTAGGCAACCTGCCTGCAAGACCGGGATAACTGACGGAAACGTGAGCTAATACCGGATAGGCGGCCTTCTCGCATGAGGGGGCCGGGAAAGGCGGCGCAAGCTGTCACTTG
>F0OV55004JK3Q4
ATCAGACACGAGAGTTTGATCCTGGCTCAGGGTGAACGCTGGCGGCGTGCTTAACACATGCAAGTCGAGCGCGATGTTGTGGAAACTCCTACGGGAGGCAGC
>F0OV55004JNRYX
ATCAGACACGAGAGTTTGATCCTGGCTCAGGACGAACGCTGGCGGCGTGCCTAATACATGCAAGTCGAGCGGACCGAATGGAAGCTTGCTTTCATTCGGTTAGCGGCGGACGGGTGAGTAACACGTGGGTAACCTGCCCGTAAGACCGGGATAACTCCGGGAAACCGGGGCTAATACCGGATAACACCGAAGACCGCATGGTCCTCGGTTGAAAGGTGGCTTCGGCTACCACTTACGGATGGGCCCGCGGCGCATTAGCTAGTTGGTGAGGTAACGGCTC
>F0OV55004JF96X
ATCAGACACGAGAGTTTGATCCTGGCTCAGAACGAACGCTGGCGGCATGCCTAACACATGCAAGTCGAACGGCAGCACGGGCTTCGGCCTGGTGGCGAGTGGCGCACGGGTGCGTAACGCGTATGCAACCTACCTTATACAGGAGGATAGCCCATGGAAACGTGGATTAATACTCCATAGTATCATTAATCTGCATGGAATAATGATTAAAACTTCGGTGGTATAAGATGGGCATGCGTAGGA
>F0OV55004IZZEM
ATCAGACACGAGAGTTTGATCCTGGCTCAGATTGAACGCTGGCGGCAGGCTTAACACATGCAAGTCGAGCGGTAACAGATCTAGCTTGCTAGATGCTGACGAGCGGCGGACGGGTGAGTAATGCATAGGAAACTGCCCAGTAGTGGGGGATAGCCCGGGGAAACCCGGATTAATACCGCGTACGCCCTTCGGGGGAAAGCAGGGGATCTTCGGACCTTGCGCTATTGGATGTGCCTATGTCGGATTAGCTAGTTGGG
>F0OV55004H49S3
ATCAGACACGAGAGTTTGATCCTGGCTCAGGACGAACGCTGGCGGCGTACTTAACACATGCAAGTCGAACGGGGCATACAGATAGCTTGCTAGAAGTATGTTTAGTGGCGGACGGGTGAGTAACGCGTGAATACCTGTCCATCGGAGGGGGACAACGGCTGGAAACGGCCGCTAATACCGCGTAAGCCGAGAGGTGAAAGGTTGTTTTCGGACAGCCGCCGATGGGGGGGTTCGCGTCCTATCAGCTAGTTGGTGGGGTAAGGGCCTACCAAGGCGAAG
>F0OV55004JOY2M
ATCAGACACGAGAGTTTGATCCTGGCTCAGGACGAACGCTGGCGGCGTGCCTAATACATGCAAGTCGAGCGGGGCTTTCTGCGTGAGGCCTTCGGGCGGATCGCAGGGAGCCCAGCGGCGAACGGGTGCGTAACACGTGGGCAACCTGCCCCGAGGGCCGGGATAACTCCGGGAAACCGGAGCTAATACCGGATAGGACGGCGGACCGCATGGTCCGCCGTGGAAAGGCGGCGCGAGCTGCCACCTCGGGATGGGCCCGCGGCCCATTAG
>F0OV55004IBDFD
ATCAGACACGAGAGTTTGATCCTGGCTCAGAACGAACGCTGGCGGCGTGCTTAACACATGCAAGTCGAACGTGAAAGGGACTTCGGTCCTGAGTAAAGTGGCGCACGGGTGAGTAACACGTGGGCAACCTGCCCCGAGGACCGGGATAACTCCGGGAAACCGGAGCTAATACCGGATAGGACGGCGGACCGCATGGTCCGCCGTGGAAAGGCGGCGCGAGCTGCCACCTCGGGATGGGCCCGCGGCCCATTAGCTAGTTGGTGGGGTAACGGCCCACCAAGGCG
>F0OV55004IY1EK
ATCAGACACGAGAGTTTGATCCTGGCTCAGGATAAACGCTGGCGGCGTGCCTTACGCATGCAAGTCGAACGATACTGATTTATCAGTTTAGTGGCAAACGGGTGAGTAACACGTAAGTAACCTGCCTTTAAGTAGGGGATAACTCCGGGAAACCGGGGCTAATACCGTATGTGATAGTAGAGATAAAGCACTACTATTAAAGCCTTCGGGCGCTTAAAGAGGGGCTTGCGTCCGATTAGCTAGTTGGTGGGGTAACGGTTCACCAAGGCTGTGATCGGTAG
>F0OV55004IOFAY
ATCAGACACGAGAGTTTGATCCTGGCTCAGGATGAACGCTAGCGGCAGGCTTAACACATGCAAGTCGAGGGGTAACAGGGTGCTTGCACCGCTGACGACCGGCGCACGGGTGCGTAACGCGTATACAATCTACCTTTTACAGGGGCATAGCCCGGGGAAACCCGGATTAATATCCCATGGTATCAAGGAGTGGCATCGCTTTTTGATTAAAGTTTCGGCGGTAAAAGATGAGTATGCGTTCTATTAGCTAGATGGTAAGGTAACGG
>F0OV55004H7JSF
ATCAGACACGAGAGTTTGATCCTGGCTCAGGATGAACGCTGGCGGCATGCCTAATACATGCAAGTCGAACGAACTAGTTTACTAGTTAGTGGCGAACGGGTGAGTAACACGTAGATAACCAACCCTTAAGACGAGGATAACCCGGGGAAACCTGGACTAATACTGGATAGGAGCTATTTTCAAAAGAGGATAGTTTTAAAGGTGCCCTAAAGCACCGCTAAAGGCTGGGACTGCGTCGCATTAGCTAGTTGGTGGGGTAACGGCCTACCAAGGCAACG
>F0OV55004JCP3G
ATCAGACACGAGAGTTTGATCCTGGCTCAGAACGAACGTTAGCGGCGTGCTTAACACATGCAAGTCGAACGAGAAAGTATCTTCGGATATGAGTAGGGTGGCGCACGGGTGAGTAACACGTGGGTAACCTGCCCCTCAGAGGGGGACAACCGCTGGAAACGGTGGCTAATACCCCATACGTTCGCGGGAATTAGAGGTTCCGCGAAGAAAGGTTCCGGCGCTGAGGGAGGGGGCTGTGGCCCATCAGCTAGTTGGTAGGGTAATGGCCTACCAAGGCGAAG
>F0OV55004IL00E
ATCAGACACGAGAGTTTGATCCTGGCTCAGAACGAACGCTGGCGGCGTGCTTAACACATGCAAGTCGAACGAGAAAGGGACTTCGGTCCTGAGTAGAGTGGCGCACGGGTGAGTAACATGTGGATAATCTACCCAATGATTCGGAATAACACTTCGAAAGGGGTGCTAATACCGGATAAGCCCACAGGCTCTTCGGAGTTTGCGGGAAAAGGTGGGGACCTTCGGGCCTGCCGTCATTGGATGAGTCCGCGGCCCATTAGCTAGTTGG
>F0OV55004IVP4I
ATCAGACACGAGAGTTTGATCCTGGCTCAGAACTAACGCTGGCGGCGCGTCTTAAGCATGCAAGTCGGACGGGAACCTGCCCTTCGGGGTGGGGGAGAGTGGCGAACGGGTGAGTAACACGTAGGTGATCTGTCCTTGGGTGGGGAATAGCCCATGGAAACATGGGGTAATACCGCATAAGGTCCTGGCCCTGTGGGGTTTGGATGAAAGGAGCAATTGTTCCGCCTGGGGGTGAGCCTGCGGTCCATTAGCTAGTTGGTGAGGTAAGAGCCC
>F0OV55004I1HSM
ATCAGACACGAGAGTTTGATCCTGGCTCAGAGCGAACGTTGGCGGCGTGCCTAACACATGCAAGTCGAACGGGTTCGGGGGGCAACTCCCGGGCTAGTGGCGAACGGGTGAGTAACACGTGGGTCATCTCCCCTCGAGTGAGGAATAAGCTTGCGAAAGCGGGTCCAATACCGCATGAAGCCACGGGACATATGTCTTCGCGGCCAAAGCCGTAAGGCGCTTGAGGATGAGCCTGCGTCCTATTAGCTAGTTGGTAGGGTAATGG
>F0OV55004H6CAC
ATCAGACACGAGAGTTTGATCCTGGCTCAGATTGAACGCTGGCGGCAGGCCTAACACATGCAAGTCGAGCGGTAGCACAGAGAAGCTTGCTTCTTGGGTGACGAGCGGCGGACGGGTGAGTAACGCGTGGGAATCTACCTGGTAGTGGGGGACAACAGTCGGAAACGACTGCTAATACCGCATACGCCCTTCGGGGAAAGTGGGGGATCTTCGGACCTCACGCTATCAGATGAGCCCGCGTCGGATTAGCTTGTTGG
>F0OV55004I52BG
ATCAGACACGAGAGTTTGATCCTGGCTCAGGATGAACGCTAGCGGTGCGCCTAACACATGCAAGTCGAGCGATATAGCGGCGAACGGGTGAGTAACACGTTGGAACCTGCCTCGAACTCAGGGATAGCCATCCGAAAGGATGATTAATACCGGATAGTCCCGAAAGGGTAAGGATTTTTCGGTTCGAGAGGGGCCTGCGGCCTATCAGCTAGTTGGTAAGGTAATGGCTTACCAAGGCTATGACGGGTAACTGGTGTGAGAG
>F0OV55004H4QPQ
ATCAGACACGAGAGTTTGATCCTGGCTCAGGATGAACGCTGGCGGCGTGCCTAACACATGCAAGTCGAGCGATAAACAGTGGATGGAATTCTTCGGAAGGAAAGAAACTGTTGAAAGCGGCGGACGGGTGAGTAACGCGTGGGCAACCTGCCCTATACAGGGGGATAGCCACTGGAAACGGTGATTAATACCCCATGACACCTTAACCTCGCATGAGGAGAGGGTCAAAGATTATATCGGTATAGGATGGGCCCGCGT
>F0OV55004ITJF2
ATCAGACACGAGAGTTTGATCCTGGCTCAGGACGAACGCTGGCGGCGTGCCTAATACATGCAAGTCGAGCGGACCGAAGGGAGCTTGCTCCTTTAGGTTAGCGGCGGACGGGTGAGTAACACGTGGGCAACCTGCCCTGCAGACTAGGATAACTTCGGGAAACCGGAGCTAATACCGGATAACACCGAAAACCGCATGGTTTTCGGTTGAAAGGCGGCTTTTAGCTGTCACTGCAGGATGGGCCCGCGGCGCATTAGCTAGTTGGTGAGG
>F0OV55004H9B7D
ATCAGACACGAGAGTTTGATCCTGGCTCAGGACGAACGCTGGCGGCGTGCTTAACACATGCAAGTCGAACGGAAAGGCCCTTGCTTGCAGGGGTACTCGAGTGGCGAACGGGTGAGTAACACGTGGGTGATCTGCCTTGTACTTCGGGATAAGCCTGGGAAACTGGGCCTAATACCGGATAGGACCATGCTTTAGTGTGTGTGGTGGAAAGTTTTTTCGGTACAAGATGAGCCCGCGGCCTATCAGCTTGTTGGTGGGGTAATGGCCT
>F0OV55004IM9UH
ATCAGACACGAGAGTTTGATCCTGGCTCAGGATGAACGCTAGCGGCGTGCCTAAGGTATGCAAGTCGACCGTGATTTATCACGGGGCAGACGGCTGAGTAACACGTGAGAATCTACCTCTAACTCGGAAACAATCCTGTGAAAACGGGGCTAATGTCCGATGGTCTCGTATTCTGTAGTAGTTTATGAGTAAAGCTTTAGTGGTTAGAGAGGAGCTCGCGTCCTATCAGGTTGTTGGTGGGGTAAAGGCTCACCAAGCCTACGG
>F0OV55004H6IR7
ATCAGACACGAGAGTTTGATCCTGGCTCAGAATGAACGCTGGCGGCAGGCCTAACACATGCAAGTCGGACGGAAACGATAGGAGCTTGCTCCTAGGCGTCGAGTGGCGGACGGGTGAGTAATGCATGGGAATCTGCCCTTTAGTTGGGGATACCGTATGGAAACGTACGTTAATACCGAATAAGATCTACGGATGAAAGGTGGCCTCTACTTGTAAGCTATCGCTAAAGGATGAGCCCATGTTAGATTAGCTAGTTGG
>F0OV55004IB9QW
ATCAGACACGAGAGTTTGATCCTGGCTCAGAACGAACGCTGGCGGCGCGTTTTAAACATGCAAGTCGAACGAGAACCTCAGTGCTTGCATTGAGGGGACAGTGGCGAACGGGTGAGTAACACGTGGATAATCTACCTCTAGGATGGGGACAACCACTGGAAACGGTGGCTAATACCAAATGATATGGTCATTACATAAGTAGTGATCATCAAAGGTGGGGACCTTCGGGCCTATCGCCTGGAGATGAGTCCGCGG
>F0OV55004H5E9W
ATCAGACACGAGAGTTTGATCCTGGCTCAGGACGAACGCTGGCGGCGTGCCTAATACATGCAAGTCGAGCGGGGCTGTCTGCGTGAGGCCTTCGGGCGGATCGCAGGGGGCCCAGCGGCGAACGGGTGCGTAACACGTGGGCAACCTGCCCCGAGGACCGGGATAACTCCGGGAAACCGGAGCTAATACCGGATAGGATTTCACCTCGCATGAGGTGAAATGGAAAGGTGGCTTCGGCTACCACTTACAGATGGGCCCGCGGCGCA
>F0OV55004IN9SI
ATCAGACACGAGAGTTTGATCCTGGCTCAGAACGAACGCTGGCGGCGTGCTTAACACATGCAAGTCATACGGGAAAGCTTACTTCGGTGAGCGAGTACAGTGGCGCACGGGTGAGTAACACGTGGGTAACCTACCCTCCGAACCGGGATAACATTTCGAAAGAGGTGCTAAGACCGGATACGTCCTTCGCTTCTTCGGCGGCGAAGGGAAAATGGCCTCTGCTTGCAAGCTATTATCGGTGGATGGCCGCGGGCCATTAGTTTGTTGGTAGGG
>F0OV55004JBG80
ATCAGACACGAGAGTTTGATCCTGGCTCAGGACTAACGTTGGCGACGTGCCTAACACATGCAAGTCGAGCGATCCTTCGGGATAGCGGCAGACGGCTGAGTAACACGTCCGTAACGTACCCCAAAGTGGAAGATAGCTCGTCGAAAGACGGGGTAATACTCCATGTGATAACTAAGTACTTCTTAGTTATTAAAGCCTTCGGGCGCTATGGGAGCGACGGGCGGCCTATCAGCTTGTTGGTGAGGTAAAGGCTCACCAAGGCT
>F0OV55004H6JH7
ATCAGACACGAGAGTTTGATCCTGGCTCAGGATAAACGCTAGCGGCGTGCCTTATGCATGCAAGTCGGACGGTTTATCGAAAGATAGATAGTGGCGAACGGCTGAGTAACACGTAAGTAACCTGTCCTTAAGTGGGGAATAACCTGCCGAAAGGTGGACTAATACCGCATGTGGTAATGGAATCAGATTTTCATTATTAAAGCCTTCGGGCGCTTGAGGAGGGGCTTGCGGCCTATCAGGTAGTTGGTGGGGTAATGGCCTACCAAG
>F0OV55004IMJ77
ATCAGACACGAGAGTTTGATCCTGGCTCAGAACGAACGCTGGCGGCAGGCTTAACACATGCAAGTCGAGCGCACCTTCGGGTGAGCGGCAGACGGGTGAGTAACGCGTGGGAATCTACCCATCCCTACGGAATAGCTCCGGGAAACTGGAATTAATACCGTATACGCGTTACGGGGGAAAGATTTATCGGGGATGGATGAGCCCGCGTTGGATTAGCTAGTTGGTGGGGTAATGGCCTACCAAGGCGACGATCCATAGCTGGT
>F0OV55004H390E
ATCAGACACGAGAGTTTGATCCTGGCTCAGGATGAACGCTGGCGGCGTGCCTAACACATGCAAGTCGAACGCGAAGCCTGAAGCAATTCGGGCGGAGAGTGGCGAACGGGTGAGTAACACATGGCTAACCTGCCCCTCAGAGGGGGACAACCGCTGGAAACGGTGGCTAATACCCCATACGTTCGCGGGAATTAGAGGTTCCGCGAAGAAAGGTTCCGGCGCTGAGGGAGGGGGCTGTGGCCCATCAGCTAGTTGGTAGGGTAATGG
>F0OV55004IC5N3
ATCAGACACGAGAGTTTGATCCTGGCTCAGATTGAACGCTGGCGGCAGGCCTAACACATGCAAGTCGAGCGGCAGCACGGGGAGCTTGCTCCCTGGTGGCGAGCGGCGGACGGGTGAGTAATGCATAGGAATCTGCCCGGTAGTGGGGGATAACCTGGGGAAACCCAGGCTAATACCGCATACGTCCTACGGGAGAAAGCAGGGGACCTTCGGGCCTTGCGCTATCGGATGAGCCTATGTCGGATTAGCTGGTTGG
>F0OV55004IPMX5
ATCAGACACGAGAGTTTGATCCTGGCTCAGAACGAACGCTGGCGGCAGGCCTAACACATGCAAGTCGAGCGCACCCTTCGGGGCGAGCGGCGGACGGGTTAGTAACGCGTGGGAACGTACCCTTTTCTACGGAATAGCCTCGGGAAACTGAGAGTAATACCGTATACGCCCTTCGGGGAAAGATTATCGGAGAAGGATCGGCCCGCGTTAGATTAGGTAGTTGGTGGGTAATGGCCTACCAAGCCTACGATCTATAGCTGGTTTTA
>F0OV55004JDCX7
ATCAGACACGAGAGTTTGATCCTGGCTCAGAGTGAACGCTGGCGGCGTGCCTAACACATGCAAGTCGAACGAGAAAGCTGTCTTCGGACGGCAAGTACAGTGGCAAACGGGTGAGTAACGCGTGGGACATCTACCCTGATGAGGGGAATAACTCTCCGAAAGGAAAGCTAATACCGCATATACCGTGCAAACGGGAAAGGCCTTCGGGCCGCATCAGGAGGAGCCCGCGTCCGATTAGCTAGTTGGTGAGGTAATGGCT
>F0OV55004H4IQU
ATCAGACACGAGAGTTTGATCCTGGCTCAGGATGAACGCTGGCGGCGTGCCTAATACATGCAAGTCGAACGTGAGCCTTATTTCGATAAGGTGAAAGTGGCAGACGGATGAGTAACACATGGTTGACCTGCCCTCCAGAGGGGGACAACTGCTGGAAACGGCAGCTAATACCCCGTACGTTCCCCGGGGTTAGAGGCCTGGGGAAGAAAGCGTTAGTGCTGGGGGAGGGGACTGTGGCCCATCAGCTAGTTGGCAGGGTAACGGCCT
>F0OV55004JGKFE
ATCAGACACGAGAGTTTGATCCTGGCTCAGAACGAACGCTGGCGGCGTGCCTAACACATGCAAGTCGAACGAGAAAGTCTGCTTCGGCGGATGAGTAGAGTGGCGCACGGGTGAGTAACGCGTGGACAATCTGCCCTAGAGTTAGGAATAACCCACCGAAAGGTGGGCTAATACCCAATAATGCTATACTTCTTCGGGAGTATAGCCAAAGATGGCCTCTGTTTACAAGCTATCGCTCAAGGATGAGTTCGCG
>F0OV55004H880F
ATCAGACACGAGAGTTTGATCCTGGCTCAGGACGAACGCTGGCGGCGTGCTTAACACATGCAAGTCTAGGGGAAAGTGGTCTTCGGATCGCAAGTATACTGGCGAACGGGTGAGTAACACGTAGGTAATCTACCTTCGAGATTGGGATAACGTCGAGAAATTGACGCTAATACCGAATGATGCCTCGGTAGTTAATATCGGGATGAAAGATGGGGATCTTCGGACCTATCGCTTGAAGATGAGCCTGCGT
>F0OV55004H5Z3G
ATCAGACACGAGAGTTTGATCCTGGCTCAGAACGAACGCTGGCGGCAGGCTTAACACATGCAAGTCGAACGATCCCTTCGGGGATAGTGGCGGACGGGTGAGTAACGCGTGGGAACGTGCCCTTAGGTACGGAACAACAGCTGGAAACGGCTGCTAATACCGTATGATGCCCTTCGGGGCCAAAGATTTATCGCCTTTGGAGCGGCCCGCGTAAGATTAGGTAGTTGGTGAGGTAATGGCTCACCAAGCCTACGATCTTTAGCTGGTTTGAG
>F0OV55004JG184
ATCAGACACGAGAGTTTGATCCTGGCTCAGATTGAACGCTGGCGGAATGCTTTACACATGCAAGTCGGGCGGCAGCATGGACTTCGGTCTGATGGCGAGCGGCGAACGGGTGAGTAATGCATCGGAACGTACCCAGTCGTGGGGGATAACTACGCGAAAGCGTAGCTAATACCGCATACGTCCTACGGGAGAAAGCAGGGGATCGCAAGACCTTGCGCGATTGGAGCGGCCGATGTCTGATTAG
>F0OV55004I1Z15
ATCAGACACGAGAGTTTGATCCTGGCTCAGGACGAACGCTGGCGGCGTGCCTAATACATGCAAGTCGAGCGCAGGAAGCATGCAGATCCCTTCGGGGTGACGCATGTGGAACGAGCGGCGAACGGGTGAGTAACACGTGGGCAACCTGCCTGTAAGACCGGGATAACTCCGGGAAACCGGGGCTAATACCGGATAAGACCGAAGATCGCATGATCTTTGGGTGAAAGGCGGCATTCGCTGTCA
>F0OV55004H8054
ATCAGACACGAGAGTTTGATCCTGGCTCAGGATGAACGCTAGCGGCAGGCCTAACACATGCAAGTCGAGGGGTAACAGGAGTAGCAATACTTGCTGACGACCGGCGCACGGGTGAGTAACGCGTATGCAACCTACCCTTAACTGGGGAATAGCCCGAAGAAATTCGGATTAATGCCCCATAATACTGTATTGAAGCATTTCAGTGCATTTAAAACTCCGGTGGTTAAGGATGGGCATGCGTGACATTAGCTAGTTGG
>F0OV55004I83ZC
ATCAGACACGAGAGTTTGATCCTGGCTCAGATTGAACGCTGGCGGCATGCTTAACACATGCAAGTCGAACGGTAACAGGGGCTTCGGCCCGCTGACGAGTGGCGGACGGGTGAGTAACACGTGGGTAACCTGCCCGTAAGACCGGGATAACTCCGGGAAACCGGGGCTAATACCGGATAACACCGAAGACCGCATGGTCTTCGGTTGAAAGGTGGCTTCGGCTACCACTTACGGATGGGCCCGCGGCGCATTAGCTAGTTGGTGAGGTAACGGCTCACCAAGG
>F0OV55004JLFMO
ATCAGACACGAGAGTTTGATCCTGGCTCAGAGCGAACGCTGGCGGCAGGCTTAACACATGCAAGTCGAGCGCCCCGCAAGGGGAGCGGCAGACGGGTGAGTAACACGTGGGAACGTACCTTTTGGTTCGGAACAACTGAGGGAAACTTCAGCTAATACCGGATAAGCCCTTACGGGGAAAGATTTATCGCCAAAAGATCGGCCCGCGTCTGATTAGCTAGTTGGTGGGGTAATGGCCCACCAAGGCGACGATCAGTAGCT
>F0OV55004JSGRH
ATCAGACACGAGAGTTTGATCCTGGCTCAGAACGAACGCTGGCGGCGTGCTTAACACATGCAAGTCGAACGCGAAAGGGACTTCGGTCCTGAGTAAAGTGGCGCACGGGTGAGTAACGCGTGGATAATCTACCCGATGGACCGGGATAACATTTCGAAAGGGGTGCTAATACCGGATAAGACCACGGAGTCTCTGGGCTCTGCGGTAAAAGGTGGGGACCTTCGGGCCTACCGTCATCGGATGAGTCCGCGTACCATTAGCTAGTTGGTAGGGTAATGG
>F0OV55004IYVEB
ATCAGACACGAGAGTTTGATCCTGGCTCAGGACGAACGCTGGCGGCGTGCCTAATACATGCAAGTCGAGCGAGCCCTTCGGGGCTAGCGGCGGACGGGTGAGTAACACGTGGGCAACCTGCCTGTAAGACTGGGATAACTCCGGGAGACCGGGGCTAATACCGGATAATTTCTTCGGTCGCATGACGGAAGAATAAAAGGCGGCGCAAGCTGTCACTTACAGATGGGCCCGCGGCGCATTAGCTAGTTGGTGGGGTAACGGCCCACCAAGG
>F0OV55004JCTXM
ATCAGACACGAGAGTTTGATCCTGGCTCAGGATGAACGCTAGCGGTGCGCCTAACACATGCAAGTCGAGCGATATAGCGGCGAACGGGTGAGTAACACGTTGGAACCTGCCTCGAACTCAGGGATAGCCATCCGAAAGGATGATTAATACCGGATAGTCCCGAAAGGGTAAAGATTTTTCGGTTCGAGAGGGGCCTGCGGCCTATCAGCTAGTTGGTAAGGTAATGGCTTACCAAGGCTATGACGGGTAACTGGTGTGAGAG
>F0OV55004JRMMJ
ATCAGACACGAGAGTTTGATCCTGGCTCAGGACGAACGCTGGCGGCGTGCCTAACACATGCAAGTCGAGCGGTCCGGCAGCCAACTTAAGTTGGGAGCCGGATAGCGGCGGACGGGTGAGTAACGCGTGGGCAACCTACCCTTAAGACCGGGATAACACCTCGAAAGGGGTGCTAATACTGGATAAGGTCATAAGGTGGCATCACCTTATGAAGAAAGGGGGAACCCGCTTAAGGATGGGCCCGCGTCCCATCAGCTAGTTGGTGAGGTAACGGCT
>F0OV55004H3FGR
ATCAGACACGAGAGTTTGATCCTGGCTCAGGACGAACGCTGGCGGCGTGCCTAATACATGCAAGTCGAGCGGAACCATTGGAGCTTGCTCCTTTGGTTTAGCGGCGGACGGGTGAGTAACACGTGGGCAGCCTGCCCTGCAGATCGGGATAACTCCGGGAAACCGGTGCTAATACCGAATAGTTTGCGGCCTCTCATGAGGCTGCACGGAAAGACGGTTTCGGCTGTCACTGCAGGATGGGCCCGCGGCGCA
>F0OV55004ISA94
ATCAGACACGAGAGTTTGATCCTGGCTCAGAACGAACGCTGGCGGCGTGCTTAACACATGCAAGTCGAACGCGAAAGGGACCTTCGGGTCCTGAGTAAAGTGGCGCACGGGTGAGTAACACGTGGATAATCTACCCGGTGATCTGGGATAACATTCCGAAAGGAGTGCTAATACCGGATAAGCCCACGGGCTCTTCGGAGCTTGCGGGAAAAGGTGGGGACCTTCGGGCCTACTGTCATTGGATGAGTCCGCGGCCCATTAGCTAGTTGGTAGGG
>F0OV55004JFQ1W
ATCAGACACGAGAGTTTGATCCTGGCTCAGGACGAACGCTGGCGGCGTGCCTAACACATGCAAGTCTACTCAGCAATGGGTGGCGAACGGGTGAGTAACGCGTAGACAATCTGCCCTTTAATCACGGATAACCTAGTGAAAACTGGACTAAAACGGGATGTGGTCGCGATATGGCATCATAAGCGATCAAAGACGTAGTCGTTAAAGGAGGAGTCTGCGTAACATTAGCTAGTTGGTAAGGTAACGGCTTACCAAGGCGACG
>F0OV55004JOL7J
ATCAGACACGAGAGTTTGATCCTGGCTCAGGACGAACGCTGGCGGCGTGCCTAATACATGCAAGTCGAGCGGACCGAAGGGAGCTTGCTCTTTTAGGTTAGCGGCGGACGGGTGAGTAACACGTGGGCAACCTGCCCTGCAGACTGGGATAACTTCGGGAAACCGGAGCTAATACCGGATAACACCGAAAACCGCATGGCTTTCGGTTGAAAGGCGGCTTTTAGCTGTCACTGCAGGATGGGCCCGCGGCGCATTAGCTAGTTGGTGG
>F0OV55004ICUPJ
ATCAGACACGAGAGTTTGATCCTGGCTCAGATTGAACGCTGGCGGCATGCCTAACACATGCAAGTCGAACGGTAACAGGCCTTCGGGCGCTGACGAGTGGCGGACGGGTGAGTAATGCATAGGAATCTGCCCAGTAGTGGGGGACAACTACCGGAAACGGTAGCTAATACCGCATACGCCCTACGGGGGAAAGTGGGGGACCTTCGGGCCTCACGCTATTGGATGAGCCTATGTCAGATTAGCTAGTTGGTGGGGTAAAGGCCT
>F0OV55004ISZME
ATCAGACACGAGAGTTTGATCCTGGCTCAGGACGAACGCTGGCGGCGTGCCTAATACATGCAAGTCGAGCGGATTACTAGGAGCTTGCTCCTAGTGATTAGCGGCGGACGGGTGAGTAACACGTGGGCAACCTGCCCTGTAGACTGGGATAACTTCGGGAAACCGGAGCTAATACCGGATAATCAGTGACACCACATGGTGTCATTGTAAAAGTTGGGTTTACCTAACACTACAGGATGGGCCCGCGGCGCATTAG
>F0OV55004JG5UX
ATCAGACACGAGAGTTTGATCCTGGCTCAGGACGAACGCTGGCGGCGTGCCTAATACATGCAAGTCGAGCGGACCGAAGGGAGCTTGCTCCTTTAGGTTAGCGGCGGACGGGTGAGTAACACGTGGGCAACCTGCCCTGCAGACTGGGATAACTTCGGGAAACCGGAGCTAATACCGGATAACACCGAAAACCGCATGGTTTTCGGTTGAAAGGCGGCTTTTAGCTGTCACTGCAGGATGGGCCCGCGGCGCATTAGCTAGTTGGTGAGG
>F0OV55004IZV6K
ATCAGACACGAGAGTTTGATCCTGGCTCAGGACGAACGCTGGCGGCGTGCCTAATACATGCAAGTCGAGCGGGGCTTTCTGCGTGAGGCCTTCGGGCGGATCGCAGGGGGCCCAGCGGCGAACGGGTGCGTAACACGTGGGCAACCTGCCCCGAGGACCGGGATAACTCCGGGAAACCGGAGCTAATACCGGATAGGACGGCGGACCGCATGGTCCGCCGTGGAAAGGCGGCGCGAGCTGCCACCTCGGGATGGGCCCGCGGCCCATTAG
>F0OV55004H4249
ATCAGACACGAGAGTTTGATCCTGGCTCAGAACGAACGCTGGCGGCGTGCCTAACACATGCAAGTCGAGCGAGAACGTCGGCTTCGGCCGGCTAGTAAAGCGGCGCACGGGTGAGTAACACGTGGGTAATCTGCCTACGGGACTGGGATAACGGAGGGAAACTTCCGTTAATACCGGGTAAGCCCACGGCTCTGCGGAGCTGGGGGAAAAGGTGGCCTCTCAACGATGCTTCCGCCTGTAGATGAGCCCGCGGCCCATTAGCTTGTTGGCGGGG
>F0OV55004I2G62
ATCAGACACGAGAGTTTGATCCTGGCTCAGGACGAACGCTGGCGGCGTGCCTAATACATGCAAGTCGAGCGCGTGAAATACAACGGAACCTTCGGGTGACGTTGTATGGATCGAGCGGCGAACGGGTGAGTAACACGTGGGCAACCTGCCTACAAGACTGGGATAACTACGGGAAACCGGGGCTAATACCGGATAATCCATCGAACCGCATGGTTCGATGTTGAAAGATGGCTTTTAGCTATCACTTGTAGATGGGCCCGCGGCG
>F0OV55004H29BK
ATCAGACACGAGAGTTTGATCCTGGCTCAGGACGAACGCTGGCGGCGTGCCTAATACATGCAAGTCGAGCGGGGCTTGCTGCGTGAGGCCTTCGGGCGGATCGCAGGGAGCCCAGCGGCGAACGGGTGCGTAACACGTGGGCAACCTGCCCCGAGGACCGGGATAACTCCGGGAAACCGGAGCTAATACCGGATAGGACGGCGGACCGCATGGTCCGCCGTGGAAAGGCGGCGCGAGCTGCCACCTCGGGATGGGCCCGCGGCCCATTAG
>F0OV55004I3HIS
ATCAGACACGAGAGTTTGATCCTGGCTCAGGATGAACGCTAGCGACAGGCCTAACACATGCAAGTCGAGGGGTAACATGAGAGCTTGCTCTTGATGACGACCGGCGCACGGGTGAGTAACGCGTATGCAACCTTCCTTTAACAGGAGAATAGCCCCCGGAAACGGGGATTAATGCTCCATAGCAATTATTTGCCACCTGACAGATGATTTAAAGTTCCGACGGTTAAAGATGGGGCATGCGTGACATTAG
>F0OV55004H6ESI
ATCAGACACGAGAGTTTGATCCTGGCTCAGGACGAACGCTGGCGGCGTGCCTAATACATGCAAGTCGAGCGGATCGGAGGGAGCTTGCTCCCAATGATTAGCGGCGGACGGGTGAGTAACACGTGGGCAACCTGCCTATAAGACTGGGATAACTTCGGGAAACCGGAGCTAATACCGGATAATGCTTTTGAACACATGTTTGAAAGCTGGAAGATGGTTTCGGCTATCACTTATAGATGGGCCCGCGGCGCATTAG
>F0OV55004IYN6X
ATCAGACACGAGAGTTTGATCCTGGCTCAGAACTAACGCTAGCGGCGTGCCTAACACATGCAAGTCTTACGAGAGAGTCCCGTTCGCGGGATGAGTAAAGTGGCGCACGGGTGAGTAACACGTGGATAATCTACCCTTTAGTCGGGAATAACTCATCGAAAGGTGGGATAATACGCGATGATGCTTGTCTGTTACGACGGATAAGCCAAAGGTGGCCTCTCTATAGAAGCTACCGCTGAGGGATGAGTTCGCG
>F0OV55004IHLI3
ATCAGACACGAGAGTTTGATCCTGGCTCAGGATGAACGCTAGCGACAGGCCTAACACATGCAAGTCGAACGGGATTTATCCTTCGGGGTAATGAGAGTGGCGCACGGGTGAGTAACGCGTATGCAACCTACCTGTAACTGGGGAATAGCTCCCTGAAAGGGGAATTAACACCGCATAAGACCACACTTTCGCATGGAAGAGTGGTAAAATATTTATAGGTTACAGATGGGCATGCGTGACATTAGTTTGTTGGTGAGGTAACGG
>F0OV55004IAY5T
ATCAGACACGAGAGTTTGATCCTGGCTCAGAACGAACGCTGGCGGCGTGCCTAACACATGCAAGTCGAACGCGAAAGTTTTCTTCGGAAAGCGAGTAGAGTGGCGCACGGGTGAGTAACACGTGGATAACCTGCCCTAGAGTCTGGGATAACACTTCGAAAGGGGTGCTAATACCGGATAAGCCCACGCCTTCTTCGGAAGAAGTGGGAAAAGATTTATTGCTTTAGGATGGGTCCGCGGTCCATTAGCTAGTTGGTGGGGTAATGGCCTACCAAGG
>F0OV55004JBN7T
ATCAGACACGAGAGTTTGATCCTGGCTCAGATTGAACGCTGGCGGCGTGCCTAATACATGCAAGTCGAGCGGACCAATGGGAGCTTGCTCCTTTAGGTTAGCGGCGGACGGGTGAGTAACACGTGGGCAACCTGCCCTGCAGACTGGGATAACTTCGGGAAACCGGAGCTAATACCGGATAACACCGAAAACCGCGTGGTTTTCGGTTGAAAGGCGGCTTTTAGCTGTCACTGCAGGATGGGCCCGCGGCGCATTAGCTAGTTGGTG
>F0OV55004JCC9H
ATCAGACACGAGAGTTTGATCCTGGCTCAGAACGAACGCTGGCGGCAGGCCTAACACATGCAAGTCGAGCGAGATCTTCGGATCTAGCGGCGGACGGGCGAGTAACGCGTGGGAACGTACCCTCTTCTGCGGGATAGCCACTGGAAACGGTGAGTAATACCGCATACGCCCTTCGGGGAAGATTTATCGGAGGAGGATCGGCCCGCGTTGGATTAGGTAGTTGGTGGGGTAATGGCCTACCAAGCCTACGATCCATAGCTGGTTTTAGAGG
>F0OV55004H8OPO
ATCAGACACGAGAGTTTGATCCTGGCTCAGGATGAACGCTAGCGGCGCGCTTAATGCATGTAAGTCGAGCGATGAGTTTCTTCGGAGACATCAGCGGCAGACGGGTGAGTAACACGTGGATGACCTGCCCTCAAGACTGGGATAACGGGTGGAAACATGCGCTAATACCGGATAGGCTCTCGGGGTCGCAACCGGGAGTAAAGCTACGGTGCTTGAGGAGGGGTCCGCGGCCCATCAGCTAGTTGGTAGGGTAACGG
>F0OV55004H8FOW
ATCAGACACGAGAGTTTGATCCTGGCTCAGGATGAACGCTGGCGGCGTGCTTAACACATGCAAGTCGAACGTGAACCTGTGATTTCGGTTATGGGTGAAAGTGGCGCACGGGTGAGTAACACGTAGCTAACCTGCCCCGGAGAGGGGGATAACTGTTGGAAACGGCAGCTAATACCCCATACGTTCACCAGGAATAGAGACTGGTGAGGAAAGTCGAGGCGCTCTGGGATGGGGCTGCGGTCCATCAGCTGGTTGGTAGGG
>F0OV55004IZ54Q
ATCAGACACGAGAGTTTGATCCTGGCTCAGGATGAACGCTAGCGGCGCGCCTAATGCATGCAAGTCGAGCGATGAGGGACTTCTTCGGAAGTGCCATCAGCGGCAGACGGGTGAGTAACACGTGGGTGACCTGCCCTCCAGATGGGGATAACGGATGGAAACATTTGCTAATACCCGATGTCCTTACGAGTCAAATCGATAAGGAAAGCTACGGCGCTGGAGGAGGGGCCTGCGGTCCATCAG
>F0OV55004IKO9W
ATCAGACACGAGAGTTTGATCCTGGCTCAGGACGAACGCTGGCGGCGTGCTTAACACATGCAAGTCGAACGGTGATCCCGCTTCGGTGGGGGATCAGTGGCGAACGGGTGAGTAACACGTGAGCAACCTGCCCCTGACTCTGGGATAACTTCGGGAAACCGGAGCTAATACCGGATAACACCGAAAACCGCATGGTTTTCGGTTGAAAGGCGGCTTTTAGCTGTCACTGCAGGATGGGCCCGCGGCGCATTAGCTAGTTGGTGAGGTAACGG
>F0OV55004I4XMI
ATCAGACACGAGAGTTTGATCCTGGCTCAGGACGAACGCTGGCGGCGTGCCTAATACATGCAAGTCGAGCGGGGCTTTCTGCGTGAGGCCTTCGGGCGGATCGCAGGGAGCCCAGCGGCGAACGGGTGCGTAACACGTGGGCAACCTGCCCGTAAGACGGGGATAACTGACGGAAACGTCAGCTAAGACCGGATAGTCGGAGGGAGGGCATCCTTTCTTCGGGAAAGGACGGAGCAATCTGTCGCTTACGGATGGGCCCGCGGCGCA
>F0OV55004IU46C
ATCAGACACGAGAGTTTGATCCTGGCTCAGGATGAACGCTGGCGGCGTGCCTAACACATGCAAGTCGAACGGGAATCCCTGGACTCGTCTGGGGAGGAGAGTGGCGTACGGGTGAGTAACACGTAGCTGACCTACCCTGGAGAGGGGGATAACTATTGGAAACGATAGCTAAAACCCCATACGCTCTTGATAATTTGAAAGTCAAGAGGAAAACTCCGGTGCTCTGGGATGGGGCTGCGGTCCATCAGCTAGTTGGTGCGGTAAAAG
>F0OV55004IFD9L
ATCAGACACGAGAGTTTGATCCTGGCTCAGGACGAACGCTGGCGGCGTGCCTAACACATGCAAGTCGAGCGGTAGCACAGAGAAGCTTGCTTCTTGGGTGACGAGCGGCGGACGGGTGAGTAACGCGTGGGAATCTACCTGGTAGTGGGGGACAACAGTCGGAAACGACTGCTAATACCGCATACGCCCTTCGGGGAAAGTGGGGGATCTTCGGACCTCACGCTATCAGATGAGCCCGCGTCGGATTAGCTTGTTGGTG
>F0OV55004IN7HL
ATCAGACACGAGAGTTTGATCCTGGCTCAGGACGAACGCTGGCGGCGTGCCTAATACATGCAAGTCGAGCGCTTGCACAAGAAAGCTTGCTTTCTTGTTGCTTGAGCGGCGGACGGGTGAGTAACACGTGGGCAACCTGCCTATAAGACTGGGATAACTTCGGGAAACCGGAGCTAATACCGGATAATGCTTTTGAACACATGTTTGAAAGCTGAAAGATGGTTTCGGCTATCACTTATAGATGGGCCCGCGGCG
>F0OV55004I71Z9
ATCAGACACGAGAGTTTGATCCTGGCTCAGGACGAACGCTGGCGGCGTGCCTAACACATGCAAGTCGAGCGGGGATACAGGAGGAGTAATCTGACTGTATTCTAGCGGCGGACGGGTGAGTAACGCGTGAGCAACCTGTCCTTGTCTGGGGGATAAGAAGCCGAAAGGCTTTCTAATACCGCATGAGACCACAGCGCCACATGGCGAAGGGGTCAAAGGAGCAATCCGGACAGGGGTGGGCTCGCGT
>F0OV55004IWVHX
ATCAGACACGAGAGTTTGATCCTGGCTCAGGATGAACGCTGGCGGCGTGCCTAACACATGCAAGTCGTACGAGAAAGGGGCTTCGGCCCTGAGTAGAGTGGCGCACGGGTGAGTAACGCGTGGGTAATCTACCCTTGGATTTGGGATAACTCTGCGAAAGTGGAGCTAATACCGGATAGTCTGGCTTTAAATAAGAAGTCGGTAAAGGATGCCTCTGCATATGCATTCGTCCGAGGATGAGCCCGCGT
>F0OV55004IWNVM
ATCAGACACGAGAGTTTGATCCTGGCTCAGGACGAACGCTGGCGGCGTGCCTAATACATGCAAGTCGAGCGAGCCCTTCGGGGCTAGCGGCGGACGGGTGAGTAACACGTGGGCAACCTGCCTGTAAGACTGGGATAACTCCGGGAAACCGGGGCTAATACCGGATAATTTCTTCGGTCGCATGACGGAAGAATAAAAGGCGGCGCAAGCTGTCACTTACAGATGGGCCCGCGGCGCATTAGCTAGTTGGTGAGGTAACGGCTC
>F0OV55004I6419
ATCAGACACGAGAGTTTGATCCTGGCTCAGATTGAACGCTAGCGGCATGCTCAACACATGCAAGTCGAACGGTAACAGGCCTAGCTTGCTAGGCGCTGACGAGTGGCGGACGGGTGAGTAATGCATGAGAATCTGCCCAGTAGCGGGGGACAACTTGTGGAAACGCAAGCTAATACCGCATACGCCCTACGGGGGAAAGGCTTCGGCCACTATTGGATGAGCTCATGTCGGATTAG
>F0OV55004I5YQ8
ATCAGACACGAGAGTTTGATCCTGGCTCAGATTGAACGCTGGCGGCATGCCTTACACATGCAAGTCGAACGGTAACAGGGAGCTTGCTCCGCTGACGAGTGGCGAACGGGTGAGTAATACATCGGAACGTGCCCAGTAATGGGGGATAGCTCGGCGAAAGCCGGATTAATACCGCATACGCCCTGAGGGGGAAAGTGGGGGACCGCAAGGCCTCACGTTATTGGAGCGGCCGATGGCTGATTAGCTAGTTGGTAGGGTAAAGG
>F0OV55004IJ27D
ATCAGACACGAGAGTTTGATCCTGGCTCAGAACGAACGCTGGCGGCGCGTTTTAAACATGCAAGTCGTACGAGAATCCCGATGCTTGCATTGGGAGGAGAGTGGCGAACGGGTGAGTAACACGTGGATAATCTACCTCTAGGATTGGGATAACTATTCGAAAGGATGGCTAATACCGAATAACATGGCAGTTTCATAAGTTGCAGCCATTAAAGATGGGGACCGCAAGGCCTATCACCTGGAGATGAGTCCGCGG
>F0OV55004H9GWA
ATCAGACACGAGAGTTTGATCCTGGCTCAGGATGAACGCTAGCGGCAGGCCTAACACATGCAAGTCGAGGGGTAACAGGAGTAGCAATACTTGCTGACGACCGGCGCACGGGTGAGTAACGCGTATGCAACCTACCCTTAACTGGGGAATAGCCCGAAGAAATTCGGATTAATGCCCCATAATACTGTATTGAAGCATTTCAGTGCATTTAAAACTCCGGTGGTTAAGGATGGGCATGCGTGACATTAGCTAGTTGG
>F0OV55004IRA9P
ATCAGACACGAGAGTTTGATCCTGGCTCAGGATGAACGCTGGCGGCGTGCCTAATACATGCAAGTCGAACGCACCATTTCGGTGGTGAGTGGCGAACGGGTGAGTAACACGTAGATAACCTGCCCTTAAGACGAGGATAACCATTGGAAACGATGGCTAAGACTGGATAGGAATATTAGAGGCATCTCTGATATTTTAAAAGACCTAGCAATAGGTATGCTTAAGGAGGGGTCTGCGGCGCATTAGTTAGTTGGTGGGG
>F0OV55004H7J4V
ATCAGACACGAGAGTTTGATCCTGGCTCAGGATGAACGCTGGCGGCATGCCTAATACATGCAAGTCGAACGAACTAGTTTACTAGTTAGTGGCGAACGGGTGAGTAACACGTAGATAACCAACCCTTAAGACGAGGATAACCCGGGGAAACCTGGACTAATACTGGATAGGAGCTATTTTCAAAAGAGGATAGTTTTAAAGGTGCCCTAAAGTACCGCTAAAGGCTGGGACTGCGTCGCATTAGCTAGTTGGTGGGGTAACGGCCTACCAAGGCAACG
>F0OV55004JJ1IE
ATCAGACACGAGAGTTTGATCCTGGCTCAGGACGAACGCTGGCGGCGTGCCTAATACATGCAAGTCGAGCGGGGCTTTCTGCGTGAGGCCTTCGGGCGGATCGCAGGGAGCCCAGCGGCGAACGGGTGCGTAACACGTGGGCAACCTGCCCCGAGGACCGGGATAACTCCGGGAAACCGGAGCTAATACCGGATAGGACGGCGGACCGCATGGTCCGCCGTGGAAAGGCGGCGCAAGCTGCCACCTCGGGATGGGCCCGCGGCCCATTAG
>F0OV55004ILKQ2
ATCAGACACGAGAGTTTGATCCTGGCTCAGGACGAACGCTGGCGGCGTGCCTAATACATGCAAGCCGAGCGGATGAAGGGGAGCTTGCTCCCTGGATTCAGCGGCGGACGGGTGAGTAACACGTGGGCAACCTGCCTGGAAGACCGGGATAACTCGCGGAAACGCGAGCTAATACCGGATAGGTTCTTTCTCCGCATGGAGAAGGAAGGAAAGTCGGTTATGCCGACACTTCCAGATGGGCCCGCGGCGCATTAG
>F0OV55004JWAB3
ATCAGACACGAGAGTTTGATCCTGGCTCAGGACGAACGCTGGCGGCGTGCCTAACACATGCAAGTCGAGCGGGGATGGGGTGGGCAGGTAACTGTTTAGCCTATCCTAGCGGCGGACGGGTGAGTAACGCGTGAGCAACCAACCTTGTACTGGGGGATAACAGCTGGAAACAGCTGCTAATACCGCATAAGACTACGGCGCCGCATGGTGCTGTAGTAAAAGGCGCCTTAAGGCGTCGGTACAAGACGGGCTCGCGTCCCA
>F0OV55004JMPNN
ATCAGACACGAGAGTTTGATCCTGGCTCAGGATGAACGCTGGCGGTATGCCTAAGATATGCAAGTCGTATGCTCCTTCGGGGGCATGGCGAACGGCTGAGTAATGCGTAGGAATCTACCCTTAAGAGGGAGATAACCCACCGAAAGGTGGGATAATATCCCATATTCTTATTACCTTCGGGTTTATAAGGAAAGCTTTTGCGCTTAAGGATGAGCCTACGTCCTATCAGGTTGTTGGCGGGGTAAATGCCCACCAAGCCTATGACGGGTAG
>F0OV55004IM98Q
ATCAGACACGAGAGTTTGATCCTGGCTCAGATTGAACGCTGGCGGTATGCTTAACACATGCAAGTCGAACGGCAGCGCGGAGAGCTTGCTCTCTGGCGGCGAGTGGCGGACGGGTGAGTAATGCGTAGGAATCTGCCTAGTAGTGGGGGACAACTCGGAGAAATCCGAGCTAATACCGCATACGCCCTACGGGGGAAAGCGGGGGCTCTTCGGACCTCGCGCTATTAGATGAGCCTACGTTAGATTAG
>F0OV55004IGH7L
ATCAGACACGAGAGTTTGATCCTGGCTCAGAACGAACGCTGGCGGCGCGTTTTAAGCATGCAAGTCGCACGGCAAGGGGGACTTCGGTCCCCCCTAGAGTGGCGGACGGGTGAGTAACACGTGGACAACCTACCCTGCGGTCGGGGATAGCCCATGGAAACATGGGGTAATACCGGATGCGACCGCCCCTGCAGAAGCGGGGGTGGGGAAAGGCGCCGAGGCGGCGCCGCAGGATGGGTCCGCGGTCCATTAGCTAGTTGGCGGGGTAACGGCCCACCAAGGCGACG
>F0OV55004H58SD
ATCAGACACGAGAGTTTGATCCTGGCTCAGATTGAACGCTGGCGGAATGCTTTACACATGCAAGTCGGGCGGCAGCATGGACTTCGGTCTGATGGCGAGCGGCGAACGGGTGAGTAATGCATCGGAACGTACCCAGTCGTGGGGGATAACTACGCGAAAGCGTAGCTAATACCGCATACGTCCTACGGGAGAAAGCAGGGGATCGCAAGACCTTGCGCGATTGGAGCGGCCGATGTCTGATTAG
>F0OV55004IT5L2
ATCAGACACGAGAGTTTGATCCTGGCTCAGGATGAACGCTGGCGGCGTGCCTAACACATGCAAGTCGAGCGAGAAGGTTGCAAATGATTCTTCGGAAGAATGCGCAACTGGAGAGCGGCGGACGGGTGAGTAACGCGTGGGTAACCTGCCCTATGGAGGGGGATAACTAAGAGAAATCTTAGCTAATACCGCATAAGCGCACAGCATCGCATGATGCCGTGTGAAAAACTCCGGTGCCATAGG
>F0OV55004JQZIC
ATCAGACACGAGAGTTTGATCCTGGCTCAGGACGAACGCTGGCGGCGTGCCTAAGACATGCAAGTCGAGCGGGGGGATTGGGGGGTTTTCCCTGGTC
>F0OV55004H64QA
ATCAGACACGAGAGTTTGATCCTGGCTCAGGACGAACGCTGGCGGCGTGCCTAATACATGCAAGTCGAGCGGACCGGGCGGGAGCTTGCTTTCGCCTGGTTAGCGGCGGACGGGTGAGTAACACGTGGGTAACCTGCCCGTAAGACCGGGATAACTCCGGGAAACCGGGGCTAATACCGGATAACACCGAAGACCGCATGGTCTTCGGTTGAAAGGCGGCTTCGGCTGCCACTTACGGATGGGCCCGCGGCGCATTAGCTAGTTGGTGAGGTAACGGCTC
>F0OV55004H4ZJB
ATCAGACACGAGAGTTTGATCCTGGCTCAGAACGAACGTTGGCGAGATGTTTTAAGCATGCAAGTCGAGCGGTATGAAGTGCTTGCACTTCAGAGAGCGGCGAACGGGTGAGTAACGCGTAGGTTATCTGCCCGGTAGATCGGGATAGCCACTGGAAACAGTGATTAATACCGGATGTTCCCTCACGGGAAAAGGTGCGTTTGCACCGCTACCGGATGAGCCTGCGCCCTATTAGCTTGTTGGTGGGGTAAGCGCCTAACG
>F0OV55004I51SK
ATCAGACACGAGAGTTTGATCCTGGCTCAGGATGAACGCTAGCGGCAGGCCTAACACATGCAAGTCGAGGGGTAACAGGAGTAGCAATACTTGCTGACGACCGGCGCACGGGTGAGTAACGCGTATGCAACCTACCCTTAACTGGGGAATAGCCCGAAGAAATTCGGATTAATGCCCCATAATACTGTATTGAAGCATTTCAGTGCATTTAAAACTCCGGTGGTTAAGGATGGGCATGCGTGACATTAGCTAGTTGG
>F0OV55004I68QB
ATCAGACACGAGAGTTTGATCCTGGCTCAGGACGAACGCTGGCGGCGTGCCTAACACATGCAAGTCGAGCGGGGGTGGCTTAAGTAGGTTACTACGAAGGCTGCCCTAGCGGCGGACGGGTGAGTAACGCGTGAGCAACCAACCTTGTACTGGGGGATAACAGCTGGAAACAGCTGCTAATACCGCATAAGACTACGGCACCGCATGGTGCTGTAGTAAAAGGCGCCTTAAGGCGTCGGTACAAGACGGGCTCGCGTCCCATTAG
>F0OV55004H7CYZ
ATCAGACACGAGAGTTTGATCCTGGCTCAGGATGAACGCTGGCGGCGTGCCTAACACATGCAAGTCGAACGGGAATCCCTGGACTCGTCTGGGGAGGAGAGTGGCGTACGGGTGAGTAACACGTAGCTGACCTACCCTGGAGAGGGGGATAACTATTGGAAACGATAGCTAAAACCCCATACGCTCTTGATAATTTGAAAGTCAAGAGGAAAACTCCGGTGCTCTGGGATGGGGCTGCGGTCCATCAGCTAGTTGGTGCGGTAAAAG
>F0OV55004H9WL2
ATCAGACACGAGAGTTTGATCCTGGCTCAGGACGAACGCTGGCGGCGTGCCTAATACATGCAAGTCGAGCGGACCGAAGGGAGCTTGCTCCTTTAGGTTAGCGGCGGACGGGTGAGTAACACGTGGGCAACCTGCCCTGCAGACTGGGATAACTTCGGGAAACCGGAGCTAATACCGGATAACACCGAAAACCGCATGGTTTTCGGTTGAAAGGCGGCTTTTAGCTGTCACCGCAGGATGGGCCCGCGGCGCATTAGGCTAGGTTGGTGAGGT
>F0OV55004IMB5A
ATCAGACACGAGAGTTTGATCCTGGCTCAGGACGAACGCTGGCGGCGTGCCTAATACATGCAAGTCGAGCGGGGCTGTCTGCGTGAGGCCTTCGGGCAGATCGCAGGGAGCCCAGCGGCGAACGGGTGCGTAACACGTGGGCAACCTGCCCCGAGGACCGGGATAACTCCGGGAAACCGGAGCTAATACCGGATAGGACGGCGGACCGCATGGTCCGCCGTGGAAAGGCGGCGCGAGCTGCCACCTCGGGATAGGCCCGCGGCCCA
>F0OV55004IHDIZ
ATCAGACACGAGAGTTTGATCCTGGCTCAGGATGAACGCTAGCGGCAGGCTTAATACATGCAAGTCGAGGGGCAGCAGGGGTAGCAATACCCGCTGGCGACCGGCAAACGGGTGCGCAACACGTACACAACCTTCCTGTAAAAGGGGGATAGCCCAGAGAAATTTGGATTAATACCCCGTACGGTTGAGAAGCGGCATCGCTTTTCAAAGAGAGATCCGAAAGGATCGATTGCAGATGGGTGTGCGTCTGATTAGGTAG
>F0OV55004I2PU9
ATCAGACACGAGAGTTTGATCCTGGCTCAGGGTGAACGCTGGCGGCGTGCTTGACACATGCAAGTCGAACGGTATGTGGCAACACATAGAGTGGCGAACGGGTGAGTAACACGTGGGAACGTACCTTCTGCAGGGGGATAACTGACCGAAAGGACAGCTAATACCGCATAAGACCGAGAGGAGAAAGGTGCAACAGCATCGGCAGAGGAGCGGCCCGCGGACCATCAGCTAGTTGGTGGGGTAAGAGCCT
>F0OV55004I809A
ATCAGACACGAGAGTTTGATCCTGGCTCAGGATGAACGCTAGCGACAGGCCTAACACATGCAAGTCGAGGGGTAACATGAGAGCTTGCTCTTGATGACGACCGGCGCACGGGTGAGTAACGCGTATGCAACCTTCCTTTAACAGGAGAATAGCCCCCGGAAACGGGGATTAATGCTCCATAGCAATTATTTGCCACCTGACAGATGATTTAAAGTTCCGACGGTTAAAGATGGGCATG
>F0OV55004IM7P8
ATCAGACACGAGAGTTTGATCCTGGCTCAGAACGAACGCTGGCGGCGTGCTTAACACATGCAAGTCGAACGAGAAAGGGACTTCGGTCCTGAGTAGAGTGGCGCACGGGTGAGTAACACGTGGATAATCTACCCAATGATTCGGAATAACACTTCGAAAGGGGTGCTAATACCGGATAAGCCCACAGGCTCTTCGGAGTTTGCGGGAAAAGGTGGGGACCTTCGGGCCTGCCGTCATTGGATGAGTCCGCGGCCCATTAGCTAGTTGGTAGGG
>F0OV55004IARCJ
ATCAGACACGAGAGTTTGATCCTGGCTCAGGATAAACGCTGGCGGTGTGCATTATGCATGCAAGTCGAACGAACTATTTTCGGATAGTTAGTGGCAAACGGGTGAGTAACACGTAAGTAACCTGCCCTTAAGTGGGAATAACTCTGAGAAATCGGAGCTAATACCGCATGTGATGAGGGGGTAACGCCCCATCATTAAAGGCTTCGGCCGCTTGAGGAGGGGCTTGCGCAAGGTTAGCTAGTTGGTGAGGTAACGGCCTACCAAGG
>F0OV55004H4LQR
ATCAGACACGAGAGTTTGATCCTGGCTCAGGACGAACGCTGGCGGCGTGCTTAACACATGCAAGTCAAGGAGAAAGTCCCGCTTGCGGGATGATTAAACTGGCGCACGGGTGAGGAATATATAAGCAATCTACCCATAGGTTCGGAATAACGTCGAGAAATCGGCGCTAATACCGTATAATGCAGCGGCATCGCATGATGATGTTGTTAAAGTTCTTGAAACGCCTGTGGATGAGCTTGTAT
>F0OV55004ID1EC
ATCAGACACGAGAGTTTGATCCTGGCTCAGGATGAACGCTAGCGACAGGCCTAACACATGCAAGTCGAACGGGATTTATCCTTCGGGGTAATGAGAGTGGCGCACGGGTGAGTAACGCGTATGCAACCTACCTGTAACTGGGGAATAGCTCCCTGAAAGGGGAATTAACACCGCATAAGACCACACTTTCGCATGGAAGAGTGGTAAAATATTCATAGGTTACAGATGGGCATGCGTGACATTAGTTTGTTGGTGAGG
>F0OV55004JYVR8
ATCAGACACGAGAGTTTGATCCTGGCTCAGAACGAACGCTGGCGGCAGGCCTAACACATGCAAGTCGAGCGAGATCTTCGGATCTAGCGGCGGACGGGTTAGTAACGCGTGGGAATATGCCCTTTGGTACGGAATAGCCTCGGGAAACTGGGAGTAATACCGTATGAGCCCTTCGGGGGAAAGATTTATCGCCAAAGGATTAGCCCGCGTTGGATTAGATAGTTGGTGGGGTAATGGCCTACCAAGTCGACGATCCATAGCTGGTTTGAGAGG
>F0OV55004IAX9I
ATCAGACACGAGAGTTTGATCCTGGCTCAGGATGAACGCTGGCGGCGTGCCTAATACATGCAAGTCGAGCGCACTAGTTTACTAGTGAGTGGCGAACGGGTGAGTAACACGTAGGTAACCTGCCCTTAAGACGAGGATAACCATTGGAAACGATGGCTAAGACTGGATAGGAATATTTGAGGCATCTTAAATATTTTAAAAGACCTAGCAATAGGTATGCTTAAGGAGGGGCCTGCGGCGCATTAGTTAGTTGGTGGGGTAGAAG
>F0OV55004IB288
ATCAGACACGAGAGTTTGATCCTGGCTCAGGACGAACGCTGGCGGCGTGCCTAATACATGCAAGTCGAACGGAGGTCGCCATGCGGATCTCTTCGGAGAGAAGCGTGGCCATACCTCAGTGGCGAACGGGTGAGTAACACGTGGGTAACCTGCCTGTAAGTCGGGGATAACTGCGGGAAACCGCAGCTAATACCGGATAAGTCGGGAGGTTCGCATGAACCTTTCGGTAAAGGAGCTACGGTTCCGCTTACAGATGGGCCCGCGGCG
>F0OV55004IPHZH
ATCAGACACGAGAGTTTGATCCTGGCTCAGAATGAACGCTGGCGGCGTGCTTAACACATGCAAGTCGAACGGTAGCAGAAGAGAGCTTGCTTTCTTGCTGACGAGTGGCGCACGGGTGAGTAATGCATAGGTAACGTGCCCCTTAGTCTGGGATAGCCACTGGAAACGGTGAATAATACCGGATATTCCTTCTGCCTTAATGGCAGTCGGGAAAGTTTTTCGCTAAGGGATCGGCCTATGTCCTATCAGGTAG
>F0OV55004IUB4Y
ATCAGACACGAGAGTTTGATCCTGGCTCAGGATGAACGCTGGCGGCGTGCGTAACACATGCAAGTCGAACGAGAAGTAAAGGAACGGACACTTCGGTGGAAGGGACTTTACGGAAAGTGGCAGACGGGTGAGTAACGCGTGGGCAACCTGCCCTGAACAGAGGGATAGCCACCGGAAACGGTGATTAATACCTCATGAAGCGATAGGGTCGCATGACCCTGTTGTTAAAGATTTTATCGGTTCAGGATGGGCCCGCGTCTGATTAG
>F0OV55004JBDQ6
ATCAGACACGAGAGTTTGATCCTGGCTCAGGACGAACGCTGGCGGCGTGCTTAACACATGCAAGTCAAGGAGAACGGGAATCTTCGGAATCCCTAGTAAACTGGCGCACGGGTGCGTAACACGTAGGCAACCTACCCTGGAGCGGGGAATAACATCGGGAAACCGGTGCTAATACCGCATGACATTCGAAGGTCGCATGGTCATCGAATCAAAGACTTGTCACTCTAGGATGGGCCTGCGCCCTATTAGCTTGTTGGTG
>F0OV55004I9MR2
ATCAGACACGAGAGTTTGATCCTGGCTCAGATTGAACGCTAGCGGCATGCTTAACACATGCAAGTCGAACGGCAGCGGAGGAAAGCTTGCTTTCCTGCCGGCGAGTGGCGGACGGGTGAGTAATGCATGAGAATCTGCCCAGTAGCGGGGGACAACCTGGTGAAAACCAAGCTAATACCGCATACGCCCTACGGGGGAAAGGCTTCGGCCACTATTGGATGAGCTCATGTCGGATTAGCTAGTTGGTAGGG
>F0OV55004I21M8
ATCAGACACGAGAGTTTGATCCTGGCTCAGGATGAACGCTAGCGGCAGGCCTAACACATGCAAGTCGAGGGGCATCGGGAGTAGCAATACTTGCCGGCGACCGGCGCACGGGTGCGTAACGCGTATGGAACCTGCCCTCCGCTGGGGGATAGCCCGCCGAAAGGCGGATTAATACCCCATGGACCCCGACCCCCACCTGGGGTGTCGGGGTAAAGCTACGGCGGCGGGGGATGGTCATGCGTGCCATTAGCTAGTTGGCGGGGTAACGGCCCACCAAGG
>F0OV55004IIE7F
ATCAGACACGAGAGTTTGATCCTGGCTCAGAACGAACACTGGCGGCGTGGATTAGGCATGCAAGTCGAACGAGAAAAGTTCCTTCGGGAACCTAGTACAGTGGCGAACGGGTGAGTAACGGGTGGAAAACCTACCCTTCAATGGGGGATAACAGTTCTAACGAGCTGCTAATACCGCATACGACCTTTTGATCGCATGGTCGATTGGTGAAAGGTGGCCTCTCTTTGAAGCTGCCGTTGAAGGATGGTTCCGCCTCCCATTAGCTTGTTGGTGGGG
>F0OV55004JFCYH
ATCAGACACGAGAGTTTGATCCTGGCTCAGATTGAACGCTGGCGGCGTGCCTAACACATGCAAGTCGTGCGAGAAAGTTCCCTTCGGGGAGCGAGTAGAGCGGCGCACGGGTGAGTAACGCGTGGGTAATCTGCCCGAAAGACCGGGATAACAGTGGGAAACCGCTGCTAATACCGGATGTGCTTCATGTTTGACTTCATGGGGTAAAGGTGGCCTCTGCCTGCAAGCTACCGCTTTTGGATGAGCCCGCGTCT
>F0OV55004H7S72
ATCAGACACGAGAGTTTGATCCTGGCTCAGATTGAACGCTGGCGGCAGGCCTAACACATGCAAGTCGAGCGGAAACGATCCTAGCTTGCTAGGAGGCGTCGAGCGGCGGACGGGTGAGTAACGCGTTTGTAACCTACCTCTAACTGGAGAATAGCCCGAAGAAATTCGGATTAATACTCCATATGGCTATGATTTGGCATCTTTTTATAGTCAAAGCTCCGGCGGTTAGAGATGGGCATGCGTGACATTAG
>F0OV55004IQCP8
ATCAGACACGAGAGTTTGATCCTGGCTCAGATTGAACGCTAGCGGCATGCTTAACACATGCAAGTCGAACGGCAGCGGAGGAAAGCTTGCTTTCCTGCCGGCGAGTGGCGGACGGGTGAGTAATGCATGAGAATCTGCCCAGTAGCGGGGGACAACGTGGGGAAACTCACGCTAATACCGCATACGACCTACGGGTGAAAGAGGGGGATCTTCGGACCTCTTGCTATCGGATGAGCCTATGTCCTAT
>F0OV55004I4GBT
ATCAGACACGAGAGTTTGATCCTGGCTCAGATTGAACGCTGGCGGCATGCTTAACACATGCAAGTCGAACGGTAACAGGGAGCTTGCTCCGCTGACGAGTGGCGAACGGGTGAGTAATGCATCGGAACGTGCCCAGTCGTGGGGGATAACGCAGCGAAAGTTGTGCTAATACCGCATACGTCCTGAGGGAGAAAGCAGGGGATCTTCGGACCTTGTGCGATTGGAGCGGCCGATGTCAGATTAG
>F0OV55004JOFZB
ATCAGACACGAGAGTTTGATCCTGGCTCAGGATGAACGCTGGCGGCGTGCTTAACACATGCAAGTCGAGCGCGATGTTGTGGAAACTCCTACGGGAGGCAGC
>F0OV55004JK5PH
ATCAGACACGAGAGTTTGATCCTGGCTCAGGATGAACGCTGGCGGCGTGCCTAATACATGCAAGTCGAACGCACCATTTCGGTGGTGAGTGGCGAACGGGTGAGTAACACGTAGGTAACCTGCCCTCAAGACGAGGATAACCGTTGGAAACGATGGCTAAGACTGGATAGGAACAGAAGAGGCATCTCTTGTGTTTTAAAAGACCTAGCAATAGGTATGCTTGAGGAGGGGCCTGCGGCGCATTAGTTAGTTGGCGGGGTG
>F0OV55004ISTSL
ATCAGACACGAGAGTTTGATCCTGGCTCAGGACGAACGCTGGCGGCGTGCCTAACACATGCAAGTCGAGCGGGGGTTGCTTAAGTAGGTTTCTACGAGAGTGGCCCTAGCGGCGGACGGGTGAGTAACGCGTGAGCAACCAACCTTGTACTGGGGGATAACAGCTGGAAACAGCTGCTAATACCGCATAAGACTACGGCACCGCATGGTGCTGTAGTAAAAGGCGCCTTAAGGCGTCGGTACAAGACGGGCTCGCGACCCATTAG
>F0OV55004H53NX
ATCAGACACGAGAGTTTGATCCTGGCTCAGGACGAACGCTGGCGGCGTGCCTAATACATGCAAGTCGAGCGGGGCTTTCTGCGTGAGGCCTTCGGGCGGATCGCAGGGAGCCCAGCGGCGAACGGGTGCGTAACACGTGGGCAACCTGCCCCGAGGACCGGGATAACTCCGGGAAACCGGAGCTAATGCCGGATAGGACGGCGGACCGCATGGTCCGCCGTGGAAAGGCGGCGCAAGCTGCCACCTCGGGATGGGCCCGCGGCCCATTAG
>F0OV55004JO3QJ
ATCAGACACGAGAGTTTGATCCTGGCTCAGGACGAACGCTGGCGGCGTGCCTAATACATGCAAGTCGAGCGGACCGAAGGGAGCTTGCTCCTTTAGGTTAGCGGCGGACGGGTGAGTAACACGTGGGCAACCTGCCCTGCAGACTGGGATAACTTCGGGAAACCGGAGCTAATACCGGATAACACCGAAAACCGCATGGTTTTCGGTTGAAAGGCGGCTTTTAGCTGTCACTGCAGGATGGGCCCGCGGCGCATTAGCTAGTTGGTGAGG
>F0OV55004IGUDQ
ATCAGACACGAGAGTTTGATCCTGGCTCAGGACGAACGCTGGCGGCGTGCCTAATACATGCAAGTCGAGCGGGGCTTTCTGCGTGAGGCCTTCGGGCGGATCGCAGGGAGCCCAGCGGCGAACGGGTGCGTAACACGTGGGCAACCTGCCCCGAGGGCCGGGATAACTCCGGGAAACCGGAGCTAATACCGGATAGGACGGCGGACCGCATGGTCGCCGTGGAAAGGCGGCGCGAGCTGCCACCTCGGGATGGGCCCGCGGCCCATTAG
>F0OV55004IM7ZH
ATCAGACACGAGAGTTTGATCCTGGCTCAGGATGAACGCTGGCGGCGTGCCTAATACATGCAAGTCGAACGCACTAGTTTACTAGTGAGTGGCGAACGGGTGAGTAACACGTAGGTAACCTGCCCTCAAGACGAGGATAACCGTTGGAAACGATGGCTAAGACTGGACAGGAACAGAAGAGGCATCTCTTGTGTTTTAAAAGACCTAGCAATAGGTATGCTTGAGGAGGGGCCTGCGGCGCATTAGTTAGTTGGCGGGGTG
>F0OV55004IEBFN
ATCAGACACGAGAGTTTGATCCTGGCTCAGATTGAACGCTGGCGGCATGCCTAACACATGCAAGTCGGACGGCAGCACGGGGGCAACCCTGGTGGCGAGTGGCGGACGGGTGAGTAATGCATAGGAATCTGCCTGGCAATGGGGGACAACTTGGGGAAACTCAAGCTAATACCGCATACGCCCTACGGGGGAAAGCGGGGGATCTTCGGACCTCGCGTTGTTAGATGAGCCTATGTCCGATTAGCTAGTTGGTAGGGTAAACGG
>F0OV55004JNIGP
ATCAGACACGAGAGTTTGATCCTGGCTCAGGACGAACGCTGGCGGCGTGCCTAATACATGCAAGTCGAACGAGACCTTCGGGTCTAGTGGCGCACGGGTGCGTAACGCGTGGGAACCTGCCCTTAGGTTCGGAATAACTCAGAGAAATTTGAGCTAATACCGGATGATGTCGAAAGACCAAAGATTTATCGCCTTTGGATGGGCCCGCGTAGGATTAGCTAGTTGGTGGGGTAAAGGCCTACCAAGGCGACGATCCTTAGCTGGT
>F0OV55004IVMG6
ATCAGACACGAGAGTTTGATCCTGGCTCAGATTGAACGCTGGCGGCAGGCCTAACACATGCAAGTCGAGCGGATGAAGAGAGCTTGCTCTCTGATTCAGCGGCGGACGGGTGAGTAATGCCTAGGAATCTGCCTGGTAGTGGGGGACAACGTCTCGAAAGGGACGCTAATACCGCATACGTCCTACGGGAGAAAGCAGGGGACCTTCGGGCCTTGCGCTATCAGATGAGCCTAGGTCGGACTAG
>F0OV55004IG1LJ
ATCAGACACGAGAGTTTGATCCTGGCTCAGGATTAACGCTGGCGGCGTGCTTAACACATGCAAGTCGAACGAGAAGCTTTCACATGATTTCTTCGGATTGATTATGGGAGCGGAAAGTGGCGAACGGGTGAGTAACGCGTGGGTAACCAACCTTAGACTGGGGGACAACACAGGGAAACTTGTGCTAATACCGCATATATGCAGACATGGCATCATGATTGCAGGAAAGGCTTCGGCCGGTTTAAGACGGACCCGCG
>F0OV55004ICG1N
ATCAGACACGAGAGTTTGATCCTGGCTCAGGGCGAACGCTGGCGGCGTGCCTAACACATGCAAGTCGAGCGGGGTAAATTGAGTGGTTTTCCACGAGATTTACCCAGCGGCGGACGGGTGAGTAACACGTAGGCAACCTACCCACCACACGGGGATAGCCCTGGGAAACCGGGGGTAATACCCGATACCTTTACTGGTCGCATGGCTGGTAAAGAAAGCGATTTAGCGGTGGTGGATGGGCCTGCGGCCCATCAGCTAGTTGGCGGGGTAACGGCCCACCAAGGCG
>F0OV55004IM2UQ
ATCAGACACGAGAGTTTGATCCTGGCTCAGGACGAACGCTGGCGGCGTGCCTAATACATGCAAGTCGAGCGCGGGAAGCTTTTTGAAGCCTTCGGGTGGACGAAAGGGGAACGAGCGGCGAACGGGTGAGTAACACGTGGGCAACCTGCCCCGAGGACCGGGATAACTCCGGGAAACCGGAGCTAATACCGGATAGGACGGCGGACCGCATGGTCCGCCGTGGAAAGGCGGCGCAAGCTGCCACCTCGGGATGGGCCCGCGGCCCATTAGCTAGTTGGTGGGGTAACGG
>F0OV55004JS10F
ATCAGACACGAGAGTTTGATCCTGGCTCAGAACGAACGCTGGCGGCAGGCCTAACACATGCAAGTCGAGCGAGACCTTCGGGTCTAGCGGCGGACGGGTTAGTAACGCGTGGGAACGTGCCCTTTGCTACGGAATAGTCCCGGGAAACTGGGTTTAATACCGTATGTGCCCTTCGGGGGAAAGATTTATCGGCAAAGGATCGGCCCGCGTTGGATTAGCTAGTTGGTGGGGTAGCGGCCTACCAAGGCGACGATGCGTAGCCGACCTGAGAGGGTGACCGGCC
>F0OV55004IYREE
ATCAGACACGAGAGTTTGATCCTGGCTCAGGACGAACGCTGGCGGCGTGCCTAATACATGCAAGTCGAGCGCGTGAAACTTACCGAAGCCTTCGGGCGGACGTAAGTGGAACGAGCGGCGGACGGGTGAGTAACACGTGGGCAACCTGCCTGTAAGACCGGGATAACTTCGGGAAACCGGAGCTAATACCGGATAGGATTTCATCTCGCATGAGGTGAAATGGAAAGGTGGCTTCGGCTACCACTTACAGATGGGCCCGCGGCGCATTAG
>F0OV55004IDBQQ
ATCAGACACGAGAGTTTGATCCTGGCTCAGGATGAACGCTAGCGGCAGGCCTAACACATGCAAGTCGAGGGGCAGCGGGGTGTAGCAATACACTGCCGGCGACCGGCGCACGGGTGAGTAACGCGTATGCAACCTACCTTCAACAGGAGGATAGCCCCGAGAAATCGGGATTAATACTCCATAATGTATATTAATCGCATGGTTGATATATTAAAGTTCCGGCGGTTGAAGATGGGCATGCGTGACA
>F0OV55004IEH6J
ATCAGACACGAGAGTTTGATCCTGGCTCAGGACGAACGCTGGCGGCGTGCCTAACACATGCAAGTCTACTCAGCAATGGGTGGCGAACGGGTGAGTAACGCGTAGACAATCTGCCCTTTAATCACGGATAACCTAGTGAAAACTGGACTAAAACGGGATGTGGTCGCGATATGGCATCATAAGCGATCAAAGACGTAGTCGTTAAAGGAGGAGTCTGCGTAACATTAGCTAGTTGGTAAGGTAACGGCTTACCAAGGCGACG
>F0OV55004IYG9F
ATCAGACACGAGAGTTTGATCCTGGCTCAGGGTGAACGCTGGCGGCGTGCCTAAGACATGCAAGTCGTGCGGGCCGTGGGGTATCTCACGGTCAGCGGCGGACGGGTGAGTAACGCGTAGGTGACCTACCCGGAAGAGGGGGACAACATGGGGAAGCCCAGGCTAATCCCCCATGTGGACACATCCTGTGGGGTGTGTTTAAAGGGTTTTGCCCGCTTCCGGATGGGCCCGCGTCCCATCAGCTAGTTGGTGGGGTAAGAGCCCACCAAGGCGACGACGGGG
>F0OV55004IBVH5
ATCAGACACGAGAGTTTGATCCTGGCTCAGGATGAACGCTGGCGGCGTGCTTAACACATGCAAGTCGAGCGGAGCTCAAGTGCGGATCCCCTTCGGGGGTGAAACATCTGAGCTTAGCGGCGGACGGGTGCGTAACGCGTGGGTAATCTGCCCTTGTCACTGGGATAACACATCGAAAGGTGTGCTAATACCGGATGAAATACAGACCTGGCATCGGGACTGTATCAAAGTCATGCGGACAAGGA
>F0OV55004IXSFW
ATCAGACACGAGAGTTTGATCCTGGCTCAGGACGAACGCTGGCGGCGTGCTTAACACATGCAAGTCGAACGGAAAGGCCCTTGCTTGCAGGGGTACTCGAGTGGCGAACGGGTGAGTAACACGTGGGTGATCTGCCTTGTACTTCGGGATAAGCCTGGGAAACTGGGTCTAATACCGGATAGGACCATGCTTTAGTGTGTGTGGTGGAAAGTTTTTTCGGTACAAGATGAGCCCGCGGCCTATCAGCTTGTTGGTGGGGTAATGGCCT
>F0OV55004IP3ZS
ATCAGACACGAGAGTTTGATCCTGGCTCAGAGTGAACGCTGGCGGCGTGCTTAACACATGCAAGTGGAGCGACGAACCAGGCTTCGGCCTGGGGCAAAGCCGCGAACGGGTGAGTATCACGTGGGTAACCTGCCCCGATGACCGGGACAACTCGAGGAAACTCGGGCTAATACCGGATGTGCTCTCTGCACATCAGTGCGATGAGTAAAGGAAGCTTCGGCCTCCGCATTGGGATGGGCCCGCGGCCCATTAG
>F0OV55004H5FC2
ATCAGACACGAGAGTTTGATCCTGGCTCAGGATGAACGCTAGCGGGAGGCTTAACACATGCAAGTCGAGGGGTAACAGGAGTAGCAATACTTGCTGACGACCGGCGCACGGGTGAGTAACGCGTATGCAACCTGCCCTTTACAGGAGGATAGCCCGAAGAAATTCGGATTAATACTCCATAGTTTCGAGATATCGCATGATATTTTGGATAAAGTTCCGGCGGTAAAGGATGGGCATGCGTTCCATTAGCTAGTTGG
>F0OV55004IL0ZU
ATCAGACACGAGAGTTTGATCCTGGCTCAGGACGAACGCTAGCGACAGGCCTAACACATGCAAGTCGAGGGGCAGCACGTCTTCGGATGGTGGCGACCGGCGCACGGGTGAGTAACGCGTATGTAACCTGCCTACAACAGGGGGATAGCTCGCTGAAAAGCGAATTAAGACCGCATAAGACCACGCTTTCGCATGTTAGCGTGGTAAAATATTTATAGGTTGTAGATGGGCATGCGTGACATTAG
>F0OV55004JEFSR
ATCAGACACGAGAGTTTGATCCTGGCTCAGGACGAACGCTGGCGGCGTGCCTAATACATGCAAGTCGAGCGCGTGAAGCTTACCGAAGCCTTCGGGCGGACGTAAGTGGAACGAGCGGCGAACGGGTGAGTAACACGTGGGCAACCTGCCTGTAAGACCGGGATAACTTCGGGAAACCGGAGCTAATACCGGATAGGATTTCACCTCGCATGAGGTGAAATGGAAAGGTGGCTTCGGCTACCACTTACAGATGGGCCCGCGGCGCATTAG
>F0OV55004JLGJ0
ATCAGACACGAGAGTTTGATCCTGGCTCAGAACGAACGCTGGTGGCATGCCTAATACATGCAAGTCGAACGAGAAAGCCCTTCGGGGTGAGTACAGTGGCGCACGGGTGAGTAACGCGTAGGTGACGTGCCTTTTAGTGGGGGACAACATCGGGAAACCGGTGCTAATACCGCATAAGCTAAGCGACCTTGAAAAAGCTTAGGAAAGTGGGCTCCGGCTCACGCTAGAAGATCGGCCTGCGTGACATTAGCTTGTTGGCGGGGTAA
>F0OV55004IKF6G
ATCAGACACGAGAGTTTGATCCTGGCTCAGGACGAACGCTGGCGGCGTGCCTAATACATGCAAGTCGAGCGGGGATACAGGAGGAGTAATCTGACTGTATTCTAGCGGCGGACGGGTGAGTAACGCGTGAGCAACCTGTCCTTGTCTGGGGGATAAGAAGCCGAAAGGCTTTCTAATACCGCATGAGACCACAGCGCCACATGGCGAAGGGGTCAAAGGAGCAATCCGGACAGGGGTGGGCTCGCGT
>F0OV55004JMKQ1
ATCAGACACGAGAGTTTGATCCTGGCTCAGATTGAACGCTGGCGGAATGCTTTACACATGCAAGTCGGGCGGCAGCATGGACTTCGGTCTGATGGCGAGCGGCGAACGGGTGAGTAATGCATCGGAACGTACCCAGTCGTGGGGGATAACTACGCGAAAGCGTAGCTAATACCGCATACGTCCTACGGGAGAAAGCAGGGGATCGCAAGACCTTGCGCGATTGGAGCGGCCGATGTCTGATTAG
>F0OV55004JD035
ATCAGACACGAGAGTTTGATCCTGGCTCAGGACGAACGCTGGCGGCGTGCCTAACACATGCAAGTCGAGCGCTACTCGGGGCAACTCGGGTGGAGCGGCGCACGGGTGCGTAACACGTGGGTAATCTGCCTGGATGCCTGGGATAACCAGCCGAAAGGTTGGCTAATACCGGATAAGCTCCCGGCCCCTTCGGGGACTGAGAGAAAAGGTGGCCTCTACATGTAAGCTATCACATCCAGATGAGCCCGCGGCCCA
>F0OV55004I8F2R
ATCAGACACGAGAGTTTGATCCTGGCTCAGGATAAACGCTGGCGGTGTGCTTTATGCATGCAAGTCGAACGAACTATTTCGGTAGTTAGTGGCAAACGGGTGAGTAACACGTAAGCAACCTGTCCTCAAGTGGGGAATAACTCTGAGAAATCGGAGCTAATACCGCATGTGAATCATCATCGCAAGGAGATGATTTAAAGCCTTCGGGCGCTTAAGGAGGGGCTTGCGCACGATTAGCTTGTTGGTGGGGTAACGG
>F0OV55004I3Q57
ATCAGACACGAGAGTTTGATCCTGGCTCAGGACGAACGCTGGCGGCGTGCCTAATACATGCAAGTCGAGCGCGGGAAGCGTGCAGATCCCTTCGGGGTGACGCATGTGGAACGAGCGGCGAACGGGTGAGTAACACGTGGGCAACCTGCCTGTAAGACCGGGATAACTCCGGGAAACCGGGGCTAATACCGGATAAGACCGAAGATCGCATGATCTTCGGGTGAAAGGCGGCATTCGCTGTCACTTACAGATGGGCCCGCGG
>F0OV55004H5J5Q
ATCAGACACGAGAGTTTGATCCTGGCTCAGATTGAACGCTGGCGGCATGCCTTACACATGCAAGTCGAACGGTAACAGGTCTTCGGATGCTGACGAGTGGCGAACGGGTGAGTAATACATCGGAACGTGCCCGATCGTGGGGGATAACGAGGCGAAAGCTGTGCTAATACCGCATACGATCTACGGATGAAAGCGGGGGATCTTCGGACCTCGCGCGGACGGAGCGGCCGATGGCAGATTAGGTAGTTGGTGGG
>F0OV55004I7VWC
ATCAGACACGAGAGTTTGATCCTGGCTCAGGATGAACGCTAGCGGGAGGCTTAACACATGCAAGTCGAGGGGCAGCACGAGGTAGCAATACTTTGGTGGCGACCGGCGCACGGGTGAGTAACACGTATGCAACCTACCCTGCACAGGGGGATAACCCGGAGAAATTCGGACTAATACCCCATAAAGATATACCTGGGCATCCAGGGATATTTAAAGCTTCGGTGGTACGGGATGGGCATGCGCAACATTAGCTAGTTGGGAGG
>F0OV55004IBB4D
ATCAGACACGAGAGTTTGATCCTGGCTCAGAGTGAACGCTGGCGGCGTGCCTAACACATGCAAGTCGAACGCGAAAGTCCCGCAAGGGATAAGTAGAGTGGCAGACGGGTGAGTAATGCATAGGTAATCTACCCTTGAGTGGGGGATAACTCCGGGAAACCGGTGCTAATCCCGCATGACTTCCTGATGCGCAGGCATTAGGATCAAAGGGGGGGATCCTTCGGGACCTCCCGCTTGAGGATGAGCCTATGTCCTA
>F0OV55004ISEAO
ATCAGACACGAGAGTTTGATCCTGGCTCAGGACGAACGCTGGCGGCGTGCCTAATACATGCAAGTCGAGCGCGTGAAGCTTACCGAAGCCTTCGGGCGGACGTAAGTGGAACGAGCGGCGAACGGGTGAGTAACACGTGGGCAACCTGCCTGTAAGACCGGGATAACTTCGGGAAACCGGAGCTAATACCGGATAGGATTTCACCTCGCATGAGGTGAAATGGAAAGGTGGCTTCGGCTACCACTTACAGATGGGCCCGCGGCGCATTAG
>F0OV55004I6BMD
ATCAGACACGAGAGTTTGATCCTGGCTCAGGATGAACGCTAGCGGCAGGCTTAACACATGCAAGTCGAGGGGCAGTTCCGACTTCGGTTGGAAGCGACCGGCGAACGGGTGAGTAACGCGTTTGTAACCTACCTCTGACAGGGGGATAGCTCCCGGAAACGGGAATTAATACCCCATAATATTCATTGAGGGCATCTTTGGTGAATTAAAGCTCCGGCGGTCAGGGATGGGCATGCGTGGTATTAGCTAGTTGGTGAGGTAACGGCTC
>F0OV55004JZ8PE
ATCAGACACGAGAGTTTGATCCTGGCTCAGAACGAACGCTGGCGGCGTGCTTAACACATGCAAGTCGAACGTGAAAGGGACTTCGGTCCTGAGTAAAGTGGCGCACGGGTGAGTAACACGTGGATAATCTACCCGATGGACCGGGATAACACTTCGAAAGGGGTGCTAATACCGGATAAGCCCACAGGCTCTTTGGAGTTTGCGGGAAAAGGTGGGGACCTTCGGGCCTACTGTCATTGGATGAGTCCGCGGCCCATTAGCTAGTTGGTAGGGTAATGG
>F0OV55004JI09N
ATCAGACACGAGAGTTTGATCCTGGCTCAGAACGAACGCTGGCGGCGTGCTTAACACATGCAAGTCGTACGAGAAAGTTTCCTTCGGGAGATGAGTAGAGTGGCGCACGGGTGAGTAACACGTGGATAATCTGCCCAATGGACCGGGATAACACTTCGAAAGGGGTGCTAATACCGGATAAGCCCACAGGCTCTTCGGAGCTTGCGGGAAAAGGTGGGGACCTTCGGGCCTGCCGTCATTGGATGAGTCCGCGGCCCATTAG
>F0OV55004H6L4P
ATCAGACACGAGAGTTTGATCCTGGCTCAGAACGAACGCTGGCGGCAGGCTTAACACATGCAAGTCGAACGAACTCTTCGGAGTTAGTGGCAGACGGGTGAGTAACGCGTGGGAATCGACCTGGTAGTGGGGGACAACAGTCGGAAACGACTGCTAATACCGCATACGCCCTTCGGGGAAAGTGGGGAGTCTTCGGACCTCACGCTATCAGATGAGCCCGCGTCGGATTAGCTTGTTGGTGAGGTAAAGGCTCACCAAGGCG
>F0OV55004H812I
ATCAGACACGAGAGTTTGATCCTGGCTCAGAACGAACGCTGGCGGCAGGCCTAACACATGCAAGTCGAACGCACCTTCGGGTGAGTGGCGCACGGGTGAGTAACGCGTGGGAACCCACCCTGGAGTACGGAATAACCGCGGGAAACTGCGGCTAATACCGTATACGCCCTTCGGGGAAAGATTTATCGCTCCAGGACGGGCCCGCGTTGGATTAGGTAGTTGGTGTGGTAAGGGCGCACCAAGCCGACGATCCATAGCTGGT
>F0OV55004IDWZZ
ATCAGACACGAGAGTTTGATCCTGGCTCAGGATGAACGCTAGCGACAGGCCTAACACATGCAAGTCGAGGGGTAACATGAGAGCTTGCTCTTGATGACGACCGGCGCACGGGTGAGTAACGCGTATGCAACCTTCCTTTAACAGGAGAATAGCCCCCGGAAACGGGGATTAATGCTCCATAGCAATTATTTGCCACCTGACAGATAATTTAAAGTTCCGACGGTTAAAGATGGGCATGCGTGACATTAG
>F0OV55004II7RV
ATCAGACACGAGAGTTTGATCCTGGCTCAGGACGAACGCTGGCGGCGTGCCTAATACATGCAAGTCGAGCGCTTGCACAAGAAAGCTTGCTTTCTTGTTGCTTGAGCGGCGGACGGGTGAGTAACACGTGGGCAACCTGCCTATAAGACTGGGATAACTTCGGGAAACCGGAGCTAATACCGGATAATGCTTTTGAACACATGTTTGAAAGCTGAAAGATGGTCTCGGCTATCACTTATAGATGGGCCCGCGG
>F0OV55004H5SJP
ATCAGACACGAGAGTTTGATCCTGGCTCAGATTGAACGCTGGCGGCGGGCTTAACACATGCAAGTCGCGGGAGAATCCCGAACTTCGGTTCGAGAGGAGACCGGCGGATGGGTGAGTAAGGCGTAGGTAATCTGCCTACAGGACGGGGATAACGTGTCGAAAGGCGCGCTAATACCCGATGATGCAGCGGGGCCGCATGGCCACAGTTGTTAAATCTTTCGGGAGCCTGTAGATGAGCCTGCGTGCCATTAG
>F0OV55004I46MB
ATCAGACACGAGAGTTTGATCCTGGCTCAGAGCGAACGCTGGCGGCGTGCTTAACACATGCAAGTCGAACGGCTCCCGTGTAGCAATACGCGGGAATAGTGGCGAACGGGTGAGTAACACGTGGGTCATCTCCCCCCGAGTGAGGAATAAGCCTGCGAAAGCGGGTCTAACACCGCATGACGCTTCGGGACATATGTCGTCGAAGTTAAAGCCGCAAGGCGCTTGGGGATGAGCCTGCGTCCTATTAGCTAGTTGG
>F0OV55004IAMRW
ATCAGACACGAGAGTTTGATCCTGGCTCAGAGTGAACGCTGGCGGCGTGCCTAACACATGCAAGTCGAACGCGAAAGTCCCGCAAGGGATAAGTAGAGTGGCGCACGGGTGAGTAACGCGTGGGTAATCTGCCTTTAAGCTCGGGATAACACTGCGAAAGCGGTGCTAATACCGGATATGCTCACAGTTTGAGATGTCTGTGGGGAAAGGTGGCCTCTGACATAAGCTACCACTTAAAGATGAGCCCGCG
>F0OV55004H4Q63
ATCAGACACGAGAGTTTGATCCTGGCTCAGGATGAACGCTGGCGGCGTGCCTAACGCATGCAAGTCGAACGGGAATCCCTGGACTCGTCTGGGGAGGAGAGTGGCGTACGGGTGAGTAACACGTAGCTGACCTACCCTGGAGAGGGGGATAACTATTGGAAACGATAGCTAAAACCCCATACGCTCTTGATAATTTGAAAGTCAAGAGGAAAACTCCGGTGCTCTGGGATGGGGCTGCGGTCCATCAGCTAGTTGGTGCGGTAAAAG
>F0OV55004IENMT
ATCAGACACGAGAGTTTGATCCTGGCTCAGGATGAACGCTGGCGGCGTGCCTAATACATGCAAGTCGAACGGGAAGCTTGGAGCGATCTAAGCTGAGAGTGGCGCACGGGTGAGTAACACATGGCTGACCTGCCCTCCAGAGGGGGATAACGGCTGGAAACGGCCGCTAATACCCCATACGCTCCCTGAGGTTAGAGGCTTAGGGAGGAAAGCTATGGTGCTGGAGGAGGGGGCTGTGGCCCATCAG
>F0OV55004IQSX0
ATCAGACACGAGAGTTTGATCCTGGCTCAGGATGAACGCTGGCGGCGTGCTTAACACATGCAAGTCGAACGCTCCACTTCGGTGGGGAGTGGCAACCGGGTGCGTAACACGTAGGTAATCTACTTATCAGATGGGGACAACCTCGCGAAAGCGAAGCTAATACCCAATACGGTCTAAAAAGCTTCTTGCTCTTTAGATTAAAGGAACACTTTGTGAACCGCTGATAAATGAGCCTGCGGCTTATCAGCTTGTTGGTGAGG
>F0OV55004IH34V
ATCAGACACGAGAGTTTGATCCTGGCTCAGGACGAACGCTGGCGGCGTGCCTAATACATGCAAGTCGAGCGCGGGAAGCGTGCAGATCCCTTCGGGGTGACGCATGTGGAACGAGCGGCGAACGGGTGAGTAACACGTGGGCAACCTGCCTGTAAGACCGGGATAACTCCGGGAAACCGGGGCTAATACCGGATAAGACCGAAGATCGCATGATCTTCGGGTGAAAGGCGGCATTCGCTGTCACTTACAGATGGGGCCCGCGG
>F0OV55004IY8II
ATCAGACACGAGAGTTTGATCCTGGCTCAGGACGAACGCTGGCGGCGTGCCTAATACATGCAAGTCGAGCGCGGGAAGCTTTTTGAAGCCTTCGGGTGGACGAAAGTGGAACGAGCGGCGAACGGGTGAGTAACACGTGGGCAACCTGCCTGTAAGACCGGGATAACTTCGGGAAACCGAAGCTAATACCGGATAGGATCCGAGACCGCATGGTTTTGGATGGAAAGATGGCTTTGGCTATTGCTTACAGATGGGCCCGCGGCGCATTAG
>F0OV55004IFLVW
ATCAGACACGAGAGTTTGATCCTGGCTCAGATTGAACGCTGGCGGCATGCCTAACACATGCAAGTCGAACGGAGGTAGGGGCAACCTTACTTCAATGGCGGACGGGTGAGGAATGCGTCGGAATCTACCCTATGGTGGGGGACAACACAGGGAAACTTGTGCTAATACCGCATGATGTCGAGAGACCAAAGCAGGGGACCGCAAGGCCTTGCGCGATAGGATGAGCCGACGCCCGATTAGCTTGTTGGTAGGGTAA
>F0OV55004JIFSB
ATCAGACACGAGAGTTTGATCCTGGCTCAGGGTGAACGCTGGCGGCGTGCTTGACACATGCAAGTCGAACGGTATGTGGCAACACATAGAGTGGCGAACGGGTGAGTAACACGTGGGAACGTACCCTACGCAGGGGGATAACTGACCGAAAGGACAGCTAATACCGCATAAGACCGAAAGGTGAAAGGTGCAAATGCATCGGCGAAGGAGCGGCCCGCGGACCATCAGCTAGTTGGTGGGGTAAGAGCCTACCAAGGCGACG
>F0OV55004H5ISA
ATCAGACACGAGAGTTTGATCCTGGCTCAGAACGAACGCTGGCGGCGTGCCTAACACATGCAAGTCGAACGAGAAAGCACCTTCGGGTGTGAGTACAGTGGCGCACGGGTGAGTAACACGTGAGTAATCTGCCCTAGGGTCCGGGACAACATCTCGAAAGGGTGCTAATACCGGATAAGACCACACCTGGTTTGCCAGGAGTGGTAAAAGGTGGCCTCTTCATGAACGCTATTGCCTAAGGATGAGCTCGCGGCCCA
>F0OV55004I7P2L
ATCAGACACGAGAGTTTGATCCTGGCTCAGAACTAACGCTAGCGGCGTGCCTAACACATGCAAGTCTTACGAGAAAGTCCCGTTCGCGGGATGGGTAAAGTGGCGCACGGGTGAGTAACACGTGGATAATCTACCCTTCAGTCGGGAATAACTCATCGAAAGATGGGATAATACGCGATGATGCTTATCTGTTTCGACGGATAAGCCAAAGGTGGCCTCTCTATAGAAGCTACCGCTGAGGGATGAGTTCGCG
>F0OV55004IHTW8
ATCAGACACGAGAGTTTGATCCTGGCTCAGGATGAACGCTAGCGACAGGCTTAACACATGCAAGTCGAGGGGTAACAGGGGAGCTTGCTTCCGCTGACGACCGGCGCACGGGTGAGTAACGCGTATGCAACCTACCCATAAGAGGGGAATAACCCGGAGAAATCCGGACTAATACCGCATAGTACTATATTTCGGCATCGAGAAATAGTTAAAAATTTATTGCTTATGGATGGGCATGCGTCTGATTAGTTAGTTGGTGAGG
>F0OV55004JFCMF
ATCAGACACGAGAGTTTGATCCTGGCTCAGAACGAACGCTGGCGGCGTGCCTAACACATGCAAGTCGAGCGCCCCGCAAGGGGAGCGGCAGACGGGAGAGTAACACGTGGGAACGTACCCTTCAGTACGGAACAACCAAGGGAAACTTTGGCTAATACCGTATACGTCCGTAAGGAGAAAGATTTATCGCTGAAGGATCGGCCCGCGTCTGATTAGCTAGTTGGTGAGGTAACGGCTCACCAAGGCGACGATCAGTAGCTGGT
>F0OV55004I7FX8
ATCAGACACGAGAGTTTGATCCTGGCTCAGATTGAACGCTGGCGGCATGCCTTACACATGCAAGTCGAACGGTAACAGGGAGCTTGCTCCGCTGACGAGTGGCGAACGGGTGAGTAATACATCGGAACGTGCCCAGTAATGGGGGATAGCTCGGCGAAAGCCGGATTAATACCGCATACGCCCTGAGGGGGAAAGTGGGGGACCGCAAGGCCTCACGTTATTGGAGCGGCCGATGGCTGATTAGCTAGTTGGTAGGGTAAA
>F0OV55004JRFFG
ATCAGACACGAGAGTTTGATCCTGGCTCAGAACGAACGCTGGCGGCATGCCTAACACATGCAAGTCGAACGAACCCTTCGGGGTGAGTGGCGCACGGGTGCGTAACGCGTGGGAACCTGCCCTTGGTTCGGAATAACTCAGAGAAATTTGAGCTAATACCGGATAATGTCTTCGGACCAAAGATTTATCGCCTTTGGATGGGCCCGCGTTGGATTAGCTAGTTGGTGGGGTAAAGGCCTACCAAGGCGACGATCCATAGCTGGT
>F0OV55004IED8Z
ATCAGACACGAGAGTTTGATCCTGGCTCAGATTGAACGCTGGCGGCAGGCTTAACACATGCAAGTCGAGCGGAAACGATGGGAGCTTGCTCCCAGGCGTCGAGCGGCGGACGGGTGAGTAACGCGTAGGAATCTACCTAGTAGTGGGGGATAGCCCGGGGAAACTCGGATTAATACCGCATACGCCCTATGGGGGAAAGCAGGGGATCTTTCGGGACCTTGCGCTATTAGATGAGCCTGCGTCGGATTAGCTTGTTGGTGGGGTAAAGG
>F0OV55004INDC6
ATCAGACACGAGAGTTTGATCCTGGCTCAGGATGAACGCTAGCGGTGCGCCTAACACATGCAAGTCGAGCGATATAGCGGCGAACGGGTGAGTAACACGTTGGAACCTGCCTCGAACTCAGGGATAGCCATCCGAAAAGATGATTAATACCGGATAGTCCCGAAAGGGTAAAGATTTTTCGGTTCGAGAGGGGCCTGCGGCCTATCAGCTAGTTGGTAAGGTAATGGCCTACCAAGGCAATGATGGGTAG
>F0OV55004H3478
ATCAGACACGAGAGTTTGATCCTGGCTCAGGACGAACGCTGGCGGCGTGCCTAATACATGCAAGTCGAGCGCGGGAAGCATGCAGATCCCTTCGGGGTGACGCATGTGGAACGAGCGGCGAACGGGTGAGTAACACGTGGGCAACCTGCCTGTAAGACCGGGATAACTCCGGGAAACCGGGGCTAATACCGGATAAGACCGAAGATCGCATGATCTTTGGGTGAAAGGCGGCATTCGCTGTCACTTACAGATGGGCCCG
>F0OV55004I8UDL
ATCAGACACGAGAGTTTGATCCTGGCTCAGGATGAACGCTGGCGGCGTGCTTAACACATGCAAGTCGAACGAGGTCCAACCTTCGGGTGAAGACCGAGTGGCGAACGGGTGAGTAACACGTGGGGAACCTGCCCTTCTCTCTGGGATAACGTCGAGAAATCGTCGCTAATACCGGATACTCCTTGCGGACCGCATGGTCTGCTCGGGGAAGCTCCGGCGGAGATGGATGGCCCCGCGGCCCATTAGCTAGTTGGTGAGGTAACGG
>F0OV55004H9OYO
ATCAGACACGAGAGTTTGATCCTGGCTCAGATTGAACGCTGGCGGCGTGCCTAACACATGCAAGTCGAACGCGTTCCGGGGGCAACTCCGGGATGAGTGGCGAACGGGTGAGTAACACGTGGGTAATCTTCCTTTAAGTGGGGAATAAGCTCTCGAAAGGGAGTCTAATGCCGCATGACGTTCCGGGACATAAGTCCCGTAACCAAAGCCGCAAGGCGCTTGAAGATGAGCCTGCGTCCTATTAGCTAGTTGGTGGGGTAATGGCCT
>F0OV55004IO1NR
ATCAGACACGAGAGTTTGATCCTGGCTCAGGATGAACGCTAGCGGTGCGCCTAACACATGCAAGTCGAGCGATATAGCGGCGAACGGGTGAGTAACACGTTGGAACCTGCCTCGAACTCAGGGATAGCCATCCGAAAGGATGATTAATACCGGATAGTCCCGAAAGGGTAAAGATTTTTCGGTTCGAGAGGGGCCTGCGGCCTATCAGCTAGTTGGTAAGGTAATGGCTTACCAAGGCTATGACGGGTAACTGGTGTGAGAG
>F0OV55004IHB4C
ATCAGACACGAGAGTTTGATCCTGGCTCAGGATGAACGCTGGCGGCGTGCCTAATACATGCAAGTCGAACGCACCATTTCGGTGGTGAGTGGCGAACGGGTGAGTAACACGTAGATAACCTGCCCTTAAGACGAGGATAACCATTGGAAACGATGGCTAAGACTGGATAGGAATATTAGAGGCATCTCTGATATTTTAAAAGACCTAGCAATAGGTATGCTTAAGGAGGGTCTGCGGCGCATTAGTTGGTTGGTGGGG
>F0OV55004ICG1B
ATCAGACACGAGAGTTTGATCCTGGCTCAGGATGAACGCTGGCAGTGTGCCTTAGACATGCAAGTCGAACGGGGCGCCTTGCCTGATCCCTTCGGGGTGATGGCTTGGTTGCCTAGTGGCGAACGGGTGAGTAACACGTGGGTGACCTGCCCTCGAGTGTGGCATAACAGGGGGAAACCCCTGCTAATTCCGCATGGTCTCGCAGCCTTTGGGGTGTGAGTAAAGGACTTCGGTCCGCTCGGGGATGGGCCCGCGGCACA
>F0OV55004I0J99
ATCAGACACGAGAGTTTGATCCTGGCTCAGGACGAACGCTGGCGGCGTGCCTAATACATGCAAGTCGAGCGGACCGAAGGGAGCTTGCTCTTTTAGGTTAGCGGCGGACGGGTGAGTAACACGTGGGCAACCTGCCCTGCAGACTGGGATAACTTCGGGAAACCGGAGCTAATACCGGATAACACCGAAAACCGCATGGTTTTCGGTTGAAAGGCGGCTTTTAGCTGTCACTGCAGGATGGGCCCGCGGCGCATTAGCTAGTTGGTGAGG
>F0OV55004H3L8T
ATCAGACACGAGAGTTTGATCCTGGCTCAGGATGAACGCTGGCGGCGTGCCTAATACATGCAAGTCGAGCGAACGGATGGAGAGCTTGCTTTCCTGATGTTAGCGGCGGACGGGTGAGTAACACGTGGGCAACCTGCCTGTAAGACTGGGATAACTTCGGGAAACCGGGGTAATACCCGATACCTTTACTGGTCGCATGGCTGGTAAAGAAAGCGATTTAGCGGTGGTGGATGGGCCTGCAGCCCATCAGCTAGTTGGG
>F0OV55004JSXY4
ATCAGACACGAGAGTTTGATCCTGGCTCAGAACGAACGCTGGCGACAGGCCTGACACATGCAAGTCGAACGCCGTAGCAATACGGAGTGGCAGACGGGTGAGTAACGCGTGGGAACATACCCTTCGGTTCGGAATAACTCAGGGAAACTTGAGCTAATACCGGATACGTCCGCAAGGAGAAAGATTTATTGCCGAAGGATTGGCCCGCGTCTGATTAGCTTGTTGGTGGGGTAATGGCTCACCAAGGCGACGATCAGTAG
>F0OV55004IU0Q7
ATCAGACACGAGAGTTTGATCCTGGCTCAGATTGAACGCTGGCGGCATGCCTAACACATGCAAGTCGAACGGTAACAGGCCTTCGGGCGCTGACGAGTGGCGGACGGGTGAGTAATGCATAGGAATCTACCCAGTAGTGGGGGACAACTACCGGAAACGGTAGCTAATACCGCATACGCCCTATGGGGGAAAGCGGGGGATCTTCGGACCTCGCGCTATTGGATGAGCCTATTTCTGATTAGCTTGTTGGTGGGGTAAAGGCCT
>F0OV55004H336C
ATCAGACACGAGAGTTTGATCCTGGCTCAGATTGAACGCTGGCGGCATGCCTAACACATGCAAGTCGAACGGTAACAGGCCTTCGGGCGCTGACGAGTGGCGGACGGGTGAGTAATGCATAGGAATCTGCCCGGTAGTGGGGGACAACTACCGGAAACGGTAGCTAATACCGCATACGCCCTACGGGGGAAAGTGGGGGACCTTCTGGCCTCACGCTATTGGATGAGCCTATGTCAGATTAGCTAGTTGGTGGGGTAAAGGCCT
>F0OV55004IZDCB
ATCAGACACGAGAGTTTGATCCTGGCTCAGGATAAACGCTGGCGGCATGCCTAATACATGCAAGTCGAACGAGAACCACTTCGGTGGATTCTAGTGGCGAACGGGTGAGTAACACGTAAGAAACCTGCCCCAAAGACGAGGATAACCATGGGAAACTATGGCTAATACTGGATAGGATATCGGAACGCATGTTCTGATATTTAAAGACGCGAATGCGTCGCTATGGGATGGTCTTGCGCTGTATTAG
>F0OV55004IRVBX
ATCAGACACGAGAGTTTGATCCTGGCTCAGGATGAACGCTAGCGACAGGCCTAACACATGCAAGTCGAGGGGTAACATGAGAGCTTGCTCTTGATGACGACCGGCGCACGGGTGAGTAACGCGTATGCAACCTTCCTTTAACAGGAGAATAGCCCCCGGAAACGGGGATTAATGCTCCATAGCAATTATTTGCCACCTGACAGATAATTTAAAGTTCCGACGGTTAAAGATGGGCATGCGTGACATTAGCCAGG
>F0OV55004IAFQM
ATCAGACACGAGAGTTTGATCCTGGCTCAGAACGAACGCTGGCGGCGTGCTTAACACATGCAAGTCGAACGCGAAAGGGACTTCGGTCCTGAGTAAAGTGGCGCACGGGTGAGTAACACGTGGATAATTTGCCTGATGATCTGGGATAACATTTCGAAAGGAGTGCTAATACCAGATAAGCCCACAGCATCTTCGGATGCAGCGGGAAAAGGGGGCCTCTTCATGAAAGCTTCTGTCATTAG
>F0OV55004H82NL
ATCAGACACGAGAGTTTGATCCTGGCTCAGATTGAACGCTGGCGGAATGCTTTACACATGCAAGTCGGGCGGCAGCATGGACTTCGGTCTGATGGCGAGCGGCGAACGGGTGAGTAATGCATCGGAACGTACCCAGTCGTGGGGGATAACTATGCGAAAGCGTAGCTAATACCGCATACGTCCTACGGGAGAAAGCAGGGGATCGCAAGACCTTGCGCGATTGGAGCGGCCGATGTCTGATTAG
>F0OV55004IAVRU
ATCAGACACGAGAGTTTGATCCTGGCTCAGGACGAACGCTGGCGGCGTGGCCTAATACATGCAAGTCGAGCGGACCGAAGGGAGCTTGCTCTTTTAGGTTAGCGGCGGACGGGTGAGTAACACGTGGGCAACCTGCCCTGCAGACTGGGATAACTTCGGGAAACCGGAGCTAATACCGGATAACACCGAAAACCGCATGGTTTTCGGTTGAAAGGCGGCATTAGCTGTCACTGCAGGATGGGCCCGCGGCGCATTAGCTAGTTGGTG
>F0OV55004IM0UZ
ATCAGACACGAGAGTTTGATCCTGGCTCAGGACGAACGCTGGCGGCGTGCCTAACACATGCAAGTCGAGCGAGGACGGGCGGTGCTTGCACTGCTCGAGCCGAGCGGCGGACGGGTGAGGAACACGTGAGCAACCTGTCCCCGTGCGGGGGACAACCCGGGGAAACTCGGGCTAATACCGCATGGTCCCGTGCCCTGCCTGGGGTGCGGGGGAAAGATGGCCTCTGCGTGCAAGCCATCGCGCGGGGAGGGCTCGCGG
>F0OV55004JCCRT
ATCAGACACGAGAGTTTGATCCTGGCTCAGGATGAACGCTGGCGGCGTGCCTAATACATGCAAGTCGAACGCACTAGTTTACTAGTGAGTGGCGAACGGGTGAGTAACACGTGAGCAACCTGCTCCGAAGACCGGGATAGCCCAGGGAAACCTGGATTAATACCGGATGACCTCGGATGTCCGCATGGACAACCGAGCAAATACTTTTGTGCTTCGGGATGGGCTCGCGGCCTATCAGCTAGTTGGCGGGTAACG
>F0OV55004INDBD
ATCAGACACGAGAGTTTGATCCTGGCTCAGGACGAACGCTGGCGGCGTGCCTAACACATGCAAGTCGAGCGGAGTTATGGAGTAGCTTGCTACGAAGTAACTTAGCGGCGGACGGGTGAGTAACGCGTGAGCAACCTGCCCTGTACAGGGGGATAACAGATGGAAACATCTGCTAATACCGCATAAGACCAAGTTATCGCATGATAGCGAGGTCAAAGGAGTAATCCGGTACAGGATGGGCTCGCGT
>F0OV55004JBA2R
ATCAGACACGAGAGTTTGATCCTGGCTCAGGATGAACGCTAGCGGCAGGCCTAACACATGCAAGTCGAGGGGTAACGATGGCTTCGGCCAGGCGACGACCGGCGCACGGGTGAGTATCGCGTTTGTAACCTACCTCTAGCTGGAGAATAGCCCGAAGAAATTCGGATTAATACTCCATAAAGCTATGATTCGGCATCTTTTTATAGTTAAAGCTCCGGCGGTTAGAGATGGGCATGCGTGACATTAGTTAGTTGGTG
>F0OV55004ITEX2
ATCAGACACGAGAGTTTGATCCTGGCTCAGGATGAACGCTGGCGGCGTGCCTAATACATGCAAGTCGAACGGGAAGCTTGGAGCGATCTAAGCTGAGAGTGGCGCACGGGTGAGTAACACATGGCTGACCTGCCCTCCAGAGGGGGATAACGGCTGGAAACGGCCGCTAATACCCCATACGCTCCCTGAGGTTAGAGGCTTAGGGGGGAAAGCTATGGTGCTGGAGGAGGGGGCTGTGGCCCATCAG
>F0OV55004JT2F0
ATCAGACACGAGAGTTTGATCCTGGCTCAGGATGAACGCTAGCGGTGCGCCTAACACATGCAAGTCGGGCGATATAGCGGCGAACGGGTGAGTAACACGTTGGAACCTGCCTCGAACTCAGGGATAGCCATCCGAAAGGATGATTAATACCGGATAGTCCCGAAAGGGTAAAGATTTTTCGGTTCGAGAGGGGCCTGCGGCCTATCAGCTAGTTGGTAAGGTAATGGCTTACCAAGGCTATGACGGGTAACTGGTGTGAGAGCA
>F0OV55004I4QL2
ATCAGACACGAGAGTTTGATCCTGGCTCAGGATGAACGCTGGCGGCGTGCCTAACACATGCAAGTCAAACGCGAAGCCTGAAGCAATTCGGGCGGAGAGTGGCGAACGGGTGAGTAACACATGGCTAACCTGCCCCTCAGAGGGGGACAACCGCTGGAAACGGTGGCTAATACCCCATACGTTCGCGGGAATTAGAGGTTCCGCGAAGAAAGGTTCCGGCGCTGAGGGAGGGGGCTGTGGCCCATCAGCTAGTTGGTAGGGTAATGG
>F0OV55004IY3X5
ATCAGACACGAGAGTTTGATCCTGGCTCAGAACGAACGCTGGCGGCAGGCCTAACACATGCAAGTCGAACGAAGCCTTCGGGCCTAGCGGCGGACGGGTTAGTAACGCGTGGGAACGTGCCTTTCACTACGGAATAGTCCCGGGAAACTGGGTTTAATACCGTATACGCCCTTCGGGGAAGAATTCGGTGAAGATCGGCCCGCGTTAGATTAGGTAGTTGGTGGGGTAATGGCCTACCAAGCCTACGATCTATAGCTGGTTTTAGAGGATGACCAGCAACACTGGG
>F0OV55004IHSQK
ATCAGACACGAGAGTTTGATCCTGGCTCAGGATGAACGCTGGCGGCGTGCTTAACACATGCAAGTCGAACGATTAAGACCCTCTTCGGAGGGTGCATAAAGTGGCGAACGGGTGAGTAACACGTGGGGAACCTGCCCCTCTCTCTGGGACAACTCCGGGAAACCGGAGCTAATACCGGATATTCCGATCGGATCGCATGGTCTGATCGGGAAAGCTCCGGCGGTGAGGGATGGCCCCGCGGCCCATTAGCTTGTTGGTGAGGTAACGG
>F0OV55004IBFV4
ATCAGACACGAGAGTTTGATCCTGGCTCAGAATGAACGCTGGCGGCGTGCCTAACACATGCAAGTCGCACGAGAACGCTTCAGCTTGCTGAAGCTAGTAAAGTGGCGCACGGGTGAGTATCGCGTGGGTAATCTACCCTTCGGTCGGGAATAACGTTGCGAAAGTGACGCTAATACCCGATAACATTTCGGTGCCTTTGGTTGCCGAAATCAAAGGTGGCCTCTCCATGGAAGCTACCGCAGGAGGATGAGCCCCG
>F0OV55004IZ9TF
ATCAGACACGAGAGTTTGATCCTGGCTCAGGATGAATGCTGGCGGCGTGTCTAAGGCATGCAAGTCGAATGGGTTAGACCCATGGCAAACGGGTGCGTAACACATTGGTAATCTACCTCGAAGACGGGCATAACCCGGCGAAAGCTGGGATAATTCCCGATGAAGATGGGGGGACTTAAGTCATTCCCATCCAAAGATTTATCGCTTCGAGATGAGCCTATGTCTCATCAGCTAGTTGGCGAGGT
>F0OV55004H78QZ
ATCAGACACGAGAGTTTGATCCTGGCTCAGGACGAACGCTGGCGGCGTGCCTAATACATGCAAGTCGAGCGGACCGAAGGGAGCTTGCTCCTTTAGGTTAGCGGCGGACGGGTGAGTAACACGTGGGCAACCTGCCCTGCAGACTGGGATAACTTCGGGAAACCGGAGCTAATACCGGATAACACCGAAAACCGCATGGTTTTCGGTTGAAAGGCGGCTTTTAGCTGTCACTGCAGGATGGGCCCGCGGCGCATTAGCTAGTTGGTGAGG
>F0OV55004H121O
ATCAGACACGAGAGTTTGATCCTGGCTCAGAGTGAACGCTGGCGGCGTGCTTAACACATGCAAGTCGAACGAGAACGGGACATAGCTTGCTATGTTTGTCAGCTAAGTGGCGGACGGGTGAGTAACGCGTGGGAATCTACCCTATAGTTGGGGACAACATATGGAAACGTATGCTAATACCGAATATGCTCTACGGAGTAAAGGAGCCCTCTTCTTGAAAGGTTTCGCTATAGGATGAGCCCGCGTAGGATTAG
>F0OV55004IH6ZV
ATCAGACACGAGAGTTTGATCCTGGCTCAGAACGAATGCTGGCGGCGTGCTTAACACATGCAAGTCGAACGTGAAAGGGACTTCGGTCCTGAGTAAAGTGGCGCACGGGTGAGTAACACGTGGATAATCTACCCGATGGACCGGGATAACACTTCGAAAGGGTGCTAATACCGGATAAGCCCACAGGCTCTTTGGAGTTTGCGGGAAAAGGTGGGGACCTTCGGGCCTACTGTCATCGAATGAGTCCGCGGCCCATTAGCTAGTTGGTGGGGTAA
>F0OV55004JA7GX
ATCAGACACGAGAGTTTGATCCTGGCTCAGATTGAACGCTGGCGGCAGGCTTAACACATGCAAGTCGAACGGTAACAGAAGAAAGCTTGCTTTCTTGCTGACGAGTGGCGGACGGGTGAGTAATGTATGGGAATCTGCCCTCTAGTTGGGGACAACATATGGAAACGTATGCTAATACCGAATGTGATCTACGGATTAAAGGTGCCCTCTCCTTGGAAGGTATCGCTAGAGGATGAGCCCATATTAGA
>F0OV55004I4N4Q
ATCAGACACGAGAGTTTGATCCTGGCTCAGGATAAACGCTGGCGGCATGCCTAATACATGCAAGTCGAACGGATCAGCTTAGGCTGGTTAGTGGCGAACGGGTGAGTAACACGTAAGTAACCCAACCTTCAGACGAGGATAACTGCTGGAAACGGTAGCTAATACTGGATAGGATTATCGATAGGATGATTGATAATTTAAAGGCGCTTTCGGGCGGTACTGGAGGAGGGGCTTGCGGCGCATTAGATAGTTGGTGAGGG
>F0OV55004I3VAW
ATCAGACACGAGAGTTTGATCCTGGCTCAGAATGAACGCTGGCGGCATGGATTAGGCATGCAAGTCGAACGGGATTCCTGCCTTCGGGCGGGATGACAGTGGCGAAAGGGTGAGTAACACGTGAGGAACCTGCCCCCGAGTTCGGGATAGCCCGCGGAAACGTGGATTAATACCGGATGTGGACGGCATCCGCATGGATGCCCCTCCAAAGTTTTTTCGCTCGGGGATGGACTCGCGGCCCATTAGCTGGTTGGCGGGGTAACGGCCC
>F0OV55004IL94I
ATCAGACACGAGAGTTTGATCCTGGCTCAGGACGAACGCTGGCGGCGTGCCTAACACATGCAAGTCGAGCGGAGATTTAAGTTTACTTAGATCTTAGCGGCGGACGGGTGAGTAACGCGTGAGTAACCTGCCTTATACAGAGGGATAGCCTTGGGAAACCGGGATTAATACCTCATGACATAGTGCGATCGCATGATGGTGCTATCAAAATGAATGTGGTATAAGATGGACTCGCGTCTGATTAG
>F0OV55004IDC0G
ATCAGACACGAGAGTTTGATCCTGGCTCAGGACGAACGCTGGCGGCGTGCTTAACACATGCAAGTCGAACGAGAAAGGGACTTCGGTCCTGAGTAGAGTGGCGCACGGGTGAGTAACACGTGGATAATCTACCCAATGATTCGGAATAACACTTCGAAAGGGGTGCTAATACCGGATAAGCCCACAGGCTCTTCGGAGTTTGCGGGAAAAGGTGGGGACCTTCGGGCCTGCCGTCATTGGATGAGTCCGCGGCCCATTAGCTAGTTGGTAGGG
>F0OV55004IDU7F
ATCAGACACGAGAGTTTGATCCTGGCTCAGAACGAACGCTGGCGGCGTGCTTAACACATGCAAGTCGTACGAGAAAGTTTCCTTCGGGAGATGAGTAGAGTGGCGCACGGGTGAGTAACACGTGGATAATCTGCCCAATGGACCGGGATAACACTTCGAAAGGGGTGCTAATACCGGATAAGCCCACAGGCTCTTTGGAGTTTGCGGGAAAAGGTGGGGACCTTCGGGCCTACTGTCATCGGATGAGTCCGCGGCCCATTAGCTAGTTGGG
>F0OV55004JBLXO
ATCAGACACGAGAGTTTGATCCTGGCTCAGGATGAACGCTGGCGGCGTGCCTAATACATGCAAGTCGAACGCACCATTTCGGTGGTGAGTGGCGAACGGGTGAGTAACACGTAGATAACCTGCCCTTAAGACGAGGATAACCATTGGAAACGATGGCTAAGACTGGATAGGAATATTAGAGGCATCTCTGATATTTTAAAAGACCTAGCAATAGGTATGCTTAAGGAGGGGTCTGCGGCGCATTAGTTAGTTGGTGGGG
>F0OV55004IQLMO
ATCAGACACGAGAGTTTGATCCTGGCTCAGAACGAACGCTGGCGGCGTGCTTAACACATGCAAGTCGTACGAGAAAGTTTCCTTTGGGAGATGAGTAGAGTGGCGCACGGGTGAGTAACACGTGGATAATCTGCCCAATGGACCGGGATAACACTTCGAAAGGGTGCTAATACCGGATAAGCCCACAGGCTCTTCGGAGCTTGCAGGAAAAGGTGGGGACCTTCGGGCCTGCCGTCATTGGATGAGTCCGCGGCCCATTAG
>F0OV55004IV6FE
ATCAGACACGAGAGTTTGATCCTGGCTCAGGGTGAACGCTGGCGGCGTGCTTGACACATGCAAGTCGAACGGTATGTGGCAACACATAGAGTGGCGAACGGGTGAGCAACACGTGGGAACGTACCTTCTGCAGGGGGATAACTGACCGAAAGGACAGCTAATACCGCATAAGACCGAGAGGAGAAAGGTGCAACAGCATCGGCAGAGGAGCGGCCCGCGGACCATCAGCTAGTTGGTGGGGTAAGAG
>F0OV55004I3XBE
ATCAGACACGAGAGTTTGATCCTGGCTCAGATTGAACGCTGGCGGCAGGCCTAACACATGCAAGTCGAGCGGTAGCACAGAGAAGCTTGCTTCTTGGGTGACGAGCGGCGGACGGGTGAGTAACGCGTGGGAATCTGCCTGGTAGTGGGGGACAACAGTCGGAAACGACTGCTAATACCGCATACGCCCTTCGGGGAAAGTGGGGGAGTCTTCGGACCTCACGCTATCAGATGAGCCCGCGTCGGATTAG
>F0OV55004I2NZY
ATCAGACACGAGAGTTTGATCCTGGCTCAGAACTAACGCTAGCGGCGTGCTTAACACATGCAAGTCGTACGAGAAAGTTCGCTTCGGCGGATGAGTAAAGTGGCGCACGGGTGAGTAACACGTGGATAATCTGCCCTTCGGTAGGGAATAACCCACTGAAAAGTGGGCCAATACCCAATAATACTGTCGCGCCTTGGCGTGACAGTTAAAGATAGCCTCTATCTATAAGCCGTCGCCGAAGGATGAGTCCGCGTACCATTAG
>F0OV55004IBGE4
ATCAGACACGAGAGTTTGATCCTGGCTCAGGATGAACGCTAGCGGTGCGCCTAACACATGCAAGTCGAGCGGTATAGCGGCGAACGGGTGAGTAACACGTTGGAACCTGCCTCGAACTCAGGGATAGCCATCCGAAAGGATGATTAATACCGGATAGTCCCGAAAGGGTAAAGATTTTTCGGTTCGAGAGGGGCCTGCGGCCTATCAGCTAGTTGGTAAGGTAATGGCTTACCAAGGCTATGACGGGTAACTGGTGTGAGAGCA
>F0OV55004JEDQZ
ATCAGACACGAGAGTTTGATCCTGGCTCAGGACGAACGCTGGCGGCGTGCCTAACACATGCAAGTCTACTCAGCAATGGGTGGCGAACGGGTGAGTAACGCGTAGACAATCTGCCCTTTAATCACGGATAACCTAGTGAAAACTGGACTAAAACGGGATGTGGTCGCGATATGGCATCATATGCGATCAAAGACGTAGTCGTTAAAGGAGGAGTCTGCGTAACATTAGCTAGTTGGTAAGGTAACGGCTTACCAAGGCG
>F0OV55004ICH7S
ATCAGACACGAGAGTTTGATCCTGGCTCAGGACGAACGCTGGCGGCGTGCCTAATACATGCAAGTCGAGCGCGGGAAGCTTTTTGAAGCCTTCGGGTGGACGAAAGTGGAACGAGCGGCGAACGGGTGAGTAACACGTGGGCAACCTGCCTGTAAGACCGGGATAACTTCGGGAAACCGAAGCTAATACCGGATAGGATCCGAGACCGCATGGTTTTGGATGGAAAGATGGCTTTGGCTATTGCTTACAGATGGGCCCGCGGCGCATTAG
>F0OV55004I0ESR
ATCAGACACGAGAGTTTGATCCTGGCTCAGATTGAACGCTGGCGGCATGCCTAACACATGCAAGTCGAACGGTAACAGGCCTTCGGGCGCTGACGAGTGGCGGACGGGTGAGTAATGCATAGGAATCTGCCCTGTAGCGGGGGACAACTTAGGGAAACTTAAGCTAATACCGCATACGACCTACGGGTGAAAGACTTCGGTCACTATAGGATGAGCCTATGTCTGATTAGCTTGTTGGTAGGGTAACGGCCTACCAAGGCG
>F0OV55004H47OZ
ATCAGACACGAGAGTTTGATCCTGGCTCAGGATGAACGCTAGCGGTGCGCCTAACACATGCAAGTCGAGCGATATAGCGGCGAACGGGTGAGTAACACGTTGGAACCTGCCTCGAACTCAGGGATAGCCATCCGAAAGGATGATTAATACCGGATAGTCCCGAAAGGGTAAAGATTTTTCGGTTCGAGAGGGGCCTGCGGCCTATCAGCTAGTTGGTAAGGTAATGGCTTACCAAGGCTATGACGGGTAACTGGTGTGAGAG
>F0OV55004H4DMW
ATCAGACACGAGAGTTTGATCCTGGCTCAGGACGAACGCTGGCGGCGTGCTTAACACGTGCAAGTCAAGGAGAAAGTTTTCTTCGGAAAGCGAGTAAACTGGCGCACGGGTGAGTAATATGTAAGTAATCTACCCATAGGTTAGGAATAACTCAGAGAAATCTGGGCTAATACCAAATAATGCAGCGGCATCGCATGATGATGTTGTTAAAGTTGCTTCGGTAACGCCTATGGATGAGCTTGCAGCCGA
>F0OV55004JDBGL
ATCAGACACGAGAGTTTGATCCTGGCTCAGAACGAACGTTAGCGGCGTGCTTAACACATGCAAGTCGAACGAGAAAGTATCTTCGGATATGAGTATAGTGGCGCACGGGTGAGTAACACGTGGGTAACCTACCCTTTGGAGGGGGACAACATTTGGAAACGAATGCTAATACCGCATAAGTCAGCTTCGGCTGGGAAAGGTGGCTTCGGCTACCGCCAGAGGATGGGCCCGCGACCCATCAGCTAGTTGGTAAGGTAATGGCTTACCAAGG
>F0OV55004IY8QB
ATCAGACACGAGAGTTTGATCCTGGCTCAGGATGAACGCTAGCGGGAGGCTTAGCACATGCAGGTCGAGGGGCAGCACGAGGTAGCAATACTTTGGTGGCGACCGGCGCACGGGTGAGTAACGCGTATGCAACCTACCCTGTACAGAGGGACAACCCGGAGAAATTCGGACTAATACCTCATAAAGATATCATAAGGCATCTTAAGATATTTAAAGCTTCGGTGGTACGGGATGGGCATGCGTAACATTAG
>F0OV55004I6AQE
ATCAGACACGAGAGTTTGATCCTGGCTCAGGACGAACGCTGGCGGCGTGCCTAATACATGCAAGTCGAGCGGGGCTTTCTGCGCGAGGCCTTCGGGCGGATCGCAGGGAGCCCAGCGGCGAACGGGTGCGTAACACGTGGGCAACCTGCCCCGAGGACCGGGATAACTCCGGGAAACCGGAGCTAATACCGGATAGGACGGCGGACCGCATGGTCCGCCGTGGAAAGGCGGCGCAAGCTGCCACCTCGGGATGGGCCCGCGGCCCATTAG
>F0OV55004INQEB
ATCAGACACGAGAGTTTGATCCTGGCTCAGAACGAACGCTGGCGGCGCGCTTAACACATGCAAGTCGCACGGAGGGGTTTCGGCCCCTCAGTGGCGCACGGGTGAGTAACGCGTGGGAACCTGCCCTGGTGTCTGGGACAACCGCGGGAAACTGCGGCTAATACCGGATGATACCCTTTGGGGGAAAGGCGAGAGCCGCACTGGGATGGGCCCGCGTCCGATTAGCTTGTTGGTGGGGTAACGGCCTACCAAGGCTTCGATCGGTAGCCGGT
>F0OV55004H31N3
ATCAGACACGAGAGTTTGATCCTGGCTCAGAGCGAACGCTGGCGGCAGGCCTAATACATGCAAGTCGAACGGCTCTTCGGAGCAGTGGCGGACGGGTGAGTAACGCGTGGGAACGTGCCCTTTGGTTCGGAACAACACAGGGAAACTTGTGCTAATACCGAATGTGCCCTTCGGGGGAAAGATTTATTGCCATTGGAGCGGCCCGCGTTGGATTAGCTAGTTGGTGGGGTAATGGCCCACCAAGGCTACGATCCATAGCTGGT
>F0OV55004H5T7M
ATCAGACACGAGAGTTTGATCCTGGCTCAGGACGAACGCTGGCGGCGTGCCTAATACATGCAAGTCGAGCGGGGCTGCTGCGTGAGGCCTTCGGGCGGATCGCAGGGAGCCCAGCGGCGAACGGGTGCGTAACACGTGGGCAACCTGCCCCGAGGACCGGGATAACTCCGGGAAACCGGAGCTAATACCGGATAGGACGGCGGACCGCATGGTCCGCCGTGGAAAGGCGGCGCGAGCTGCCACCTCGGGATGGGCCCGCGGCCCATTAG
>F0OV55004JLMP2
ATCAGACACGAGAGTTTGATCCTGGCTCAGATTGAACGCTGGCGGCGTGCCTAACACATGCAAGTCGTGCGAGAAAGTTCCCTTCGGGGAGCGAGTAGAGCGGCGCACGGGTGAGTAACGCGTGGGTAATCTGCCCGAAAGACCGGGATAACAGTGGGAAACCGCTGCTAATACCGGATCTGCTTCATGTTTGACTTCATGGGGTAAAGGTGGCCTCTGCTTGCAAGCTACCGCTTTTAGATGAGCCCGCGTCT
>F0OV55004JOQM0
ATCAGACACGAGAGTTTGATCCTGGCTCAGGATGAACGCTGGCGGCGTGCCTAATACATGCAAGTCGAACGCACCATTTCGGTGGTGAGTGGCGAACGGGTGAGTACACGTAGATAACCTGCCCTTAACGACGAGGATAACCATTGGAACGATGGCTAAGACTGGATAGGAATATTAGAGGCATCTCTGATATTTTAAAAGACCTAGCAATAGGTATGCTTAAGGAGGGGTCTGCGGCGCATTAGTTAGTTGGTGGGG
>F0OV55004H6H68
ATCAGACACGAGAGTTTGATCCTGGCTCAGAACGAACGCTGGCGGCGTGCTTAACACATGCAAGTCGAACGTGAAAGGGACTTCGGTCCTGAGTAAAGTGGCGCACGGGTGAGTAACACGTGGGTAACCTGCCCCATACACAGGGATAGCCTAGGGAAACCTGGATTAATACCTGATAATGCAAGATGACCACATGGTCATTTTGCCAAAGATTTATCGGTATGGGATGGACCTGCGTCTGATTAGTTAGTTGGTGAGG
>F0OV55004IUZVH
ATCAGACACGAGAGTTTGATCCTGGCTCAGGACGAACGCTGGCGGCGTGCTTAACACATGCAAGTCGAACGGTTTTCTATTGAAAGCTTGCTGGATATAGGAGATAGTGGCGGACGGGTGAGTAACGCGTGAATACCTGTCCATCGGAGGGGGACAACGGCTGGAAACGGCCGCTAATACCGCGTAAGCCGAGAGGTGAAAGGTTCTCTTAGGGGAGCCGCCGATGGGGTGGTTCGCGTCCTATCAGCTAGTTGGTGGGGTAAGGGCCTACCAAGG
>F0OV55004I4I99
ATCAGACACGAGAGTTTGATCCTGGCTCAGGATGAACGCTGGCGGCGTGCCTAACACATGCAAGTCGAACGGGAAGGTACCTTCGGGTACTGGAGAGTGGCGCACGGGTGAGTAACACGTAGCTGATCTACCCTCAAGAGGGGGATAACGCACCGAAAGGTGTGCTAATACCCCATAAGCTCACGATTGTTAGAGGGATTGTGAGAAAAGCTCAGGTGCTTGAGGATGAGGCTGCGGCCCATCAG
>F0OV55004I7ODR
ATCAGACACGAGAGTTTGATCCTGGCTCAGGATGAACGCTAGCGGCAGGCCTAACACATGCAAGTCGAGGGGCAGCGGGAGTAGCAATACTTGCCGGCGACCGGCGCACGGGTGCGTAACGCGTATGGAACCTACCCACCGCAGGGGGATAGCCCGCCGAAAGGCGGATTAATACCCCATGGCCCCCCGGTCCGGCATCGGGCTGGGGGTAAAGGAGCGATCCGGGGGTGGATGGTCATGCGTGCCATTAGCTGGTTGGCGGGGTAACGGCCC
>F0OV55004IUK2Q
ATCAGACACGAGAGTTTGATCCTGGCTCAGGATGAACGCTGGCGGCGTGCCTAATACATGCAAGTCGAACGCACCATTTCGGTGGTGAGTGGCGAACGGGTGAGTAACACGTAGATAACCTGCCCTTAAGACGAGGATAACCATTGGAAACGATGGCTAAGACTGGATAGGAATATTAGAGGCATCTCTGATATTTTAAAAGACCTAGCAATAGGTATGCTTAAGGAGGGGTCTGCGGCGCATTAGTTAGTTGGTGGGG
>F0OV55004JFPHI
ATCAGACACGAGAGTTTGATCCTGGCTCAGGATGAACGCTGGCGGCGTGCCTAATACATGCAAGTCGAACGCACTAGTTTACTAGTGAGTGGCGAACGGGTGAGTAACACGTAGGTAACCTGCCCTTAAGACGAGGATAACCATTGGAAACGATGGCTAAGACTGGATAGGAATATTTAAGGCATCTTAAATATTTTAAAAGACCTAGCAATAGGTATGCTTAAGGAGGGGCCTGCGGCGCATTAGTTAGTTGGTGAGGTGAGAG
>F0OV55004IOGDC
ATCAGACACGAGAGTTTGATCCTGGCTCAGGATAAACGCTGGCGGCGTGCCTAAAACATGCAAGTCGAACGGTCCACTTCGGTGGGCAGTGGCGGACGGCTGAGTAACACGTGGGTGACCTGCCCTCGAGCGGGGGATAACTGCCCGAAAGGGTGGCTAATACCGCAGATCTCTGTTGTTCGGTCAGCAGAGTGAACTTACGGGGTTCGGGGAGGGGCCCGCGGTCGATTAGCTGGTTGGTGGGGTAACGGCCTACCAAGGCTGCGATCGATAG
>F0OV55004IHROM
ATCAGACACGAGAGTTTGATCCTGGCTCAGGACGAGCGCTGGCGGCGTGCTTAACACATGCAAGTCAAGGGGAAAGCAGTCTTCGGATTGTAAGTATACTGGCGGACGGGTGAGTAACGCGTAGGCAACCTGCCCTTGTGATTGGGATAACTCCGAGAAATCGGGGCTAATACCGAATGATGTTATATAATCGCATGGTTAGATAATTAAAGATGTCGCAAGTTATTGCACAAGGATGGGCCTGCGTTCCA
>F0OV55004J032M
ATCAGACACGAGAGTTTGATCCTGGCTCAGGACGAACGCTGGCGGCGTGCCTAATACATGCAAGTCGAGCGGGGCTTTCTGCGTGAGGCCTTCGGGCGGATCGCAGGGAGCCCAGCGGCGAACGGGTGAGTAACGCGTGGGCAATCTGCCTCCGGGTGGGGGATAACCAGCCGAAAGGTTGGCTAATACCGCATGAGGCCACGAGCTCGGAAGGGCTCGGGGTGAAAGAGAAATTGCCTGGAGATGAGCCCGCGTCCCA
>F0OV55004JGFQ1
ATCAGACACGAGAGTTTGATCCTGGCTCAGAACGAACGCTGGCGGCGCGTTTTAAGCATGCAAGTCGAGCGGCAAGGGCCTTCGGGCCCCTAGAGCGGCGGACGGGTGAGTAACACGTGGACAATCTGCCCCCCGGCCGGGGATAGCCCAGGGAAACCTGGATTAATACCGGATGAGACGGGACGCACGAGGGTGCGATCCGGGAAAGGCGCTGCGGCGCCGCCGGGGGATGAGTCCGCGACCCATTAGCTAGACGGCGGGGTAAACGGCCCACCGTGGCGACG
>F0OV55004JTO1K
ATCAGACACGAGAGTTTGATCCTGGCTCAGAATCAACGCTGGCGGCGCGCTTAACACATGCAAGTCGAACGGGAGACCCCTTCGGGGGAATCTAGTGGCGTACGGGTGAGTAACACGTGGGTTACCTGCCCTTGAGTGGGGAATAACTCCGGGAAGCTGGAGCTAATACCGCATATCACCTCCGGGTGAAAGGCTTCGGCCGCTCAAGGATGGGCCCGCGGTCGATTAGCTAGTTGGTAGGGTAAAGGCCTACCAAGGCACCGATCGATAGCCGG
>F0OV55004JPUJI
ATCAGACACGAGAGTTTGATCCTGGCTCAGGACGAACGCTGGCGGCGTGCCTAATACATGCAAGTCGAGCGCGTGAAGCTTACCGAAGCCTTCGGGCGGACGTAAGTGGAACGAGCGGCGAACGGGTGAGTAACACGTGGGCAACCTGCCTGTAAGACCGGGATAACTTCGGGAAACCGGAGCTAATACCGGATAGGATTTCACCTCGCATGAGGTGAAATGGAAAGGTGGCTTCGGCTACCACTTACAGATGGGCCCGCGGCGCATTAG
>F0OV55004IT75V
ATCAGACACGAGAGTTTGATCCTGGCTCAGAACGAACGCTGGCGGCGTGTCTTAAGCATGCAAGTCGAGCGGCAAGCGCCAGCAATGGCGCCTAGAGCGGCGGACTGGTGAGTAACGCGTGGGTGATCTGCCCTTGGGATGGGGATAGCCATTAGAAATAGTGGGTAATACCGAATACGCTTCTGTGGCCGAGGCCATGGGAGGAAAGGCGCTACAGCGCCACCGAGGATGAGCCCGCGTCCC
>F0OV55004IVEZG
ATCAGACACGAGAGTTTGATCCTGGCTCAGGATGAACGCTGGCGGCGTGCCTAACACATGCAAGTCGAGCGGGAATCCCTGGACTCGTCTGGGGAGGAGAGTGGCGTACGGGTGAGTAACACGTAGCTGACCTACCCTGGAGAGGGGGATAACTATTGGAAACGATAGCTAAAACCCCATACGCTCTTGATAATTTGAAAGTCAAGAGGAAAACTCCGGTGCTCTGGGATGGGGCTGCGGTCCATCAGCTAGTTGGTGACGG
>F0OV55004JCZX5
ATCAGACACGAGAGTTTGATCCTGGCTCAGGACGAACGCTGGCGGCGTGCCTAATACATGCAAGTCGAGCGGGGCTGTCTGCGTGAGGCCTTCGGGCGGATCGCAGGGAGCCCAGCGGCGAACGGGTGCGTAACACGTGGGCAACCTGCCCCGAGGACCGGGATAACTCCGGGAAACCGGAGCTAATACCGGATAGGACGGCGGACCGCATGGTCCGCCGTGGAAAGGCGGCGCGAGCTGCCACCTCGGGATGGGCCCGCGGCCCATTAG
>F0OV55004I54JI
ATCAGACACGAGAGTTTGATCCTGGCTCAGAACGAACGCTGGCGGCAGGCCTAACACATGCAAGTCAAACGCTCGTAGCAATACGGGAGTGGCGCACGGGTGAGTAACGCGTGGGCACCTGCCCGGTGGTCCGGAATAACCGCGGGAAACTGCGGCTAATACCGAATACGCCCTTAGGGGGAAAGATTTATCGCCATCGGATGGGCCCGCGTAGGATTAGCTAGTTGGTGAGGTAACGGCTCACCAAGGCTGCGATCCTTAGCTGGT
>F0OV55004IHBRP
ATCAGACACGAGAGTTTGATCCTGGCTCAGGACGAACGCTGGCGGCGTGCCTAACACATGCAAGTCGAGCGGAGATTTAAGTTTACTTAGATCTTAGCGGCGGACGGGTGAGTAACGCGTGAGTAACCTGCCTTATACAGAGGGATAGCCTTGGGAAACCGGGATTAATACCTCATGACATAGCGCGATCGCATGATGGTGCTATCAAAATGAACGTGGTATAAGATGGACTCGCGTCTGATTAGTTAG
>F0OV55004H4ROH
ATCAGACACGAGAGTTTGATCCTGGCTCAGGATGAACGCTGGCGGCGTGCCTAACACATGCAAGTCGAACGGGAATCCCTGGACTCGTCTGGGGAGGAGAGTGGCGTACGGGTGAGTAACACGTAGCTGACCTACCCTGGAGAGGGGGATAACTATTGGAAATGATAGCTAAAACCCCATACGCTCTTGATAATTTGAAAGTCAAGAGGAAAACTCCGGTGCTCTGGGATGGGGCTGCGGTCCATCAGCTAGTTGGTGACGG
>F0OV55004IZTIR
ATCAGACACGAGAGTTTGATCCTGGCTCAGATTGAACGCTGGCGGCAGGCCTAACACATGCAAGTCGAGTGGCAGCGGGTCCTTCGGGATGCCGGCGAGCGGCGGACGGGTGAGTAATGCCTAGGAATCTGCCTGGTAGTGGGGGATAACTCGGGGAAACTCGAGCTAATACCGCATACGTCCTACGGGAGAAAGCGGGGGATCTTCGGACCTCGCGCTACCAGATGAGCCTAGGTCGGATTAGCTAGTTGGTGAGGTAAAGG
>F0OV55004IBGQT
ATCAGACACGAGAGTTTGATCCTGGCTCAGATTGAACGCCGGCGGCATGCCTTACACATGCAAGTCGAACGGTAACAGGTCTTCAGATGCTGACGAGTGGCGAACGGGTGAGTAATACATCGGAACGTGCCCGATCGTGGGGGATAACGAGGCGAAAGCTTTGCTAATACCGCATACGATCTACGGATGAAGCGGGGAGTCTTCGGTACCGTCGCGCGGACGGAGCGGCCGGACTGGCGAGATTAGGTTAGGTTGGTTGGGAAG
>F0OV55004IS5M7
ATCAGACACGAGAGTTTGATCCTGGCTCAGGACGAACGCTGGCGGCGTGCTTAACACATGCAAGTCAAGGAGAAAGTCCCGCTTGCGGGATGATTAAACTGGCGCACGGGTGAGGAATATATAAGCAATCTACCCACAGGTTCGGAATAACGTCGAGAAATCGGCGCTAATACCGTATAATGCAGCGGCATCGCATGATGATGTTGTTAAAGTTCTTGAAACGCCTGTGGATGAGCTTGTAT
>F0OV55004IUW35
ATCAGACACGAGAGTTTGATCCTGGCTCAGGACGAACGCTGGCGGCGTGCCTAAGACATGCAAGTCGAGCGGGGGGATTGGGGGTTTTCCCTGGTCTCCTGAGCGGGCGGACGGGTGAAGGTAACACGTGGGTAACCTGCCCTGCAGACTGGGATAACTTCGGGAAACCGGAGCTAATACCGGATAACACCGAAAACCGCATGGTTTTCGGTTGAAAGGCGGCTTTTAGCTGTCACTGCAGGATGGGCCCGCGGCGCATTAGCTAGTTGGTGAGGTAACGG
>F0OV55004JJ52P
ATCAGACACGAGAGTTTGATCCTGGCTCAGGGTGAACGCTGGCGGCGTGCCTTAGGTATGCAAGTCGAACGGTCTCCGATTTATCGGAGATAGTGGCAGACGGGTGAGTAATGCGTAGGAATCCACTTCCGAGATGCGTATAATCTGTCGAAAGACAGACTAATCCGCAATGGTCTCCAGGGACATAATGTTACTTGGAGTAAAGTCCCGACTTTGTCGGGATGCTTGGAAAGGAGCCTGCGTCCTATCAG
>F0OV55004IDBQK
ATCAGACACGAGAGTTTGATCCTGGCTCAGAACGAACGCTGGCGGCAGGCTTAACACATGCAAGTCGAACGAGACCTTCGGGTCTAGTGGCGGACGGGTGAGTAACGCGTGAGCAACCAACCTTGTACTGGGGGATAACAGCTGGAAACAGCTGCTAATACCGCATAAGACTACGGCGCCGCATGGTGCTGTAGTAAAAGGCGCCTTAAGGCGTCGGTACAAGACGGGCTCGCGTCCCATTAGCTAGTTGGTGAGGTAACGG
>F0OV55004IYF8V
ATCAGACACGAGAGTTTGATCCTGGCTCAGGACGAACGCTGGCGGCGTGCCTAATACATGCAAGTCGAGCGGGGCTGTCTGCGTGAGGCCTTCGGGCGGATCGCAGGGAGCCCAGCGGCGAACGGGTGCGTAACACGTGGGCAACCTGCCCCGAGGACCGGGATAACTCCGGGAAACCGGAGCTAATACCGGATAGGACGGCGGACCGCATGGTCCGCCGTGGAAAGGCGGCGCGAGCTGCCACCTCGGGATGGGCCCGCGGCCCATTAG
>F0OV55004IMQV2
ATCAGACACGAGAGTTTGATCCTGGCTCAGGACGAACGCTGGCGGCGTGCTTAACACATGCAAGTCGAGCGGAAAGGCCCTTCGGGGTACTCGAGCGGCGAACGGGTGAGTAACACGTGAGCAACCTGCCCTCAGCTTTGGGATAACCCTCGGAAACGGGGGCTAATACCGGATATTCACAGTCTCGCGCATGTGGGGTTGTGGAAAGTTTTTCGGCTGGGGATGAGCTCGCGGCCTATCAGCTTGTTGGTGGGGTGATGGCCT
>F0OV55004I9DRQ
ATCAGACACGAGAGTTTGATCCTGGCTCAGAACGAACGCTGGCGGCAGGCTTAACACATGCAAGTCGAACGCCCCTTCGGGGGAGTGGCAGACGGGTGAGTAACGCGTGGGAACGTGCCCTTCAGTTCGGAATAACCCAGGGAAACTTGGGCTAATGCCGGATACGTGCGAGAGCAGAAAGATTTATCGCTGAAGGATCGGCCCGCGTCTGATTAGCTGGTTGGTGGGGTAATGGCCTACCAAGGCGACGATCAGTAGCTGGT
>F0OV55004IAHQJ
ATCAGACACGAGAGTTTGATCCTGGCTCAGGACGAACGCTGGCGGCGTGGATTAGGCATGCAAGTCGAACGGTAGTACCCCTTCGGGGGTATGAGAGTGGCGAACGGGTGAGTAACGCGTAGGTGATCTACCTTCAGATGGGGGACAACCCAGGGAAACTTGGGCTAATACCGCATGTGGCTGTAAAGCTAAAGCCGGCCTCTATTTATAAGCTGGTGTCTGGAGATGAGCCTGCGTCTGATTAGCTAGTTGGTGGGGTAACGG
>F0OV55004IZC7C
ATCAGACACGAGAGTTTGATCCTGGCTCAGGACGAACGCTGGCGGCGTGCCTAATACATGCAAGTCGAGCGCGGGAAGCATGCAGATCCCTTCGGGGTGACGCATGTGGAACGAGCGGCGAACGGGTGAGTAACACGTGGGCAACCTGCCTGTAAGACCGGGATAACTCCGGGAAACCGGGGCTAATACCGGATAAGACCGAAGATCGCATGATCTTTGGGTGAAAGGCGGCATTCGCTGTCACTTACAGATGGGCCCG
>F0OV55004I3KOE
ATCAGACACGAGAGTTTGATCCTGGCTCAGGACGAACGCTGGCGGCGTGCTTAACACATACAAGTCAAGGGGAAAGTTTTCTTCGGAGAGCGAGTATACTGGCGAACGGGTGAGTAATATATAAGTAATCTACCCATGGGTTGGGGATAACCTCGAGAAATCGGGGCTAATACCGAATAATGCAGCGGCACCGCATGGTGATGTTGTTAAAGCCTTCGGGCGCCTTTGGATGGGCTTGTATCTGATTAGCTAGTTGGTAGGGTAATA
>F0OV55004IDZUE
ATCAGACACGAGAGTTTGATCCTGGCTCAGGACGAACGCTGGCGGCGTGCCTAATACATGCAAGTCGAGCGGGGCTTGCTGCGTGAGGCCTTCGGGCGGATCGCAGGGAGCCCAGCGGCGAACGGGTGCGTAACACGTGGGCAACCTGCCCCGAGGACCGGGATAACTCCGGGAAACCGGAGCTAATACCGGATAGGACGGCGGACCGCATGGTCCGCCGTGGAAAGGCGGCGCGAGCTGCCACCTCGGGATGGGCCCGCGGCCCATTAG
>F0OV55004IK2WE
ATCAGACACGAGAGTTTGATCCTGGCTCAGGATGAACGCTGGCGGCATGCCTAATACATGCAAGTCGAACGAACTAGTTTACTGGTTAGTGGCGAACGGGTGAGTAACACGTAGATAACCAACCCTTAAGACGAGGATAACCCGGGGAAACCTGGACTAATACTGGATAGGAGCTATTTTCAAAAGAGGATAGTTTTAAAGGTGCCCTAAAGCACCGCTAAAGGCTGGGACTGCGCCGCATTAGCTAGTTGGTGGGGTAACGGCCTACCAAGGCAACG
>F0OV55004I34RJ
ATCAGACACGAGAGTTTGATCCTGGCTCAGAACGAACGCTGGCGGCAGGCTTAACACATGCAAGTCGAACGCGTGTAGCAATACACGAGTGGCGCACGGGTGAGTAACGCGTGGATATCTGCCTTTTGGTTCGGAATAACCCCGGGAAACTGGGGCTAATACCGGATGGTTCCTTCGGGATAAAGATTTATCGCCAAAAGATGAGTCCGCGTACGATTGGCTAGTTGGTGAGGTAATGGCTCACCAAGGCGACGATCGGTAGCCGGT
>F0OV55004IPKAL
ATCAGACACGAGAGTTTGATCCTGGCTCAGAACGAACGCTGGCGGCATGCCTAACACATGCAAGTCGAACGAGAAAGCACCTTCGGGTGTGAGTAGAGTGGCGCACGGGTGAGTAACGCGTGGGAACCTACCTAGTGGTACGGAATAACTCGGGGAGACCCGTGCTAATACCGTATGAGCCCGAGAGGGGAAAGATTTATCGCCATTAGATGGGCCCGCGTCTGATTAGCTTGTTGGTGAGGTAATGGCTCACCAAGGCGACG
>F0OV55004IHBHI
ATCAGACACGAGAGTTTGATCCTGGCTCAGGATGAACGCTGGCGGCGTGCTTAACACATGCAAGTCGAACGATGAACCTCACTTGTGGGGGGATTAGTGGCGAACGGGTGAGTAACACGTGAGTAACCTGCCCTTAACTCTGGGATAAGCCTGGGAAACTGGGTCTAATACCGGATATGACTCCTCATCGCATGGTGGGGGTGGAAAGCTTTTTGTGGTTTTGGATGGACTCGCGGCCTATCAGCTTGTTGGTGAGGT
>F0OV55004I2ILT
ATCAGACACGAGAGTTTGATCCTGGCTCAGGACGAACGCTGGCGGCGTGCCTAATACATGCAAGTCGAGCGCGTGAAGCTTACCGAAGCCTTCGGGCGGACGTAAGTGGAACGAGCGGCGAACGGGTGAGTAACACGTGGGCAACCTGCCTGTAAGACCGGGATAACTTCGGGAAACCGGAGCTAATACCGGATAGGATTTCACCTCGCATGAGGTGAAATGGAAAGGTGGCTTCGGCTACCACTTACAGATGGGCCCGCGGCGCATTAG
>F0OV55004ILTCM
ATCAGACACGAGAGTTTGATCCTGGCTCAGAACGAACGCTGGCGGCGTGCTTAACACATGCAAGTCGAGCGCCCTTTTCGGAGGGAGCGGCAGACGGGTGAGTAACACGTGGGAATCTACCCATCTCTAGGGAATAACTCAGGGAAACTTGTGCTAATACCCTATACGCCCTTTTGGGGAAAGATTTATCGGAGATGGATGAGCCCGCGTTGGATTAGCTAGTTGGTGAGGTAATGGCTCACCAAGGCGACGATCCATAG
>F0OV55004IQ67T
ATCAGACACGAGAGTTTGATCCTGGCTCAGAGCGAACGCTGGCGGCGTGCCTAACACATGCAAGTCGAACGGACTCGGGGGGCAACTCCTGAGTTAGTGGCGGACGGGTGAGTAACACGTGGGTCATCTCCCCCCGAGTGAGGAATAAGCCTGCGAAAGCGGGTCTAATACCGCATAACACTCCGGGACACAAGTCTTCGGAGTCAAAGCCGCAAGGCGCTTGGGGATGAGCCTGCGTCCTATTAGCTAGTTGGTAGGGTAATGG
>F0OV55004IUNIA
ATCAGACACGAGAGTTTGATCCTGGCTCAGAACGAACGCTGGCGGCGTGCTTAACACATGCAAGTCGAACGTGAAAGGGACTTCGGTCCTGAGTAAAGTGGCGCACGGGTGAGTAACACGTGGATAATCTACCCGATGGACCGGGATAACACTTCGAAAGGGGTGCTAATACCGGATAAGCCCACAGGCTCTTTGGAGTTTGCGGGAAAAGGTGGGGACCTTCGGGCCTACTGTCATCGGATGAGTCCGCGGCCCATTAGCTAGTTGGTGGGGTAACGG
>F0OV55004IQ0L7
ATCAGACACGAGAGTTTGATCCTGGCTCAGGACGAACGCTGGCGGCGTGCCTAACACATGCAAGTCTACTCAGCAATGGGTGGCGAACGGGTGAGTAACGCGTAGACAATCTGCCCTTTAATCACGGATAACCTAGTGAAAACTGGACTAAAACGGGATGTGGTCGCGATATGGCATCATATGCGATCAAAGACGTAGTCGTTAAAGGAGGAGTCTGCGTAACATTAGCTAGTTGGTAAGGTAACGGCCTACCAAGGCG
>F0OV55004I7ZRW
ATCAGACACGAGAGTTTGATCCTGGCTCAGAACGAACGCTGGCGGCAGGCTTAACACATGCAAGTCGAGCGCCCCGCAAGGGGAGCGGCAGACGGGTGAGTAACGCGTGGGAACGTACCCTTTCCTGCGGAACAACTCCGGGAAACTGGAGCTAATACCGCATACGCCCTTCGGGGAAGATTTATCGGGAAGGATCGGCCCGCGTTGGATTAGCTAGTTGGTGGGGTAAAGGCCTACCAAGGCGATGATAAGTAGGCGGCTTTAACGAGTGGTCGCCCAC
>F0OV55004ITSDX
ATCAGACACGAGAGTTTGATCCTGGCTCAGATTGAACGCTGGCGGCATGCCTAACACATGCAAGTCGAACGGTAACAGGGGCTTCGGCCCGCTGACGAGTGGCGGACGGGTGAGTAATGCATAGGAATCTGCCCAGTAGTGGGGGACAACTACCGGAAATGGTAGCTAATACCGCATACGACCTACGGGTGAAAGTGGGGGACCTTCGGGCCTCACGCTATTGGATGAGCCTATGTCAGATTAGCTAGTTGGTAGGGTAAAGG
>F0OV55004H75RH
ATCAGACACGAGAGTTTGATCCTGGCTCAGAACGAACACTGGCGGCGTGGATTAGGCATGCAAGTCGAACGGTAACAGTTCCTTCGGGAAGCTGACGAGTGGCGCACGGGTGCGTAACGCGTATGCAACCTGCCTTATACAGGAGGATAGCCCATGGAAACGTGGATTAATACTCCATAGTATATAATTATCGCATGGTAATTATATTAAAACTTCGGTGGTATAAGATGGGCATGCGTAGGATTAGCTAGTAGG
>F0OV55004H8ZRO
ATCAGACACGAGAGTTTGATCCTGGCTCAGGATGAACGCTGGCGGCGTGCTTAACACATGCAAGTCGAACGAGAAGTAAAAGAACGGACACTTCGGTGGAAGGGATTTTACGGAAAGTGGCAGACGGGTGAGTAACGCGTGGGCAACCTGCCCTGAACAGGGGGATAGCCACCGGAAACGGTGATTAATACCCCATGAAGCGAGAAGGTCGCATGACCTACTTGTTAAAGATTTTATCGGTTTAGGATGGGCCCGCGTCTGATTAGCTAGTTGGTAGGG
>F0OV55004IGSHF
ATCAGACACGAGAGTTTGATCCTGGCTCAGGATGAACGCTGGCGGCGTGCCTAATACATGCAAGTCGAACGTGAGCCTTATTTCGATAAGGTGAAAGTGGCAGACGGGTGAGTAACACATGGTTGACCTGCCCTCCAGAGGGGGACAACTGCTGGAAACGGCAGCTAATACCCCGTACGTTCCCCGGGGTTAGAGGCCTGGGGAAGAAAGCGTTAGTGCTGGGGGAGGGGACTGTGGCCCATCAGCTAGTTGGCAGGGTAACGGCCTACCAAGG
>F0OV55004ITWSO
ATCAGACACGAGAGTTTGATCCTGGCTCAGAGTGAACGCTGGCGGCGTGCTTAACACATGCAAGTCGAACGAGAACGGGACATAGCTTGCTATGTTTGTCAGCTAAGTGGCGGACGGGTGAGTAATGTATAGCTAATGTACCCCTTGGAGGGGGATAACAGTTGGAAACGGCTGCTAATACCCCATACTCCTTCTATCTTAATGGTAGTTGGGAAATGTTTTTCGCCAAGGGATCGGGCTATATGGTATCAGTTAGTTGGTGG
>F0OV55004H5TNJ
ATCAGACACGAGAGTTTGATCCTGGCTCAGAACGAGCGCTGGCGGCGTGCCTAACACATGCAAGTCGAACGCGAAAGCCCTTTCGGGGGTGAGTAAAGTGGCGCACGGGTGAGTAACACGTGGATAATCTGCCTGATAATCTGGGATAACATCTCGAAAGAGATGCTAATACCGGATAAGCCCACAGTCTCCTCGGAGACAGCGGGAAAAGATGGCCTCTTCTTGAAAGCTATTGTTATCAG
>F0OV55004I0508
ATCAGACACGAGAGTTTGATCCTGGCTCAGATTGAACGCTGGCGGCATGCCTTACACATGCAAGTCGAACGGCAGCACGGGGGCAACCCTGGTGGCGAGTGGCGAACGGGTGAGTAATGCATCGGAACGTGCCCAGTAGTGGGGGATAACCCGGCGAAAGCCGGGCTAATACCGCATACGACCTAAGGGTGAAAGCGGGGGACCGTAAGGCCTCGCGCTATTGGAGCGGCCGATGTCTGATTAGCTAGTTGGCGGGGTAAGAG
>F0OV55004IY3P1
ATCAGACACGAGAGTTTGATCCTGGCTCAGGATGAACGCTGGCGGCGTGCTTAACACATGCAAGTCGAACGAGAAGTAAAGGAACGGACACTTCGGTGGAAGGGATTTTACGGAAAGTGGCAGACGGGTGAGTAACGCGTGGGCAACCTGCCCTGAACAGGGGGATAGCCACCGGAAACGGTGATCAATACCCCATGAAGCGAGAAGGTCGCATGACTTTCTTGTTAAAGATTTTATCGGTTCAGGATGGGCCCGCGTCTGATTAG
>F0OV55004IOSU2
ATCAGACACGAGAGTTTGATCCTGGCTCAGATTGAACGCTGGCGGCATGCTTAACACATGCAAGTCGAACGGCAGCGCGGGTGCTTGCACCTGGTGGCGAGTGGCGGACGGGTGAGTAATGCATAGGAATCTGCCTAGTAGTGGGGGACAACCTGGGGAAACTCAGGCTAATACCGCATACGCCCTACGGGGAAAGCAGGGGATCTTCGGACCTTGTACTATTAGATGAGCCTATGTCCTATCAG
>F0OV55004I2AZR
ATCAGACACGAGAGTTTGATCCTGGCTCAGAACGAACGCTGGCGGCAGGCTTAACACATGCAAGTCGAGCGCCCCGCAAGGGGAGCGGCAGACGGGTGAGTAACGCGTGGGAACCTACCCTTTCCTGCGGAATAGCTCCGAGAAACTGGAATTAATACCGCATACGCCCTTTGGGGGAAAGATTTATCGGGGAAGGATGGGCCCGCGTCCGATTAGCTAGTTGGTGGGGTAAAGGCCTACCAAGGCGACGATCGGTAGCTGGTCTGAGAGG
>F0OV55004IGSQV
ATCAGACACGAGAGTTTGATCCTGGCTCAGGACGAACGCTGGCGGCGCGCTTAACACATGCAAGTCGAGCGAGAACCGGTCCTTCGGGACCGGGGGAAAGCGGCGAACGGGTGAGTAACACGTGAGTAATCCACCCTCGGCACCGGGATAGCCCGGGGAAACTCGGATTAATACCGGATGGCCCAGCAGCTCTTCGGGGCGGCTGGAAAAGGTAGCTTCGGCCTCCGGCCGAGGACGAGCTCGCGGCGGATTAGCTTGTTGGTGGGGTAACGGCCTACCAAGGCGACG
>F0OV55004IVZET
ATCAGACACGAGAGTTTGATCCTGGCTCAGGACGAACGCTGGCGGCGTGCCTAATACACGCAAGTCGAGCGCGGGAAGCGTGCAGATCCCTTCGGGGTGACGCATGTGGAACGAGCGGCGAACGGGTGAGTAACACGTGGGCAACCTGCCTGCAAGACCGGGATAACTGCGGAAAACCGGAGCTAATACCGGATAAGAGGCTTTTCCGCATGGGGGAGCCTTAAAAGGCGGCGGGAGTCGTCACTTGCAGATGGGCCCGCGGCG
>F0OV55004H6RKR
ATCAGACACGAGAGTTTGATCCTGGCTCAGGATGAACGCTAGCGACAGGCCTAACACATGCAAGTCGAACGGGATTTATCCTTCGGGGTAATGAGAGTGGCGCACGGGTGAGTAACGCGTATGCAACCTACCTGTAACTGGGGAATAGCTCCCTGAAAGGGGAATTAACACCGCATAAGACCACACTTTCGCATGGAAGAGTGGTAAAATATTTATAGGTTACAGATGGGCATGCGTGACATTAGTTTGTTGGTGAGGTAACGG
>F0OV55004IWT98
ATCAGACACGAGAGTTTGATCCTGGCTCAGATTGAACGCTGGCGGCATGCCTAACACATGCAAGTCGAACGGTAACAGGGGCTTCGGCCCGCTGACGAGTGGCGGACGGGTGAGTAATGCATAGGAATCTGCCCAGTAGTGGGGGACAACTACCGGAAACGGTAGCTAATACCGCATACGACCTACGGGTGAAAGTGGGGGACCTTCGGGCCTCACGCTATTGGATGAGCCTATGTCAGATTAGCTAGTTGGTAGGGTAAAGG
>F0OV55004JBHY2
ATCAGACACGAGAGTTTGATCCTGGCTCAGGATGAACGTTGGCGGCGTGCCTAATACATGCAAGTCGAACGCGAAGCTTGTTTTCGGACGAGCGGAGAGTGGCGCACGGGTGAGTAACACATGGCTGACCTGCCCTTCAGAGGGGGACAACCACTGGAAACGGTGGCTAATACCCCATATGCTCACGGTGATTAGAAAGCTGTGAGGAAAGTTCCGGCGCTGAAGGAGGGGGCTGTGGCCCATCAGCTAGTTGG
>F0OV55004IB4DZ
ATCAGACACGAGAGTTTGATCCTGGCTCAGGATGAACGCTAGCGGGAGGCCTAACACATGCAAGTCGAACGGGATTGAGAGCTTGCTCTCATGAGAGTGGCGCACGGGTGAGTAACGCGTATGCAACCTGCCCTTGACAGGGGGATAGCCCGGAGAAATCCGGATTAATACCCCATGGTATTTAAGTTCCGCATGGGATTTAAATTAAAGGATTTTATCGGTCAGGGATGGGCATGCGTGACATTAGCTAGTT
>F0OV55004IDLKF
ATCAGACACGAGAGTTTGATCCTGGCTCAGAACGGACGTTCGCGGCGCGCTTAACACATGCAAGTCGAACGAGAAAGCATCTTCGGATGTGAGTAAAGTGGCGCACGGGTGAGTAACACGTGGGTAATCTACTTTATGGTGGGGGACAACATCTTGAAGAGGGTGCTAATACCGCATAAGTCAACTTCGGTTGGGAAAGGCGCTTTTGTGTCGCCATAAGATGAGCTCGCGTCCCATCAGCTAGTTGGTAAGGTAACGG
>F0OV55004JMPGB
ATCAGACACGAGAGTTTGATCCTGGCTCAGAGCGAACGCTGGCGGCAGGCCTAACACATGCAAGTCGAGCGGTAACAGGCCTTCGGGTGCTGACGAGCGGCGGACGGGTGAGTAATGCCTAAGAATCTGCCTAGTGGTGGGGGATAGCCCGGGGAAACCCGGATTAATACCGCATACGCCCTTTGGGGGAAAGCGGGGGATCTTCGGACCTCGCGCTATTGGAGCGGCCGATGTCGGATTAGCTAGTAGGTGGGGTAATGGCTCACCTAGGG
>F0OV55004INZFW
ATCAGACACGAGAGTTTGATCCTGGCTCAGGACGAACGCTGGCGGCGTGCCTAATACATGCAAGTCGAGCGGACCGAAGGGAGCTTGCTCCTTTAGGTTAGCGGCGGACGGGTGAGTAACACGTGGGCAACCTGCCCTGCAGACTGGGATAACTTCGGGAAACCGGAGCTAATACCGGATAACACCGAAAACCGCATGGTTTTCGGTTGGAAGGCGGCTTTTAGCTGTCACTGCAGGATGGGCCCGCGGCGCATTAGCTAGTTGGTGAGG
>F0OV55004ITDZG
ATCAGACACGAGAGTTTGATCCTGGCTCAGAACGAACGCTGGCGGCGTGCCTAACACATGCAAGTCTACTCAGCAATGGGTGGCGAACGGGTGAGTAACGCGTAGACAATCTGCCCTTTAATCACGGATAACCTAGTGAAAACTGGACTAAAACGGGATGTGGTCGCGATATGGCATCATATGCGATCAAAGACGTAGTCGTTAAAGGAGGAGTCTGCGTAACATTAGCTAATTGGTAAGGTAACGGCTTACCAAGGCG
>F0OV55004I1QLU
ATCAGACACGAGAGTTTGATCCTGGCTCAGGACGAACGCTGGCGGCGTGCTTAACACATGCAAGTCAAGGAGAAACTTCGCTTCGGTGGAGTGGATACTGGCGCACGGGTGAGTAACGCGTATGCAATCTACCTTCAGTCCGGGGATAACACTTCTAACGAGGTGCTAATACCCGATGATGCAGCGGCACCGCATGGTGACAGTTGTTAAAGCTTCGGTGACTGAGGATGAGCATGCGT
>F0OV55004IKMPK
ATCAGACACGAGAGTTTGATCCTGGCTCAGAATGAACGCTGGCGGCGTGCCTAACACATGCAAGTCGTATGAGAAAGGGGCTTCGGCCCTGAGTAGAGTGGCGCACGGGTGAGTAACGCGTGGGTAATCTACCCTTGGATTTGGGATAACTCTGCGAAAGTGGAGCTAATACCGGATAGTCTGGCTTTAAATAAGAAGTCGGTAAAGGATGCCTCTGCATATGCATTCGTCCGAGGATGAGCCCGCGTCT
>F0OV55004I56M4
ATCAGACACGAGAGTTTGATCCTGGCTCAGGATGAACGCTGGCGGCATGCCTAATACATGCAAGTCGAACGAACTAGTTTACTAGTTAGTGGCGAACGGGTGAGTAACACGTAGATAACCAACCCTTAAGACGAGGATAACCCGGGGAAACCTGGACTAATACTGGATAGGAGCTATTTTCAAAAGAGGATAGTTTTAAAGGTGCCCTAAAGCACCGCTAAAGGCTGGGACTGCGTCGCATTAGCTAGTTGGTGGGGTAACGGCCTACCAAGGCAACGACGGGTAG
>F0OV55004I71RU
ATCAGACACGAGAGTTTGATCCTGGCTCAGGATGAACGCTAGCGACAGGCTTAACACATGCAAGTCGAGGGGCAGCATAATTGTAGCTTGCTATGATTGATGGCGACCGGCGCACGGGTGAGTAACGCGTATGCAACCTACCCACAATAGGGGGATAACCCGGAGAAATCCGGACTAATACCGCATAATATTATTTGGAGGCATCTTCAGATAATTAAAGATTTATTGATTATGGATGGGC
>F0OV55004JRF35
ATCAGACACGAGAGTTTGATCCTGGCTCAGGACGAACGCTGGCGGCGTGCTTAACACATGCAAGTCGAGCGGAAAGGCCTCTTCGGGGGTACTCGAGCGGCGAACGGGTGAGTAACACGTAGATAACCTACCCATTGGCGGGGGATAACGTCGAGAAATTGACACTAATACCGCATAAGATCCCGGGATGATTTTCCGGGATGAAAGGGGGCTTCGGCTTCCACCGATGGATGGGTCTGCGTCTGATTAGCTTGTTGGTGAGGTAACGGCT
>F0OV55004IKZH2
ATCAGACACGAGAGTTTGATCCTGGCTCAGGACGAACGCTGGCGGCGCGTCTAAGACATGCAAGTCGTACGATTAAAGCTCCCTTCGGGGAGTGTATAAAGTGGCGGACGGGTGAGTAGCACGTAGCTAACCTGTCGTGCGGACTGGGATAACGGTGCGAAAGCGCCGCTAATACCGGGTACGACCTTAAATCTATCCGATTCAAGGTGAACGCGGGCTTTGTTCCGCACCGCACGAGGGGGCTGCGGCCTATTAGCTTGTTGGTAGGGTAACGG
>F0OV55004I6MCO
ATCAGACACGAGAGTTTGATCCTGGCTCAGAATCAACGCTGGCGGCGTGCCTAACACATGCAAGTCGCACGAGAAAGGGCCCGCAAGGGCCTGAGTAAAGTGGCGTACGGGTGAGTAACACGTGGGCAACCTGCCTGTAAGACCGGGATAACTCCGGGAAACCGGGGCTAATACCGGATAAGACCGAAGATCGCATGATCTTCGGGTGAAAGGCGGCATTCGCTGTCACTTACAGATGGGCCCGCGGCGCATTAGCTAGTTGGG
>F0OV55004IFFMA
ATCAGACACGAGAGTTTGATCCTGGCTCAGGACGAACGCTGGCGGCGTGCTTAACACATGCAAGTCAAGGGGAAAGGTTGACTTCGGTTGACCGAGTATACTGGCGAACGGGTGAGTAACGCGTAGGTAACCTGCCTATGAGTTTGGGATAACACTGCTAACGCGGTGCTAATACCGGATAACGCATCATTTTTGCATATTTATGATGTTAAAGCGGGCTTTCGGGCTCGTGCTTATAGATGGACCTGCGTCCCATTAGTTAG
>F0OV55004IRQ1J
ATCAGACACGAGAGTTTGATCCTGGCTCAGAACGAACGCTGGCGGCGTGCTTAACACATGCAAGTCGAACGTGAAAGGGACTTCGGTCCTGAGTAAAGTGGCGCACGGGTGAGTAACACGTGGATAATCTACCCGATGGACCGGGATAACACCTCGAAAGGGGTGCTAATACCGGATAAGCCCACAGGCTCTTTGGAGTTTGCGGGAAAAGGTGGGGACCTTCGGGCCTACTGTCATTGGATGAGTCCGCGGCCCATTAGCTAGTTGGTAGGGTAATGG
>F0OV55004IKKFS
ATCAGACACGAGAGTTTGATCCTGGCTCAGGATGAACGCTGGCGGCATGCCTAATACATGCAAGTCGAACGAACTAGTTTACTAGTTAGTGGCGAACGGGTGAGTAACACGTAGATAACCAACCCTTAAGACGAGGATAACCCGGGGAAACCTGGACTAATACTGGATAGGAGCTATTTTCAAAAGAGGATAGTTTTAAAGGTGCCCTAAAGCACCGCTAAAGGCTGGGACTGCGTCGCATTAGCTAGTTGGTGGGGTAACGGTCTACCAAGGCAACG
>F0OV55004IAMCB
ATCAGACACGAGAGTTTGATCCTGGCTCAGGACGAACGCTGGCGGCGTGCCTAATACATGCAAGTCGAGCGGACCGGGCGGGAGCTGCTTCCGCTTGGTTAGCGGCGGACGGGTGAGTAACACGTGGGTAACCTGCCCGTAAGACCGGGATAACTCCGGGAAACCGGGGCTAATACCGGATAACACCGAAGACCGCATGGTCTTCGGTTGAAAGGCGGCTTCGGCTGCCACTTACGGATGGGCCCGCGGCGCATTAGCTAGTTGGTGAGGTAACGGCTC
>F0OV55004ILU5A
ATCAGACACGAGAGTTTGATCCTGGCTCAGAACGAACGCTGGCGGCGTGCTTAACACATGCAAGTCGAACGTGAAAGGGACTTCGGTCCTGAGTAAAGTGGCGCACGGGTGAGTAACACGTGGATAATCTACCCGATGGACCGGGATAACACTTCGAAAGGGGTGCTAATACCGGATAAGCCCACAGGCTCTTTGGAGTTTGCGGGAAAAGGTGGGGACCTTCGGGCCTACTGTCATTGGATGAGTCCGCGGCCCATTAGCTAGTTGGTAGGGTAATGG
>F0OV55004I2R8T
ATCAGACACGAGAGTTTGATCCTGGCTCAGGACGAACGCTGGCGGCGTGCCTAATACATGCAAGTCGAGCGGGGCTGTCTGCGTGAGGCCTTCGGGCGGATCGCAGGGAGCCCAGCGGCGAACGGGTGCGTAACACGTGGGCAACCTACCCCGAGGACCGGGATAACTCCGGGAAACCGGAGCTAATACCGGATAGGACGGCGGACCGCATGGTCCGCCGTGGAAAGGCGGCGCAAGCTGCCACCTCGGGATGGGCCCGCGGCCCATTAG
>F0OV55004IQZV6
ATCAGACACGAGAGTTTGATCCTGGCTCAGGATGAACGCTAGCGGCAGGCTTAATACATGCAAGTCGAACGGTAAGGTCTCTTCGGAGATACACGAGTGGCGCACGGGTGCGTAACGCGTATGCAACCTACCTCTAACAGGGGGATAGCCCGAAGAAATTCGGATTAATACCGCATAATATCAATTTATTGCATGATAGATTGATAAAAGCTCCGGCGGTTAGAGATGGGCATGCGTGACATTAGA
>F0OV55004JP6FC
ATCAGACACGAGAGTTTGATCCTGGCTCAGATTGAACGCTGGCGGCATGCCTAACACATGCAAGTCGAACGGTAACAGGAGCTAGCTTGCTAGCTTGCTGACGAGTGGCGGACGGGTGAGTAATGCGTAGGAATCTGCCCTCAAGTGGGGGATAGCCCGGAGAAATCCGGATTAATACCGCATGTGCTCCACGGAGCAAAGCGGGCCTCTGTTTCAAGCTCGCGCTTGAGG
>F0OV55004ISOVJ
ATCAGACACGAGAGTTTGATCCTGGCTCAGGACGAACGCTGGCGGCGTGCTTAACACATGCAAGTCGAGCGGGGATATACCGGGATTTATCTTAGTATATTCTAGCGGCGGATGGGTGAGTAACGCGTAGGCAACCTACCCAGTACAGGGGGATAACATCGGGAAACCGGTGCTAATACCGGATAATGCATCATTTTTGCATATTTATGATGTTAAAGCGGGCTTTCGGGCTCGTGCTTATAGATGGACCTGCGTCCCA
>F0OV55004H3FCU
ATCAGACACGAGAGTTTGATCCTGGCTCAGAACGAACGCTGGCGGCGCGTTTTAAGCATGCAAGTCGAGGGGTAGGGACTTTCGGGTCCTGAGACCGGCGAACGGGTGAGTAACACGTAGGTGATCTACCATTGGGATGGGGATAGCCTGTGGAAACACAGGGTAATACCGAATGAGCTTATACGACTGTGGTTGTATAAGGAAAAGCGCTACGGCGCTGCCCGATGATGAGCCTGCGGCTGATTAGCTAGTTGGTGGGGTAAG
>F0OV55004ILYWW
ATCAGACACGAGAGTTTGATCCTGGCTCAGGACGAACGCTGGCGGCGTGCCTAATACATGCAAGTCGAGCGGACCGAAGGGAGCTTGCTCTTTTAGGTTAGCGGCGGACGGGTGAGTAACACGTGGGCAACCTGCCCTGCAGACTGGGATAACTTCGGGAAACCGGAGCTAATACCGGATAACACCGAAAACCGCATGGTTTTCGGTTGAAAGGCGGCTTTTAGCTGTCACTGCAGGATGGGCCCGCGGCGCATTAGCTAGTTGGTGAGG
>F0OV55004IQZFH
ATCAGACACGAGAGTTTGATCCTGGCTCAGAATGAACGCTGGCGGTAGGCTTAACACATGCAAGTCGGACGGAAACGATAGATTAGCTTGCTATTCTAGGCGTCGAGTGGCGGACGGGTGAGTAACGCGTGGGAATCTACCCTATAGTTGGGGACAACATATGGAAACGTATGCTAATACCGCGTAAGCCGAGAGGTGAAAGGTGCTCTTCGGAGTGCCGCCGATGGGGGGTTCGGGCGTCCTATCAGCTAGTTGGTTGGGGTAAGGGGCCG
>F0OV55004JD88Y
ATCAGACACGAGAGTTTGATCCTGGCTCAGAGCGAACGCTGGCGGCGTGCCTAACACATGCAAGTCGAACGGGAGGGACTTCGGTCTAGTACCGTGGCGAACGGGTGAGTAACGCGTGGGTAATCTGCCTCCGGGTGGGGGATAACCAGCCGAAAGGTTGGCTAATACCGCATGAGGCCACGAGCTCGGAAGGGCTCGGGGTGAAAGAGAAATTGCCTGGAGATGAGCCCGCGTCCCATTAGCTAGTTGGCGGGGTAACGGCCCACCAAGG
>F0OV55004JRPNE
ATCAGACACGAGAGTTTGATCCTGGCTCAGGATGAACGCTGGCGGCGTGCTTAACACATGTAAGTCGAACGGTGAAGCCCGTCTTTGACGGGCGGATCAGTGGCGAACGGGTGAGTAACACGTGGGCAACCTGCCTGTAAGACCGGGATAACTCCGGGAAACCGGGGCTAATACCGGATAAGACCGAAGATCGCATGATCTTCGGGTGAAAGGCGGCATTCGCTGTCACTTACAGATGGGCCCGCGGCGCATTAGCTAGTTGGTGGGG
>F0OV55004H7FY5
ATCAGACACGAGAGTTTGATCCTGGCTCAGGATGAACGCTAGCGGCAGGCCTAACACATGCAAGTCGAACGGTAAATAGTAGCAATACTATGAGAGTGGCGCACGGGTGAGTAACGCGTATGCAACCTACCTCTTACTGGGGAATAGCCCGGCGAAAGTCGGATTAATGCCCCATAATAATATTGAATGGCATCATTTGATATTTAAAACTCCGGTGGTAAGAGATGGGCATGCGTGTCATTAG
>F0OV55004ITF95
ATCAGACACGAGAGTTTGATCCTGGCTCAGAACGAACGCTGGCGGCATGCCTAACACATGCAAGTCGAACGAAGCCTTCGGGCTTAGTGGCGCACGGGTGCGTAACGCGTGGGAATCTGCCCTTGGGTTCGGAATAACAGTTAGAAATGACTGCTAATACCGGATGATGACGTAAGTCCAAAGATTTATCGCCCAAGGATGAGCCCGCGTAGGATTAGCTAGTTGGTGGGGTAAGGGCCCACCAGGGCGACGATCCTTAG
>F0OV55004IQR22
ATCAGACACGAGAGTTTGATCCTGGCTCAGAACGAACGCTGGCGGCGTGCTTAACACATGCAAGTCGAACGTGAAAGGGACTTCGGTCCTGAGTAAAGTGGCGCACGGGTGAGTAACACGTGGATAATCTACCCGATGGACCGGGATAACACTTCGAAAGGGGTGCTAATACCGGATAAGCCCACAGGCTCTTTGGAGTTTGCGGGAAAAGGTGGGGACCTTCGGGCCTACCGTCATCGGATGAGTCCGCGGCCCATTAGCTAGTTGGTAGGGTAATGG
>F0OV55004JBA10
ATCAGACACGAGAGTTTGATCCTGGCTCAGGATGAACGCTGGCGGCGTGTCTAAGGCATGCAAGTCGAACGAGTGCGGTCCGCAAGGATTGTACTAGTGGCAAACGGGTGAGTAACACATTGGTAACCTACCCCAAAGTGTGGAACAACCCTCCGAAAGGAGGGCTAATACCACATGTGGTTTTCTGACATATGTCAGAAAAAAAAGGCTCGCAAGAGTCGCTTTGGGAGGGGCCTATGGCTTATCAGCTAGAAGGTGTGG
>F0OV55004H9NOK
ATCAGACACGAGAGTTTGATCCTGGCTCAGAATGAACGCTGGCGGCGTGCTTAACACATGCAAGTCGTACGAGAAAGCCTTGGCTTGCCGAGGCGAGTAAAGTGGCGCACGGGTGAGTAACGCGTGGGTAACCTGCCTTCGAATTTGGGATAACACCCCGAAAGGGGTGCTAATACCGGATAATATCGTTTGCATTGCGGTGTAAGCGATCAAAGACAGCCTCTACATGTAAGCTGTTGTTTGAAGATGGGCCCGCGT
>F0OV55004ILU7X
ATCAGACACGAGAGTTTGATCCTGGCTCAGGATGAACGCTGGCGGCGTGCCTAATACATGCAAGTCGAACGGGAAGCTTGGAGCAATCTAAGCTGAGAGTGGCGCACGGGTGAGTAACACGTGGATAATCTGCCTGATAATCCGGGATAACCTCTCGAAAGAGGAGCTAATACCGGATAAGCCCACAGCCTCCTCGGAGGCAGCGGGAAAAGATGGCCTCTTCATGAAAGCTATTGTTATCAG
>F0OV55004IOIVL
ATCAGACACGAGAGTTTGATCCTGGCTCAGGACGAACGCTGGCGGCGTGCCTAATACATGCAAGTCGAGCGGGGCTTTCTGCGTGAGGCCTTCGGGCGGATCGCAGGGAGCCCAGCGGCGAACGGGTGCGTAACACGTGGGCAACCTGCCCCGAGGACCGGGATAACTCCGGGAAACCGGAGCTAATACCGGATAGGACGGCGGACCGCATGGTCCGCCGTGGAAAGGCGGCGCGAGCTGCCACCTCGGGATGGGCCCGCAGCCCATTAG
>F0OV55004INX0P
ATCAGACACGAGAGTTTGATCCTGGCTCAGAATGAACGCTGGCGGTAGGCTTAACACATGCAAGTCGGACGGAAACGATAGATTAGCTTGCTATTCTAGGCGTCGAGTGGCGGACGGGTGAGTAACGCGTGGGAATCTACCCTATAGTTGGGGACAACATATGGAAACGTATGCTAATACCGAATATGCTCTACGGAGTAAAGGAGCCCTCTTCTTGAAAGGTTTCGCTATAGGATGAGCCCGCGTAGGATTAGCTAGTTGG
>F0OV55004IKYHK
ATCAGACACGAGAGTTTGATCCTGGCTCAGGACGAACGCTGGCGGCGTGCCTAATACATGCAAGTCGAGCGGGGCTTTCTGCGTGAGGCCTTCGGGCGGATCGCAGGGAGCCCAGCGGCGAACGGGTGCGTAACACGTGGGCAACCTGCCCCGAGGACCGGGATAACTCCGGGAAACCGGAGCTAATACCGGATAGGACGGCGGACCGCATGGTCCGCCGTGGAAAGGCGGCGCAAGCTGCCACCTCGGGATGGGCCCCGCGGCCCATTAG
>F0OV55004I6QCU
ATCAGACACGAGAGTTTGATCCTGGCTCAGATTGAACGCTGGCGGAATGCTTTACACATGCAAGTCGGGCGGCAGCATGGACTTCGGTCTGATGGCGAGCGGCGAACGGGTGAGTAATGCATCGGAACGTACCCAGTCGTGGGGGATAACTACGCGAAAGCGTAGCTAATACCGCATACGTCCTACGGGAGAAAGCAGGGGATCGCAAGACCTTGCGCGATTGGAGCGGCCGATGTCTGATTAG
>F0OV55004IK4UN
ATCAGACACGAGAGTTTGATCCTGGCTCAGAACTAACGCTGGCGGCGCGTCTTAAGCATGCAAGTCGGACGGGAACCTTGGGGGTAACTCTTGAGGTGAGAGTGGCGAACGGGTGAGTAACACGTAGGTGATCTGCCCTTGGGTGGGGAATAGCCCATGGAAACATGGGGTAATACCGCATGAGGTCTTGAGCCTTTGGGCTCTTGATGAAAGGAGCAATTGCTTCGCCTGGGGATGAGCCTGCGGTCCATTAGCTTAGG
>F0OV55004IDBIG
ATCAGACACGAGAGTTTGATCCTGGCTCAGAACGAACGCTGGCGGCGTGCTTAACACATGCAAGTCGAACGAGAAAGCTCTTCGGAGTGAGTAGAGTGGCGCACGGGTGAGTAATGGATAGGAACGTACCTTCAGGAGGGGGATAACCATTGGAAACGATGGCTAATACCGCGTAGTATCGCAAGATTAAAGGTGGCCTCTGTATATGCTACCGCCTGAAGATCGGCCTATCTCCCATTAGCTTGTTGGTAGGGTAA
>F0OV55004JJOMX
ATCAGACACGAGAGTTTGATCCTGGCTCAGAACGAACGCTGGCGGCGTGCTTAACACATGCAAGTCGAACGGTAACAGGGGCTTCGGCCCGCTGACGAGTGGCGGACGGGTGAGTAACGCGTAGGAATCTGCCTAGTAGTGGGGGACAACCTGGGGAAACCCAGGCTAATACCGCATACGCCCTAAGGGGGAAAGACTTCGGTCGCTATTGGATGAGCCTGCGTTGGATTAGCTTGTTGGTGGGGTAAAGGCCTACCAAGGCAACGATGAGTAG
>F0OV55004IX90R
ATCAGACACGAGAGTTTGATCCTGGCTCAGGACGAACGCTGGCGGCGTGCCTAATACATGCAAGTCGAGCGCGGGAAGCTTTTTGAAGCCTTCGGGTGGACGAAAGTGGAACGAGCGGCGAACGGGTGAGTAACACGTGGGCAACCTGCCCGTAAGACCGGGATAACTTCGGGAAACCGAAGCTAATACCGGATAGGATCCGAGACCGCATGGTTTTGGATGGAAAGATGGCTTTGGCTATTGCTTACAGATGGGCCCGCGGCGCATTAG
>F0OV55004IXJT5
ATCAGACACGAGAGTTTGATCCTGGCTCAGAACGAACGCTGGCGGCGTGTCTTAAGCATGCAAGTCGAGCGGCAAGGCGGGGCAACCCGCCCTAGAGCGGCGGACTGGTGAGTAATGCGTGGGTGATCTACCCTTCGGGATGGGGATAGCCATTAGAAATAGTGGGTAATACCGAATACGCTCGCCACTTCGGTGTGACGAGGAAAGGCGCCACGGCGCCACCCGAGGATGAGCCCGCGTCTCATTAGCTAGTTGGTGGGG
>F0OV55004I3T1V
ATCAGACACGAGAGTTTGATCCTGGCTCAGATTGAACGCTGGCGGAATGCTTTACACATGCAAGTCGGGCGGCAGCATGGACTTCGGTCTGATGGCGAGCGGCGAACGGGTGAGTAATGCATCGGAACGTACCCAGTCGTGGGGGATAACTACGCGAAAGCGTAGCTAATACCGCATACGTCCTACGGGAGAAAGCAGGGGATCGCAAGACCTTGCGCGATTGGAGCGGCCGATGTCTGATTAG
>F0OV55004INKF8
ATCAGACACGAGAGTTTGATCCTGGCTCAGGACGAACGCTGGCGGCGTGCCTAACACATGCAAGTCGAACGCGATCCAGAAAGTAGTTTACTATGATTTGGTGAAAGTGGCGCACGGGTGAGTATCGCGTGGGTAATCTACCCTTCGGTCGGGAATAACGTTGCGAAAGTGACGCTAATACCCGATAACATTTCGGTGCCTCTGGTTGCCGAATCAAAGGTGGCCTCTCCATGGAAGCTACCGCAGGAGGATGAGCCCGCG
>F0OV55004IFR8D
ATCAGACACGAGAGTTTGATCCTGGCTCAGGACGAACGCTGGCGGCGTGCCTAATACATGCAAGTCGAGCGGATGAAGGGGAGCTTGCTCCCTGGATTCAGCGGCGGACGGGTGAGTAACACGTGGGCAACCTGCCTGGAAGACCGGGATAACTCGCGGAAACGCGAGCTAATACCGGATAGGTTCTTTCTCCGCATGGAGAAGGAAGGAAAGTCGGTTATGCCGATACTTCCAGATGGGCCCGCGGCGCATTAGCTAGG
>F0OV55004I3D9U
ATCAGACACGAGAGTTTGATCCTGGCTCAGGACGAACGCTGGCGGCGTGCCTAATACATGCAAGTCGAGCGGACCGATGGGAGCTTGCTCCTTTAGGTTAGCGGCGGACGGGTGAGTAACACGTGGGCAACCTGCCCTGCAGACTGGGATAACTTCGGGAAACCGGAGCTAATACCGGATAACACCGAAAACCGCATGGTTTCGGTTGAAAGGCGGCTTTTAGCTGTCACTGCAGGATGGGCCCGCGGCGCATAAGCTAGTTGGTG
>F0OV55004I4JGJ
ATCAGACACGAGAGTTTGATCCTGGCTCAGAACGAACGCTGGCGGCAGGCCTAACACATGCAAGTCGAACGTGAAGCCACCTTCGGGTGGTGGAAAGTGGCAGACGGGTGAGTAACGCGTGGGAACGTGCCTTTCGGTTCGGGATAACCCAGGGAAACTTGGGCTAATACCGGATACGCCCTTCGGGGAAAGATTCATTGCCGAAAGATCGGCCCGCGTCGGATTAGCTAGTTGGTGGGGTAATGGCCTACCAAGGCGACGATCCGTAGCT
>F0OV55004I6PHJ
ATCAGACACGAGAGTTTGATCCTGGCTCAGAACGAACGCTGGCGGCGCGTCTTAAGCATGCAAGTCGAGCGGCAAGGGGTGCTTGCACCCCCTAGAGCGGCGGACTGGTGAGTAACACGTGAGTGACCTACCCAAAGGTTGGGGATAGCCATTAGAAATAGTGGGTAATACCGAATGTGGTTGGAGGATTTTGATCCTCTAAAGAAAGGAGCTCCGGCTCCGCCTTTGGATGGGCCCGCGTCCCATTAGCTAGTTGGTGAGGTAACGG
>F0OV55004JGJOP
ATCAGACACGAGAGTTTGATCCTGGCTCAGAACGAACGCTGGCGGCGTGCTTAACACATGCAAGTCGGATGCGAGTCTCGTTTTCGGACGAGAAGTAGCATGGCAGACGGGTGAGGAACACGTATCTGACCGGACGCTTGAAGGGGATAGTCCTGCGAAAGTGGGTTGAATACCGCATACGCTGGGTCGGGGAGCCGATTCAGGAAAGTTGGCCTCTGCAAGCAAGCTGATGTCGAGCGACGGGG
>F0OV55004I2C1R
ATCAGACACGAGAGTTTGATCCTGGCTCAGGACGAACGCTGGCGGCGTGCCTAATACATGCAAGTCGAGCGGAATGATGGGAGCTTGCTCCCTGATTTCAGCGGCGGACGGGTGAGTAACACGTGGGCAACCTACCTTGTAGATTGGGATAACTCCGGGAAACCGGGGCTAATACCGAATAATCCATCTTGCTTCATGGCGAGATGTTAAAAGGCGGCTTCGGCTGTCACTACGAGATGGGCCCGCGGCGCATTAG
>F0OV55004IFMW3
ATCAGACACGAGAGTTTGATCCTGGCTCAGGATGAACGCTGGCGGCGTGCCTAACACATGCAAGTCGAACGGTCACCCTTGGATTCGTCTGGGGGTGGGAGTGGCGAACGGGTGAGTAACACGTAGGTGACCTACCCCGGAGAGGGGAATAACTGCTGGAAACGGTGGCTAATACCCCATGAGCTTGGTGATTCATTTTGCCAAGTAAAGCGCCTTGCAAGAGGATGCGCTTCGGGAGGGGCCTGCGGCCCATCAGGTAGTTGGTAAGGG
>F0OV55004IFHDT
ATCAGACACGAGAGTTTGATCCTGGCTCAGGATGAACGCTAGCGGGAGGCTTAACACATGCAAGTCGAGGGGCAGCACGGAGG
>F0OV55004H2MUQ
ATCAGACACGAGAGTTTGATCCTGGCTCAGAACGAACGCTGGCGGCAGGCCTAACACATGCAAGTCGAGCGAGACCTTCGGGTCTAGCGGCGGACGGGTTAGTAACGCGTGGGAACGTGCCCTTTGCTACGGAATAGTCCCGGGAAACTGGGTTTAATACCGTATGTGCCCTTCGGGGGAAAGATTTATCGGCAAAGGATCGGCCCGCGTTGGATTAGGTAGTTGGTGGGGTAACGGCCTACCAAGCCGACGATCCATAGCTGGTTTGAGAGG
>F0OV55004IKL2U
ATCAGACACGAGAGTTTGATCCTGGCTCAGGACGAACGCTGGCGGCGTGCCTAACACATGCAAGTCAAGGAAAAGGTTCCTTTCGGGGAACCGGAAACTGGCGCACGGGTGAGTAACGCGTAGGTCATCTGCCCTTATCCGGGACATAACGTCGGGAAACTGACGCTAATATCCCATGAGGTACTTCGGTATCAAAGCTTCGGCGGATAAGGATGAGCCTGCGTCTGATTAGCTTGTTGGTAAGGTAACGGCTTACCAAGG
>F0OV55004JR06Y
ATCAGACACGAGAGTTTGATCCTGGCTCAGATTGAACGCTGGCGGCATGCCTAACACATGCAAGTCGAACGGTAACAGGCCTTCGGGCGCTGACGAGTGGCGGACGGGTGAGTAATGCATAGGAATCTGCCCAGTAGTGGGGGACAACGTGGGGAAACTCACGCTAATACCGCATACGCCCTACGGGGGAAAGTGGGGGACCTTCGGGCCTCACGCTATTGGATGAGCCTATGTCAGATTAGCTAGTTGGTAGGGTAAAGG
>F0OV55004JF11O
ATCAGACACGAGAGTTTGATCCTGGCTCAGGACGAACGCTGGCGGCGTGCCTAACACATGCAAGTCAACTGGAAGCAGCAGTGTTTTCGGTGGCGAACGGGTGAGTAACGCGTAGACAATCTGCCATTTAGCCACGGATAACCTAGTGAAAACTGGACTAATACGTGATGAAATCATTATTCGGCATCGGATATTGATTAAAGGCTATAAGCTGTTAAATGAGGAGTCTGCGTAACATTAGCTAGTTAGG
>F0OV55004IWJXV
ATCAGACACGAGAGTTTGATCCTGGCTCAGGATGAACGCTGGCGGCGTGCCTAATACATGCAAGTCGAACGCACCATTTCGGTGGTGAGTGGCGAACGGGTGAGTAACACGTAGATAACCTGCCCTTAAGACGAGGATAACCATTGGAAACGATGGCTAAGACTGGATAGGAATATTAGAGGCATCTCTGATATTTTAAAAGACCTAGCAATAGGTATGCTTAAGGAGGGGTCTGCGGCGCATTAGTTAGTTGGTGGGG
>F0OV55004ID1DT
ATCAGACACGAGAGTTTGATCCTGGCTCAGGATGAACGCTGGCGGCGTGCCTAACACATGCAAGTCGAGCGGAGATATAGAGGAGTACTTGTACGAATCTTTATCTTAGCGGCGGACGGGTGAGTAACACGTGAGGAACCTGCCCTTAAGTGTGGAATAACACCGAGAAATCGGTGCTAATACCGCATAACGTCCTGGAAGCGCATGCTTTCGGGACCAAAGGATTTATTCGCTTAAGGATGGCCTCGCGGCCGATTAGG
>F0OV55004IFDG1
ATCAGACACGAGAGTTTGATCCTGGCTCAGAACGAACGCTGGCGGCATGCTTAACACATGCAAGTCGAACGGTAACAGGAGGGAGCTTGCTCTCTTGCTGACGAGTGGCGGACGGGTGAGTAATACATGGGAATCTGCCCTGAGGTGGGGGATAACCTGGGGAAACTCAGGCTAATACCGCATGATCTCTTCGGAGCAAAGTGGGGGACCTTCGGGCCTCACGCCTTGGGATGAGCCCATGTCTGATTAG
>F0OV55004IUHJT
ATCAGACACGAGAGTTTGATCCTGGCTCAGAACGAACGCTGGCGGCGTGCTTAACACATGCAAGTCGTACGAGAAAGTTTCCTTCGGGAGATGAGTAGAGTGGCGCACGGGTGAGTAACACGTGGATAATCTGCCCAATGGACCGGGATAACACTTCGAAAGGGGTGCTAATACCGGATAAGCCCACAGGCTCTTCGGAGCTTGCGGGAAAAGGTGGGGACCTTCGGGCCTGCCGTCATTGGATGAGTCCGCGGCCCATTAG
>F0OV55004IMDYW
ATCAGACACGAGAGTTTGATCCTGGCTCAGGATGAACGCTGGCGGCGTGCCTAATACATGCAAGTCGAACGCACTAGTTTACTAGTGAGTGGCGAACGGGTGAGTAACACGTAGGTAACCTGCCCTTAGGACGAGGATAACCATTGGAAACGATGGCTAAGACTGGATAGGAATATTTAAGGCATCTTAAATATTTTAAAAGACCTAGCAATAGGTATGCTTAAGGAGGGGCCTGCGGCGCATTAGTTAGTTGGTGAGGTGAGAG
>F0OV55004IDXUA
ATCAGACACGAGAGTTTGATCCTGGCTCAGAATGAACGCTGGCGGTAGGCTTAACACATGCAAGTCGAGGGGCAGCACGAGGTAGCAATACTTTGGTGGCGACCGGCAGACGGGTGAGTAACGCGTATGTAACCTGCCCTGTACAGGGGGATAACCCGGAGAAATTCGGACTAATATCCCATGGTAATATTGGAAGGCATCTTCTGATATTTAAAAGTTCCGACGGTACAGGAGGGGCATGCGTAACATTAGCTGGTTGGTAAGGTAACGG
>F0OV55004JH112
ATCAGACACGAGAGTTTGATCCTGGCTCAGGACGAACGCTGGCGGCGTGCCTAATACATGCAAGTCGAGCGAGCCCTTCGGGGCTAGCGGCGGACGGGTGAGTAACACGTGGGCAACCTGCCTGTAAGACTGGGATAACTCCGGGAAACCGGGGCTAATACCGGATAATTTCTTCGGTCGCATGACGGAAGAATAAAAGGCGGCGCAAGCTGTCACTTACAGATGGGCCCGCGGCGCATTAGCTAGTTGGTGAGGTAACGGCTC
>F0OV55004JXU2P
ATCAGACACGAGAGTTTGATCCTGGCTCAGAACTAACGCTAGCGGCGTGCCTAACACATGCAAGCCTTACGAGAAAGTCCGCTTCGGCGGATGATTAAAGTGGCGCACGGGTGAGTAACGCGTGGATGATCTGCCCTCCAGTTAGGGATAACCTATCGAAAGATGGGCTAATACCCAATGATGCTTATTTGTTAAGATGGATAAGCCAAAGGTGGCCTCTGTTTATAAGCTACTGCTGGAGGATGAGTTCG
>F0OV55004H37UO
ATCAGACACGAGAGTTTGATCCTGGCTCAGAATCAACGCTGGCGGCGTGCCTAATACATGCAAGTCGAGCGCGTGAAGCTTACAGAAGCCTTCGGGTGGACGTAAGTGGAACGAGCGGCGGACGGGTGAGTAACACGTGGGCAACCTGCCTGTAAGACCGGGATAACTCCGGGAAACCGGGGCTAATACCGGATAAGACCGAAGATCGCATGATCTTCGGGTGAAAGGCGGCATTCGCTGTCACTTACAGATGGGCCCGCGGCG
>F0OV55004H62G5
ATCAGACACGAGAGTTTGATCCTGGCTCAGAACGAACGCTGGCGGCGTGCTTAACACATGCAAGTCGTACGAGAAAGTTTCCTTCGGGAGATGAGTAGAGTGGCGCACGGGTGAGTAACACGTGGATAATCTGCCCAATGGACCGGGATAACACTTCGAAAGGGGTGCTAATACCGGATAAGCCCACAGGCTCTTCGGAGCTTGCGGGAAAAGGTGGGGACCTTCGGGCCTGCCGTCATTGGATGAGTCCGCGGCCCATTAG
>F0OV55004JSVKW
ATCAGACACGAGAGTTTGATCCTGGCTCAGGACGAACGCTGGCGGCGTGCCTAATACATGCAAGTCGAGCGGACCGAAGGGAGCTTGCTCCTTTAGGTTAGCGGCGGACGGGTGAGTAACACGTGGGCAACCTGCCCTGCAGACTGGGATAACTTCGGGAAACCGGAGCTAATACCGGATAACACCGAAAACCGCATGGTTTTCGGTTGAAAGGCGGCATTAGCTGTCACTGCAGGATGGGCCCGCGGCGCATTAGCTAGTTGGTG
>F0OV55004IRIXM
ATCAGACACGAGAGTTTGATCCTGGCTCAGAACGAACGCTGGCGGCAGGCTTAACACATGCAAGTCGAACGAAGTCTTCGGACTTAGTGGCAGACGGGTGAGTAACGCGTGGGAACCTACCTTTCGGTACGGAACAACAGTTGGAAACGACTGCTAATACCGTATGCGCCCTACGGGGGAAAGATTTATCGCCGAGAGATGGGCCCGCGTTGGATTAGCTAGTTGGTAGGGTAATGGCCTACCAAGGCGACGATCCATAGCT
>F0OV55004JW2U6
ATCAGACACGAGAGTTTGATCCTGGCTCAGGATGAACGCTGGCGGCGTGCCTAACACATGCAAGTCGAACGAGAAGCCCAGTACTTGTATTGGGTGGAAAGTGGCAGACGGGTGAGTAACACGTAGGTGACCTGCCCCGAAGTGGGGAATAACTATTCTAACGGATAGCTAATACCGCATATGTTCGATCATTCAGTTGGTCGAGTAAAACTCCGGTGCTTCGGGATGGGCCTGCGGCGGATTAGGTAGTTGGTGGGGTAACGGCCT
>F0OV55004IM5H4
ATCAGACACGAGAGTTTGATCCTGGCTCAGGATAAACGTTAGCGGTGTGCTTTATGCATGCAAGTCGTACGGGACTATAGTTTTCGGATTATAGTCTAGTGGCAAATGGCTGAGTAATACATAAGTAACCTGCCTGCGAGTGGTGGATAACTTGCTGAAAGGCAAGCTAATACAGCATATGGTAATCGGGGATCTCCTGATTATTAAAGCCGCAAGGCGCTTGTAGTGGGGCTTATGCCTGATTAG
>F0OV55004IF8AK
ATCAGACACGAGAGTTTGATCCTGGCTCAGGACGAACGCTGGCGGCGTGCCTAATACATGCAAGTCGAGCGCGGGAAGCATGCAGATCCCTTCGGGGTGACGGATGTGGATCGAGCGGCGAACGGGTGAGTAACACGTGGGCAACCTGCCTGTAAGACCGGGATAACTCCGGGAAACCGGGGCTAATACCGGATAAGACCGAAGATCGCATGATCTTTGGGTGAAAGGCGGCATTCGCTGTCACTTACAGGTGGGCCCGCGG
>F0OV55004IQSDC
ATCAGACACGAGAGTTTGATCCTGGCTCAGAACGAACGCTAGCGGCGTGCTTAATACATGCAAGTCGAACGCGAAAGCATCCTTCGGGGTGTGATTAGAGTGGCGCACGGGTGAGCAACGCGTGGGTAACCTGCCTGCAGGAGGGGGATAACCCTGGGAAACCGGGGCTAATACCGCATACGGTCCGAGTCCCGCATGGGGCTTGGAAGAAAGGCCGTCCGTGGGGGCGGTCGCTGCCGGAGGGGCCCGCGGCCCATCAGGTAGTTGGTGGGGTAACGG
>F0OV55004JAH5L
ATCAGACACGAGAGTTTGATCCTGGCTCAGGACGAACGCTGGCGGCGTGCCTAATACATGCAAGTCGAGCGGACCGAAGGGAGCTTGCTCCTTTAGGTTAGCGGCGGACGGGTGAGTAACACGTGGGCAACCTGCCCTGCAGACTGGGATAACTTCGGGAAACCGGAGCTAATACCGGATAACACCGAAAACCGCATGGTTTCGGTTGAAAGGCGGCTTTTAGCTGTCACTGCAGGATGGGCCCGCGGCGCATTAGCTAGTTGGTGAGG
>F0OV55004IEGPW
ATCAGACACGAGAGTTTGATCCTGGCTCAGATTGAACGCTGGCGGCATGCTTAACACATGCAAGTCGAACGGCAGCACGGGTGCTTGCACCTGGTGGCGAGTGGCGGACGGGTGAGTAATGCATAGGAATCTGCCTATTAGTGGGGGATAACGTGGGGAAACTCACGCTAATACCGCATACGCTCTACGGAGGAAAGCAGGGGACCTTCGGGCCTTGCGCTAATAGATGAGCCTATGTTGGATTAG
>F0OV55004IZ9EI
ATCAGACACGAGAGTTTGATCCTGGCTCAGAACGAACGCTGGCGGCATGCCTAACACATGCAAGTCGAACGAACCCTTCGGGGTTAGTGGCGCACGGGTGCGTAACGCGTGGGAACCTGCCTTTAGGTTCGGAATAACTCAGAGAAATTTGAGCTAATACCGGATAATGTCTTTGGACCAAAGATTTATCGCCTTTAGATGGGCCCGCGTTAGATTAGATAGTTGGTGGGGTAATGGCCTACCAAGTCGACGATCTATAGCTGGT
>F0OV55004I04IN
ATCAGACACGAGAGTTTGATCCTGGCTCAGGACGAACGCTGGCGGCGTGCCTAACACATGCAAGTCGAGCGTGAAAGGAGCTTCGGCTCTGAGTAAAGCGGCGAACGGGTGAGTAACACGTGGGCAACCTGCCCCAAGGACTGGGATAACCCTCGGAAACGAGGGCTAATACCGGGCGTACATGCGTTGCATAAGTGACGCATGTAAAGGTAGCTTCGGCTTCTGCCTTGGGATGGGCCCGCGGCCTATCAGCTTGTTGG
>F0OV55004JNROB
ATCAGACACGAGAGTTTGATCCTGGCTCAGAACGAACGCTGGCGGCGCGCCTAACACATGCAAGTCGTACGTGAAATCTTCCTTCGGGTTGAGAGTAAAGTGGCGCACGGGTGAGTAACGCGTGGGTAATCTACCCATGGGTTCGGGATAACCGGCCGAAAGGCTGGCTAATACCGGATAATGTCACCGTACACAAGTCCGGTGACCAAAGGGGGCGTAAGCTTCCGCCGATGGATGAGCCCGCGTACCATTAGCTAGTTGGTAGGGTAATGGCCT
>F0OV55004JKK2H
ATCAGACACGAGAGTTTGATCCTGGCTCAGATTGAACGCTGGCGGCAGGCTTAACACATGCAAGTCGGGCGGAAACGAAGGTAGCTTGCTACCAGGCGTCGAGCGGCGAACGGGTGAGTAACACGTAGGTGATCTGCCCTTTGGTTGGGGATAGCCTGTGGAAACACAGGGTAATACCGAATAAGATCGGGACTCTTTGGAGATCCGATGAAAGCAGCTTCGGCTGCACCGAAGGATGAGCCTGCGG
>F0OV55004J1RP9
ATCAGACACGAGAGTTTGATCCTGGCTCAGGACGAACGCTGGCGGCGTGCCTAACACATGCAAGTCGAGCGGGGTAAATTGAGTGGTTTTCCACGAGATTTACCCAGCGGCGGACGGGTGAGTAACACGTAGGCAACCTACCCACCACACGGGGATAGCCCTGGGAAACCGGGGGTAATACCCGATACCTTTACTGGTCGCATGGTTGGTAAAGAAAGCAATTTAGCGGTGGTGGATGGGCCTGCGGCCCACCAGCTAGTTGGCGGGGTAACGGCCCACCAAGGCGACGACGGG
>F0OV55004H6ZB1
ATCAGACACGAGAGTTTGATCCTGGCTCAGGACGAACGCTGGCGGCGTGCCTAACACATGCAAGTCGAGCGGGGGTTGCTTAAGTAGGTTTCTACGAGAGTGGCCCTAGCGGCGGACGGGTGAGTAGCGCGTGAGCAACCAACCTTGTACTGGGGGATAACAGCTGGAAACAGCTGCTAATACCGCATAAGACTACGGCACCGCATGGTGCTGTAGTAAAAGGCGCCTTAAGGCGTCGGTACAAGACGGGCTTGCGTCCCA
>F0OV55004IDZH0
ATCAGACACGAGAGTTTGATCCTGGCTCAGAACGAACGCTGGCGGCAGGCTTAACACATGCAAGTCGAACGAGACCTTCGGGTCTAGTGGCGGACGGGTGAGTAACGCGTGGGAATTTGCCCAGAGGTGGGGAACAACCGAGGGAAACTTCGGCTAATACCGCATATCCCCTGAGGGGGAAAGGCTTCGGCCGCCTTTGGATGAGCCCGCGTCGGATTAGCTAGTTGGTGGGGTAATGGCCTACCAAGGCGACGATCCGTAGCTGGTCTGAGAGGA
>F0OV55004JAPJC
ATCAGACACGAGAGTTTGATCCTGGCTCAGATTGAACGCTGGCGGCGTGCTTAACACATGCAAGTCGAGCGAGAAAGCTCTCTTCGGAGAGTGAGTAGAGCGGCGCACGGGTGAGTAACGCGTGGATAATCTGCCCCGAAGATCGGGATAACAGTTGGAAACGACTGCTAATACCGAATATCCTGCATATTTAGCTTTATGTGGTAAAGACGGCCTCTATTTATAAGCTGTCACTTTGGG
>F0OV55004JKPH8
ATCAGACACGAGAGTTTGATCCTGGCTCAGGATGAACGCTGGCGGCGCGTTTTAAGCATGCAAGTCGAACGGTATATAGTCTTCGGATTATAGAGAGTGGCGAACGGGTGAGTAACACGTAGATAATCTACCTTGAAGTGGGGGATAGTCCATGGAAACATGGAGTAATACCGCATATGTCTTTGGATGAAAGTTCCAATTGGAGCGCTTTGAGATGAGTCTGCGGCTCATTAGCTTGTTGGTGGGGTAAAGG
>F0OV55004IPDJS
ATCAGACACGAGAGTTTGATCCTGGCTCAGAATCAACGCTGGCGGCGCGCTTAACACATGCAAGTCGAACGAGAAAGTTCCCTTCGGGGAGCGAGTAAAGTGGCGGACGGGTGAGTAACACGTGGGCAACCTGCCCCGAGGACCGGGATAACTCCGGGAAACCGGAGCTAATACCGGATAGGACGGCGGACCGCATGGTCCGCCGTGGAAAGGCGGCGCGAGCTGCCACCTCGGGATGGGCCCGCGGCCCATTAGCTAGTTGGTGAGGGAAGGGCTC
>F0OV55004H3R7E
ATCAGACACGAGAGTTTGATCCTGGCTCAGATTGAACGCTGGCGGAATGCTTTACACATGCAAGTCGGGCGGCAGCATGGACTTCGGTCTGATGGCGAGCGGCGAACGGGTGAGTAATGCATCGGAACGTACCCAGTCGTGGGGGATAACTACGCGAAAGCGTAGCTAATACCGCACACGTCCTACGGGAGAAAGCAGGGGATCGCAAGACCTTGCGCGATTGGAGCGGCCGATGTCTGATTAG
>F0OV55004JSYNT
ATCAGACACGAGAGTTTGATCCTGGCTCAGGACGAACGCTGGCGGCGTGCCTAACACATGCAAGTCGAGCGGGGGTGGCTTAAGTAGGTTACTACAAAGGCTGCCCTAGCGGCGGACGGGTGAGTAACGCGTGAGCAACCAACCTTGTACTGGGGGATAACAGCTGGAAACAGCTGCTAATACCGCATAAGACTACGGCACCGCATGGTGCTGTAGTAAAAGGCGCCTTAAGGCGTCGGTACAAGACGGGCTCGCGTCCCATTAG
>F0OV55004IBE7Y
ATCAGACACGAGAGTTTGATCCTGGCTCAGAACGAACGCTGGTGGCGTGTTTTATACATGCAAGTCGAGCGAGGACGGTAGCAATACCGAGCCGAGCGGCGAACGGGTGAGTAACGCGTAAGCAATCTGCCCTGCAATTTGGGATAGCTGTTCCAACGGACAGCTAATACCGGATATTGTGGCACCCCACCTGGGGTGTTGATGAAAGATTTATCGTTGCAGGATGAGCTTGCGTCCGATTAGCTAGTTGGG
>F0OV55004H5PCH
ATCAGACACGAGAGTTTGATCCTGGCTCAGGACGAACGCTGGCGGCGTGCTTAACACATGCAAGTCTAGGGGAAAGTGGTCTTCGGATCGCAAGTATACTGGCGAACGGGTGAGTAACACGTAGGTAATCTACCTTCGAGATTGGGATAACGTCGAGAAATTGACGCTAATACCGAATGATGCCTCGGTAGTTAATATCGGGATGAAAGATGGGGATCTTCGGACCTATCGCTTGAAGATGAGCCTGCGT
>F0OV55004IXC23
ATCAGACACGAGAGTTTGATCCTGGCTCAGGATGAACGCTAGCGGGAGGCCTAACACATGCAAGTCGAACGGGATTGAGAGCTTGCTCTCATGAGAGTGGCGCACGGGTGAGTAACGCGTATGCAACCTGCCCTTGACAGGGGGATAGCCCGGAGAAATCCGGATTAATACCCCATGGTATTTAAGTTCCGCATGGGATTTAAATTAAAGATTTATCGGTCAGGGATGGGCATGCGTGACATTAGCTAGTTGGG
>F0OV55004IJUU7
ATCAGACACGAGAGTTTGATCCTGGCTCAGAATCAACGCTGGCGGCGCGCCTAACACATGCAAGTCGAACGAGAAAGCATCCTTCGGGATGTGAGTACAGTGGCGTACGGGTGAGTAACACGTGGGTTACCTGCCCTTCGGTGGGGAATAACCTTGGGAAACCGAGGCTAATACCGCATATCTCCGCGAGGAGAAAGTCTTCGGACGCCGAGGGAGGGGCCTGCGGCCGATTAGCTTGTTGGCGGGGTAATGGCCCACCAAGGCAACGATCGG
>F0OV55004I9LJ4
ATCAGACACGAGAGTTTGATCCTGGCTCAGATTGAACGCTGGCGGCATGCCTTACACATGCAAGTCGAACGGTAACAGGTCTTCGGACGCTGACGAGTGGCGAACGGGTGAGTAATACATCGGAACGTGCCCGATCGTGGGGGATAACGAGGCGAAAGCTTTGCTAATACCGCATACGATCTACGGATGAAAGCGGGGGATCTTCGGACCTCGCGCGGACGGAGCGGCCGATGGCAGATTAGGTAGTTGGTGGGATAAAAAG
>F0OV55004IYWGN
ATCAGACACGAGAGTTTGATCCTGGCTCAGGACAAACGCTGGCGGCGTGCCTAACACATGCAAGTCTCACGGGAAAGTCTCCTTCGGGAGACAAGTACAGTGGCGAACGGGTGAGTAACGCGTGGGAATCTACCCAGTAGTGGGGGATAACCCTTCGAAAGGAGGGCTAATACCGCATAAGTCCTACGGGGTAAAGATGGCCTCTTTACAATGCTATCGCTTCTGGATGAGCCCGCGTCCTATTAGCTAGTTGGTGAGGTAATGGCTT
>F0OV55004H37RZ
ATCAGACACGAGAGTTTGATCCTGGCTCAGATTGAACGCTGGCGGCATGCTTAACACATGCAAGTCGAACGGCAGCGGGACCTAGCTTGCTAGGTTGCCGGCGAGTGGCGGACGGGTGAGTAATGCATAGGAATCTGCCCGGTAGTGGGGGATAACGTGGGGAAACTCACGCTAATACCGCATACGACCTACGGGTGAAAGAGGGGGATCTTCGGACCTCTTGCTATCGGATGAGCCTATGTCCTATCAG
>F0OV55004IKRSG
ATCAGACACGAGAGTTTGATCCTGGCTCAGGACGAACGCTGGCGGCGTGCCTAACACATGCAAGTCGAGCGAGGACGGGCGGTGCTTGCACTGCTCGAGCCGAGCGGCGGACGGGTGAGGAACACGTGAGCAACCTGTCCCCGTGCGGGGGACAACCCGGGGAAACTCGGGCTAATACCGCATGGTCCCGTGCCCTGCCTGGGGTGCGGGGGAAAGATGGCCTCTGCGTGCAAGCCATCGCGCGGGGAGGGGCTCGCGG
>F0OV55004JHKSK
ATCAGACACGAGAGTTTGATCCTGGCTCAGGACGAACGCTGGCGGCGTGCCTAATACATGCAAGTCGAGCGGACCGATGGGAGCTTGCTCCTTTAGGTTAGCGGCGGACGGGTGAGTAACACGTGGGCAACCTGCCCTGCAGACTGGGATAACTTCGGGAAACCGGAGCTAATACCGGATAACACCGAAAACCGCATGGTTTTCGGTTGAAAGGCGGCTTTTAGCTGTCACTGCAGGATGGGCCCGCGGCGCATTAGCTAGTTGGTG
>F0OV55004JFARD
ATCAGACACGAGAGTTTGATCCTGGCTCAGATTGAACGCTGGCGGAATGCTTTACACATGCAAGTCGGGCGGCAGCATGGACTTCGGTCTGATGGCGAGCGGCGAACGGGTGAGTAATGCATCGGAACGTACCCAGTCGTGGGGGATAACTACGCGAAAGCGTAGCTAATACCGCATACGTCCTACGGGAGAAAGCAGGGGATCGCAAGACCTTGCGCAATTGGAGCGGCCGATGTCTGATTAG
>F0OV55004JBVXE
ATCAGACACGAGAGTTTGATCCTGGCTCAGGACGAACGCTGGCGGCGTGCCTAATACATGCAAGTCGAGCGAGCCCTTCGGGGCTAGCGGCGGACGGGTGAGTAACACGTGGGACAC
>F0OV55004IPJGG
ATCAGACACGAGAGTTTGATCCTGGCTCAGGATGAACGCTGGCGGCATGCCTAATACATGCAAGTCGTACGAGAAAGGGGCTTCGGCCCTGAGTAGAGTGGCGCACGGGTGAGTAACGCGTGGGTAATCTACCCTTGGATTTGGAATAACTCCGCGAAAGTGGAGCTAATACCGGATAGTCTGGCTTTTAATAGAAGTCGGTAAAGGATGCCTCTGCATATGCATTCGTCCGAGGATGAGCCCGCGTCTC
>F0OV55004IX80P
ATCAGACACGAGAGTTTGATCCTGGCTCAGATTGAACGCTGGCGGCATGCCTTACACATGCAAGTCGAACGGTAACAGGTCTTCGGATGCTGACGAGTGGCGAACGGGTGAGTAATACATCGGAACGTGCCCGATCGTGGGGGATAACGAGGCGAAAGCTTTGCTAATACCGCATACGATCTACGGATGAAAGCGGGGGATCTTCGGACCTCGCGCGGACGGAGCGGCCGATGGCAGATTAGGTAGTTGGTGGGAA
>F0OV55004I10E4
ATCAGACACGAGAGTTTGATCCTGGCTCAGATTGAACGCTGGCGGAATGCTTTACACATGCAAGTCGGGCGGCAGCATGGACTTCGGTCTGATGGCGAGCGGCGAACGGGTGAGTAATGCATCGGAACGTACCTAGTCGTGGGGGATAACGTAGCGAAAGTTACGCTAATACCGCATACGTCCTACGGGAGAAAGCAGGGGATCGCAAGACCTTGCGCGATTGGAGCGGCCGATGTCTGATTAG
>F0OV55004IKZJA
ATCAGACACGAGAGTTTGATCCTGGCTCAGAACGAACGCTGGCGGCATGCTTAACACATGCAAGTCGAACGTGAAAGCGGACTTCGGTCCGCGAGTAAAGTGGCGCACGGGTGAGTAACACGTGGATAATCTACCCGATGATCTGGAATAACACCTCGAAAGGGGTGCTAATACCGGATAAGCCCACGACGTCCTCGGACGGCGCGGGAAAAGGGGGCTTCGGCTCCTGTCATCGGATGAGTCCGCGGCCCATTAGCTAGTTGGTAGGG
>F0OV55004IBC93
ATCAGACACGAGAGTTTGATCCTGGCTCAGAACGAACGCTGGCGGCGTGCCTAACACATGCAAGTCGAACGAGGGCTCCCTTCGGGGATGTCCCTAGTGGCGCACGGGTGAGTAACGCGTGGGAAACTACCCTGGTGTGGGGAATAACTACGGGAAACTGTAGCTAATACCGCATACGCCCTACGGGGAAAGGCTTCGGCCGCACCAGGATGTGCCCGCGCCAGATTAGCTTGTTGGTGGGGTAACGGCCTACCAAGGCTCCGATCTGTAACTGGT
>F0OV55004IDPYM
ATCAGACACGAGAGTTTGATCCTGGCTCAGAACGAACGCTGGCGGCAGGCCTAACACATGCAAGTCGAGCGAGATCTTCGGATCTAGCGGCGGACGGGTGAGTAACGCGTGGGGATGTGCCCTTTGCTACGGAATAGTCCCGGGAAACTGGGTTTAATACCGTATGTGCCCTTCGGGGGAAAGATTTATCGGCAAAGGATCAACCCGCGTTGGATTAGGTAGTTGGTGGGGTAATGGCCTACCAAGCCGACGATCCATAGCTGGTTTGAGAGGA
>F0OV55004JEXED
ATCAGACACGAGAGTTTGATCCTGGCTCAGAACGAACGCTGGCGGCGTGCTTAACACATGCAAGTCGAACGCGAAAGGGGCTTCGGTCCTGAGTAGAGTGGCGCACGGGTGAGTAACGCGTAGATAACCTGTCCTGGTGTCTGGAATAATATCTCGAAAGGGGTGCTAATACCGGATATTCTTGCTTTCTATAAGGTATGCAAGGAAAGGTGGCCTCTGGAACAAGCTACTGCACGAGGAGGGGTCTGCGTACCATTAG
>F0OV55004IWE4M
ATCAGACACGAGAGTTTGATCCTGGCTCAGGATGAACGCTGGCGGCGTGCTTAACACATGCAAGTCGAGCGCGATGTTGTGGAAACTCCTATGGGAGGCAGC
>F0OV55004IH7YA
ATCAGACACGAGAGTTTGATCCTGGCTCAGAACGAATGCTGGCGGCGTGCCTAATACATGCAAGTCGGACGAGAAAGCCCTTCGGGGTGAGTAGAGTGGCGCACGGGAGAGTAATGCATAGGAACGTACCATAAAGTTTGGGATAACCACTGGAAACGGTGGCTAATACCGGATGTGGAAGCAATTCTAAAGGTGGCCTCTATTTTTAAGCTACCGCTTTATGATCGGCCTATGTCCCATTAGCTTGTTGGTGAGGTAACGGCT
>F0OV55004H9Q7D
ATCAGACACGAGAGTTTGATCCTGGCTCAGATTGAACGCTGGCGGCAGGCCTAACACATGCAAGTCGAGCGGTAGCACAAAGAAGCTTGCTTCTTGGGTGACGAGCGGCGGACGGGTGAGTAACGCGTGGGAATCTGCCTGGCAATGGGGGACAACTTGGGGAAACTCAAGCTAATACCGCATACGCCCTACGGGGGAAAGCAGGGGATCTTCGGACCTTGTACTATTAGATGAGCCTATGTCCTATCAG
>F0OV55004IT2JE
ATCAGACACGAGAGTTTGATCCTGGCTCAGGACGAACGCTGGCGGCGTGCCTAATACATGCAAGTCGAACGGTCTTTTCTATGGAAGCTTGCTTCCACTGGAAAGATAGTGGCGAACGGGTGAGTAACACGTGGGTAACCTGCCCATAAGAGGGGGATAACATCCGGAAACGGGTGCTAATACCGCATAGTTTTCTTGATCGCATGATTGAGAAAGGAAAGACGGCCTTTGTGCTGTCGCTTATGGATGGACCCGCGGCGTA
>F0OV55004IP493
ATCAGACACGAGAGTTTGATCCTGGCTCAGAACGAACGCTGGCGGCGTGCTTAATACATGCAAGTCGAACGTGAAGCCTTGGCTTGCCAGGGTGGAAAGTGGCGAACGGGTGAGTAACACGTAAATAATCTACCTCTAAGTTTGGGATAACCTTGCCAACGCGGGGCTAATACCGGATGTGATCACGAAGACGCATGTTTTTGTGATTAAGGATGCAAATCGCTTAGAGATGAATTTGCGGCCCATTATGCTTGTTGG
>F0OV55004INMPU
ATCAGACACGAGAGTTTGATCCTGGCTCAGGATGAACGCTGACAGAATGCTTAACACATGCAAGTCGACTTGAGAACCCTTCGGGGTTGATAGGGTGGCGGACGGGTGAGTAACGCGTAAAGAACTTGCCCTTCAGTTGGGGACAACATCTCGAAAGGGGTGCTAATACCCGATACGATCATTTTAAGGCATCTTAAGATGATGAAAGCTATATGCGCTGAAGGAGAGCTTTGCGTCCTATTAGCTAGTTGGTG
>F0OV55004IX30F
ATCAGACACGAGAGTTTGATCCTGGCTCAGGGTGAACGCTGGCGGCGTGCCTAAGACATGCAAGTCGTGCGGGCCGTGGGGTATCTCACGGTCAGCGGCGGACGGGTGAGTAACGCGTGGGTGACCTACCCGGAAGAGGGGGACAACATGGGGAAACCCAGGCTAATCCCCCATGTGGACACATCCTGTGGGGTGTGTTTAAAGGGTTTTGCCCGCTTCCGGATGGGCCCGCGTCCCATCAGCTAGTTGGTGGGGTAAGAGCCCACCAAGGCGACGACGGGTAG
>F0OV55004IZMMT
ATCAGACACGAGAGTTTGATCCTGGCTCAGGATGAACGCTGGCAGTGTGCCTTAGACATGCAAGTCGAACGGGGCGCCTTGCCTGATCCCCTTCGGGGGTGATGGCTTGGTTGCCTAGTGGCGAACGGGTGAGTAACACGTGGGTGACCTGCCCTCGAGTGCGGCATAACAGGGGGAAACCCCTGCTAATTCCGCATGTGCTCGCAGCCTGTGGGTTGTGAGTAAAGGACTTCGGTCCGCTCGGGGATGGGCCCGCGG
>F0OV55004IW6HS
ATCAGACACGAGAGTTTGATCCTGGCTCAGGATGAACGCTAGCGGCAGGCCTAACACATGCAAGTCGAGGGGTAACAGGGTGCTTGCACCGCTGACGACCGGCGCACGGGTGCGTAACGCGTATACAATCTACCTTTTACAGGGGCATAGCCCGGGGAAACCCGGATTAATATCCCATGGTATCAAGAAGTGGCATCGCTTTTTGATTAAAGTTTGGCGGTAAAAGATGAGTATGCGTTCTATTAGCTAGATGGTAAGGTAACGG
>F0OV55004I82DH
ATCAGACACGAGAGTTTGATCCTGGCTCAGAACGAACGCTGGCGGCGTGCTTAACACATGCAAGTCGTACGAGAAAGTTTCCTTCGGGAGATGAGTAGAGTGGCGCACGGGTGAGTAACACGTGGATAATCTGCCCAATGGACCGGGATAACACTTCGAAAGGGGTGCTAATACCGGATAAGCCCACAGGCTCTTCGGAGCTTGCGGGAAAAGGTGGGGACCTTCGGGCCTGCCGTCATTGGATGAGTCCGCGGCCCATTAG
>F0OV55004IWBCE
ATCAGACACGAGAGTTTGATCCTGGCTCAGAACGAACGCTGGCGGCAGGCTTAACACATGCAAGTCGAACGGTAGCCCTTGGATTCGTTTGGGGGTGAGAGTGGCGGACGGGTGAGTAACACGTAGGTGACCTGCCCCGAAGCGGGGAATAACTACTGGAAACGGTGGCTAATACCCCATGTGCTCGGTGGTTCAGTCCATCGAGTAAAGCTCCGGCGCTTTGGGAGGGGCCTGCGGCCCATTAGGTAGTTGGTAGGGTAATGGCCTACCAAGCC
>F0OV55004IL38K
ATCAGACACGAGAGTTTGATCCTGGCTCAGGACGAACGCTGGCGGCGTGCCTAACACATGCAAGTCGAGCGGGAACCTCAGGAGGGGTAACCCTTCTGTGGGGAGAGCGGCGAACGGGTGAGTAACACGTGGGCAACCTGCCCCGGACACCGGGATAACCCAGGGAAACCTGAGCTAATACCGGATACTCCGGCGCGATCGCATGGTCGTGCCGGGAAAGCTCCGACGGTCCGGGATGGGCCCGCGGCCTATCAGCTTGTTGGTGGGGTAACGGCCCACCAAGG
>F0OV55004I241T
ATCAGACACGAGAGTTTGATCCTGGCTCAGGACGAACGCTGGCGGCGTGCCTAATACATGCAAGTCGTGCGGGTGAAGCCGACCACCCCTTCGGGGGCGGATGGTGGAACCAGCGGCGGACGGGTGAGTAACACGTGGGCAACCTGCCTGCAAGACCGGGATAACTGCGGGAAACCGGAGCTAATACTGGATAAGAGGCTTTTCCGCATGGGGGAGCCTTAAAAGGCGGTGGAAGTCGTCACTTGCAGATGGGCCCGCGGCGCATTAG
>F0OV55004H285U
ATCAGACACGAGAGTTTGATCCTGGCTCAGAATCAACGCTGGCGGCGTGCCTAACACATGCAAGTCGAACGAGAAAGTGGGGCTTGCTCCACGAGTAAAGTGGCAAACGGGTGAGTAACACGTGAACAACCTACCCTCGAGTGGGGAATAACACCGCGAAAGCGGTGCTAATACCGCATAACATCCCGGGGTCGCATGGTCCTGGGATCAAAAGCGCAAGTTGCTTGAGGAGGGGTTCACGGCTGATTAGCTAGTTGGTGAGG
>F0OV55004IJQI2
ATCAGACACGAGAGTTTGATCCTGGCTCAGAACGAACGCTGGCGGCATGCCTAACACATGCAAGTCGAACGAACCCTTCGGGGTGGGTGGCGCACGGGTGCGTAACGCGTGGGAACCTGCCCTTAGGTTCGGAATAACTCAGAGAAATTTGAGCTAATACCGGATAATGTCTTCGGACCAAAGATTTATCGCCTTTGGATGGGCCCGCGTTGGATTAGCTAGTTGGTGGGGTAAAGGCCTACCAAGGCGACGATCCATAGCT
>F0OV55004IOXXC
ATCAGACACGAGAGTTTGATCCTGGCTCAGGGTGAACGCTGGCGGCGTGCTTTACACATGCAAGTTGAACGAGAACTCGGAGGTTCTTACTTCGGTAAGAAAGGAAGAGGGACAGTAGCGAACGAGTGAGTAACACGTAGTAACCTGCCCACTGGAGGGGGAGAACCACTGGAAACGGTGGCTAATACCGCATAAGCCCGAAAGAGGAAAGCAATTTATTGTGCCGGTGGAGGGGACTGCGGGCCATCAGGAAGATGATGAGGTAAAAGCT
>F0OV55004H2C6H
ATCAGACACGAGAGTTTGATCCTGGCTCAGAACGAACGCTGGCGGCGTGCTTAACACATGCAAGTCGAACGTGAAAGGGACTTCGGTCCTGAGTAAAGTGGCGCACGGGTGAGTAACACGTGGATAATCTACCCGATGGACCGGGATAACACTTCGAAAGGGGTGCTAATACCGGATAAGCCCACAGGCTCTTTGGAGTTTGCGGGAAAAGGTGGGGACCTTCGGGCCTACTGTCATTGGATGAGTCCGCGGCCCATTAGCTAGTTGGTGGGGTAATGG
>F0OV55004I667V
ATCAGACACGAGAGTTTGATCCTGGCTCAGGACGAACGCTGGCGGCGGGCTTAACACATGCAAGTCGCGGGAGAAGCCAGGCCTTCGGGCCAGGTGGAGACCGGCGGATGGGTGAGTAACGCGTAGGCAATCTGCCGTTAGGACTGGGATAACCCGCCGAAAGGTGAGCTAATACCGGATGATGCAGCGGGGCCGCATGGCCACAGTTGTTAAATCTTTCGAGAGCCTAACGATGAGCCTGCGTGCCATTAG
>F0OV55004II8UB
ATCAGACACGAGAGTTTGATCCTGGCTCAGGACGAACGCTGGCGGCGTGCCTAATACATGCAAGTCGTGCGGGTGAAGCCGACCACCCCTTCGGGGGCGGATGGTGGAACCAGCGGCGGACGGGTGAGTAACACGTGGGCAACCTGCCTGCAAGACCGGGATAACTGCGGGAAACCGGAGCTAATACCGGATAAGAGGCTTTTCCGCATGGGGGAGCCTTAAAAGGCGGCGGAAGTCGTCACTTGCAGATGGGCCCGCGGCGCATTAG
>F0OV55004JE5ZF
ATCAGACACGAGAGTTTGATCCTGGCTCAGGATGAACGCTGGCGGCGTGCTTAACACATGCAAGTCGAGCGCGATGTTGTGGAAACTCCTACGGGAGGCAGC
>F0OV55004IOEMZ
ATCAGACACGAGAGTTTGATCCTGGCTCAGAGCGAACGCTGGCGGCAGGCCTAATACATGCAAGTCGAACGCACCTTCGGGTGAGTGGCGGACGGGTGAGTAACGCGTGGGAACGTGCCCTTTGGTACGGAACAACTGAGGGAAACTTCAGCTAATACCGTATGTGCCCTTCGGGGGAAAGATTTATCGCCATTGGAGCGGCCCGCGTTGGATTAGGTAGTTGGTGGGGTAAAAGGCCCACCAAGCCTACGATCCATAGCTGGTCTGAGAGGA
>F0OV55004H7IF7
ATCAGACACGAGAGTTTGATCCTGGCTCAGATTGAACGCTGGCGGCGTGCCTAACACATGCAAGTCGTGCGAGAAAGTTCCCTTCGGGGAGCGAGTAGAGCGGCGCACGGGTGAGTAACGCGTGGGTAATCTGCCCGAAAGACCGGGATAACAGTGGGAAACCGCTGCTAATACCGGATGTGCTTCATGTTTGACTTCATGGGGTAAAGGTGGCCTCTGCTTGCAAGCTACCGCTTTTGGATGAGCCCGCGTCT
>F0OV55004I72PE
ATCAGACACGAGAGTTTGATCCTGGCTCAGAACGAACGCTGGCGGCGTGCTTAACACATGCAAGTCATACGGGAAAGCTTACTTCGGTGAGCGAGTACAGTGGCGCACGGGTGAGTAACACGTGGGTAACCTACCCTCCGAACCGGGATAACATTTCGAAAGAGGTGCTAAGACCGGATACGTCCTTCGCTTCTTCGGCGGCGAGGGAAAAGTAGGCCTCTGCTTGCAAGCTATTATCGGTGGATGGCCGCGGGCCGATTAGTTTGTTGGTAGGG
>F0OV55004IMSSR
ATCAGACACGAGAGTTTGATCCTGGCTCAGGATGAATGCTGGCGGTGTGCCTTAAGCATGCAAGTCGGACGGGAAATTCTACTTCGGTAGAATGGATAGTGGCGAACGGGTGAGTAACGCATAGGAACTTACCCTCAAGTGGGGAATAGCCTCGCGAAAGCGGGGGTAATACCGCATATGATCTACGGATCAAAGCCTTCGGGCGCTTGGGGAGAGGCCTATGTCCTATCAGGTAGTTGGTGAGGTAAAGGCTCACCAAG
>F0OV55004IZLPC
ATCAGACACGAGAGTTTGATCCTGGCTCAGGATGAACGCTAGCGGTGCGCTTAACACATGCAAGTCGAGCGATCGAGCCGGACAGATTCTCCTTCGGGAGTTGACGACCGGTGACGGAGCGGCGGACTGGTGAGTAACGCGTAGCTAACCTGCCCTCTTGACGGAGATAACCACTCGAAAGGGTGGCTAATACCCGATATTGCCTGATGTCATAGGGCGTCAGGCCAAAGACGGTCCTGCCGTCGCAAGGGGA
>F0OV55004JE7TA
ATCAGACACGAGAGTTTGATCCTGGCTCAGATTGAACGCTGGCGGAATGCTTTACACATGCAAGTCGGGCGGCAGCATGGACTTCGGTCTGATGGCGAGCGGCGAACGGGTGAGTAATGCATCGGAACGTACCTAGTTGTGGGGGATAGCTCGGACGAAGCCGGATTAATACCGCATACGTCCTACGGGAGAAAGCAGGGGATCGCAAGACCTTGCGCAATTGGAGCGGCCGATGTCTGATTAG
>F0OV55004JQ0Q4
ATCAGACACGAGAGTTTGATCCTGGCTCAGGACGAACGCTGGCGGCGTGCCTAACACATGCAAGTCGAGCGAGAAAGGGTCCTTCGGGGCCGTGAGTAGAGCGGCGCACGGGTGAGTAACGCGTAGGTGATCTACCCTTGGGATCGGGATAACAGTTGGAAACGGCTGCTAATACCGGATATCCTCCATATTTAGCTTTATGGGGAAAAGGTGGCCTCTGCATGCAAGCTACCACCTGAGGATGAACCTGCGTCT
>F0OV55004JRP8L
ATCAGACACGAGAGTTTGATCCTGGCTCAGAACGAACGCTGGCGGCGTGCCTAACACATGCAAGTCGAACGCGAACGGAATCTTCGGATTCCTAGTAGAGTGGCGCACGGGTGAGTAACACGTGGATAACCTGCCCTAAAGTCTGGGATAACACTTCGAAAGGGGTGCTAATACCGGATAAGCCCACGGCGTCCTCGGACGATGTGGGAAAAGATTTATTGCTTTAGGATGGGTCCGCGGTCCATTAGCTAGTTGGTGGGGTAATGGCCTACCAAGG
>F0OV55004H6D1B
ATCAGACACGAGAGTTTGATCCTGGCTCAGGATGAACGCTAGCGACGTGCCTAAGATATGCAAGTCGAACGCTCTTTTCACTCTTCGGAGTGAAAAGGGAGTGGCAGACGGCTGAGTAACGCGTGGGAACCAACCCCAAACTCGGGTATAGCTCATCGAAAGATGGGGTAATCCCCGATAGTTCCGCCCTAGGCGGATAAAGCTTCGGCGGTTTGGGACGGGCCCGCGTCCTATCAGGTTGTTGGTGAGGTAAAGGCTCACCAAGCCTATGACGGG
>F0OV55004H7225
ATCAGACACGAGAGTTTGATCCTGGCTCAGGATGAACGCTAGCGGCAGGCCTAACACATGCAAGTCGAGGGGTAACAGAATAGCAATATTGCTGACGACCGGCGCACGGGTGAGTAATGCATATGCAACCTTCCTCTGACTGGGGCATAGCTTTCGGAAACGGAAATTAATACCCCATAATGTTCCGACAGGGCATCCTGATGGAATTAAAGCTCCGGCGGTCAGAGATGGGCATATGTG
>F0OV55004JPPG9
ATCAGACACGAGAGTTTGATCCTGGCTCAGGATGAACGCTAGCGGCAGGCTTAACACATGCAAGTCGAGGGGCAGCATTGCAGCAATGCAGATGGCGACCGGCGCACGGGTGCGTAACGCGTATGCAACCTGCCCGTGACAGGGGGACAGCCCCGGGAAACCGGGATTAATACCCCGTAACGGGAAGCCCGGCATCGGGCTTCCCTGAAAGGAGCAATCCGGTCACGGCTGGGCATGCGTTGCATTAG
>F0OV55004JT4C8
ATCAGACACGAGAGTTTGATCCTGGCTCAGGATGAGCGCTGGCGGTATGCCTAAGATATGCAAGTCGTATGCTCCTTCGGGGGCATGGCGAACGGCTGAGTAATGCGTAGGAATCTACCCTTAAGAGGGAGATAACCCACCGAAAGGTGGGATAATATCCCATATTCTTATTACCTTCGGGTTTATAAGGAAAGCTTTGCGCTTAAGGATGAGCCTACGTCCTATCAGGTTGTTGGCGGGGTAAATGCCACCAAGCCTATGACGGG
>F0OV55004H6VLO
ATCAGACACGAGAGTTTGATCCTGGCTCAGGATGAACGCTAGCGGCAGGCCTAATACATGCAAGTCGAACGGTAAGGACCCGCTTGCGGGTCACACGAGTGGCGTACGGGTGCGTAACGCGTATGCAACCTACCTTCAACTGGAGCATAGCCCCGAGAAATCGGGATTAATACTCCATAACATCCAGCTTTCGCATGTTAGCTGGATTAAAGTCCCGACGGTGGAAGATGGGCATGCGTGACATTAGTTAGTTGG
>F0OV55004IH25E
ATCAGACACGAGAGTTTGATCCTGGCTCAGGACGAACGCTGGCGGCGTGCCTAATACATGCAAGTCGGGCGCGGGAAGCATGCAGATCCCTTCGGGGTGACGGATGTGGAACGAGCGGCGAACGGGTGAGTAACACGTGGGCAACCTGCCTGTAAGACCGGGATAACTCCGGGAAACCGGGGCTAATACCGGATAAGACCGAAGATCGCATGATCTTCGGGTGAAAGGCGGCATTCGCTGTCACTTACAGATGGGCCCGCGGCG
>F0OV55004H92VP
ATCAGACACGAGAGTTTGATCCTGGCTCAGAATGAACGCTGGCGGCGTGCTTAACACATGCAAGTCGAACGGTAACAGAGAGAGCTTGCTCTCTGCTGACGAGTGGCGCACGGGTGAGTAATATATAGGTAATGTGCCCCCTAGACCGGGATAGCCACTGGAAACGGTGATTAATACTGGATACTCCTTTTCTTCATAAGTTGAAAAGGGAAACGTTTTTTCGCTAGGGGATCGGCCTATATCCTATCAGTTAGTTGGTG
>F0OV55004H4VCW
ATCAGACACGAGAGTTTGATCCTGGCTCAGAACGAACGCTGGCGGCAGGCCTAACACATGCAAGTCGAACGCTCTCTTCGGAGAGAGTGGCGCACGGGTGAGTAACGCGTGGGAAACTGCCCCGGAGTGGGGGATAACTGCTGGAAACGGCAGCTAATACCGCATACGCCCTACGGGGAAAGATTTATCGCTCCAGGATGTGCCCGCGTCGGATTAGGTAGTTGGTGAGGTAACGGCTCACCAAGCCGACGATCCGTAG
>F0OV55004ILS84
ATCAGACACGAGAGTTTGATCCTGGCTCAGAACGAACGCTGGCGGCGTGCTTAACACATGCAAGTCGAGCGATATAGCGGCGGACGGGTGAGTAACACGTTGGAACCTGCCTCGAACTCAGGGATAGCCATCCGAAAGGATGATTAATACCGGATAGTCCCGAAAGGGTAAAGATTTTTCGGTTCGAGAGGGGCCTGCGGCCTATCAGCTAGTTGGTAAGGTAATGGCTTACCAAGGCTATGACGGGTAACTGGTGTGAGAGCA
>F0OV55004JQUBU
ATCAGACACGAGAGTTTGATCCTGGCTCAGAACAAACGCTAGCGGCGTGCCTAACACATGCAAGTCAGACGAGAAAGTTCGCTTCGGCGAATGAGTAGAGTGGCGCACGGGTGAGTAACGCGTGGACAATCTGCCCTAGAGTTAGGAATAACCCGCCGAAAGGTGGGCTAATACCCAATAATGCTATACTTCTTCGGGGGTATAGCCAAAGATGGCCTCTGTCTACAAGCTATCGCTCAAGGATGAGTTCGCG
>F0OV55004IDJ84
ATCAGACACGAGAGTTTGATCCTGGCTCAGGATGAACGCTAGCGGGAGGCTTAACACATGCAAGTCGAGGGGTAACAGGAGTAGCAATACTTGCTGACGACCGGCGCACGGGTGAGTAACGCGTATGCAACCTGCCCTTTACAGGAGGATGGCCCGAAGAAATTCGGATTAATACTCCATAGTTTCGAGATATCGCATGATATTTTGGATAAAGTTCCGGCGGTAAAGGATGGGCATGCGTTCCATTAGCTAGTTGG
>F0OV55004JD9JS
ATCAGACACGAGAGTTTGATCCTGGCTCAGGACGAACGCTGGCGGCGTGCTTAACACATGCAAGTCGCACGAGAAAAGAGGCTTCGGCCTCCGAGTAAAGTGGCGAATGGGTGAGTAACACGTGAGTAATGTGCCTCCGAGCGGGGGATAACTATCCGAAAGGATAGCTAATACCGCATGAGACCACAGAGGCTTCGGCTTCAGTGGTCAAAGCCTTCGGGCGCTCGGAGATCAGCTCGCGGTCCATTAG
>F0OV55004IZ3VB
ATCAGACACGAGAGTTTGATCCTGGCTCAGGACGAACGCTGGCGGCGTGCCTAACACATGCAAGTCGAGCGGGGATGGGGTGGGCAGGTAACTGTTTAGCCTATCCTAGCGGCGGACGGGTGAGTAACGCGTGAGCAACCAACCTTGTACTGGGGGATAACAGCTGGAAACAGCTGCTAATACCGCATAAGACTACGGCGCCGCATGGTTCTGTAGTAAAAGGCGCCTTAAGGCGTCGGTACAAGACGGGCTCGCGTCCCATTAG
>F0OV55004I4SXL
ATCAGACACGAGAGTTTGATCCTGGCTCAGGATGAACGCTAGCGGTGCGCCTAACACATGCAAGTCGAGCGATATAGCGGCGAACGGGTGAGTAACACGTTGGAACCTGCCTCGAACTCAGGGATAGCCATCCGAAAGGATGATTAATACCGGATAGTCCCGAAAGGGTAAAGATTTTTCGGTTCGAGAGGGGCCTGCGGCCTATCAGCTAGTTGGTAAGGTAATGGCTTACCAAGGCTATGACGGGTAACTGGTGTGAGAG
>F0OV55004JC8K3
ATCAGACACGAGAGTTTGATCCTGGCTCAGAACGAACGCTGGCGGCAGGCTTAACACATGCAAGTCGAGCGAGACCTTCGGGTCTAGCGGCGGACGGGTTAGTAACGCGTGGGAACGTGCCTTTCTCTACGGAATAGTCCCGGGAAACTGGGTTTAATACCGTATACGCCCTTCGGGGAAAGATTTATCGGAGAGAGATCGGCCCGCGTCTGATTAGGTAGTTGGTGGGATAACGGCCTACCAAGCCGACGATCAGTAGCTGGTTTGAGAGG
>F0OV55004H79MW
ATCAGACACGAGAGTTTGATCCTGGCTCAGAACGAACGCTGGCGGCGTGCCTAACACATGCAAGTCGTACGTGAAATCTTCCTTCGGGTTGAGAGTAAAGTGGCGCACGGGTGAGTAACGCGTGGGTAATCTACCCATGGGTTCGGGATGACCGGCCGAAAGGCTGGCTAATACCGGATAATGTCACCGTACACAAGTCCGGTGACCAAAGGGGGCGTAAGCTTCCGCCGATGGATGAGCCCGCGTACCATTAGCTAGTTGGTAGGGTAATGG
>F0OV55004IH0WF
ATCAGACACGAGAGTTTGATCCTGGCTCAGGACGAACGCTGGCGGCGTGCCTAACACATGCAAGTCGAGCGGGGGTTGCTTAAGTAGGTTTCTACGAGAGTGGCCCTAGCGGCGGACGGGTGAGTAACGCGTGAGCAACCAACCTTGTACTGGGGGATAACAGCTGGAAACAGCTGCTAATACCGCATAAGACTACGGCACCGCATGGTGCTGTAGTAAAAGGCGCCTTAAGGCGTCGGTACAAGACGGGCTCGCGTCCCATTAG
>F0OV55004IYYH9
ATCAGACACGAGAGTTTGATCCTGGCTCAGGACGAACGCTGGCGGCGTGCCTAATACATGCAAGTCGAGCGGACCGAAGGGAGCTTGCTCCTTTAGGTTAGCGGCGGACGGGTGAGTAACACGTGGGCAACCC
>F0OV55004H85NF
ATCAGACACGAGAGTTTGATCCTGGCTCAGGATGAACGCTGGCGGCATGCCTAATACATGCAAGTCGAACGCACTAGTTTACTAGTGAGTGGCGAACGGGTGAGTAACACGTAGATAACCAACCCTAAAGACGAGGATAACCCGGGGAAACCTGGACTAATACTGGATAGGAGCTAATTTCACAAGAGATTAGTTTTAAAGGCGCATTAAAGCGCCGCTATAGGATGGGACTGCGTCGCATTAGCTAGTTGGTGGGGTAACGGCCT
>F0OV55004IQ91N
ATCAGACACGAGAGTTTGATCCTGGCTCAGGACGAACGCTGGCGGCGTGCTTAACACATGCAAGTCGAACGGTAAGGCCCCTTCGGGGGTACACGAGTGGCGAACGGGTGAGTAACACGTGAGCAACCTGCCCTTGACTCTGGGATAACAGTTGGAAACAGCTGCTAATACCGGATATGACCCTTGATGACATCATCTGGGGTGGAAAGCGCTTTAGCGGTCAAGGATGGGCTCGCGTCCCATTAGCTAGTCGGTGAGG
>F0OV55004IV36F
ATCAGACACGAGAGTTTGATCCTGGCTCAGGATGAACGCTAGCGACAGGCCTAACACATGCAAGTCGAACGGGATTTATCCTTCGGGGTAATGAGAGTGGCGCACGGGTGAGTAACGCGTATGCAACCTACCTGTAACCGGGGAATAGCTCCCTGAAAGGGGAATTAACACCGCATAAGACCACACTTTCGCATGGAAGAGTGGTAAAATATTCATAGGTTACAGATGGGCATGCGTGACATTAGTTTGTTGGTGAGGTAACGG
>F0OV55004JURTQ
ATCAGACACGAGAGTTTGATCCTGGCTCAGAACGAACGCTGGCGGCGCGCTTAACACATGCAAGTCGAGCGGCCCGGGGCAACCCGGGCAGCGGCGAACGGGTGAGTAACACGTGGGTAATCTGCCCTCGAGACAGGGATAACCCGGGGAAACTCGGGCTAATACCAGATAAGCTTCCGGAGAGGCATCTTTCTGGGGGAAAAGTGGCAACACACTCGAGGATGAGCCCGCGGCCCATCAGCTAGTTGGCGGGGTAAAGGCCCACCAAGGCAACGG
>F0OV55004I8KQX
ATCAGACACGAGAGTTTGATCCTGGCTCAGGACGAACGCTGGCGGCGTGCTTAACACATGCAAGTCGAACGGGGCATACGGATAGCTTGCTAGAAGTATGTTTAGTGGCGGACGGGTGAGTAACGCGTGAATACCTGTCCATCGGAGGGGGACAACGGCTGGAAACGGCCGCTAATACCGCGTAAGCCGAGAGGTGAAAGGTGCTCTTCGGAGTGCCGCCGATGGGGGGTTCCGTCCTATCAGCTAGTTGGTGGGGTAAGGCCTACCAAGG
>F0OV55004IJ7FQ
ATCAGACACGAGAGTTTGATCCTGGCTCAGGACGAACGCTGGCGGCGTGCCTAATACATGCAAGTCGAGCGGGGCTGTCTGCGTGAGGCCTTCGGGCGGATCGCAGGGAGCCCAGCGGCGAACGGGTGCGTAACACGTGGGCAACCTGCCCCGAGGACCGGGATAACTCCGGGAAACCGGAGCTAATACCGGATAGGACGGCGGACCGCATGGTCCGCCGTGGAAAGGCGGCGCGAGCTGCCACCTCGGGATGGGCCCGCGGCCCATTAG
>F0OV55004JOYVN
ATCAGACACGAGAGTTTGATCCTGGCTCAGATTGAACGCTGGCGGCATGCCTTACACATGCAAGTCGAACGGTAACAGGTCTTCGGATGCTGACGAGTGGCGAACGGGTGAGTAATACATCGGAACGTGCCCGATCGTGGGGGATAACGGGGCGAAAGCTTTGCTAATACCGCATACGATCTACGGATGAAAGCGGGGGATCTTCGGACCTCGCGCGGACGGAGCGGCCGATGGCAGATTAGGCGTGGTGGG
>F0OV55004JOYH1
ATCAGACACGAGAGTTTGATCCTGGCTCAGGATGAACGCTAGCGGCAGGCTTAACACATGCAAGTCGAACGGTAAGGTTCCTTCGGGAATACACGAGTGGCGAACGGGTGCGTAACGCGTATGCAACCTACCTTTAACTGGGAGATAGCCCCGAGAAATCGGGATTAATATCCCATAATATCCTAACATGGCATCATGAATGGATTAAAGCTCCGGCGGTTAAAGATGGGCATGCGTGACATTAGTTAGTTGGTGAGGTAACGG
>F0OV55004JBY8K
ATCAGACACGAGAGTTTGATCCTGGCTCAGATTGAACGCTGGCGGTATGCTTAACACATGCAAGTCGAACGGCAGCACGAGAGAGCTTGCTCTCTTGGTGGCGAGTGGCGGACGGGTGAGTAACGCGTAGGAATCTGCCTAGTAGTGGGGGGCAACTCGGGGAAACTCGAGCTAATACCGCATACGCCCTACGGGGGAAAGCGGGGGATCTTCGGACCTCGCGCTATTAGATGAGCCTGCGTTGGATTAGCTTG
>F0OV55004I6TGQ
ATCAGACACGAGAGTTTGATCCTGGCTCAGAACGAACGCTGGCGGCAGGCTTAACACATGCAAGTCGAGCGAAGCCTTCGGGCTTAGCGGCGGACGGGTGAGTAACGCGTGGGAACGTGCCCTTCACTACGGAATAGTCCCTGGAAACGGGGTTTAATACCGTATGCGCCCTTCGGGGGAAAGATTTATCGGTGAAGGATCGGCCCGCGTCTGATTAGGTAGTTGGTGGGGTAATGGCCTACCAAGCCGACGATCAGTAGCTGGTTTGAGAGG
>F0OV55004H2JMF
ATCAGACACGAGAGTTTGATCCTGGCTCAGGACGAACGCTGGCGGCGTGCCTAACACATGCAAGTCGAGCGGACCGATGGGAGCTTGCTCCTTTAGGTTAGCGGCGGACGGGTGAGTAACACGTGGGCAACCTGCCCTGCAGACTGGGATAACTTCGGGAAACCGGAGCTAATACCGGATAACACCGAAAACCGCATGGTTTTCGGTTGAAAGGCGGCTTTTAGCTGTCACTGCAGGATGGGCCCGCGGCGCATTAGCTAGTTGGGGAGG
>F0OV55004IH0JE
ATCAGACACGAGAGTTTGATCCTGGCTCAGGACGAACGCTGGCGGCGTGCCTAATACATGCAAGTCGAGCGCGGGAAGCATGCAGATCCCTTCGGGGTGACGCATGTGGAACGAGCGGCGAACGGGTGAGTAACACGTGGGCAACCTGCCTGCAAGACCGGGATAACTGCGGGAAACCGGAGCTAATACCGGATAAGAGGCTTTTCCGCATGGGGGAGCCTTAAAAGGCGGCGGAAGTCGTCACTTGCAGATGGGCCCGCGG
>F0OV55004IEZRJ
ATCAGACACGAGAGTTTGATCCTGGCTCAGAACGAACGCTGGCGGCGTGCTTAACACATGCAAGTCGTACGAGAAAGTTTCCTTCGGGAGATGAGTAGAGTGGCGCACGGGTGAGTAACACGTGGATAATCTGCCCAATGGACCGGGATAACACTTCGAAAGGGGTGCTAATACCGGATAAGCCCACAGGCTCTTCGGAGCTTGCGGGAAAAGGTGGGGACCTTCGGGCCTGCCGTCATTGGATGAGTCCGCGGCCCATTAGCTAGG
>F0OV55004H4T3W
ATCAGACACGAGAGTTTGATCCTGGCTCAGATTGAACGCTGGCGGCATGCTTTACACATGCAAGTCGAACGGCAGCACGGGAGCTTGCTCCTGGTGGCGAGTGGCGAACGGGTGAGTAATGCATCGGAACGTGCCCATTAGTGGGGGATAGCCCGGCGAAAGCCGGATTAATACCGCATACGCCCTTTGGGGAAACGGGGATCTTCGGACCTCGCGCTATTGGAGCGGCCGATGTCGGATTAGCTAGTAGGTGGGGTAA
>F0OV55004JG4W0
ATCAGACACGAGAGTTTGATCCTGGCTCAGGACGAACGCTGGCGGCGTGCCTAATACATGCAAGTCGAGCGCGGGAAGCTTTTTGAAGCCTTCGGGTGGACGAAAGTGGAACGAGCGGCGAACGGGTGAGTAACACGTGGGCAACCTGCCTGTAAGACCGGGATAACTTCGGGAAACCGAAGCTAATACCGGATAGGATCCGAGACCGCATGGTTTTGGATGGAAAGATGGCTTCGGCTATTGCTTACAGATGGGCCCGCGGCGCATTAG
>F0OV55004I3F9Z
ATCAGACACGAGAGTTTGATCCTGGCTCAGAACTAACGCTGGCGGTATGCATAATACATGCAAGTCAAAGTGAAAGTCTGCTTGCAGATGATTAGCTTGGCGAACGGGTGAGTAACACGTGAGTAACCTACCCTAGAGATCGGTATAAACTCCGGAAACGGAGGGTAATCCCGGATAATATCCTTAAACGCATGTTTTTGGATCAAAGGTGGCCTCTACTTGTAAGCTATCACTTTAGGATGGACTCGCGGCCTAT
>F0OV55004IMY21
ATCAGACACGAGAGTTTGATCCTGGCTCAGAGTGAACGCTGGCGGCGTGCTTAACACATGCAAGTCGAACGAGAACGGATTATAGCTTGCTATAATTGTCAGCTAAGTGGCGCACGGGTGAGTAATGTATAGATAACCTGCCCTTAAGAAAGGAATAACAGTTGGAAACGACTGCTAATGCCCTATATGCCTTTAATACATAAGTATGCAAGGAACGCTTTAGTGCTTAAGGATGGGTCTGTATGGTA
>F0OV55004I3C0B
ATCAGACACGAGAGTTTGATCCTGGCTCAGGATGAACGTTGGCGGCGTGCCTAATACATGCAAGTCGAACGCGAAGCTTGTTTTCGGATGAGCGGAGAGTGGCGCACGGGTGAGTAACACATGGCTGACCTGCCCTTCAGAGGGGGACAACCACTGGAAACGGTGGCTAATACCCCATATGCTCACGGTGTTTAGAAGGCTGTGAGGAAAGGTTCCGGCGCTGAAGGAGGGGCTGTGGCCCATCAGCTAGTTGG
>F0OV55004IYW9T
ATCAGACACGAGAGTTTGATCCTGGCTCAGAATGAACGCTGGCGGTATGCCTAACATATGCAAGTCGAACGCGAAAGGGACTTCGGTCCCGATTAGAGTGACGCACGGGTGAGTAACACGTGGATAACCTACCCTGGGGTCCGGGATAACATTCCGAAAGGGATGCTAATACCGGATAAGCTCACGACTTCTATGGAAGACGTGAGAAAAGATTTATTGCCTCAGGATGGGGTCCGCGGTCCATTAGCTAGTTGGTGGGGTAACGCCTACCAAGG
>F0OV55004IXNTQ
ATCAGACACGAGAGTTTGATCCTGGCTCAGGATGAACGCTAGCGGGGGGCTTAACACATGCAAGTCGGATGCGAAAGGGGCTTTCGGGCGCTGAGTAGCATGGCAGACGGGTGAGGAGTGCGTATCTGACGAAACTCTGGCTGGGGGATAGTCCCTCGAAAGGGGTTGAATACCGCATGTGCTCGGCACTGTCATGGTGTCGAGGAAAGGTGGCCTCTGCATGCACGCTATTGG
>F0OV55004ILUJ3
ATCAGACACGAGAGTTTGATCCTGGCTCAGATTGAACGCTGGCGGCATGCTTAACACATGCAAGTCGAACGGTAACGCGGGGGCAACCCTGGCGACGAGTGGCGGACGGGTGAGTAATGCTTAGGAATCTGCCCATCAGTGGGGGACAACCCGGGGAAACCCGGGCTAATACCGCATAAGTCCTACGGGAGAAAGCGGGGGACCGCAAGGCCTCGCGCTGATGGATGAGCCTAAGTCCGATTAGCTAGTTGGTAGGGTAACGGCCTACCAAGGCG
>F0OV55004JBKTO
ATCAGACACGAGAGTTTGATCCTGGCTCAGGACGAACGCTGGCGGCGTGCCTAATACATGCAAGTCGAGCGCGGGAAGCGTGCAGATCCCTTCGGGGTGATGCATGTGGAACGAGCGGCGAACGGGTGAGTAACACGTGGGCAACCTGCCTGTAAGACCGGGATAACTCCGGGAAACCGGGGCTAATACCGGATAAGACCGAAGATCGCATGATCTTCGGGTGAAAGGCGGCATTCGCTGTCACTTACAGATGGGCCCG
>F0OV55004ICMBU
ATCAGACACGAGAGTTTGATCCTGGCTCAGATTGAACGCTGGCGGTATGCTTAACACATGCAAGTCGAACGGCAGCGCGGAGAGCTTGCTCTCTGGCGGCGAGTGGCGGACGGGTGAGTAATGCGTAGGAATCTGCCTAGTAGTGGGGGACAACTCGGAGAAATCCGAGCTAATACCGCATACGCCCTACGGGGGAAAGCGGGGGCTCTTCGGACCTCGCGCTATTAGATGAGCCTACGTTAGATTAGCTTAGG
>F0OV55004IKOIN
ATCAGACACGAGAGTTTGATCCTGGCTCAGGACGAACGCTGGCGGCGTGCCTAATACATGCAAGTCGAGCGGGGCTGTCTGCGTGAGGCCTTCGGGCGGATCGCAGGGAGCCCAGCGGCGAACGGGTGCGTAACACGTGGGCAACCTGCCCCGAGGACCGGGATAACTCCGGGAAACCGGAGCTAATACCGGATAGGACGGCGGACCGCATGGTCCGCCGTGGAAAGGCGGCGCGAGCTGCCACCTCGGGATGGGCCCGCGGCCCATTAG
>F0OV55004I3H0P
ATCAGACACGAGAGTTTGATCCTGGCTCAGGACGAACGCTGGCGGCGTGCCTAATACATGCAAGTCGAGCGCGTGAAGCTTACCGAAGCCTTCGGGCGGACGTAAGTGGAACGAGCGGCGAACGGGTGAGTAACACGTGGGCAACCTGCCTGTAAGACCGGGATAACTTCGGGAAACCGGAGCTAATACCGGATAGGATTTCACCTCGCATGAGGTGAAATGGAAAGGTGGCTTCGGCTACCACTTACAGATGGGCCCGCGGCGCATTAG
>F0OV55004JOCRY
ATCAGACACGAGAGTTTGATCCTGGCTCAGATTGAACGCTGGCGGCATGCTTAACACATGCAAGTCGAACGGCAGCACGGGTGCTTGCACCTGGTGGCGAGTGGCGGACGGGTGAGTAACGCGTGGGAATCTGCCCATCAGTGGGGGACAACTTGGGGAAACTCAAGCTAATACCGCATAATCTCTACGGAGTAAAGGCTTCGGCCGCTGATGGATGAGCCCGCGTTGGATTAGCTAGTTGGTAGGGTAAAGG
>F0OV55004H51R8
ATCAGACACGAGAGTTTGATCCTGGCTCAGGACAAACGCTGGCGGGGTGCGTGAGACATGCAAGTCGAACGGGGTTCATGGGGCTTGCTCTGTGAACCTAGTAGCGGACGGCTGAGTAACGCGTAGGTGACCTGCCCGGAAGTGGGGAATAACTGCCCGAAAGGGTGGCTAATACCGCATGTGGTCGTCGAATCGGTTCGCCGACTAAAGGAGAAATCCGCTTCCGGAGGGGCCTGCGTCCGATTAGCTAGTTGGTGAGGTAACGGCCCACCAAGG
>F0OV55004IL4M2
ATCAGACACGAGAGTTTGATCCTGGCTCAGGATGAACGCTGGCGGCGTGCCTAATACATGCAAGTCGAACGCACTAGTTTACTAGTGAGTGGCGAACGGGTGAGTAACACGTAGGTAACCTGCCCTCAAGACGAGGATAACCGTTGGAAACGATGGCTAAGACTGGATAGGAACAGAAGAGGCATCTCTTGTGTTTTAAAAGACCTAGCAATAGGTATGCTTGAGGAGGGGCCTGCGGCGCATTAGTTAGTTGGCGGGGTG
>F0OV55004H5AE5
ATCAGACACGAGAGTTTGATCCTGGCTCAGGACGAACGCTGGCGGCGTGCCTAACACATGCAAGTCGAGCGGGGACATTAGGAGAAGTAATTCACCTTTTGTTCTAGCGGCGGACGGGTGAGTAACGCGTGAGCAACCTGTCCTTGTCTGGGGGATAAGGAGCCGAAAGGCTCTCTAATACCGCATGAGACCACGGGATCACATGGTTCTGAGGTCAAAGGATTTCGGTCCGGACAGGGGTGGGCTCGCGTCTGATTAG
>F0OV55004H3RXD
ATCAGACACGAGAGTTTGATCCTGGCTCAGGACGAACGCTGGCGGCGTGCCTAATACATGCAAGTCGAGCGGACCGAATGGAAGCTTGCTTTCATTCGGTTAGCGGCGGACGGGTGAGTAACACGTGGGTAACCTGCCCGTAAGACCGGGATAACTCCGGGAAACCGGGGCTAATACCGGATAACACCGAAGACCGCATGGTCTTCGGTTGAAAGGTGGCTTCGGCTACCACTTACGGATGGGCCCGCGGCGCATTAGCTAGTTGGTGAGGTAACGGCTC
>F0OV55004ID30G
ATCAGACACGAGAGTTTGATCCTGGCTCAGGACGAACGCTGGCGGCGTGCCTAATACATGCAAGTCGAACGGAGGTCGCCACGCGGATCTCTTCGGAGAGAAGCGTGGCCATACCTCAGTGGCGAACGGGTGAGTAACACGTGGGTAACCTGCCTGTAAGTCGGGGATAACTGCGGGAAACCGCAGCTAATACCGGATAAGTCGGGAGGTTCGCATGAACCTTTCGGTAAAGGAGCTACGGTTCCGCTTACAGATGGGCCCGCGGCGCA
>F0OV55004I2277
ATCAGACACGAGAGTTTGATCCTGGCTCAGGACGAACGCTGGCGGCGTGCCTAATACATGCAAGTCGAGCGGGGCTTTCTGCGTGAGGCCTTCGGGCGGATCGCAGGGAGCCCAGCGGCGAACGGGTGCGTAACACGTGGGCAACCTGCCCCGAGGACCGGGATAACTCCGGGAAACCGGAGCTAATACCGGATAGGACGGCGGACCGCATGGTCCGCCGTGGAAAGGCGGCGCGAGCTGCCACCTCGGGATGGGCCCGCGGCCCATTAG
>F0OV55004JJ1GI
ATCAGACACGAGAGTTTGATCCTGGCTCAGATTGAACGCTAGCGGCATGCTTAACACATGCAAGTCGAACGGCAGCGGAGGAAAGCTTGCTTTCCTGCCGGCGAGTGGCGGACGGGTGAGTAATGCATGAGAATCTGCCCAGTAGCGGGGGACAACTTGGTGAAAACCAAGCTAATACCGCGTACGCCCTACGGGGGAAAGGCTTCGGCCACTATTGGATGAGCTCATGTCGGATTAGCTAGTTGGTAGGGTAAAGG
>F0OV55004IID6L
ATCAGACACGAGAGTTTGATCCTGGCTCAGAATGAACGCTGGCGGTAGGCTTAACACATGCAAGTCGGACGGAAACGATAGATTAGCTTGCTATTCTAGGCGTCGAGTGGCGGACGGGTGAGTAACGCGTGGGAATCTACCCTATAGTTGGGGACAACATATGGAAACGTATGCTAATACCGAATATGCTCTACGGAGTAAAGGAGCCCTCTTCTTGAAAGGTTTCGCTATAGGATGAGCCCGCGTAGGATTAGCTAGTTGG
>F0OV55004I1TH9
ATCAGACACGAGAGTTTGATCCTGGCTCAGAGTGAACGCTGGCGGCGTGCTTAACACATGCAAGTCGAACGCGAAAGGGGAGCAATCCCCGAGTAGAGTGGCGAACGGGTGAGTAATGTGCGGGTAATCTGCCTTCCAGCGGGGGATAACCTGGCGAAAGCCGGGCTAATACCGCGTAATGTTGCAAAGTTTACGGACTTTGTAATTAAAGATGGCCTCTGCTTGCAAGCTATCGCTGGAAGATGAGCTCACA
>F0OV55004H7IAD
ATCAGACACGAGAGTTTGATCCTGGCTCAGAGTGAACGCTGGCGGCGTGCCTAACACATGCAAGTCGAACGATGATTGGAGAGCTTGCTCTTCATGATTAGTGGCGCACGGGTGAGTATACCATAGATAATGTACCCCTTAGTTCGGGATAGCCACTGGAAACGGTGATTAATACCGGATACTCCTTCTCGTTACAAGACGAGTCGGGAAAGTTTTTCGCTAAGGGATCAGTCTATGTCCTATCAGTTAGTTGG
>F0OV55004ITODD
ATCAGACACGAGAGTTTGATCCTGGCTCAGGATGAACGCTAGCGGGAGACTTAACACATGCAAGTCGAGGGGCAGCACGAGGTAGCAATACTTTGGTGGCGACCGGCAGACGGGTGAGTAACGCGTATGTAACCTGCCCTGTACAGGGGGATAACCCGGAGAAATTCGGACTAATATCCCATGGTAATATTGGAAGGCATCTTCTGATATTTAAAGTTCCGGCGGTACAGGAGGGGCATGCGTAACATTAGCTGGTTGGTAAGGTAACGG
>F0OV55004H4ETL
ATCAGACACGAGAGTTTGATCCTGGCTCAGGACGAACGCTGGCGGCGTGCCTAACGCATGCAAGTCGAGCGGGGGTTGCTTAAGTAGGTTTCTACGAGGGTGGCCCTAGCGGCGGACGGGTGAGTAACGCGTGAGCAACCAACCTTGTACTGGGGGATAACAGCTGGAAACAGCTGCTAATACCGCATAAGACTACGGCGCCGCATGGTGCTGTAGTAAAAGGCGCCTTAAGGCGTCGGTACAAGACGGGCTCGCGTCCCATTAG
>F0OV55004IBW6I
ATCAGACACGAGAGTTTGATCCTGGCTCAGGATGAACGCTAGCGGCAGGCCTAACACATGCAAGTCGAGGGGTAGCAGGGTAGCAATATCGCTGACGACCGGCGCACGGGTGAGTAATGCATATGCAACCTTCCTTTAACTGGGGCATAGCCCGGAGAAATTCGGATTAATACCCCATAACATCATTGAAGGGCATCTTTTGATGATTAAAGCTCCGGCGGTTAAAGATGGGCATATGTACCATTAG
>F0OV55004I6SCI
ATCAGACACGAGAGTTTGATCCTGGCTCAGGATGAACGCTAGCGGCAGGCTTAATACATGCAAGGCGAGGGGGCAGCAATGTCACCGTCGTACGGGTGCGTAACGCGTATGCAACCTACCTTCAACTGGGGGATAGCCCGGGGAAACCCGGATTAATACCGCATAATACATTGGTGTAGCATTACATTATTTGTTAAAGATTTATTGGTTGAAGATGGGCATGCGTTCGATTAGCTAGTTGGTGTGGGTAACGGCCCACCAAGGCG
>F0OV55004IHOY1
ATCAGACACGAGAGTTTGATCCTGGCTCAGAACTAACGCTAGCGGCGTGCCTAACACATGCAAGTCTTACGAGAAAGTCCCGTTCGCGGGATGAGTAAAGTGGCGCACGGGTGAGTAACGCGTGGATAATCTGCCCTTTAGTCTGGGATAACTCGCCGAAAGATGGGCTAATACCAGATAATGCTTATCTGTTTAGACGGATAAGCCGAAGGTGGCCTCTATTTATAAGCTACTGCTAAAGGATGAGTTCGCGTACCA
>F0OV55004H5ITT
ATCAGACACGAGAGTTTGATCCTGGCTCAGAACGAACGCTGGCGGCGTGCTTAACACATGCAAGTCGTACGAGAAAGTTTCCTTCGGGAGATGAGTAGAGTGGCGCACGGGTGAGTAACACGTGGATAATCTGCCCAATGGACCGGGATAACACTTCGAAAGGGGTGCTAATACCGGATAAGCCCACAGGCTCTTCGGAGCTTGCGGGAAAAGGTGGGGACCTTCGGGCCTGCCGTCATTGGATGAGTCCGCGGCCCATTAGCTTAGG
>F0OV55004H9P4A
ATCAGACACGAGAGTTTGATCCTGGCTCAGGACGAACGCTGGCGGCGGGCCTAACACATGCAAGTCGTGGGAGAACCAGTCTCTTCGGAGACTGGGGAGACCGGCGGATGGGTGAGTAACGCGTAGGCAACCTGCCTGGAGGACGGGGATAACATCGCGAAAGTGGTGCTAATACCCGATGATGCAGCGGCCCCGCATGGGGACAGTTGTTAAAGGTTTTCGAGCGCCTTCAGATGGGCCTGCGTGCCATTAG
>F0OV55004IJKJQ
ATCAGACACGAGAGTTTGATCCTGGCTCAGATTGAACGCTGGCGGCAGGCCTAACACATGCAAGTCGAGCGGTAGCACAGAGAAGCTTGCTTCTTGGGTGACGAGCGGCGGACGGGTGAGTAACGCGTGGGAATCTACCTGGTAGTGGGGGACAACAGTCGGAAACGACTGCTAATACCGCATACGCCCTTCGGGGGAAAGTGGGGGATCTTCGGACCTCACGCTATCAGATGAGCCCGCGTCGGATTAGCTTGTTGG
>F0OV55004IIMXI
ATCAGACACGAGAGTTTGATCCTGGCTCAGGACGAACGCTGGCGGCGTGCCTAATACATGCAAGTCGAGCGGGGCTTTCTGCGTGAGGCCTTCGGGCGGATCGCAGGGAGCCCAGCGGCGAACGGGTGCGTAACACGTGGGCAACCTGCCCCGAGGACCGGGATAACTCCGGGAAACCGGAGCTAATACCGGATAGGACGGCGGACCGCATGGTCCGCCGTGGAAAGGCGGCGCGAGCTGCCACCTCGGGATGGGCCCGCGGCCCATTAG
>F0OV55004JF9MQ
ATCAGACACGAGAGTTTGATCCTGGCTCAGAACGAACGCTGACGGCGTGCCTAATACATGCAAGTCGAACGCACCGGTTTACCGGTGAGTGGCGAACGGGTGAGTAACACGTAGGTAACCTGCCCTCAAGACGAGGATAACCGTTGGAAACGATGGCTAAGACTGGATAGGAACCGAGGAGGCATCTCTTTGGTTTTAAAGGACCCGCAAGGGTACGCTTGAGGAGGGGCCTGCGGCGCATTAGTTAGTTGGCGGGGTGAAGGCCCACCAAGACTTTG
>F0OV55004JYFY2
ATCAGACACGAGAGTTTGATCCTGGCTCAGGACGAACGCTGGCGGCGTGCCTAACACATGCAAGTCGAGCGGGGTAAATTGAGTGGTTTTCCACGAGATTTACCCAGCGGCGGACGGGTGAGTAACACGTAGGCAACCTACCCACCACACGGGGATAGCCCTGGGAAACCGGGGGTAATACCCGATACCTTTACTGGTCGCATGGCTGGTAAAGAAAGCGATTTAGCGGTGGTGGATGGGCCTGCGGCCCATCAGCTAGTTGGCGGGGTAACGGCCACCAAGGCG
>F0OV55004I6G41
ATCAGACACGAGAGTTTGATCCTGGCTCAGGACGAACGCTGGCGGCGTGCCTAATACATGCAAGTCGAGCGGACCGATGGGAGCTTGCTCCTTTAGGTTAGCGGCGGACGGGTGAGTAACACGTGGGCAACCTGCCCTGCAGACTGGGATAACTTCGGGAAACCGGAGCTAATACCGGATAACACCGAAAACCGCATGGTTTTCGGTTGAAAGGCGGCTTTTAGCTGTCACTGCAGGATGGGGCCCGCGGCGCATTAGCTAGTTGGTG
>F0OV55004I82BM
ATCAGACACGAGAGTTTGATCCTGGCTCAGGATGAACGCTAGCGGCAGGCTTAATACATGCAAGTCGAGGGGCAGCACGGTTTTCGGACTGGTGGCGACCGGCGCACGGGTGCGTAACACGTATGTAATCTACCTATAACTGGGGCATAGCTTAGAGAAATCTGAATTAATTCCCCATAATATCAAGATCAGGCATCTGTTTTTGATTAAAGCTCCGGCGGTTATAGATGAGCATGCGGAACATTAG
>F0OV55004JUJLS
ATCAGACACGAGAGTTTGATCCTGGCTCAGAACTAACGCTAGCGGCGTGCCTAACACATGCAAGTCTTACGAGAAAGTCCCGTTCGCGGGATGAGTAAAGTGGCGCACGGGTGAGTAACGCGTGGATAATCTGCCCTTTAGTCTGGGATAACTTGTCGAAAGATGGGCTAATACCAGATAATGCTTATCTGTTTAGACGGATAAGCCGAAGGTGGCCCCTATTTATAAGCTACTGCTAAAGGATGAGTTCGCGTACCATTAG
>F0OV55004H4R39
ATCAGACACGAGAGTTTGATCCTGGCTCAGGATGAACGCTGGCGGCGTGCTTAACACATGCAAGTCGTACGAGAAAGCCTTGGCTTGCCGAGGCGAGTAAAGTGGCGCACGGGTGAGTAACGCGTGGGTAACCTGCCTTCGAATTTGGGATAACACCCCGAAAGGGGTGCTAATACCGGATAATATCGTTTGTATTGCGGTGCAAGCGATCAAAGACAGCCTCTACATGTAAGCTGTTGTTTGAAGATGGGCCCGCGT
>F0OV55004IW6MQ
ATCAGACACGAGAGTTTGATCCTGGCTCAGAACGAACGTTCGCGGCGCGCTTAACACATGCAAGTCGAACGAGAAAGCATCTTCGGATGTGAGTAAAGTGGCGCACGGGTGAGTAACACGTGGGTAATCTACCTTATGGTGGGGGACAACATCTTGAAAAGGGTGCTAATACCGCATAAGTCAACTTCGGTTGGGAAAGGCGCTTTTGTGTCGCCATAAGATGAGCTCGCGTCCCATCAGCTAGTTGGTAAGGTAACGGCTT
>F0OV55004IU7KJ
ATCAGACACGAGAGTTTGATCCTGGCTCAGGATGAACGCTAGCGGCAGGCCTAACACATGCAAGTCGAGGGGTAGCAGGAAAAAGCTTGCTTTTTTGCTGACGACCGGCGCACGGGTGCGTAACGCGTATGCAACCTACCCTGTACTGGAGGATAGCCCGGAGAAATTCGGATTAATACTCCATAGTATTATTCTTTCGCCTGATAGAATAATTAAAGGTTACGGTACAGGATGGGCATGCGTCCCATTAGCTAGATGG
>F0OV55004IPS34
ATCAGACACGAGAGTTTGATCCTGGCTCAGATTGAACGCTGGCGGCAGGCCTAACACATGCAAGTCGAGCGGATGAGGGTAGCTTGCTACCTGATTCAGCGGCGGACGGGTGAGTAATGCCTGGGAATCTGCCCGATAGTGGGGGACAACGTTTCGAAAGGAACGCTAATACCGCATACGTCCTACGGGAGAAAGCAGAGGACCTTCGGGCCTTGCGCTATCGGATGAGCCTAGGTCGGATTAGCTAGTTGGTAGGGG
>F0OV55004IOYAC
ATCAGACACGAGAGTTTGATCCTGGCTCAGAGTGAACGCTGGCGGCGTGCTTAACACATGCAAGTCGAACGATGAAGCCTAGCTTGCTAGGTGGATTAGTGGCGAACGGGTGAGTAATGTATAGCTAACCTGCCCCTTGGAGGGGGACAACAGATGGAAACGTCTGCTAATACCCCATACTCCGTATCTTTATAAGAAGATATGGGAAAACTCCGGTGCCAAGGGATGGGGCTGTATCCTATCAGCTTGTTGGTG
>F0OV55004IJJ1V
ATCAGACACGAGAGTTTGATCCTGGCTCAGGACGAACGCTGGCGGCGTGCCTAATACATGCAAGTCGAGCGCGTGAAACTTACCGAAGCCTTCGGGCGGACGTAAGTGGAACGAGCGGCGGACGGGTGAGTAACACGTGGGCAACCTGCCTGTAAGACCGGGATAACTTCGGGAAACCGGAGCTAATACCGGATAGGATTTCATCTCGCATGAGGTGAAATGGAAAGGTGGCTTCGGCTACCACTTACAGATGGGCCCGCGGCGCATTAG
>F0OV55004JGLU1
ATCAGACACGAGAGTTTGATCCTGGCTCAGGACGAACGCTGGCGGCGTGCCTAACACATGCAAGTCTACTCAGCAATGGGTGGCGAACGGGTGAGTAACGCGTAGACAATCTGCCCTTTAATCACGGATAACCTAGTGAAAACTGGACTAAAACGGGATGTGGTCGCGATATGGCATCATAAGCGATCAAAGACGTAGTCGTTAAAGGAGGAGTCTGCGTAACATTAGCTAGTTGGTAAGGTAACGGCTTACCAAGGCGACG
>F0OV55004I86US
ATCAGACACGAGAGTTTGATCCTGGCTCAGAATGAACGCTGGCGGCGTGCTTAACACATGCAAGTCGAACGATGAAGACACTAGCTTGCTAGGGTTGGATTAGTGGCGCACGGGTGAGTAATATATAGATAACGTGCCTCTTAGTCTGGGATAGCCACTGGAAACGATGATTAATACTAGATACTCCTTTTTATCATATGATAAATCGGGAAAGTTTTTTCGCTAAGAGATCGGTCTATATCGCA
>F0OV55004JNT24
ATCAGACACGAGAGTTTGATCCTGGCTCAGGACGAACGCTGGCGGCGTGCCTAATACATGCAAGTCGTGCGGGTGAAGCCGACCACCCCTTCGGGGGCGGATGGTGGAACCAGCGGCGGACGGGTGAGTAACACGTGGGCAACCTGCCTGCAAGACCGGGATAACTGCGGGAAACCGGGGCTAATACCGGATAAGAGGCTTTTCCGCATGGGGGAGCCTTAAAAGGCGGCGGAAGTCGTCACTTGCAGATGGGCCCGCGGCGCATTAGCTAGTTGG
>F0OV55004IO7ST
ATCAGACACGAGAGTTTGATCCTGGCTCAGGACGAACGCTGGCGGCGTTCCTAATACATGCAAGTCGAGCGCGTGAAACTTACCGAAGCCTTCGGGCGGACGTAAGTGGAACGAGCGGCGGACGGGTGAGTAACACGTGGGCAACCTGCCTGTAAGACCGGGATAACTTCGGGAAACCGGAGCTAATACCGGATAGGATTTCATCTCGCATGAGGTGAAATGGAAAGGTGGCTTCGGCTACCACTTACAGATGGGCCCGCGGCGCATTAG
>F0OV55004JA5H1
ATCAGACACGAGAGTTTGATCCTGGCTCAGATTGAACGCTGGCGGCATGCTTTACACATGCAAGTCGAACGCACCTTCGGGTGAGTGGCAGCGGGTGAGTAACGCGTGGGAACGTGCCTTTCGGTTCGGAATAACCCAGGGAAACTTGGGCTAATACCGGATACGCCCTTCGGGGGAAAGATTTATCGCCGAAAGATCGGCCCGCATCGGATTAGCTTGTTGGTGGGGTAATGGCCTACCAAGGCAACGATCCGTAGCT
>F0OV55004ITKY8
ATCAGACACGAGAGTTTGATCCTGGCTCAGGATGAACGCTGGCGGCGTGCCTAATACATGCAAGTCGAACGCACCATTTCGGTGGTGAGTGGCGAACGGGTGAGTAACACGTAGATAACCTGCCCTTAAGACGAGGATAACCATTGGAAACGATGGCTAAGACTGGATAGGAATATTAGAGGCATCTCTGATATTTTAAAAGACCTAGCAATAGGTATGCTTAAGGAGGGGTCTGCGGCGCATTAGTTAGTTGGTGGGG
>F0OV55004I1QXW
ATCAGACACGAGAGTTTGATCCTGGCTCAGGACGAACGCTGGCGGCGTGCCTAATACATGCAAGTCGAGCGCGTGAAGCTTACAGAAGCCTTCGGGTGGACGTAAGTGGAACGAGCGGCGGACGGGTGAGTAACACGTGGGCAACCTGCCTGTAAGACCGGGATAACTTCGGGAAACCGAAGCTAATACCGGATAGGATTTCATCCCGCATGGGATGAAATGGAAAGATGGCTTTGGCTATCACTTACAGATGGGGCCCGCGGCG
>F0OV55004IB5DV
ATCAGACACGAGAGTTTGATCCTGGCTCAGATTGAACGCTGGCGGCATGCCTTACACATGCAAGTCGAACGGTAACAGGGGGCTTGCTCCGCTGACGAGTGGCGAACGGGTGAGTAATGTATCGGAACGTACCATTCAGTGGGGGATAACGTAGCGAAAGTTACGCTAATACCGCATATTCTGTGCGCAGGAAAGCAGGGGATCGCAAGACCTCGCGCTGATTGAGCGGCCGATATCAGATTAG
>F0OV55004JBVD5
ATCAGACACGAGAGTTTGATCCTGGCTCAGAACGAACGCTGGCGGCGTGCCTAATACATGCAAGTCGTGCGTGAAGTCCCGGGCAACTGGGATGGAAAGCGGCGAACGGGTGAGTAACACGTAAGCAATCTACCTCCAGGACTGGAATAACCCTGCCAACGCGGGGCTAATACCGGATGTGGTCCTGTTATCGCATGGTGACGGGATTAAAGGAGTGATCCGCTTGGAGATGAGCTTGCGGCCCATTAGCTAGTTGGG
>F0OV55004IG7LP
ATCAGACACGAGAGTTTGATCCTGGCTCAGAATGAACGCTGGCGGCATGCCTAACACATGCAAGTCGAACGAAGGCTTCGGCCTTAGTGGCGCACGGGTGCGTAACGCGTGGGAATCTGCCCTCAGGTTCGGAATAACAGCGAGAAATTGCTGCTAATACCGGATGATATCGCGAGATCAAAGATTTATCGCCTTTAGCTAGTTGGTGTGGTAAAGGCGCACCAAGGCGACGATCCTTAGCTGGT
>F0OV55004IA1JY
ATCAGACACGAGAGTTTGATCCTGGCTCAGATTGAACGCTGGCGGCATGCCTAACACATGCAAGTCGAACGGCAGCGCGGGTAGCTTGCTACCTGGCGGCGAGTGGCGGACGGGTGAGTAATGCATAGGAATCTGCCCAGTAGCGGGGGATAGCCCGGGGAAACCCGGATTAATACCGCATACGCCCTACAGGGGAAAGCAGGGGATCTTCGGACCTTGCACTATTGGATGAGCCTATGTCTGATTAG
>F0OV55004H4IBF
ATCAGACACGAGAGTTTGATCCTGGCTCAGGACGAACGCTGGCGGCGTGCTTAACACATGCAAGTCGAACGGAAAGGCCCAGCTTGCTGGGTGCTCGAGTGGCGAACGGGTGAGTAACACGTGGGTGATCTGCCCCTAACTTCGGGATAAGCTTGGGAAACTGGGTCTAATACCGGATAGGACAATCGTTTAGTGTCGGTTGTGGAAAGTTTTTTCGGTTAGGGATGAGCCCGCGGCCTATCAGCTTGTTGGTGGGGTAATGGCCTACCAAGGCGTCG
>F0OV55004IZ2XS
ATCAGACACGAGAGTTTGATCCTGGCTCAGAACGAACGCTGGCGGCGTGCTTAACACATGCAAGTCGAACGCGAAAGGGACCTTCGGGTCCTGAGTAAAGCGGCGCACGGGTGAGTAACGCGTGGGTAACCTACCCTTGAGTGGGGGATAACCAGCCGAAAGGCTGACTAATCCCGCATACGTCCATCAGGCATAAGTCTGATGGGGAAAGATGGCCTCTACTTGTAAGCTATCGCTCTTTGATGGGCCCGCGTTGGATTAG
>F0OV55004JHMNL
ATCAGACACGAGAGTTTGATCCTGGCTCAGATTGAACGCTAGCGGCATGCTTAACACATGCAAGTCGAACGGTAACAGGCCTAGCTTGCTAGGCGCTGACGAGTGGCGGACGGGTGAGTAATGCATGAGAATCTGCCCAGTAGCGGGGGACAACTTGTGGAAACGCAAGCTAATACCGCATACGCCCTACGGGGGAAAGGCTTCGGCCACTATTGGATGAGCTCATGTCGGATTAGCTAGTTGGG
>F0OV55004I51HD
ATCAGACACGAGAGTTTGATCCTGGCTCAGAATGAACGCTGGCGGCGTGCTTAACACATGCAAGTCGCACGAGAAAGCCTTGGCTTGCCAGGGCGAGTAAAGTGGCGCACGGGTGAGTAACGCGTGGGTAATCTACCCTCGAATTTGGGATAACAGCTCGAAAGGGTTGCTAATACCGGATAACATCACGGTTTCTTCGGAGGCTGTGATCAAAGGTGGCCTCTACATGTAAGCTACTGTTTGGGGATGAGCCCGCG
>F0OV55004JJB6K
ATCAGACACGAGAGTTTGATCCTGGCTCAGATTGAACGCTGGCGGCATGCCTTACACATGCAAGTCGAACGGTAACAGGTCTTCGGATGCTGACGAGTGGCGAACGGGTGAGTAATACATCGGAACGTGCCCGATCGTGGGGGATAACGAGGCGAAAGCTTTGCTAATACCGCATACGATCTACGGATGAAAGCGGGGGATCGTCGACTCGCGCGGACGGAGCGGCCGAGTGGCAGTAGTTAGGTTAGGTTGGGT
>F0OV55004I5T24
ATCAGACACGAGAGTTTGATCCTGGCTCAGGACGAACGCTGGCGGCGTGCTTAACACATGCAAGTCTAGGGGAAAGTGGTCTTCGGATCGCAAGTATACTGGCGAACGGGTGAGTAACACGTAGGTAATCTACCTTCGAGATTGGGATAACGTCGAGAAATTGACGCTAATACCGAATGATGCCTCGGTAGTTAATATCGGGATGAAAGATGGGGATCTTCGGACCTATCGCTTGGAGATGAGCCTGCGT
>F0OV55004IZAG2
ATCAGACACGAGAGTTTGATCCTGGCTCAGGATGAACGTTGGCGGTGCGCTTTATGCATGCAAGTCGTACGAAATCATGGTTTTCGGATTATGGTTTAGTGGCGGACGGCTGAGTAACACGTAGGTAACTTGCCCACGAGTGGGGGATAACTTGCCGAAAGGTAAGCTAATACCGCATGGCATGGATCTGCATAAGTAGATTCATCAAAGCCGTAAGGCGCTTGTGGATGGGCCTGCGGCCGATTAGCTTGG
>F0OV55004IPWAJ
ATCAGACACGAGAGTTTGATCCTGGCTCAGGATGAACGCTGACAGAATGCTTAACACATGCAAGTCGACTTGAGAATCCTTCGGGGTTGATAGGGTGGCGGACGGGTGAGTAACGCGTAAAGAACTTGCCCTTCAGTTGGGGACAACATCTCGAAAGGGGTGCTAATACCCGATACGATCATTTTAAGGCATCTTAAGATGATGAAAGCTATATGCGCTGAAGGAGAGCTTTGCGTCCTATTAGCTTGTTGGG
>F0OV55004H9X55
ATCAGACACGAGAGTTTGATCCTGGCTCAGGATGAACGCTAGCGGTGCGCCTAACACATGCAAGTCGAGCGATATAGCGGCGAACGGGTGAGTAACACGTTGGAACCTGCCTCGAACTCAGGGATAGCCATCCGAAAGGATGATTAATACCGGATAGTCCCGAAAGGGTAAAGATTTTTCGGTTCGAGAGGGGCCTGCGGCCTATCAGCTAGTTGGTAAGGTAATGGCTTACCAAGGCTATGACGGGTAACTGGTGTGAGAG
>F0OV55004H874V
ATCAGACACGAGAGTTTGATCCTGGCTCAGATTGAACGCTGGCGGCATGCTTAACACATGCAAGTCGAACGGCAGCATGACTTGGCTTGCTAGGTTGATGGCGAGTGGCGAACGGGTGAGTAACGCGTAGGAATATGCCTTAGAGAGGGGGATAACCTGGGGAAACTCAGGCTAATACCGCATATGCTCTGTGGAGTAAAGCTGGGGACCGTAAGGCCTGGCGCTTTAAGAGTAGCCTGCGTCCGA
>F0OV55004IOQZI
ATCAGACACGAGAGTTTGATCCTGGCTCAGGATGAACGCTAGCGGGAGGCTTAACACATGCAAGTCGAGGGGCAGCACGGACTTCGGTCTGGTGGCGACCGGCGCACGGGTGCGTAACGCGTATGCAACCTGCCTTATACAGGAGGATAGCCCATGGAAACGTGGATTAATACTCCATAGTATCAATGAATCGCATGGTTTATTGATTAAAACTTTGGTGGTATAAGATGGGCATGCGTAAGATTAG
>F0OV55004I4HE9
ATCAGACACGAGAGTTTGATCCTGGCTCAGATTGAACGCTGGCGGCATGCCTTACACATGCAAGTCGAACGGCAGCGCGGACTTCGGTCTGGCGGCGAGTGGCGAACGGGTGAGTAATACATCGGAACGTACCCTGTTGTGGGGGATAACTAGTCGAAAGATTAGCTAATACCGCATACGACCTGAGGGTGAAAGTGGGGGACCGCAAGGCCTCACGCAGCAGGAGCGGCCGATGTCTGATTAGCTAGTTGGG
>F0OV55004H8C8A
ATCAGACACGAGAGTTTGATCCTGGCTCAGGATGAACGCTAGCGGCAGGCTTAATACATGCAAGACGAACGGCAAGATTTTTAGCAATAAGAATCCCAGAGTGTCGTAAGGGTGCGTAACACGTATGCAATCTGCCCTCAACAGGAGGATAGCTCCCCGAAAGGGGAATTAACACTCCATAAGATTGTGGTGTGGCATCACACAGCAATTAAAACTACGGTGGTTGAGGATGA
>F0OV55004H5S7S
ATCAGACACGAGAGTTTGATCCTGGCTCAGAACTAACGCTAGCGGCGTGCCTAACACATGCAAGTCGAACGCACTAGTTTACTAGTGAGTGGCGAACGGGTGAGTAACACGTAGGTAACCTGCCCTTAAGACGAGGATAACCATTGGAAACGATGGCTAAGACTGGATAGGAATATTTGAGGCATCTTAAATATTTTAAAAGACCTAGCAATAGGTATGCTTAAGGAGGGGCCTGCGGCGCATTAGTTAGTTGGTGGGGTAGAAGCCT
>F0OV55004I21JO
ATCAGACACGAGAGTTTGATCCTGGCTCAGAACGAACGCTGGCGGCAGGCCTAACACATGCAAGTCGAACGCCCCCTTCGGGGGGAGTGGCGCACGGGTGAGTAACGCGTGGGAACCTACCCCGAGGTCCGGGACAACCGCTGGAAACGGCGGCTAATACCGGATGTGTCCTGAGGGAGAAAGATTCATCGCCTTGGGAGGGCCCGCGTCCGATTAGGTAGTTGGTGTGGTAACGGCGCACCAAGCCTTCGATCGGTAGCTGGTCTGAGAGG
>F0OV55004I3VFB
ATCAGACACGAGAGTTTGATCCTGGCTCAGAACTAACGCTGGCGGCGTGCCTAACACATGCAAGTCGAGGGGTAACGATGGCTTCGGCCAGGCGACGACCGGCGCACGGGTGAGTAACGCGTTTGTAACCTACCTCTAACTGGAGAATAGCCCGAAGAAATTCGGATTAATACTCCATATGGCTATGATTTGGCATCTTTTTATAGTCAAAGCTCCGGCGGTTAGAGATGGGCATGCGTGACATTAGTTAGTTGGTGAGG
>F0OV55004JO1VA
ATCAGACACGAGAGTTTGATCCTGGCTCAGATTGAACGCTGGCGGCAGGCCTAACACATGCAAGTCGAGCGGCAGCACGGGAAGCTTGCTTCCTGGTGGCGGGCGGCGGACGGGTGAGTAATGCATAGGAATCTGCCCGGTAGTGGGGGATAACCTGGGGAAACCCAGGCTAATACCGCATACGTCCTACGGGAGAAAGCAGGGGCTCTTCGGACCTTGCGCTATCGGATGAGCCTATGTCGGATTAGCTGGTTGG
>F0OV55004IH1OE
ATCAGACACGAGAGTTTGATCCTGGCTCAGGATGAACGCTAGCGGCAGGCCTAACACATGCAAGTCGAGGGGCAGCATGAGTAGCAATACTTGATGGCGACCGGCGCACGGGTGAGTATCGCGTTTGTAACCTACCTCTAACTGGAGCATAGCCCGAAGAAATTCGGATTAATACTCCATAAGACTATAGCCTGGCATCATTTTATAGTTAAAGCTCCGGCGGTTAGAGATGGGCATGCGT
>F0OV55004I0R4M
ATCAGACACGAGAGTTTGATCCTGGCTCAGGATGAACGCTGGCGGCGTGCCTAATACATGCAAGTCGAACGAGAAGCCGGAGCTTGCTCCGGTAGACAGTGGCGAACGGGTGAGTAACACGTGAGTAACCTGCCCCCGACTCTGGGACAAGCCTGGGAAACTGGGTCTAATACCGGATACGAGACGCTCAGGCATCTGAAGCGTCTGGAAAGAATTTCGGTCAGGGATGGATTCGCGGCCTATCAGCTTGTTGGG
>F0OV55004H51QU
ATCAGACACGAGAGTTTGATCCTGGCTCAGGACGAACGCTGGCGGCGTGCTTAACACATGCAAGTCGAACGGAAAGGCCCTGCTTTTGTGGGGTGCTCGAGTGGCGAACGGGTGAGTAACACGTGAGTAACCTGCCCTTGACTTTGGGATAACTTCAGGAAACTGGGGCTAATACCGGATAGGAGCTCCTGCTGCATGGTGGGGGTTGGAAAGTTTCGGCGGTTGGGGATGGACTCGCGGCTTATCAGCTTGTTGGTGGGGTAGTGGCTTACCG
>F0OV55004H2MYR
ATCAGACACGAGAGTTTGATCCTGGCTCAGGACGAACGCTGGCGGCGGGCTTAACACATGCAAGTCGAACGAGAAGCTCCCTTCGGGGAGTGGAAAGTGGCGAACGGGTGAGTAACGCGTAGGCAACTTGCCCCCAGGCGGGGAATAACCACGGGAAACCGTGGCTAATACCGCATGATGTCTCTCCCCTGCATAGGGGTTGGATCAAAGGCTTCGGCCACCTGGGGATAGGCCTGCGTCGGATTAGCTTGTTGGTGGGGTAACGGCTCACCAAGGCG
>F0OV55004H6ZXW
ATCAGACACGAGAGTTTGATCCTGGCTCAGATTGAACGCTGGCGGCGTGCTTAACACATGCAAGTCGAGCGAGAAAGTCTCCTTCGGGAGATGAGTAGAGCGGCGCACGGGTGAGTAACACGTGGATGACCTGCCCTCAAGTCTGGGATAACGGGTGGAAACACGCGCTAATACCGGATAGACTGCTGGGGTCGCAACCAGCAGTAAAGCGGTAGTGCTTGAGGAGGGGTCCGCGGCCCATCAG
>F0OV55004JPL8O
ATCAGACACGAGAGTTTGATCCTGGCTCAGGACGAACGCTGGCGGCGTGCTTAACACATGCAAGTCGAACGGGGCATACGGATAGCTTGCTAGAAGTATGTTTAGTGGCGGACGGGTGAGTAACGCGTGAATACCTGTCCATCGGAGGGGGACAACGGCTGGAAACGGCCGCTAATACCGCATACGACCTACGGGTGAAAGAGGGGGATCTTCGGACCTCTTGCTATCGGATGAGCCTATGTCCTATCAGCTAGTTGGTGGGG
>F0OV55004IX99B
ATCAGACACGAGAGTTTGATCCTGGCTCAGGACGAACGCTGGCGGCATGCCTTACACATGCAAGTCGAACGGTAACAGGTCTTCGGATGCTGACGAGTGGCGAACGGGTGAGTAATACATCGGAACGTGCCCGATCGTGGGGGATAACGAGGCGAAAGCTTTGCTAATACCGCATACGATCTACGGATGAAAGCGGGGGATCTTCGGACCTCGCGCGGACGGAGCGGCCGATGGCAGATTAGGTAGTTGGTGGGATAAAAAG
>F0OV55004JD7DK
ATCAGACACGAGAGTTTGATCCTGGCTCAGATTGAACGCTGGCGGCAGGCCTAACACATGCAAGTCGAGCGGTAGCACAGAGAAGCTTGCTTCTTGGGTGACGAGCGGCGGACGGGTGAGTAACGCGTGGGAATCTACCTGGTAGTGGGGGACAACAGTCGGAAACGACTGCTAATACCGCATACGCCCTTCGGGGGAAAGTGGGGGATCTTCGGACCTCACGCTATCAGATGAGCCCGCGTCGGATTAGCTTGTTGG
>F0OV55004JRLPE
ATCAGACACGAGAGTTTGATCCTGGCTCAGGATGAACGCTAGCGGGAGGCTTAACACATGCAAGTCGAACGGTCCCTTCGGGGATAGTGGCAGACGGGTGAGTAACGCGTGGGAACATACCTTTCGGTACGGAACAACAGTTGGAAACGACTGCTAATACCGTATACGCCCTATGGGGGAAAGATTTATCGCCGAGAGATTGGCCCGCGTTGGATTAGCTAGTTGGTGGGGTAATGGCCTACCAAGGCGACGATCCATAGCT
>F0OV55004IK765
ATCAGACACGAGAGTTTGATCCTGGCTCAGATTGAACGCTGGCGGCAGGCCTAACACATGCAAGTCGAACGGTAGCAGGAAGAGCTTGCTCTTTGCTGACGAGTGGCGGACGGGTGAGTAATGCTTAGGAATTTGCCTTTTGGAGGGGGACAACAGTTGGAAACGACTGCTAATACCGCATAATACCTGAGGGTCAAAGGGGGCTTTTAGCTCTCGCCAAAAGAGAAGCCTAAGTGAGATTAGCTAGTTGGTAGGGTAAAGG
>F0OV55004I2JZC
ATCAGACACGAGAGTTTGATCCTGGCTCAGAACGAACGCTGGCGGCAGGCTTAACACATGCAAGTCGAACGCTCTCTTCGGAGAGAGTGGCAGACGGGTGAGTAACGCGTGGGAATCTACCCATCCCTACGGAATAGCTCCGGGAAACTGGAATTAATACCGTATACGCCCTACGGGGGAAAGATTTATCGGGGATGGATGAGCCCGCGTTGGATTAGCTAGTTGGTGGGGTAATGGCCTACCAAGGCGACGATCCATAGCTGGT
>F0OV55004H3YFP
ATCAGACACGAGAGTTTGATCCTGGCTCAGGACAAACGCTGGCGGGGTGCGTGAGACATGCAAGTCGAACGAGGAGCCTCCGAGCTTGCTTGGAGGTTTCCTAGTGGCGGACGGCTGAGTAACGCGTAGGTGACCTACCCGGAAGTGGGGAATAACTGCCCGAAAGGGTGGCTAATACCGCATGTGGTCGGCGATTCGATTCGCCGTCTAAAGGAGCAATTCGCTTCCGGAGGGCCTGCGTCCGATTAGCTAGTTGGTGGGGTAACGGCT
>F0OV55004JW9TX
ATCAGACACGAGAGTTTGATCCTGGCTCAGAGTGAACGCTGGCGGCGTGCTTAACACATGCAAGTCGAACGATGAAGCCTAGCTTGCTAGGTGGATTAGTGGCGAACGGGTGAGTAATGTATAGCTAACCTGCCCCTTGGTGGGGGACAACAGATGGAAACGTCTGCTAATACCCCATATTCCGTATCTTTTTAAGAAGATATGGGAAAACTCCGGTGCCAAGGGATGGGGCTGTATCCTATCAGCTTGTTGGTGAGG
>F0OV55004IJKFX
ATCAGACACGAGAGTTTGATCCTGGCTCAGGACGAACGCTGGCGGCGTGCCTAACACATGCAAGTCGAGCGAGGACGGGCGGTGCTTGCACTGCTCGAGCCGAGCGGCGGACGGGTGAGGAACACGTGAGCAACCTGTCCCCGTGCGGGGGACAACCCGGGGAAACTCGGGCTAATACCGCATGGTCCCGTGCCCTGCCTGGGGTGCGGGGGGAAAGATGGCCTCTGCGTGCAAGCCATCGCGCGGGGAGGGGCTCGCGG
>F0OV55004H4UP6
ATCAGACACGAGAGTTTGATCCTGGCTCAGAACGAACGCTGGCGGCGTGCTTAACACATGCAAGTCGAACGTGAAGGGGGCTTCGGTCCCTGGAAAGTGGCGCACGGGTGAGTAACACGTGGATAATCTACCCGATGATCCGGGATAACCTTTCGAAAGGGGGGCTAATACCGGGTAAGCTCACGAACTCCTCGGAGTTTGCGGGAAAAGGTGGGGACCTTCGGGCCTACCGTCATCGGATGAGTCCGCGGCCCATTAGCTAGTTGGTGGGGTAATGGCCTACCAAGG
>F0OV55004JXWQ5
ATCAGACACGAGAGTTTGATCCTGGCTCAGGACGAACGCTGGCGGCGTGCCTAATACATGCAAGTCGTGCGGGTGAAGCCGACCACCCCTTCGGGGGCGGATGGTGGAACCAGCGGCGGACGGGTGAGTAACACGTGGGCAACCTGCCTGCAAGACCGGGATAACTGCGGGAAACCGGAGCTAATACCGGATAAGAGGCTTTTCCGCATGGGGGAGCCTTAAAAGGCGGCGGAAGTCGTCACTTGCAGATGGGCCCGCGGCGCATTAG
>F0OV55004INO64
ATCAGACACGAGAGTTTGATCCTGGCTCAGGACGAACGCTGGCGGCGTGCCTAATACATGCAAGTCGAGCGGGGCTGTCTGCGTGAGGCCTTCGGGCGGATCGCAGGGAGCCCAGCGGCGAACGGGTGCGTAACACATGGGCAACCTGCCCCGAGGACCGGGATAACTCCGGGAAACCGGAGCTAATACCGGATAGGACGGCGGACCGCATGGTCCGCCGTGGAAAGGCGGCGCGAGCTGCCACCTCGGGATGGGCCCGCGGCCCA
>F0OV55004JGMCA
ATCAGACACGAGAGTTTGATCCTGGCTCAGAACGAACGCTGGCGGCAGGCCTAACACATGCAAGTCGATCGCTCTCTTCGGAGAGAGAGGCGCACGGGTGAGTAACGCGTGGGAACCTACCTTGGAGTGCGGAATAACCATTGGAAACGATGGCTAATACCGTATACGCCCTACGGGGGAAAGATTTATCGCTCCAGGACGGGCCCGCGTTGGATTAGCTAGTTGGTGAGGTAACGGCTCACTAAGGCTACGATCCATAG
>F0OV55004IH34A
ATCAGACACGAGAGTTTGATCCTGGCTCAGATTGAACGCTGGCGGCAGGCCTAACACATGCAAGTCGAGCGGTAGCACAGAGAAGCTTGCTTCTTGGGTGACGAGCGGCGGACGGGTGAGTAACGCGTGGGAATCTACCTGGTAGTGGGGGACAACAGTCGGAAACGACTGCTAATACCGCATACACCCTTCGGGGGAAAGTGGGGGATCTTCGGACCTCACGCTATCAGATGAGCCCGCGTCGGATTAGCTTGTTGG
>F0OV55004I53MV
ATCAGACACGAGAGTTTGATCCTGGCTCAGAACGAACGCTGGCGGCAGGCTTAACACATGCAAGTCGAACGAACTCTTCGGAGTTAGTGGCAGACGGGTGAGTAACGCGTGGGAACCTACCTTTAGGTACGGAACAACAGTTGGAAACGACTGCTAATACCGTATGTGCCCTATGGGGGAAAGATTTATCGCCTAAGGATGGGCCCGCGTTGGATTAGCTAGTTGGTGGGGTAAAGGCCTACCAAGGCGACGATCCATAGCTGGTCTGAGAGGA
>F0OV55004IQ2AH
ATCAGACACGAGAGTTTGATCCTGGCTCAGATTGAACGCTGGCGGAATGCTTTACACATGCAAGTCGGGCGGCAGCATGGACTTCGGTCTGATGGCGAGCGGCGAACGGGTGAGTAATGCATCGGAACGTACCCAGTCGTGGGGGATAACTACGCGAAAGCGTAGCTAATACCGCATACGTCCTACGGGAGAAAGCAGGGGATCGCAAGACCTTGCGCGATTGGAGCGGCCGATGTCTGATTAG
>F0OV55004H4P1G
ATCAGACACGAGAGTTTGATCCTGGCTCAGATTGAACGCTGGCGGAATGCTTTACACATGCAAGTCGGGCCGCAGCATGGACTTCGGTCTGATGGCGAGCGGCGAACGGGTGAGTAATGCATCGGAACGTACCCAGTCGTGGGGGATAACTACGCGAAAGCGTAGCTAATACCGCATACGTCCTACGGGAGAAAGCAGGGGATCGCAAGACCTTGCGCGATTGGAGCGGCCGATGTCTGATTAG
>F0OV55004IADN8
ATCAGACACGAGAGTTTGATCCTGGCTCAGAGTGAACGCTGGCGGCGTGCCTAACACATGCAAGTCGAACGCGAAAGTCCCGCAAGGGATAAGTAGAGTGGCAGACGGGTGAGTAATGCATAGGTAATCTACCCTTGAGTGGGGGATAACTCCGGGAAACCGGTGCTAATCCCGCATGACTTCCTGATGCGCAGGCATTAGGATCAAAGGGGGGGATCCTTCGGGACCTCCCGCTTGAGGATGAGCCTATGTCCTA
>F0OV55004JW1ZI
ATCAGACACGAGAGTTTGATCCTGGCTCAGAGCGAACGCTGGCGGCAGGCTTAACACATGCAAGTCGAGCGCCCCGCAAGGGGAGCGGCAGACGGGTGAGTAACACGTGGGAACGTGCCTTTTGGTTCGGAACAACCCAGGGAAACTTGGGCTAATACCGGATAAGCCCTAACGGGGAAAGATTTATCGCCAAAAGATCGGCCCGCGTCTGATTAGCTAGTTGGTGGGGTAATGGCCCACCAAGGCTACGATCAGTAGCTGGTCTGAGAGGA
>F0OV55004I5WSH
ATCAGACACGAGAGTTTGATCCTGGCTCAGGACGAACGCTGGCGGCGTGCCTAACACATGCAAGTCGAACGGAACCAGCAATGGTTCAGTGGCGGACGGGTGCGTAACACGTGAGGAACATGTCTTTCGGTGGGGATAGCCGGCCCAACGGCCGGGTAATACCGCATACGCTGCCCGGGGCTCCTGCCCTGGGTCGGAAAGCAGCAATGCGCCGATCGAGTGCCTCGCGGCCTATCAGCTAGTTGGTGGGGTAACGGCT
>F0OV55004IYBGU
ATCAGACACGAGAGTTTGATCCTGGCTCAGAACGAACGCTGGCGGCGTGTCTTAAGCATGCAAGTCGAGCGGCAAGGCGGGGCAACCCGCCCTAGAGCGGCGGACTGGTGAGTAACGCGTGGGTGATCTACCCTTCGGGATGGGGATAGCCATTAGAAATAGTGGGTAATACCGAATACGCTCGTCACTTCGGTGTGACGAGGAAAGGCGCCACGGCGCCACCCGAGGATGAGCCCGCGTCTCATTAGCTAGTTGGTGGGGTAA
>F0OV55004JPS43
ATCAGACACGAGAGTTTGATCCTGGCTCAGATTGAACGCTGGCGGCATGCCTAACACATGCAAGTCGAACGGTAACAGGGGCTTCGGCCCGCTGACGAGTGGCGGACGGGTGAGTAATGCATAGGAATCTGCCCAGTAGTGGGGGACAACTACCGGAAACGGTAGCTAATACCGCATACGACCTACGGGTGAAAGTGGGGGACCTTCGGGCCTCACGCTATTGGATGAGCCTATGTCAGATTAGCTAGTTGGTAGGGTAAAGG
>F0OV55004IAIR2
ATCAGACACGAGAGTTTGATCCTGGCTCAGGATGAACGCTAGCGGCAGGCTTAACACATGCAAGTCGAGGGGTAACAGGGTAGCAATATCGCTGACGACCGGCGCACGGGTGAGTAACGCGTATGCAACCTTCCCTTAACTAGGGGATAGCCCGGAGAAATTCGGATTAATACCCCATAATATTCCGAAAACGCATGTTTTTGGAATTAAAGCTCCGGCGGTTAAAGATGGGCATGCGTACCATTAGCTTGTTGGTGAGGTAACAGCT
>F0OV55004IPJNE
ATCAGACACGAGAGTTTGATCCTGGCTCAGAACGAACGCTGGCGGCATGCCTAACACATGCAAGTCGAACGAGACCTTCGGGTCTAGTGGCGCACGGGTGCGTAACGCGTGGGAACCTGCCTTTAGGCTCGGAATAACTCAGAGAAATTTGAGCTAATACCGGATAATGTCTTCGGACCAAAGATTTATCGCCTTTAGATGGGCCCGCGTTGGATTAGCTAGTTGGTGGGGTAAAGGCCTACCAGGGCGACGATCCATAGCTGGT
>F0OV55004JJI7B
ATCAGACACGAGAGTTTGATCCTGGCTCAGGATGAACGCTGACAGAATGCTTAACACATGCAAGTCGACTTGAGAATCCTTCGGGGTTGATAGGGTGGCGGACGGGTGAGTAACGCGTAAAGAACTTGCCCTTCAGTTGGGGACAACATCTCGAAAGGGGTGCTAATACCCGATACGATCATTTTAAGGCATCTTAAGATGATGAAAGCTATATGCGCTGAAGGAGAGCTTTGCGTCCTATTAGCTAGTTGG
>F0OV55004IDWUS
ATCAGACACGAGAGTTTGATCCTGGCTCAGGACGAACGCTGGCGGCGTGCCTAATACATGCAAGTCGAGCGGACCGATGGGAGCTTGCTCCTTTAGGTTAGCGGCGGACGGGTGAGTAACACGTGGGCAACCTGCCCTGCAGACTGGGATAACTTCGGGAAACCGGAGCTAATACCGGATAACACCGAAAACCGCATGGTTTTCGGTTGAAAGGCGGCTTTTAGCTGTCACTGCAGGATGGGCCCGCGGCGCATTAGCTAGTTGGTGG
>F0OV55004I3GOY
ATCAGACACGAGAGTTTGATCCTGGCTCAGAACTAACGCTAGCGGCGTGCCTAACACATGCAAGTCTTACGAGAAAGTCCGCTTCGGCGGATGATTAAAGTGGCGCACGGGTGAGTAACGCGTGGATGATCTGCCCTCCAGTTAGGGATAACCTATCGAAAGATGGGCTAATACCCAATGATGCTTATTTGTTAAGATGGATAAGCCAAAGGTGGCCTCTGTTTATAAGCTACTGCTGGAGGATGAGTTCG
>F0OV55004JDQK9
ATCAGACACGAGAGTTTGATCCTGGCTCAGGACGAACGCTGGCGGCGTGCTTAACACATGCAAGTCAAGGGGGAAGGTTAATTTCGGTTGACCGAGTATACTGGCGAACGGGTGAGTAACGCGTAGGTAACCTGCCTGTGAGACTGGGATAACACTGCTAACGCGGTGCTAATACTGGATGATGCGTTTTATTCGCATGGATAAGGCGTTAAAGCGGGCTTTGGCTCGTGTTCACAGATGGACCTGCGTCTCATTAG
>F0OV55004IJP8P
ATCAGACACGAGAGTTTGATCCTGGCTCAGGATGAACGCTAGCGGTGCGCCTAACACATGCAAGTCGAGCGATATAGCGGCGAACGGGTGAGTAACACGTTGGAACCTGCCTCGAACTCAGGGATAGCCATCCGAAAGGATGATTAATACCGGATAGTCCCGAAAGGGTAAAGATTTTTCGGTTCGAGAGGGGCCTGCGGCCTATCAGCTAGTTGGTAAGGTAATGGCTTACCAAGGCTATGACGGGTAACTGGTGTGAGAG
>F0OV55004JEXDS
ATCAGACACGAGAGTTTGATCCTGGCTCAGGACGAACGCTGGCGGCGTGCCTAATACATGCAAGTCGAGCGCGGGAAGCATGCAGATCCCTTCGGGGTGACGGATGTGGAACGAGCGGCGAACGGGTGAGTAACACGTGGGCAACCTGCCTGTAAGACCGGGATAACTCCGGGAAACCGGGGCTAATACCGGATAAGACCGAAGATCGCATGATCTTCGGGTGAAAGGCGGCATTCGCTGTCACTTACAGATGGGCCCGCG
>F0OV55004IVY0K
ATCAGACACGAGAGTTTGATCCTGGCTCAGGATGAACGCTGGCGGCGTGCCTAATACATGCAAGTCGAGCGAGGGCCGCCCGGTGGCAACACCGGGTTGGTTCCTAGCGGCGAACGGGTGAGTAACACGTGGGCAACCTGCCTACAAGACTGGGATAACTCCGGGAAACCGGGGCTAATACCGGATAATCCATCGAACCGCATGGTTCGGTGTTGAAAGATGGCTTTTAGCTATCACTTGTAGATGGGCCCGCGGCGCATTAG
>F0OV55004H6N6C
ATCAGACACGAGAGTTTGATCCTGGCTCAGAACGAACGCTGGCGGCGCGTCTTAACATGCAAGTCGGACGATAACCTCAGTGCTTGCACAGAGGGGACAGTGGCGAACGGGTGAGTAACACGTGGGTAATCTGCCTTTTGGTCGGGGACAACTTCGGGAAACCGGAGCTAATACCGGATAATATGATATTTCGCAAGGAGTATCATTAAAGATGGGGATCGCAAGACCTATCGCCAGAAGATGAGCCTGCGTCCCA
>F0OV55004IVDBT
ATCAGACACGAGAGTTTGATCCTGGCTCAGATTGAACGCTGGCGGCATGCCTAACACATGCAAGTCGAACGGCAGCACGGGAGCTTGCTCCTGGTGGCGAGTGGCGGACGGGTGAGTAATAAATAGGAATCTGCCTAATAGTGGGGGACAACTACCGGAAACGGTAGCTAATACCGCATACGCCCTACGGGGGAAAGCGGAGGATCTTCGGACTTCGCGCTATTAGATGAGCCTATTTCTGATTAGCTTGTTGGTGGGG
>F0OV55004IAJSB
ATCAGACACGAGAGTTTGATCCTGGCTCAGGACGAACGCTGGCGGCGTGCCTAATACATGCAAGTCGAGCGCGGGAAGCTTTTTGAAGCCTTCGGGTGGACGAAAGTGGAACGAGCGGCGAACGGGTGAGTAACACGTGGGCAACCTGCCTGTAAGACCGGGATAACTTCGGGAAACCGAAGCTAATACCGGATAGGATCCGAGACCGCATGGTTTTGGATGGAAAGATGGCTTTGGCTATTGCTTACAGATGGGCCCGCGGCGCATTAG
>F0OV55004I23E0
ATCAGACACGAGAGTTTGATCCTGGCTCAGAGTTAACGTTGGCGGCGTGCCTAACACATGCAAGTCGAACGCGTTCCGGGGGCAACTCCGGGATGAGTGGCGAACGGGTGAGTAACACGTGGGTAATCTTCCTTTAAGTGGGGAATAAGCTCTCGAAAGGGAGTCTAATACCGCATGACGTTCCGGGACATAAGTCCCGTAACCAAAGCCGCAAGGCGCTTGAAGATGAGCCTGCGTCCTATTAGCTAGTTGGTGGGGTAATGGCCTACCAAGG
>F0OV55004IRS16
ATCAGACACGAGAGTTTGATCCTGGCTCAGGATGAACGCTGGCGGCGTGCCTAACACATGCAAGTCGAGCGGTAGCAGGCTTTCACTATTTGCTGATACCAATTTTGGTTGAGCAAATTGTGAAAGTGCTGACGAGCGGCGGACGGGTGAGTAACGCGTGGGGATGTGCCCTTTGCTACGGAATAGTCCCGGGAAACTGGGTTTAATACCGTATGTGCCCTTCGGGGGAAAGATTTATCGGCAAAGGATCAACCCGCGTTGGATTAGG
>F0OV55004IIAMW
ATCAGACACGAGAGTTTGATCCTGGCTCAGGACGAACGCTGGCGGCGTGCCTAACACATGCAAGTCGAACGGAGATATCAATGAAGCTTGCGATTTGATATCTTAGTGGCGGACGGGTGAGTAACGCGTGGGTAATCTGCCCATAAGTGGGGAACAACAGTTGGAAACGACTGCTAATACCGCATACGCTGTCGCAAGACAGGAAAGGTGGCCTCTGAATATGCTGCCGCTTAGGGATGAGCCCG
>F0OV55004IRGWC
ATCAGACACGAGAGTTTGATCCTGGCTCAGAACGAACGCTGGCGGCGTGCCTAACACATGCAAGTCGAGCGCGTGAAGCTTACCGAAGCCTTCGGGCGGACGTAAGTGGAACGAGCGGCGAACGGGTGCGTAACACGTGGGCAACCTGCCCCGAGGACCGGGATAACTCCGGGAAACCGGAGCTAATACCGGATAGGACGGCGGACCGCATGGTCCGCCGTGGAAAGGCGGCGCGAGCTGCCACCTCGGGATGGGCCCGCGGCCCATTAGCTAGTTGGG
>F0OV55004JF8I3
ATCAGACACGAGAGTTTGATCCTGGCTCAGAACGAACGCTGGCGGCAGGCCTAACACATGCAAGTCGAACGCTGTAGCAATACAGAGTGGCAGACGGGTGAGTAACGCGTGGGAACCTTCCCAATGGTGCGGAATAGCCCAGGGAAACTTGGGGTAATACCGCATAAGCCCTTAGGGGGAAAGATTTATCGCCATTGGATGGGCCCGCGTCGGATTAGCTAGTTGGTGAGGTAATGGCTCACCAAGGCAACGATCCGTAG
>F0OV55004IK6NE
ATCAGACACGAGAGTTTGATCCTGGCTCAGATTGAACGCTGGCGGCAGGCTTAACACATGCAAGTCGAGCGGTAACAGATCCAGCTTGCTGGATGCTGACGAGCGGCGGACGGGTGAGTAATGCATAGGAAACTGCCCAATAGTGGGGGATAGCCCGGGGAAACCCGGATTAATACCGCATACGTCCTACGGGAGAAAGCAGGGGCTCTTCGGACCTTGCGCTATTGGATGTGCCTATGTCGGATTAG
>F0OV55004IDB8O
ATCAGACACGAGAGTTTGATCCTGGCTCAGGACGAACGCTGGCGGCGTGCCTAACACATGCAAGTCGAGCGGAGATTTAAGTTTACTTAGATCTTAGCGGCGGACGGGTGAGTAACGCGTGAGTAACCTGCCTTATACAGAGGGATAGCCTTGGGAAACCGGGATTAATACCTCATGACATAGTGCGATCGCATGATGGTGCTATCAAAATGAATGTGGTATAAGATGGACTCGCGTCTGATTAG
>F0OV55004IL08S
ATCAGACACGAGAGTTTGATCCTGGCTCAGGACGAACGCTGGCGGCGTGCCTAATACATGCAAGTCGAGCGGGGCTTTCTGCGTGAGGCCTTCGGGCGGATCGCAGGGAGCCCAGCGGCGAACGGGTGCGTAACACGTGGGCAACCTGCCCCGAGGACCGGGATAACTCCGGGAAACCGGAGCTAATATCGGATAGGACGGCGGACCGCATGGTCCGCCGTGGAAAGGCGGCGCGAGCTGCCACCTCGGGATGGGCCCGCGGCCCATTAG
>F0OV55004JQJ1G
ATCAGACACGAGAGTTTGATCCTGGCTCAGGGCGAACGCTGGCGGCGTGCCTAATACATGCAAGTCGAGCGGGGCTTTCTGCGTGAGGCCTTCGGGCGGATCGCAGGGAGCCCAGCGGCGAACGGGTGCGTAACACGTGGGCAACCTGCCCCGAGGACCGGGATAACTCCGGGAAACCGGAGCTAATACCGGATAGGACGGCGGACCGCATGGTCCGCCGTGGAAAGGCGGCGCAAGCTGCCACCTCGGGATGGGCCCGCGGCCCATTAG
>F0OV55004H2L8J
ATCAGACACGAGAGTTTGATCCTGGCTCAGGATGAACGCTGGCGGTAGGCTTAACACATGCAAGTCGAACGGTATGTGGCAACACATAGAGTGGCGAACGGGTGAGTAACACGTGGGAACGTACCTTCTGCAGGGGGATAACTGACCGAAAGGACAGCTAATACCGCATAAGACCGAGAGGAGAAAGGTGCAACAGCATCGGCAGAGGAGCGGCCCCGCGGACCATCAGCTAGTTGGTGGGGTAAGAGCCTACCAAGG
>F0OV55004IXQNV
ATCAGACACGAGAGTTTGATCCTGGCTCAGGATGAACGCTAGCGGCAGGCCTAACACATGCAAGTCGAGGGGCAGCACGGACTTCGGTCTGGTGGCGACCGGCGCACGGGTGCGTAACGCGTATGCAACCTGCCTTATACAGGAGGATAGCCCATGGAAACGTGGATTAATACTCCATAGTATCAATGAATCGCATGGTTTATTGATTAAAACTTTGGTGGTATAAGATGGGCATGCGTAAGATT
>F0OV55004I3X9E
ATCAGACACGAGAGTTTGATCCTGGCTCAGGACGAACGCTGGCGGCGTGCCTAACACATGCAAGTCGAGCGGGGTAAATTGAGTGGTTTTCCACGAGATTTACCCAGCGGCGGACGGGTGAGTAACACGTAGGCAACCTACCCACCACACGGGGATAGCCCTGGGAAACCGGGGGTAATACCCGATACCTTTACTGGTCGCATGGCTGGTAAAGAAAGCGATTTAGCGGTGGTGGATGGGCCTGCGGCCCATCAGCTAGTTGGCGGGGTAACGGCCCACCAAGGCG
>F0OV55004JSGGV
ATCAGACACGAGAGTTTGATCCTGGCTCAGATTGAACGCTGGCGGCATGCTTTACACATGCAAGTCGAACGGCAGCATAGGTGCTTGCACCTGATGGCGAGTGGCGAACGGGTGAGTAATGTATCGGAACGTATCCGGAAGTGGGGGATAGCTCGGCGAAAGCCGGATTAATACCGCATATGCCCTGAGGGGGAAAGGGGGGATCCGCAAGGACCTCTCGCTTTCGGAGCGGCCGATATCAGATTAG
>F0OV55004JL46F
ATCAGACACGAGAGTTTGATCCTGGCTCAGGACGAACGCTGGCGGCGTGCCTAATACATGCAAGTCGAGCGGGGCTTTCTGCGTGAGGCCTTCGGGCGGATCGCAGGGAGCCCAGCGGCGAACGGGTGCGTAACACGTGGGCAACCTGCCCCGAGGACCGGGATAACTCCGGGAAACCGGAGCTAATATCGGATAGGACGGCGGACCGCATGGTCTGCCGTGGAAAGGCGGCGCGAGCTGCCACCTCGGGATGGGCCCGCGGCCCA
>F0OV55004H30MP
ATCAGACACGAGAGTTTGATCCTGGCTCAGGACGAACGCTGGCGGCGTGCCTAATACATGCAAGTCGAGCGGACCGATGGGAGCTTGCTCCTTTAGGTTAGCGGCGGACGGGTGAGTAACACGTGGGCAACCTGCCCTGCAGACTGGGATAACTTCGGGAAACCGGAGCTAATACCGGATAACACCGAAAACCGCATGGTTTTCGGTTGAAAGGCGACTTTTAGCTGTCACTGCAGGATGGGCCCGCGGCGCATTAGCTAGTTGGTGG
>F0OV55004ILJEF
ATCAGACACGAGAGTTTGATCCTGGCTCAGGATAAACGCTGGCGGTGTGCTTTATGCATGCAAGTCGAACGAACTATTTCGGTAGTTAGTGGCAAACGGGTGAGTAACACGTAAGCAACCTGTCCTCAAGTGGGGAATAACTCTGAGAAATCGGAGCTAATACCGCATGTGAATCATCATCGCAAGGAGATGATTTAAAGCCTTCGGGCGCTTAAGGAGGGGCTTGCGCACGATTAGCTTGTTGGTGGGTAACGGACCG
>F0OV55004JK8DB
ATCAGACACGAGAGTTTGATCCTGGCTCAGGACGAACGCTGGCGGCGTGCTTAACACATGCAAGTCGAACGGTTTTCTATTGAAAGCTTGCTGGATATAGGAGATAGTGGCGGACGGGTGAGTAACGCGTGAATACCTGTCCATCGGAGGGGGACAACGGCTGGAAACGGCCGCTAATACCGCGTAAGCCGAGAGGTGAAAGGTTCTCTTCGGGGAGCCGCCGATGGGGTGGTTCGCGTCCTATCAGCTAGTTGGTGGGGTAAGGGCCTACCAAGG
>F0OV55004JLORM
ATCAGACACGAGAGTTTGATCCTGGCTCAGATTGAACGCTGGCGGCGTGCCTAATACATGCAAGTCGAGCGAACCGAGGGGAGCTTGCTCCTTTAGGTTAGCGGCGGACGGGTGAGTAACACGTGGGCAACCTGCCCTGCAGACTGGGATAACTTCGGGAAACCGGAGCTAATACCGGATAACACCGAAAACCGCATGGTTTTCGGTTGAAAGGCGGCTTTTAGCTGTCACTGCAGGATGGGCCCGCGGCGCATTAGCTAGTTGGTG
>F0OV55004ISJ4N
ATCAGACACGAGAGTTTGATCCTGGCTCAGAACGAACGCTGGCGGCAGGCCTAACACATGCAAGTCGAGCGAGATCTTCGGATCTAGCGGCGGACGGGTTAGTAACGCGTGGGAATATGCCCTTTGGTACGGAATAGCCTCGGGAAACTGGGAGTAATACCGTATGAGCCCTTCGGGGGAAAGATTTATCGCCAAAGGATTAGCCCGCGTTGGATTAGATAGTTGGTGGGGTAATGGCCTACCAAGTCGACGATCCATAGCTGGTTTGAGAGG
>F0OV55004JFO7L
ATCAGACACGAGAGTTTGATCCTGGCTCAGATTGAACGCTGGCTGCATGCTTAACACATGCAAGTCGAGCGGTAACAGGGGTGCTTGCACCCGCTGACGAGCGGCGGACGGGTGAGTAACGCGTAGGAATCTGCCCAATAGTGGGGGACAACTACCGGAAACGGTAGCTAATACCGCATACGCCCTACGGGGGAAAGTGGGGGACCTTCGGGCCTCACGCTATTGGATGAGCCTATGTCAGATTAGCTAGTTGGTGGGGTAAAGG
>F0OV55004IVGB1
ATCAGACACGAGAGTTTGATCCTGGCTCAGGATGAACGCTGGCGGCGTGCCTAACACATGCAAGTCGAGCGGAGATATAGAGGAGTACTTGTACGAATCTTTATCTTAGCAGCGGACGGGTGAGTAACACGTGAGGAACCTGCCCTTAAGTGTGGAATAACACCGAGAAATCGGTGCTAATACCGCATAACGTCCTGGAAGCGCATGCTTTCGGGACCAAAGGATTTATTCGCTTAAGGATGGCCCGTCGTCCGGACTTAGG
>F0OV55004JWO85
ATCAGACACGAGAGTTTGATCCTGGCTCAGATTGAACGCTGGCGGCAGGCCTAACACATGCAAGTCGAGCGGATGAAGGGGGCTTGCTCCCGGATTTAGCGGCGGACGGGTGAGTAATGCCTAGGAATCTGCCTGGTAGTGGGGGACAACGGTC
>F0OV55004IGJBT
ATCAGACACGAGAGTTTGATCCTGGCTCAGATTGAACGCTGGCGGCATGCTTTACACATGCAAGTCGGGCGGCAGCATGGACTTCGGTCTGATGGCGAGCGGCGAACGGGTGAGTAATGCATCGGAACGTACCCAGTCGTGGGGGATGACTACGCGAAAGCGTAGCTAATACCGCATACGTCCTACGGGAGAAAGCAGGGGATCGCAAGACCTTGCGCGATTGGAGCGGCCGATGT
>F0OV55004IRTYD
ATCAGACACGAGAGTTTGATCCTGGCTCAGATTGAACGCTGGCGGAATGCTTTACACATGCAAGTCGGGCGGCAGCATGGACTTCGGTCTGATGGCGAGCGGCGAACGGGTGAGTAATGCATCGGAACGTACCCAGTCGTGGGGGATAACTACGCGAAAGCGTAGCTAATACCGCATACGTCCTACGGGAGAAAGCAGGGGATCGCAAGACCTTGCGCGATTGGAGCGGCCGATGTCTGATTAG
>F0OV55004IFPX4
ATCAGACACGAGAGTTTGATCCTGGCTCAGGACGAACGCTGGCGGCGTGCCTAATACATGCAAGTCGAGCGGACCGAAGGGAGCTTGCTCCTTTAGGTTAGCGGCGGACGGGTGAGTAACACGTGGGCAACCTGCCCTGCAGACTGGGATAACTTCGGGAAACCGGAGCTAATACCGGATAACACCGAAAACCGCATGGTTTTCGGTTGAAAGGCGACTTTTAGCTGTCACTGCAGGATGGGCCCGCGGCGCATTAGCTAGTTGGTGAGG
>F0OV55004I7V7Z
ATCAGACACGAGAGTTTGATCCTGGCTCAGATTGAACGCTGGCGGCATGCCTTACACATGCAAGTCGAACGGCAGCATGATCTAGCTTGCTAGATTGATGGCGAGTGGCGAACGGGTGAGTAATACATCGGAACGTGCCCTGTAGTGGGGGATAACTAGTCGAAAGATTAGCTAATACCGCATACGACCTGAGGGTGAAAGTGGGGGACCGCAAGGCCTCATGCTATAGGAGCGGCCGA
>F0OV55004H5XGD
ATCAGACACGAGAGTTTGATCCTGGCTCAGATTGAACGCTGGCGGCATGCCTAACACATGCAAGTCGAACGAGATCACCTCGGTGGTCTAGTGGCGGACGGGTGAGTAATACATGGGAATCTGCCTTTTAGTGGGGGATAACGTAGGGAAACTTACGCTAATACCGCATACGCTCTACGGAGGAAAGGGGGGGATTGCAAGACCTCTCGCTAAAAGATGAGCCCATGTCTGATTAGCCAGTTGGTGGGGTAAATGCCT
>F0OV55004INGX9
ATCAGACACGAGAGTTTGATCCTGGCTCAGATTGAACGCTGGCGGCATGCTTAACACATGCAAGTCGAACGGCAGCACGGGTGCTTGCACCTGGTGGCGAGTGGCGGACGGGTGAGTAATGCATGGAAATCTGCCCTGAGGTGGGGGACAACGTTGGGAAACTAACGCTAATACCGCATAACCTCTTTGGAGCAAAGCGGGGGATCTTCGGACCTCGTGCCTTGGGATGAGTCCATGTCGGATTAG
>F0OV55004JQ2TU
ATCAGACACGAGAGTTTGATCCTGGCTCAGAACGAACGCTGGCGGCGTGCTTAACACATGCAAGTCGTACGTGAAAGGGACTTCGGTCCTGAGTAAAGTGGCGCACGGGTGAGTAACACGTGGATAATCTGCCCAATGGTCCGGGATAACACTTCGAAAGGGGTGCTAATACCGGGTAAGCCCACGAGCTCCTCGGAGCACGCGGGAAAAGGTGGGGACCTTCGGGCCTGCCGTCATTGGATGAGTCCGCGGCCCATTAGCTAGTTGTTAGGGTAA
>F0OV55004IEQTZ
ATCAGACACGAGAGTTTGATCCTGGCTCAGATTGAACGCTGGCGGCATGCTTAACACGTGCAAGTCGAGGGGCAGCACGGACTTCGGTCTGGTGGCGACCGGCGCACGGGTGCGTAACGCGTATGCAACCTGCCTTATACAGGAGGATAGCCCATGGAAACGTGGATTAATACTCCATAGTATCAATGAATCGCATGGTTTATTGATTAAAACTTTGGTGGTATAAGATGGGCATGCGTAAGATTAG
>F0OV55004IBA92
ATCAGACACGAGAGTTTGATCCTGGCTCAGAGTGAACGCTGGCGGCGTGCTTAACACATGCAAGTCGAACGGTAACAGGAAGAGCTTGCTCTTTGCTGACGAGTGGCGCACGGGTGAGTAATATATAGTTAATGTACCTTCAAGACTGGGATAGCCACTGGAAACGGTGATTAATACTAGATACACCTTCATGTCATAAGGCATGGAGGGAAACGTTTTTTCGCTTGAAGATCAGACTATATCCTA
>F0OV55004H3YUQ
ATCAGACACGAGAGTTTGATCCTGGCTCAGGATAAACGCTGGCGGCGTGCCTTACGCATGCAAGTCGAACGATTCTGATTTATCAGTTTGGTGGCAAACGGGTGAGTAACGCGTAGGTAACCTGCCTGAGAGTTTGGGATAACACTGCAAACGTGGTGCTAATACCGGATGAGGCCTGCTATTCGCATGGGTAGTGGGTTAAAGCGGGCGCAAGCCTGTGCTCACAGATGGACCTGCGTCTCATTAG
>F0OV55004IZGF1
ATCAGACACGAGAGTTTGATCCTGGCTCAGAGTGAACGCTGGCGGCGTGCCTAACACATGCAAGTCGAACGAGAAAGCACCTTCGGGCGCAAGTAGAGTGGCAGACGGGTGAGTAATGCATAGGTAATCTACCTTCGAGTGGGGGATAACTTATCGAAAGGTAAGCTAATCCCGCATAACGTCGTGATGTATAAGCATTGCGAACAAAGGAGGGGATCCTTCGGGACCTTTCGCTTGAGGATGAGCCTATGT
>F0OV55004I9XU2
ATCAGACACGAGAGTTTGATCCTGGCTCAGAGCGAACGCTGGCGGCAGGCCTAACACATGCAAGTCGAACGGATCCTTCGGGATTAGTGGCGGACGGGTGAGTAACACGTGGGAACGTGCCCTTTGGTTCGGAACAACTCAGGGAAACTTGAGCTAATACCGGATGTGCCCTTCGGGGGAAAGATTTATCGCCATTGGAGCGGCCTGCGTCTGATTAGCTAGTTGGTGAGGTAAAGGCTCACCAAGGCGACGATCAGTAG
>F0OV55004IXEIW
ATCAGACACGAGAGTTTGATCCTGGCTCAGGACGAACGCTGGCGGCGTGCCTAATACATGCAAGTCGAGCGGGGCTGTCTGCGTGAGGCCTTCGGGCGGATCGCAGGGAGCCCAGCGGCGAACGGGTGAGTAACACGTGGGCAACCTGCCTGTAAGACCGGGATAACTTCGGGAAACCGAAGCTAATACCGGATAGGATCCGAGACCGCATGGTTTTGGATGGAAAGATGGCTTTGGCTATTGCTTACAGATGGGCCCGCGG
>F0OV55004H4P61
ATCAGACACGAGAGTTTGATCCTGGCTCAGATTGAACGCTGGCGGCAGGCCTAACACATGCAAGTCGAGCGGTAGCACAGAGAAGCTTGCTTCTTGGGTGACGAGCGGCGGACGGGTGAGTAACGCGTGGGAATCTACCTGGTAGTGGGGGACAACAGTCGGAAACGACTGCTAATACCGCATACGCCCTTCGGGGGAAAGTGGGGGATCTTCGGACCTCACGCTATCAGATGAGCCCGCGTCGGATTAGCTTGTTGG
>F0OV55004ISTRE
ATCAGACACGAGAGTTTGATCCTGGCTCAGGATGAACGCTGGCGGCGTGCTTAACACATGCAAGTCGAGCGCGATGTTGTGGAAACTCCTACGGGAGGCAGC
>F0OV55004IYDBK
ATCAGACACGAGAGTTTGATCCTGGCTCAGGATGAACGCTGGCGGCGTGCCTAATACATGCAAGTCGAACGCACCATTTCGGTGGTGAGTGGCGAACGGGTGAGTAACACGTAGATAACCTGCCCTTAAGACGAGGATAACCATTGGAAACGATGGCTAAGACTGGATAGGAATATTAGAGGCATCTCTGATATTTTAAAAGGCCTAGCAATAGGTATGCTTAAGGAGGGGTCCGCGGCGCATTAGTTAGTTGGTGGGGTG
>F0OV55004IE0ZO
ATCAGACACGAGAGTTTGATCCTGGCTCAGGACGAACGCTGGCGGCGTGCCTAATACATGCAAGTCGAGCGGGGCTGTCTGCGTGAGGCCTTCGGGCGGATCGCAGGGAGCCCAGCGGCGAACGGGTGCGTAACACGTGGGCAACCTGCCCCGAGGACCGGGATAACTCCGGGAAACCGGAGCTAATACCGGATAGGACGGCGGACCGCATGGTCCGCCGTGGAAAGGCGGCGCGAGCTGCCACCTCGGGATGGGCCCGCGGCCCATTAG
>F0OV55004JD514
ATCAGACACGAGAGTTTGATCCTGGCTCAGAATGAACGCTGGCGGTAGGCTTAACACATGCAAGTCGGACGGAAACGATAGATTAGCTTGCTATTCTAGGCGTCGAGTGGCGGACGGGTGAGTAACGCGTGGGAATCTACCCTATAGTTGGGGACAACATATGGAAACGTATGCTAATACCGAATATGCTCTACGGAGTAAAGGAGCCCTCTTCTTGAAAGGTTTCGCTATAGGATGAGCCCGCGTAGGATTAGCTAGTTGG
>F0OV55004H8M0O
ATCAGACACGAGAGTTTGATCCTGGCTCAGAACGAACGCTGGCGGCAGGCTTAACACATGCAAGTCGAACGCCTCGCAAGGGGAGTGGCAGACGGGTGAGTAACGCGTGGGAACGTGCCCTTCGGTTCGGAACAACTCCGGGAAACTGGAGCTAATACCGGATACGTCCGCAAGGAGAAAGATTTATCGCCGAAGGATCGGCCCGCGTCGGATTAGCTAGTTGGTGGGGTAATGGCCCACCAAGGCGACGATCCGTAGCTGGTCTGAGAGGA
>F0OV55004IPZ6D
ATCAGACACGAGAGTTTGATCCTGGCTCAGGACGAACGCTGGCGGCGTGCCTAATACATGCAAGTCGAGCGGACCGAAGGGAGCTTGCTCCTTTAGGTTAGCGGCGGACGGGTGAGTAACACGTGGGCAACCTGCCCTGCAGACTGGGATAACTTCGGGAAACCGGAGCTAATACCGGATAACACCGAAAACCGCATGGTTTTCGGTTGAAAGGCGGCTTTTAGCTGTCACTGCAGGATGGGCCCGCGGCGCATTAGCTAGTTGGTGAGG
>F0OV55004IFC97
ATCAGACACGAGAGTTTGATCCTGGCTCAGGATGAACGCTAGCGGCAGGCCTAACACATGCAAGTCGAACGGTAAGGCTCCTTCGGGAGTACACGAGTGGCGCACGGGTGAGTAACGCGTATGCGACCTACCCTTAACCGGGGGATAGCCCGGAGAAATTCGGATTAATACCCCATAACATTGTGATACTGCATGGTATTACGATTAAAATTCCGGTGGTTAAGGATGGGCATGCGTGACATTAGCTAGTTGGTGAGGTAAGGGCT
>F0OV55004JVUB6
ATCAGACACGAGAGTTTGATCCTGGCTCAGATTGAACGCTGGCGGCATGCTTTACACATGCAAGTCGAACGGCAGCACGGGAGCTTGCTCCTGGTGGCGAGTGGCGAACGGGTGAGTAATGCATCGGAACGTGCCCATTAGTGGGGGATAGCCCGGCGAAAGCCGGATTAATACCGCATACGCCCTTTGGGGGAAAGCGGGGGATCTTCGGACCTCGCGCTATTGGAGCGGCCGATGTCGGATTAGCTAGTTGGTGGGG
>F0OV55004I45VJ
ATCAGACACGAGAGTTTGATCCTGGCTCAGAACGAACGCTGGCGGCGGGCTTAACACATGCAAGTCGAACGAGAAAGTTTTCTTCGGAAAGCGAGTAAAGTGGCGCACGGGTGAGTAACACGTGGGTAACCTACCCCCGAGCCTGGGATAACAGTCCGAAAGGACTGCTAATACCGGATAACACCTCGATGACTCCGGTCGTTGCGGGAAAAGGAGGCCCCTCGACGAAGCTTCCACTTGGGGATGGGCTCGCGGACCATTAGCTAGTTGGTAGGGTAAAGGCCTACCAAGG
>F0OV55004IVS0B
ATCAGACACGAGAGTTTGATCCTGGCTCAGAGCGAACGCTGGCGGCGTGCTTAACACATGCAAGTCGAACGAGAAAGTATCTTCGGATATGAGTAGAGTGGCGCACGGGTGAGTAACACGTGGGTAACCTGCCCTTTGGAGGGGGACAACATCTGGAAACGGATGCTAATACCGCATAAGTCGTCTTCGGACGGGAAAGGTGGCTTCGGCTACCGCCAGAGGATGGGCCCGCGTCCCATCAGCTAGTTGGTAAGGTAACGGCTT
>F0OV55004H479B
ATCAGACACGAGAGTTTGATCCTGGCTCAGGACGAACGCTGGCGGCGTGCCTAACGCATGCAAGTCGAGCGAGGGGAGGTCGCAAGACCGAACCTAGCGGCGAACGGGTGAGTAACACGTGGGTAATCTGCCTATGAGACGGGGATAGCCCCGGGAAACTGGGGATAATACCGGATGTGATCCAGCTGACGGAGGTTAGCTGGAGGAAAGGCGCAAGCCGCTCATAGATGAGCCCGCGGCCCATTAGCTAGTTGGTAGGG
>F0OV55004IR500
ATCAGACACGAGAGTTTGATCCTGGCTCAGGACGAACGCTGGCGGCGTGCCTAATACATGCAAGTCGAGCGGGGCTTTCTGCGTGAGGCCTTCGGGCGGATCGCAGGGAGCCCAGCGGCGAACGAGTGCGTAACACGTGGGCAACCTGCCCCGAGGACCGGGATAACTCCGGGAAACCGGAGCTAATACCGGATAGGACGGCGGACCGCATGGTCCGCCGTGGAAAGGCGGCGCAGCTGCCACCTCGGGATGGGCCCGCGGCCCATTAG
>F0OV55004H7F88
ATCAGACACGAGAGTTTGATCCTGGCTCAGGACGAACGCTGGCGGCGTGCCTAATACATGCAAGTCGAGCGGGGCTGTCTGCGTGAGGCCTTCGGGCGGATCGCAGGGAGCCCAGCGGCGAACGGGTGCGTAACACGTGGGCAACTTGCCCCGAGGACCGGGATAACTCCGGGAAACCGGAGCTAATACCGGATAGGACGGCGGACCGCATGGTCCGCCGTGGAAAGGCGGCGCGAGCTGCCACCTCGGGATGGGCCCGCGGCCCATTAG
>F0OV55004IDPIP
ATCAGACACGAGAGTTTGATCCTGGCTCAGGACGAACGCTGGCGGCGTGCCTAATACATGCAAGTCGAGCGCGGGAAGCATGCAGATCCCTTCGGGGTGACGCATGTGGAACGAGCGGCGAACGGGTGAGTAACACGTGGGCAACCTGCCTGTAAGACCAGGATAACTCCGGGAAACCGGGGCTAATACCGGATAAGACCGAAGATCGCATGATCTTTGGGTGAAAGGCGGCATTCGCTGTCACTTACAGAT
>F0OV55004IYK4N
ATCAGACACGAGAGTTTGATCCTGGCTCAGGATGAACGCTGGCGGCGTGCCTAATACATGCAAGTCGAACGCACTAGTTTACTAGTGAGTGGCGAACGAGTGAGTAACACGTAGGTAACCTGCCCTTAAGACGAGGATAACCATTGGAAACGATGGCTAAGACTGGATAGGAATATTTGAGGCATCTTAAATATTTTAAAAGACCTAGCAATAGGTATGCTTAAGGAGGGGCCTGCGGCGCATTAGTTAGTTGGTGGGGTAGAAG
>F0OV55004IEUJD
ATCAGACACGAGAGTTTGATCCTGGCTCAGAACGAACGCTGGCGGCAGGCCTAACACATGCAAGTCGAGCGAGATCTTCGGATCTAGCGGCGGACGGGTGAGTAACGCGTGGGAACGTACCCTCTTCTGCGGGATAGCCACTGGAAACGGTGAGTAATACCGCATACGCCCTTCGGGGAAAGATTTATCGGAGGAGGATCGGCCCGCGTTGGATTAGGTAGTTGGTGGGGTAATGGCCTACCAAGCCTACGATCCATAGCTGGTTTTAGAGG
>F0OV55004IGCGU
ATCAGACACGAGAGTTTGATCCTGGCTCAGAACGAACGCTGGCGGCGTGCTTAACACATGCAAGTCGTACGAGAAAGTTTCCTTCGGGAGATGAGTAGAGTGGCGCACGGGTGAGTAACACGTGGATAATCTGCCCAATGGACCGGGATAACACTTCGAAAGGGGTGCTAATACCGGATAAGCCCACAGGCTCTTCGGAGCTTGCGGGAAAAGGTGGGGACCTTCGGGCCTGCCGTCATTGGATGAGTCCGCGGCCCATTAGCTTAGG
>F0OV55004ICBEO
ATCAGACACGAGAGTTTGATCCTGGCTCAGAACGAACGCTGGCGGCGTGCTTAACACATGCAAGTCGAACGTGAAAGGGACTTCGGTCCTGAGTAAAGTGGCGCACGGGTGAGTAACACGTGGATAATCTACCCGATGGACCGGGATAACACTTCGAAAGGGGTGCTAATACCGGATAAGCCCACAGGCTCTTTGGAGTCTGCGGGAAAAGGTGGGGACCTTCGGGCCTACTGTCATTGGATGAGTCCGCGGCCCATTAGCTAGTTGGTAGGGTAA
>F0OV55004H63N4
ATCAGACACGAGAGTTTGATCCTGGCTCAGGATAAACGCTGGCGGCATGCCTAACACATGCAAGTCGAGCGGGGATGGGGTGGGCAGGTAACTGTTTAGCCTATCCTAGCGGCGGACGGGTGAGTAACGCGTGAGCAACCAACCTTGTACTGGGGGATAACAGCTGGAAACAGCTGCTAATACCGCATAAGACTACGGCGCCGCATGGTGCTGTAGTAAAAGGCGCCTTAAGGCGTCGGTACAAGACGGGCTCGCGT
>F0OV55004I3BUO
ATCAGACACGAGAGTTTGATCCTGGCTCAGGACGAACGCTGGCGGCGTGCCTAATACATGCAAGTCGAGCGGGCGTAGCTGCGTGAGGCCTTCCGGTCGGG
>F0OV55004IU283
ATCAGACACGAGAGTTTGATCCTGGCTCAGGATGAACGCTGGCGGCGTGCCTAACACATGCAAGTCGAACGGGAATCCCTGGACTCGTCTGGGGAGGAGAGTGGCGTACGGGTGAGTAACACGTAGCTGACCTACCCTGGAGAGGGGGATAACTATTGGAAACGATAGCTAAAACCCCATACGCTCTTGATAATTTGAAAGTCAAGAGGAAAACTCCGGTGCTCTGGGATGGGGCTGCGGTCCATCAGCTAGTTGGTGCGGTAAAAG
>F0OV55004H98WS
ATCAGACACGAGAGTTTGATCCTGGCTCAGAACGAACGCTGGCGGCGTGCTTAACACATGCAAGTCGTACGAGAAAGTTTCCTTCGGGAGATGAGTAGAGTGGCGCACGGGTGAGTAACACGTGGATAATCTGCCCAATGGACCGGGATAACACTTCGAAAGGGGTGCTAATACCGGATAAGCCCACAGGCTCTTCGGAGCTTGCGGGAAAAGGTGGGGACCTTCGGGCCTGCCGTCATTGGATGAGTCCGCGGCCCATTAG
>F0OV55004IAF60
ATCAGACACGAGAGTTTGATCCTGGCTCAGGACGAACGCTGGCGGCGTGCCTAATACATGCAAGTCGAGCGGACCGAAGGGAGCTTGCTCCTTTAGGTTAGCGGCGGACGGGTGAGTAACACGTGGGCAACCTGCCCTGCAGACTGGGATAACTTCGGGAAACCGGAGCTAATACCGGATAACACCGAAAACCGCATGGTTTTCGGTTGAAAGGCGACTTTTAGCTGTCACTGCAGGATGGGCCCGCGGCGCATTAGCTAGTTGGTGAGG
>F0OV55004IFHPY
ATCAGACACGAGAGTTTGATCCTGGCTCAGGATGAACGCTAGCGGCAGGCCTAACACATGCAAGTCGAGGGGTAGCAGGGTAGCAATATCGCTGACGACCGGCGCACGGGTGAGTAATGCATATGCAACCTTCCTTTAACTGGGGCATAGCCCGGAGAAATTCGGATTAATACCCCATAACATCATTGAAGGGCATCTTTTGATGATTAAAGCTCCGGCGGTTAAAGATGGGCATATGTACCATTAG
>F0OV55004IIGSR
ATCAGACACGAGAGTTTGATCCTGGCTCAGGACGAACGCTGGCGGCGTGCCTAACACATGCAAGTCGAGCGGGGTAAATTGAGTGGTTTTCCACGAGATTTACCCAGCGGCGGACGGGTGAGTAACACTTAGGCAACCTACCCACCACACGGGGATAGCCCTGGGAAACCGGGGGTAATACCCGATACCTTTACTGGTCGCATGGCTGGTAAAGAAAGCGATTTAGCGGTGGTGGATGGGCCTGCGGCCCATCAGCTAGTTGGCGGGGTAACGGCCCACCAAGGCG
>F0OV55004IWJ15
ATCAGACACGAGAGTTTGATCCTGGCTCAGGACGAACGCTGGCGGCGTGCCTAATACATGCAAGTCGAGCGCGTGAAATACAACAGAACCTTCGGGTGACGTTGTATGGATCGAGCGGCGAACGGGTGAGTAACGCGTGGGCAACCTGCCTACAAGACTGGGATAACTCCGGGAAACCGGGGCTAATACCGGATAATCCATCGAACCGCATGGTTTGATGTTGAAAGATGGCTTTTAGCTATCACTTGTAGATGGGCCCGCGG
>F0OV55004H5UBK
ATCAGACACGAGAGTTTGATCCTGGCTCAGAACGAACGTTAGCGGCGTGCTTAACACATGCAAGTCGAACGCGAAAGGGACTTCGGTCCTGAGTAAAGTGGCGCACGGGTGAGTAACACGTAGATAATCTACCCGATGGACCGGGATAACACTTCGAAAGGGGTGCTAATACCGGATAAGCCCACAGGCTCTTTGGAGTTTGCGGGAAAAGGTGGGGACCTTCGGGCCTACTGTCATTGGATGAGTCCGCGGCCCATTAGCTAGTTGGTAGGGTAATGG
>F0OV55004H8ADY
ATCAGACACGAGAGTTTGATCCTGGCTCAGAACGAACGCTGGCGGCGTGCTTAACACATGCAAGTCGTACGAGAAAGTTCCCTTCGGGGAGCGAGTAGAGCGGCGCACGGGTGAGTAACGCGTGGGTAATCTGCCCGAAAGACCGGGATAACAGTGGGAAACCGCTGCTAATACCGGATGTGCTTCATGTTTGACTTCATGGGGTAAAGGTGGCCTCTGCTTGCAAGCTACCGCTTTTGGATGAGCCCGCGTCTCATTAG
>F0OV55004IFM1J
ATCAGACACGAGAGTTTGATCCTGGCTCAGGATGAACGTTGGCGGTGCGCTTTATGCATGCAAGTCGTACGGAACCATGGTTTTCGGATTATGGTTTAGTGGCGGACGGCTGAGTAACACGTAGGTAACCTACCCACGAGCGGGGGATAACTTACCGAAAGGTACGCTAATACCGCATGGTATGGATTTGCCAAAGCAGATTCATTAAAGCCGCAAGGCACTTGTGGACGGGCCTGCGGCCGATTAGCTAGTTGGCGGGGTAACGGCCCACCAAGG
>F0OV55004JB63K
ATCAGACACGAGAGTTTGATCCTGGCTCAGGACGAACGCTGGCGGCGTGCCTAATACATGCAAGTCGAGCGGACCGAAGGGAGCTTGCTCCTTTAGGTTAGCGGCGAACGGGTGAGTAACACGTGGGCAACCTGCCTGTAAGTCGGGGATAGCTGCGGGAAACCGCAGCTAATACCGGATAAGTTGGGAGGTTCGCATGAACCTTTCGGTAAAGGAGCTACGGTTCCGCTTACAGATGGGCCCGCGGCGCATTAGCTAGTTGGTGGGGTAACGG
>F0OV55004IO3OK
ATCAGACACGAGAGTTTGATCCTGGCTCAGATTGAACGCTGGCGGCAGGCCTAACACATGCAAGTCGAGCGGATGAGGGTAGCTTGCTACCTGATTCAGCGGCGGACGGGTGAGTAATGCCTAGGAATCTGCCCGATAGTGGGGGACAACGTTTCGAAAGGAACGCTAATACCGCATACGTCCTACGGGAGAAAGCAGGGGACCTTCGGGCCTTGCGCTATCGGATGAGCCTAGGTCGGATTAGCTAGTTGGTGGGGTAAAGG
>F0OV55004H3YQT
ATCAGACACGAGAGTTTGATCCTGGCTCAGAACGAACGCTGGCGGCGCGTTTTAAGCATGCAAGTCGCACGGCAAGGAGGACTTCGGTCCTCCCCAGAGTGGCGGACGGGTGAGTAACACGTGGACAACCTACCCTGCGGTCGGGGATAGCCCATGGAAACATGGGGTAATACCGGATGAGACCGGTGGTGCACAAGCACTGCCGAGGAAAGGCGCCAAGGCGGCGCCGCAGGATGGGTCCGCGGTCCATTAGCTAGTTGGTGAGG
>F0OV55004IAOYU
ATCAGACACGAGAGTTTGATCCTGGCTCAGGATGAACGCTAGCGACAGGCCTAACACATGCAAGTCGAACGGGATTTATCCTTCGGGGTAATGAGAGTGGCGCACGGGTGAGTAACGCGTATGCAACCTACCTGTAACTGGGGAATAGCTCCCTGAAAGGGGAATTAACACCGCATAAGACCACACTTTCGCATGGAAGAGTGGTAAAAATATTTATAGGTTACAGATGGGCATGCGTGACATTAGTTTGTTGGTGAGGTAACGG
>F0OV55004ID1UC
ATCAGACACGAGAGTTTGATCCTGGCTCAGATTGAACGCTGGCGGCAGGCCTAATACATGCAAGTCGAGCGGACCGAAGGGAGCTTGCTCTTTTAGGTTAGCGGCGGACGGGTGAGTAACACGTGGGCAACCTGCCCTGCAGACTGGGATAACTCCGGGAAACCGGGGCTAATACCGGATAACATTTTGCACCGCATGGTGCGAAATTGAAAGGCGGCTTCGGCTGTCACTTATAGATGGACCTGCGGCGCATTAG
>F0OV55004IYHXL
ATCAGACACGAGAGTTTGATCCTGGCTCAGGACGAACGCTGGCGGCGTGCCTAATACATGCAAGTCGAGCGGACCGAAGGGAGCTTGCTCCTTTAGGTTAGCGGCGAACGGGTGAGTAACACGTGGGCAACCTGCCTGTAAGACCGGGATAACTCCGGGAAACCGGGGCTAATACCGGATAAGGACCGAAGATCGCAGGATCTTTGGGTGAAAGGCGGCATTCGGCTGTCACTTACAGATGGGCCCGTGGCGCATTAGCTAGTTGGTGGGGTAACGG
>F0OV55004I5FDX
ATCAGACACGAGAGTTTGATCCTGGCTCAGAACGAACGCTGGCGGCAGGCCTAACACATGCAAGTCGAGCGAGATCTTCGGATCTAGCGGCGGACGGGTGAGTAACGCGTGGGAACGTACCCTCTTCTGCGGGATAGCCACTGGAAGCGGTGAGTAATACCGCATACGCCCTTCGGGGAAGATTATCGGAGGAGGATCGGCCCGCGTTGGATTAGGTAGTTGGTGGGGTAATGGCCTACCAAGCCTACGATCCATAGCTGGTTTTAG
>F0OV55004H7Y8S
ATCAGACACGAGAGTTTGATCCTGGCTCAGAACGAACGCTGGCGGCAGGCCTAACACATGCAAGTCGAACGACATAGTGGCAGACGGGTGAGTAACGCGTGGGAACGTACCTTTCGCTACGGAATAGCTCTTGGAAACGAGTGGTAATACCGTATACGCCCTTCGGGGGAAAGATTTATCGGCGAAAGATCGGCCCGCGTTAGATTAGGTAGTTGGTGGGGTAATGGCCTACCAAGCCTACGATCTATAGCTGGTCTGAGAGG
>F0OV55004JZ6TM
ATCAGACACGAGAGTTTGATCCTGGCTCAGGATAAACGCTGGCGGCGTGCATTAGACATGCAAGTCGAACGGACTTTCAGGGCTTGCTCTGAAAGTTAGTGGCGGACGGCTGAGTAACGCGTGGGTGACCTACCCCGAAGTGGGGAATAACTGCCCGAAAGGGTGGCTAATACCGCATACGATCGTTAATTCATTTTGATGATCAAAGCAGAAATGCGCTTTGGGAGGGGCCTGCGTCCGATTAGCTCGTTGGTGGGGT
>F0OV55004H9H9L
ATCAGACACGAGAGTTTGATCCTGGCTCAGAACGAACGCTGGCGGCAGGCCTAACACATGCAAGTCGTACGAGAAGGTTCTTTCGGGAACTGGAGAGTGGCGAACGGGTGAGTAACGCGTAGGTGATCTACCTTCAGATGGGGGACAACCCAGGGAAACTTGGGCTAATACCGCATGTGGCTGTAAAGCTAAAGCCGGCCTCTATTTATAAGCTGGTGTCTGGAGATGAGCCTGCGTCTGATTAGCTAGTTGGTGGGGTAACGG
>F0OV55004IDTZ2
ATCAGACACGAGAGTTTGATCCTGGCTCAGATTGAACGCTGGCGGAATGCTTTACACATGCAAGTCGGGCGGCAGCATGGACTTCGGTCTGATGGCGAGCGGCGAACGGGTGAGTAATGCATCGGAACGTACCCAGTCGTGGGGGATAACTACGCGAAAGCGTAGCTAATACCGCATACGTCCTACGGGAGAAAGCAGGGGATCGCAAGACCTTGCGCGATTGGAGCGGCCGATGTCTGATTAG
>F0OV55004H7LLF
ATCAGACACGAGAGTTTGATCCTGGCTCAGGACGAACGCTGGCGGCGTGCCTAATACATGCAAGTCGAGCGGGGCTTTCTGCGTGAGGCCTTCGGGCGGATCGCAGGGAGCCCAGCGGCGAACGGGTGCGTAACACGTAGATAACCAACCCTAAAGACGAGGATAACCCGGGGAAACCTGGACTAATACTGGATAGGAGCTAATTTCACAAGAGATTAGTTTTAAAGGCGCATTAAAGCGCCGCTATAGGATGGGACTGCGTCGCA
>F0OV55004ISO8U
ATCAGACACGAGAGTTTGATCCTGGCTCAGAACGAACGCTGGCGGCGTGCTTAACACATGCAAGTCGTACGAGAAAGTTTCCTTCGGGAGATGAGTAGAGTGGCGCACGGGTGAGTAACACGTGGATAATCTGCCCAATGGACCGGGATAACACTTCGAAAGGGGTGCTAATACCGGATAAGCCCACAGGCTCTTCGGAGCTTGCGGGAAAAGGTGGGGACCTTCGGGCCTGCCGTCATTGGATGAGTCCGCGGCCCATTAGCTAGG
>F0OV55004IZZLG
ATCAGACACGAGAGTTTGATCCTGGCTCAGGATGAACGCTAGCGGCAGGCCTAACACATGCAAGTCGAGGGGTAACGATGGCTTCGGCCAGGCGACGACCGGCGCACGGGTGAGTAATGCATGGGAATCTGCCTATCAGTGGGGGATAACTTGGGGAAACTCAAGCTAATACCGCATATTCTCTGAGGAGGAAAGGCTTCGGCCGCTGGTAGATGAGCCCATGTCGGATTAGCTAGTTGGTAGGGTAAAGG
>F0OV55004I3L55
ATCAGACACGAGAGTTTGATCCTGGCTCAGGACGAACGCTGGCGGCGTGCCTAACACATGCAAGTCGAACGAGTCCAGACTTCGGTCTGAGGCGAGTGGCGGACGGGTGAGTAACACGTGAGCAATCTATCCCTGTGCGGGGGACAACCCGGGGAAACCCGGGCTAATACCGCATGGTCAGTTTCCAGGCTCTGGGGATTGGGAAAGGTGGCCTCTTTACAATGCTGCCGTGCAGGGAGGAGCTCGCGGGCTACCAG
>F0OV55004JL0AF
ATCAGACACGAGAGTTTGATCCTGGCTCAGAACGAACGCTGGCGGCGTGGATTAGGCATGCAAGTCGTGCGCGAAAGTGGTGCTTGCACCGCGAGTAGAGCGGCGAACTGGTGAGTACAAGGTGGCTAACGTGCCCCCGAGTGGGGGATAACTCCGCGAAAGCGGGGCTAATACCGCATGATCTCCGTGTCACTTCAGTGCCATGGAGCAAAGCAGTAATGCGCTTGGGGATCGGGTCACCCCCCATTAG
>F0OV55004IXEOU
ATCAGACACGAGAGTTTGATCCTGGCTCAGGATGAACGCTGGCGGCGTGCCTAATACATGCAAGTCGAACGCACCGGTTTACCGGTGAGTGGCGAACGGGTGAGTAACACGTAGGTAACCTGCCCTCAAGACGAGGATAACCGTTGGAAACGATGGCTAAGACTGGATAGGAACCGAGGAGGCATCTCTTTGGTTTTAAAGGACCCGCAAGGGTACGCTTGAGGAGTGGCCTGCGGCGCATTAGTTAGTTGGCGGGGTGAAGGCCCACCAAGACTTTG
>F0OV55004H6HBD
ATCAGACACGAGAGTTTGATCCTGGCTCAGGACGAACGCTGGCGGCGTGCCTAACACATGCAAGTCTACTCAGCAATTGGGTGGCGAACGGGTGAGTAACGCGTAGACAATCTGCCCTTTAATCACGGATAACCTAGTGAAAACTGGACTAAAACGGGATGTGGTCGCGATATGGCATCATATGCGATCAAAGACGTAGTCGTTAAAGGAGGAGTCTGCGTAACATTAGCTAGTTGGTAAGGTAACGGCTTACCAAGG
>F0OV55004JCPLO
ATCAGACACGAGAGTTTGATCCTGGCTCAGGACGAACGCTGGCGGCGTGCCTAATACATGCAAGTCGAGCGCGGGAAGCTTTTTGAAGCCTTCGGGGTGACGGATGTGGAACGAGCGGCGAACGGGTGAGTAACACGTGGGCAACCTGCCTGTAAGACCGGGATAACTCCGGGAAACCGGGGCTAATACCGGATAAGACCGAAGATCGCATGATCTTCGGGTGAAAGGCGGCATCGCTGTCACTTACGAGAGTCGGGCCCGGCCGGCGTC
>F0OV55004IIOUC
ATCAGACACGAGAGTTTGATCCTGGCTCAGGACGAACGCTGGCGGCGTGCCTAATACATGCAAGTCGAGCGGGGCTGTCTGCGTGAGGCCTTCGGGCGGATCGCAGGGGGCCCAGCGGCGAACGGGTGCGTAACGCGTGGGCAACCTGCCCCGAGGACCGGGATAACTCCGGGAAACCGGAGCTAATACCGGATAGGACGGCGGACCGCATGGTCCGGCCGTGGAAAGGCGGCGTAAGCTGCCACCTCGGGATGGGGCCCGCGGGCCCCATTAACCTAGTTTGGG
>F0OV55004IZN6E
ATCAGACACGAGAGTTTGATCCTGGCTCAGAACGAACGCTGGCGGCAGGCCTAACACATGCAAGTCGAACGCCCCCTTTGGGGGGAGTGGCGCACGGGTGAGTAACGCGTGGGAACCTACCCCGAGGTCCGGGACAACCGCTGGAAACGGCGGCTAATACCGGATGTGTCCTGAGGGAGAAAGATTCATCGCCTTGGGAGGGGCCCGCGTCCGATTAGGTAGTTGGTGTGGTAACGGCGCACCAAGCCTTCGATCGGTAGCTGGTCTGAGAGG
>F0OV55004H9D7O
ATCAGACACGAGAGTTTGATCCTGGCTCAGATTGAACGCTGGCGGCGTGCTTAACACATGCAAGTCGAACGTGAACCTGTGATTTCGGTTATGGGTGAAAGTGGCGCACGGGTGAGTAACACGTAGCTAACCTGCCCCGGAGAGGGGGATAACTGTTGGAAACGGCAGCTAATACCCCATACGTTCACCAGGAATAGAGACTGGTGAGGAAAGTCGAGGCGCTCTGGGATGGGGCTGCGGTCCATCAGCTGGTTGGTAGGG
>F0OV55004IVJZU
ATCAGACACGAGAGTTTGATCCTGGCTCAGGATGAACGCTAGCGGCAGGCCTAACACATGCAAGTCGAGGGGCAGCATAGATTGCTTGCAATCTGATGGCGACCGGCGAACGGGTGCGTAACGCGTATACAATTTACCTTATACAGGGGGATAGCCCGGAGAAATCCGGATTAATACCCCATAGTATCATTAATTCGCATGTTTTGATGATTAAAGATTTATCGGTATAAGATGAGTATGCGTCCTA
>F0OV55004JQ8EX
ATCAGACACGAGAGTTTGATCCTGGCTCAGGATGAACGCTAGCGACAGGCCTAACACATGCAAGTCGAACGGGATTCACCTTCGGGTGATGAGAGTGGCGCACGGGTGAGTAACGCGTATGCAACCTACCTACAACAGGGGGATAGCTCCCGGAAACGGGGATTAATACCGCATAAGACTACGGTTTCACATGGGACAGTAGTAAAAATTCAGATGGTTGTAGATGGGCATGCGTGACATTAGGTAGTTGGTGAGGTAA
>F0OV55004H7TBC
ATCAGACACGAGAGTTTGATCCTGGCTCAGGACGAACGCTGGCGGCGTGCCTAACACATGCAAGTCGAGCGGGGTAAATTGAGTGGTTTTCCACGAGATTTACCCAGCGGCGGACGGGTGAGTAACACGTAGGCAACCTACCCACCACACGGGGATAGCCCTGGGAAACCGGGGGTAATACCCGATACCTTTACTGGTCGCATGGTTGGTAAAGAAAGCGATTTAGCGGTGGTGGATGGGCCTGCGGCCCATCAGCTAGTTGGCGGGGTAACGGCCCACCAAAGCGACGG
>F0OV55004IY3UU
ATCAGACACGAGAGTTTGATCCTGGCTCAGGACGAACGCTGGCGGCGTGCCTAATACATGCAAGTCGAGCGGACTGGAGAGAGCTTGCTCTCGAAGGTCAGCGGCGGACGGGTGAGTAACACGTGGGTAACCTGCCTGGTAGACTGGGATAACGCTTGGAAACGAGTGCTAATACCGGATAATCTCCTGAATCGCATGGTTCAAGAGTAAAAGGAGCTTTCGCTTCACTGCCAGATGGACCCGCGGCG
>F0OV55004ILRNG
ATCAGACACGAGAGTTTGATCCTGGCTCAGATTGAACGCTGGCGGCGTGCCTAACACATGCAAGTCGATCGGTAACGCGGGGGCAACCCTGGCGACGAGAGGCGGACGGGTGAGCAATGCTTGGGAATCTGCCCATCAGCGGGGGACAACCCGGGGAAACTCGGGCTAATACCGCATACGCTCTACGGAGGAAAGCCGGGGACCGCAAGGCCTGGCACTGACGGATGAGCCCAAGCCGGATTAGCTAGTTGGCGGGGTAACGGCCC
>F0OV55004IJQFI
ATCAGACACGAGAGTTTGATCCTGGCTCAGATTGAACGCTGGCGGTAGGCCTAACACATGCAAGTCGAGCGGATGAGGGTAGCTTGCTACCTGATTCAGCGGCGGACGGGTGAGTAATGCCTAGGAATCTGCCCGATAGTGGGGGACAACGTTTCGAAAGGAACGCTAATACCGCATACGTCCTACGGGAGAAAGCAGGGGACCTTCGGGCCTTGCGCTATCGGATGAGCCTAGGTCGGATTAGCTAGTTGGTGAGGTAACGG
>F0OV55004JF9S8
ATCAGACACGAGAGTTTGATCCTGGCTCAGGACGAACGCTGGCGGCGTGCCTAATACATGCAAGTCGAGCGGGGCTGTCTGCGTGAGGCCTTCGGGCGGATCGCAGGGAGCCCAGCGGCGAACGGGTGCGTAACACGTGGGCAACCTGCCCCGAGGACCGGGATAACTCCGGGAAACCGGAGCTAGTACCGGATAGGACGGCGGACCGCATGGTCCGCCGTGGAAAGGCGGCGCGAGCTGCCACCTCGGGATGGGCCCGCGGCCCATTAG
>F0OV55004H22O6
ATCAGACACGAGAGTTTGATCCTGGCTCAGAACGAACGCTGGCGGCGCGTCTTAAGCATGCAAGTCGAGCGGGATCCGTAGCAATACGGTGAGAGCGGCGGACTGGTGAGTAACACGTAGGTGATCTGCCTCTGGGATGGGGATAGCCCGTGGAAACACGGGGTAATACCGAATACGCTCTTTCCGCCGTGGCGGGAAGAGGAAACGAGCGATTGCTCGGCCCGGAGATGAGCCTGCGTCTGATTAGCTAGTTGGG
>F0OV55004IVG2E
ATCAGACACGAGAGTTTGATCCTGGCTCAGGATGAACGTTGGCGGTGCGCTTTATGCATGCAAGTCGTACGAAATCATGGTTTTCGGATTATGGTTTAGTGGCGGACGGCTGAGTAACACGTAGGTAACTTGCCCACGAGTGGGGGATAACTTGCCGAAAGGTAAGCTAATACCGCATGGCATGGATCTGCATAAGTAGATTCATCAAAGCCGTAAGGCGCTTGTGGGTGGGCCTGCGGCCGATTAGCTTGTTGGG
>F0OV55004JS93L
ATCAGACACGAGAGTTTGATCCTGGCTCAGATTGAACGCTGGCGGCATGCTTAACACATGCAAGTCGAACGGCAGCGGGACCTAGCTTGCTAGGTTGCCGGCGAGTGGCGGACGGGTGAGTAATGCATAGGAATCTGCCCGGTAGTGGGGGATAACGTGGGGAAACTCACGCTAATACCGCATACGACCTACGGGTGAAAGAGGGGGATCTTCGGACCTCTTGCTATCGGATGAGCCTATGTCCT
>F0OV55004I7UUB
ATCAGACACGAGAGTTTGATCCTGGCTCAGATTGAACGCTGGCGGCATGCCTAACACATGCAAGTCGAACGGTAACAGGGGCTTCGGCCCGCTGACGAGTGGCGGACGGGTGAGTAATGCATAGGAATCTGCCCAGTAGTGGGGGACAACTACCGGAAACGGTAGCTAATACCGCATACGACCTACGGGTGAAAGTGGGGGACCTTCGGGCCTCACGCTATTGGATGAGCCTATGTCAGATTAGCTAGTTGGTAGGGTAAAGG
>F0OV55004JLW5V
ATCAGACACGAGAGTTTGATCCTGGCTCAGGATGAACGCTGGCGGCGTGCTTAACACATGCAAGTCGAACGAGAAGTAAAGGAACGGACACTTCGGTGGAAGGGATTTTACGGAAAGTGGCAGACGGGTGAGTAACGCGTGGGCAACCTGCCCTGAACAGGGGGATAGCCACCGGAAACGGTGATTAATACCCCATGAAGCGAGAAGGTCGCATGACCTTCTTGTAAGATTTATTCGGTTCTAGGAGTGGCCGGCCGTCTGATTAGCTAGTTGGG
>F0OV55004JKDAI
ATCAGACACGAGAGTTTGATCCTGGCTCAGGACGAACGCTGGCGGCGTGCCTAATACATGCAAGTCGAGCGGGGCTGTCTGCGTGAGGCCTTCGGGCGGATCGCAGGGAGCCCAGCGGCGAACGGGTGCGTAACACGTGGGCAACCTGCCCCGAGGACCGGGATAACTCCGGGAAACCGGAGCTAATACCGGATAGGACGGCGGACCGCATGGTCCGCCGTGGAAAGGCGGCGCGAGCTGCCACCTCGGGATGGGCCCGCGGCCCATTAG
>F0OV55004JGNUD
ATCAGACACGAGAGTTTGATCCTGGCTCAGGACGAACGCTGGCGGCGTGCCTCATACATGCAAGTCGAGCGAAGCGATTAGTGCTTGCACTAATTGACTTAGCGGCGAACGGGTGAGTAACACGTGAGTAACCTGCCCTTCAGACCGGGATAACAACGGGAAACTGTTGCTAATACGGGATACGATCTATAGATAACATTGTTTGTAGATGAAAAGCTTTAGTGCTGAAGGATGGACTCGCGTTCTATTAG
>F0OV55004IBU2D
ATCAGACACGAGAGTTTGATCCTGGCTCAGATTGAACGCTAGCGGCATGCTTAACACATGCAAGTCGAACGGCAGCGGAGGAAAGCTTGCTTTCCTGCCGGCGAGTGGCGGACGGGTGAGTAATGCATGAGAATCTGCCCAGTAGCGGGGGACAACTTGGTGAAAACCAAGCTAATACCGCATACGCCCTACGGGGGAAAGGCTTCGGCCACTATTGGATGAGCTCATGTCGGATTAGCTAGTTGGTAAGGG
>F0OV55004I5ZHN
ATCAGACACGAGAGTTTGATCCTGGCTCAGGACGAACGCTGGCGGCGTGCCTAACACATGCAAGTCTACTCAGCAATGGGTGGCGAACGGGTGAGTAACGCGTAGACAATCTGCCCTTTAATCACGGATAACCTAGTGAAAACTGGACTAACACGGGATGTGGTCGCGATATGGCATCATATGCGATCAAGGACGTAGTCGTTAAAGGAGGAGTCTGCGTAACATTAGCTGGTTGGTAAGGTAACGGCTTACCAAGG
>F0OV55004IJ6O9
ATCAGACACGAGAGTTTGATCCTGGCTCAGAACGAACACTGGCGGCGTGCCTATTACATGCAAGTCGAGCGAGAAAGTGGGGCAACCCACGAGTAGAGCGGCGAACGGGTGAGTAACACGTGAGCAATCTCCCCTCTGGTTTGGGATAACCCGCCCAACGGCGGGCTAATACCGGATGAGATTCAGTTGCGGCATCGCGACTGAATGAAAGGCTTCGGTCGCCAGAGGATGAGCTCGCGCCCCATTAG
>F0OV55004IXYKM
ATCAGACACGAGAGTTTGATCCTGGCTCAGGACGAACGCTGGCGGCGTGGATTAGGCATGCAAGTCGAACGGTAGTACCCCTTCGGGGGTATGAGAGTGGCGAACGGGTGAGTAACGCGTAGGTGATCTACCTTCAGATGGGGGACAACCCAGGGAAACTTGGGCTAATACCGCATGTGGCTGTAGAGCTAAAGCCGGCCTCTATTTATAAGCTGGTGTCTGGAGATGAGCCTGCGTCTGATTAGCTAGTTGGTGGGGTAACGG
>F0OV55004JUF9W
ATCAGACACGAGAGTTTGATCCTGGCTCAGAATCAACGCTGGCGGCGTGCCTAACACATGCAAGTCGAACGAGAAAGTGGGGCTTGCTCCACGAGTAAAGTGGCAAACGGGTGAGTAACACGTGAACAACCTACCCTCGAGTGGGGAATAACACCGCGAAAGCGGTGCTAATACCGCATAACATCCCGGGGTCGCATGGTCCTGGGATCAAAAGCGCAAGTTGCTTGAGGAGGGGTTCACGGCTGATTAGCTAGTTGGTGAGG
>F0OV55004JECOZ
ATCAGACACGAGAGTTTGATCCTGGCTCAGAATCAACGCTGGCGGCGTGCCTAACACATGCAAGTCGAACGAGAAAGTGGGGCTTGCTCCACGAGTAAAGTGGCAAACGGGTGAGTAACACGTGAACAACCTACCCTCGAGTGGGGAATAACACCGCGAAAGCGGTGCTAATACCGCATAACATCCCGGGGTCGCATGGTCCTGGGATCAAAAGCGCAAGTTGCTTGAGGAGGGGTTCACGGCTGATTATCTAGTTGGTGAGG
>F0OV55004H6HM5
ATCAGACACGAGAGTTTGATCCTGGCTCAGGATGAACGCTGGCGGCATGCCTAATACATGCAAGTCGAACGAACTAGTTTACTAGTTAGTGGCGAACGGGTGAGTAACACGTAGATAACCAACCCTTAAGACGAGGATAACCCGGGGAAACCTGGACTAATACTGGATAGGAGCTATTTTCAAAAGAGGATAGTTTTAAAGGTGCCCTAAAGCACCGCTAAAGGCTGGGACTGCGTCGCATTAGCTAGTTGGTGGGGTAACGGCCTACCAAGGCAACG
>F0OV55004JI9DM
ATCAGACACGAGAGTTTGATCCTGGCTCAGATTGAACGCTGGCGGCAGGCTTAACACATGCAAGTCGAGCGGTAGCACAGAGAAGCTTGCTTCTTGGGTGACGAGCGGCGGACGGGTGAGTAATACATAGGAATCTGCCTGGTAGTGGGGGACAACAGTTGGAAACGACTGCTAATACCGCATACGCCCTACGGGGGAAAGCAGGGGATCTTCGGACCTTGCGCTATCAGATGAGCCTATGTCGGA
>F0OV55004JIUNK
ATCAGACACGAGAGTTTGATCCTGGCTCAGAATCAACGCTGGCGGCGTGCCTAACACATGCAAGTCGAACGAGAAAGTCCGCAAGGATGAGTACAGTGGCGACCGGGTGAGTAACACGTGACTAACCTACCTCTTAGTGGGGAATAACTCCGGGAAACCGGAGCTAATACCGCATAACATCGCAAGATCAAAGCCGAAAGGCGCTGGGAGAGGGGGTCGCGGCTGATTAGCTAGTTGGTAGGGTAACGGCCTACCAAGGCGACGATCCG
>F0OV55004JYPN7
ATCAGACACGAGAGTTTGATCCTGGCTCAGGACGAACGCTGGCGGCGTGCCTAATACATGCAAGTCGAGCGGGGCTTTCTGCGTGAGGCCTTCGGGCGGATCGCAGGGAGCCCAGCGGCGAACGGGTGCGTAACACGTGGGTAACCTGCCCGGCAGTGGGGGATAACCCTGGGAAACCGGGGCTAATACCGCATACGATCCGAGTCCCGCATGGGGCTTGGAAGAAAGGCCGTCCGTGGGGGCGGTCGCTGCCGGAGGGGCCCGCGGCCCATCAGGTAG
>F0OV55004IWGGC
ATCAGACACGAGAGTTTGATCCTGGCTCAGGACGAACGCTGGCGGCGTGCTTAACACATGCAAGTCTAGGGGAAAGTGGTCTTCGGATCGCAAGTATACTGGCGAACGGGTGAGTAACACGTAGGTAATCTACCTTCGAGATTGGGATAACGTCGAGAAATTGACGCTAATACCGAATGATGCCTCGGTAGTTAATATCGGGATGAAAGATGGGGATCTTCGGACCTATCGCTTGAAGATGAGCCTGCGT
>F0OV55004ISPIG
ATCAGACACGAGAGTTTGATCCTGGCTCAGATTGAACGCTGGCGGCAGGCCTAACACATGCAAGTCGAGCGGCAGCACGGGAAGCTTGCTTCCTGGTGGCGAGCGGCGGACGGGTGAGTAATGCATAGAAATCTGCCCGGTAGTGGGGGATAACCTGGGGAAACCCAGGCTAATACCGCATACGTCCTACGGGAGAAAGCAGGGGATCTTCGGACCTTGCGCTATCGGATGAGTCTATGTCGGATTAGCTTG
>F0OV55004IR350
ATCAGACACGAGAGTTTGATCCTGGCTCAGGACGAACGCTGGCGGCATGCCTAACACATGCAAGTCGAACGGGACTTCATACGACTAAGATTTCGGTCAAGGAAATATGGAGTTTAGTGGCGGACGGGTGAGTAACGCGTGGGAACATATCTTTTGGTTCGGAACAACACAGGGAAACTTGTGCTAATACCGGATAAGCCCTTACGGGGAAAGATTTATCGCCGAAAGATTGGCCCGCGTCTGATTAGCTAGTTGGTGAGGTAATGGCTC
>F0OV55004ILVQB
ATCAGACACGAGAGTTTGATCCTGGCTCAGATTGAACGCTGGCGGCAGGCTTAACACATGCAAGTCGAGCGGAGTTGTGGTGCTTGCACCATAACTTAGCGGCGGACGGGTGAGTAATGCTTAGGAATCTGCCTATTAGTGGGGGACAACATCTCGAAAGGGATGCTAATACCGCATACGCCCTACGGGGGAAAGCAGGGGATCTTCGGACCCTGCGCTAATAGATGAGCCTAAGTCGGATTAGCTAGTTGGG
>F0OV55004IOHQM
ATCAGACACGAGAGTTTGATCCTGGCTCAGGACGAACGCTGGCGGCGTGCTTAACACATGCAAGTGGAGCGACGAACCGGGGCTTGCCCCGGGGCAAAGTCGCGAACGGGTGAGTAACACGTGGGTAACCTACCTCGATGACCGGGACAACCCGAGGAAACTCGGGCTAATACCGGATGTGCTCAATTCTCGCAAGGGAACTGAGGAAAGATAGCTTCGGCCTTCGCATCGAGACGGGCCCGCGGCCCATTAGCTTGTTGGTGGGGTAACGGCCTACCAAGG
>F0OV55004IBJHM
ATCAGACACGAGAGTTTGATCCTGGCTCAGGACGAACGCTGGCGGCGTGCCTAATACGTGCAAGTCGAGCGGAATGATGGGAGCTTGCTCCCTGATTTCAGCGGCGGACGGGTGAGTAACACGTGGGCAACCTACCTTGTAGATTGGGATAACTCCGGGAAACCGGGGCTAATACCGAATAATCCATCTTGCTTCATGGCGAGATGTTAAAAGGCGGCTTCGGCTGTCACTACGAGATGGGCCCGCGGCGCATTAG
>F0OV55004JXZZ3
ATCAGACACGAGAGTTTGATCCTGGCTCAGGACGAACGCTGGCGGCGTGCCTAATACATGCAAGTCGAGCGGGAACCTCGGGAGGGGTAACCCTTCCGAGGGGAGAGCGGCGAACGGGTGAGTAACACGTGGGCAACCTGCCCCGGACACCGGGATAACTCAGGGAAACCCGGGCTAATACCGGATACCTCGGCGTGATCGCATGGTCGTGCCGGGAAAGCTCCGACGGTCCGGGATGGGCCCGCGGCCTATCAGCTTGTTGGTGGGGTAACGGCCTACCAAGGCGGCGACGGG
>F0OV55004I8RPY
ATCAGACACGAGAGTTTGATCCTGGCTCAGGACGAACGCTGGCGGCGTGCCTAACGCATGCAAGTCGAGCGAGGGGAGGTCGCAAGACCGAACCTAGCGGCGAACGGGTGAGTAACACGTGGGTAATCTGCCTTTGAGACGGGGATAGCCCCGGGAAACTGGGGATAATACCGGATGTGATCCAGCTGATGGAGGTTAGTTGGAGGAAAGGCGCAAGCCGCTCATAGATGAGCCCGCGGCCCATTAGCTAGTTGGTAGGGTAA
>F0OV55004JEDLX
ATCAGACACGAGAGTTTGATCCTGGCTCAGGATGAACGCTGGCGGCGTGCCTAACACATGCAAGTCGAGCGCGATTAGTTGGAACAGAGACTTCGGTTGAAGGGAAGACTATGAAAGCGGCGGACGGGTGAGTAACGCGTGAGCAACCTGCCCTGTACAGGGGGATAGCCACTGGAAACGGTGATTAATACCCCATAACCCCAATAGGTCGCATGGCCTGCTGGGCAAAGCCTTGGCGGTACAGGATGGGCTCGCG
>F0OV55004JUUIH
ATCAGACACGAGAGTTTGATCCTGGCTCAGGATGAACGCTGGCGGCGTGCCTAATACATGCAAGTCGAACGCACTAGTTTACTAGTGAGTGGCGAACGGGTGAGTAACACGTAGGTAACCTGCCCTTAAGACGAGGATAACCGTTGGAAACGATGGCTAAGACTGGATAGGAACATTGAAGGCATCTTTGATGTTTTAAAAGACCTAGCAATAGGTATGCTTAAGGAGGGGCCTGCGGCGCATTAGTTAGTTGGTGGGGTAGAAG
>F0OV55004JQ8QW
ATCAGACACGAGAGTTTGATCCTGGCTCAGAGCGAACGCTGGCGGCGTGCCTAACACATGCAAGTCGAACGGACTCGGGGGGCAACTCCTGAGTTAGTGGCGGACGGGTGAGTAACACGTGGGTCATCTCCCCCCGAGTGAGGAATAAGCCTGCGAAAGCGGGTCTAATACCGCATAACACTCCGGGACACAAGTCTTCGGAGTCAAAGCCGCAAGGCGCTTGGGGATGAGCCTGCGTCCTATTAGCTAGTTGGCAGGGTAA
>F0OV55004IAJOB
ATCAGACACGAGAGTTTGATCCTGGCTCAGATTGAACGCTGGCGGCAGGCCTAACACATGCAAGTCGAGCGGAAACGAGTTATCTGAACCTTCGGGGAACGATAACGGCGTCGAGCGGCGGACGGGTGAGTAATGCCTAGGAAATTGCCCTGATGTGGGGGATAACCATTGGAAACGATGGCTAATACCGCATGATGCCTACGGGCCAAAGAGGGGGACCTTCGGACCTCTCGCGTCAGGATATGCCTAGGTGGGATTAG
>F0OV55004IH1SX
ATCAGACACGAGAGTTTGATCCTGGCTCAGGATGAACGCTAGCGGCAGGCCTAATACATGCAAGTCGAACGAGGTTTAGCAGCAATACTAAACTTAGTGGCGCACGGGTGCGTAACGCGTGAGCAACCAACCTTGTACTGGGGGGATAACAGCTGGAAACAGCTGCTAATACCGCATAAGACTACGGCGCCGCATGGTGCTGTAGTAAAAGGCGCCTTAAGGCGTCGGTACAAGACGGGCTCGCGTCCCATTAG
>F0OV55004JDOO2
ATCAGACACGAGAGTTTGATCCTGGCTCAGGACGAACGCTGGCGGCGTGCCTAACACATGCAAGTCTACTCAGCAATGGGTGGCGAACGGGTGAGTAACGCGTAGACAATCTGCCCTTTAATCACGAATAACCTAGTGAAAACTGGACTAACACGGGATGTGGTCGCGATATGGCATCATATGCGATCAAAGACGTAGTCGTTAAAGGAGGAGTCTGCGTAACATTAGCTAGTTGGTAAGGTAACGGCTTACCAAGG
>F0OV55004JCE1H
ATCAGACACGAGAGTTTGATCCTGGCTCAGATTGAACGCTGGCGGCGTGCTTAACACATGCAAGTCGAGCGAGAAAGTTCCCTTCGGGGGATGAGTAGAGCGGCGCACGGGTGAGTAACGCGTGGATGATCTACCCAGAGGATCGGGATAACAGTGGGAAACCGCTGCTAATACTGGATACGCCTCACGGTTTATCTGTGAAGGAAAGGTGGCCTATGCTTGCAAGCTACCACCTCTGGATGAGTCCG
>F0OV55004IBU2G
ATCAGACACGAGAGTTTGATCCTGGCTCAGGATGAACGCTAGCGGGAGGCCTAACACATGCAAGTCGAACGGGATTGAGAGCTTGCTCTCATGAGAGTGGCGCACGGGTGAGTAACGCGTATGCAACCTGCCCTTGACAGGGGGATAGCCCGGAGAAATCCGGATTAATACCCCATGGTATTTAAGTTCCGCATGGGATTTAAAGTTAAAGATTTATCGGTCAGGGATGGGCATGCGTGACATTAGCTAGTTGGG
>F0OV55004I9LIV
ATCAGACACGAGAGTTTGATCCTGGCTCAGGATGAACGCTAGCGACAGGCCTAACACATGCAAGTCGAACGGGATTTATCCTTCGGGGTAATGAGAGTGGCGCACGGGTGGGTAACGCGTATGCAACCTACCTGTAACTGGGGAATAGCTCCCTGAAAGGGGAATTAACACCGCATAAGACCACACTTTCGCATGGAAGAGTGGTAAAATTATTTATAGGTTACAGATGGGCATGCGTGACATTAGTTTGTTGGTGAGGTAACGG
>F0OV55004JEIQA
ATCAGACACGAGAGTTTGATCCTGGCTCAGGATGAACGCTGGCGGCGTGCCTAACACATGCAAGTCGAGCGATAAACAGTGGATGGAATTCTTCGGAAGGAAAGAAACTGTTGAAAGCGGCGGACGGGTGAGTAACGCGTGGGCAACCTGCCCTATACAGGGGGATAGCCACTGGAAACGGTGATTAATACCCCATGACACCTTAACCTCGCATGAGGAGAGGGTCAAAGATTATATCGGTATAGGATGGGCCCGCGT
>F0OV55004JVSN7
ATCAGACACGAGAGTTTGATCCTGGCTCAGAACGAACGCTGGCGGCAGGCCTAACACATGCAAGTCGAGCGAGATCTTCGGATCTAGCGGCGGACGGGTGAGTAACGCGTGGGAACGTACCCTCTTCTGCGGGATAGCCACTGGAAACGGTGAGTAATACCGCATACGCCCTTCGGGGAAGATTTATCGGAGGAGGATCGGCCCGCGTTGGATTAGGTAGTTGGTGGGGTAATGGCCTACCAAGCCGACGATCCATAGCTGGTTTGAG
>F0OV55004IEOKD
ATCAGACACGAGAGTTTGATCCTGGCTCAGAACGAACGCTGGCGGCAGGCTTAACACATGCAAGTCGAACGCACCTTCGGGTGAGTGGCAGACGGGTGAGTAACGCGTGGGAACGTGCCCTTCAGTTCGGAATAACCCAGGGAAACTTGGGCTAATACCGGATACGTGCGAGAGCAGAAAGATTTATCGCTGAAGGATCGGCCCGCGTCTGATTAGCTAGTTGGTAGGGTAATGGCCTACCAAGGCGACGATGGGTAGCCGG
>F0OV55004JH3Q8
ATCAGACACGAGAGTTTGATCCTGGCTCAGAACGAACGCTGGCGGCATGCCTAACACATGCAAGTCGAACGAGACCTTCGGGTCTAGTGGCGCACGGGTGCGTAACGCGTGGGAATCTGCCCTTGGGTTCGGGATAACAGTTGGAAACGACTGCTAATACCGGATGATGACTTCGGTCCAAAGATTTATCGCCCAGGGATGAGCCCGCGTAGGATTAGCTAGTTGGTGAGGTAAAGGCTCACCAAGGCGACGATCCTTAG
>F0OV55004JIX4M
ATCAGACACGAGAGTTTGATCCTGGCTCAGAACGAACGTTAGCGGCGTGCTTAACACATGCAAGTCGAACGAGAAAGTATCTTCGGATATGAGTAGAGTGGCGCACGGGTGAGTAACACGTGGGTAACCTGCCCTTTGGAGGGGGACAACATCTGGAAACGGATGCTAATACCGCATAAGTCGTCTTCGGACGGGAAAGGTGGCTTCGGCTACCGCCAGAGGATGGGCCCGCGTCCCATCAGCTAGTTGGTAAGGTAACGGCTTACCAAGG
>F0OV55004H5QL0
ATCAGACACGAGAGTTTGATCCTGGCTCAGGACGAACGCTGGCGGCGTGCCTAATACATGCAAGTCGAGCGGACCGAAGGGAGCTTGCTCCTTTAGGTTAGCGGCGGACGGGTGAGTAACACGTGGGCAACCTGCCCTGCAGACTGGGATAACTTCGGGAAACCGGAGCTAATACCGGATAACACCGAAAACCGCATGGTTTTCGGTTGAAAGGCGGCTTTTAGCTGTCACTGCAGGATGGGCCCGCGGCGCATTAGCTAGTTGGTGAGG
>F0OV55004I3RC5
ATCAGACACGAGAGTTTGATCCTGGCTCAGGATGAACGCTGGCGGCGTGCCTAACACATGCAAGTCGAACGGGAATCCCTGGACTCGTCTGGGGAGGAGAGTGGCGTACGGGTGAGTAACACGTAGCTGACCTACCCTGGAGAGGGGGATAACTATTGGAAACGATAGCTAAAACCCCATACGCTCTTGATAATTTGAAAGTCAAGAGGAAAACTCCGGTGCTCTGGGATGGGGCTGCGGTCCATCAGCTAGTTGGTGCGGTAAAAG
>F0OV55004JIZ58
ATCAGACACGAGAGTTTGATCCTGGCTCAGGACGAACGCTGGCGGCGTGCCTAACACATGCAAGTCGAACGGAGAACATTTAGCAATAGGTGTTCTTAGTGGCGGACGGGTGAGTAACGCGTGAGCAATCTGCCCTTCGGAGGGGGACAACAGCTGGAAACGGCTGCTAATACCGCATAACGTATATTGGTGGCATCATCGATATACCAAAGATTCATCGCCGAAGGATGAGCTCGCGT
>F0OV55004IAOZW
ATCAGACACGAGAGTTTGATCCTGGCTCAGAACGAACGCTGGCGGCGTGCTTAACACATGCAAGTCGAACGTGAAGGGGGCTTCGGTCCCTGGAAAGTGGCGCACGGGTGAGTAACACGTGGATAATCTACCCGATGATCCCGGGATAACCTTTCGAAAGGGGGGCTAATACCGGGTAAGCTCACGAACTCCTCGGAGTTTGCGGGAAAAGGTGGGGACCTTCGGGCCTACCGTCATCGGATGAGTCCGCGGCCCATTAGCTAGTTGGTGGGGTAATGGCCTACCAAGG
>F0OV55004IBGNN
ATCAGACACGAGAGTTTGATCCTGGCTCAGAACGAACGCTGGCGGCGTGCCTAACACATGCAAGTCGAACGCGAAAGCCCTTTCGGGGGTGAGTAAAGTGGCGCACGGGTGAGTAACACGTGGATAATCTGCCTGATAATCTGGGATAACATCTCGAAAGAGATGCTAATACCGGATAAGCCCACAGTCTCCTCGGAGACAGCGGGAAAAGATGGCCTCTTCTTGAAAGCTATTGTTATCAGATGAGTCCG
>F0OV55004JYQIR
ATCAGACACGAGAGTTTGATCCTGGCTCAGAACGAACGCTGGCGGCATGCCTAACACATGCAAGTCGAACGGCTCTTCGGAGCAGTGGCGCACGGGTGAGTAACGCGTGGGAACCTACCCTGAGGTTCGGAATAACGGCTGGAAACGGCCGCTAATACCGGACGTGTCCTGTGGGGCAAAGGCTTGCCGCCTTGGGAGGGGCCCGCGTCCGATTAGCTAGTTGGTGGGGTAAAGGCCTACCAAGGCGACGATCGGTAGCTGGTCTGAGAGGA
>F0OV55004IAO6R
ATCAGACACGAGAGTTTGATCCTGGCTCAGATTGAACGCTGGCGGAATGCTTTACACATGCAAGTCGGGCGGCAGCATGGACTTCGGTCTGATGGCGAGCGGCGAACGGGTGAGTAATGCATCGGAACGTACCCAGTCGTGGGGGATAACTACGCGAAAGCGTAGCTAATACCGCATACGTCCTACGGGAGAAAGCAGGGGATCGCAAGACCTTGCGCGATTGGAGCGGCCGATGTCTGATTAG
>F0OV55004IK8WI
ATCAGACACGAGAGTTTGATCCTGGCTCAGGATGAACGCTGGCGGCGTGCCTAACACATGCAAGTCGAGCGGAGATTACGAGGAGTACTTGTACAAATTGTAATCTTAGCGGCGGACGGGTGAGTAACACGTGAGGAACCTGCCCTTGAGTGGGGAATAACACCGAGAAATGGGTGCTAATACCGCATAATGTCTTGGAAGCGCATGCTTTCGGGACCAAAGGATTTATTCGCTTAAGGATGGACTCGCGTCCGATTAGG
>F0OV55004IYH4D
ATCAGACACGAGAGTTTGATCCTGGCTCAGATTGAACGCTAGCGGCATGCTTAACACATGCAAGTCGAACGGCAGCACGGGGGCAACCCTGGTGGCGAGTGGCGGACGGGTGAGTAATGCATAGGAATCTGCCTGGCAATGGGGGACAACTTGGGGAAACTCAAGCTAATACCGCATACGCCCTACGGGGGAAAGCGGGGGATCTTCGGACCTCGCGTTGTTAGATGAGCCTATGTCCGATTAGCTAGTTGGTAGGGTAAACGG
>F0OV55004JUMXM
ATCAGACACGAGAGTTTGATCCTGGCTCAGAACGAACGTTAGCGGCGCGCCTAACACATGCAAGTCGCACGAGAAAGGGCTTCGGCCCCGGTAAAGTGGCGCACGGGTGAGTAACACGTAGGTCATCTACCCTCGAGTGGGGGACAACCCTCCGAAAGGAGGGCTAATACCGCATGATGCCAGCAATGGCCAAAGCGGGCCTCTCCATGGAAGCTCGCGCTTGAGGATGAGCCTGCGGCCCATCAGCTAGTTGGG
>F0OV55004H9QZF
ATCAGACACGAGAGTTTGATCCTGGCTCAGAACGAACGCTGGCGGCGTGCTTAACACATGCAAGTCGTACGAGAAAGTTTCCTTCGGGAGATGAGTAGAGTGGCGCACGGGTGAGTAACACGTGGATAATCTGCCCAATGGACCGGGATAACACTTCGAAAGGGGTGCTAATACCGGATAAGCCCACAGGCTCTTCGGAGCTTGCGGGAAAAGGTGGGGACCTTCGGGCCTGCCGTCATTGGATGAGTCCGCGGCCCATTAGCTTAGG
>F0OV55004IYRZ4
ATCAGACACGAGAGTTTGATCCTGGCTCAGGATGAACGCTGGCGGCGTGCCTAACACATGCAAGTCGAGCGCGATTAGTTGGAAGCGGAGACTTCGGTTGAAGAGAAGACTATGAAAGCGGCGGACGGGTGAGTAACGCGTGAGCAACCTGCCCTGTACAGGGGGATAGCCACTGGAAACGGTGATTAATACCCCATAACCCCAATAGGTCACATGGCCTGATGGGCAAAGCCTTGGCGGTACAGGATGGG
>F0OV55004IGX4Z
ATCAGACACGAGAGTTTGATCCTGGCTCAGGATGAACGCTGGCGGCGTGCCTAATACATGCAAGTCGAACGCACTAGTTTACTAGTGAGTGGCGAACGGGTGAGTAACACGTAGGTAACCTGCCCTTAAGACGAGGATAACCATTGGAAACGATGGCTAAGACTGGATAGGAATATTTGAGGCATCTTAAATATTTTAAAAGACCTAGCAATAGGTATGCTTAAGGAGGGGTCTGCGGCGCATTAGTTAGTTGGTGGGGTAGAAG
>F0OV55004IFMQ3
ATCAGACACGAGAGTTTGATCCTGGCTCAGGACGAACGCTGGCGGCGTGCCTAATACATGCAAGTCGAGCGGACCGATGGGAGCTTGCTCCTTTAGGTTAGCGGCGGACGGGTGAGTAACACGTGGGCAACCTGCCCTGCAGACTGGGATAACTTCGGGAAACCGGAGCTAATACCGGATAACACCGAAAACCGCATGGTTTTCGGTTGAAAGGCGGCTTTTAGCTGTCACTGCAGGATGGGCCCGCGGCGCATTAGCTAGTTGGTG
>F0OV55004JGK4B
ATCAGACACGAGAGTTTGATCCTGGCTCAGAGCGAACGCTGGCGGCATGCCTAACACATGCAAGTCGAACGGCTCTTCGGAGCAGTGGCGCACGGGTGAGTAACGCGTGGGAACCTGCCCCTGGGTGCGGAATAACGGCTGGAAACGGCCGCTAATACCGCATACGCCCTATGGGGGAAAGATTTATCGCCCTGGGAGGGGCCCGCGTCCGATTAGCTTGTTGGCGGGGTAACGGCCCACCAAGGCTTCGATCGGTAGCTGGT
>F0OV55004IK6GM
ATCAGACACGAGAGTTTGATCCTGGCTCAGAACGAACGCTGGCGGCGTGCTTAACACATGCAAGTCGCACGAGAAATCTGGAGCAATCTGGAGAGTACAGTGGCGCACGGGTGAGTAACGCGTGGGTAACCTACCCTTGGGTTAGGGATAACTCCTCGAAAGGGGTGCTAATACCGGATAACATTTCGATCTCCACGGAGATTGAAATCAAAGGTGGCCTCTGCATGCAAGCTACTGCCCGAGGATGGGCCCGCG
>F0OV55004IFC94
ATCAGACACGAGAGTTTGATCCTGGCTCAGGATGAACGCTGGAGGTGTGCTTAACACATGCAAGTCGAACGGGGATGTATTGAAGCTTGCTTCGATACAAGCCGAGTGGCGGACGGGTGAGGAACACGTAAGTAACCTGCCCTTTAGTGGGGGATGACGCTTCGAAAGGAACGCTAATACCGCATATTCTCTTTATATCGCATGATATTTAGAGGAAAAATTTATTGCTAAAGGAAGGGCTTGCGTACGATTAGTTTGTTGGTGGGG
>F0OV55004H5GQ6
ATCAGACACGAGAGTTTGATCCTGGCTCAGGATGAACGCTAGCGGCAGGCCTAACACATGCAAGTCGAACGGTAAGGCTCCTTCGGGAGTACACGAGTGGCGCACGGGTGAGTAACGCGTATGCAACCTACCCTTAACTGGGGGATAGCCCGGAGAAATTCGGATTAATACCCCATAATATCCCGACGACACCTGTTGATGGGATTAAAATTCCGGTGGTTAAGGATGGGCATGCGTGACATTAGCTAGTTGGCAGGGTAACGGCCTACCAAGG
>F0OV55004INLUP
ATCAGACACGAGAGTTTGATCCTGGCTCAGGACGAACGCTGGCGGCGTGGATTAGGCATGCAAGTCGAACGGTAGTACCCCTTCGGGGGTATGAGAGTGGCGAACGGGTGAGTAACGCGTAGGTGATCTACCTTCAGATGGGGGACAACCCAGGGAAACTTGGGCTAATACCGCATGTGGCTGTAAAGCTAAAGCCGGCCTCTATTTATAAGCTGGTGTCTGGAGATGAGCCTGCGTCTGATTAGCTAGTTGGTGGGGTAACGG
>F0OV55004IU83G
ATCAGACACGAGAGTTTGATCCTGGCTCAGAACGAACGCTGGCGGCGTGCTTAACACATGCAAGTCGAACGAGGTCCAACCTTCGGGTGAAGACCGAGTGGCGAACGGGTGAGTAACACGTGGGGAGCCTGCCCTTCTCTCTGGGATAACGTCGAGAAATCGTCGCTAATACCGGATACTCCTTGCGGACCGCATGGTCTGCTCGGGAAAGCTCCGGCGGAGATGGATGGCCCCGCGGCCCATTAGCTAGTTGGTGAGGTAACGG
>F0OV55004I8AKB
ATCAGACACGAGAGTTTGATCCTGGCTCAGGATGAACGCTGGCGGCGTGCTTAACACATGCAAGTCTAGGAAAGGCTTCGAGCTTGCTTGAGGCTGAAACTGGCGAACGGGTGAGTAACACGTAGATAACCTACCCATTGGCGGGGGATAACGTCGAGAAATTGACACTAATACCGCATAAGATCCCGGGATGATTTTCCGGGATGAAAGGGGGCTTCGGCTTCCACCGATGGATGGGTCTGCGTCTGATTAGCTTGTTGG
>F0OV55004H6HPT
ATCAGACACGAGAGTTTGATCCTGGCTCAGGACGAACGCTGGCGGCGTGCCTAATACATGCAAGTCGAGCGGGGCTGTCTGCGTGAGGCCTTCGGGCGGATCGCAGGGAGCCCAGCGGCGAACGGGTGCGTAACACGTGGGCAACCTGCCCCGAGGACCGGGATAACTCCGGGAAACCGGAGCTAATACCGGATAGGACGGCGGACCGCATGGTCCGCCGTGGAAAGGCGGCGCGAGCTGCCACCTCGGGATGGGCCCGCGGCCCATTAG
>F0OV55004JRRGE
ATCAGACACGAGAGTTTGATCCTGGCTCAGGATGAACGCTAGCGGTGCGCCTAACACATGCAAGTCGAGCGATATAGCGGCGAACGGGTGAGTAACACGTTGGAACCTGCCTCGAACTCAGGGATAGCCATCCGAAAGGATGATTAATACCGGATAGTCCCGAAAGGGTAAAGATTTTTCGGTTCGAGAGGGGCCTGCGGCCTATCAGCTAGTTGGTAAGGTAATGGCTTACCAAGGCTATGACGGGTAACTGGTGTGAGAG
>F0OV55004IGE4O
ATCAGACACGAGAGTTTGATCCTGGCTCAGGATGAACGCTAGCGGTCGGCTTAACACATGCAAGTCGAGGGGCAGCACGGACTTCGGTCTGGTGGCGACCGGCGCACGGGTGCGTAACGCGTATGCAACCTGCCTTATACAGGAGGATAGCCCATGGAAACGTGGATTAATACTCCATAGTATCAATGAATCGCATGGTTTATTGATTAAAACTTTGGTGGTATAAGATGGGCATGCGTAAGATTAG
>F0OV55004IXSS7
ATCAGACACGAGAGTTTGATCCTGGCTCAGGACGAACGCTGGCGGCGTGCCTAACACATGCAAGTCGAGCGGGGGTGGCTTAAGTAGGTTACTACGAAGGCTGCCCTAGCGGCGGACGGGTGAGTAACGCGTGAGCAACCAACCTTGTACTGGGGGATAACAGCTGGAAACAGCTGCTAATACCGCATAAGACTACGGCACCGCATGGTGCTGTAGTAAAAGGCGCCTTAAGGCGTCGGTACAAGACGGGCTCGCGTCCCATTAG
>F0OV55004I58G6
ATCAGACACGAGAGTTTGATCCTGGCTCAGGACGAACGCTGGCGGCGTGCTTAACACATGCAAGTCGAACGGGGCATACAGATAGCTTGCTAGAAGTATGTTTAGTGGCGGACGGGTGAGTAACGCGTGAATACCTGTCCATCGGAGGGGGACAACGGCTGGAAACGGCCGCTAATACCGCGTAAGCCGAGAGGTGAAAGGTTGTTTTCGGACAGCCGCCGATGGGGGGGTTCGCGTCCTATCAGCTAGTTGGTGGGGTAAGGGCCTACCAAGGCG
>F0OV55004IL4NT
ATCAGACACGAGAGTTTGATCCTGGCTCAGATTGAACGCTGGCGGCGTGCCTAACACATGCAAGTCGTACGAGAAAGGGGCTTCGGCCCTGAGTAGAGTGGCGCACGGGTGAGTAACGCGTGGGTAATCTACCCTTGGATTTGGGATAACTCTGCGAAAGTGGAGCTAATACCGGATAGTCTGGCTTTAAATAAGAAGTCGGTAAAGGATGCCTCTGCATATGCATTCGTCCGAGGATGAGCCCGCGT
>F0OV55004IKPEJ
ATCAGACACGAGAGTTTGATCCTGGCTCAGAACGAACGCTGGCGGCGTGCTTAACACATGCAAGTCGTACGAGAAAGTTTCCTTCGGGAGATGAGTAGAGTGGCGCACGGGTGAGTAACACGTGGATAATCTGCCCAATGGACCGGGATAACACTTCGAAAGGGGTGCTAATACCGGATAAGCCCACAGGCTCTTCGGAGCTTGCGGGAAAAGGTGGGGACCTTCGGGCCTGCCGTCACTGGATGAGTCCGCGGCCCATTAGCTAGG
>F0OV55004I6BMV
ATCAGACACGAGAGTTTGATCCTGGCTCAGAACGAACGCTGGCGGCGTGCTTAACACATGCAAGTCGAACGCATCCTTCGGGGTGAGTGGCAGACGGGTGAGTAGCGCGCGGGAACGTGCCCTTCAGTTCGGGATAACCCAGGGAAACTTGGGCTAATACCGGATACGTGCGAGAGCAGAAAGATTTATCGCTGAAGGATCGGCCCGCGTCTGATTAGCTAGTTGGTGAGGTAATGGCTCACCAAGGCGACGAT
>F0OV55004IN0JM
ATCAGACACGAGAGTTTGATCCTGGCTCAGGACGAACGCTGGCGGCGTGCCTAATACATGCAAGTCGAGCGCGGGACACTTTCTGAGGCCTTCGGGTTGAAGGGAGTGAACCGAGCGGCGGACGGGTGAGTAACACGTAGGCAACCTGCCTGTCAGCCCGGGATAACCTCGGGAAACCGGGGCTAATACCGGATAAATCTCTGGCCGCATGGTCAAGAGATAAAAGGCATTGGCCACTGACAGATGGGCCTGCGGCGCA
>F0OV55004JJSBI
ATCAGACACGAGAGTTTGATCCTGGCTCAGAGTGAACGCTGGCGGCGTGCTTAACACATGCAAGTCGAACGGTAACAGGAAGAGCTTGCTCTTTGCTGACGAGTGGCGCACGGGTGAGTAATATATAGTTAATGTACCTTCAAGACTGGGATAGCCACTGGAAACGGTGATTAATACTAGATACACCTTCATGTCATAAGGCATGAAGGGAAACGTTTTTTCGCTTGAAGATCAGACTATATCCTA
>F0OV55004I3MAX
ATCAGACACGAGAGTTTGATCCTGGCTCAGATTGAACGCTGGCGGCAGGCTTAACACATGCAAGTCGAGCGGTAACAGATCTAGCTTGCTAGATGCTGACGAGCGGCGGACGGGTGAGTAATGCATAGGAATCTGCCCGATAGTGGGGGATAACCTGGGGAAACCCAGGCTAATACCGCATACGTCCTACGGGAGAAAGGGGGCTCCGGCTCCCGCTATGGGATGAGCCTATGTCGGATTAGCTAGTTGG
>F0OV55004IV3P2
ATCAGACACGAGAGTTTGATCCTGGCTCAGGATGAACGCTAGCGGCAGGCCTAACACATGCAAGTCGAGGGGTAACAGGAGTAGCAATACTTGCTGACGACCGGCGCACGGGTGAGTAACGCGTATGCAACCTACCCTTAACTGGGGAATAGCCCGAAGAAATTCGGATTAATGCCCCATAATACTGTATTGAAGCATTTCAGTGCATTTAAAACTCCGGTGGTTAAGGATGGGCATGCGTGACATTAGCTAGTTGG
>F0OV55004IGM14
ATCAGACACGAGAGTTTGATCCTGGCTCAGGACGAACGCTGGCGGCGTGCTTAACACATGCAAGTCGAGGAGAAACTTCGCTTCGGTGGAGTGGATACTGGCGCACGGGTGAGTAACGCGTATGCAATCTACCCTCAGTCCGGGGATAACACTTCTAACGAGGTGCTAATACCCGATGATGCAGCGGCACCGCATGGTGACAGTTGTTAAAGCTTCGGTGACTGAGGATGAGCATGCGT
>F0OV55004IJUXU
ATCAGACACGAGAGTTTGATCCTGGCTCAGAATGAACGCTGGCGGCGTGCTTAACACATGCAAGTCGAACGAGAAAGAGATTGCTTGCAATCTCGAGTAGAGTGGCGCACGGGTGAGTAACACGTAGATAATCTACCTTCAAGCCCGGGATAACCATCCGAAAGGATGGCTAATACCGGATGCAGTTGATACACACAAGTGTATTGATGAAAGACTGCCTCTTCATGAAAGCAGTTG
>F0OV55004IJF7S
ATCAGACACGAGAGTTTGATCCTGGCTCAGAACGAACGCTGGCGGCAGGCTTAACACATGCAAGTCGCGCGAAGTCTTCGGACTTAGCGGCGGACGGGTGAGTAACGCGTGGGAACGTGCCCTTCACTGCGGAATAGCCACTGAAAACGGTGAGTAATACCGCATACGCCCTTTGGGGGAAAGATTTATCGGTGAAGGATCGGCCCGCGTCTGATTAGGTAGTTGGTGGGGTAATGGCCTACCAAGCCTACGAGTCAGTAGCTGGTTTGAG
>F0OV55004IVHYL
ATCAGACACGAGAGTTTGATCCTGGCTCAGGATGAACGCTGGCGGCAGGCCTAACACATGCAAGTCGAGGGGTAACGATGGCTTCGGCCAGGCGACGACCGGCGCACGGGTGAGTATCGCGTTTGTAACCTACCTCTAACTGGAGCATAGCCCGAAGAAATTCGGATTAATACTCCATAACACTACGAACTGGCATCTTTTTATAGTTAAAGCCCCCGGCGGTTAGAGATGGGCATGCGTGACATTAGTTTGTTGGTGAGGTAAG
>F0OV55004H4KMC
ATCAGACACGAGAGTTTGATCCTGGCTCAGGACGAACGCTGGCGGCGTGCCTAATACATGCAAGTCGAGCGCGTGAAACTTACCGAAGCCTTCGGGCGGACGTAAGTGGAACGAGCGGCGGACGGGTGAGTAACACGTGGGCAACCTGCCTGTAAGACCGGGATAACTTCGGGAAACCGGAGCTAACACCGGATAGGATTTCATCTCGCATGAGGTGAAATGGAAAGGTGGCTTCGGCTACCACTTACAGATGGGCCCGCGGCGCATTAG
>F0OV55004II1NM
ATCAGACACGAGAGTTTGATCCTGGCTCAGAATGAACGCTGGCGGCGTGCTTAACACATGCAAGTCGTACGAGAACTCTTTAGCTTGCTAAAGATAGTAAAGTGGCGCACGGGTGAGTAACACGTGGGTAATCTACCTCCGAATTGGGGATAACATTGCGAAAGCGATGCTAATACCGGATAATATCTTTTTAGCCTCGGCTTTAAGGATCAAAGGTGGTCACTACATGTAAACTACTGTTTGGAGATGAGCCCGCGT
>F0OV55004IADKA
ATCAGACACGAGAGTTTGATCCTGGCTCAGGATGAACGCTAGCGGGAGGCTTAACGCATGCAAGTCGAGGGGCAGCACGGACTTCGGTCTGGTGGCGACCGGCGCACGGGTGCGTAACGCGTATGCAACCTGCCTTATACAGGAGGATAGCCCATGGAAACGTGGATTAATACTCCATAGTATCAATGAATCGCATGGTTTATTGATTAAAACTTTGGTGGTATAAGATGGGCATGCGTAAGATTAG
>F0OV55004IU95N
ATCAGACACGAGAGTTTGATCCTGGCTCAGAACGAACGCTGGCGGCAGGCCTAACACATGCAAGTCGAGCGCGCCCTTCGGGGTGAGCGGCGGACGGGTGAGTAACGCGTGGGAACCTGCCCTTCGGTTCGGGATAACACGGGGAAACTCGTGCTAATACCGGATACGCCCTTAGGGGGAAAGATTTATTGCCGAAGGATGGGCCCGCGTAGGATTAGCTAGTTGGTGGGGTAATGGCCTACCAAGGCGACGATCCTTAGCTGAT
>F0OV55004JDURW
ATCAGACACGAGAGTTTGATCCTGGCTCAGGACGGACGCTGGCGGCGTGCCTAACACATGCAAGTCTACTCAGCAATGGGTGGCGAACGGGTGAGTAACGCGTAGACAATCTGCCCTTTAATCACGGATAACCTAGTGAAAACTGGACTAAAACGGGATGTGGTCGCGATATGGCATCATATGCGATCAAAGACGTAGTCGTTAAAGGAGGAGTCTGCGTAACATTAGCTAGTTGGTAAGGTAACGGCTTACCAAGGCG
>F0OV55004JUO34
ATCAGACACGAGAGTTTGATCCTGGCTCAGGACGAACGCTGGCGGCAGGCTTAACACATGCAAGTCGAACGCCCCCTTCGGGGGGAGTGGCAGACGGGTGAGTAACGCGTGGGAACGTACCCTTCGGTGCGGGATAGCTCAGGGAAACTTGAATTAATACCGCATACGACCTCGGTGAAGATTATCGCCGAAGGATCGGCCCGCGTTAGATTAGGTAGTTGGTGGGGTAAGGCCTACCAAGCCTACGATCTATAGCTGTTCTGAGAGGAAGAT
>F0OV55004IOQXK
ATCAGACACGAGAGTTTGATCCTGGCTCAGGACGAACGCTGGCGGCAGGCCTAACACATGCAAGTCGAACGCTCTCTTCGGAGAGAGTGGCGCACGGGTGAGTAACGCGTGGGAACCTACCCCGAGGTCCGGGACAACCGCTGGAAACGGCGGCTAATACCGGATGTGTCCTGAGGGAGAAAGATTCATCGCCTTGGGAGGGCCCGCGTCCGATTAGGTAGTTGGTGTGGTAACGGCGCACCAAGCCTTCGATCGGTAGCTGGT
>F0OV55004H4EVL
ATCAGACACGAGAGTTTGATCCTGGCTCAGGACGAACGCTGGCGGCGTGCCTAATACATGCAAGTCGAGCGGGGCTGTCTGCGTGAGGCCTTCGGGCGGATCGCAGGGAGCCCAGCGGCGAACGGGTGCGTAACACGTGGGCAACCTGCCCCGAGGACCGGGATAACTCCGGGAAACCGGAGCTAATACCGGATAGGACGGCGGACCGCATGGTCCGCCGTGGAAAGGCGGCGCGAGCTGCCACCTCGGGATGGGCCCGCGGCCCATTAG
>F0OV55004I92DZ
ATCAGACACGAGAGTTTGATCCTGGCTCAGGACGAACGCTGGCGGCGTGCCTAATACATGCAAGTCGAGCGCGGGAAGCATGCAGATCCCTTCGGGGTGGCGCATGTGGAACGAGCGGCGAACGGGTGAGTAACACGTGGGCAACCTGCCTGTAAGACCGGGATAACTCCGGGAAACCGGGGCTAATACCGGATAAGACCGAAGATCGCATGATCTTCGGGTGAAAGGCGGCATTCGCTGTCACTTACAGATGGGCCCG
>F0OV55004ISFS4
ATCAGACACGAGAGTTTGATCCTGGCTCAGGATGAACGCTAGCGACAGGCCTAACACATGCAAGTCGAACGGGATTTATCCTTCGGGGTAATGAGAGTGGCGCACGGGTGAGTAACGCGTATGCAACCTACCTGTAACTGGGGAATAGCTCCCTGAAAGGGGAATTAACACCGCATAAGACCACACTTTCGCATGGAAGAGTGGTAAAATATTTATAGGTTACAGATGGGCATGCGTGACATTAGTTTGTTGGTGAGGTAACGG
>F0OV55004IDWUG
ATCAGACACGAGAGTTTGATCCTGGCTCAGGACGAACGCTGGCGGCGTGCCTAATACATGCAAGTCGAGCGGGGCTGTCTGCGTGAGGCCTTCGGGCGGATCGCAGGGAGCCCAGCGGCGAACGGGTGCGTAACACGTGGGAATCTACACCGAGGTACGGAATAACGCATGGAAACGTGTGCTAATTCCGTATAATGGCTCCGGCCCAAAGCTCCGGCGCCTCGGGATGAGCCCGCGTCTGATTAGGTAGATGGTGGGG
>F0OV55004I0O75
ATCAGACACGAGAGTTTGATCCTGGCTCAGATTGAACGCTGGCGGCAGGCCTAACACATGCAAGTCGAGCGGCAGCACGGGAAGCTTGCTTCCTGGTGGCGAGCGGCGGACGGGTGAGTAATGCATAGGAATCTGCCCGGTAGTGGGGGATAACCTGGGGAAACCCAGGCTAATACCGCATACGTCCTACGGGAGAAAGCAGGGGCTCTTCGGACCTTGCGCTATCGGATGAGCCTATGTCGGATTAGCTTGG
>F0OV55004I1TCO
ATCAGACACGAGAGTTTGATCCTGGCTCAGGACGAACGCTGGCGGCGTGCTTAATACATGCAAGTCAACTGAAATGACAGTAGTAATATTTTCATGGAGGTGGCGCACGGGTGAGTAACACGTAGGTAATCTACCTTTGGGACTGACATAATACCGGGAAATCGGTACTAATATCAGATAATGCAGCGGCTCCGCATGGAGACAGTTGTTAAAGCTTCGGCGCCTGAAGATGAACCTGCGGCCCATTAG
>F0OV55004ISF0E
ATCAGACACGAGAGTTTGATCCTGGCTCAGGACGAACGCTGGCGGCGTACCTAATACATGCAAGTCGAGCGGGGCTTTCTGCGTGAGGCCTTCGGGCGGATCGCAGGGAGCCCAGCGGCGAACGGGTGCGTAACACGTGGGCAACCTGCCCCGAGGACCGGGATAACTCCGGGAAACCGGAGCTAATACCGGATAGGACGGCGGACCGCATGGTCCGCCGTGGAAAGGCGGCGCGAGCTGCCACCTCGGGATGGGCCCGCGGCCCATTAG
>F0OV55004JGBIZ
ATCAGACACGAGAGTTTGATCCTGGCTCAGGGTGAACGCTGGCGGCGTGCTTGACACATGCAAGTCGAACGGTATGTGGCAACACATAGAGTGGCGAACGGGTGAGTAACACGTGGGAACGTACCTTCTGCGGGGGGATAACTGACCGAAAGGAGTGCTAATACCGGATAAGACCACGCCTTCCTCGGAAGAAGTGGGAAAAGATTTATTGCTCTAGGATGGGTCCGCGGTCCATTAGCTAGTTGGAGAGGTAACGGCTCCCCAAGGCGACG
>F0OV55004IO0M2
ATCAGACACGAGAGTTTGATCCTGGCTCAGAACGAACGCTGGCGGCAGGCTTAACACATGCAAGTCGAGCGCACCTTCGGGTGAGCGGCAGACGGGTGAGTAACGCGTGGGAATCTACCCATCCCTACGGAATAGCTCCGGGAAACTGGAATTAATACCGTATACGCCCTTCGGGGAAAGATTTATCGGGGATGGATGAGCCCGCGTTGGATTAGCTAGTTGGTGGGGTAATGGCCTACCAAGGCGACGATCCATAGCTGGT
>F0OV55004H7BJW
ATCAGACACGAGAGTTTGATCCTGGCTCAGGATGAACGCTAGCGGGAGGCTTAACACATGCAAGTCGAGGGGCAGCACGGACTTCGGTCTGGTGGCGACCGGCGCACGGGTGCGTAACGCGTATGCAACCTGCCTTATACAGGAGGATAGCCCATGGAAACGTGGATTAATACTCCATAGTATCAATGAATCGCATGGTTTATTGATTAAAACTTTGGTGGTATAAGATGGGCATGCGTAAGATTAG
>F0OV55004IK8FZ
ATCAGACACGAGAGTTTGATCCTGGCTCAGATTGAACGCTGGCGGCATGGATTAGGCATGCAAGTCGAACGAGAAGCCACCTTCGGGTGGCAGACAGTGGCGAAAGGGTGAGTAACACGTGAGCAACCTGCCCCCGAGTTCGGAATAGTTCGCGGAAACGCGGAGTAATACCGGATGTTAAGCGTCGGACCGCATGGTCTCTCGCTTCAAAGTTTTTCGCTCGGGGATGGGCTCGCGCCCCATTAGCTTGTTGGCGGGTAACGG
>F0OV55004IU3DA
ATCAGACACGAGAGTTTGATCCTGGCTCAGATTGAACGCTGGCGGAATGCTTTACACATGCAAGTCGGGCGGCAGCATGGACTTCGGTCTGATGGCGAGCGGCGAACGGGTGAGTAATGCATCGGAACGTACCCAGTCGTGGGGGATAACTACGCGAAAGCGTAGCTAATACCGCATACGTCCTACGGGAGAAAGCAGGGGATCGCAAGACCTTGCGCGATTGGAGCGGCCGATGTCTGATTAG
>F0OV55004IGZRT
ATCAGACACGAGAGTTTGATCCTGGCTCAGGACGAACGCTGGCGGCGTGCCTAATACATGCAAGTCGAGCGGGGCTGTCTGCGTGAGGCCTTCGGGCGGATCGCAGGGAGCCCAGCGGCGAACGGGTGCGTAACACGTGGGCAACCTGCCCCGAGGACCGGGATAACTCCGGGAAACCGGAGCTAATACCGGATAGGACGGCGGACCGCATGGTCCGCCGTGGAAAGGCGGCGCGAGCTGCCACCTCGGGATGGGCCCGCGGCCCATTAG
>F0OV55004IV8US
ATCAGACACGAGAGTTTGATCCTGGCTCAGGACGAACGCTGGCGGCGTGCCTAACACATGCAAGTCGAGCGGAGAGGTGGAGCAGCTTGCTGCGAAGCATCTTAGCGGCGGACGGGTGAGTAACGCGTGGGCAACCTGCCTTACAGAGGGGGATAACAGTGCGAAAGCACTGCTAATACCGCATAACATTCAACTGTCGCATGACGGATGAATCAAAGGAGCAATCCG
>F0OV55004IBLMK
ATCAGACACGAGAGTTTGATCCTGGCTCAGAACGAACGCTGGCGGCGTGCCTAACACATGCAAGTCGAACGCGAAAGCCCTTTCGGGGGTGAGTAAAGTGGCGCACGGGTGAGTAACACGTGGATAATCTGCCTGATAATCTGGGATAACATCTCGAAAGAGATGCTAATACCGGATAAGCCCACAGTCTCCTCGGAGACAGCGGGAAAAGATGGCCTCTTCTTGAAAGCTATTGTTATCAGATGAGTCCG
>F0OV55004JLP43
ATCAGACACGAGAGTTTGATCCTGGCTCAGATTGAACGCTGGCGGTATGCTTAACACATGCAAGTCGAACGGTAACATAGAGAGCTTGCTCTCTGATGACGAGTGGCGGACGGGTGAGTAACGCGTGGGAATCTACCCATTAGTCGGGGACAACCTGGTGAAAACCAGGCTAATACCGGATGCGGTCTACGGACTAAAGGAGGGGATCTTCGGACCTTCCGCTAATGGATGAGCCCGCGTTAGATTAGCTAGATGGTGGGG
>F0OV55004IX61G
ATCAGACACGAGAGTTTGATCCTGGCTCAGAACGGACGCTGGCGGCAGGCCTAACACATGCAAGTCGAGCGCACCTTCGGGTGAGCGGCAGACGGGTGAGTAACGCGTGGGAATCTACCCATCCCTACGGAATAGCTCCGGGAAACTGGAATTAATACCGTATACGCCCTTCGGGGAAGATTTATCGGGATGGATGAGCCCGCGTTGGATTAGCTAGTTGGTGGGGTAATGGCCTACCAAGGCGACGATCCATAGCTGGT
>F0OV55004IWS6O
ATCAGACACGAGAGTTTGATCCTGGCTCAGAGCGAACGCTGGCGGCGTGCCTAACACATGCAAATCGAACGGACCCGGGGGGCAACTCCTGAGTTAGTGGCGGACGGGTGAGTAACACGTGGGTCATCTCCCCCCGAGTGAGGAATAAGCCTGCGAAAGCGGGTCTAATACCGCATAACACTCCGGGACACAAGTCTTCGGAGTCAAAGCCGCAAGGCGCTTGGGGATGAGCCTGCGCCCTATTAGCTAGTTGGTAGGGTAATGG
>F0OV55004H938G
ATCAGACACGAGAGTTTGATCCTGGCTCAGGATGAACGCTAGCGGCAGGCCTAACACATGCAAGTCGAGGGGTAGCAGGAAAAAGCTTGCTTTTTTGCTGACGACCGGCGCACGGGTGCGTAACGCGTATGCAACCTACCCTGTACTGGAGGATAGCCCGGAGAAATTCGGATTAATACTCCATAGTATTATTCTTTCGTCTGATAGAATAATTAAAGGTTACGGTACAGGATGGGCATGCGTCCCATTAGCTAGATGGG
>F0OV55004H8DK7
ATCAGACACGAGAGTTTGATCCTGGCTCAGATTGAACGCTGGCGGAATGCTTTACACATGCAAGTCGGGCGGCAGCATGGACTTCGGTCTGATGGCGAGCGGCGAACGGGTGAGTAATGCATCGGAACGTACCCAGTCGTGGGGGATAACTACGCGAAAGCGTAGCTAATACCGCATACGTCCTACGGGAGAAAGCAGGGGATCGCAAGACCTTGCGCGATTGGAGCGGCCGATGTCTGATTAG
>F0OV55004IBO37
ATCAGACACGAGAGTTTGATCCTGGCTCAGGATTAACGTTGGCGGCATGCCTAACACATGCAAGTCGAGCGGAAAGGCCACTTCGGTGGTACTCGAGCGGCGAACGGGTAAGTAAAGTGTTGGAATCTACCTTCAAGTGAGGGATAACTCCGAGAAATCGGAGCTAATACCGCATATGCCCTAAGGGGTAAAGCTTTTGCGCTTGGAGAGGAGCCTGCATACTATCAGCTTGTTGGCGGGGTAATGGCCCACCAAGGCTACGACGG
>F0OV55004I96BI
ATCAGACACGAGAGTTTGATCCTGGCTCAGGATGAACGCTGGCGGCGTGCTTAACACATGCAAGTCGAACGATTAAGACCCTCTTCGGAGGGTGCATAAAGTGGCGAACGGGTGAGTAACACGTGGGGAACCTGCCCCTCTCTCTGGGACAACTCCGGGAAACCGGAGCTAATACCGGATATTCCGATCGGATCGCATGGTCTGATCGGGAAAGCTCCGGCGGTGAGGGATGGCCCCGCGGCCCATTAGCTTGTTGGTGAGGTAACGG
>F0OV55004IZQ04
ATCAGACACGAGAGTTTGATCCTGGCTCAGGATGAACGCTGACAGAATGCTTAACACATGCAAGTCGACTTGAGAATCCTTCGGGGTTGATAGGGTGGCGGACGGGTGAGTAACGCGTAAAGAACTTGCCCTTCAGTTGGGGACAACATCTCGAAAGGGGTGCTAATACCCGATACGATCATTTTAAGGCATCTTAAGATGATGAAAGCTATATGCGCTGAAGGAGAGCTTTGCGTCCTATTAGCTAGTTGG
>F0OV55004H66W8
ATCAGACACGAGAGTTTGATCCTGGCTCAGAACGAACGCTGGCGGCGTGCTTAACACATGCAAGTCGTACGAGAAAGTTTCCTTCGGGAGATGAGTAGAGTGGCGCACGGATGAGTAACACGTGGATAATCTGCCCAATGGACCGGGATAACACTTCGAAAGGGGTGCTAATACCGGATAAGCCCACAGGCTCCTTGGAGTTCGTCGGAACGGTAAGGGCGGTCGTCGCTGC
>F0OV55004I0OE6
ATCAGACACGAGAGTTTGATCCTGGCTCAGAACGAACGCTGGCGGCATGCCTAACACATGCAAGTCGAACGAAGCCTTCGGGCTTAGTGGCGCACGGGTGCGTAACGCGTGGGAACCTGCCTTTAGGTTCGGAAGAACTCAGAGAAATTTGAGCTAATACCGGATAATGTCTTCGGACCAAAGATTTATCGCCTTTAGATGGGCCCGCGTAGGATTAGCTAGTTGGTGGGGTAAAGGCCTACCAAGGCGACGATCCTTAGCTGGT
>F0OV55004IF9G3
ATCAGACACGAGAGTTTGATCCTGGCTCAGAACGAACGCTGGCGGCAGGCCTAACACATGCAAGTCGAGCGAGATCTTCGGATCTAGCGGCGGACGGGTGAGTAACGCGTGGGAACGTACCCTCTTCTGCGGGATAGCCACTGGAAACGGTGAGTAATACCGCATACGCCCTTCGGGGGAAAGATTTATCGGAGGAGGATCGGCCCGCGTTGGATTAGGTAGTTGGTGGGGTAATGGCCTACCAAGCCGACGATCCATAGCTGGTTTGAG
>F0OV55004H9H39
ATCAGACACGAGAGTTTGATCCTGGCTCAGAACGAACGCTGGCGGCATGCCTAACACATGCAAGTCGAACGAACCCTTCGGGGTGAGTGGCGCACGGGTGCGTAACGCGTGGGAACCTGCCCTTAGGTTCGGAATAACTCAGAGAAATTTGAGCTAATACCGGATAATGTCTTCGGACCAAAGATTTATCGCCTTTGGATGGGCCCGCGTTGGATTAGCTAGTTGGTGGGGTAAAGGCCTACCAAGGCGACGATCCATAGCTGGT
>F0OV55004ISA62
ATCAGACACGAGAGTTTGATCCTGGCTCAGGACGAACGCTGGCGGCGTGCCTAATACATGCAAGTCGAGCGCGGGAAGCTTTTTGAAGCCTTCGGGTGGACGAAAGTGGAACGAGCGGCGAACGGGTGAGTAACACGTGGGCAACCTGCCTGTAAGACCGGGATAACTTCGGGAAACCGAAGCTAATACCGGATAGGATCCGAGACCGCATGGTTTTGGATGGAAAGATGGCTTTGGCTATTGCTTACAGATGGGCCCGCGGCGCATTAG
>F0OV55004JMGJJ
ATCAGACACGAGAGTTTGATCCTGGCTCAGAACGAACGCTGGCGGCGGGCTTAACACATGCAAGTCGAGCGCGAACGTCACCTTCGGGTGGCTAGTAGAGCGGCGCACGGGTGAGTAACGCGCGGGTAATCTACCCTTCGGCTCGGGATAACATCCCGAAAGGGGTGCTAATACCGGATACGTTCCGCGGGTCCTTGGGGTCGCGGAGGAAAGAGGGTTTTCGGATTTTCACCGAAGGATGAGCCCGCGTCCCATCAGCTTGTTGGTAGGGTAATGGCCTACCAAGG
>F0OV55004I0LW9
ATCAGACACGAGAGTTTGATCCTGGCTCAGATTGAACGCTGGCGGCATGCCTAACACATGCAAGTCGAACGGCAGCAGCAGAGAGCTTGCTCTCTGGCTGGCGAGTGGCGGACGGGTGAGTAATGCATAGGAATCTGCCCTGTAGCGGGGGACAACTTAGGGAAACTTAAGCTAATACCGCATACGACCTACGGGTGAAAGACTTCGGTCACTATAGGATGAGCCTATGTCTGATTAG
>F0OV55004JXO6K
ATCAGACACGAGAGTTTGATCCTGGCTCAGGATGAACGCTAGCGGGAGGCTTAACACATGCAAGTCGAGGGGTAAGGCACTTTCGGGTGTACACGACCGGCGCACGGGTGAGTAACGCGTATGCAACCTACCTTTAACAGGGAGATAGCCCAGAGAAATTTGGATTAATATCCCATAATATTCAGAATTCGCATGTTTTCTGGATTAAAGTTCCGACGGTTAAAGATGGGCATGCGTGGCATTAGCTTGTTGGTAAGGTAACGGCTT
>F0OV55004IA2QH
ATCAGACACGAGAGTTTGATCCTGGCTCAGGACGAACGCTGGCGGCGTGCCTAATACATGCAAGTCGAGCGCGGGAAGCATGCAGATCCCTTCGGGGTGACGGATGTGGATCGAGCGGCGAACGGGTGAGTAACACGTGGGCAACCTGCCTGTAAGACCGGGATAACACTTCGAAAGGGGTGCTAATACCGGATAAGCCCACAGGCTCTTCGGAGCTTGCGGGAAAAGGTGGGGACCTTCGGGCCTGCCGTCATTGG
>F0OV55004JTZXB
ATCAGACACGAGAGTTTGATCCTGGCTCAGAACGAACGCTGGCGGCGTGCTTAACACATGCAAGTCGTACGTGAAAGGGACTTCGGTCCTGAGTAAAGTGGCGCACGGGTGAGTAACACGTGGATAATCTGCCCAATGGTCCGGGATAACACTTCGAAAGGGGTGCTAATACCGGGTAAGCCCACGAGCTCTTCGGAGCACGCGGGAAAAGGTGGGGACCTTCGGGCCCGCCGTCATTGGATGAGTCCGCGGCCCATTAGCTAGTTGGTGGGGTAATGG
>F0OV55004I838N
ATCAGACACGAGAGTTTGATCCTGGCTCAGAACGAACGCTGGCGGCGTGCTTAACACATGCAAGTCGTACGAGAAAGTTTCCTTCGGGAGATGAGTAGAGTGGCGCACGGGTGAGTAACACGTGGATAATCTGCCCAATGGACCGGGGTAACACTTCGAAAGGGGTGCTAATACCGGATAAGCCCACAGGCTCTTCGGAGCTTGCGGGAAAAGGTGGGGACCTTCGGGCCTGCCGTCATTGGATGAGTCCGCGGCCCATTAGCTAGTTGGG
>F0OV55004IH8IT
ATCAGACACGAGAGTTTGATCCTGGCTCAGATTGAACGCTGGCGGCAGGCCTAACACATGCAAGTCGAACGGTAACAGGCCTTCGGGCGCTGACGAGTGGCGGACGGGTGAGTAATGCATAGGAATCTGCCCAGTAGTGGGGGACAACGTGGGGAAACTCACGCTAATACCGCATACGCCCTGCGGGGGAAAGTGGGGGACCTTCGGGCCTCACGCTATTGGATGAGCCTATGTCAGATTAGCTAGTTGGTAGGGTAAAGG
>F0OV55004H3XPN
ATCAGACACGAGAGTTTGATCCTGGCTCAGAGCGAACGCTGGCGGCATGCCTAACACACGCAAGTCGAACGGCTCTTCGGAGCAGTGGCGCACGGGTGAGTAACGCGTGGGAACCTGCCCCTGGGTGCGGAATAACGGCTGGAAACGGCCGCTAATACCGCATACGCCCTATGGGGGAAAGATTTATCGCCCTGGGAGGGGCCCGCGTCCGATTAGCTTGTTGGCGGGGTAACGGCCCACCAAGGCTTCGATCGGTAGCT
>F0OV55004JSKF0
ATCAGACACGAGAGTTTGATCCTGGCTCAGGATGAACGCTAGCGACAGGCCTAACACATGCAAGTCGAGGGGTAACATGAGAGCTTGCTCTTGATGACGACCGGCGCACGGGTGAGTAACGCGTATGCAACCTTCCTTTAACAGGAGAATAGCCCCCGGAAACGGGGATTAATGCTCCATAGCAATTATTTGCCACCTGACAGATAATTTAAAGTTCCGACGGTTAAAGATGGGCATG
>F0OV55004I8XBH
ATCAGACACGAGAGTTTGATCCTGGCTCAGATTGAACGCTGGCGGCATGCCTAACACATGCAAGTCGAACGGCAGCACGGGAGCTTGCTCCTGGTGGCGAGTGGCGGACGGGTGAGTAATGAATAGGAATCTACCCAGTAGTGGGGGACAACTACCGGAAACGGTAGCTAATACCGCACACGCCCTATGGGGGAAAGCGGGGGATCTTCGGACCTCGCGCTATTGGATGAGCCTATGTCAGATTAGCTAGTTGGG
>F0OV55004H816U
ATCAGACACGAGAGTTTGATCCTGGCTCAGAACGAACGCTGGCGGCGTGCTTAACACATGCAAGTCGAACGCGAAAGGGACTTCGGTCCTGAGTAAAGTGGCGCACGGGTGAGTAACACGTGGATAATCTACCCGATGGACCGGGATAACACTTCGAAAGGGGTGCTAATACCGGATAAGCCCACAGGCTCCCTGGAGCTTGCGGGAAAAGGTGGGGACCTTCGGGCCTGCCGTCATCGGATGAGTCCGCGGCCCATTAGCTAGTTGGTGGGGTAACGG
>F0OV55004I7RO2
ATCAGACACGAGAGTTTGATCCTGGCTCAGAACGAACGCTGGCGGCGTGTCTTAAGCATGCAAGTCGGGCGGCAAGGCGGGGCAACCCGCCCTAGAGCGGCGGACTGGTGAGTAACACGTGGGTGATCTGCCCTTGGATTGGGGATAGCCATTAGAAATAGTGGGTAATACCGAATAAGTCCGCGAGGTTGCGACCTTGCGGGGAAAGGCGCTACGGCGCCGTCCGAGGATGAGCCCGCGGCCCATTAGCTAGTTGGTGGGGTAACGGCCC
>F0OV55004JTLTP
ATCAGACACGAGAGTTTGATCCTGGCTCAGATTGAACGCTGGCGGCATGCCTAACACATGCAAGTCGAACGGCAGCAGCGGAGAGCTTGCTCTCTGGCTGGCGAGTGGCGGACGGGTGAGTAATGCATAGGAATCTGCCCAGTAGTGGGGGACAACCTGGGGAAACTCAGGCTAATACCGCATACGACCTACGGGTGAAAGTGGGGGATCTTCGGACCTCACGCTATTGGATGAGCCT
>F0OV55004ITHG0
ATCAGACACGAGAGTTTGATCCTGGCTCAGGATGAACGCTAGCGACAGGTCTAACACATGCAAGTCGAACGGGATTTATCCTTCGGGGTAATGAGAGTGGCGCACGGGTGGGTAACGCGTATGCAACCTACCTGTAACTGGGGAATAGCTCCCTGAAAGGGGAATTAACACCGCATAAGACCACACTTTCGCATGGAGGAGTGGTAAAAATATTCATAGGTTACAGATGGGCATGCGTGACATTAGTTTGTTGGTGAGGTAACGG
>F0OV55004JTT7T
ATCAGACACGAGAGTTTGATCCTGGCTCAGGGTGAACGCTGGCGGCGTGCTTGACACATGCAAGTCGAACGGTATGTGGCAACACATAGAGTGGCGAGCGGGTGAGTAACACGTGGGAACGTACCTTCTGCAGGGGGATAACTGACCGAAAGGACAGCTAATACCGCATAAGACCGAGAGGAGAAAGGTGCAACAGCATCGGCAGAGGAGCGGCCCGCGGACCATCAGCTAGTTGGTGGGGTAAGAG
>F0OV55004I40MA
ATCAGACACGAGAGTTTGATCCTGGCTCAGAACGAACGCTGGCGGCATGCCTAACACATGCAAGTCGAACGCCCTGGTTCGCCAGGGAGTGGCGCACGGGTGAGTAACGCGTGGGAACCTGCCCGGCAGTACGGGACAACCGCGGGAAACTGCGGCTGATACCGTATACGGCCTGAGGGCGAAAGAATTTCGCTGTCGGAGGGGCCCGCGTCGGATTAGGTAGTTGGTGGGGTAACGGCCTACCAAGCCTGCGATCCGTAGCTGGT
>F0OV55004IBHVD
ATCAGACACGAGAGTTTGATCCTGGCTCAGAACGAACGCTGGCGGCGTGCTTAACACATGCAAGTCGTACGAGAAAGTTTCCTTCGGGAGATGAGTAGAGTGGCGCACGGGTGAGTAACACGTGGATAATCCGCCCAATGGACCGGGATAACACTTCGAAAGGGGTGCTAATACCGGATAAGCCCACAGGCTCCCTGGAGCTTGCGGGAAAAGGTGGGGACCTTCGGGCCTGCCGTCATCGGATGAGTCCGCGGCCCATTAGCTAGTTGGG
>F0OV55004IXA2U
ATCAGACACGAGAGTTTGATCCTGGCTCAGATTGAACGCTGGCGGCGTGCCTAACACATGCAAGTCGTGCGAGAAAGTTCCCTTCGGGGAGCGAGTAGAGCGGCGCACGGGTGAGTAACGCGTGGGTAATCTGCCCGAAAGACCGGGATAACAGTGGGAAACCGCTGCTAATACCGGATGTGCTTCATGTTTGACTTCATGGGGTAAAGGTGGCCTCTGCTCGCAAGCTACCGCTTTTGGATGAGCCCGCGTCT
>F0OV55004IAL8Q
ATCAGACACGAGAGTTTGATCCTGGCTCAGATTGAACGCTGGCGGCATGCCTTACACATGCAAGTCGAACGGCAGCATGATCTAGCTTGCTAGATTGATGGCGAGTGGCGAACGGGTGAGTAATACATCGGAGCGTGCCCTGTAGTGGGGGATAACTAGTCGAAAGATTAGCTAATACCGCATACGACCTGAGGGTGAAAGTGGGGGACCGCAAGGCCTCATGCTATAGGAGCGGCCG
>F0OV55004J0TI6
ATCAGACACGAGAGTTTGATCCTGGCTCAGAACGAACGCTGGCGGCAGGCTTAACACATGCAAGTCGAGCGAGACCTTCGGGTCTAGCGGCGGACGGGTTAGTAACGCGTGGGAACGTGCCCTTCACTACGGAATAGTCCCGGGAAACTGGGTTTAATACCGTATACGCCCTTTCGGGGGAAAGAATTTCGGTGAAGGATCGGCCCGCGTCTGATTAGATAGTTGGTGGGGTAATGGCCTACCAAGTCTACGATCAGTAGCTGGTTTTTAGAGGG
>F0OV55004IKO14
ATCAGACACGAGAGTTTGATCCTGGCTCAGGACGAACGCTGGCGGCGTGCTTAACACATGCAAGTCGAACGTGAAAGGGACTTCGGTCCTGAGTAAAGTGGCGCACGGGTGAGTAACACGTGGATAATCTACCCGATGGACCGGGATAACACTTCGAAAGGGGTGCTAATACCGGATAAGCCCACAGGCTCTTTGGAGTTTGCGGGAAAAGGTGGGGACCTTCGGGCCTACTGTCATTGGATGAGTCCGCGGCCCATTAGCTAGTTGGTAGGGTAATGG
>F0OV55004IBILI
ATCAGACACGAGAGTTTGATCCTGGCTCAGATTGAACGCTGGCGGCATGCTTTACACATGCAAGTCGAACGGCAGCACGGGGGCAACCCTGGTGGCGAGTGGCGAACGGGTGAGTAATGCATCGGAACGTGCCCAGTAGTGGGGGATAGCACATCGAAAGATGTGCTAATACCGCATACGCACTATGGTGGAAAGCGGGGGGACCGAAAGGCCTCGCGCTATTGGAGCGGCCGATGTCCGACTAG
>F0OV55004IMZJF
ATCAGACACGAGAGTTTGATCCTGGCTCAGAACGAACGCTGGCGGCGTGCCTAACACATGCAAGTCGAACGATAAGCCATCTTCGGATGGTGGACAGTGGCAGACGGCTGAGTAACACGTGGGAATCTTCCCAAAACTCAAGTATAGCTCATCGAAAGGTGGGGTAATCCTTGGTGGTCCCTTCGGGGTAAAGCTTCGGCGGTTTTGGATGAGCCCGCGTCCTATCAGGTTGTTGGTGGGGTAATTGCCTACCAAGCCTATGACGGGTAG
>F0OV55004ICRTW
ATCAGACACGAGAGTTTGATCCTGGCTCAGATTGAACGCTGGCGGAATGCTTTACACATGCAAGTCGGGCGGCGGCATGGACTTCGGTCTGATGGCGAGCGGCGAACGGGTGAGTAATGCATCGGAACGTACCCAGTCGTGGGGGATAACTACGCGAAAGCGTAGCTAATACCGCATACGTCCTACGGGAGAAAGCAGGGGATCGCAAGACCTTGCGCGATTGGAGCGGCCGATGTCTGATTAGCTTAGG
>F0OV55004JB3H8
ATCAGACACGAGAGTTTGATCCTGGCTCAGGACGAACGCTGGCGGCGTGCCTAATACATGCAAGTCGAGCGGGGCTGTCTGCGTGAGGCCTTCGGGCGGATCGCAGGGAGCCCAGCGGCGAACGGGTGCGTAACACGTGGGCAACCTGCCCCGAGGACCGGGATAACTCCGGGAAACCGGAGCTAATACCGGATAGGACGGCGGACCGCATGGTCCGCCGTGGAAAGGCGGCGCGAGCTGCCACCTCGGGATGGGCCCGCGGCCCATTAG
>F0OV55004IAIZA
ATCAGACACGAGAGTTTGATCCTGGCTCAGGGTGAACGCTGGCGGCGTGCCTTAGGTATGCAAGTCGAACGGTTCCAACATTACCGCGACGTGATTTCTTCGGAATGAACGTCAAAGTGCCGTTGGAATAGTGGCAGACGGGTGAGTAACACGTAGGTAACTGCCTTTGCGACGGGTATAATTCAGCGAAAGCTGGACTAATCCCCGATATGTCGCGACGTAAGTCGTGATGAAAGGTATCGAGCAATCGGTATTACGCGAAGAGG
>F0OV55004IH1LA
ATCAGACACGAGAGTTTGATCCTGGCTCAGGATGAGCGCTGGCGGCGTGCCTAATACATGCAAGTCGAACGCACTAGTTTACTAGTGAGTGGCGAACGGGTGAGTAACACGTAGGTAACCTGCCCTTAAGACGAGGATAACCATTGGAAACGATGGCTAAGACTGGATAGGAATATTTAAGGCATCTTAAATATTTTAAAAGACCTAGCAATAGGTATGCTTAAGGAGGGGCCTGCGGCGCATTAGTTAGTTGGTGAGGTGAG
>F0OV55004JN079
ATCAGACACGAGAGTTTGATCCTGGCTCAGATTGAACGCTGGCGGCGTGCCTAACACATGCAAGTCGGATGTGCCCGCAAGGGTGCATGGCAGACGGGTGAGTAACGCGTGGGGAATCTACCTTTTTGTGGGGAATAACGTTCCGAAAGGAATGGTCATACCGCATGTGATCATCGGCTGGGATGCTGATGATGAAAGCCGGGGACCGCAAGGCCTGGCGCAAGAAGAGGAT
>F0OV55004I5JP2
ATCAGACACGAGAGTTTGATCCTGGCTCAGGATAAACGCTGGCGGCGTGCCTTACGCATGCAAGTCGAACGATTCTGATTTATCAGTTTAGTGGCAAACGGGTGAGTAACACGTAAGTAATCTGCCCTCGAGTGGGGGATAGCCCGCCGAAAGGTGGGTTAATACCGCGTACGATAGCGGAGATAATGCTCTGTTATTAAAGCTTTCGAGCGCTTGGGGAGGAGCCTGCGTCCGATTAGCTAGTTGGTGGGGTAAAGGCCTACCAAGG
>F0OV55004I0CPL
ATCAGACACGAGAGTTTGATCCTGGCTCAGGATGAACGCTGGCGGCGTGCTTAACACATGCAAGTCGAACGGTGAACCTCGCTTTATAGTGAGGGGATCAGTGGCGGACGGGTGAGTAACACGTAGGTGACCTGCCCCAAAGAGGGGAATAACCGCGCGAAAGCGTGGCTAATACTCCGTATGGTCGGCCATTCGTTTGGTCGATTAAAGCTCCGGCGCTTTGGGAGGGGCCTGCGGCCCATCAGCTAGTTGGTAGGGTAATGGCCT
>F0OV55004JMZT0
ATCAGACACGAGAGTTTGATCCTGGCTCAGGATGAACGCTAGCGATGTGCCTAAGATATGCAAGTCGAACGAGACTCCTGACTTCGGTCAGGACGATAGTGGCAGACGGCTGAGTAACGCGTGGGAACCAACCCTGAACTCAAGAATAGCTCGCCGAAAGGTGAGGTAATACTTGATAGCTCCCGATTTATCGGGATAAAGCTACGGCGGTTCAGGACGGGCCCGCGTCCTATCAGGTTGTTGGTGGGGTAAAAGCCTACCAAG
>F0OV55004JCLEK
ATCAGACACGAGAGTTTGATCCTGGCTCAGAGTGAACGCTAGCGGCGTGCCTAACACATGCAAGTCGCACGAGAACGCTTCAGCTTGCTGAAGCAAGTAAAGTGGCGCACGGGTGAGTAACGCGTGGGTAATCTACCTTCGAATCGGGGATAACCCCGCGAAAGCGGGGCTAATACCGGATAATCTTCCAGAAGCTACGGTTATTGGAATTAAAGGGGGCCTCTACATGTAAGCTCCTGTTTGAAGATGAGCCCGCGTACCA
>F0OV55004I481O
ATCAGACACGAGAGTTTGATCCTGGCTCAGAACGAACGCTGGCGGCGTGCCTAACACATGCAAGTCGAGCGGAGATTACGAGGAGTACTTGTACAAATTGTAATCTTAGCGGCGAACGGGTGAGTAACACGTGGGTAATCTACCCCAAAGTGGGGAACAACTGTTCGAAAGGGCAGCTAATTCCGCATAATGTCCGGGGAACCGGAAGAAAGGGACTTCGGTCCCGCTTTAGGAGGAGCCCGCGGCCGATTAGCTAGTTGGTGGGGTAAGAGCCTACCAAGGCGACG
>F0OV55004JQWGM
ATCAGACACGAGAGTTTGATCCTGGCTCAGATTGAACGCTGGCGGCATGCTTAACACATGCAAGTCGAACGGTAACAGGGGCTTCGGCCCGCTGACGAGTGGCGGACGGGTGAGTAACGCGTAGGAATCTGCCTAGTAGTGGGGGACAACCTGGGGAAACCCAGGCTAATACCGCATACGCCCTAAGGGGGAAAGACTTCGGTCGCTATTGGATGAGCCTGCGTTGGATTAGCTTGTTGGTGGGGTAAAGGCCTACCAAGGCGACGATCCA
>F0OV55004IFG3U
ATCAGACACGAGAGTTTGATCCTGGCTCAGATTGAACGCTGGCGGCATGCCTAACACATGCAAGTCGAACGGCAGCGGGGGAGGGCTTGCTCTCCTGCCGGCGAGTGGCGGACGGGTGAGTAACGCGTAGGAATCTGCCCAGTAGTGGGGGACAACTTGGGGAAACTCAAGCTAATACCGCATACGCCCTACGGGGGAAAGCGGGGGATCTTCGGACCTCGCGCTATTGGATGAGCCTGCGTTAGATTAGCTAGTTGGTGGGG
>F0OV55004JME5G
ATCAGACACGAGAGTTTGATCCTGGCTCAGAGCGAACGCTGGCGGCAGGCCTAGCACATGCAAGTCGAGCGCCCCGCAAGGGGAGCGGCAGACGGGAGAGTAACACGTGGGAACGTACCCTTCGGTTCGGAACAACCCAGGGAAACTTGGGCTAATACCGGATACGTCCGTAAGGAGAAAGATTCATCGCCGAAGGATCGGCCCGCGTCTGATTAGCTTGTTGGTGAGGTAACGGCTCACCAAGGCGACGATCAGTAGCTGGT
>F0OV55004IKAVY
ATCAGACACGAGAGTTTGATCCTGGCTCAGCACGAACGCTGGCGGCATGCCTAACACATGCAAGTCGAACGGAACTTCGGTTCAGTGGCGGACGGGTGAGTAACGCGTAGGAACCTGCCGAGTAGTGGGGGATAACAGCTGGAAACGGCTGCTAATACCGCATACGCCCTTCGGGGAAGATTTATCACTATTTGAGGGTCCTGCGTTCGATTAGCTTGTTGGCGGGGTAACGGCCCACCAAGGCAACGATCGATAGCTGGT
>F0OV55004IPNMD
ATCAGACACGAGAGTTTGATCCTGGCTCAGAATGAACGCTGGCGGCGTGCCTAACACATGCAAGTCGTGCGCGAACGGGACTTCGGTCCCTAGTAGAGCGGCGAACGGGTGAGTAACACGTGGGTAACCTGCCTGGGAGTGGGGGATAACCTGGGGAAACTCGGGCTAATACCGCATACGTTCCCGGAGCTACGGCTCCGGGAGGAAAGATGGCCTCTGCTTGCAAGCCATCTCTCTCAGAGGGGCCCGCGGCTGATTAG
>F0OV55004H7FXQ
ATCAGACACGAGAGTTTGATCCTGGCTCAGAACGAACGCTGGCGGCAGGCTTAACACATGCAAGTCGAACGATCCCTTCGGGGATAGTGGCGGACGGGTGAGTAACGCGTGGGAACGTGCCCTTAGGTACGGAACAACAGCTGGAAACGGCTGCTAATACCGTATGATGCCCTTCGGGGCCAAAGATTTATCGCCTTTGGAGCGGCCCGCGTAAGATTAGGTAGTTGGTGGGGTAATGGCCTACCAAGCCTACGATCCATAGCTGGTTTTAGAGGA
>F0OV55004H4846
ATCAGACACGAGAGTTTGATCCTGGCTCAGAATGAACGCTGGCGGTAGGCTTAACACATGCAAGTCGGACGGAAACGATAGATTAGCTTGCTATTCTAGGCGTCGAGTGGCGGACGGGTGAGTAACGCGTGGGAATCTACCCTATAGTTGGGGACAACATATGGAAACGTATGCTAATACCGAATATGCTCTACGGAGTAAAGGAGCCCTCTTCTTGAAAGGTTTCGCTATAGGATGAGCCCGCGTAGGATTAGCTAGTTGGG
>F0OV55004JMJNT
ATCAGACACGAGAGTTTGATCCTGGCTCAGGACGAACGCTGGCGGCGTGCCTAATACATGCAAGTCGAGCGCGGGAAGCATGCAGATCCCTTCGGGGTGACGCATGTGGAACGAGCGGCGAACGGGTGAGTAACACGTGGGCAACCTGCCTGTAAGACCGGGATAACTCCGGGAAACCGGGGCTAATACCGGATAAGACCGAAGATCGCATGATCTTCGGGTGAAAGGCGGCATTCGCTGTCACTTACAGATGGGCCCG
>F0OV55004JJD4X
ATCAGACACGAGAGTTTGATCCTGGCTCAGGACGAACGCTGGCGGCGTGCCTAATACATGCAAGTCGAGCGGAACCATTGGAGCTTGCTCCTTTAGGTTAGCGGCGGACGGGTGAGTAACACGTGGGCAACCTGCCCTGCAGACTGGGATAACTTCGGGAAACCGGAGCTAATACCGGACAACACCGAAAACCGCATGGTTTTCGGTTGAAAGGCGACTTTTAGCTGTCACTGCAGGATGGGCCCGCGGCGCATTAGCTAGTTGGTG
>F0OV55004I6TKR
ATCAGACACGAGAGTTTGATCCTGGCTCAGAGCGAACGCTAGCGGGTGGCTTAACACATGCAAGTCGAACGGACTCGGGGGGCAACTCCTGAGTTAGTGGCGGACGGGTGAGTAACTCGTGGGTCATCTCCCCCCGAGTGAGGAATAAGCCTGCGAAAGCGGGTCTAATACCGCATAACACTCCGGGACACAAGTCTTCGGAGTCAAAGCCGCAAGGCGCTTGGGGATGAGCCTGCGTCCTATTAGCTAGTTGGTAGGGTAATGG
>F0OV55004H8UKN
ATCAGACACGAGAGTTTGATCCTGGCTCAGAACGAACGCTGGCGGCGCGTTTGAAGCATGCAAGTCGAACGGTAGTAATCCTTCGGGGTTATTAGAGTGGCGAACGGGTGAGTAACACGTAGATGATCTACCTTGAGGTTGGGGATAGCCTGTGGAAACACAGGGTAATACCGAATAAGCCCTATGGGGGAAAGGTGCTAAGGCACCGCCTTAAGATGAGTCTGCGGCTCATTAGCTTGTTGGTGGGGTAAAGGCCTACCAAGGCGACG
>F0OV55004JJ0UD
ATCAGACACGAGAGTTTGATCCTGGCTCAGAACGAACGCTGGCGGCAGGCCTAACACATGCAAGTCGAACGCCCCGCAAGGGGAGTGGCAGACGGGTGAGTAACGCGTGGGAACGTGCCCTTCGGTTCGGAATAACTCAGGGAAACTTGAGCTAATACCGGATACGTCCGTAAGGAGAAAGATTTATCGCCGAAGGATCGGCCCGCGTCGGATTAGCTAGTTGGCGGGGTAATGGCCCACCAAGGCGACGATCCGTAGCTGGT
>F0OV55004II5EE
ATCAGACACGAGAGTTTGATCCTGGCTCAGAGTGAACGCTGGCGGCGTGCTTAACACATGCAAGTCGAACGATGAAGTCTTTGCTTGCAAAGACGGATTAGTGGCGCACGGGTGAGTAATGTATAGCTAACCTGCCCTTTAGTGGGGGACAACAGTTGGAAACGACTGCTAATACCCCATACTCCTTTTTACTCTAAGGTAAATTGGGAAAGATTTATTGCTAAAGGATGGGGCTGTATCGTATCAGCTAGTTGGTGAGGTAA
>F0OV55004JDVSU
ATCAGACACGAGAGTTTGATCCTGGCTCAGGATGAACGCTGGCGGCGTGCTTAACACATGCAAGTCGAACGATGAAGCCCGTGCTTGCACGGGTGGATTAGTGGCGAACGGGTGAGTATCACGTGAGTAACCTGCCCTTAACTCTGGGATAAGCCTGGGAAACTGGGTCTAATACCGGATACGACCAGTCACCGCATGGTGTGCTGGTGGAAAGCTTTTGCGGTTTTGGATGGACTCGCGGCCTATCAGCTAGG
>F0OV55004H9VCS
ATCAGACACGAGAGTTTGATCCTGGCTCAGGACGAACGCTGGCGGCGTGCCTAATACATGCAAGTCGAGCGCGGGAAGCTTTTTGAAGCCTTCGGGTGGACGAAAGTGGAACGAGCGGCGAACGGGTGAGTAACACGTGGGCAACCTGCCTGTAAGACCGGGATAACTTCGGGAAACCGAAGCTAATACCGGATAACACCGAAAACCGCATGGTTTTCGGTTGAAAGGCGACTTTTAGCTGTCACTGCAGGATGGGCCCGCGGCGCATTAGCTAGTTGG
>F0OV55004H64PW
ATCAGACACGAGAGTTTGATCCTGGCTCAGAACGAACGCTGGCGGCGTGCCTAACACATGCAAGTCGAACGCGAACGGAATCTTCGGATTCCTAGTAGAGTGGCGCACGGGTGAGTAACACGTGGATAACCTGCCCTAGAGTCTGGGATAACACTTCGAAAGGGTGCTAATACCGGATAAGCCCACAACGTCTTCGGACGATGCGGGAAAAGATTTATTGCTTTAGGATGGGTCCGCGGTCCATTAGCTAGCTGGTGGGGTAATGG
>F0OV55004IK4Y9
ATCAGACACGAGAGTTTGATCCTGGCTCAGGATGAACGCTAGCGACAGGCCTAACACATGCAAGTCGAACGGGATTTATCCTTCGGGGTAATGAGAGTGGCGCACGGGTGAGTAACGCGTATGCAACCTACCTGTAACTGGGGAATAGCTCCCTGAAAGGGGAATTAACACCGCATAAGACCACACTTTCGCATGGAAGAGTGGTAAAATATTTATAGGTTACAGATGGGCATGCGTGACATTAGTTTGTTGGTGAGGTAACGG
>F0OV55004IANIU
ATCAGACACGAGAGTTTGATCCTGGCTCAGAACGAACGCTGGCGGCGTGCCTAACACATGCAAGTCGAACGAGAAAGGGACTTCGGTCCTGAGTAGAGTGGCGCACGGGTGAGTAACACGTGGATAATCTGCCTGATAATCCGGGATAACCTCTCGAAAGAGGAGCTAATACCGGATAAGCCCACAGCCTCCTCGGAGGCAGCGGGAAAAGATGGCCTCTTCATGAAAGCTATTGTTATCAGATGAGTCCG
>F0OV55004H7GBC
ATCAGACACGAGAGTTTGATCCTGGCTCAGATTGAACGCTGGCGGCATGCTTAACACATGCAAGTCGAACGGTAACAGGGGCTTCGGCCCGCTGACGAGTGGCGGACGGGTGAGTAACGCGTAGGAATCTGCCTAGTAGTGGGGGACAACCTGGGGAAACCCAGGCTAATACCGCATACGCCCTAAGGGGGAAAGACTTCGGTCGCTATTGGATGAGCCTGCGTTGGATTAGCTTGTTGGTGGGGTAAAGGCCTACCAAGGCGACGATCCA
>F0OV55004H6G70
ATCAGACACGAGAGTTTGATCCTGGCTCAGGATGAACGCTAGCGGTAGGCTTAACACATGCAAGTCGAGGGGTAATTCCGATTTATCGGGAACGACCGGCGCACGGGTGAGTAACGCGTATGCAACCTACCCATTGCAGGGGCATAGGCCGAAGAAATTCGGATTAATACCCCATAATATCATTAGATCACATGTTCTGATGATTAAAGTTCAGGCGGCAATGGATGGGCATGCGTGACATTAGTTAGTTGG
>F0OV55004IMU44
ATCAGACACGAGAGTTTGATCCTGGCTCAGGATGAACGTTGGCGGCGTGCCTAATACATGCAAGTCGAACGCGAAGCCTTGAATTCGTTCGAGGCGGAGAGTGGCGCACGGGTGAGTAACACATGGCTGACCTGCCCTTCAGAGGGGGACAACCACTAGAAATGGTGGCTAATACCCCATAGGCTCACGGAGTTCAGAAGACTGTGAGGAAAGCTGCGGCGCTGAAGGAGGGGGCTGTGGCCCATCAG
>F0OV55004IVY2R
ATCAGACACGAGAGTTTGATCCTGGCTCAGGACGAACGCTGGCGGCGTGCCTAATACATGCAAGTCGAGCGGACCGATGGGAGCTTGCTCCTTTAGGTTAGCGGCGGACGGGTGAGTAACACGTGGGCAACCTGCCCTGCAGACTGGGATAACTTCGGGAAACCGGAGCTAATACCGGATAACACCGAAAACCGCATGGTTTTCGGTTGAAAGGCGGCTTTTAGCTGTCACTGCAGGATGGGCCCGCGGCGCATTAGCTAGTTGGTG
>F0OV55004H5NXQ
ATCAGACACGAGAGTTTGATCCTGGCTCAGAACGAACGCTGGCGGCAGGCTTAACACATGCAAGTCGAGCGAGGACTTCGGTCCTAGCGGCGGACGGGTGAGTAACGCGTGGGAACGTGCCCTTTGCTACGGGATAGTCCTGGGAAACTGGGTTTAATACCGTATGGTGTCTACGGACTAAAGATTTATCGGCAAAGGATCGGCCCGCGTTGGATTAGGTAGTTGGTGGGGTAATGGCCTACCAAGCCGACGATCCATAGCTGGTTTGAGAGG
>F0OV55004I3UV7
ATCAGACACGAGAGTTTGATCCTGGCTCAGATTGAACGCTGGCGGAATGCTTTACACATGCAAGTCGGGCGGCAGCATGGACTTCGGTCTGATGGCGAGCGGCGAACGGGTGAGTAATGCATCGGAACGTACCCAGTCGTGGGGGATAACTACGCGAAAGCGTAGCTAATACCGCATACGTCCTACGGGAGAAAGCAGGGGATCGCAAGACCTTGCGCGATTGGAGCGGCCGATGTCTGATTAG
>F0OV55004I3GGO
ATCAGACACGAGAGTTTGATCCTGGCTCAGAATGAACGCTGGCGGTAGGCTTAACACATGCAAGTCGGACGGAAACGATAGATTAGCTTGCTATTCTAGGCGTCGAGTGGCGGACGGGTGAGTAACGCGTGGGAATCTACCCTATAGTTGGGGACAACATATGGAAACGTATGCTAATACCGAATATGCTCTACGGAGTAAAGGAGCCCTCTTCTTGAAAGGTTTCGCTATAGGATGAGCCCGCGTAGGATTAGCTAGTTGG
>F0OV55004IMV0N
ATCAGACACGAGAGTTTGATCCTGGCTCAGGACGAACGCTGGCGGCGTGCTTTATACATGCAAGTTGAACGAGAAAGCGTTCTTCGGAGTGTGAGTAAAGTGGCGAACGGGTGAGTAACACGTGGGTAATCTGCCCACGGGCTGGGGATAACATGCCTAACGGCGTGCTAATACCGAATAATGCACTAAGATGTAGGTTTTAGTGTTAAAGGTGTCTTTCGGGACATTGCCTGTGGATGAGCCTGCGCTCCATTAG
>F0OV55004JP5MW
ATCAGACACGAGAGTTTGATCCTGGCTCAGATTGAACGCTGGCGGCATGCTTAACACATGCAAGTCGAACGGCAGCACGGGTGCTTGCACCTGGTGGCGAGTGGCGGACGGGTGAGTAATGCATAGGAATCTGCCTAGTAGTGGGGGACAACCTGGGGAAACTCAGGCTAATACCGCATACGCCCTACGGGGGAAAGCAGGGGATCTTCGGACCTTGTACTATTAGATGAGCCTATGTCCTATCAG
>F0OV55004IC3PQ
ATCAGACACGAGAGTTTGATCCTGGCTCAGGACGAACGCTGGCGGCGTGCCTAATACATGCAAGTCGAACGTGAAAGGGACTTCGGTCCTGAGTAAAGTGGCGCACGGGTGAGTAACACGTGGATAATCTACCCGATGGACCGGGATAACACTTCGAAAGGGGTGCTAATACCGGATAAGCCCACAGGCTCTTTGGAGTTTGCGGGAAAAGGTGGGGACCTTCGGGCCTACTGTCATTGGATGAGTCCGCGGCCCATTAGCTAGTTGGTAGGGTAATGG
>F0OV55004IPSVP
ATCAGACACGAGAGTTTGATCCTGGCTCAGGACGAACGCTGGCGGCGTGCCTAATACATGCAAGTCGAGCGGACCGATGGGAGCTTGCTCCTTTAGGTTAGCGGCGGACGGGTGAGTAACACGTGGGCAACCTGCCCTGCAGACTGGGATAACTTCGGGAAACCGGAGCTAATACCGGATAACACCGAAAACCGCATGGTTTTCGGTTGAAAGGCGGCTTA
>F0OV55004JCYZD
ATCAGACACGAGAGTTTGATCCTGGCTCAGATTGAACGCTGGCGGAATGCTTTACACATGCAAGTCGGGCGGCAGCATGGACTTCGGTCTGATGGCGAGCGGCGAACGGGTGAGTAATGCATCGGAACGTACCCAGTCGTGGGGGATAACTACGCGAAAGCGTAGCTAATACCGCATACGTCCTACGGGAGAAAGCAGGGGATCGCAAGACCTTGCGCGATTGGAGCGGCCGATGTCTGATTAG
>F0OV55004H9DJZ
ATCAGACACGAGAGTTTGATCCTGGCTCAGGACGAACGCTGGCGGCGTGCTTAACACATGCAAGTCGAACGGAAAGGCCCTTGCTTGCAGGGGTACTCGAGTGGCGAACGGGTGAGTAACACGTGGGTGATCTGCCTTGTACTTCGGGATAAGCCTGGGAAACTGGGTCTAATACCGGATAGGACCATGCTTTAGTGTGTGTGGTGGAAAGTTTTTTCGGTACAAGATGAGCCCGCGGCCTATCAGCTTGTTGGTGGGGTAATGGCCT
>F0OV55004H9URE
ATCAGACACGAGAGTTTGATCCTGGCTCAGGATGAACGCTGGCGGCGTGCCTAACACATGCAAGTCGTACGAGAAAGTTTCCTTCGGGAGATGAGTAGAGTGGCGCACGGGTGAGTAACACGTGGATAATCTGCCCAATGGACCGGGATAACACTTCGAAAGGGGTGCTAATACCGGATAAGCCCACAGGCTCTTTGGAGTTTGCGGGAAAAGGGTAGGGGACCGTTCGGGTCCGTACTGTCCATTGGATGAGTCCGCGGCCCATTAG
>F0OV55004JWQJ6
ATCAGACACGAGAGTTTGATCCTGGCTCAGAACGAACGCTGGCGGCATGCCTAACACATGCAAGTCGAACGGTAACGGTGCAGCAATGCAGCCGACGAGTGGCGCACGGGTGAGTAACGCGTATGCAACCTGCCTCCAACTGGGGGATAGCCCCGAGAAATTGGGATTAATACCCCGTAACGCGGGGCGGCCGCATGGCCGCCCCGCTAAGGCTCCGGCGGTTGGAGATGGGCATGCGTGGCATTAGCTAGTTGGG
>F0OV55004JW0TY
ATCAGACACGAGAGTTTGATCCTGGCTCAGATTGAACGCTGGCGGCATGCCTAACACATGCAAGTCGAACGGTAACAGGCCTTCGGGCGCTGACGAGTGGCGGACGGGTGAGTAATGCATAGGAATCTGCCCAGTAGTGGGGGACAACTACCGGAAACGGTAGCTAATACCGCATACGTCCTACGGGAGAAAGTGGGGGCTCTTCGGACCTCACGCTATTGGATGAGCCTATGTCAGATTAGCTAGTTGGTAGGGTAAAGG
>F0OV55004I6L80
ATCAGACACGAGAGTTTGATCCTGGCTCAGGACGAACGCTGGCGGCGTGCCTAATACATGCAAGTCGAGCGCGTGAAGCTTACCGAAGCCTTCGGGCGGACGTAAGTGGAACGAGCGGCGAACGGGTGAGTAACACGTGGGCAACCTGCCTGTAAGACCGGGATAACTTCGGGAAACCGGAGCTAATACCGGATAGGATTTCACCTCGCATGAGGTGAAATGGAAAGGTGGCTTCGGCTACCACTTACAGATGGGCCCGCGGCGCATTAG
>F0OV55004IMJZN
ATCAGACACGAGAGTTTGATCCTGGCTCAGGACGAACGCTGGCGGCGTGCTTAACACATGCAAGTCGAACGGTCTGGCATTGAAAGCTTGCTGGATATGCCAGATGGTGGCGGACGGGTGAGTAACGCGTGAATACCTGTCCATCGGAGGGGGACAACGGCTGGAAACGGCCGCTAATACCGCGTAAGCCGAGAGGTGAAAGGTTCTCTTCGGGGAGCCGCCGATGGGGTGGTTCGCGTCCTATCAGCTAGTTGGTGGGGTAAGGG
>F0OV55004JIY6G
ATCAGACACGAGAGTTTGATCCTGGCTCAGGACAAACGCTGGCGGCGTGCCTAACACATGCAAGTCTCACGGGAAAGTCTCCTTCGGGAGACAAGTACAGTGGCGAACGGGTGAGTAACGCGTGGGAATCTACCCAGTAGTGGGGGATAACCCTTCGAAAGGAGGGCTAATACCGCATAAGTCCTACGGGGTAAAGATGGCCTCTTTACAATGCTATCGCTTCTGGATGAGCCCGCGTCCTATTAGCTAGTTGGTGAGGTAATGGCTT
>F0OV55004IKQC1
ATCAGACACGAGAGTTTGATCCTGGCTCAGGATGAACGCTGGCGGCGTGCTTAACACATGCAAGTCGAACGAGAAGTAAAAGAACGGACACTTCGGTGGAAGGGATTTTACGGAAAGTGGCAGACGGGTGAGTAACGCGTGGGCAACCTGCCCTGAACAGAGGGATAGCCACCGGAAACGGTGATTAATACCTCATGAAGCGATAGGGTCGCATGACCCTGTTGTTAAAGATTTTATCGGTTCAGGATGGGCCCGCGTCTGATTAG
>F0OV55004IPQDJ
ATCAGACACGAGAGTTTGATCCTGGCTCAGAACTAACGCTAGCGGCGTGCCTAACACATGCAAGTCTTACGAGAAAGTCCCCTTCGGGGGATGAGTAAAGTGGCGCACGGGTGAGTAACACGTGGATAATCTACCCTTCAGTCGGGAATAACTCATCGAAAGATGGGATAATACGCGATGACGCCTCTCCGTTCCGGCGGAGCGGCCAAAGGTGGCCTCTCTATAGAAGCTGTCGCTGAAGGATGAGTTCGCGC
>F0OV55004IUMMI
ATCAGACACGAGAGTTTGATCCTGGCTCAGATTGAACGCTGGCGGTAGGCTTAACACATGCAAGTCGGACGGAAACGATAGATTAGCTTGCTATTCTAGGCGTCGAGTGGCGGACGGGTGAGTAACGCGTGGGAATCTACCCTATAGTTGGGGACAACATATGGAAACGTATGCTAATACCGAATATGCTCTACGGAGTAAAGGAGCCCTCTTCTTGAAAGGTTTCGCTATAGGATGAGCCCGCGTAGGATTAGCTAGTTGG
>F0OV55004IRFTS
ATCAGACACGAGAGTTTGATCCTGGCTCAGGACGAACGCTGGCGGCGTGCCTAACACATGCAAGTCGAGCGATGAAGCCCTTCGGGGCTGATTAGCGGCGGACGGGTGAGTAACACGTGGGTAACCTGCCTCATAGAGGGGGATAGCCTCTCGAAAGGGAGATTAATACCGCATAACATATTTTGGTCGCATGATCGAAATATCAAAGGAGTAATCCGCTATGAGATGGACCCGCGGCGCATTAGCTTAGG
>F0OV55004I2ISI
ATCAGACACGAGAGTTTGATCCTGGCTCAGGATGAACGCTAGCAGTGCGCCTAACACATGCAAGTCGAGCGATATAGCGGCGAGCGGGTGAGTAACACGTTGGAACCTGCCTCGAACTCAGGGATAGCCATCCGAAAGGATGATTAATACCGGATAGCCCCGAAAGGGTAAAGATTTTTCGGTTCGAGAGGGGCCTGCGGCCTATCAGCTAGTTGGTAAGGTAATGGCTTACCAAGGCTAGGACGGGTAACT
>F0OV55004I45GZ
ATCAGACACGAGAGTTTGATCCTGGCTCAGAATGAACGCTGGCGGCGTGCTTAACACATGCAAGTCGTGCGCGAAGGCGGCTTCGGCTGCCGGAGAGCGGCGAACGGGTGAGTAACACGTGGGTAATCTGCCTAGGAGCGGGGGGATAACCTGGGGAAACTCGGGCTAATACCGCGTACGTTGCAGCTCTATAGGGAGCTGCAGGAAAGCTGGCCTCTGCTTGCAAGCTAGCGCTCCTAGAGGAGCCCG
>F0OV55004JYTQO
ATCAGACACGAGAGTTTGATCCTGGCTCAGGATGAACGCTAGCGACAGGCCTAACACATGCAAGTCGAACGGGATTTATCCTTCGGGGTAATGAGAGTGGCGCACGGGTGAGTAACGCGTGTGCAACCTACCTGTAACTGGGGAATAGCTCCCTGAAAGGGGAATTAACACCGCATAAGACCACACTTTCGCATGGAAGAGTGGTAAAAATATTTATAGGTTACAGATGGGCATGCGTGACATTAGTTTGTTGGTGAGGTAACGG
>F0OV55004H3VWB
ATCAGACACGAGAGTTTGATCCTGGCTCAGGACGAACGCTGGCGGCGTGCCTAATACATGCAAGTCGAGCGGGGTTTTCTGCGTGAGGCCTTCGGGCGGATCGCAGGGAGCCCAGCGGCGAACGGGTGCGTAACACGTGGGCAACCTGCCCCGAGGACCGGGATAACTCCGGGAAACCGGAGCTAATACCGGATAGGACGGCGGACCGCATGGTCCGCCGTGGAAAGGCGGCGCAAGCTGCCACCTCGGGATGGGCCCGCGGCCCATTAG
>F0OV55004I1S87
ATCAGACACGAGAGTTTGATCCTGGCTCAGGACGAACGCTGGCGGCGTGCCTAATACACGCAAGTCGAGCGGATCTTCATTAGCTTGCTTTTGAAGATCAGCGGCGAACGGGTGAGTAACACGTGGGCAACCTGCCTGTAAGACCGGGATAACTCCGGGAAACCGGGGCTAATACCGGATAAGACCGAAGGTCGCATGATCTTCGGGTGAAAGGCGGCATTCGCTGTCACTTACAGATGGGCCCGCGGCGCATTAGCTTAGG
>F0OV55004IUX3W
ATCAGACACGAGAGTTTGATCCTGGCTCAGAACGAACACTGGCGGCGTGCCTATTACATGCAAGTCGAGCGAGAAAGTGGGGCAACCCACGAGTAGAGCGGCGAACGGGTGAGTAACACGTGAGCAATCTCCCCTCTGGTTTGGGATAACCCGCCCAACGGCGGGCTAATACCGGATGAGATTCAGTTGCGGCATCGCGACTGAATGAAAGGCTTCGGTCGCCAGAGGATGAGCTCGCGCCCCATTAG
>F0OV55004IPWI4
ATCAGACACGAGAGTTTGATCCTGGCTCAGGATGAACGCTGGCGGCGTGCTTAACACATGCAAGTCGAACGATTAAGACCCTCTTCGGAGGGTGCATAAAGTGGCGAACGGGTGAGTAACACGTGGGGAACCTGCCCCTCTCTCTGGGACAACTCCGGGAAACCGGAGCTAATACCGGATATTCCGATCGGATCGCATGGTCTGATCGGGAAAGCTCCGGCGGTGAGGGATGGCCCCGCGGCCCATTAGCTTGTTGGTGAGGTAACGG
>F0OV55004I80IS
ATCAGACACGAGAGTTTGATCCTGGCTCAGGACGAACGCTGGCGGCGTGCCTAATACATGCAAGTCGAGCGGAGCTGAGGAGAAGCTTGCTTCTCTGAAGCTTAGCGGCGGACGGGTGAGTAACACGTAGGCAACCTGCCTGCAAGACCGGGATAACTGACGGAAACGTGAGCTAATACCGGATAGGCGGACTTCTCGCATGAGGGGTTCGGGAAAGGCGGCGCAAGCTGTCACTTGCAGATGGG
>F0OV55004I1GQW
ATCAGACACGAGAGTTTGATCCTGGCTCAGATTGAACGCTGGCGGCATGCCTAACACATGCAAGTCGAACGGTAACAGGCCTTCGGGCGCTGACGGGTGGCGGACGGGTGAGTAATGCATGGGAATCTGCCTAGTAGTGGGGGACAACCTGGGGAAACTCAGGCTAATACCGCATACGCCCTACGGGGGAAAGCAGGGGATCTTCGGACCTTGTACTATTAGATGAGCCTATGTCCTATCAGCTTGTTGGTGGGTAACG
>F0OV55004H3XZM
ATCAGACACGAGAGTTTGATCCTGGCTCAGAATGAACGCTGGCGGTAGGCTTAACACATGCAAGTCGGACGGAAACGATAGATTAGCTTGCTATTCTAGGCGTCGAGTGGCGGACGGGTGAGTAACGCGTGGGAATCTACCCTATAGTTGGGGACAACATATGGAAACGTATGCTAATACCGAATATGCTCTACGGAGTAAAGGAGCCCTCTTCTTGAAAGGTTTCGCTATAGGATGAGCCCGCGTAGGATTAGCTAGTTGG
>F0OV55004H2PMZ
ATCAGACACGAGAGTTTGATCCTGGCTCAGAACGAACGCTGGCGGCGCGTTTTAAGCATGCAAGTCGAGCGGCAAGGGCCTTCGGGCCCCTAGAGCGGCGGACGGGTGAGTAACACGTGGACAATCTGCCCCCCGGCCGGGGATAGCCCAGGGAAACCTGGATCAATACCGGATGAGACGGGACCCGCGAAGGCGGGATCCGGGGAAGGCGCTACGGCGCCGCCGGGGGATGAGTCTGCGTCCCATTAGCTAGACGGCGGGGTAACGGCCCACCGTGGCGACGA
>F0OV55004H7SMX
ATCAGACACGAGAGTTTGATCCTGGCTCAGGACGAACGCTGGCGGCGTGCCTAACACATGCAAGTCAACTTGAAGGTCTCGCTTGCGGGATTGGATGGTGGCGAACGGGTGAGTAACGCGTAGACAACCTACCATTTAATTTGGGATAATTCACTGAAAAGAGGACTAATACCGAATGTGCTCTTAGGATGGCATCATCTTTAGAGGAAAGACTGCGGTCGTTAAATGATGGGTCTGCGTATCATTAGCTTAGG
>F0OV55004H73NJ
ATCAGACACGAGAGTTTGATCCTGGCTCAGAATGAACGCCGGCGGCGTGCTTAACACATGCAAGTCGAACGAGAAAGGGACTGCTTGCAGTCCTGAGTAGAGTGGCGCACGGGTGAGTAACACGTAGATAATCTGCCTTCAAGCCCGGGATAACTATTCGAAAGGGTAGCTAATACCGGATAAAGTTGATTCACATAAGTGGATTAATGAAAGATTGCCTATTCTTGAAAGCAATTGTTTGAAGATGAGTTTG
>F0OV55004H6JMC
ATCAGACACGAGAGTTTGATCCTGGCTCAGGACGAACGCTGGCGGCGTGCCTAATACATGCAAGTCGAGCGCGGGAAGCTAACTGAATCCTTCGGGAGGACGTTAGTGGAACGAGCGGCGGACGGGTGAGTAACACGTGGGTAACCTGCCTGTAAGACTGGGATAACTCCGGGAAACCGGGGCTAATACCGGATAACACCTCGGATCGCATGATCCGAAGTTGAAAGATGGTTCTGCTATCACTTACAGATGGACCCGCGGCGCA
>F0OV55004I7DPO
ATCAGACACGAGAGTTTGATCCTGGCTCAGATTGAACGCTGGCGGCATGCTTAACACATGCAAGTCGAACGGTAACAGGCCTTCGGGCGCTGACGAGTGGCGGACGGGTGAGTAATACGTAGGAATCTGCCCTTTAGTGGGGGATAACCTGGGGAAACTCAGGCTAATACCGCATACGTCCTTAGGGGGAAAGCGGGGGATCTTCGGACCTCGCGCTGAAGGATGAGCCTACGTCGGATTAGCTAGTTGGTAGGGTAAGGGCCTACCAAGGCGACG
>F0OV55004IRPR9
ATCAGACACGAGAGTTTGATCCTGGCTCAGGACGAGCGCTGGCGGCGTGCCTAATACATGCAAGTCGAGCGCGTGAAGCTTACCGAAGCCTTCGGGCGGACGTAAGTGGAACGAGCGGCGAACGGGTGAGTAACACGTGGGCAACCTGCCTGTAAGACCGGGATAACTTCGGGAAACCGGAGCTAATACCGGATAGGATTTCACCTCGCATGAGGTGAAATGGAAAGGTGGCTTCGGCTACCACTTACAGATGGGCCCGCGGCGCA
>F0OV55004IKKBU
ATCAGACACGAGAGTTTGATCCTGGCTCAGGACGAACGCTGGCGGCGTGCCTAATACATGCAAGTCGAGCGGACCGAAGGGAGCTTGCTCCTTTAGGTTAGCGGCGGACGGGTGAGTAACACGTGGGCAACCTGCCCCGCAGACTGGGATAACTTCGGGAAACCGGAGCTAATACCGGATAACACCGAAAACCGCATGGTTTCGGTTGAAAGGCGGCTTTTAGCTGTCACTGCAGGATGGGCCCGCGGCGCATTAGCTAGTTGGTGAGGTAACGG
>F0OV55004H75RQ
ATCAGACACGAGAGTTTGATCCTGGCTCAGAACGAACGTTAGCGGCGCGCTTAACACATGCAAGTCGAGCGAGAAAGTCCCTTCGGGGGCGAGTACAGCGGCGCACGGGTGAGTAACACGTGGGTCATCTACCTTCCGGCGGGGGACAACACCTCGAAAGGGGTGCTAATACCGCGTACGTCCACTTCGGTGGGGAAAGGCGGCTTCGGCTGTCACCGGAAGATGAGCCCGCGGCCCATCAGCTTGTTGGCAGGGTAAAAGCCTACCAAGGCTACGACGGG
>F0OV55004JF3UN
ATCAGACACGAGAGTTTGATCCTGGCTCAGGACGAACGCTGGCGGCGTGCTTAACACATGCAAGTCGAGCGGAAAGGCCCTTCGGGGTACTCGAGCGGCGAACGGGTGAGTAACACGTGAGCAACCTGCCCCTGACTCTGGGATAAGCCCGGGAAACTGGGTCTAATACCGGATATGACCGCCCCTGGCATCGGGTGGTGGTGGAAAGTTTTTCGGTTAGGGATGGGCTCGCGGCCTATCAGCTTGTTGGTGGGGTAGTGGCCTACCAAGGCGACGACGGGG
>F0OV55004JCAZS
ATCAGACACGAGAGTTTGATCCTGGCTCAGGATGAACGCTGGCGGCGTGCCTAACACATGCAAGTCGAGCGAGATCTTTCGGAACAAAACTTCGGTCTAGTGAAGGAAGTGAAAGCGGCGGACGGGTGAGTAACGCGTAGGCAACCTGCCCCATACAGAGGGATAGCCTCGGGAAACCGGGATTAAAACCTCATAACGCGACCTGGTCACATGGCCGGATCGCCAAAGATTTATCGGTATGGGATGGGCCTGCGTCTGATTAG
>F0OV55004I2YEI
ATCAGACACGAGAGTTTGATCCTGGCTCAGAACGAACGCTGGCGGCGTGCTTAACACATGCAAGTCGAACGTGAAAGGGACTTCGGTCCTGAGTAAAGTGGCGCACGGGTGAGTAACACGTGGATAATCTACCCGATGGACCGGGATAACACTTCGAAAGGGGTGCTAATACCGGATAAGCCCACAGGCTCTTTGGAGTTTGCGGGAAAAGGTGGGGACCTTCGGGCCTACTGTCATTGGATGAGTCCGCGGCCCATTAGCTAGTTGGTAGGGTAATCGG
>F0OV55004H875P
ATCAGACACGAGAGTTTGATCCTGGCTCAGGACGAACGCTGGCGGCGTGGATTAGGCATGCAAGTCGAACGGTAAACATTCCTTCGGGGATGTTGAGAGTGGCGAACGGGTGAGTAACGCGTAGGTGATCTACCTTCAGGTGGGGGACAACCCAGGGAAACTTGGGCTAATACCGCATGAGTCCGCAAGGACAAAGCCGGCCTCTATTTATAAGCTGGTGCCTGGAGCTGAGCCTGCGTCTGATTAGCTAGTTGGTGGGGTAACCGG
>F0OV55004JRRF1
ATCAGACACGAGAGTTTGATCCTGGCTCAGAGCGAACGCTGGCGGCATGCTTAACACATGCAAGTCGAACGGGCAGGGCAACCTGCTAGTGGCGGACGGGTGAGTAACACGTAGGAATCTATCCTTGGGTGGGGGACAACCGTGGGAAACTACGGCTAATACCGCATGATCCCTGAGGGGCAAAGGCGAAAGTCGCCTGAGGAGGAGCCTGCGTCTGATTAGCTTGTTGGTGGGGTAAAGGCCTACCAAGGCGACG
>F0OV55004H76Y2
ATCAGACACGAGAGTTTGATCCTGGCTCAGATTGAACGCTGGCGGAATGCTTTACACATGCAAGTCGGGCGGCAGCATGGACTTCGGTCTGATGGCGAGCGGCGAACGGGTGAGTAATGCATCGGAACGTACCCAGTCGTGGGGGATAACTACGCGAAAGCGTAGCTAATACCGCATACGTCCTACGGGAGAAAGCAGGGGATCGCAAGACCTTGCGCGATTGGAGCGGCCGATGTCTGATTAG
>F0OV55004I2V1D
ATCAGACACGAGAGTTTGATCCTGGCTCAGGACGAACGCTGGCGGCGTGCCTAATACATGCAAGTCGAGCGGGGTTTTCTGCGTGAGGCCTTCGGGCGGATCGCAGGGAGCCCAGCGGCGAACGGGTGCGTAACACGTGGGCAACCTGCCCCGAGGACCGGGATAACTCCGGGAAACCGGAGCTAATACCGGATAGGACGGCGGACCGCATGGTCCGCCGTGGAAAGGCGGCGCAAGCTGCCACCTCGGGATGGGCCCGCGGCCCATTAG
>F0OV55004JT6T1
ATCAGACACGAGAGTTTGATCCTGGCTCAGAACGAACGCTGGCGGCATGCCTAACACATGCAAGTCGAACGAACCCTTCGGGGTGAGTGGCGCACGGGTGCGTAACGCGTGGGAACCTGCCCTTAGGTTTGGAATAACAGTGAGAAATCGCTGCTAATACCAAATAATGTCTTCGGACCAAAGATTTATCGCCTTTGGATGGGCCCGCGTTGGATTAGCTTGTTGGTGAGGTAATGGCTCACCAAGGCGACGATCCATAG
>F0OV55004IPCYX
ATCAGACACGAGAGTTTGATCCTGGCTCAGGACGAACGCTGGCGGCGTGCCTAATACATGCAAGTCGAGCGGACCGAAGGGGGCTTGCTCCTTTAGGTTAGCGGCGGACGGGTGAGTAACACGTGGGCAACCTGCCTGTAAGACCGGGATAACTCCGGGAAACCGGGGCTAATACCGGATAAGACCGAAGATCGCATGATCTTCGGGTGAAAGGCGGCGTTCGCTGTCACTTACAGATGGGCCCGCGGCGCATTAGCTAGTTGGTGGGGTAACGG
>F0OV55004IHAQB
ATCAGACACGAGAGTTTGATCCTGGCTCAGGACGAACGCTGGCGGCGTGCCTAATACATGCAAGTCGAGCGGACCGAAGGGAGCTTGCTCCTTTAGGTTAGCGGCGGACGGGTGAGTAACACGTGGGCAACCTGCCCTGCAGACTGGGATAACTTCGGGAAACCGGAGCTAATACCGGATAACACCGAAAACCGCATGGTTTTCGGTTGAAAGGCGGCTTTTAGCTGTCACTGCAGGATGGGCCCGCGGCGCATTAGCTAGTTGGTGAGG
>F0OV55004IQJOX
ATCAGACACGAGAGTTTGATCCTGGCTCAGATTGAACGCTGGCGGCATGCTTAACACATGCAAGTCGAACGGTAACAGGCCTTCGGGCGCTGACGAGTGGCGGACGGGTGAGTAATACATGGGAATCTGCCCTTAGGTGGGGGATAACGTTGGGAAACTAACGCTAATACCGCATAACCTCTTTGGAGCAAAGCGTGGGATCTTCGGACCACGTGCCAAAGGATGAGCCCATGTCTGATTAGCTAGTTGGTGAGGTAACGG
>F0OV55004JRVF0
ATCAGACACGAGAGTTTGATCCTGGCTCAGGACGAACGCTGGCGGCGTGCTTAACACATGCAAGTCTAGGCAGAACGTGCTTTCGGGCATTAGTAAACTGGCGAACGGGTGAGTAACGCGTGGGTAATTTGCCTTCGAGAGGGGTATAGCCACTGGAAACGGTGATTAATACCGCATAAAGTCTCGAAACACAAGTTTCGGGATGAAAGTTGGGGATCTTCGGACCCAACGCTTGAAGATAGGCCCGCGTCTGATTAGCTAGTTGGTAAGGTAA
>F0OV55004JAY0B
ATCAGACACGAGAGTTTGATCCTGGCTCAGGACGAACGCTGGCGGCGTGCCTAATACATGCAAGTCGAGCGCGTGAAGCTTACCGAAGCCTTCGGGCGGACGTAAGTGGAACGAGCGGCGAACGGGTGAGTAACACGTGGGCAACCTGCCTGTAAGACCGGGATAACTTCGGGAAACCGGAGCTAATACCGGATAGGATTTCACCTCGCATGAGGTGAAATGGAAAGGTGGCTTCGGCTACCACTTACAGATGGGCCCGCGGCGCATTAG
>F0OV55004JC6FZ
ATCAGACACGAGAGTTTGATCCTGGCTCAGGATGAACGCTGGCGGCGTGCCTAACACATGCAAGTCGAGCGGAGTTGATGAGAAGCTTGCTTCAATTCAACTTAGCGGCGGACGGGTGAGTAACGCGTGGGCAACCTGCCTTACAGAGGGGGATAACAGTGCGAAAGCACTGCTAATACCGCATAACATTCAACTGTCGCATGACGGATGAATCAAAGGAGCAAT
>F0OV55004IAYO1
ATCAGACACGAGAGTTTGATCCTGGCTCAGGACGAACGCTGGCGGCGTGCCTAATACATGCAAGTCGAGCGGACCGAAGGGAGCTTGCTCCTTTAGGTTAGCGGCGGACGGGTGAGTAACACGTGGGCAACCTGCCCTGCAGACTGGGATAACTTCGGGAAACCGGAGCTAATACCGGATAACACCGAAAACCGCATGGTTTTCGGTTGAAGGGCGGCTTTTAGCTGTCACTGCAGGATGGGCCCGCGGCGCATTAGCTAGTTGGTGAGG
>F0OV55004IJZY7
ATCAGACACGAGAGTTTGATCCTGGCTCAGATTGAACGCTGGCGGCAGGCCTAACACATGCAAGTCGAACGCACGTAGCAATACGTGAGTGGCGCACGGGTGAGTAACACGTGGGAATCAACCCAGAGGTTCGGAATAACCGCGGGAAACTGCGGCTAATACCGGATATCCCCCTACGGGGGAAAGATTTAACGCCTTTGGACGAGCCCGCGTCCGATTAGCTAGTTGGTGAGGTAATGGCTCACCAAGGCTACGATCGGTAGCTGGT
>F0OV55004I82KJ
ATCAGACACGAGAGTTTGATCCTGGCTCAGATTGAACGCTGGCGGAATGCTTTACACATGCAAGTCGGGCGGCAGCATGGACTTCGGTCTGATGGCGAGCGGCGAACGGGTGAGTAATGCATCGGAACGTACCCAGTCGTGGGGGATAACTACGCGAAAGCGTAGCTAATACCGCATACGTCCTACGGGAGAAAGCAGGGGATCGCAAGACCTTGCGCGATTGGAGCGGCCGATGTCTGATTAG
>F0OV55004JTYE5
ATCAGACACGAGAGTTTGATCCTGGCTCAGGACGAACGCTGGCGGCGTGCCTAATACATGCAAGTCGAGCGGGGCTTTCTGCGTGAGGCCTTCGGGCGGATCGCAGGGAGCCCAGCGGCGAACGGGTGCGTAACACGTGGGCAACCTGCCCCGAGGACCGGGATAACTCCGGGAAACCGGAGCTAATACCGGATAGGACGGCGGACCGCATGGTCCGCCGTGGAAAGGCGGCGCAAGCTGCCACCTCGGGATGGGCCCGCGGCCCATTAG
>F0OV55004H5QQA
ATCAGACACGAGAGTTTGATCCTGGCTCAGGACGAACGCTGGCGGCGTGCCTAATACATGCAAGTCGAGCGGGGCTGTCTGCGTGAGGCCTTCGGGCGGATCGCAGGGAGCCCAGCGGCGAACGGGTGCGTAACACGTGGGCAACCTGCCCCGAGGACCGGGATAACTCCGGGAAACCGGAGCTAATACCGGATAGGACGGCGGACCGCATGGTCCGCCGTGGAAAGGCGGCGCGAGCTGCCACCTCGGGATGGGCCCGCGGCCCATTAG
>F0OV55004JOR1M
ATCAGACACGAGAGTTTGATCCTGGCTCAGAATGAACGCTGGCGGCGTGCCTAACACATGCAAGTCGTACGAGAAAGGGGCTTCGGCCCTGAGTAGAGTGGCGCACGGGTGAGTAACGCGTGGGTAATCTACCCTTGGATTTGGGATAACTCCGCGAAAGTGGAGCTAATACCGGATAGTCTGGCTTTAAATAAGAAGTCGGTAAAGGATGCCTCTGCATATGCATTCGTCCGAGGATGAGCCCGCGTCTCATTAG
>F0OV55004I6AY6
ATCAGACACGAGAGTTTGATCCTGGCTCAGAATGAACGCTGGCGGTAGGCTTAACACATGCAAGTCGGACGGAAACGATAGATTAGCTTGCTATTCCAGGCGTCGAGTGGCGGACGGGTGAGTAACGCGTGGGAATCTACCCTATAGTTGGGGACAACATATGGAGACGTATGCTAATACCGAATATGCTCTACGGAGTAAAGGAGCCCTCTTCTTGAAAGGTTTCGCTATAGGATGAGCCCGCGTAACATTAG
>F0OV55004I1J7D
ATCAGACACGAGAGTTTGATCCTGGCTCAGGACAAACGCTGGCGGCGTGCCTAACACATGCAAGTCTCACGGGAAAGTCTCCTTCGGGAGACAAGTACAGTGGCGAACGGGTGAGTAACGCGTGGGAATCTACCCAGTAGTGGGGGATAACCCTTCGAAAGGAGGGCTAATACCGCATAAGTCCTACGGGGTAAAGATGGCCTCTTTACAATGCTATCGCTTCTGGATGAGCCCGCGTCCTATTAGCTAGTTGGTGAGGTAATGGCTT
>F0OV55004JPAXA
ATCAGACACGAGAGTTTGATCCTGGCTCAGAACGAACGCTGGTGGCGTGCCTAACACATGCAAGTCGTACGTGAAATCTTCCTTCGGGTTGAGAGTAAAGTGGCGCACGGGTGAGTAACGCGTGGGTAATCTACCCATGGGTTCGGGATAACCGGCCGAAAGGCTGGCTAATACCGGATAATGTCACCGTACACAAGTCCGGTGACCAAAGGGGGCGTAAGCTTCCGCCGATGGATGAGCCCGCGTACCATTAGCTAGTTGGTAGGGTGATGG
>F0OV55004IWLZ8
ATCAGACACGAGAGTTTGATCCTGGCTCAGATTGAACGCTGGCGGCAGGCCTTAACACATGCAAGTCGAGCGGTAACAGATCCAGCTTGCTGGATGCTGACGAGCGGCGGACGGGTGAGTAATGCATAGGAA
>F0OV55004IT6BC
ATCAGACACGAGAGTTTGATCCTGGCTCAGGATGAACGCTGGCGGCATGCCTAATACATGCAAGTCGAACGAACTAGTTTACTAGTTAGTGGCGAACGGGTGAGTAACACGTAGATAACCAACCCTTAAGACGAGGATAACCCGGGGAAACCTGGACTAATACTGGATAGGAGCTATTTTCAAAAGAGGATAGTTTTAAAGGTGCCCTAAG
>F0OV55004IT1LW
ATCAGACACGAGAGTTTGATCCTGGCTCAGATTGAACGCTGGCGGCAGGCCTAACACATGCAAGTCGAGCGGAAACGAGTTATCTGAACCTTCGGGGAACGATAACGGCGTCGAGCGGCGGACGGGTGAGTAATGCCTAGGAAATTGCCCTGATGTGGGGGATAACCATTGGAAACGATGGCTAATACCGCATGATGCCTACGGGCCAAAGAGGGGGACCTTCGGGCCTCTCGCGTCAGGATATGCCTAGGTGGGATTAG
>F0OV55004H47PK
ATCAGACACGAGAGTTTGATCCTGGCTCAGGACGAACGCTGGCGGCGTGCCTAATACATGCAAGTCGAACGGAGGTCGCCATGCGGATCTCTTCGGAGAGAAGCGTGGCCATACCTCAGTGGCGAACGGGTGAGTAACACGTGGGTAACCTGCCCGTAAGTCGGGGATAACTGCGGGAAACCGCAGCTAATACCGGATAAGTCGGGAGGTTCGCATGAACCTTTCGGTAAAGGAGCTACGGTTCCGCTTACAGATGGGCCCGCGGCGCA
>F0OV55004JGH2M
ATCAGACACGAGAGTTTGATCCTGGCTCAGGATGAACGCTAGCGGCAGGCTTAATACATGCAAGTCGTGGGGCAGCAGGTCTGTAGCAATACAGATGCTGGCGACCGGCAAACGGGTGCGGAACACGTACACAACCTTCCTTTAAGTGGGGGATAGCCCAGGGAAACTTGGATTAATACCCCGTAATATATAGAAGTGGCATCGCTTTTATATTATAGCAGCAATGCGCTTGAAGATGGGTGTGCGG
>F0OV55004IK2LB
ATCAGACACGAGAGTTTGATCCTGGCTCAGAACGAACGCTGGCGGCAGGCTTAACACATGCAAGTCGAACGCATCCTTCGGGGTGAGTGGCAGACGGGTGAGTAACGCGTGGGAACGTGCCCTTCAGTTCGGAATAACCCAGGGAAACTTGGGCTAATACCGGATACGTGCGAGAGCAGAAAGATTTATCGCTGAAGGATCGGCCCGCGTCTGATTAGCTAGTTGGTGGGGTAATGGCCCACCAAGGCGACGATCAGTAG
>F0OV55004IMAI4
ATCAGACACGAGAGTTTGATCCTGGCTCAGAATGAACGCTGGCGGCGTGCCTAACACATGCAAGTCGGATGTGCCGCAAGGTGCATGGCAGACGGGTGAGTAACGCGTGGGGAATCTACCTTTTTGTGGGGAATAACGTTCCGAAAGGAATGGTAATACCGCATGTGATCACAGTTTGGGATAGCTGTGATGAAAGCTGGGGACCGCAAGGCCTAGCGCAAGAAGAGGATCCTGCGTCTGATTAG
>F0OV55004INRL6
ATCAGACACGAGAGTTTGATCCTGGCTCAGGATGAACGCTGGCGGCGTGCCTAATACATGCAAGTCGAACGCACCATTTCGGTGGTGAGTGGCGAACGGGTGAGTAACACGTAGATAACCTGCCCTTAAGACGAGGATAACCATTGGAAACGATGGCTAAGACTGGATAGGAATATTAGAGGCATCTCTGATATTTTAAAAGACCTAGCAATAGGTATGCTTAAGGAGGGGTCTGCGGCGCATTAGTTAGTTGGTGGGG
>F0OV55004IF0X6
ATCAGACACGAGAGTTTGATCCTGGCTCAGAACGAACGCTGGCGGCGTGCTTAACACATGCAAGTCGAACGTGAAAGGGACTTCGGTCCTGAGTAAAGTGGCGCACGGGTGAGTAACACGTGGATAATCTACCCGATGGACCGGGATAACACTTCGAAAGGGGTGCTAATACCGGATAAGCCCACAGGCTCTTTGGAGTTTGCGGGAAAAGGTGGGGACCTTCGGGCCTGCCGTCATTGGATGAGTCCGCGGCCCATTAGCTAGTTGGTAGGGT
>F0OV55004IVBAW
ATCAGACACGAGAGTTTGATCCTGGCTCAGGATGAACGCTGGCGGCGTGCTTAACACATGCAAGTCTAGGAAAGGCTTCGAGCTTGCTTGAGGCTGAAACTGGCGAACGGGTGAGTAACACGTAGATAACCTACCCATTGGCGGGGGATAACGTCGAGAAATTGACACTAATACCGCATAAGATCCCGGGATGATTTTCCGGGATGAAAGGGGGCTTCGGCTTCCACCGATGGATGGGTCTGCGTCTGATTAGCTTGTTGG
>F0OV55004IZZN2
ATCAGACACGAGAGTTTGATCCTGGCTCAGGACGAACGCTGGCGGCGTGCCTAATACATGCAAGTCGAGCGGGGCTGTCTGCGTGAGGCCTTCGGGCGGATCGCAGGGGGCCCAGCGGCGAACGGGTGCGTAACACGTGGGCAACCTGCCCCGAGGACCGGGATAACTCCGGGAAACCGGAGCTAATACCGGATAGGACGGCGGACCGCATGGTCCGCCGTGGAAAGGCGGCGCGAGCTGCCACCTCGGGATGGGCCCGCGGCCCATTAG
>F0OV55004ITQLN
ATCAGACACGAGAGTTTGATCCTGGCTCAGGATGAACGCTAGCGGCGCGCTTAATGCATGCAAGTCGAGCGATGAGGCTCCTTCGGGAGTACATCAGCGGCAGACGGGTGAGTAACACGTGGGTGACCTACCCCAGAGACGGGAATAACGGATGGAAACATGCGCTAAAACCCGATGGCCTTCGAGGGTCGAAGCTTGAAGGAAACTACGGTGCTCTGGGAGGGGCCTGCGGCCCATCAGCTAGTTGGTGAGG
>F0OV55004IO0PG
ATCAGACACGAGAGTTTGATCCTGGCTCAGAGTGAACGCTGGCGGCGTGCTTAACACATGCAAGTCGAACGATGAAGTCTTTGCTTGCAAAGACGGATTAGTGGCGCACGGGTGAGTAACGCGTGGACAATCTGCCCTAGAGTTAGGAATAACCCACCGAAAGGTGGGCTAATACCCAATAATGCTATACTTCTTCGGGAGTATAGCCAAAGATGGCCTCTGTTTACAAGCTATCGCTCAAGGATGAGTTCG
>F0OV55004JSKQ7
ATCAGACACGAGAGTTTGATCCTGGCTCAGGACGAACGCTGGCGGCGTGCCTAACACATGCAAGTCGAGCGGGGGTTGCTTAAGTAGGTTTCTACGAGAGTGGCCCTAGCGGCGGACGGGTGAGTAACGCGTGAGCAACCAACCTTGTACTGGGGGATAACAGCTGGAAACAGCTGCTAATACCGCATAAGACTACGGCACCGCATGGTGCTGTAGTAAAAGGCGCCTTAAGGCGTCGGTACAAGACGGGCTCGCGTCCCATTAG
>F0OV55004JD720
ATCAGACACGAGAGTTTGATCCTGGCTCAGGATGAACGCTGGCGGCGTGCCTAATACATGCAAGTCGAACGAAAATCATCTGCAAAGATGAGGAAAGTGGCGCACGGGTGAGTAACACGTGGATAATCTACCCGGTGATCTGGGATAACATTCCGAAAGGAGTGCTAATACCGGATAAGCCCACGGGCTCTTCGGAGCTTGCGGGAAAAGGTGGGGACCTTCGGGCCTACTGTCATTGGATGAGTCCGCGGCCCATTAG
>F0OV55004H4ON9
ATCAGACACGAGAGTTTGATCCTGGCTCAGGACGAACGCTGGCGGCGTGCTTAATACATGCAAGTCACGGAGGGTAGCAATACCAACCGGCGAACGGGTGCGTAACACGTGAGCGACCTACCTCGTGGCGGGGGATAGCCGGCCCAACGGCCGGGTAATACCGCATACGATCTTTTCGGGGCATCCCGAGGGGAGGAAACCTCCGGGGCCATGAGAGGGGCTCGCGGCCTATCAGCTAGTTGGCGGGGTAACGGCCCACCAAGGCGGTGGCGGGTAGCTGGT
>F0OV55004JTEAH
ATCAGACACGAGAGTTTGATCCTGGCTCAGGATAAACGCTGGCGGCATGCCTAATACATGCAAGTCGAACGGACTAGTTTACTAGTCAGTGGCGAACGGGTGAGTAACACGTAAGGAGCCAACCCTTGACACGAGGATAACTCCGGGAAACTGGAGCTAATACTGGATAGGATATAGATACAGAAGTATTTATATTTAAAGGCGCTTTCGGGCGGTGGTGAAGGATGGTCTTGCGTCGCATTAGATAGTTGGTGAGGGTAACG
>F0OV55004IZOJ7
ATCAGACACGAGAGTTTGATCCTGGCTCAGGACGAACGCTGGCGGCGTGGATTAGGCATGCAAGTCGAACGGTAAACATTCCTTCGGGGATGTTGAGAGTGGCGAACGGGTGAGTAACGCGTAGGTGATCTACCTTCAGGTGGGGGACAACCCAGGGAAACTTGGGCTAATACCGCATGAGTCCGCAAGGACAAAGCCGGCCTCTATTTATAAGCTGGTGCCTGGAGCTGAGCCTGCGTCTGATTAGCTAGTTGGTGGGGTAACGG
>F0OV55004IWO4C
ATCAGACACGAGAGTTTGATCCTGGCTCAGAACGAACGCTGGCGGCGTGCTTAACACATGCAAGTCGTACGAGAAAGTTTCCTTCGGGAGATGAGTAGAGTGGCGCACGGGTGAGTAACACGTGGATAATCTGCCCAATGGACCGGGATAACACTTCGAAAGGGGTGCTAATACCGGATAAGCCCACAGGCTCTTCGGAGCTTGCGGGAAAAGGTGGGGACCTTCGGGCCTGCCGTCATTGGATGAGTCCGCGGCCCATTAG
>F0OV55004I7WMY
ATCAGACACGAGAGTTTGATCCTGGCTCAGGATGAACGCTGGCGGCGTGCCTAACACATGCAAGTCGAACGGGATTTATCCTTCGGGGTAATGAGAGTGGCGCACGGGTGAGTAACGCGTATGCAACCTACCTGTAACTGGGGAATAGCTCCCTGAAAGGGGAATTAACACCGCATAAGACCACACTTTCGCATGGAAGAGTGGTAAAATATTCATAGGTTACAGATGGGCATGCGTGACATTAGTTTGTTGGTGAGG
>F0OV55004JB3PV
ATCAGACACGAGAGTTTGATCCTGGCTCAGGATGAACGCTAGCGGCAGGCTTAACACATGCAAGTCGAGGGGTAACAGGGTAGCAATATCGCTGACGACCGGCGCACGGGTGAGTAACGCGTATGCAACCTTCCTTTAACTGGGGGATAGCCCGGAGAAATTCGGATTAATACCCCATAACATTGCGGAGAGGCATCTTTCTGCAATTAAAGCTCCGGCGATTAAAGATGGGCATGCGTGCCATTAGCTAGTTGG
>F0OV55004IL9IT
ATCAGACACGAGAGTTTGATCCTGGCTCAGAATCAACGCTGGCGGCGTGCCTAACACATGCAAGTCTACTCAGCAATGGGTGGCGAACGGGTGAGTAACGCGTAGATAATCTGCCCTTTAATCACGGATAACCTAGTGAAAACTGGACTAATACGGGATATTATCACTGATCGGCATCGATGGTGATGAAAGACTACGGGTCGTTAAAGGATGAGTCTGCGTATCATTAGCTAGTTGGCGGGGTAACGG
>F0OV55004I638M
ATCAGACACGAGAGTTTGATCCTGGCTCAGGACGAACGCTGGCGGCGTGGATTAGGCATGCAAGTCGAACGGTGAATTCTCCTTCGGGAGAAGGATCAGTGGCGAAAGGGTGAGTAACACGTGAGCAACCTGCCCCCGAGTTCGGGATAGCCCCGGGAAACTGGGAATAATACCGGATGTTGTTGCACCTCGCATGTGGTGCGTACCAAAGAGGAATTGCTCGGGGATGGGCTCGCGTCCCATTAGCTAGTTGGTGAGGTAACGG
>F0OV55004IRTN4
ATCAGACACGAGAGTTTGATCCTGGCTCAGGAATGAACGCTGGCGGTAGGCTTAACACATGCAAGTCGGACGGAAACGATAGATTAGCTTGCTATTCTAGGCGTCGAGTGGCGGACGGGTGAGTAACGCGTGGGAATCTACCCTATAGTTGGGGACAACATATGGAAACGTATGCTAATACCGAATATTGCTCTACGGAGTAAAGGAGCCCTCTTCTTGGAAAGGTTTCGCTATAGGATGAGCCCGCGTAGGATTAGCTAGTTGG
>F0OV55004JDGQA
ATCAGACACGAGAGTTTGATCCTGGCTCAGAACGAACGCTGGCGGCAGGCTTAACGCATGCAAGTCGAACGCACTCTTCGGAGTGAGTGGCAGACGGGTGAGTAACGCGTGGGAACCTACCTAGTGGTGCGGAATAGCCTCGGGAAACTGGGAATAATACCGCATACGCCCTTCGGGGAAGATTATCACCATTAGATGGCCCGCGTTAGATTAGCTAGTTGGTGGGGTAAGTAGCCTACCAAGGCGACGATCTATAGCTGGT
>F0OV55004JKBHP
ATCAGACACGAGAGTTTGATCCTGGCTCAGAACGAACGCTGGCGGCGTGCTTAACACATGCAAGTCGAACGTGAAAGGGACTTCGGTCCCGAGTAAAGTGGCGCACGGGTGAGTAACACGTGGATAATCTACCCGATGGACCGGGATAACACTTCGAAAGGGGTGCTAATACCGGATAAGCCCACAGGCTCCCTGGAGCTTGCGGGAAAAGGTGGGGACCTTCGGGCCTACTGTCATCGGATGAGTCCGCGGCCCATTAGCTAGTTGGTAGGGTAATGG
>F0OV55004I76JC
ATCAGACACGAGAGTTTGATCCTGGCTCAGGACGAACGCTGGCGGCGTGCTTAACACATGCAAGTCAAGGAGAAAGGTCTGCTTCGGTGGACCGAGTACACTGGCGGATGGGTGAGTAACACGTAGGCAACCTACCTCTGGATTGGGGATAACACTGCTAACGCGGTGCTAATACCGAATAAAGCGATTGGATCGCATGGTTTGATCGTTAAAGTTGGCATTTGCTAACGACTGGAGATGGGCCTGCGTCCCA
>F0OV55004IGCJL
ATCAGACACGAGAGTTTGATCCTGGCTCAGGACGAACGCTGGCGGCGTGCCTAACACATGCAAGTCTACTCAGCAATGGGTGGCGAACGGGTGAGTAACGCGTAGACAATCTGCCCTTTAATCACGGATAACCTAGTGAAAACTGGACTAAAACGGGATGTGGTCGCGATATGGCATCATATGCGATCAAAGACGTAGTCGTTAAAGGAGGAGTCTGCGTAACATTAGCTAGTTGGTAAGGTAACGGCTTACCAAGGCG
>F0OV55004IZBOL
ATCAGACACGAGAGTTTGATCCTGGCTCAGAATGAACGCTGGCGGTAGGCTTAACACATGCAAGTCGGACGGAAACGATAGATTAGCTTGCTATTCTAGGCGTCGAGTGGCGGACGGGTGAGTAACGCGTGGGAATCTACCCTATAGTTGGGGACAACATATGGAAACGTATGCTAATACCGAATATGCTCTACGGAGTAAAGGAGCCCTCTTCTTGAAAGGTTTCGCTATAGGATGAGCCCGCGTAGGATTAGCTAGTTGG
>F0OV55004IXAUM
ATCAGACACGAGAGTTTGATCCTGGCTCAGGATGAACGCTGGCGGCGTGCCTAACACATGCAAGTGGAGCGACGAACCCGGACTTGTCCGGGGGCAAAGCCGCGAACGGGTGAGTAACACGTGGATTATCTGCCCCAATGACCGGGACAACTCGAGGAAACTCGAGCTAATACCGGATGTGCTCTTCGGAGGAAAGGAAGCTTCGGCCTCCGCATTGGGATGAGTCCGCGGCGCATTAGCTAGTTGGTGGGGTAAAGGCCTACCAAGG
>F0OV55004I2Q73
ATCAGACACGAGAGTTTGATCCTGGCTCAGATTGAACGCTGGCGGAATGCTTTACACATGCAAGTCGGGCGGCAGCATGGACTTCGGTCTGATGGCGAGCGGCGAACGGGTGAGTAATGCATCGGAACGTACCCAGTCGTGGGGGATAACTACGCGAAAGCGTAGCTAATACCGCATACGTCCTACGGGAGAAAGCAGGGGATCGCAAGACCTTGCGCGATTGGAGCGGCCGATGTCTGATTAG
>F0OV55004JCAXT
ATCAGACACGAGAGTTTGATCCTGGCTCAGGATGAACGCTAGCGGGAGGCCTAACACATGCAAGTCGAACGGGATTGAGAGCTTGCTCTCATGAGAGTGGCGCACGGGTGAGTAACGCGTATGCAACCTGCCCTTGACAGGGGGATAGCCCGGAGAAATCCGGATTAATACCCCATGGTATTTAAGTTCCGCATGGGATTTAAATTAAAGATTTATCGGTCAGGGATGGGCATGCGTGACATTAGCTAGTTGGG
>F0OV55004JNF7U
ATCAGACACGAGAGTTTGATCCTGGCTCAGGACGAACGCTGGCGGCGTGCCTAACACATGCAAGTCGAGCGGGGTAAATTGAGTGGTTTTCCACGAGATTTACCCAGCGGCGGACGGGTGAGTAACACGTAGGCAACCTACCCACCACACGGGGATAGCCCTGGGAAACCGGGGGTAATACCCGATACCTTTACTGGTCGCATGGCTGGTAAAGAAAGCGATTTAGCGGTGGTGGATGGGCCTGCGGCCCATCAGCTAGTTGGCGGGGTAACGGCCCACCAAGGCG
>F0OV55004JMCAU
ATCAGACACGAGAGTTTGATCCTGGCTCAGATTGAACGCTGGCGGCATGCTTAACACATGCAAGTCGAACGGCAGCGGGACCTAGCTTGCTAGGTTGCCGGCGAGTGGCGGACGGGTGAGTAATGCATAGGAATCTGCCCGGTAGTGGGGGATAACGTGGGGAAACTCACGCTAATACCGCATACGACCTACGGGTGAAAGAGGGGGATCTTCGGACCTCTTGCTATCGGATGAGCCTATGTCCTATCAG
>F0OV55004H9NRA
ATCAGACACGAGAGTTTGATCCTGGCTCAGGATGAACGCTGGCGGCGTGCCTAATACATGCAAGTCGAACGCACTAGTTTACTAGTGAGTGGCGAACGGGTGAGTAACACGTAGGTAACCTGCCCTCAAGACGAGGATAACCGTTGGAAACGATGGCTAAGACTGGATAGGAACAGAAGAGGCATCTCTTGTGTTTTAAAAGACCTAGCAATAGGTATGCTTGAGGAGGGGCCTGCGGCGCATTAGTTAGTTGGCGGGGTG
>F0OV55004H276H
ATCAGACACGAGAGTTTGATCCTGGCTCAGAACGAACGCTGGCGGCATGCCTAACGCATGCAAGTCGAACGAGACTTCGGTCTAGTGGCGGACGGGTGAGTAACGCGTAGGAACCTGCCTTGTAGTGGGGAATAACAGCTGGAAACGGCTGCTAATACCGCATACGCCCTTCGGGGAAGATTTATCGCTATGAGAGGGTCCTGCGTTCGATTAGCTTGTTGGTGAGGTAACGGCTCACCAAGGCTACGATCGATAG
>F0OV55004I5JPT
ATCAGACACGAGAGTTTGATCCTGGCTCAGAACGAACGCTGGCGGCAGGCCTAACACATGCAAGTCGAGCGAGATCTTCGGATCTAGCGGCGGACGGGTGAGTAACGCGTGGGAACGTACCCTCTTCTGCGGGATAGCCACTGGAAACGGTGAGTAATACCGCATACGCCCTTCGGGGAAGATTTATCGGAGGAGGATCGGCCCGCGTTGGATTAGGTAGTTGGTGGGTAAGTGGCCTACCAAGCCTACGATCCATAGCTGGTTTTAGAGG
>F0OV55004IT7DL
ATCAGACACGAGAGTTTGATCCTGGCTCAGGACGAACGCTGGCGGCGTGCTCAACACATGCAAGTCGAACGGAAAGGCCCTTCGGGGTACTCGAGTGGCGAACGGGTGAGTAACACGTGGGTGATCTGCCCTGCACTTCGGGATAAGCCTGGGAAACTGGGTCTAATACCGGATATGACCATGGGATGCATGTTCTGTGGTGGAAAGCTTTTGCGGTGTGGGATGGGCCCGCGGCCTATCAGCTTGTTGGTGGGGTTAAGG
>F0OV55004JQ95H
ATCAGACACGAGAGTTTGATCCTGGCTCAGGATGAACGCTAGCGGCAGGCCTAGTACATGCAAGTCGAACGGTAAGGACCCGCTTGCGGGTCACACGAGTGGCGTACGGGTGCGTAACGCGTATGCAACCTACCTTCAACTGGAGCATAGCCCCGAGAAATCGGGATTAATACTCCATAACATCCAGCTTTCGCATGTTAGCTGGATTAAAGTCCCGACGGTTGAAGATGGGCATGCGTGACATTAGTTAGTTGG
>F0OV55004JGKZD
ATCAGACACGAGAGTTTGATCCTGGCTCAGATTGAGCGCTGGCGGCATGCTTAACACATGCAAGTCGAACGGTAACAGGCCCTTCGGGGTGCTGACGAGTGGCGGACGGGTGAGTAACGCGTGGGAACCTGCCCAATAGTGGGGGATAGCCCGGGGAAACCCGGATTAATACCGCATACGCCCTGCGGGGGAAAGTGGGGGATCTTCGGACCTCACGCTACTGGATGGGCCCGCGTCCGATTAGCTAGTTGGTAGGGTAAAGGCCTACCAAGGCGACGA
>F0OV55004JK1VS
ATCAGACACGAGAGTTTGATCCTGGCTCAGGATGAACGCTAGCGACAGGCCTAACACATGCAAGTCGAGGGGCAGCACGTCTTCGGATGGTGGCGACCGGCGCACGGGTGAGTAACGCGTATGTAACCTGCCTACAACAGGGGGATAGCTCGCTGAAAAGCGAATTAAGACCGCATAAGACCACGCTTTCGCATGTTAGCGTGGTAAAATATTTATAGGTTGTAGATGGGCATGCGTGACATTAG
>F0OV55004JC5OA
ATCAGACACGAGAGTTTGATCCTGGCTCAGATTGAACGCTGGCGGCATGCTTTACACATGCAAGTCGAACGGCAGCACGGGAGCTTGCTCCTGGTGGCGAGTGGCGAACGGGTGAGTAATGCATCGGAACGTGCCCATTAGTGGGGGATAGCCCGGCGAAAGCCGGATTAATACCGCATACGCCCTTTGGGGGAAAGCGGGGGATCTTCGGACCTCGCGCTATTGGAGCGGCCGACGTCGGATTAGCTAGTAGGTGGGGTAACGG
>F0OV55004IO66E
ATCAGACACGAGAGTTTGATCCTGGCTCAGATTGAACGCTGGCGGAATGCTTTACACATGCAAGTCGGGCGGCAGCATGGACTTCGGTCTGATGGCGAGCGGCGAACGGGTGAGTAATGCATCGGAACGTACCCAGTCGTGGGGGATAACTACGCGAAAGCGTAGCTAATACCGCATACGTCCTACGGGAGAAAGCAGGGGATCGCAAGACCTTGCGCGATTGGAGCGGCCGATGTCTGATTAG
>F0OV55004IKVHW
ATCAGACACGAGAGTTTGATCCTGGCTCAGATTGAACGCTGGCGGCATGCCTAACACATGCAAGTCGAACGGTAACAGGCCTTCGGGCGCTGACGAGTGGCGGACGGGTGAGTAATGCATAGGAATCTGCCCTGTAGCGGGGGACAACTTAGGGAAACTTAAGCTAATACCGCATACGACCTACGGGTGAAAGACTTCGGTCACTATAGGATGAGCCTATGTCTGATTAGCTAGTTGGTAGGGTAAAGGCTTACCAAGGCG
>F0OV55004I31TJ
ATCAGACACGAGAGTTTGATCCTGGCTCAGGACGAACGCTGGCGGCGTGCCTAATACATGCAAGTCGAGCGGACCGAAGGGAGCTTGCTCCTTTAGGTTAGCGGCGGACGGGTGAGTAACACGTGGGCAACCTGCCCTGCAGACTGGGATAACTTCGGGAAACCGGAGCTAATACCGGATAACACCGAAAACCGCATGGTTTTCGGTTGAAAGGCGGCTTTTAGCTGTCACTGCAGGATGGGCCCGCGGCGCATTAGCTAGTTGGTGGGGTAACCGG
>F0OV55004JBMJ4
ATCAGACACGAGAGTTTGATCCTGGCTCAGAACGAACGTTGGCGGCGTGCTTAACACATGCAAGTCGAACGAGAAAGATTCCTTCGGGGATCGAGTAAAGTGGCGCACGGGTGAGTAACGCGTAAGTAATCTACCCTTGCATCTGGAATAACTACGGGAAGCTGTAGCTAATACTGGATACGTTCTCCATTCTGCGGGATGGAGAAGAAAGATGACCTCTTCTTGAAAGTTATCGTGCAAGGAGGAGCTTGCGTACCA
>F0OV55004H5WOH
ATCAGACACGAGAGTTTGATCCTGGCTCAGGACGAACGCTGGCGGCGTGGATTAGGCATGCAAGTCGAACGGTAGTACCCCTTCGGGGGTATGAGAGTGGCGAACGGGTGAGTAACGCGTAGGTGATCTACCTTCAGATGGGGGACAACCCAGGGAAACTTGGGCTAATACCGCATGTGGCTGTAAAGCTAAAGCCGGCCTCTATTTATAAGCTGGTGTCTGGAGATGAGCCTGCGTCTGATTAGCTAGTTGGTGGGTAACGG
>F0OV55004JMKPE
ATCAGACACGAGAGTTTGATCCTGGCTCAGATTGAACGCTGGCGGCATGCCTAACACATGCAAGTCGAACGGTAACGCGGGGGCAACCCTGGCGACGAGTGGCGGACGGGTGAGTAACGCGTGGGAATCTACCCATTAGTCGGGGACAACCTGGTGAAAACCAGGCTAATACCGGATGTGGTCTACGGACTAAAGGAGGGGATCTTCGGACCTTCCGCTAATGGATGAGCCCGCGTTAGATTAGCTAGATGGTGGGGTAATGGCCTACCATGG
>F0OV55004H9L1L
ATCAGACACGAGAGTTTGATCCTGGCTCAGGACGAACGCTGGCGGCGTGCCTAACACATGCAAGTCGAACGGAGATATCAATGAAGCTTGCGATTTGATATCTTAGTGGCGGACGGGTGAGTAACGCGTGGGTAATCTGCCCATAAGTGGGGAACAACAGTTGGAAACGACTGCTAATACCGCATACGCTGTCGCAAGACAGGAAAGGTGGCCTCTGAATATGCTGCCGCTTATGG
>F0OV55004IZV4O
ATCAGACACGAGAGTTTGATCCTGGCTCAGGACGAACGCTGGCGGCGTGCTTAACACATGCAAGTCAAGGGGAAAGGTTAATTTCGGTTGACCGAGTATACTGGCGAACGGGTGAGTAACGCGTAGGTAACCTGCCTGAGAGTTTGGGATAACACTGCAAACGTGGTGCTAATACCGGATGAGGCCTGCTATTCGCATGGGTAGTGGGTTAAAGCGGGCGCAAGCCTGTGCTCACAGATGGACCTGCGTCTCATTAG
>F0OV55004JCC8W
ATCAGACACGAGAGTTTGATCCTGGCTCAGGACGAACGCTGGCGGCGTGCCTAACACATGCAAGTCGAGCGGGGATGGGGTGGGCAGGTAACTGTTTAGCCTATCCTAGCGGCGGACGGGTGAGTAACGCGTGAGCAACCAACCTTGTACTGGGGGATAACAGCTGGAAACAGCTGCTAATACCGCATAAGACTACGGCGCCGCATGGTGCTGTAGTAAAAGGCGCCTTAAGGCGTCGGTACAAGACGGGCTCGCGTCCCA
>F0OV55004ISZMP
ATCAGACACGAGAGTTTGATCCTGGCTCAGAACGAACGCTGGCGGCAGGCCTAACACATGCAAGTCGAACGCACCTTTCGGGGTGAGTGGCAGACGGGTGAGTAACACGTGGGAACGCGCCCATCGGTTCGGGATAACCCAGGGAAACTTGGGCTAATACCGGATACGTGCGAGAGCAGAAAGATTAATCGCCGATGGATCGGCCCGCGTCTGATTAGCTGGTTGGTGGGGTAATGGCTCACCAAGGCGACGATCAGTAG
>F0OV55004H4A4Z
ATCAGACACGAGAGTTTGATCCTGGCTCAGGATGAACGCTGGCGGCGTGCCTAATACATGCAAGTCGAACGCACCATTTCGGTGGTGAGTGGCGAACGGGTGAGTAACACGTAGATAACCTGCCCTTAAGACGAGGATAACCATTGGAAACGATGGCTAAGACTGGATAGGAATATTAGAGGCATCTCTGATATTTTAAAAGACCTAGCAATAGGTATGCTTAAGGAGGGGTCTGCGGCGCATTAGTTAGTTGGTGGGG
>F0OV55004JDBEU
ATCAGACACGAGAGTTTGATCCTGGCTCAGGGTGAACGCTGGCGGCGTGCTTTACACATGCAAGTCGAACGAGAACTCGGAGGTTCTTACTTCGGTAAGAAAGGAAGAGGGACAGTAGCGAACGAGTGAGTAACACGTAGTAACCTGCCCACTGGAGGGGGAGAACCACTGGAAACGGTGGCTAATACCGCATAAGCCCGAAAGGGGAAAGCAATTCATTGTGCCGGTGGAGGGGACTGCGGGCCATCAGGAAGATGGTGAGGTAAAAGCTC
>F0OV55004IIVMO
ATCAGACACGAGAGTTTGATCCTGGCTCAGGACGAACGCTGGCGGCGTGCTTAACACATGCAAGTCAAGGCAGAAAATACTTTCGGGTATGAGTAAACTGGCGAACGGGTGAGTAACATGTAGGTAATTTACCTTTGAATGGGGGATAGCCACGGGAAACTGTGATTAATACCGCATAAAGTCCGATTACGATGGTATTCGGATGAAAGTTGGGGACTTTCGGGCCCAACGTTTGAAGATAAGCCTGCATCTGATTAGTTAGTTGGTAGGGTAAT
>F0OV55004IXSY7
ATCAGACACGAGAGTTTGATCCTGGCTCAGAACGAACGCTGGCGGCGCGTTTTAAGCATGCAAGTCGAGCGGCAAGGGCCTTCGGGCCCCTAGAGCGGCGGACGGGTGAGTAACACGTGGACAATCTGCCCCCCGGCCGGGGATAGCCCAGGGAAACCTGGATTAATACCGGATGAGACGGGACGCACGAGGGTGCGATCCGGGAAAGGCGCTGCGGCGCCGCCGGGGGATGAGTCCGCGACCCATTAGCTAGACGGCGGGGTAAAGGCCCACCGTGGCGACG
>F0OV55004I4WF2
ATCAGACACGAGAGTTTGATCCTGGCTCAGATTGAACGCTGGCGGAATGCTTTACACATGCAAGTCGGGCGGCAGCATGGACTTCGGTCTGATGGCGAGCGGCGAACGGGTGAGTAATGCATCGGAACGTACCCAGTCGTGGGGGATAACTACGCGAAAGCGTAGCTAATACCGCATACGTCCTACGGGAGAAAGCAGGGGATCGCAAGACCTTGCGCGATTGGAGCGGCCGATGTCTGATTAG
>F0OV55004JC0H9
ATCAGACACGAGAGTTTGATCCTGGCTCAGAGCGAACGTTAGCGGCGGGCCTAACACATGCAAGTCGAACGAGAAAGCGGACTTCGGTCCGTGAGTACAGTGGCAGACGGGTGAGTAACACGTGGGTAATTTGCCCTTCGGTGGGGGATAACAGTCCGAAAGGATTGCTAATACCGCATACGTCGGCGGAGACTTCGGTCACTGTCGGGATAGCGTGCCTCTGTTTACAAGCACGCGCCGAGGGAGAAACCCGCGTCGC
>F0OV55004H837B
ATCAGACACGAGAGTTTGATCCTGGCTCAGAGTGAACGCTGGCGGCGTGCTTAACACATGCAAGTCGAACGATGAAGTCTTTGCTTGCAAAGACGGATTAGTGGCGCACGGGTGAGTAATGTATAGCTAACCTGCCCTTTAGTGGGGGACAACAGTTGGAAACGACTGCTAATACCCCATACTCCTTTTTACTCTAAGGTAAATTGGGAAAGATTTATTGCTAAAGGATGGGGCTGTATCGTATCAGCTAGTTGGTGAGGTAA
>F0OV55004INSJY
ATCAGACACGAGAGTTTGATCCTGGCTCAGGATGAACGCTGGCGGCGTGCCTAATACATGCAAGTCGAACGCACCATTTCGGTGGTGAGTGGCGAACGGGTGAGTAACACGTAGATAACCTGCCCTTAAGACGAGGATAACCATTGGAAACGATGGCTAAGACTGGATAGGAATATTAGAGGCATCTCTGATATTTTAAAAGACCTAGCAATAGGTATGCTTAAGGAGGGGTCTGCGGCGCATTAGTTAGTTGGTGGGG
>F0OV55004I878K
ATCAGACACGAGAGTTTGATCCTGGCTCAGAATCAACGCTGGCGGCGTGCCTAACACATGCAAGTCGAGCGCGAAAGGGGAGCAATCCCCAAGTAGAGCGGCGAACGGGTGAGTAACGCGTGGGTAATCTGCCTCCGAGTGGGGAACAACATCGGGAAACTGGTGCTAATACCGCATAACATCGTCGGGCCTTCGGGCCTGACGATCAAAGCCGGGGACCGCAAGGCCTGGCGCTTGGAGAGGAGCCCGCGTCCGATTAG
>F0OV55004JVOD7
ATCAGACACGAGAGTTTGATCCTGGCTCAGAACGAACGCTGGCGGCATGCCTAACACATGCAAGTCGAACGAACCCTTCGGGGTGAGTGGCGCACGGGTGCGTAACGCGTGGGAACCTGCCTTTTGGTTCGGAATAACAGTTAGAAATGACTGCTAATACCGGATAATGTCTTCGGACCAAAGATTTATCGCCATTAGATGGGCCCGCGTAGGATTAGCTAGTTGGTGAGGTAAAGGCTCACCAAGGCGACGATCCTTAGCTGGT
>F0OV55004IRGXT
ATCAGACACGAGAGTTTGATCCTGGCTCAGGACGAACGCTGGCGGCGTGCCTAATACATGCAAGTCGAGCGGAGCTGAGGAGAAGCTTGCTTCTCTGAAGCTTAGCGGCGGACGGGTGAGTAACACGTAGGCAACCTGCCTGCAAGACCGGGATAACTGACGGAAACGTGAGCTAATACCGGATAGGCGGACTTCTCGCATGAGGGGTTCGGGAAAGGCGGCGCAAGCTGTCACTTGCAGATGGG
>F0OV55004H5GDF
ATCAGACACGAGAGTTTGATCCTGGCTCAGAGTGAACGCTGGCGGCGTGCCTAACACATGCAAGTCGAACGAGAAAGCACCTTCGGGTGCAAGTAGAGTGGCAGACGGGTGAGTAATGCATAGGTAATCTACCTTCGAGTGGGGGATAACTTATCGAAAGGTAAGCTAATCCCGCATAATGTCGTGACACACAAGTGTTGCGAACAAAGGAGGGGATCCCTCGGGACCTTTCGCTTGAGGGTGAGCCTATGTCCTA
>F0OV55004IXJZN
ATCAGACACGAGAGTTTGATCCTGGCTCAGATTGAACGCTGGCGGCAGGCCTAACACATGCAAGTCGAGCGGTAGCACAGAGAAGCTTGCTTCTTGGGTGACGAGCGGCGGACGGGTGAGTAACGCGTGGGAATCTACCTGGTAGTGGGGGACAACAGTCGGAAACGACTGCTAATACCGCATACGCCCTTCGGGGGAAAGTGGGGGATCTTCGGACCTCACGCTATCAGATGAGCCCGCGTCGGATTAGCTTGTTGGG
>F0OV55004JKV8U
ATCAGACACGAGAGTTTGATCCTGGCTCAGGATGAACGCTAGCGGCAGGCCTAACACATGCAAGTCGAACGGTAACAGGAATTAGCTTGCTAATTTGCTGACGAGTGGCGCACGGGTGCGTAACGCGTATGCAACTTACCTCTAACAGGAGAATAGCCTTTCGAAAGGAAGAATAATACTCCATAATATTTATTAATGGCATCATTAATTTATTAAAACTACGGTGGTTAGAGATAGGCATGCGTCCTATTAG
>F0OV55004JBV1A
ATCAGACACGAGAGTTTGATCCTGGCTCAGGATGAACGCTAGCGGCAGGCCTAACACATGCAAGTCGAGGGGTAGCAGGGTAGCAATATCGCTGACGACCGGCGCACGGGTGAGTAATGCATATGCAACCTTCCTTTAACTGGGGCGTAGCCCGGAGAAATTCGGATTAATACCCCATAACATCATGAGAAGGCATCTTTTTATGATTAAAGCTCCGGCGGTTAAAGATGGGCATATGCGCCATTAG
>F0OV55004IXSIF
ATCAGACACGAGAGTTTGATCCTGGCTCAGGACGAACGCTGGCGGCGTGCTTAACACATGCAAGTCAAGGAGAGGATTCCTTTCGGGGAATTAGTAAACTGGCGCACGGGTGAGTAACATGTAAGTAACCTACCCTTAGGATTGGGATAACTTTGAGAAATTAGGGCTAATACCGAATGATACAATGAGCTCGCATGGGTTTATTGTTAAAGTTGCTTTTGTAACACCTAAGGATGGGCTTGCATCCAATTAGTTTGTTGGCGGAGTAAAAG
>F0OV55004IRIDW
[truncated: 1,289,037 more chars]
