# Supplementary material for: Response of the rare biosphere to environmental stressors in a highly diverse ecosystem (Zodletone spring, OK, USA)
Source: PeerJ. 2015 Aug 20;3:e1182. doi: 10.7717/peerj.1182 (PMC4548494; doi:10.7717/peerj.1182)
Supplement: Supplemental Information 16 [file peerj-03-1182-s017.fasta]

>F0OV55004H4MRX
CGTGTCTCTAAGAGTTTGATCCTGGCTCAGGATGAACGCTAGCGACAGGCCTAACACATGCAAGTCGAGGCGTATCGGTTTCGGCCGAGAGACCGGCGCACGGGTGCGTAACGCGTATGTAACCTGCCTCACACTGGGGGATAGCCTTCCGAAAGGGAGATTAATACCGCATAATAATATTGTTCTGCCTGGGATGATATTTAAAACTTCGGTGGTGTGAGATGGACATGCGTATGATTAGCTAGTTGGCGGGTAACGG
>F0OV55004H37NP
CGTGTCTCTAAGAGTTTGATCCTGGCTCAGATTGAACGCTGGCGGAATGCTTTACACATGCAAGTCGGGCGGCAGCATGGACTTCGGTCTGATGGCGAGCGGCGAACGGGTGAGTAATGCATCGGAACGTACCCAGTCGTGGGGGATAACTACGCGAAAGCGTAGCTAATACCGCATACGTCCTACGGGAGAAAGCAGGGGATCGCAAGACCTTGCGCGATTGGAGCGGCCGATGTCTGATTAG
>F0OV55004H4DOU
CGTGTCTCTAAGAGTTTGATCCTGGCTCAGAACGAACGCTGGCGGCATGCCTAACACATGCAAGTCGAACGAGACCTTCGGGTCTAGTGGCGCACGGGTGCGTAACGCGTGGGAATCTGCCCTTGGGTACGGAACAACAGTTAGAAATGACTGCTAATACCGTATAATGACTCCGGTCCAAGGATTTATCGCCCAGGGATGATCCCGCGTCGGATTAGCTAGTTGGTGAGGTAAAAGCTCACCAAGGCGACGATCCGTAG
>F0OV55004IUJV5
CGTGTCTCTAAGAGTTTGATCCTGGCTCAGGATGAACGCTAGCGGCAGGCCTAATACATGCAAGTCGAACGGTAAGGACCCGCTTGCGGGTCACACGAGTGGCGTACGGGTGCGTAACGCGTATGCAACCTACCTTCAACTGGAGCATAGCCCCGAGAAATCGGGATTAATACTCCATAACACCCAGCTTTCGCATGTTAGCTGGATTAAAGTCCCGACGGTTGAAGATGGGCATGCGTGACATTAGTTAGTTGGTGAGG
>F0OV55004H6Z9V
CGTGTCTCTAAGAGTTTGATCCTGGCTCAGAACGAACGCTGGCGGCGTGCTTAACACATGCAAGTCGAACGAGAAAGGGACCTTCGGGTCCTGAGTAGAGTGGCGCACGGGTGAGTAACACGTGGATAATCTGCCTGATGGACAGGGATAACACCCCGAAAGGGGTGCTAATACCAGATAAGCCCACAGCATCTACGGATGCAGCGGGAAAAGGGGGCCTCTTCATGAAAGCTTCCGTCATCAGATGAGTCCGCGG
>F0OV55004IOSUT
CGTGTCTCTAAGAGTTTGATCCTGGCTCAGAGTGAACGCTGGCGGCGTGCTTAACACATGCAAGTCGAACGGTAACAGATCTTTCGGGATGCTGACGAGTGGCGAACGGGTGAGTAATGTATAGTTAATTTACCTCTTGGAGAGGGATAACAGTTGGAAACGACTGCTAATACCTCATACTCCTATATACTTAATGTGTATAGGGAAATGTTATTTCGCCAAGAGATAAGACTATATGGTATCAGGTAGTTGGTGGGGTAA
>F0OV55004IKVML
CGTGTCTCTAAGAGTTTGATCCTGGCTCAGGACGAACGCTGGCGGCGTGCCTAATACATGCAAGTCGAGCGGGGCTGTCTGCGTGAGGCCTTCGGGCGGATCGCAGGGAGCCCAGCGGCGAACGGGTGCGCAACACGTGGGCAACCTGCCCCGAGGACCGGGATAACTCCGGGAAACCGGAGCTAATACCGGATAGGACGGCGGACCGCAGTGGTCCGCCGTGGAAAGGCGGCGCGAGCTGCCACCTCGGGATGGGCCCGCGGCCCAT
>F0OV55004H5IH1
CGTGTCTCTAAGAGTTTGATCCTGGCTCAGGACGAACGCTGGCGGCGTGCCTAAGACATGCAAGTCGAGCGGGGAGGTTGGGGAGCTTGCTCCCTGGTCTTCTAGCGGCGGACGGGTGAGTAACACGTGGGTAACCTGCCCGGCAGTGGGGGATAACCCTGGGAAACTGGGGCTAATACCGCATACGGTCCGAGCCTCGCATGGGGCTTGGAAGAAAGGCCGTCCTTGTGGCGGTCGCTGCCGGAGGGGCCCCGCGGCCCATTCAGGTAGTTGGTGGGGTAACGG
>F0OV55004IIGEI
CGTGTCTCTAAGAGTTTGATCCTGGCTCAGGATGAACGCTGGCGGCGTGCCTAACACATGCAAGTCGAGCGAGAGGCTACCTATGATCCTTCGGGAGATTAGACTAGTGGACAGCGGCGGACGGGTGAGTAACGCGTAAATAACCTGCCATACACACAAGGATAGCCATCGGAAACGGTGATTAATACTTGATTAGGCTACAGATTCGCATGAATCAGTAGTTAAAGAATTTGGTTGTATGATGGTA
>F0OV55004IN8HL
CGTGTCTCTAAGAGTTTGATCCTGGCTCAGGACGAACGCTGGCGGCGCGCCTAACACATGCAAGTCGAGCGAAGAGGCCCCTTCGGGGGTACTTCAGCGGCGAACGGGTGAGTAACACGTGGGTTATCTGCCCCCAAGTTCGGAACAACCATTGGAAACGATGGCTAATACCGGATGCGGCCTTCGGGCCAAAGCCTTCGGGCGCTCGGGGATGAGCCCGCGGCGGATTAGGTAGTTGGTGAGGTAACGGCTCACCAAGCCGACGATCCGTAGCTGG
>F0OV55004IHKIQ
CGTGTCTCTAAGAGTTTGATCCTGGCTCAGATTGAACGCTGGCGGAATGCTTTACACATGCAAGTCGGGCGGCAGCATGGACTTCGGTCTGATGGCGAGCGGCGAACGGGTGAGTAATGCATCGGAACGTACCCAGTCGTGGGGGATAACTACGCGAAAGCGTAGCTAATACCGCATACGTCCTACGGGAGAAAGCAGGGGATCGCAAGACCTTGCGCGATTGGAGCGGCCGATGTCTGATTAG
>F0OV55004IB441
CGTGTCTCTAAGAGTTTGATCCTGGCTCAGGACGAACGCTAGCGACAGGCCTAACACATGCAAGTCGAGGGGTAACATGAGAGCTTGCTCTTGATGACGACCGGCGCACGGGTGAGTAACGCGTATGCAACCTTCCTTTAACAGGAGAATAGCCCCCGGAAACGGGGATTAATGCTCCATGGCACTCTATTTTCGCATGGAAAAAGAGTTAAAGTTCCGACGGTTAAAGATGGGCATGCGTGACATTAGCCAGTTGGCGGGGTAACGG
>F0OV55004H21W6
CGTGTCTCTAAGAGTTTGATCCTGGCTCAGAACGAACGTTAGCGGCGCGCCTAACACATGCAAGTCGCACGAGAAAGGGCTTCGGCCCCGGTAAAGTGGCGCACGGGTGAGTAACACGTAGGTCATCTACCCCCGAGTGGGGGACAACCCTCCGAAAGGAGGGCTAATACCGCATGATGCCAGCAATGGCCAAAGCGGGCCTCTCCATGGAAGCTCGCGCTCGAGGATGAGCCTGCGGCCCATCAGCTTGTTGGCGGGGTAACGG
>F0OV55004IBYQA
CGTGTCTCTAAGAGTTTGATCCTGGCTCAGGACGAACGCTGGCGGCGCGCTTAACACATGCAAGTCGAGCGAGAACCAGGGCTTCGGCTCTGGGGACAGCGGCGAACGGGTGAGTAACACGTGGGTAACCTGCCCTCGGCACCGGAATAGCCCGGGGAAACCCGGATTAATGCTGGATAGCCTCACGGATCTTCGGTTCTGTGAGAAAAGGTGGCTTCGGCTTCCGGCTGAGGATGGGCCCGCGGCCGATTAGCTTGTTGGTGAGGTAACGG
>F0OV55004IXU7M
CGTGTCTCTAAGAGTTTGATCCTGGCTCAGGACGAACGCTGGCGGCGTGCTTAACACACGCAAGTCGAACGCGAAAGGGACCTTCGGGTCCTGAGTAAAGTGGCGCACGGGTGAGTAACACGTGGATAATCTACCCGGTGATCTGGGATAACATTCCGAAAGGAGTGCTAATACCGGATAAGCCCACGGGCTCTTCGGAGCTTGCGGGAAAAGGTGGGGACCTTCGGGCCTACTGTCATTGGATGAGTCCGCGGCCCATTAGCTAGTTGGTAGGGTAATGG
>F0OV55004H361H
CGTGTCTCTAAGAGTTTGATCCTGGCTCAGGATGAACGCTAGCGGTGCGCCTAACACATGCAAGTCGAGCGATATAGCGGCGAACGGGTGAGTAACACGTTGGAACCTGCCTCGAACTCAGGGATAGCCATCCGAAAGGATGATTAATACCGGATAGTCCCGAAAGGGTAAAGATTTTTCGGTTCGAGAGGGGCCTGCGGCCTATCAGCTAGTTGGTAAGGTAATGGCTTACCAAGGCTATGACGGGTAACTGGTGTGCGAGCA
>F0OV55004IMTM7
CGTGTCTCTAAGAGTTTGATCCTGGCTCAGAACGAACGCTGGCGGCGCGTTTTAAGCATGCAAGTCGAGGGGTAGAGTGCCTTCGGGCACTTGAGACCGGCGGACGGGTGAGTAACACGTAGGTAATCTACCTGAGGGTTGGGGATAGCCCATGGAAACATGGGGTAGAACCGAATAAGTCTTGCACCACAGAAGTGGAGTAAGGGAAAGGCGCTTAGGCGCTGCCCACAGATGAGCCAGCGGCCCATTAGTTAGTTGGTGGGGTAACGGCCT
>F0OV55004H2Y2N
CGTGTCTCTAAGAGTTTGATCCTGGCTCAGGACGAACGCTGGCGGCAGGCCTAACACATGCAAGTCGAGCGGCGCCTTCGGGTGTAGCGGCGGACGGGTTAGTAACGCGTGGGAACGTGCCCTTTTCTACGGAATAGCCTCGGGAAACTGAGAGTAATACCGTATACGCCGGGTAACCGGGAAAGATTTATCGGAGAAGGATCGGCCCGCGTCTGATTAGGTAGTTGGTGGGGTAATGGCCTACCAAGCCTACGATCAGTAGCTGGTTTTA
>F0OV55004IANJI
CGTGTCTCTAAGAGTTTGATCCTGGCTCAGAACGAACGCTGGCGGCAGGCCTAACACATGCAAGTCGAACGCCCCGCAAGGGGAGTGGCAGACGGGTGAGTAACGCGTGGGAACCTACCTATTGGTGCGGAATAACTCGGGGAAACCCGTGCTAATACCGCATAAGCCCGAGAGGGGAAAGATTTATCGCCGATAGATGGGCCCGCGTCGGATTAGCTTGTTGGTGAGGTAATGGCTCACCAAGGCGACGATCCGTAGCT
>F0OV55004H3UEC
CGTGTCTCTAAGAGTTTGATCCTGGCTCAGAACGAACGCTGGCGGCGCGCTTAACACATGCAAGTCGAGCGGTCCGGGCAACCGGGCAGCGGCGAACGGGTGAGTAACACGTGGGTAATCTGCCCTCGAGTCTGGGATAACCCGGGGAAACCCGAGCTAATACCGGATAAGCTCCCGGAGAGGAGTCTCTCTGAGAGAAAAGTGGCAACACGCTCGAGGATGAGCCCGCGGCCCATCAGCTAGTTGGCGGGGTAAAGGCCCACCAAGGCAACGG
>F0OV55004H63G6
CGTGTCTCTAAGAGTTTGATCCTGGCTCAGATTGAACGCTGGCGGCATGCTTAACACATGCAAGTCGAACGGCAGCACGGGTGCTTGCACCTGGTGGCGAGTGGCGGACGGGTGAGTAACGCGTGGGAATCTGCCCATCAGTGGGGGACAACTTGGGGAAACTCAAGCTAATACCGCATAATCTCTACGGAGTAAAGGCTTCGGCCGCTGATGGATGAGCCCGCGTTGGATTAGCTAGTTGGTAGGGTAAAGG
>F0OV55004H6L28
CGTGTCTCTAAGAGTTTGATCCTGGCTCAGAACGAACGCTGGCGGCGTGCTTAACACATGCAAGTCGAACGAGAAAGGGGCCTTCGGGTCCTGAGTAGAGTGGCGCACGGGTGAGTAACACGTGGATAATCTGCCTGATGGACAGGGATAACACCCCGAAAGGGGTGCTAATACCAGATAAGCCCACAGCATCTACGGATGCAGCGGGAAAAGGGGCCTCTTCATGAAAGCTTCCGTCATCAGATGAGTCCGCGG
>F0OV55004I60AF
CGTGTCTCTAAGAGTTTGATCCTGGCTCAGAATGAACGCTGGCGGCGTGCTTAACACATGCAAGTCGAACGAGAAAGGGACTGCTTGCAGTCCTGAGTAGAGTGGCGCACGGGTGAGTAACACGTAGATAATCTGCCCTTCAGTTGGGAATAACTCATCGAAAGGTGGGCTAATACCGAATAATGCTGTGCGACCTAGGTCGTTCAGCCAAAGAGAGCCTCTGCTTGCATGCCCTCG
>F0OV55004H75TK
CGTGTCTCTAAGAGTTTGATCCTGGCTCAGGACGAACGCTGGCGGCGTGCCTAACACATGCAAGTCTACTCAGCAATGGGTGGCGAACGGGTGAGTAACGCGTAGACAATCTGCCCTTTAATCACGGATAACCTAGTGAAAACTGGACTAAAACGGGATGTGGTCGCGATATGGCATCATATGCGATCAAAGACGTAGTCGTTAAAGGAGGAGTCTGCGTAACATTAGCTAGTTGGTAAGGTAACGGCTTACCAAGGCGACG
>F0OV55004IMQZI
CGTGTCTCTAAGAGTTTGATCCTGGCTCAGATTGAACGCTGGCGGCATGCCTAACACATGCAAGTCGAGCGGCAGCAGGCCCTTCGGGGTGCTGGCGAGCGGCGGACGGGTGAGTAACGCGTGGGAATCTGCCCTTTGGTGGGGGATAGCCCGGGGAAACTCGGATTAATACCGCATACGCCCTACGGGGCAAAGTGGCCCTCTGAATATGGTCACGCCGAAGGATGAGCCCGCGTCCGATTAGCTTGTTGGTGGGTAAAGGCCT
>F0OV55004I0AIS
CGTGTCTCTAAGAGTTTGATCCTGGCTCAGAACGAACGCTGGCGGCGCGTTTTAAGCATGCAAGTCGAGCGGCAAGGGCCTTCGGGCCCCTAGAGCGGCGGACGGGTGAGTAACACGTGGACAATCTGCCCCCCGGCCGGGGATAGCCCAGGGAAACCTGGATTAATACCGGATGAGACGGGACGCACACAGGTGCGATCCGGGAAAGGCGCTGCGGCGCCGCCGGGGGATGAGTCCGCGACCCATTAGCTAGACGGCGGGGTAAAGGCCCACCGTGGCGACG
>F0OV55004IIOBS
CGTGTCTCTAAGAGTTTGATCCTGGCTCAGAACTAACGCTAGCGGCGTGCCTAACACATGCAAGTCTTACGAGAAAGTCCCGTTCGCGGGATGAGTAAAGTGGCGCACGGGTGAGTAACACGTGGATAATCTACCCTTTAGTCGGGAATAACTCATCGAAAGATGGGATAATACGCGATGATGCTTGTCTGTTACGACGGATAAGCCAAAGGTGGCCTCTCTATAGAAGCTACCGCTGAGGGATGAGTTCGCGC
>F0OV55004H360R
CGTGTCTCTAAGAGTTTGATCCTGGCTCAGATTGAACGCTGGCGACGTGCTTAACACATGCAAGTCGAACGATTAAAGCTCTCTTCGGAGAGTGTATAGAGTGGCGAACGGGTGAGTAACACGTGGGCAACCTGCCCCTCACACTGGGATAACTCCGGGAAACCGGGGCTAATACCGGATACTCCATAGAGATCGCATGGTCTTTATGGGAAAGCTCCGGCGGTGAGGGATGGGCCCGCGGCCCATTAGCTTGTTGGTGAGGTAA
>F0OV55004IEE6I
CGTGTCTCTAAGAGTTTGATCCTGGCTCAGAACGAACGCTGGCGGCGTGCTTAACACATGCAAGTGGAGCGACGAACCAGGCTTCGGCCTGGGGCAGAGCCGCGAACGGGTGAGTAACACGTGGGTAACGTGCCCCAATGATCGGGACAACCCGGGGAAACCCGGGCTAATACCGAATGTGCTCCCCTCACACCAGTGAGGGGTGGAAAGGAAGCTTCGGCCTCCGCATTGGGATCGGCCCGCGGCCCATTAGCTTGTTGGTGAGGTAACGGCTC
>F0OV55004IO2GG
CGTGTCTCTAAGAGTTTGATCCTGGCTCAGAACGAACGCTGGCGGCGCGTTTTAAGCATGCAAGTCGAGCGGCAAGGGCCTTCGGGCCCCTAGAGCGGCGGACGGGTGAGTAACACGTGGACAATCTGCCCCCCGGCCGGGGATAGCCCAGGGAAACCTGGATTAATACCGGATGAGACGGGACGCACACGGGTGCGATCCGGGAAAGGCGCTGCGGCGCCGCCGGGGGATGAGTCCGCGACCCATTAGCTAGACGGCGGGGTAAAGGCCCACCGTGGCGACGA
>F0OV55004IGJK0
CGTGTCTCTAAGAGTTTGATCCTGGCTCAGGATGAACGCTGGCGGCGTGCTTAACACATGCAAGTCGAACGAGAAGTAAAGGAACGGACACTTCGGTGGAAGGGATTTTACGGAAAGTGGCAGACGGGTGAGTAACGCGTGGGCAACCTGCCCTGAACAGGGGGATAGCCACCGGAAACGGTGATTAATACCCCATGAAGCGAGAAGGTCGCATGACTTTCTTGTTAAAGATTTTATCGGTTCAGGATGGGCCCGCGTCTGATTAGCTAGTTGGTAGGG
>F0OV55004IBNO4
CGTGTCTCTAAGAGTTTGATCCTGGCTCAGGACGAACGCTGGCGGCGTGCCTCATACATGCAAGTCGAGCGAGGGTAGCAATACCCTAGCGGCGGACGGGTGAGTAACACGTGGGCAACCTGCCTCAAAGACAGGGATAACACTCCGAAAGGAGTGCTAATACCTGGTAAGCTCACAAGGCCACATAGCCTGGTGAGAAAAGGAGTAATCCGCTTTGAGATGGGCCCGCGTCCCATTAGCTAGTTGGTAGGGTAACGGCCT
>F0OV55004IWWUT
CGTGTCTCTAAGAGTTTGATCCTGGCTCAGGACGAACGCTGGCGGCGTGCTTAACACATGCAAGTCAAGGGGAACGTTCTATTTCGATGGGACAAGTATACTGGCGGACGGGTGAGTAACGCGTAGGCAACCTGCCCTTGTGTCTGGGATAACATCGAGAAATCGGTGCTAATAGCGGATGACATCCTGGATATACCTGTATTTGGGATCAAAGGTGCTTTGGTATCGCACAGGGATGGGCCTGCGTTCCATTAG
>F0OV55004IBQYX
CGTGTCTCTAAGAGTTTGATCCTGGCTCAGGACGAACGCTGGAGGTGTGCTTAACACATGCAAGTCGAACGAGGATGTATTGAAGCTTGCTTCGATACAAGCCGAGTGGCGGACGGGTGAGGAACACGTAAGTAACCTGCCCTTTAGTGGGGGATAACGCTTCGAAAGGAACGCTAATACCGCATATTCTCTTTATATCGCATGATATTTAGAGGAAAAATTTATTGCTAAAGGAAGGGCTTGCGTACGATTAGTTTGTTGGTGGGGTAATGG
>F0OV55004ID442
CGTGTCTCTAAGAGTTTGATCCTGGCTCAGATTGAACGCTGGCGGAATGCTTTACACATGCAAGTCGGGCGGCAGCATGGACTTCGGTCTGATGGCGAGCGGCGAACGGGTGAGTAATGCATCGGAACGTACCCAGTCGTGGGGGATAACTACGCGAAAGCGTAGCTAATACCGCATACGTCCTACGGGAGAAAGCAGGGGATCGCAAGACCTTGCGCGATTGGAGCGGCCGATGTCTGATTAG
>F0OV55004H8MN6
CGTGTCTCTAAGAGTTTGATCCTGGCTCAGAATAAACGTTGGCGGTGCGCCTTATGCATGCAAGTCGAACGGGGTTATGGTTTTCGGATTGTAACCTAGTGGCGAACGGCTGAGTAACACGTAAGTAACCTGCCTTGGAGTGAGAAATAACTTGCCGAAAGGCGAGTTAATGTCCCATGTGGTAATGAAGCGTAAGTTTCATTATTAAAGCTGCAAAGCGCTCTAAGAGGGGCTTGCGTCTGGTTAGCTAGTTGGTAGGGTAACGGCCTACCAAGGCG
>F0OV55004IBO6U
CGTGTCTCTAAGAGTTTGATCCTGGCTCAGATTGAACGCTAGCGGCATGCTTAACACATGCAAGTCGAACGGTAACAGGCCTAGCTTGCTAGGCGCTGACGAGTGGCGGACGGGTGAGTAATGCATGAGGATCTGCCCAGTAGCGGGGGACAACTTGTGGAAACGCAAGCTAATACCGCATACGCCCTACGGGGAAAGGCTTCGGCCACTATTGGATGAGCTCATGTCGGATTAGCTAGTTGGTGGGG
>F0OV55004IKMDQ
CGTGTCTCTAAGAGTTTGATCCTGGCTCAGAATGAACGCTGGCGGCGTGCTTAACACATGCAAGTCGAACGAGAAAGGGACTGCTTGCAGTCCTGAGTAGAGTGGCGCACGGGTGAATAATACATAGGAATCTACCTCTTTGTGGAGAATACCCTGGAGAAATCCAGGCTAATACTGCATAAGCCCAGAAATGGGGAAAGGTGGCCTCAAGCTACCGCTGAGAGATGAGCCTGTGTCCTATTAG
>F0OV55004H4ROV
CGTGTCTCTAAGAGTTTGATCCTGGCTCAGATTGAACGCTGGCGGCATGCTTAACACATGCAAGTCGAACGGCAGCACGGGTGCTTGCACCTGGTGGCGAGTGGCGGACGGGTGAGTAATGCATAGGAATCTGCCTAGTAGTGGGGGACAACCTGGGGAAACTCAGGCTAATACCGCATACGCCCTACGGGGGAAAGCAGGGGACCTTCGGACCTTGTACTATTAGATGAGCCTATGTCCTATCAGCTTGTTGGG
>F0OV55004JFSHZ
CGTGTCTCTAAGAGTTTGATCCTGGCTCAGAATCAACGCTGGCGGCGTGCCTAACACATGCAAGTCGAACGAGAAAGCGGAGCTTGCTTCGCGAGTACAGTGGCAGACGGGTGAGTAACACGTGAACAACCTACCCTCGAGTGGGGAATAACACCGCGAAAGCGGTGTTAATACCGCATAATATCTCTGAATTGCATGGTTTTGAGATCAAAAGCTTCGGTTGCTTGAGGAGGGGTTCGCGCCTGATTAG
>F0OV55004I1WYI
CGTGTCTCTAAGAGTTTGATCCTGGCTCAGAGCGAACGCTGGCGGCGTGCCTAACACATGCAAGTCGAACGGACTCGGGGGGCAACTCCTGAGTTAGTGGCGGACGGGTGAGTAACACGTGGGTCATCTCCCCCCGAGTGAGGAATAAGCCTGCGAAAGCGGGTCTAATACCGCATAACACTCCGGGACACAAGTCTTCGGAGTCAAAGCCGCAAGGCGCTTGGGGATGAGCCTGCGTCTTATTAGCTAGTTGGTAGGGTAATGG
>F0OV55004IS9LC
CGTGTCTCTAAGAGTTTGATCCTGGCTCAGAACGAACGCTGGCGGCGTGCTTAACACATGCAAGTCGAACGGTCTACCTCGACTGAAACCTTCGGGTTGACGTTGAGATCTAGATAGTGGCGGACGGGTGAGTAACACGTGAATAATCTGTCCTCGAGTCTGGGATAACCTGGCGAAAGTCGGGCTAATCCGAGGTAAGCTGAGAGTGTGGCATCACACAATCAGAAAAGGTGGCTTTGCCATCGTTTGAGGAGGAG
>F0OV55004IAO5P
CGTGTCTCTAAGAGTTTGATCCTGGCTCAGGACGAACGCTGGCGGCGTGCTTAACACATGCAAGTCAAGGCAGAAAATACTTTCGGGTATGAGTAAGCTGGCGAACGGGTGAGTAACATGTAGGTAATTTACCTTTGAATGGGGGATAGCCACGGGAAACTGTGATTAATACCGCATAAAGTCCGATTACGATGGTATTCGGATGAAAGCTGGGGACTTTCGGGCCCAACGTTTGAAGATAAGCCTGCATCTGATTAGCTAGTTGGTAGGG
>F0OV55004IMEAS
CGTGTCTCTAAGAGTTTGATCCTGGCTCAGTTTGAACGCTGGCGGCAGGCCTAACACATGCAAGTCGAGCGGATGAAGGGAGCTTGCTCCCGGATTTAGCGGCGGACGGGTGAGTAATGCCTAGGAATCTGCCTGGTAGTGGGGGACAACGACTCGAAAGGGTCGCTAATACCGCATACGTCCTACGGGAGAAAGTGGGGGATCTTCGGACCTCACGCTATCAGATGAGCCTAGGTCGGATTAGCTAGTAGGTGAGGT
>F0OV55004IT8O9
CGTGTCTCTAAGAGTTTGATCCTGGCTCAGGATGAACGCTGGCGGCGTGCCTAATACATGCAAGTCGAACGCACTAGTTTACTAGTGAGTGGCGAACGGGTGAGTAACACGTAGGTAATCTGCCCTTAAGACGAGGATAACCGTTGGAAACGATGGCTAAGACTGGATAGGAATATTCAAGGCATCTTAGATATTTTAAAAGACACTTGTGTATGCTTAAGGAGGAACCTGCGGCGCATTAGTTAGTTGGTGAGGTAACGG
>F0OV55004H5V9J
CGTGTCTCTAAGAGTTTGATCCTGGCTCAGAGCGAACGCTGGCGGCAGGCCTAACACATGCAAGTCGAGCGGGCACCTTCGGGTGTCAGCGGCAGACGGGTGAGTAACGCGTGGGAACGTACCCTTAGGTTCGGAACAACTCCGGGAAACTGGAGCTAATACCGGATACGCCCTTTTTGGGGAAAGATTTATCGCCGAAGGATCGGCCCGCGTCTGATTAGCTAGTTGGTGAGGTAACGGCTCACCAAGGCGACGATCAGTAGCTGGT
>F0OV55004IOHE5
CGTGTCTCTAAGAGTTTGATCCTGGCTCAGGATGAACGCTGGCGGCGTGCCTAATACATACAAGTCGAACGCACCATTTCGGTGGTGAGTGGCGAACGGGTGAGTAACACGTAGATAACCTGCCCTTAAGACGAGGATAACCATTGGAAACGATGGCTAAGACTGGATAGGAATATTAGAGGCATCTCTGATATTTTAAAAGACCTAGCAATAGGTACGCTTAAGGAGGGGTCTGCGGCGCATTAGTTAGTTGGTGGGGTGATGG
>F0OV55004IKPMR
CGTGTCTCTAAGAGTTTGATCCTGGCTCAGGATGAACGCTGGCGGCGTGCTTAACACATGCAAGTCGAGCGCGATGTTGTGGAAACTCCTACGGGAGGCAGC
>F0OV55004H7PIP
CGTGTCTCTAAGAGTTTGATCCTGGCTCAGATTGAACGCTGGCGGCAGGCTTAACACATGCAAGTCGAGCGGTAACAGGGGGTGCTTGCACCCCGCTGACGAGCGGCGGACGGGTGAGTAATGCTTAGGAATCTGCCCAGTAGTGGGGGATAGCCCGGGGAAACCCGGATTAATACCGCATACGTCCTACGGGAGAAAGCAGGGGATCTTCGGACCTTGCGCTATTGGATGAGCCTAAGTCGGATTAGCTTGTTGGTGAGGTAATGG
>F0OV55004IAM3N
CGTGTCTCTAAGAGTTTGATCCTGGCTCAGGACGAACGCTGGCGGCGTGCTTAACACATGCAAGTCGAACGCGAAAGTTTTCTTCGGAAAGCGAGTAGAGTGGCGCACGGGTGAGTAACGCGTAAGTAATCTACCCTGGTATCTGGGATAACCCACCGAAAGGTGTGCTAATACCGGATACGCTGATTTATCAGGAAAGATGGCCTCTTCATGAAAGCTATCGTACCAGGAGGAGCTTGCGTACCATTAGCTAGTTGGTAGGGTAA
>F0OV55004ICBXA
CGTGTCTCTAAGAGTTTGATCCTGGCTCAGGACGAACGCTGGCGGCGTGCTTAACACATGCAAGTCAAGGGGAAAGGTTAATTTCGGTTGACCGAGTATACTGGCGAACGGGTGAGTAACGCGTAGGTAACCTGCCTGAGAGTTTGGGATAACACTGCAAACGTGGTGCTAATACCGGATGAGGCCTGCTATTCGCATGGGTAGTGGGTTAAAGCGGGCGCAAGCCTGTGCTCACAGATGGACCTGCGTCTCATTAG
>F0OV55004H9QLS
CGTGTCTCTAAGAGTTTGATCCTGGCTCAGGACGAACGCTGACGGCGTGCTTAACACATGCAAGTCAAGGAGAAAGCATTTTTCGGAATGCAAGTAAACTGGCGAACGGGTGAGTAACGCGTAGGTAACCTGCCTTTAAGATTGGGATAACACTGCTAACGCGGTGCTAATACCGGATGAAGCATAACGATCGCATGGTGGTTATGTTAAAGCGGGCTTCGGCTCGTGCTTAGAGATGGACCTGCGTCTCATTAG
>F0OV55004IICXA
CGTGTCTCTAAGAGTTTGATCCTGGCTCAGGATGAACGCTGGCGGCGTGCCTAACACATGTAAGTCGAACGGTGAACCACACTTTATAGTGAGGGGATCAGTGGCGAACGGGTGAGTAACACGTAAGTGACCTGCCCCAAAGAGGAGAACAACCATGCGAAAGCGTAGCTAATACTCCATATGGTCGGCCATTCGCTTGGTCGATTAAAGCTCCGGCGCTTTGGGAGGGGCTTGCGGCCCATCAGCTAGTTGGTAGGGTAATGG
>F0OV55004H5FGH
CGTGTCTCTAAGAGTTTGATCCTGGCTCAGGACGAACGCTGGCGGCGTGCCTAATACATGCAAGTCGAGCGGACCGAAGGGAGCTTGCTCCTTTAGGTTAGCGGCGGACGGGTGAGTGACACGTGGGCAACCTGCCCTGCAGACTGGGATAACTTCGGGAAACCGGAGCTAATACCGGATAACACCGAAAACCGCATGGTTTTCGGTTGAAAGGCGGCTTTTAGCTGTCACTGCAGGATGGGCCCGCGGCGCATTAGCTAGTTGGTGAGG
>F0OV55004IP304
CGTGTCTCTAAGAGTTTGATCCTGGCTCAGGGTGAACGCTGGCGGCGTGCTTGACACATGCAAGTCGAACGGTATGTGGCAACACATAGAGTGGCGAACGGGTGAGTAACACGTGGGAACGTACCTTCTGCAGGGGGATAACTGACCGAAAGGACAGCTAATACCGCATAAGACCGAGAGGAGAAAGGTGCAACAGCATCGGCAGAGGAGCGGCCCGCGGACCATCAGCTAGTTGGCAGGGTAATGGCCT
>F0OV55004ICE2E
CGTGTCTCTAAGAGTTTGATCCTGGCTCAGGGTGAACGCTGGCGGCGTGCTTTACACATGCAAGTTGAACGAGAACTCGGAGGTTCTTACTTCGGTAAGAAAGGAAGAGGGACAGTAGCGAACGAGTGAGTAACACGTAGTAACCTGCCCACTGGAGGGGGAGAACTACTGGAAACGGTGGCTAATACCGCATAAGCCCGAAAGGGGAAAGCAATTTATTGTGCCGGTGGAGGGGACTGCGGGCCATCAGGAAGATGGTGAGGTAAAAGCTCACCAAACCGACG
>F0OV55004IZY5G
CGTGTCTCTAAGAGTTTGATCCTGGCTCAGATTGAACGCTGGCGGCATGCTTAACACATGCAAGTCGAACGGGGCATACAGATAGCTTGCTAGAAGTATGTTTAGTGGCGGACGGGTGAGTAACGCGTGAATACCTGTCCATCGGAGGGGGACAACGGCTGGAAACGGCCGCTAATACCGCGTAAGCCGAGAGGTGAAAGGTTGTTTTCGGACAGCCGCCGATGGGGGGGTTCGCGTCCTATCAGCTAGTTGGTGGGGTAAGGGCCTACCAAGG
>F0OV55004H7JMN
CGTGTCTCTAAGAGTTTGATCCTGGCTCAGGATGAACGCTAGCGGGAGGCCTAACACATGCAAGTCGAACGGGATTGAGAGCTTGCTCTCATGAGAGTGGCGCACGGGTGAGTAACGCGTATGCAACCTGCCCTTGACAGGGGGATAGCCCGGAGAAATCCGGATTAATACCCCATGGTATTTAAGTTCCGCATGGGATTTAAATTAAAGATTTATCGGTCAAGGATGGGCATGCGTGACATTAGCTAGTTGGCGGGGG
>F0OV55004IGLXE
CGTGTCTCTAAGAGTTTGATCCTGGCTCAGGATGAACGCTGGCGGCGTGCTTAACACATGCAAGTCGAGCGCGATGTTGTGGAAACTCCTACGGGAGGCAGC
>F0OV55004I0CFB
CGTGTCTCTAAGAGTTTGATCCTGGCTCAGAACGAACGCTGGCGGCATGCCTAATACATGCAAGTCGAACGAGATCTTCGGATCTAGTGGCGCACGGGTGCGTAACGCGTGGGAATCTGCCCTTGGGTTCGGAATAACAGTTGGAAACGACTGCTAATACCGGATGATGACGAAAGTCCAAAGATTTATCGCCCAAGGATGAGCCCGCGTAGGATTAGCTAGTTGGTGGGGTAACGGCCCACCAAGGCTACGATCAGTAG
>F0OV55004H6U60
CGTGTCTCTAAGAGTTTGATCCTGGCTCAGGATGAACGCTGGCGGCGTGCCTAACACATGCAAGTCGAGCGAGAAGCTACCTATGATCCTTCGGGTGAATAGACTAGTGGACAGCGGCGGACGGGTGAGTAACGCGTAAATAACCTGCCATACACACAAGGATAGCCATCGGAAACGGTGATTAATACTTGATGAGGCTACAGATTCGCATGAATCAGTAGTTAAAGAATTTTGGTGTATGATGG
>F0OV55004IYFI3
CGTGTCTCTAAGAGTTTGATCCTGGCTCAGGACGAACGCTGGCGGCGTGCCTAACACATGCAAGTCGAGCGGGGTAAATTGAGTGGTCTTCCACGAGATTTACCCAGCGGCGGACGGGTGAGTAACACGTAGGCAACCTACCCACCACACGGGGATAGCCCTGGGAAACCGGGGGTAATACCCGATACCTTTACTGGTCGCATGGCTGGTAAAGAAAGCGATTTAGCGGTGGTGGATGGGCCTGCGGCCCATCAGCTAGTTGGCGGGGTAACGGCCCACCAAGGCG
>F0OV55004ILMZJ
CGTGTCTCTAAGAGTTTGATCCTGGCTCAGGACGAACGCTGGCGGCGTGCCTAATACATGCAAGTCGAGCGCGTGAAGCTTACCGAAGCCTTCGGGCGGACGTAAGTGGAACGAGCGGCGAACGGGTGAGTAACACGTGGGCAACCTGCCTGTAAGACTGGGATAACTCCGGGAAACCGGGGCTAATACCGGATAATTTCTTTGGTCGCATGACGAAAGGATAAAAGGCGGCGCAAGCTGTCACTTACAGATGGGCCCGCGGCGCATTAG
>F0OV55004IEH01
CGTGTCTCTAAGAGTTTGATCCTGGCTCAGAACTAACGCTGGCGGCGCGTCTTAAGCATGCAAGTCGGACGGGAACCTGCCCTTCGGGGTGGGGGAGAGTGGCGAACGGGTGAGTAACACGTGG
>F0OV55004H3FF1
CGTGTCTCTAAGAGTTTGATCCTGGCTCAGGACGAACGCTGGCGGCGTGCCTAATACATGCAAGTCGAGCGCGGGAAGCGTGCAGATCCCTTCGGGGTGATGCATGTGGAACGAGCGGCGAACGGGTGAGTAACACGTGGGCAACCTGCCTGTAAGACCGGGATAACTCCGGGAAACCGGGGCTAATACCGGATAAGACCGAAGATCGCATGATCTTCGGGTGGAAGGCGGCATTCGCTGTCACTTACAGATGGGCCCGCGG
>F0OV55004IAKFY
CGTGTCTCTAAGAGTTTGATCCTGGCTCAGGACGAACGCTGGCGGCGTGCTTAACACATGCAAGTCAAGGAGAAAATCGTTTTCGGATGGTGAGTAAACTGGCGCACGGGTGAGTAATATATAAGTAATCTACCAATGGGTCTGGGATAATCAGCCGAAAGGCTGAATAATACCGGATAATGCAGCGGGGCCACATGGTCATGTTGTTAAAGGTGCTTCGGTACCGCCTTTTGATGAGCTTGTATCTGATTAG
>F0OV55004IDG4C
CGTGTCTCTAAGAGTTTGATCCTGGCTCAGAACGAACGCTGGCGGCGTGCCTAACACATGCAAGTCGAACGCGAAAGCCCTTTCGGGGGTGAGTAAAGTGGCGCACGGGTGAGTAACGCGTGGATAATCTGCCTGATAATCTGGGATAACATCTCGAAAGAGATGCTAATACCGGATAAGCCCACAGTCTCCTCGGAGACAGCGGGAAAAGATGGCCTCTTCTTGAAAGCTATTGTTATCAGATGAGTCCGCGG
>F0OV55004H5FDX
CGTGTCTCTAAGAGTTTGATCCTGGCTCAGATTGAACGCTGGCGGCATGCTTAACACATGCAAGTCGAACGGCAGCACGGGTGCTTGCACCTGGTGGCGAGTGGCGGACGGGTGAGTAATGCATAGGAATCTGCCCGGTAGTGGGGGATAACGTGGGGAAACTCACGCTAATACCGCATACGACCTACGGGTGAAAGAGGGGGATCTTCGGACCTCTTGCTATCGGATGAGCCTATGTCCTATCAGCTAGG
>F0OV55004IOIQH
CGTGTCTCTAAGAGTTTGATCCTGGCTCAGATTGAACGCTGGCGGCAGGCTTAACACATGCAAGTCGAGCGGTAACAGGGGGTGCTTGCACCCCGCTGACGAGCGGCGGACGGGTGAGTAATGCTTAGGAATCTGCCCAGTAGTGGGGGATAGCCCGGGGAAACCCGGATTAATACCGCATACGTCCTACGGGAGAAAGCAGGGGATCTTCGGACCTTGCGCTATTGGATGAGCCTAAGTCGGATTAGCTAGTTGGTGGGGTAAAGGCCT
>F0OV55004H73OD
CGTGTCTCTAAGAGTTTGATCCTGGCTCAGAACAAACGCTAGCGGCGTGCCTAACACATGCAAGTCAGACGAGAAAGTTCGCTTCGGCGAATGAGTAGAGTGGCGCACGGGTGAGTAACGCGTGGACAATCTGCCCTAGAGTTAGGAATAACCCACCGAAAGGTGGGCTAATACCCAATAATGCTATACTTCTTCGGGAGTATAGCCAAAGATGGCCTCTGTTTACAAGCTATCGCTCAAGGATGAGTTCGCGT
>F0OV55004IN0B0
CGTGTCTCTAAGAGTTTGATCCTGGCTCAGGATGAACGCTAGCGGGAGGCCTAACACATGCAAGTCGAACGGGATTGAGAGCTTGCTCTCATGAGAGTGGCGCACGGGTGAGTAACGCGTATGCAACCTGCCCTTGACAGGGGGATAGCCCGGAGAAATCCGGATTAATACCCCATGGTATTTAAGTTCCGCATGGGATTTAAATTAAAGATTTATCGGTCAGGGATGGGCATGCGTGACATTAGCTAGTTGGCGGGG
>F0OV55004H9DCC
CGTGTCTCTAAGAGTTTGATCCTGGCTCAGGATGAACGCTGGCGGCGTGCCTAACACATGCAAGTCGAGCGAGAAGCTACCTATGACCCTTCGGGAGATTAGACTAGTGGACAGCGGCGGACGGGTGAGTAACGCGTAAATAACCTGCCATACACACAAGGATAGCCATCGGAAACGGTGATTAATACTTGATGAGGCTACAGATTCGCATGAATCAGTAGTTAAAGAATTTTGGTGTATGATGG
>F0OV55004IBIZX
CGTGTCTCTAAGAGTTTGATCCTGGCTCAGGACGAACGCTGGCGGCGTGCCTAACACATGCAAGTCGAGCGAAGTGCTTACAGCGGAATCCTTCGGGGTGAAGCAGTAAGTATCTTAGCGGCGGACGGGTGAGTAACGCGTGAGGAACCTGCCTTCCACAAGGGGATAGCCTCGGGAAACTGGGATTAATACCCTATGACACTTAAGTATCGCATGATACTTAGGTTAAAGCGTAAAGCGGTGGAAGATGGCCTCGCGTCCCATTAG
>F0OV55004IEL6V
CGTGTCTCTAAGAGTTTGATCCTGGCTCAGGACGAACGCTGGCGGCGTGCCTAAGACATGCAAGTCGAGCGGGGCAGCGGGGCCTTTGGCTTTGCTGCCTAGCGGCAGACGGGTGAGTAACACGTGGGCAACCTGCCCCTGGCACTGGGATAACAGCCCGAAAGGGCTGCTAATACCGGATGAGCTCACGGTGCCGCATGGCACTGGGAGAAAAGGCGCTCGCAAGGGCGCTGGCCAGGGAGGGGCCCGCGG
>F0OV55004H608F
CGTGTCTCTAAGAGTTTGATCCTGGCTCAGGACGAACGCTGGCGGCGTGCCTAATACATGCAAGTCAAGCGGACCGAAGGGAGCTTGCTCCTTTAGGTTAGCGGCGGACGGGTGAGTAACACGTGGGCAACCTGCCCTGCAGACTGGGATAACTTCGGGAAACCGGAGCTAATACCGGATAACACCGAAAACCGCATGGTTTTCGGTTGAAAGGCGGCTTTTAGCTGTCACTGCAGGATGGGCCCGCGGCGCATTAGCTAGTTGGTGAGGTAACGG
>F0OV55004H63EF
CGTGTCTCTAAGAGTTTGATCCTGGCTCAGAATGAACGCTGGCGGCATGCCTAACACATGCAAGTCGAACGAAGGCTTCGGCCTTAGTGGCGCACGGGTGCGTAACGCGTGGGAATCTGCCCTCAGGTTCGGAATAACAGCGAGAAATTGCTGCTAATACCGGATGATATCGCGAGATCAAAGATTTATCACCTGAGGATGAGCCCGCGTAGGATTAGCTAGTTGGTGTGGTAAAGGCGCACCAAGG
>F0OV55004IXYJ1
CGTGTCTCTAAGAGTTTGATCCTGGCTCAGAACGAACGCTGGCGGCGTGCTTAACACATGCAAGTCGTACGAGAAAGTTTCCTTCGGGAGATGAGTAGAGTGGCGCACGGGTGAGTAACACGTGGATAATCTGCCCAATGGACCGGGATAACACTTCGAAAGGGGTGCTAATACCGGATAAGCCCACAGGCTCTTCGGAGCTTGCGGGAAAAGGTGGGGACCTTCGGGCCTGCCGTCATTGGATGAGTCCGCGGCCCATTAGCTAGTTGGG
>F0OV55004IS79C
CGTGTCTCTAAGAGTTTGATCCTGGCTCAGGATGAACGCTGGCGGCGTGCCTAATACATGCAAGTCGAACGGGAAGCTTGGAGCGATCTAAGCTGAGAGTGGCGCACGGGTGAGTAACACATGGCTGACCTGCCCTCCAGAGGGGGATAACGGCTGGAAGCGGCCGCTAATACCCCATACGCTCCCTGAGGTTAGAGGCTTAGGGAGGAAAGCTATGGTGCTGGAGGAGGGGGCTGTGGCCCATCAG
>F0OV55004H84P8
CGTGTCTCTAAGAGTTTGATCCTGGCTCAGGATGAACGCTGGCGGCGTGCCTAACACATGCAAGTCGAGCGCGATTAGTTGGAACAGAGACTTCGGTTGAAGAGAAGACTATGAAAGCGGCGGACGGGTGAGTAACGCGTGAGCAACCTGCCCTGTACAGGGGGATAGCCACTGGAAACGGTGATTAATACCCCATAACCCCAATAGGTCACATGGCCTGCGTGGGACAAACGTCCGTTGGCGGTACAGGAGTGGGCTCGCG
>F0OV55004IW1KM
CGTGTCTCTAAGAGTTTGATCCTGGCTCAGGATGAACGCTGGCGGCGTGCTTAACACATGCAAGTCGAACGTGATCCCGTAGCAATATGGGTGAAAGTGGCAAACGGGTGAGTAACACGTAGATGACCTGCCTTGGAGTGGGGGATAACCACCGGAAACGGTGGCTAATACCGCATATGCTTGTAGCGCTGGGAAGCGCAGCAGGGAAAGCTTTAGGTGCTTCAAGAGGGGTCTGCGTCCGATTAGCTAGTTGGTG
>F0OV55004H6934
CGTGTCTCTAAGAGTTTGATCCTGGCTCAGATTGAACGCTGGCGGCAGGCCTAACACATGCAAGTCGAGCGGATGAGTGGAGCTTGCTCCATGATTCAGCGGCGGACGGGTGAGTAATGCCTAGGAATCTGCCTGGTAGTGGGGGACAACGTTTCGAAAGGAACGCTAATACCGCATACGTCCTACGGGAGAAAGTGGGGGATCTTCGGATCTCACGCTATCAGATGAGCCTAGGTCGGATTAG
>F0OV55004ITAT6
CGTGTCTCTAAGAGTTTGATCCTGGCTCAGGATGAACGCTAGCGGTGCGCCTAACACATGCAAGTCGAGCGATATAGCGGCGAACGGGTGAGTAACACGTTGGAACCTGCCTCGAACTCAGGGATAGCCATCCGAAAGGATGATTAATACCGGATAGTCCCGAAAGGGTAAAGATTTTTCGGTTCGAGAGGGGCCTGCGGCCTATCAGCTAGTCGGTAAGGTAATGGCTTACCAAGGCTATGACGGGTAACTGGTGTGAGAGCA
>F0OV55004JBGDQ
CGTGTCTCTAAGAGTTTGATCCTGGCTCAGGATGAACGCTGGCGGCGTGCTTAACACATGCAAGTCGAACGATTAAGACCCTCTTCGGAGGGTGCATAAAGTGGCGAACGGGTGAGTAACACGTGGGGAACCTGCCCCTCTCTCTGGGACAACTCCGGGAAACCGGAGCTAATACCGGATATTCCGATCGGATCGCATGGTCTGATCGGGAAAGCTCCGGCGGTGAGGGATGGCCCCGCGGCCCATTAGCTTGTTGGTGAGGTAACGGCT
>F0OV55004ITQ5D
CGTGTCTCTAAGAGTTTGATCCTGGCTCAGGATGAACGCTAGCGGCAGGCTTAACACATGCAAGTCGAGGGGCAGCACGGGTAGCAATACCTGGTGGCGACCGGCGCACGGGTGCGTAACGCGTATGCAACTTACCTTAAACTGGGGAATAGCCCGGGGAAACTCGGATTAATGTCCCATAATATCCTGAATTCGCATGTTTTTAGGATTAAAGTTCCGACGGTTTAAGATGGGCATGCGTGCCATTAGTTAGTTGGTGAGGTAACGGCT
>F0OV55004H4ZNZ
CGTGTCTCTAAGAGTTTGATCCTGGCTCAGGATGAACGCTAGCGGCAGGCCTAACACATGCAAGTCGAGGGGCAGCTGGGATAAGCTTGCTTATCCGCCGGCGACCGGCGCACGGGTGCGGAACGCGTATGGAACCTGCCCCTGTCAGGGGAATAGCCCAGGGAAACTTGGATTAATGCCCCATGGTACCGCGATATCGCATGATATTGCGGTTAAAGATTTATCGGACAGGGATGGCCATGCGTACCATTAG
>F0OV55004IPD9U
CGTGTCTCTAAGAGTTTGATCCTGGCTCAGGACGAACGCTGGCGGCGTGCCTAATACATGCAAGTCGAGCGGACCGAAGGGAGCTTGCTCTTTTAGGTTAGCGGCGGACGGGTGAGTAACACGTGGGCAACCTGCCCTGCAGACTGGGATAACTTCGGGAAACCGGAGCTAATACCGGATAACACCGAAAACCGCATGGTTTTCGGTTGAAAGGCGGCTTTTAGCTGTCACTGCAGGATGGGCCCGCGGCGCATTAGCTAGTTGGTGAGA
>F0OV55004ILLKK
CGTGTCTCTAAGAGTTTGATCCTGGCTCAGGATAAACGCTGGCGGCGTGCATGAGACATGCAAGTCGAACGAACGAGCCTGCTCGTTAGTGGCGGACGGCTGAGTAACGCGTAGGTGACCTGCCCCGAAGTGGGGGATAACTGCCCGAAAGGGTGGCTAATACCGCATGTGGCGACACTTTCATTGGTGTCATCAAAGCCGCGAGGCGCTTCGGGAGGGGCCTGCGTCCGATTAGCTCGTTGGTGGGGTAATGGCCT
>F0OV55004JMLJE
CGTGTCTCTAAGAGTTTGATCCTGGCTCAGGACGAACGCTGGCGGCGTGCTTTACCCATGCAAGTCGAACGGAGAGTAGCAATACTCTTAGTGGCAGACGGCTGAGTAACACGTGAGTACCTGCCCCGATGTGTGGGATAGCCTCTCGAAAGAGAGGGTAATACCGCGTAATCTCTGAGTGATCAGAGGATAGCAGCAATGCGCATTGGGAGGGGCTCGCGGCCCATCAGGTAGTTGGTAGGGTAACGG
>F0OV55004H28R1
CGTGTCTCTAAGAGTTTGATCCTGGCTCAGGACGAACGCTGGCGGCGTGCCTAACACATGCAAGTCGAGCGAAGTGCTTACAGCGGAATCCTTCGGGGTGAAGCAGTAAGTATCTTAGCGGCGGACGGGTGAGTAACGCGTGAGGAACCTGCCTTCCACAAGGGGATAGCCTCGGGAAACTGGGATTAATACCCTATGACACTTAAGTATCGCATGATACTTAGGTTAAAGCGTAAAGCGGTGGAAGATGGCCTCGCGTCCCATTAG
>F0OV55004IHJ7P
CGTGTCTCTAAGAGTTTGATCCTGGCTCAGGACGAACGCTGGCGGCGTGCCTAATACATGCAAGTCGAGCGGGGCTTTCTGCGTGAGGCCTTCGGGCGGATCGCAGGGAGCCCAGCGGCGAACGGGTGCGTAACACGTGGGCAACCTGCCCCGAGGACCGGGATAACTCCGGGAAACCGGAGCTAATACCGGATAGGACGGCGGACCGCATGGTCCGCCGTGGAAAGGCGGCGCGAGCTGCCACCTCGGGATGGGCCCGCGGCCCGTTAGCTAGTTGGG
>F0OV55004IZOTB
CGTGTCTCTAAGAGTTTGATCCTGGCTCAGATTGAACGCTGGCGGCAGGCCTAACACATGCAAGTCGAGCGGAAACGATGGAGCTTGCTCCAGGCGTCGAGCGGCGGACGGGTGAGTAATGCATAGGAATCTGCCCGGTAGTGGGGGATAACCTGGGGAAACCCAGGCTAATACCGCATACGTCCTACGGGAGAAAGCAGGGGATCTTCGGACCTTGCGCTATCGGATGAGCCTATGTCGGATTAGCTTGTTGGTG
>F0OV55004JBA9C
CGTGTCTCTAAGAGTTTGATCCTGGCTCAGGACGAACGCTGGCGGCGTGGATTAGGCATGCAAGTCGAACGCGAACGGGATGCTTCGGTGTCCTTAGTAGAGTGGCAAACGGGTGAGTAACGCGTAGGTGATCTACCCCTAAGAGGGGGATAGCCCCGGGAAACCGGGATTAATACCGCATGTGCAGGAAACTGCAAAGGAGGCCTCTGTTTCAAGCTTCCGCTTAGGGATGAGCCTGCGTCCTATTAGCTAGTTGGTGAGGTAACGGCCC
>F0OV55004H2SHW
CGTGTCTCTAAGAGTTTGATCCTGGCTCAGGATGAACGCTAGCGACAGGCCTAACACATGCAAGTCGAGGGGTAACATGAGAGCTTGCTCTTGATGACGACCGGCGCACGGGTGAGTAACGCGTATGCAACCTTCCTTTAACAGGAGAATAGCCCCCGGAAACGGGGATTAATGCTCCATAGCAATTATTTGCCACCTGACAGATAATTTAAAGTTCCGACGGTTAAAGATGGGCATGCGTGACATTAGCCAGTTGGG
>F0OV55004IOD9L
CGTGTCTCTAAGAGTTTGATCCTGGCTCAGGACGAACGCTGGCGGCGTGCCTAATACATGCAAGTCGAGCGGGGCTGTCTGCGTGAGGCCTTCGGGCGGATCGCAGGGAGCCCAGCGGCGAACGGGTGCGTAACACGTGGGCAACCTGCCCCGAGGACCGGGATAACTCCGGGAAACCGGAGCTAATACCGGATAGGACGGCGGACCGCATGGTCCGCCGTGGAAAGGCGGCGCGAGCTGTCACCTCGGGATGGGCCCGCGGCCCATTAG
>F0OV55004ICBVI
CGTGTCTCTAAGAGTTTGATCCTGGCTCAGAACGAACGCTGGCGGCATGCCTAACACATGCAAGTCGAACGAACCCTTCGGGGTGAGTGGCGCACGGGTGCGTAACGCGTGGGAACCTGCCCTTAGGTTTGGAATAACAGTGAGAAATCGCTGCTAATACCAAATAATGTCTTCGGACCAAAGATTTATCGCCTTTGGATGGGCCCGCGTTGGATTAGCTAGTTGGTGAGGTAATGGCTCACCAAGGCGACGATCCATAG
>F0OV55004INI1O
CGTGTCTCTAAGAGTTTGATCCTGGCTCAGAACAAACGCTAGCGGCGTGCCTAACACATGCAAGTCAGACGAGAAAGTTCGCTTCGGCGAATGAGTAGAGTGGCGCACGGGTGAGTAACGCGTGGACAATCTGCCCTAGAGTTAGGAATAACCCACCGAAAGGTGGGCTAATACCCAATAATGCTATACTTCTTCGGGAGTATAGCCAAAGATGGCCTCTGTTTACAAGCTATCGCTCAAGGATGAGTTCGCGT
>F0OV55004H25OH
CGTGTCTCTAAGAGTTTGATCCTGGCTCAGATTGAACGCTGGCGGCAGGCCTAACACATGCAAGTCGAGCGGAAACGATGGAGCTTGCTCCAGGCGTCGAGCGGCGGACGGGTGAGTAATGCATAGGAATCTGCCCGGTAGTGGGGGATAACCTGGGGAAACCCAGGCTAATACCGCATACGTCCTACGGGAGAAAGCAGGGGATCTTCGGACCTTGCGCTATCGGATGAGCCTATGTCGGATTAGCTTGTTGGTG
>F0OV55004H8NIB
CGTGTCTCTAAGAGTTTGATCCTGGCTCAGGACGAACGCTGGCGGCGTGCTTAACACATGCAAGTCGAACGGAAAGGCCCTGCTTTTGTGGGGTGCTCGAGTGGCGAACGGGTGAGTAACACGTGAGTAACCTGCCCTTGACTTTGGGATAACTTCAGGAAACTGGGGCTAATACCGGATAGGAGCTCCTGCTGCATGGTGGGGGTTGGAAAGTTTCGGCGGTTGGGGATGGACTCGCGGCTTATCAGCTTGTTGGTGGGGTAGTGGCTTACCAAGG
>F0OV55004IWDH7
CGTGTCTCTAAGAGTTTGATCCTGGCTCAGGACGAACGCTGGCGGCGTGCTTAACACATGCAAGTCAAGGGGAAAGGTTAATTTCGGTTGACCGAGTATACTGGCGAACGGGTGAGTAACGCGTAGGTAACCTGCCTGAGAGTTTGGGATAATACTGCAAACGTGGTGCTAATACCGGATGAGGCCTGCTATTCGCATGGGTAGTGGGTTAAAGCGGGCGCAAGCCTGTGCTCACAGATGGACCTGCGTCTCATTAG
>F0OV55004JFW5Z
CGTGTCTCTAAGAGTTTGATCCTGGCTCAGAACGAACGCTGGCGGCGTGCTTAACACATGCAAGTCGAACGAGAAAGCTCTTCGGAGTGAGTAGAGTGGCGCACGGGTGAGTAATGGATAGGAACGTACCTTCAGGAGGGGGATAACCATTGGAAACGATGGCTAATACCGCGTAGTATCGCAAGATTAAAGGTGGCCTCTGTATATGCTACCGCCTGAAGATCGGCCTATCTCCCATTAGCTTGTTGGTAGGGTAATGG
>F0OV55004IPJOP
CGTGTCTCTAAGAGTTTGATCCTGGCTCAGAACGAACGCTGGCGGCAGGCTTAACACATGCAAGTCGAACGATCCCTTCGGGGATAGTGGCGGACGGGTGAGTAACGCGTGGGAACGTGCCCTTAGGTACGGAACAACAGCTGGAAACGGCTGCTAATACCGTATGATGCCCTTCGGGGCCAAAGATTTATCGCCTTTGGAGCGGCCCGCGTAAGATTAGGTAGTTGGTGAGGTAACGGCTCGCCAAGGCGACGATGGGTAGCCGGCCTGAGAGGGTG
>F0OV55004JG456
CGTGTCTCTAAGAGTTTGATCCTGGCTCAGAACGAACGCTGGCGGCGCGTTTTAAGCATGCAAGTCGAACGGTAGAGTAGTGCTTGCACTACTTGAGAGTGGCGCACGGGTGAGTAACACGTAGGTGATCTACCTCCGGATTGGGGATAGCCCGTGGAAACACGGGTTAATACCGGATACGACCCTGAGACTGTCGTCTCAGGGGGAAAGGCCCTCAGGGGTCGTCCGGAGATGAGCCTGCGGTCCATTAGCTGGTTGGTGTGGTAAGGGCG
>F0OV55004IA6GI
CGTGTCTCTAAGAGTTTGATCCTGGCTCAGAACAAACGCTGGCGGCGTGCCTAACACATGCAAGTCGTACGAGAAAGTTGGCTTCGGCCGATGAGTAAAGTGGCGCACGGGTGAGTAACGTGTGGATAATCTACCCTTAAGTCTGGAATAACTTGCCGAAAGGTGAACTAATACCGGATAATATCCCGGATTCTCCGGAAACCGGGATCAAAGAAGGCTTCTGTTTACATGCTTTTGCTGAAGGATGAGTCCGCGTACCATTAGCTAGTTGG
>F0OV55004INYPQ
CGTGTCTCTAAGAGTTTGATCCTGGCTCAGATTGAACGCTGGCGGCATGCTTAACACATGCAAGTCGAACGGAAACGATGGTAGCTTGCTACCAGGCGTCGAGTGGCGGACGGGTGAGTAATGCATGGGAATCTGCCTATCAGTGGGGGATAACTTGGGGAAACTCAAGCTAATACCGCATATTCTCTGAGGAGGAAAGGCTTCGGCCGCTGATAGATGAGCCCATGTCGGATTAGCTAGTTGGG
>F0OV55004IMR9S
CGTGTCTCTAAGAGTTTGATCCTGGCTCAGAACGAACGCTGGCGGCGTGCTTAACACATGCAAGTCGAACGCGAAAGGGACCTTCGGGTCCTGAGTAAAGTGGCGCACGGGTGAGTAACACGTGGATAATCTACCCGGTGATCTGGGATAACATTCCGAAAGGAGTGCTAATACCGGATAAGCCCACGGGCTCTTCGGAGCTCGCGGGAAAAGGTGGGGACCCTCGGGCCTGCCGTCATCGGATGAGTCCGCGGCCCATTAGCTAGTTGGTAGGGTAA
>F0OV55004IFOVA
CGTGTCTCTAAGAGTTTGATCCTGGCTCAGGACGAACGCTGGCGGCGTGCCTAATACATGCAAGTCGAGCGGGGCTGTCTGCGTGAGGCCTTCGGGCGGATCGCAGGGAGCCCAGCGGCGAACGGGTGCGTAACACGTGGGCAACCTGCCCCGAGGACCGGGATAACTCCGGGAAACCGGAGCTAATACCGGATAGGACGGCGGACCGCATGGTCCGCCGTGGAAAGGCGGCGCGAGCTGCCACCTCGGGATGGGCCCGCGGCCCATTAG
>F0OV55004H7P98
CGTGTCTCTAAGAGTTTGATCCTGGCTCAGAACGAACGCTGGCGGCGTGCCTAACACATGCAAGTCGGATGCGAACGCGCCTTTCGGGGGGCTAGTAGCATGGCAGACGGGTGAGGAGCACGTATCTGACCGGACTCATCATGGGGGATACCCTTGCGAAAGTGGGGATAATACCGCATACGCTCGTTGCGGGAGCGCGACGAGGAAAGCTGGCCTCTGCGAGCATGCTGGCGTGGTGAGAGGGGG
>F0OV55004H8BSL
CGTGTCTCTAAGAGTTTGATCCTGGCTCAGATTGAACGCTGGCGGCAGGCCTAACACATACAAGTCGAGCGGTAGAGAGAAGCTTGCTTCTCTTGAGAGCGGCGGACGGGTGAGTAATGCCTAGGAATCTGCCTGGTAGTGGGGGATAACGTTCGGAAACGGACACTAATACCGCATACGTCCTACGGGAGAAAGCAGGGGACCTTCGGGCCTTGCGCTATCAGATGAGCCTAGGTCGGATTAGCTAGTTGGTGGGGT
>F0OV55004I2FN0
CGTGTCTCTAAGAGTTTGATCCTGGCTCAGATTGAACGCTGGCGGCAGGCCTAACACATGCAAGTCGAGCGGATGAAGGGAGCTTGCTCCCGGATTTAGCGGCGGACGGGTGAGTAATGCCTAGGAATCTGCCTGGTAGTGGGGGACAACGACTCGAAAGGGTCGCTAATACCGCATACGTCCTACGGGAGAAAGTGGGGGATCTTCGGACCTCACGCTATCAGATGAGCCTAGGTCGGATTAGCTAGTAGGTGAGGTAA
>F0OV55004II44I
CGTGTCTCTAAGAGTTTGATCCTGGCTCAGATTGAACGCTGGCGGCATGCTTAACACATGCAAGTCGAACGGTAACAGGAGAGAGCTTGCTCTCTTGCTGACGAGTGGCGGACGGGTGGGTAATACATGGGAATCTGCCCTGAGGTGGGGGATAACCTGGGGAAACTCAGGCTAATACCGCATGATCTCTTCGGAGCAAAGTGGGGGACCTTCGGGCCTCACGCCTTGGGATGAGCCCATGTCTGATTAG
>F0OV55004ICDLQ
CGTGTCTCTAAGAGTTTGATCCTGGCTCAGGATGAACGCTAGCGGTGCGCCTAACACATGCAAGTCGAGCGATATAGCGGCGAACGGGTGAGTAACACGTTGGAACCCGCCTCGAACTCAGGGATAGCCATCCGAAAGGATGATTAATACCGGATAGTCCCGAAAGGGTAAAGATTTTTCGGTTCGAGAGGGGCCTGCGGCCTATCAGCTAGTTGGTAAGGTAATGGCTTACCAAGGCTATGACGGGTAACTGGTGTGAGAGC
>F0OV55004IBRYZ
CGTGTCTCTAAGAGTTTGATCCTGGCTCAGGATGAACGCTAGCGGCAGGCCTAATACACGCAAGACGAACGGTAAGATTTTTAGCAATAAAGATCCTAGAGTGTCGTAAGGGTGCGTAACACGTATGCAATCTGCCCTCAACAGGAGGATAGCTCCCCGAAAGGGGAATTAACACTCCATAAGATTGTGGTGTGGCATCACACAGCAATTAAAACTACGGTGGTTGAGGATGAGCATGCGCATGATTAG
>F0OV55004IRGXE
CGTGTCTCTAAGAGTTTGATCCTGGCTCAGGACGAACGCTGGCGGCGTGCCTAATACATGCAAGTCGAGCGGGGCTTTCTGCGTGAGGCCTTCGGGCGGATCGCAGGGAGCCCAGCGGCGAACGGGTGCGTAACACGTGGGCAACCTGCCCCGAGGACCGGGATAACTCCGGGAAACCGGAGCTAATACCGGATAGGACGGCGGACCGCATGGTCCGCCGTGGAAAGGCGGCGCGAGCTGCCACCTCGGGATGGGCCCGCGGCCCATTAG
>F0OV55004I1AXC
CGTGTCTCTAAGAGTTTGATCCTGGCTCAGGATGAACGCTGGCGGCGTGCCTAATACATGCAAGTTGAGCGGTAACAGGCTTTCACTGTTTGCTTATAGTTTTAAGCAAAGAGTGAAGGTGCTGACGAGCGGCGGACGGCTGAGTAATGCATAGGAATATACCCTAAAGTGAGGAATAACTGCCCGAAAGGGTGGCTAATACCGCATGTGTCCGGTTTACCGGATAAAGCTCTTGTAGCGCTTTTGGAATAGCCT
>F0OV55004IDU73
CGTGTCTCTAAGAGTTTGATCCTGGCTCAGGATGAACGCTGGCGGCGTGCCTAATACATGCAAGTCGAACGCACTAGTTTACTAGTGAGTGGCGAACGGGTGAGTAACACGTAGGTAACCTGCCCTCAAGACGAGGATAACCGTTGGAAACGATGGCTAAGACTGGATAGGAACAGAAGAGGCATCTCTTGTGTTTTAAAAGACCTAGCAATAGGTATGCTTGAGGAGGGGCCTGCGGCGCATTAGTTAGTTGGCGGGGTGAA
>F0OV55004JWMXF
CGTGTCTCTAAGAGTTTGATCCTGGCTCAGAACGAACGCTGGCGGCAGGCCTAACACATGCAAGTCGAGCGAGATCTTCGGATCTAGCGGCGGACGGGTGAGTAACGCGTGGGGATGTGCCCTTTGCTACGGAATAGTCCCGGGAAACTGGGTTTAATACCGTATGAGCCCTTCGGGGGAAAGATTTATCGGCAAAGGATCAACCCGCGTTGGATTAGGTAGTTGGTGGGGTAATGGCCTACCAAGCCGACGATCCATAGCTGGTTTGAGAGG
>F0OV55004IOK1S
CGTGTCTCTAAGAGTTTGATCCTGGCTCAGAACGAACGCTGGCGGCGTGCCTAACACATGCAAGTCGAACGCGAAAGAGTTCTTCGGAACTTGAGTAGAGTGGCGCACGGGTGAGTAACGCGTAAGTGATCTACCCCTGTATCTGGAATAACTATGGGAAACTGTAGCTAATACCGGATACGTTCATGTGATTGCGATCATGTGAAGAAAGATGGCCTCTGACATAAGCTATCGTACAGGGAGGAG
>F0OV55004I10EM
CGTGTCTCTAAGAGTTTGATCCTGGCTCAGGATGAACGCTAGCGACAGGCCTAACACATGCAAGTCGAGGGGTAACATGAGAGCTTGCTCTTGATGACGACCGGCGCACGGGTGAGTAACGCGTATGCAACCTTCCTTTAACAGGAGAATAGCCCCCGGAAACGGGGATTAATGCTCCATAGCAATTATTGCCACCTGACAGATAATTTAAAGTTCCGACGGTTAAAGATGGGCATGCGTGACATTAGCCAGTTGG
>F0OV55004H4RCI
CGTGTCTCTAAGAGTTTGATCCTGGCTCAGATTGAACGCTGGCGGCGTGCCTAACACATGCAAGTCGTGCGAGAAAGTTCCCTTCGGGGAGCGAGTAGAGCGGCGCACGGGTGAGTAACGCGTGGGTAATCTGCCCGAAAGACCGGGATAACGTTGCGAAAGCGACGCTAATACCGGATAACATCCCTTGGACCCTGGTCTTGGGGATCAAAGGTGGCCTCTCCATGGAAGCTACTGTTTGAGGGGGAGCCCGCGTCCCATTAGCTTGTTGG
>F0OV55004IYBKE
CGTGTCTCTAAGAGTTTGATCCTGGCTCAGAACGAACGCTGGCGGCATGCCTAACACATGCAAGTCGAACGAGGGCTTCGGCCCTAGTGGCGCACGGGTGAGTAACGCGTGGGAACCTGCCCTGTGGTACGGAATAACTCCGGGAAACTGGAGCTAATACCGTATGCGTCCTGCGGGACAAAGATTTATCGCCATGGGATGGGCCCGCGTAGGATTAGCTTGTTGGTGGGGTAACGGCCTACCAAGGCAACGATCCTTAGCTGGT
>F0OV55004IR2WJ
CGTGTCTCTAAGAGTTTGATCCTGGCTCAGGACGAACGCTGGCGGCGTGCCTAATACATGCAAGTCGAGCGGGGGGATTGGGGGTTTTCCCTGGTCTCCTGAGCGGCGGACGGGTGAGTAACACGTGGGTAACCTGCCCGGCAGTGGGGGATAACCCTGGGAAACTGGGGCTAATACCGCATACGGTCCGAGCCTCGCATGGGGCTTGGAAGAAAGGCCGTCCGATGGGGCGGTCGCTGCCGGAGGGGCCCGCGGCCCATCAGGTAGTTGGTGGGGTAACGGCCCACCAAGCCG
>F0OV55004I5IBE
CGTGTCTCTAAGAGTTTGATCCTGGCTCAGATTGAACGCTGGCGGCAGGCCTAACACATGCAAGTCGAGCGGATGAGGGGAGCTTGCCCCCTGATTCAGCGGCGGACGGGTGAGTAATGCCTAGGAATCTGCCCGATAGTGGGGGACAACGTTTCGAAAGGAACGCTAATACCGCATACGTCCTACGGGAGAAAGCAGGGGACCTTCGGGCCTTGCGCTATCGGATGAGCCTAGGTCGGATTAGCTAGTTGGTGGGTAAAGGCT
>F0OV55004JH4HE
CGTGTCTCTAAGAGTTTGATCCTGGCTCAGGACGAACGCTGGCGGCGTGGATTAGGCATGCAAGTCGGACGAGAAAGTCGCTTTCGGGTGATGAGTACAGTGGCGGACGGGTGAGTAACGCGTAGATCATCTACCTTTAAGTTGGGGACAACTCAGGGAAACCTGAGCTAATACCGAATGTGGCTGTAAGGCTAAAGGGGGCTTTTAGCTCTCGCTTAGAGATGAGTCTGCGTCCAATTAGCTAGATGGTGAGGTAATGG
>F0OV55004IGH6X
CGTGTCTCTAAGAGTTTGATCCTGGCTCAGAATCAACGCTGGCGGCGTGCTTAACACATGCAAGTCGAACGTGAAAGGGACTTCGGTCCTGAGTAAAGTGGCGCACGGGTGAGTAACACGTGGATAATCTACCCGATGGACCGGGATAACACTTCGAAAGGGGTGCTAATACCGGATAAGCCCACAGGCTCTTTGGAGTTTGCGGGAAAAGGTGGGGACCTTCGGGCCTACTGTCATTGGATGAGTCCGCGGCCCATTAGCTAGTTGGTAGGGTAATGG
>F0OV55004IRBP2
CGTGTCTCTAAGAGTTTGATCCTGGCTCAGATTGAACGCTGGCGGCAGGCTTAACACATGCAAGTCGAGCGGTAACAGGGGTGCTTGCACCCCGCTGACGAGCGGCGGACGGGTGAGTAATGCATAGGAATCTGCCCAGTAGTTGGGGATAGCCCGGGGAAACCCGGATTAATACCGAATACGCCCTACGGGGAAAGCAGGGGATCTTCGGACCTTGCGCTATTGGATGAGCCTATGTCGGATTAGCTAGTTGGTAGGGTAACGGCCT
>F0OV55004I6BP6
CGTGTCTCTAAGAGTTTGATCCTGGCTCAGGACGAACGCTGGCGGCGTGCCTAATACATGCAAGTCGAGCGGACCGAAGGGAGCTTGCTCCTTTAGGTTAGCGGCGGACGGGTGAGTAACACGTGGGCAACCTGCCCTGCAGACTGGGATAACTTCGGGAAACCGGAGCTAATACCGGATAACACCGAAAACCGCATGGTTTTCGGTTGAAAGGCGGCTTTTAGCTGTCACTGCAGGATGGGCCCGCGGCGCATTAGCTAGTTGGTGAGGTAACGG
>F0OV55004IH68I
CGTGTCTCTAAGAGTTTGATCCTGGCTCAGGACGAACGCTGGCGGCGTGCCTAATACATGCAAGTCGAGCGGACCGAAGGGAGCTTGCTCCTTTAGGTTAGCGGCGGACGGGTGAGTAACACGTGGGCAACCTGCCCTGCAGACTGGGATAACTTCGGGAAACCGGAGCTAATATCGGATAACACCGAAAACCGCATGGTTTTCGGTTGAAAGGCGGCATTAGCTGTCACTGCAGGATGGGCCCGCGGCGCATTAGCTAGTTGGTG
>F0OV55004IYHCX
CGTGTCTCTAAGAGTTTGATCCTGGCTCAGGATGAACGCTAGCGACAGGCCTAACACATGCAAGTCGAGGGGTAACATGAGAGCTTGCTCTTGATGACGACCGGCGCACGGGTGAGTAACGCGTATGCAACCTTCCTTTAACAGGAGAATAGCCCCCGGAAACGGGGATTAATGCTCCATAGCAATTATTTGCCACCTGACAGATAATTTAAAGTTCCGACGGTTAAAGATGGGCATGCGTGACATTAGCCAGTTGGG
>F0OV55004H3YTL
CGTGTCTCTAAGAGTTTGATCCTGGCTCAGGATGAACGCTAGCGACAGGCCTAACACATGCAAGTCGAACGGGATTTATCCTTCGGGGTAATGAGAGTGGCGCACGGGTGAGTAACGCGTATGCAACCTACCTGTAACTGGGGAATAGCTCCCTGAAAGGGGAATTAACACCGCATAAGACCACACTTTCGCATGGAAGAGTGGTAAAATATTTATAGGTTACAGATGGGCATGCGTGACATTAGCTAGTTGGTGAGGTAACGG
>F0OV55004I5RRI
CGTGTCTCTAAGAGTTTGATCCTGGCTCAGAACGAACGCTGGCGGCGTGCTTAACACATGCAAGTCGAACGTGAAAGGGACTTCGGTCCTGAGTAAAGTGGCGCACGGGTGAGTAACACGTGGATAATCTACCCGATGGACCGGGATAACACTTCGAAAGGGGTGCTAATACCGGATAAGCCCACAGGCTCTTTGGAGTTTGCGGGAAAAGGTGGGGACCTTCAGGCCTACTGTCATCGGATGAGTCCGCGGCCCATTAGCTAGTTGGTAGGGTAATGG
>F0OV55004H6RJ0
CGTGTCTCTAAGAGTTTGATCCTGGCTCAGATTGAACGCTGGCGGCATGCCTAACACATGCAGGTCGAACGAGATCACCTCGGTGGTCTAGTGGCGGACGGGTGAGTAATACATGGGAATCTGCCTTTTAGTGGGGGATAACGTAGGGAAACTTACGCTAATACCGCATACGCTCCACGGAGGAAAGGGGGGGATCGCAAGACCTCTCGCTAAAGGATGAGCCCATGTCTAATTAGCTAGTTGGTGGGGTAAAGGCCTACCAAGGCGACG
>F0OV55004INYYT
CGTGTCTCTAAGAGTTTGATCCTGGCTCAGATTGAACGCTGGCGGAATGCTTTACACATGCAAGTCGGGCGGCAGCATGGACTTCGGTCTGATGGCGAGCGGCGAACGGGTGAGTAATGCATCGGAACGTACCCAGTCGTGGGGGATAACTACGCGAAAGCGTAGCTAATACCGCATACGTCCTACGGGAGAAAGCAGGGGATCGCAGGACCTTGCGCGATTGGAGCGGCCGATGTCTGATTAG
>F0OV55004JDR3K
CGTGTCTCTAAGAGTTTGATCCTGGCTCAGAACGAACGCTGGCGGTATGCCTAACACATGCAAGTCGAACGCGAACGGAATCTTCGGATTCCAAGTAGAGTGGCGCACGGGTGAGTAACACGTGGATAACCTGCCCTAGAGTCTGGGATAACACTCCGAAAGGAGTGCTAATACCGGATAAGACCACGCCTTCCTCGGAAGAAGTGGGAAAAGATTTATTGCTCTAGGATGGGTCCGCGGTCCATTAGCTAGTTGGTGGGGTAATGGCCT
>F0OV55004IPK21
CGTGTCTCTAAGAGTTTGATCCTGGCTCAGAACGAACGCTGGCGGCATGCCTAACACATGCAAGTCGAACGGGATCCGGACTTCGGTTCGGTGAGAGTGGCGGACGGGTGAGTAACGCGTGGGAACCTGCCCAGTGGTGGGGGATAACTGCGGGAAACTGCAGCTAATACCGCATGAGCCCGAGAGGGGAAAGATTTATCGCCATTGGAGGGGCCCGCGTTCGATTAGGTAGTTGGTGAGGTAATGGCTCACCAAGCCGACGATCGA
>F0OV55004IQFJA
CGTGTCTCTAAGAGTTTGATCCTGGCTCAGGATGAACGCTAGCGGTGCGCCTAACACATGCAAGTCGAGCGATATAGCGGCGAACGGGTGAGTAACACGTTGGAACCTGCCTCGAACTCAGGGATAGCCATCCGAAAGGATGATTAATACCGGATAGTCCCGAAAGGGTAAAGATTTTTCGGTTCGAGAGGGGCCTGCGGCCTATCAGCTAGTTGGTAAGGTAATGGCTTACCAAGGCTATGACGGGTAACTGGTGTGAGAGCA
>F0OV55004INQ85
CGTGTCTCTAAGAGTTTGATCCTGGCTCAGATTGAACGCTGGCGGCAGGCCTAACACATGCAAGTCGAGCGGAAACGATGGAGCTTGCTCCAGGCGTCGAGCGGCGGACGGGTGAGTAATGCATAGGAATCTGCCCGGTAGTGGGGGATAACCTGGGGAAACCCAGGCTAATACCGCATACGTCCTACGGGAGAAAGCAGGGGATCTTCGGACCTTGCGCTATCGGATGAGCCTATGTCGGATTAGCTTGTTGGTG
>F0OV55004H3B2S
CGTGTCTCTAAGAGTTTGATCCTGGCTCAGGATGAACGCTGGCGGCGTGCTTAATACATGCAAGTCGAGCGAGGACCACCCGGTGGCAACACCGGGTGACTCCTAGCGGCGAACGGGTGAGTAACACGTGGGCAACCTGCCCCCGACTCTGGGATAAGCCCGGGAAACTGGGTCTAGTACCGGATACGAGCCTCCACCGCATGGCGGAGGTTGGAAAGGGTCTCCGGTCGGGGATGGGCCCGCGGCCTATCAGCTTGTTGGTGGGGTAACGGCCCACCAAGGCG
>F0OV55004I270A
CGTGTCTCTAAGAGTTTGATCCTGGCTCAGGACGAACGCTGGCGGCGTGGATTAGGCATGCAAGTCGAACAGTAGTACCCCTTCGGGGGTATGAGAGTGGCGAACGGGTGAGTAACGCGTAGGTGATCTACCTTCAGATGGGGGACAACCCAGGGAAACTTGGGCTAATACCGCATGTGGCTGTAAAGCTAAAGCCGGCCTCTATTTATAAGCTGGTGTCTGGAGATGAGCCTGCGTCTGATTAGCTAGTTGGTGGGGTAACGG
>F0OV55004I814O
CGTGTCTCTAAGAGTTTGATCCTGGCTCAGGACGAACGCTGGCGGCGTGCCTAACGCATGCAAGTCGAGCGAGGGGAGGTCGCAAGACCGAACCTAGCGGCGAACGGGTGAGTAACACGTGGGTAATCTGCCTATGAGACGGGGATAGCCCCGGGAAACTGGGGATAATACCGGATGTGATCCAGCTGACGGAGGTTAGCTGGAGGAAAGGCGCAAGCCGCTCATAGATGAGCCCGCGGCCCATTAGCTAGTTGGTAGGGTAAAGG
>F0OV55004I6NAW
CGTGTCTCTAAGAGTTTGATCCTGGCTCAGAACGAACGCTGGCGGCGCGTTTTAAGCATGCAAGTCGAGGGGTAGGGAATCTTCGGATTCTTGAGACCGGCGAACGGGTGAGTAACACGTAGGTGATCTACCGTGAGGTTGGGGATAGCCTGTGGAAACACAGGGTAATACCGAATGAGCTCCACATACTATGGTGAGTGGAGGAAAGGCGCTTCGGCGCCGCCTTATGATGAGCCTGCGGCTGATTAGTTAATTGGTGGGGTAACCGG
>F0OV55004IO9FZ
CGTGTCTCTAAGAGTTTGATCCTGGCTCAGGATGAACACTAGCGGCAGGCCTAACACATGCAAGTCGAGGGGTAACAGGGTTTTCGGACCGCTGACGACCGGCGCACGGGTGCGTAACACGTGGATAACCAACCCTCTAGTTCGGGACAACAGCGGGAAACTGCTGCTAATACCGAATATGTCTGTGAGGTCATCAGGCCATGCAGAGAAAGGCACGCAAGGGTCGCTAGAGGACGGGTCCGCGTCCCATCAGCTTG
>F0OV55004H63EX
CGTGTCTCTAAGAGTTTGATCCTGGCTCAGGACGAACGCTGGCGGCGTGCTTAACACATGCAAGTCGAACGGTCTACCTCGACAGAAACCTTCGGGTTGAAGACGAGATCTAGATAGTGGCGGACGGGTGAGTAACACGTGAATAATCTGTCCTCAAGTCTGGGATAACCTGGCGAAAGTCGGGCTAATCCGAGGTAAGCTGAGAGTGTGGCATCACACAATCAGAAAAGGTGCTTTGGCATTGTTTGAGGAGGAG
>F0OV55004IX6K5
CGTGTCTCTAAGAGTTTGATCCTGGCTCAGAACGAACGCTGGCGGCATGCCTAACACATGCAAGTCGAACGCCCTGGTTCGCCAGGGAGTGGCGCACGGGTGAGTAACGCGTGGGAACCTGCCTGGCAGTACGGGACAACCGCGGGAAACTGCGGCTGATACCGTATACGGCCTGAGGGCGAAAGAATTTCGCTGTCGGAGGGGCCCGCGTCGGATTAGGTGGTTGGTGGGGTAATGGCTCACCAAGGCAATAACGGGTAGCTGG
>F0OV55004IHB0B
CGTGTCTCTAAGAGTTTGATCCTGGCTCAGAATGAACGCTGGCGGTAGGCTTAACACATGCAAGTCGAACGGTAGCAGGAAGAAAGCTTGCTTTCTTTGCTGACGAGTGGCGGACGGGTGAGTAATGCCTGGGAATCTACCCTATAGTTGGGGACAACGTATGGAAACGTACGCTAATACCGAATATGCTCTACGGAGTAAAGCGGGGGACCTTTTGGCCTCGCGCTATAGGATGAGCCCAGGTGAGATTAGCTAGTTGGTGAGG
>F0OV55004IIKGB
CGTGTCTCTAAGAGTTTGATCCTGGCTCAGATTGAACGCTGGCGGCATGCTTAACACATGCAGGTCGAACGGAAACGATGGTAGCTTGCTACCAGGCGTCGAGTGGCGGACGGGTGAGTAATGCATGGGAATCTGCCTATCAGTGGGGGATAACTTGGGGAAACTCAAGCTAATACCGCATATTCTCTGAGGAGGAAAGGCTTCGGCCGCTGATAGATGAGCCCATGTCGGATTAGCTAGTTGG
>F0OV55004H5GRO
CGTGTCTCTAAGAGTTTGATCCTGGCTCAGGACGAACGCTGGCGGCGTGCCTAATGCATGCAAGTCGAACGAGATTAGTTGCGATACTTCGGTATCAATATTTTGACAGTGGCGAACGGGTGAGTAACGCGTGAACAACCAACCCTTCACAGGGGGACAACATCTGGAAACGGATGCTAATACCGCATATGCTCACGGTACCGCATGGTACAGTGAGGAAAACTCCGGTGGTGAAGGACGGGTTCGCGTTCCATTAGTTAGTAGGG
>F0OV55004IENHR
CGTGTCTCTAAGAGTTTGATCCTGGCTCAGAGTGAACGCTGGCGGCGTGCCTAACACATGCAAGTCGAACGCGAAAGTCCCGCAAGGGATAAGTAGAGTGGCAGACGGGTGAGTAATGCATAGGTAATCTACCCTTGAGTGGGGGATAACTCCGGGAAACCGGTGCTAATCCCGCATGACTTCCTGATGCGAAGGCATTAGGATCAAAGGGGGGGATCCTTCGGGACCTCCCGCTTGAGGATGAGCCTATGTCCTATTAG
>F0OV55004ITXSH
CGTGTCTCTAAGAGTTTGATCCTGGCTCAGAACGAACGCTGGCGGCAGGCCTAACACATGCAAGTCGAAGGAGAAGCCCCTTTCGGGGGGTGGACACTGGCGCACGGGTGAGTAACGCGTGGGAATCTACGCCGGGGTGGGGAATAACCACTGGAAACGGTGGCTAATACCGCATACGCCGTATTGGGAAAGCTTTAGCGCCCTGGGATGAGCCCGCGTTAGATTAGCTAGTTGGTGGGGTAATGGCCTACCAAGGCGACGATCTATAGCTGGT
>F0OV55004IE6A2
CGTGTCTCTAAGAGTTTGATCCTGGCTCAGGATGAACGCTGGCGGCGTGCTTAACACATGCAAGTCGAGCGCGATGTTGTGGAAACTCCTACGGGAGGCAGC
>F0OV55004IPJKT
CGTGTCTCTAAGAGTTTGATCCTGGCTCAGGACGAACGCTGGCGGCGTGCCTAATACATGCAAGTCGAGCGCGTGAAGCTTACCGAAGCCTTCGGGCGGACGTAAGTGGAACGAGCGGCGAACGGGTGAGTAACACGTGGGCAACCTGCCTGTAAGACCGGGATAACTTCGGGAAACCGGAGCTAATACCGGATAGGATTTCACCTCGCATGAGGTGAAATGGAAAGGTGGCTTCGGCTACCACTTACAGATGGGCCCGCGGCGCATTAG
>F0OV55004H2WAE
CGTGTCTCTAAGAGTTTGATCCTGGCTCAGATTGAACGCTGGCGGCATGCCTAACACATGCAAGTCGAACGGCAGCACGGGAGCTTGCTCCTGGTGGCGAGTGGCGGACGGGTGAGTAATAAATAGGAATCTGCCTAATAGTGGGGGACAACTACCGGAAACGGTAGCTAATACCGCATACGCCCTACGGGGGAAAGCGGAGGATCTTCGGACTTCGCGCTATTAGATGAGCCTATTTCTGATTAGCTTGTTGGTGGGGTAAACGG
>F0OV55004H9HPQ
CGTGTCTCTAAGAGTTTGATCCTGGCTCAGAACGAACGCTGGCGGCGTGCTTAACACATGCAAGTCGTACGAGAAAACTTCCTTCGGGAAGCGAGTAAAGTGGCGCACGGGTGAGTAACACGTAGGTAACGTACCTTCGGGATCGGGATAACACTTCGAAAGGGGTGCTAATACCGGATAAGACCACGAGGTCCTCGGATCTTGTGGTAAAAGATGGCCTCTCAACGAAGCTGTCGCCTGGAGATCGGCCTGCGGGCCATTAGCTTGTTGGTGGGGTAACGG
>F0OV55004H5IR4
CGTGTCTCTAAGAGTTTGATCCTGGCTCAGAACGAACGCTGGCGGCGTGCCTTACACATGCAAGTCGAACGGTAACGCGGGGCAACCTGGCGACGAGTGGCGAACGGGTGAGTAATGCATCGGAACGTGCCCAGTAGTGGGGGATAGCTCGGCGAAAGCCGGATTAATACCGCATACGACCTAAGGGTGAAAGTGGGGGACCGCAAGGCCTCACGCGATTGGGTTGGCCGATGTCCGATTAGCTAGTTGGTGGGGTAAAGGCCTACCAAGGCG
>F0OV55004ISPKN
CGTGTCTCTAAGAGTTTGATCCTGGCTCAGGACGAACGCTGGCGGCGTGCCTAATACATGCAAGTCGAGCGGGGTTTTCTGCGTGAGGCCTTCGGGCGGATCGCAGGGAGCCCAGCGGCGAACGGGTGCGTAACACGTGGGCAACCTGCCCCGAGGACCGGGATAACTCCGGGAAACCGGAGCTAATACCGGATAGGACGGCGGACCGCATGGTCCGCCGTGGAAAGGCGGCGCAAGCTGCCACCTCGGGATGGGCCCGCGGCCCATTAGCTAGTTGGG
>F0OV55004IJO38
CGTGTCTCTAAGAGTTTGATCCTGGCTCAGAACGAACGCTGGCGGCGTGCCTAACACATGCAAGTCGAACGGGTTTCTGCAGAACACCGCAGAGACTAGTGGCAAACGGGTGAGTAATGCATAGGTAAACAACCTTTGAGTGGGAAATAACCCTCCGAAAGGAGAGCTAATATCCCATAAGACCAAGTTCCTGTTAAGGGAAGTGGTAAAAGTCTTAACGCAAGTTAAGACGCTTGAAGACGTGCCTGTGCCCTATCAGGTAGTTGGTGAGGTAA
>F0OV55004IW7FB
CGTGTCTCTAAGAGTTTGATCCTGGCTCAGGACGAACGCTGGCGGCGTGCCTAACACATGCAAGTCGAACGGAGACCATTTAGCAATAGGTGGTTTTAGTGGCGGATGGGTGAGTAACGCGTAGGCAACCTGCCTGAGGGACGGGGATAACCCGCCGAAAGGCGAGCTAATACCGGATAAGCCCACAGGCTCTTTGGAGTTTGCGGGAAAAGGTGGGGACCTTCGGGCCTACTGTCATTGGATGAGTCCGCGGCCCATTAGCTAGTTGGTAGGGTAATGG
>F0OV55004IIHVS
CGTGTCTCTAAGAGTTTGATCCTGGCTCAGATTGAACGCTGGCGGCAGGCTTAACACATGCAAGTCGAGCGGTAACAGATCTAGCTTGCTAGATGCTGACGAGCGGCGGACGGGTGAGTAATGCATAGGAAACTGCCCAGTAGTGGGGGATAGCCCGGGGAAACCCGGATTAATACCGCGTACGCCCTTCGGGGAAAGCAGGGGATCTTCGGACCTTGCGCTATTGGATGTGCCTATGTCGGATTAGCTAGTTGGT
>F0OV55004IKMEV
CGTGTCTCTAAGAGTTTGATCCTGGCTCAGATTGAACGCTGGCGGCATGCTTAACACATGCAAGTCGAACGGTAACAGGAGAGAGCTTGCTCTCTTGCTGACGAGTGGCGGACGGGTGAGTAATACATGGGAATCTGCCCTGAGGTGGGGGATAACCTGGGGAAACTCAGGCTAATACCGCATGATCTCTACGGAGCAAAGTGGGGGACCTTCGGGCCTCACGCCTTGGGATGAGCCCATGT
>F0OV55004I3L8M
CGTGTCTCTAAGAGTTTGATCCTGGCTCAGGATGAACGCTGGCAGCGTGCCTAATACATGCAAGTCGAACGAGCGACTATGTTCGTGAGGATATAGGAGCAAGTGGCAAACGGGTGAGTAACACGTAGTTGACCTGCCCTGAAGAGGGGGATAACGTTTCGAAAGTGATGCTAATACCCCATAAGCACCCAGAGGTTAGAGGCTCAGGGTGAAAAGGGTTATTGAAAGATAACCTGCTTCAGGAGGGGACTGCGGCCCA
>F0OV55004I74XT
CGTGTCTCTAAGAGTTTGATCCTGGCTCAGGATGAACGCTGGCGGCGTGCCTAATACATGCAAGTCGAACGTGAGCCTTGTTTTCGGACGAGGTGAAAGTGGCGCACGGGTGAGTAACACGTAGCTGACCTGCCCTTCAGAGGGGGACAACTGCTGGAAACGGCAGCTAATACCCCATACGCTCACCGGGATTAGCAGGCGGTGAGGAAAGGCTGAGGTGCTGAGGGAGGGGGCTGCGGCCCATCAGCTAGTTGGG
>F0OV55004IU2M7
CGTGTCTCTAAGAGTTTGATCCTGGCTCAGGACGAACGCTGGCGGCGTGCCTAATACATGCAAGTCGAGCGGGGCTTTCTGCGTGAGGCCTTCGGGCGGATCGCAGGGAGCCCAGCGGCGAACGGGTGCGTAACACGTGGGCAACCTGCCCCGAGGACCCGGGATAACGTCCGGGAAACCGGAGCTAATACCGGATAGGACGGCGGACCGCATGGTCCGCCGTGGAAAGGCGGCGCGAGCTGCCACCTCGGGATGGGCCCGCGGGCCCATTAGCTTAGG
>F0OV55004IF5Z1
CGTGTCTCTAAGAGTTTGATCCTGGCTCAGGATGAACGTTGGCGGTGCGCTTTATGCATGCAAGTCGTACGGAACCGTAGTTTTCGGATTATGGTTCAGTGGCGGACGGCTGAGTAACACGTAGGTAACTTACCCGCGAGCGGGGGATAACTTACCGAAAGGTAGGCTAATACCGCATGGTATGGACCTGTCAAAGCAGGTTTATTAAAGTCGTAAGACACTCGCGGATAGGCCTGCGGCCGATTAGCTAGTTGGCGGGGTAATAGCCCACCAAGGCAG
>F0OV55004IVPW3
CGTGTCTCTAAGAGTTTGATCCTGGCTCAGGATGAACGCTGGCGGCGTGCCTAATACATGCAAGTCGAACGCACTAGTTTACTAGTGAGTGGCGAACGGGTGAGTAACACGTAGGTAACCTGCCCTTAAGACGAGGATAACCGTTGGAAACGATGGCTAAGACTGGATAGGAACATTGAAGGCATCTTTGATGTTTTAAAAGACCTAGCAATAGGTATGCTTAAGGAGGGGCCTGCGGCGCATTAGTTAGTTGGTGAGGTGAAGG
>F0OV55004I067B
CGTGTCTCTAAGAGTTTGATCCTGGCTCAGGACGAACGCTGGCGGCGTGCCTAATACATGCAAGTCGAGCGGACCGAAGGGAGCTTGCTCCTTTAGGTTAGCGGCGGACGGGTGAGTAACACGTGGGCAACCTGCCCTGCAGACTGGGATAACTTCGGGAAACCGGAGCTAATACCGGATAACACCGAAAACCGCATGGTTTTCGGTTGAAAGGCGGCTTTTAGCTGTCACTGCAGGATGGGCCCGCGGCGCATTAGCTAGTTGGTGAGGTAACGG
>F0OV55004JN5XU
CGTGTCTCTAAGAGTTTGATCCTGGCTCAGAACGAACGCTGGCGGCGCGTTTTAAGCATGCAAGTCGAGCGGCAAGGGCCTTCGGGCCCCTAGAGCGGCGGACGGGTGAGTAACACGTGGACAATCTGCCCCCCGGTCCGGGATAGCCCAGGGAAACCTGGATCAATACCGGATGCGAGCGCGAGCACACAGGTGCTTGCGGGGAAAGGCGCTTCGGCGCCGCCGGGGGATGAGTCCGCGGCCCATTAGCTAGACGGCGGGGTAAAGGCCCACCGTGG
>F0OV55004IBLG5
CGTGTCTCTAAGAGTTTGATCCTGGCTCAGATTGAACGCTGGCGGCGTGCTTAACACATGCAAGTCGAGCGAGAAAGCTCTCTTCGGAGAGTGAGTAGAGCGGCGCACGGGTGAGTAACGCGTGGATAATCTGCCCCGAAGATCGGGATAACAGTTGGAAACGACTGCTAATACCGAATATCCTGCATATTTAGCTTTATGTGGTAAAGACGGCCTCTATTTATAAGCTGTCACTTTGGGATGAGTCCG
>F0OV55004JDR18
CGTGTCTCTAAGAGTTTGATCCTGGCTCAGATTGAACGCTGGCGGCGTGCCTAACACATGCAAGTCGTGCGAGAAAGTTCCCTTCGGGGAGCGAGTAGAGCGGCGCACGGGTGAGTAACGCGTGGGTAATCTGCCCGAAAGACCGGGATAACAGTGGGAAACCGCTGCTAATACCGGATGTGCTTCATGTTTGACTTCATGGGGTAAAGGTGGCCTCTGCTTGCAAGCTACCGCTTTTGGATGAGCCCGCGT
>F0OV55004IAVTC
CGTGTCTCTAAGAGTTTGATCCTGGCTCAGAACGAACGCTGGCGGCAGGCCTAACACATGCAAGTCGAACGAAGCCTTCGGGCTTAGTGGCGGACGGGTTAGTAACGCGTGGGAACGTGCCCTTCACTACGGAATAGTCCCGGGAAAACTGGGTTTAATACCGTATACGCCCTTCGGGGAAAGAATTTCGGTGAAGGATCGGCCCGCGTTAGATTAGGTAGTTGGTGGGGTAATGGCCTACCAAGCCTACGATCTATAGCTGGTTTTAGAGGATGATCAGCCACACTGGG
>F0OV55004H6W9L
CGTGTCTCTAAGAGTTTGATCCTGGCTCAGATTGAACGCTGGCGGCATGCTTAACACATGCAAGTCGAACGGCAGCGGGACCTAGCTTGCTAGGTTGCCGGCGAGTGGCGGACGGGTGAGTAATGCATAGGAATCTGCCCGGTAGTGGGGGATAACGTGGGGAAACTCACGCTAATACCGCATACGACCTACGGGTGAAAGAGGGGGATCTTCGGACCTCTTGCTATCGGATGAGCCTATGTCCTATCAGCTTAGG
>F0OV55004I5IBU
CGTGTCTCTAAGAGTTTGATCCTGGCTCAGGACGAACGCTGGCGGCGCACCTCATGCATGCAAGTCGAACGAGGCTTCGGCCTAGTGGCGAACGGGTGAGTAACACGTGAGGAACCTGCCCCGGAGACCGGGATAAGCCGGGGAAACCTGGTCTAATACCGGATACCCCCGGCGGAGCGCATGCTCTGCCGAGGAAATGGATTCCGCTCCGGGATGGTCTCGCGACCTATCAGCTTGTTGGCGGGTAGCGGCCCACCAAGGCATCGG
>F0OV55004H4M49
CGTGTCTCTAAGAGTTTGATCCTGGCTCAGGACGAACGCTGGCGGCGTGCCTAATACATGCAAGTCGAGCGCGGGAAGCTTTTTGAAGCCTTCGGGTGGACGAAAGTGGAACGAGCGGCGAACGGGTGAGTAACACGTGGGCAACCTGCCTGTAAGACCGGGATAACTTCGGGAAACCGAAGCTAATACCGGATAGGATCCGAGACCGCATGGTTTTGGATGGAAAGATGGCTTTGGCTATTGCTTACAGATGGGCCCGCGGCGCATTAG
>F0OV55004JAKOW
CGTGTCTCTAAGAGTTTGATCCTGGCTCAGAACGAACGCTGGCGGCGTGCTTAATACATGCAAGTCGAACGTGAAGCCTTGGCTTGCCAAGGTGGAAAGTGGCGAACGGGTGAGTAACACGTAAGTAATCTACCTCTAAGTTTGGGATAACCTTGCCAACGCGGGGCTAATACCGGATGTGGTCATGAAAACGCATGTTTTCGTGATTAAAGGTGCAAATCGCTTAGAGATGAGCTTGCGGCCCATTATGCTTGTTGGTAGGGTAACGG
>F0OV55004ID7B5
CGTGTCTCTAAGAGTTTGATCCTGGCTCAGGACGAACGCTGGCGGCGTGCTTAACACATGCAAGTCGAACGGTCTACCTCGACTGAAACCTTCGGGTTGACGTTGAGATCTAGATAGTGGCGGACGGGTGAGTAACACGTGAATAATCTGTCCTCAAGTCTGGGATAACCTGGCGAAAGTCGGGCTAATCCGAGGTAAGCTGAGAGTGTGGCATCACACAATCAGAAAAGGTGGCTTTGCCATCGTTTGAGGAGGAG
>F0OV55004I71UY
CGTGTCTCTAAGAGTTTGATCCTGGCTCAGAACTAACGCTGGCGGCGTGCCTAACACATGCAAGTCGTACGAGAAAGTCGGCTTCGGCCGATGAGTAAAGTGGCGCACGGGTGAGTAACACGTGGATAACCTACCCTTAAGTCAGGAATAACCTACCGAAAGGTTGGCTAATACCTGATAATACCGGTCCATTCCGGTGGATCGGTCAAAGATGGCCTCTGCTTGCAAGCTGTCGCTTCTGGATGGGTCCGCGTACCATTAGCTTG
>F0OV55004IIWQW
CGTGTCTCTAAGAGTTTGATCCTGGCTCAGAGTGAACGCTGGCGGCGTGCCTAACACATGCAAGTCGAACGCGAAAGTCCCGCAAGGGATGAGTAGAGTGGCAGACGGGTGAGTAATGCATAGGTAATCTACCCTTGAGTGGGGGATAACTCCGGGAAACCGGTGCTAATCCCGCATGACTTCCTGATGCGAAGGCATTAGGATCAAAGGGGGGGATCCTTCGGGACCTCCCGCTTGAGGATGAGCCTATGTCCTATTAG
>F0OV55004JRJLP
CGTGTCTCTAAGAGTTTGATCCTGGCTCAGATGAACGCTGGCGGCGTGCTTAACACATGCAAGTCGCACGAGAACGGTTTGGCTTGCCAGACCAAGTAAAGTGGCGCACGGGTGAGTAACGCGTGGGTAATCTTCCCCCGAATTTGGGATAACACTTCGAAAGGGGTGCTAATACCGGATAACATCATTGGGTCTTCGGACTTGATGATCAAAGGTGGCCTCTACATGTAAGCTACTGTTTGGGGATGAGCCCGCGTACCATTAG
>F0OV55004I7VJ6
CGTGTCTCTAAGAGTTTGATCCTGGCTCAGATTGAACGCTGGCGGCATGCCTTACACATGCAAGTCGAACGGTAACGCGGGGCAACCTGGCGACGAGTGGCGAACGGGTGAGTAATGCATCGGAACGTGCCCAGTAGTGGGGGATAGCTCGGCGAAAGCCGGATTAATACCGCATACGACCTAAGGGTGAAAGCGGGGGACCGTAAGGCCTCGCGCTATTGGAGCGGCCGATGTCAGATTAGGTTGTTGGTGGGGTAAAGGCCTACCAAGCCG
>F0OV55004JMIPE
CGTGTCTCTAAGAGTTTGATCCTGGCTCAGGATGAACGCTAGCGGGAGACCTAACACATGCAAGTCGAACGGGATTGAGAGCTTGCTCTCATGAGAGTGGCGCACGGGTGAGTAACGCGTATGCAACCTGCCCTTGACAGGGGGATAGCCCGGAGAAATTCGGATTAATACCCCATAACATTGCGGAGAGGCATCTTTCTGCAATTAAAGCTCCGGCGGTTAAAGATGGGCATGCGTGCCATTAG
>F0OV55004ILYTR
CGTGTCTCTAAGAGTTTGATCCTGGCTCAGAGCGAACGCTGGCGGCGTGCCTAACACATGCAAGTCGAACGGACTCGGGGGGCAACTCCTGAGTTAGTGGCGGACGGGTGAGTAACACGTGGGTCATCTCCCCCCGAGTGAGGAATAAGCCTGCGAAAGCGGGTCTAATACCGCATAACACTCCGGGACACAAGTCTTCGGAGTCAAAGCCGCAAGGCGCTTGGGGATGAGCCTGCGTCCTATTAGCTAGTTGGTAGGGTAATGG
>F0OV55004IVOAG
CGTGTCTCTAAGAGTTTGATCCTGGCTCAGGATGAACGCTGGCGGCGTGCTTAACACATGCAAGTCGAGCGCGATGTTGTGGAAACTCCTACGGGAGGCAGC
>F0OV55004IO1SV
CGTGTCTCTAAGAGTTTGATCCTGGCTCAGATTGAACGCTGGCGGCAGGCCTAACACATGCAAGTCGAGCGGAAACGATGGAGCTTGCTCCAGCGTCGAGCGGCGGACGGGTGAGTAATGCATAGGAGTCTGCCCGGTAGTGGGGGATAACCTGGGGAAACCCAGGCTAATACCGCATACGTCCTACGGGAGAAAGCAGGGGATCTTCGGACCTTGCGCTATCGGATGAGCCTATGTCGGATTAGCTTGTTGGTG
>F0OV55004IZDGU
CGTGTCTCTAAGAGTTTGATCCTGGCTCAGGATGAACGCTAGCGACAGGCCTAACACATGCAAGTCGAACGGGATTTATCCTTCGGGGTAATGAGAGTGGCGCACGGGTGAGTAACGCGTATGCAACCTACCTGTAACTGGGGAATAGCTCCCTGAAAGGGGAATTAACACCGCATAAGACCACACTTTCGCATGGAAGAGTGGTAAAATATTTATAGGTTACAGATGGGCATGCGTGACATTAGTTTGTTGGTGAGGTAACGG
>F0OV55004H9348
CGTGTCTCTAAGAGTTTGATCCTGGCTCAGGACGAACGCTGGCGGCGTGCCTAATACATGCAAGTCGAGCGGGGCTTGCTGCGTGAGGCCTTCGGGCGGATCGCAGGGAGCCCAGCGGCGAACGGGTGCGTAACACGTGGGCAACCTGCCCCGAGGACCGGGATAACTCCGGGAAACCGGAGCTAATACCGGATAGGACGGCGGACCGCATGGTCCGCCGTGGAAAGGCGGCGCGAGCTGCCACCTCGGGATGGGCCCGCGGCCCACTAG
>F0OV55004I9HPX
CGTGTCTCTAAGAGTTTGATCCTGGCTCAGGATGAACGCTGGCGGTATGCCTAAGATATGCAAGTCGTATGCTCCTTCGGGGGCATGGCGAACGGCTGAGTAATGCGTAGGAATCTACCCTTAAGAGGGAGATAACCCACCGAAAGGTGGGATAATATCCCATATTCTTATTACCTTCGGGTTTATAAGGAAAGCTTTTGCGCTTAAGGATGAGCCTACGTCCTATCAGGTTGTTGGCGGGGTAAATGCCCACCAAGCCTATGACGGGTAG
>F0OV55004IR3PI
CGTGTCTCTAAGAGTTTGATCCTGGCTCAGGATGAACGCTAGCGGCAGGCTTAATACATGCAAGTCGAGGGGCAGCGCGGGTAGCAATACCTGGCGGCGACCGGCAAACGGGTGCGGAACACGTACGCAACCTTCCTTCAAGTGGGGAATAGCCCAGGGAAACTTGGATTAATGCCCCATGGTACCGCGATATCGCATGATATTGCGGTTAAAGATTTATCGGACAGGGATGGCCATGCGTACCATTAGCTAGTTGGTAAGG
>F0OV55004I19EH
CGTGTCTCTAAGAGTTTGATCCTGGCTCAGGACGAACGCTGGCGGCGTGCCTAATACATGCAAGTCGAGCGAGCCCTTCGGGGCTAGCGGCGGACGGGTGAGTAACACGTGGGCAACCTGCCTGTAAGACTGGGATAACTCCGGGAAAACCGGGGCTAATACCGGATAATTTCTTCGGTCGCATGACGGAAGAATAAAAGGCGGCGCAAGCTGTCACTTACAGATGGGCCCGCGGCGCATTAGCTAGTTGGTGAGGTAACGGCTCACCAAGG
>F0OV55004IBFFA
CGTGTCTCTAAGAGTTTGATCCTGGCTCAGAATGAACGCTGGCGGCGTGCTTAACACATGCAAGTCGAACGAGAAAGGGACTGCTTGCAGTCCTGAGTAGAGTGGCGCACGGGTGAGTAACACGTAGATAATCTGCCTTCAAGCCCGGGATAACTATTCGAAAGGGTAGCTAATACCGGATAAAGTTGACTCACATAAGTGGATTAATGAAAGATTGCCTATTCTTGAAAGCAATTGTTTGAAGATGAGTTTG
>F0OV55004H3ITD
CGTGTCTCTAAGAGTTTGATCCTGGCTCAGAACTAACGCTGGCGGCGCGTCTTAAACATGCAAGTCGAACGGTATCCTTTGAGCTTGCTTAGAGGAGAGAGTGGCGAACGGGTGAGTAACACGTGAATAATCTGCCTTCAGGTCGGGGATAACCTCGGGAAACCGAAGCTAATACCGGATAATATGGCACCTGCACAAGCAGGAGTCATTAAAGATGGGGACCGCAAGGCCTATCGCCTGGAGATGAGTTCGCGG
>F0OV55004IAZ3N
CGTGTCTCTAAGAGTTTGATCCTGGCTCAGGACGAACGCTGGCGGCGTGCTTAACACATGCAAGTCGAGCGGTAAGGCTCCTTCGGGAGTACACGAGCGGCGAACGGGTGAGTAACACGTGAGCAATCTGCCCTTCACACGGGGATAACTCCGGGAAACCGAAGCTAATACCCGATACGACCACTTCAGGCATCTGATGGTGGTGGAAAGTTCCGGCGGTGAAGGATGAGCTCGCGGCCTATCAGCTTGTTGGTGGGGTAATGG
>F0OV55004IY0LI
CGTGTCTCTAAGAGTTTGATCCTGGCTCAGGACGAACGCTGGCGGCGTGCTTAACACATGCAAGTCAAGGGGAAAGGTTAATTTCGGTTGACCGAGTATACTGGCGAACGGGTGAGTAACGCGTAGGTAACCTGCCTGAGAGTTTGGGATAACACTGCAAACGTGGTGCTAATACCGGATGAGGCCTGCTATTCGCATGGGTAGTGGGTTAAAGCGGGCGCAAGCCTGTGCTCACAGATGGACCTGCGTCTCATTAG
>F0OV55004INTDQ
CGTGTCTCTAAGAGTTTGATCCTGGCTCAGAACGAACGCTGGCGGCAGGCTTAACACATGCAAGTCGAGCGCACCTTCGGGTGAGCGGCAGACGGGTGAGTAACGCGTGGGAATCTACCCATCCCTACGGAACAGCTCCGGGAAACTGGAATTAATACCGTATACGCCCTACGGGGGAAAGATTTATCGGGGATGGATGAGCCCGCGTTGGATCAGCTAGTTGGTGGGGTAATGGCCTACCAAGGCGACGATCCGTAGCT
>F0OV55004ITV6H
CGTGTCTCTAAGAGTTTGATCCTGGCTCAGAACGAACGCTGGCGGCAGGCCTAACACATGCAAGTCGAACGTGAAGACTACCTCGGTGG
>F0OV55004IYQ3S
CGTGTCTCTAAGAGTTTGATCCTGGCTCAGGACGAACGCTGGCGGCGTGCCTAACACATGCAAGTCGAGCGGAGATTTAAGTTTACTTAGATCTTAGCGGCGGACGGGTGAGTAACGCGTGAGTAACCTGCCTTATACAGAGGGATAGCCTTGGGAAACCGGGATTAATACCTCATGACATAGTGCGATCGCATGATGGTGCTATCAAAATGAATGTGGTATAAGATGGACTCGCGTCTGATTAGTTAGG
>F0OV55004H63V8
CGTGTCTCTAAGAGTTTGATCCTGGCTCAGGATGAACGCTGGCGGCGTGCCTAACACATGCAAGTCGAGCGAGAAGCTACCTATGATCCTTCGGGAGATTAGACTAGTGGACAGCGGCGGACGGGTGAGTAACGCGTAAATAACCTGCCATACACACAAGGATAGCCATCGGAAACGGTGATTAATACTTGATGAGGCTACAGATTCGCATGAATCAGTAGTTAAAGAATTTTGGTGTATGATGG
>F0OV55004JGSR2
CGTGTCTCTAAGAGTTTGATCCTGGCTCAGGACGAACGCTGGCGGCGTGCTTAACACATGCAAGTGGAGCGACGAACCAGGCTTCGGCCTGGGGCAGAGCCGCGAACGGGTGAGTAACACGTGGGTAACCTGCCCCGATGACCGGGACAACCCGGGGAAACCCGGGCTAATACCGGATGTGCTCCGCTCACGATGGTGAGCGGTGGAAAGGGAGCTTCGGCCTCCGCATCGGGATGGGCCCGCGGCCCATTAGCTTGTTGGTGAGGTAACGGCT
>F0OV55004IMG5T
CGTGTCTCTAAGAGTTTGATCCTGGCTCAGAACGAACGCTGGCGGCGTGCCTAATACATGCAAGTCGAGCGCGGGAAGCTTTTTGAAGCCTTCGGGTGGACGAAAGCGGAACGAGCGGCGAACGGGCGAGTAACACGTGGGCAACCTGCCTGTAAGACCGGGATGACTTCGGGAAACCGAAGCTAATACCGGATAGGATCCGAGACCGCATGGTTTTGGATGGAAAGATGGCTTTGGCTATTGCTTACAGATGGGCCCGCGGCGCATTAG
>F0OV55004H64UC
CGTGTCTCTAAGAGTTTGATCCTGGCTCAGAGTGAACGCTGGCGGCGTGCTTAACACATGCAAGTCGAACGAGAACGGGACATAGCTTGCTATGTTTGTCAGCTAAGTGGCGGACGGGTGAGTAATGTATAGCTAATGTACCCCTTGGAGGGGGATAACAGTTGGAAACGGCTGCTAATACCCCATACTCCTTCTATCTTAATGGTAGTTGGGAAATGTTTTTTCGCCAAGGGATCGGGCTATATGGTATCAGTTAGTTGGTGAGG
>F0OV55004IFZIA
CGTGTCTCTAAGAGTTTGATCCTGGCTCAGATTGAACGCTGGCGGCAGGCTTAACACATGCAAGTCGAGCGGTAACAGGGGGTGCTTGCACCCCGCTGACGAGCGGCGGACGGGTGAGTAATGCTTAGGAATCTGCCCAGTAGTGGGGGATAGCCCGGGGAAAACCCGGATTAATACCGCATACGTCCTACGGGAGAAAGCAGGGGATCTTCGGACCTTGCGCTATTGGATGAGCCTAAGTCGGATTAGCTAGTTGGTGGGGTAAAGGCCT
>F0OV55004IC3MH
CGTGTCTCTAAGAGTTTGATCCTGGCTCAGAACGAACGCTGGCGGCGCGTTTTAAGCATGCAAGTCGAGCGGCAAGGGCCTTCGGGCCCCTAGAGCGGCGGACGGGTGAGTAACACGTGGACAATCTGCCCCCCGGCCGGGGATAGCCCAGGGAAACCTGGATTAATACCGGATGAGACGGGACGCACGAGGGTGCGATCCGGGAAAGGCGCTGCGGCGCCGCCGGGGGATGAGTCCGCGACCCATTAGCTAGACGGCGGGGTAAAGGCCCACCGTGGCGACGA
>F0OV55004H4ZQA
CGTGTCTCTAAGAGTTTGATCCTGGCTCAGATTGAACGCTGGCGGCATGCCTTACACATGCAAGTCGAACGGTAACAGGTCTTCGGATGCTGACGAGTGGCGAACGGGTGAGTAATACATCGGAACGTGCCCGATCGTGGGGGATAACGAGGCGAAAGCTTTGCTAATACCGCATACGATCTACGGATGAAAGCGGGGGATCTTCGGACCTCGCGCGGACGGAGCGGCCGATGGCAGATTAGGTAGTTGGTGGGGATAAAA
>F0OV55004H5MP0
CGTGTCTCTAAGAGTTTGATCCTGGCTCAGAACGAACGCTGGCGGCAGGCTTAACACATGCAAGTCGAACGCTCTCTTCGGAGAGAGTGGCAGACGGGTGAGTAACGCGTGGGAATCTACCCATCCCTACGGAATAGCTCCGGGAAACTGGAATTAATACCGTATACGCCCTACGGGGGAAAGATTTATCGGGGATGGATGAGCCCGCGTTGGATTAGCTGGTTGGTGGGGTAATGGCCTACCAAGGCGACGATCCATAGCTGGT
>F0OV55004IU924
CGTGTCTCTAAGAGTTTGATCCTGGCTCAGGATGAACGCTAGCGACAGGCCTAACACATGCAAGTCGAACGGGATTCACCTTCGGGTGATGAGAGTGGCGCACGGGTGAGTAACGCGTATGCAACCTACCTACAACAGGGGGATAGCTCCCGGAAACGGGGATTAATACCGCATAAGACTACGGTTTCACATGGGACAGTAGTAAAAATTCAGATGGTTGTAGATGGGCATGCGTGACATTAGGTAGTTGGTGAGGTAATGG
>F0OV55004IFY8C
CGTGTCTCTAAGAGTTTGATCCTGGCTCAGAACGAACGCTGGCGGCGTGCTTAACACATGCAAGTCGAGCGGGAAAGCAGGCCTTCGGGCTTGTGAGTAGAGCGGCGAACGGGTGAGTAACACGTGAGTAACGTACCTTGGGGTTGGGGATAACAGTGCGAAAGCGCTGCTAATACCGAATGAGCCCACGGCATCTGCGGGTGCAGTGAGAAAAGTGGGCCACTGACACAAGCTCACGCCTCGGGATCGG
>F0OV55004I9GUE
CGTGTCTCTAAGAGTTTGATCCTGGCTCAGAGCGAACGCTGGCGGCAGGCTTAACACATGCAAGTCGAGCGGGCGTAGCAATACGTCAGCGGCAGACGGGTGAGTAACGCGTGGGAACATACCTTTTGGTTCGGAACAACACAGGGAAACTTGTGCTAATACCGGATAAGCCCTTACGGGGAAAGATTTATCGCCGAAAGATTGGCCCGCGTCTGATTAGCTAGTTGGTGAGGTAACGGCTCACCAAGGCGACGAT
>F0OV55004IQL9U
CGTGTCTCTAAGAGTTTGATCCTGGCTCAGATTGAACGCTGGCGGCATGCCTAACACATGCAAGTCGAACGCCCCGCAAGGGGAGTGGCAGACGGGTGAGTAACGCGTGGGAACCTTCCCAATGGTACGGAATAGCCCAGGGAAACTTGGAGTAATACCGTATACGCCCCGAGGGGGAAAGATTTATCGCCATTGGATGGGCCCGCGTCTGATTAGCTAGTTGGTGAGGTAACGGCTCACCAAGGCGACGATCAGTAGCTGGTTTGAGAG
>F0OV55004IN2DQ
CGTGTCTCTAAGAGTTTGATCCTGGCTCAGAACGAACGCTGGCGGCGTGCTTAACACATGCAAGTCGAACGCGAAAGGGACCTTCGGGTCCTGAGTAAAGTGGCGCACGGGTGAGTAACACGTGGATAATCTACCCGGTGATCTGGGATAACATTCCGAAAGGAGTGCTAATACCGGATAAGCCCACGGGCTCTTCGGAGCTTGCGGGAAAAGGTGGGGACCTTCGGGCCTACTGTCATTGGATGAGTCCGCGGCCCATTAGCTAGTTGGTAGGGTAA
>F0OV55004IA7RY
CGTGTCTCTAAGAGTTTGATCCTGGCTCAGGATGAACGCTGGCGGCGTGCCTAACACATGTAAGTCGAACGATGAAGCCCGCTTTTAGTGGGTGGGTTAGTGGCGAACGGGTGAGTAACACGTAGGTGACCTGCCCTAGAGAGGAGAATAACCATGCGAAAGCGTGGCTAATACTCCATACGCTCGGTTATTCGTTTAGCCGAGTAAAGCTACGGCGCTCTGGGAGGGGCCTGCGGCCCATCAGCTAGTTGGTAGGGTAATGGCCT
>F0OV55004I45VE
CGTGTCTCTAAGAGTTTGATCCTGGCTCAGGATGAACGCTAGCGGTGCGCCTAACACATGCAAGTCGAGCGATATAGCGGCGAACGGGTGAGTAACACGTTGGAACCTGCCTCGAACTCAGGGATAGCCATCCGAAAGGATGATTAATACCGGATAGTCCCGAAAGGGTAAAGATTTTTCGGTTCGAGAGGGGCCTGCGGCCTATCAGCTAGTTGGTAAGGTAATGGCTTACCAAGGCTATGACGGGTAACTGGTGTGAGAGCA
>F0OV55004IKPNC
CGTGTCTCTAAGAGTTTGATCCTGGCTCAGAATGAACGCTGGCGGCAGGCTTAACACATGCAAGTCGAACGGTAACAGAAGAAAGCTTGCTTCCTTGCTGACGAGTGGCGGACGGGTGAGTAATGTATGGGAATCTGCCCTCTAGTTGGGGACAACATATGGAAACGTATGCTAATACCGAATGTGATCTACGGATTAAAGGTGCCCTCTCCTTGGAAGGTATCGCTAGAGGATGAGCCCATATTAGATTAG
>F0OV55004ILYTC
CGTGTCTCTAAGAGTTTGATCCTGGCTCAGAGCGAACGCTGGCGGCGTGCTTAACACATGCAAGTCGAACGGTTCCCGTGTAGCAATACGCGGGAATAGTGGCGAACGGGTGAGTAACACGTGGGTCATCTCCCCCCGAGTGAGGAATAAGCCTGCGAAAGCGGGTCTAATACCGCATGACGCTTCGGGACATATGTCGTCGAAGTTAAAGCCGCAAGGCGCTTGGGGATGAGCCTGCGTCCTATTAGCTAGTTGGTAGGGTAA
>F0OV55004IVAOX
CGTGTCTCTAAGAGTTTGATCCTGGCTCAGGACGAACGCTGGCGGCGTGCTTAACACATGCAAGTCGAACGGTCTACCTCGACTGAAACCTTCGGGTTGACGACGAGATCTAGATAGTGGCGGACGGGTGAGTAACACGTGAATAATCTGTCCTCAAGTCTGGGATAACCTGGCGAAAGTCGGGCTAATCCGAGGTAAGCTGAGAGTGTGGCATCACACAATCAGAAAAGGTGCTTTGGCATCGTTTGAGGAGGAG
>F0OV55004II29B
CGTGTCTCTAAGAGTTTGATCCTGGCTCAGATTGAACGCTGGCGGCGTGCCTAACACATGCAAGTCGTGCGAGAAAGTTCCCTTCGGGGAGCGAGTCGAGCGGCGCACGGGTGAGTAACGCGTGGGTAATCTGCCCGAAAGACCGGGATAACAGTGGGAAACCGCTGCTAATACCGGATGTGCTTCATGTTTGACTTCATGGGGTAAAGGTGGCCTCTGCTTGCAAGCTACCGCTTTTGGATGAGCCCGCGTCTCA
>F0OV55004H6EUH
CGTGTCTCTAAGAGTTTGATCCTGGCTCAGATTGAACGCTGGCGGCAGGCCTAACACATGCAAGTCGAGCGGAAACGATGGAGCTTGCTCCAGGCGTCGAGCGGCGGACGGGTGAGTAATGCATAGGAATCTGCCCGGTAGTGGGGGATAACCTGGGGAAACCCAGGCTAATACCGCATACGTCCTACGGGAGAAAGCAGGGGATCTTCGGACCTTGCGCTATCGGATGAGCCTATGTCGGATTAGCTTGTTGGTG
>F0OV55004H4ALY
CGTGTCTCTAAGAGTTTGATCCTGGCTCAGATTGAACGCTGGCGGCAGGCCTAACACATGCAAGTCGAGCGGCAGCACGGGAAGCTTGCTTCCTGGTGGCGAGCGGCGGACGGGTGAGTAATGCATAGAAATCTGCTCGGTAGTGGGGGATAACCTGGGGAAACCCAGGCTAATACCGCATACGTCCTACGGGAGAAAGCAGGGGATCTTCGGACCTTGCGCTATCGGATGAGTCTATGTCGGATTAGCTTGG
>F0OV55004IMES2
CGTGTCTCTAAGAGTTTGATCCTGGCTCAGAACGAACGCTGGCGGCGTGCTTAATACATGCAAGTCGAACGTGAAGCCTTGGCTTGCCAAGGTGGAAAGTGGCGAACGGGTGAGTAACACGTAAGTAATCTACCTCTAAGTTTGGGATAACCTTGCCAACGCGGGGCTAATACCGGATGTGGTCATGAAAACGCATGTTTTCGTGATTAAAGGTGCAAATCGCTTAGAGATGAGCTTGCGGCCCATTATGCTTGTTGGTAGGGTAACGG
>F0OV55004IQOMA
CGTGTCTCTAAGAGTTTGATCCTGGCTCAGGACGAACGCTGGCGGCGTGGATTAGGCATGCAAGTCGAACGGTAGTACCCCTTCGGGGGTATGAGAGTGGCAAACGGGTGAGTAACGCGTAGGTGATCTACCTTCAGATGGGGGACAACCCAGGGAAACTTGGGCTAATACCGCATGTGGCTGTAAAGCTAAAGCCGGCCTCTATTTATAAGCTGGTGTCTGGAGATGAGCCTGCGTCTGATTAGCTAGTTGGTGGGGTAACGGCCTACCG
>F0OV55004INV7Q
CGTGTCTCTAAGAGTTTGATCCTGGCTCAGGATGAACGCTGGCGGCGTGCCTAATACATGCAAGTCGAACGAGCGACTATGTTCGTAAGGATATAGGAGCAAGTGGCAAACGGGTGAGTAACACGTAGTTGACCTGCCCTGAAGAGGGGGATAACGTTTCGAAAGAGATGCTAATACCCCATAAGCACCCAGAGGTTAGAGGCTCAGGGTGAAAAGGGTTATTGAAAGATAACCTGCTTCAGGAGGGGACTGCGGCCCATCAG
>F0OV55004JFVDO
CGTGTCTCTAAGAGTTTGATCCTGGCTCAGGACGAACGCTGGCGGCGTGCCTAATACATGCAAGTCGAACGGAGGTCGCCATGCGGATCTCTTCGGAGAGAAGCGTGGCCATACCTCAGTGGCGAACGGGTGAGTAACGCGTAGACAATCTGCCCTTTAATCACGAATAACCTAGTGAGAACTGGACTAACACGGGATGTGGTCGCGATATGGCATCATATGCGATCAAAGACGTAGTCGTTAAAGGAGG
>F0OV55004I8VY4
CGTGTCTCTAAGAGTTTGATCCTGGCTCAGGATGAACGCTGGCGGCGTGCTTAACACATGCAAGTCGAGCGCGATGTTGTGGAAACTCCTACGGGAGGCAGC
>F0OV55004IHAWR
CGTGTCTCTAAGAGTTTGATCCTGGCTCAGGACGAACGCTGGCCGCGTGCCTAATACATGCAAGTCGAGCGGGGCTTTCTGCGTGAGGCCTTCGGGCGGATCGCAGGGAGCCCAGCGGCGAACGGGTGCGTAACACGTGGGCAACCTGCCCCGAGGACCGGGATAACTCCGGGAAACCGGAGCTAATACCGGATAGGACGGCGGACCGCATGGCCCGCCGTGGAAAGGCGGCGCGAGCTGCCACCTCGGGATGGGCCCGCGGCCCATTAG
>F0OV55004IDOHQ
CGTGTCTCTAAGAGTTTGATCCTGGCTCAGGACGAACGCTGGCGGCGTGCCTAATACATGCAAGTCGAGCGGGGCTGTCTGCGTGAGGCCTTCGGGCGGATCGCAGGGAGCCCAGCGGCGAACGGGTGCGTAACACGTGGGCAACCTGCCCCGAGGACCGGGATAACTCCGGGAAACCGGAGCTAATACCGGATAGGACGGCGGACCGCATGGTCCGCCGTGGAAAGGCGGCGCGAGCTGCCACCTCGGGATGGGCCCGCGGCCCATTAG
>F0OV55004INI3H
CGTGTCTCTAAGAGTTTGATCCTGGCTCAGGGCGAACGCTGGCGGCGCGCTTAAAGCATGTAAGTCGAACGGGGCATCCGCAAGGATGTCTAGTGGCGGACGGCTGAGTAACGCGTGGGTAACCTGCCCCGAAGTGGGGAATATCTCGTGGAAACATGGGTTAATACCGCATGTGGTCTGTTCTCGCAAGGGGACAGACTAAAGGCTTCGGTCGCTTCGGGAGGGGCCCGCGTCCCATCAGCTAGTTGGTGGGGTAACGGCTCACCAAGGCAA
>F0OV55004I2L93
CGTGTCTCTAAGAGTTTGATCCTGGCTCAGGACGAACGCTGGCGGCGTGCTTAACACATGCAAGTCGAACGGGGCATACGGATAGCTTGCTAGAAGTATGTTTAGTGGCGGACGGGTGAGTAACGCGTGAATACCTGTCCATCGGAGGGGGACAACGGCTGGAAACGGCCGCTAATACCGCGTAAGCCGAGAGGTGAAAGGTGCTCTTCGGAGTGCCGCCGATGGGGGGGTTCGCGTCCTATCAGCTAGTTGGTGGGGTAACGGCCTACCAAGGCG
>F0OV55004I1NV0
CGTGTCTCTAAGAGTTTGATCCTGGCTCAGGACGAACGCTGGCGGCGTGCCTAACACATGCAAGTCTACACAGCAATGGGTGGCGAACGGGTGAGTAACGCGTAGACAATCTGCCCTTTAATCACGGATAACCTAGTGAAAACTGGACTAACACGGGATGTGGTCGCGATATGGCATCATATGCGATCAAAGACGTAGTCGTTAAAGGAGGAGTCTGCGTAACATTAGCTAGTTGGTAAGGTAACGGCTTACCAAGGCG
>F0OV55004I6J3M
CGTGTCTCTAAGAGTTTGATCCTGGCTCAGGATGAACGCTGGCGGCGTGCTTAACACATGCAAGTCGAGCGAACAAAGCGGGAGGGAGTCTTCGGACAAAGCCCCGCTGCGTGAGCGGCGGACGGGTGAGTAACACGTGGGCAACCTGCCCTATGCACAGGGATAACGCACCGAAAGGTGTGCTAATACCGGATAAAGCGAGATGTCCGCATGGACGACTCGCCAAAGCTTTTGCGGCATAGGATGGGCCCGCG
>F0OV55004H3N1K
CGTGTCTCTAAGAGTTTGATCCTGGCTCAGGACGAACGCTGGCGGCGTGCCTAACACATGCAAGTCTACTCAGCAATGGGTGGCGAACGGGTGAGTAACGCGTAGACAATCTGCCCTTTAATCACGGATAACCTAGTGAAAACTGGACTAAAACGGGATGTGGTCGCGATATGGCATCATAAGCGATCAAAGACGTAGTCGTTAAAGGAGGAGTCTGCGTAACATTAGCTAGTTGGTAAGGTAACGGCTTACCAAGGCGACGA
>F0OV55004JHX4H
CGTGTCTCTAAGAGTTTGATCCTGGCTCAGGATGAACGCTGGCGGCGTGCCTAACACATGCAAGTCGAGCGAGAAGCTACCTATGACCCTTCGGGAGATTAGACTAGTGGACAGCGGCGGACGGGTGAGTAACGCGTAAATAACCTGCCATACACACAAGGATAGCCATCGGAAACGGTGATTAATACTTGATGAGGCTACAGATTCGCATGAATCAGTAGTTAAAGAATTTTGGTGTATGATGG
>F0OV55004JI7HR
CGTGTCTCTAAGAGTTTGATCCTGGCTCAGGACGAACGCTGGCGGCGTGCCTAACACATGCAAGTCGAACGAGTCCAGACTTCGGTCTGAGGCGAGTGGCGGACGGGTGAGTAACACATGAGCAATCTATCCCTGTGCGGGGGACAACCCGGGGAAACCCGGGCTAATACCGCATGGTCAGTTTCCAGGCTCTGGAGATTGGGAAAGGTGGCCTCTTTACAATGCTGCCGTGCAGGGAGGAGCTCGCGGGCT
>F0OV55004H5J4I
CGTGTCTCTAAGAGTTTGATCCTGGCTCAGATTGAACGCTGGCGGCAGGCTTAACACATGCAAGTCGAGCGGTAACAGGGGGTGCTTGCACCCCGCTGACGAGCGGCGGACGGGTGAGTAATGCTTAGGAATCTGCCCAGTAGTGGGGGATAGCCCGGGGAAACCCGGATTAATACCGCATACGTCCTACGGGAGAAAGCAGGGGATCTTCGGACCTTGCGCTATTGGATGAGCCTAAGTCGGATTAGCTAGTTGGTGGGGTAAAGGCCT
>F0OV55004ICXKF
CGTGTCTCTAAGAGTTTGATCCTGGCTCAGAATGAACGCTGGCGGCGTGCTTAACACATGCAAGTCGAACGAGAAAGGGACTGCTTGCAGTCCTGAGTAGAGTGGCGCACGGGTGAGTAACACGTAGATAATCTGCCTTCAAGCCCGGGATAACTATTCGAAAGGGTAGCTAATACCGGATAAAGTTGATTCACATAAGTGGATTAATGAAAGATTGCCTATTCTTGAAAGCAATTGTTTGAAGATGAGTTTG
>F0OV55004IDAF8
CGTGTCTCTAAGAGTTTGATCCTGGCTCAGATTGAACGCTGGCGGCATGCTTAACACATGCAAGTCGAACGGTAACAGGCCCTTCGGGGTGCTGACGAGTGGCGGACGGGTGAGTAACGCATAGGAATCTGCCCATTAGTGGGGGACAACCCGGGGAAACTCGGGCTAATACCGCATACGCCCTTCGGGGAAAGGCTTCGGCCGCTAATGGATGAGCCTATGTCCGATTAGCTTGTTGGTGGGGTAAAGGCCTACCAAGGCGACGATCGGTAG
>F0OV55004IKFX5
CGTGTCTCTAAGAGTTTGATCCTGGCTCAGGATGAACGCTGGCGGCGTGCCTAATACATGCAAGTCGAACGGTAAGGACCCGCTTGCGGGTCACACGAGTGGCGTACGGGTGCGTAACGCGTATGCAACCTACCTTCAACTGGAGCATAGCCCCGAGAAATCGGGATTAATACTCCATAACATCCAGCTTTCGCATGTTAGCTGGATTAAAGTCCCGACGGTTGAAGATGGGCATGCGTGACATTAGTTAGTTGGTG
>F0OV55004IZWDU
CGTGTCTCTAAGAGTTTGATCCTGGCTCAGATTGAACGCTGGCGGCAGGCCTAACACATGCAAGTCGAGCGGAAACGATGGAGCTTGCTCCAGGCGTCGAGCGGCGGACGGGTGAGTAATGCATAGGAATCTGCCCGGTAGTGGGGGATAACCTGGGGAAACCCAGGCTAATACCGCATACGTCCTACGGGAGAAAGCAGGGGATCTTCGGACCTTGCGCTATCGGATGAGCCTATGTCGGATTAGCTTGTTGGTG
>F0OV55004IFZYU
CGTGTCTCTAAGAGTTTGATCCTGGCTCAGAACGAACGCTGGCGGCGTGTCTTAAGCATGCAAGTCGGGCGGCAAGGGCCAGCAATGGCCCCTAGAGCGGCGGACTGGTGAGTAACACGTGGGTGATCTACCCCGGGGTTGGGGATAGCCATTAGAAATAGTGGGTAATACCGAATACGCTGCCATGGCTACGGTCATGGCAGGAAAGGCGCCACGGCGCCGACCTGGGATGAGCCCGCGCCCCATTAGCTAGTTGGTGAGG
>F0OV55004I1G2Z
CGTGTCTCTAAGAGTTTGATCCTGGCTCAGGACGAACGCTGGCGGCGTGCCTAATACATGCAAGTCGAGCGGGGCTGTCTGCGTGAGGCCTTCGGGCGGATCGCAGGGGGCCCAGCGGCGAACGGGTGCGTAACACGTGGGCAACCTGCCCCGAGGACCGGGATAACTCCGGGAAACCGGAGCTAATACCGGATAGGACGGCGGACCGCATGGTCCGCCGTGGAAAGGCGGCGCGAGCTGCCACCTCGGGATGGGCCCGCGGCCCATTAG
>F0OV55004IT39W
CGTGTCTCTAAGAGTTTGATCCTGGCTCAGGATGAACGCTGGCGGCATGCCTAATACATGCAAGTCGAACGCACTAGTTTACTAGTGAGTGGCGAACGGGTGAGTAACACGTAGATAACCAACCCTAAAGACGAGGATAACCCGGGGAAACCTGGACTAATACTGGATAGGAGCTAATTTCAGAAGAGAGTAGTTTTAAAGGCGCTTCAAAGCGCCGCTATAGGATGGGACTGCGTCGCATTAGCTAGTTGGTGGGGTAACGGCCTACCAAGG
>F0OV55004H8FPT
CGTGTCTCTAAGAGTTTGATCCTGGCTCAGATTGAACGCTAGCGGCATGCTTAACACATGCAAGTCGAACGGTAACAGGCCTTCGGGCGCTGACGAGTGGCGGACAGGTGAGTAATGCATAGGAATCTGCCTGGCAATGGGGGACAACTTGGGGAAACTCAAGCTAATACCGCATACGCCCTACGGGGGAAAGCGGGGGATCTTCGGACCTCGCGTTGTCAGATGAGCCTATGTCCGATTAGCTAGTTGGTAGGGTAAA
>F0OV55004IJGZS
CGTGTCTCTAAGAGTTTGATCCTGGCTCAGATTGAACGCTGGCGGCAGGCCTAACACATGCAAGTCGAGCGGAAACGATGGAGCTTGCTCCAGGCGTCGAGCGGCGGACGGGTGAGTAATGCATAGGAATCTGCCCGGTAGTGGGGGATAACCTGGGGAAACCCAGGCTAATACCGCATACGTCCTACGGGAGAAAGCAGGGGATCTTCGGACCTTGCGCTATCGGATGAGCCTATGTCGGATTAGCTTGTTGGTG
>F0OV55004JDJ4F
CGTGTCTCTAAGAGTTTGATCCTGGCTCAGAACGAACGCTGGCGGCAGGCCTAACACATGCAAGTCGAACGACATAGTGGCAGACGGGTGAGTAACGCGTGGGAACGTACCTTTCGCTACGGAATAGCTCTTGGAAACGAGTGGTAATACCGTATACGCCCTCCGGGGGAAAGATTTATCGGCGAAAGATCGGCCCGCGTTAGATTAGGTAGTTGGTGGGGTAATGGCCTACCAAGCCTACGATCTATAGCTGGTCTGA
>F0OV55004IOHXE
CGTGTCTCTAAGAGTTTGATCCTGGCTCAGGATGAACGCTGGCGGCGTGCCTAATACATGCAAGTCGAACGCACCGGTTTACCGGTGAGTGGCGAACGGGTGAGTAACACGTAGGTAACCTGCCCTCAAGACGAGGATAACCGTTGGAAACGATGGCTAAGACTGGATAGGAACCGAGGAGGCATCTCTTTGGTTTTAAAGGACCCGCAAGGGTACGCTTGAGGAGGGGCCTGCGGCGCATTAGTTAGTTGGCGGGGTGAAGGCCCACCAAGACTTTG
>F0OV55004IJBU7
CGTGTCTCTAAGAGTTTGATCCTGGCTCAGGACGAACGCTGGCGGCGTGCTTAACACATGCAAGTCGAACGCGAAAGGGGGGCAACCCCCGAGTAGAGTGGCGCACGGGTGAGTAACACGTGGGTAATCAACCCTCGGGTGGGGGATAACGGCTCGAGAGGGCCGCTAATCCCGCATAAGACCACGGAGACTCTGGTCTCTGGGGCCAAAGGAGTAATCCGCCTGAGGACGAGCCCGCGCCCCATCAGCTAGTTGGTGAGGTAACGGCCCACCAAGG
>F0OV55004H3UHB
CGTGTCTCTAAGAGTTTGATCCTGGCTCAGAACGAACGCTGGCGGCGTGCTTAACACATGCAAGTCGAGCGGGAAAGCGGGCCTTCGGGCCTGTGAGTAGAGCGGCGCACGGGTGAGTAACACGTGAGTAACGTGCCCTGGGGTCGGGGATAACAGTGCGAAAGCGCTGCTAATACCGGATAAGCTCACGGTGTCTGCGGACACAGGGAGAAAGGCGGGCCTCTGACATAAGCTCGCGCCTCGGGATCGGCTCGCCGG
>F0OV55004IT6KX
CGTGTCTCTAAGAGTTTGATCCTGGCTCAGGATGAACGCTGGCGGCGTGCTTAACACATGCAAGTCGAGCGCGATGTTGTGGAAACTCCTACGGGAGGCAGC
>F0OV55004IHHGX
CGTGTCTCTAAGAGTTTGATCCTGGCTCAGATTGAACGCTGGCGGAATGCTTTACACATGCAAGTCGGGCGGCAGCATGGACTTCGGTCTGATGGCGAGCGGCGAACGGGTGAGTAATGCATCGGAACGTACCCAGTCGTGGGGGATAACTACGCGAAAGCGTAGCTAATACCGCATACGTCCTACGGGAGAAAGCAGGGGATCGCAAGACCTTGCGCGATTGGAGCGGCCGATGTCTGATTAG
>F0OV55004IFV5Z
CGTGTCTCTAAGAGTTTGATCCTGGCTCAGGACGAACGCTGGCGGCGTGCTTAACACATGCAAGTCGAACGGGACATGCAGGTAGCTTGCTAGATGTATGTTTAGTGGCGGATGGGTGAGTAACGCGTGAATACCTGTCCATCGGAGGGGGACAACGGTTGGAAACGGCCGCTAATACCGCGTAAGCCGAGAGGTGAAAGGTGCTCTTCGGAGTGCCGCCGATGGGGGGGTCGCGTCCTATCAGCTAGTTGGTGGGGTAAGGGCCT
>F0OV55004IJIBG
CGTGTCTCTAAGAGTTTGATCCTGGCTCAGAGTGAACGCTGGCGGCGTGCTTAACACATGCAAGTCGAACGAGAACGGGACATAGCTTGCTATGTTTGTCAGCTAAGTGGCGGACGGGTGAGTAATGTATAGCTAATGTACCCCTTGGAAGGGGATAACAGTTGGAAACGGCTGCTAATACCCCATACTCCTTCTATCTTAATGGTAGTTGGGAAATGTTTTTTCGCCAAGGGATCGGGCTATATGGCATCAGTTAGTTGGTG
>F0OV55004JPU9J
CGTGTCTCTAAGAGTTTGATCCTGGCTCAGGACGAACGCTGGCGGCGTGGATTAGGCATGCAAGTCGAACGGTAGTACCCCTTCGGGGGTATGAGAGTGGCGAACGGGTGAGTAACGCGTAGGTGATCTACCTTCAGATGGGGGACAACCCAGGGAAACTTGGGCTAATACCGCATGTGGCTGTAAAGCTAAAGCCGGCCTCTATTTATAAGCTGGTGTCTGGAGATGAGCCTGCGTCTGATTAGCTAGTTGGTGGGTAACGGCCTACCGG
>F0OV55004I01FZ
CGTGTCTCTAAGAGTTTGATCCTGGCTCAGGACGAACGCTGGCGGCGTGCCTAACACATGCAAGTCTACTCAGCAATGGGTGGCGAACGGGTGAGTAACGCGTAGACAATCTGCCCTTTAATCACGAATAACCTAGTGAAAACTGGACTAACACGGGATGTGGTCGCGATATGGCATCATATGCGATCAAAGACGTAGTCGTTAAAGGAGGAGTCTGCGTAACATTAGCTAGTTGGTAAGGTAACGGCTTACCAAGGCG
>F0OV55004IO3FK
CGTGTCTCTAAGAGTTTGATCCTGGCTCAGGACGAACGCTGGCGGCGTGCCTAATACATGCAAGTCGAGCGGGGCTGTCTGCGTGAGGCCTTCGGGCGGATCGCAGGGAGCCCAGCGGCGAACGGGTGCGTAACACGTGGGCAACCTGCCCCGAGGACCGGGATAACTCCGGGAAACCGGAGCTAATACCGGATAGGATTTCACCTCGCATGAGGTGAAATGGAAAGGTGGCTTCGGCTACCACTTACAGATGGGCCCGCGGCGCA
>F0OV55004I97FY
CGTGTCTCTAAGAGTTTGATCCTGGCTCAGAACGAACGCTGGCGGCAGGCTTAACACATGCAAGTCGAGCGAAGCCTTCGGGCTTAGCGGCGGACGGGTTAGTAGCGCGTGGGAACGTGCCCTTCACTACGGAATAGTCCCGGGAAACTGGGTTTAATACCGTATACGCCCTTCGGGGAAGGAATTCGGTGAGGGATCGGCCCGCGTTAGATTAGATAGTTGGTGGGGTAATGGCCTACCAAGTCTACGATCTATAGCTGGTTTTAGAGG
>F0OV55004H9RBK
CGTGTCTCTAAGAGTTTGATCCTGGCTCAGATTGAACGCTGGCGGCAGGCCTAACACATGCAAGTCGAGCGGAAACGATGGAGCTTGCTCCAGGCGTCGAGCGGCGGACGGGTGAGTAATGCATAGGAATCTGCCCGGTAGTGGGGGATAACCTGGGGAAACCCAGGCTAATACCGCATACGTCCTACGGGAGAAAGCAGGGGATCTTCGGACCTTGCGCTATCGGATGAGCCTATGTCGGATTAGCTTGTTGGTG
>F0OV55004IK8FC
CGTGTCTCTAAGAGTTTGATCCTGGCTCAGGATGAACGCTGGCGGCATGCCTAATACATGCAAGTCGAACGCACTAGTTTACTAGTGAGTGGCGAACGGGTGAGTAACACGTAGATAACCAACCCTAAAGACGAGGATAACCCGGGGAAACCTGGACTAATACTGGATAGGAGCTAATTTCACAAGAGATTAGTTTTAAAGGCGCATTAAAGCGCCGCTATAGGATGGGACTGCGTCGCATTAGCTAGTTGGTGGGGTAACGGCCTACCAAGG
>F0OV55004H92NH
CGTGTCTCTAAGAGTTTGATCCTGGCTCAGATTGAACGCTGGCGGCAGGCCTAACACATGCAAGTCGAGCGGATGAGGGTAGCTTGCTACCTGATTCAGCGGCGGACGGGTGAGTAATGCCTAGGAATCTGCCCGATAGTGGGGGACAACGTTTCGAAAGGAACGCTAATACCGCATACGTCCTACGGGAGAAAGCAGGGACCTTCGGGCCTTGCGCTATCGGATGAGCCTAGGTCGGATTAGCTAGTTGGTGGGGTAAAGGCCG
>F0OV55004H8JZY
CGTGTCTCTAAGAGTTTGATCCTGGCTCAGGACGAACGCTGGCGGCGTGCCTAATACATGCAAGTCGAGCGGGGCTTTCTGCGTGAGGCCTTCGGGCGGATCGCAGGGAGCCCAGCGGCGAACGGGTGCGTAACACGTGGGCAACCTGCCCCGAGGACCGGGATAAACTCCGGGAAACCGGAGCTAATACCGGATAGGACGGCGGACCGCATGGTCCGCCGTGGAAAGGCGGCGCAAGCTGCCACCTCGGGATGGGCCCGCGGCCCATTAGCTTAGG
>F0OV55004IWTJC
CGTGTCTCTAAGAGTTTGATCCTGGCTCAGAACGAACGCTGGCGGCATGCCTAACACATGCAAGTCGAACGAAGCCTTCGGGCTTAGTGGCGCACGGGTGCGTAACGCGTGGGAATCTGCCCTTGGGTTCGGAATAACAGTGGGAAACCGCTGCTAATACCGGATGATGACTTCGGTCCAAAGATTTATCGCCCAAGGATGAGCCCGCGTAGGATTAGCTTGTTGGTGAGGTAAAAGCTCACCAAGGCGACGATCCTTAG
>F0OV55004JF3DY
CGTGTCTCTAAGAGTTTGATCCTGGCTCAGAACGAACGCTGGCGGCATGCCTAACACATGCAAGTCGAACGAACCCTTCGGGGTTAGTGGCGCACGGGTGCGTAACGCGTGGGAATCTGCCCTTTGCTTCGAAATAACAGTGAGAAATTACTGCTAATACCGGATGATGTCTTCGGACCAAAGATTTATCGGCAAAGGATGAGCCCGCGTAGGATTAGCTAGTTGGTGGGGTAATGGCCTACCAAGGCGACGATCCTTAGCTGGT
>F0OV55004I0N8Z
CGTGTCTCTAAGAGTTTGATCCTGGCTCAGGATGAACGCTAGCGGTGCGCCTAACACATGCAAGTCGAGCGATATAGCGGCGAATGGGTGAGTAACACGTTGGAACCTGCCTCGAACTCAGGGATAGCCATCCGAAAGGATGATTAATACCGGATAGTCCCGAAAGGGTAAAGATTTTTCGGTTCGAGAGGGGCCTGCGGCCTATCAGCTAGTTGGTAAGGTAATGGCTTACCAAGGCTATGACGGGTAACTGGTGTGAGAG
>F0OV55004ICDB9
CGTGTCTCTAAGAGTTTGATCCTGGCTCAGAACGAACGCTGGCGGCATGCCTAACACATGCAAGTCGAACGAGAAAGCACCTTCGGGTGTGAGTAGAGTGGCGCACGGGTGAGTAACGCGTGGGAACCTGCCAAGCAGTATGGAATAACCTTTGGAAACGAAGGCTAATACCGTATACGCCCTTTTGGGGAAAGATTTATCGCTGTTTGATGGTCCCGCGTCTGATTAGCTAGTTGGTGAGGTAACGGCCCACCAAGGCGACGATCAG
>F0OV55004I2T6X
CGTGTCTCTAAGAGTTTGATCCTGGCTCAGGATGAACGCTGGCGGCGTGCCTAACACATGCAAGTCGAACGGGAAGCCTTGGATTCGTCTGAGGCGGAGAGTGGCGCACGGGTGAGTAACACGTAGCTGACCTGCCCCGGAGAGGAGGACAACCACTGGAAACGGTGGCTAATACTCCATACGTTCACCGTGATTAGAAAACGGTGAAGAAAGTTCCGGCGCTCTGGGATGGGGCTGCGGTCCATCAGCTAGTTGGTAGGGTAACGG
>F0OV55004I5CCC
CGTGTCTCTAAGAGTTTGATCCTGGCTCAGGACGAACGCTGGCGGCGTGCCTAACACATGCAAGTCGAACGGGAATACATTTGTAGCAATATGAGTGTATTTTAGTGGCGGACGGGTGAGTAACGCGTGAGCAACCTACCTTTCGGAGGGGGACAACAGCTGGAAACGGCTGCTAATACCGCATGAAGTATATTGGGGGCATCTCCGATATACCAAAGATTTATCGCCGAAAGATGGGCTCGCGTCTGATTAG
>F0OV55004IL7MJ
CGTGTCTCTAAGAGTTTGATCCTGGCTCAGAGTGAACGCTGGCGGCGTGCCTAACACATGCCAGTCGAGCGGAGTATAGGAGAAGTGCTTGCACAGACCTTATACTCAGCGGCGGACGGGTGAGTAACACGTGAGCAACCTACCTTCAACTGGGGGATAACACCGGGAAACTGGTGCTAATACCGCATAATGTCCCACTGTCACATGGCGGAGGGACCAAAGGAGCAATCCGGGTGAAGATGGGCTCGCGGCCG
>F0OV55004JFQ8W
CGTGTCTCTAAGAGTTTGATCCTGGCTCAGGATGAACGCTGGCGGCGTGCCTAATACATGCAAGTCGAACGGGAAGCCTGTTTTCGGATAGGTGGAGAGTGGCGCACGGGTGAGTAACACATGGCTGACCTGCCCTTCAGCGGGGGACAACCAGTGGAAACGCTGGCTAATACCCCATACGTTCGCCGGAATTAGAACCCGGTGAAGAAAACCTTGGTGCTGAAGGAGGGGGCTGTGGCCCATCAGCTAGTTGGTAGGGTAACGGCCTACCAAGG
>F0OV55004INKP6
CGTGTCTCTAAGAGTTTGATCCTGGCTCAGATTGAACGCTGGCGGCATGCCTTACACATGCAAGTCGAACGGCAGCACGGACTTCGGTCTGGTGGCGAGTGGCGAACGGGTGAGTAATGTATCGGAACGTACCTTTCAGTGGGGGATAACGTAGCGAAAGTTACGCTAATACCGCATATTCTGTGAGCAGGAAAGCAGGGGATCGCAAGACCTTGCGCTGATTGAGCGGCCGATATCAGATTAG
>F0OV55004ICBAO
CGTGTCTCTAAGAGTTTGATCCTGGCTCAGATTGAACGCTGGCGGCAGGCTTAACACATGCAAGTCGAGCGGTAACAGATCTAGCTTGCTAGATGCTGACGAGCGGCGGACGGGTGAGTAATGCATAGGAAACTGCCCAGTAGTGGGGGATAGCCCGGGGAAACCCGGATTAATACCGCGTACGCCCTTCGGGGGAAAGCAGGGGATCTTCGGGCCTCACGCTATTGGATGAGCCTATGTCAGATTAGCTAGTTGGG
>F0OV55004H9RWP
CGTGTCTCTAAGAGTTTGATCCTGGCTCAGGATGAACGCTGGCGGCGTGCCTAACACATGCAAGTCGAGCGAGAAGCTACCTATGATCCTTCGGGTGAATAGACTAGTGGACAGCGGCGGACGGGTGAGTAACGCGTAAATAACCTGCCATACACACAAGGATAGCCATCGGAAACGGTGATTAATACTTGATGAGGCTACAGATTCGCATGAATCAGTAGTTAAAGAATTTTGGTGTATGATGG
>F0OV55004IKL27
CGTGTCTCTAAGAGTTTGATCCTGGCTCAGGACGAACGCTGGCGGCGTGCTTAACACATGCAAGTCAAGGGGAAAGGTTAATTTCGGTTGACCGAGTATACTGGCGAACGGGTGAGTAACGCGTAGGTAACCTGCCTGAGAGTTTGGGATAACACTGCAAACGTGGTGCTAATACCGGATGAGGCCTGCTATTCGCATGGGTAGTGGGTTAAAGCGGGCGCAAGCCTGTGCTCACAGATGGACCTGCGTCTCATTAG
>F0OV55004IVJQM
CGTGTCTCTAAGAGTTTGATCCTGGCTCAGGACGAACGCTGGCGGCGTGCCTAATACATGCAAGTCGAGCGGACCGATGGGAGCTTGCTCCTTTAGGTTAGCGGCGGACGGGTGAGTAACACGTGGGCAACCTGCCCTGCAGACTGGGATAACTTCGGGAAACCGGAGCTAATACCGGATAACACCGAAAACCGCATGGTTTTCGGTTGAAAGGCGGCTTTTAGCTGTCACTGCAGGATGGGCCCGCGGCGCATTAGCTAGTTGGTGAGG
>F0OV55004JU1R0
CGTGTCTCTAAGAGTTTGATCCTGGCTCAGGACGAATGCTGGCGGCGTGCTTTATACATGCGAGTTGAACGAGAAAGCATTCTTCGGAGTGTGAGTAAAGTGGCGAACGGGTGAGTAACACGTGGGTAATCTGCCCACGGGCTGGGGATAACATGCCTAACGGCGTGCTAATACCGAATAATGCACTAAGATGTAGGTTTTAGTGTTAAAGGTGTCTTTCGGGACATTGCCTGTGGATGAGCCTGCGCTCCATTAG
>F0OV55004I9RXA
CGTGTCTCTAAGAGTTTGATCCTGGCTCAGGACGAACGCTGGCGGCGTGCCTAATACATGCAAGTCGAGCGGACCGATGGGAGCTTGCTCCTTTAGGTTAGCGGCGGACGGGTGAGTAACACGTGGGCAACCTGCCCTGCAGACTGGGATAACTTCGGGAAACCGGAGCTAATACCGGATAACACCGAAAACCGCATGGTTTTCGGTTGAAAGGCGGCTTTTAGCTGTCACTGCAGGATGGGCCCGCGGCGCATTAGCTAGTTGGTGAGG
>F0OV55004JXW7X
CGTGTCTCTAAGAGTTTGATCCTGGCTCAGGACGAACGCTGGCGGCGTGCCTAATACATGCAAGTCGAGCGGACCGATGGGAGCTTGCTCCTTTAGGTTAGCGGCGGACGGGTGAGTAACACGTGGGCAACCTGCCCTGCAGACTGGGATAACTTCGGGAAACCGGAGCTAATACCGGATAACACCGAAAACCGCATGGTTTTCGGTTGAAAGGCGGCTTTTAGCTGTCACTGCAGGATGGGCCCGCGGCGCATTAGCTAGTTGGTGAGG
>F0OV55004IYY77
CGTGTCTCTAAGAGTTTGATCCTGGCTCAGATTGAACGCTGGCGGCAGGCCTAACACATGCAAGTCGAGCGGAAACGATGGAGCTTGCTCCAGGCGTCGAGCGGCGGACGGGTGAGTAATGCATAGGAATCTGCCCGGTAGTGGGGGATAACCTGGGGAAACCCAGGCTAATACCGCATACGTCCTACGGGAGAAAGCAGGGGATCTTCGGACCTTGCGCTATCGGATGAGCCTATGTCGGATTAGCTTGTTGGTG
>F0OV55004H5JTW
CGTGTCTCTAAGAGTTTGATCCTGGCTCAGGTTGAACGCTGGCGGCATGCCTAACACATGCAAGTCGAACGGTAACAGGGGCTTCGGCCCGCTGACGAGTGGCGGACGGGTGAGTAATGCATAGGAATCTGCCCAGTAGTGGGGGACAACTACCGGAAACGGTAGCTAATACCGCATACGACCTACGGGTGAAAGTGGGGGACCTTCGGGCCTCACGCTATTGGATGAGCCTATGTCAGATTAGCTAGTTGGTGGGGTAAGGGCCTACCAAGG
>F0OV55004ICJK1
CGTGTCTCTAAGAGTTTGATCCTGGCTCAGAGTGAACGCTGGCGGCGTGCTTAACACATGCAAGTCGAACGATGAAGTCTTTGCTTGCAAAGACGGATTAGTGGCGCACGGGTGAGTAATGTATAGCTAACCTGCCCTTTAGTGGGGGACAACAGTTGGAGACGACTGCTAATACCCCATACTCCTTTTTACTCTAAGGTAAATTGGGAAAGATTTATTGCTAAAGGATGGGGCTGTATCGTATCAGCTAGTTGGTGAGGTAA
>F0OV55004IPN6S
CGTGTCTCTAAGAGTTTGATCCTGGCTCAGGACGAACGCTGGCGGCGTGCCTAATACATGCAAGTCGAGCGGACCGATGGGAGCTTGCTCCTTTAGGTTAGCGGCGGACGGGTGAGTAACACGTGGGCAACCTGCCCTGCAGACTGGGATAACTTCGGGAGACCGGAGCTAATACCGGATAACACCGAAAACCGCATGGTTTTCGGTTGAAAGGCGGCTTTTAGCTGTCACTGCAGGATGGGCCCGCGGCGCATTAGCTAGTTGGTG
>F0OV55004H2MTL
CGTGTCTCTAAGAGTTTGATCCTGGCTCAGAACGAACGCTGGCGGCGTGCCTAACACATGCAAGTCGAACGCGAAAGTTTTCTTCGGAAAGCGAGTAGAGTGGCGCACGGGTGAGTAACACGTGGATAACCTGCCCTAGAGTCTGGGATAACACTTCGAAAGGGGTGCTAATACCGGATAAGCCCACGTCTCCTTCGGAAGAAGTGGGAAAAGATTTATTGCTCTAGGATGGGTCCGCGGTCCATTAGCTAGTTGGTGGGGTAATGGCCTACCAAGG
>F0OV55004I4EL1
CGTGTCTCTAAGAGTTTGATCCTGGCTCAGGATGAACGTTGGCGGCGTGCCTAATACATGCAAGTCGAACGCGAAGCTATTGAGCAATCGATGGTGGAGAGTGGCGCACGGGTGAGTAACACATGGCTGACCTGCCCTTCAGCGGGGGACAACCAGCGGAAACGGTGGCTAATACCCCATACGCTTGCCGGGGTTAGAGGCTCGGTGAGGAAAGCGGTTAGCGCTGAGGGAGGGGGCTGTGGCCCATCAG
>F0OV55004H8XNR
CGTGTCTCTAAGAGTTTGATCCTGGCTCAGGATGAACGCTGGCGGCGTGCTTAACACATGCAAGTCTAGGAAAGGCTTCGAGCTTGCCTTGAGGCTGAAACTGGCGAACGGGTGAGTAACACGTAGATAACCTACCCATTGGCGGGGGATAACGTCGAGAAATTGACACTAATACCGCATAAGATCCCGGGATGATTTTCCGGGATGAAAGGGGGCTTCGGCTTCCACCGATGGATGGGTCTGCGTCTGATTAGCTTGTTGGTG
>F0OV55004I6N8K
CGTGTCTCTAAGAGTTTGATCCTGGCTCAGGATGAACGCTGGCGGCGTGCCTAATACATGCAAGTCGAACGCACCGGTTTACCGGTGAGTGGCGAACGGGTGAGTAACACGTAGGTAACCTGCCCTCAAGACGAGGATAACCGTTGGAAACGATGGCTAAGACTGGATAGGAACCGAGGAGGCATCTCTTTGGTTTTAAAGGACCCGCAAGGGTACGCTTGAGGAGGGGCCTGCGGCGCATTAGTTAGTTGGCGGGGTGAAGGCCCACCAAGACTTTG
>F0OV55004IJVUY
CGTGTCTCTAAGAGTTTGATCCTGGCTCAGGATGAACGCTAGCGGCAGGCCTAATACATGCAAGTCGAACGGTAAGGACCCGCTTGCGGGTCACACGAGTGGCGTACGGGTGCGTAACGCGTATGCAACCTACCTTCAACTGGAGCATAGCCCCGAGAAATCGGGATTAATACTCCATAACATCCAGCTTTCGCATGTTAGCTGGATTAAAGTCCCGACGGTTGAAGATGGGCATGCGTGACATTAGTTAGTTGGTG
>F0OV55004IXY2P
CGTGTCTCTAAGAGTTTGATCCTGGCTCAGGATAAACGCTGGCGGTGTGCTTTATGCATGCAAGTCGAACGAACTATTTCGGTAGTTGGTGGCAGACGGGTGAGTAACACGTAAGCAACCTATCCCCAAGTGGGGAATAACTCTGAGAAATCGGAGCTAATACCGCATGTGAATCATCTTCGCGAGTGGATGATTTAAAGCCTTCGGGCGCTTAAGGAGGGGCTTGCGTACGATTAGCTTGTTGGTGGGGTAACGGCCTACCAAGGCG
>F0OV55004H4LAZ
CGTGTCTCTAAGAGTTTGATCCTGGCTCAGGACGAACGCTGGCGGCGTGCTTAACACATGCAAGTCGAACGGTCTACCTCGACTGAAACCTTCGGGTTGACGTTGAGATCTAGATAGTGGCGGACGGGTGAGTAACACGTGAATAATCTGTCCTCAAGTCTGGGATAACCTGGCGAAAGTCGGGCTAATCCGAGGTAAGCTGAGAGTGTGGCATCACACAATCAGAAAAGGTGGCTTTGCCATCGTTTGAGGAGGAG
>F0OV55004IL2XL
CGTGTCTCTAAGAGTTTGATCCTGGCTCAGGATGAACGCTGGCGGCGTGCCTAACACATGCAAGTCGAGCGAGAAGCTACCTATGATCCTTCGGGTGAATAGACTAGTGGACAGCGGCGGACGGGTGAGTAACGCGTAAATAACCTGCCATACACACAAGGATAGCCATCGGAAACGGTGATTAATACTTGATGAGGCTACAGATTCGCATGAATCAGTAGTTAAAGAATTTTGGTGTATGATGG
>F0OV55004JA8KF
CGTGTCTCTAAGAGTTTGATCCTGGCTCAGGACTAACGCTGGCGGCGTGCTTAACACATGCAAGTTGAACGGAGATATTGATTTCGGTTGATATCTTAGTAGCGGACGGGTGAGTAACACGTGAGCAACCTACCTTTGTGAGGGGGACAACAGCCGGAAACGGCTGCTAATACCGCATGAGACCACAGCTTCGATTGGAGCAGGGGTAAAAGATTTATCGCACAAAGACGGGCTCGCGTCCCATTAGCTAGTTGGTGAGG
>F0OV55004IYQ4S
CGTGTCTCTAAGAGTTTGATCCTGGCTCAGAATGAACGCTGGCGGCGTGCTTAACACATGCAAGTCGTACGAGAACTCTTTAGCTTGCTAAAGATAGTAAAGTGGCGCACGGGTGAGTAACACGTGGGTAATCTACCTCCGAATTGGGGATAACATTGCGAAAGCGATGCTAATACCGGATAATATCTTTTTAGCCTCGGCTTTAAGGATCAAAGGTGGTCACTACATGTAAACTACTGTTTGGAGATGAGCCCGCGTACCA
>F0OV55004H7MGL
CGTGTCTCTAAGAGTTTGATCCTGGCTCAGAACGAACGCTGGCGGCGTGCCTAACACATGCAAGTCGAACGAGAAAGTTCCCTTCGGGGGATGAGTAGAGTGGCGCACGGGTGAGTAACACGTGGATAATCTGCCTGATAATCTGGGATAACATTCCGAAAGGAATGCTAATACCGGATAAGCCCACAGTATCTTCGGATACAGCGGGAAAAGATGGCCTCTTCTTGAAAGCTATTGTTATCAGATGAGTCCGCGG
>F0OV55004IH3AN
CGTGTCTCTAAGAGTTTGATCCTGGCTCAGATTGAACGCTGGCGGCATGCTTAACACATGCAAGTCGAACGGCATCATGGTCCAGCTTGCTGGACTGATGGCGAGTGGCGAACGGGTGAGTAACGCGTAGGAATATGCCTTAAAGCGGGGGACAACCTGGGGAAACTCAGGCTAATACCGCGTAAGCTCTGTGGAGTAAAGCTGGGGACCGCAAGGCCTGGCGCTTTAAGAGTAGCCTGCGTCCGATTAG
>F0OV55004H63WZ
CGTGTCTCTAAGAGTTTGATCCTGGCTCAGGATGAACGCTGGCGGCGTGCTTAACACATGCAAGTCGAACGTGAACCTGTGATTTCGGTTATGGGTGAAAGTGGCGCACGGGTGAGTAACACGTAGCTAACCTGCCCCGGAGAGGGGGATAACTGTTGGAAACGGCAGCTAATACCCCATACGTTCACCAGGAATAGAGACTGGTGAGGAAAGTCGAGGCGCTCTGGGATGGGGCTGCGGTCCATCAGCTGGTTGGTAGGGTAACGG
>F0OV55004H9OIV
CGTGTCTCTAAGAGTTTGATCCTGGCTCAGAACGAACGCTGGCGGCGTGCTTAACACATGCAAGTCGAACGTGAAAGGGACTTCGGTCCTGAGTAAAGTGGCGCACGGGTGAGTAACACGTGGATAATCTACCCGATGGACCGGGATAACACTTCGAAAGGGGTGCTAATACCGGATAAGCCCACAGGCTCTTTGGAGTTTGCGGGAAAAGGTGGGGACCTTCGGGCCTACTGTCATTGGATGAGTCCGCGGCCCATTAGCTAGTTGGTAGGGTAATGG
>F0OV55004JE10B
CGTGTCTCTAAGAGTTTGATCCTGGCTCAGATTGAACGCTGGCGGCAGGCCTAACACATGCAAGTCGAGCGGCAGCACGGGAAGCTTGCTTCCTGGTGGCGAGCGGCGGACGGGTGAGTAATGCATAGAAATCTGCCCGGTAGTGGGGAATAACCTGGGGAAACCCAGGCTAATACCGCATACGTCCTACGGGAGAAAGCAGGGGATCTTCGGACCTTGCGCTATCGGATGAGTCTATGTCGGATTAGCTTGTTGG
>F0OV55004H981M
CGTGTCTCTAAGAGTTTGATCCTGGCTCAGGATGAACGTTGGCGGCGTGCCTAATACATGCAAGTCGAACGCGAAGCTTGTTTTCGGACGAGCGGAGAGTGGCGCACGGGTGAGTAACACATGGCTGACCTGCCCTTCAGAGGGGGACAACCACTGGAAACGGTGGCTAATACCCCATATGCTCACGGTGATTAGAAAGCGGTGAGGAAACGTTCCGGCGCTGAAGGAGGGGGCTGTGGCCCATCAGCTAGTTGGTGTGG
>F0OV55004H9JXX
CGTGTCTCTAAGAGTTTGATCCTGGCTCAGGACGAACGCTGGCGGCGTGCTTAACACATGCAAGTTGAACGGGCGATATTGGAAGCTTGCTGAAGATATCGTTAGTAGCGGACGGGTGAGTAATGCATGAGGACCTGCCTTCCGGAGGGGGACGAACAGTTGGGAAACGGCTGCTAATACCCCGTAAGCCGAGAGGTGAAAAGGGATGGGAGACATCCCGCCGGGAGAGGGACTCATGTCCTATCAGCTAGTTGGTGAGGTAACGG
>F0OV55004IOCCK
CGTGTCTCTAAGAGTTTGATCCTGGCTCAGAGTGAACGCTGGCGGCGTGCTTAACACATGCAAGTCGAACGAGAACGGATTATAGCTTGCTATAATTGTCAGCTAAGTGGCGCACGGGTGAGTAATGTATAGATAACCTGCCCTTAAGAAAGGAATAACAGTTGGAAACGACTGCTAATGCCCTATATGCCTTTAATACATAAGTATGCAAGGGAAACGCTTTAGTGCTTAAGGATGGGTCTGTATGGTAT
>F0OV55004H6ZG1
CGTGTCTCTAAGAGTTTGATCCTGGCTCAGAACGAACGCTGGCGGCGTGCTTAACACATGCAAGTCGTACGAGAAAGTTTCCTTCGGGAGATGAGTAGAGTGGCGCACGGGTGAGTAACACGTGAACAACCTACCCTCGAGTGGGGAATAACACCGCGAAAGCGGTGCTAATACCGCATAACATCCCGGGGTCGCATGGTCCTGGGATCAAAAGCGCAAGTTGCTTGAGGAGGGGTTCACGGCTGATTAGCTAGTTGGTGAGGTAACCGG
>F0OV55004JNTPY
CGTGTCTCTAAGAGTTTGATCCTGGCTCAGGATGAACGCTAGCGGTGCGCCTAACACATGCAAGTCGAGCGATATAGCGGCGAACGGGTGAGTAACACGTTGGAACCTGCCTCGAACTCAGGGATAGCCATCCGAAAGGATGATTAATACCGGATAGTCCCGAAAGGGTAAAGATTTTTCGGTTCGAGAGGGGCCTGCGGCCTATCAGCTAGTTGGTAAGGTAATGGCTTACCAAGGCTATGACGGGTAACTGGTGTGAGAGCA
>F0OV55004I4LUF
CGTGTCTCTAAGAGTTTGATCCTGGCTCAGGACGAACGCTGGCGGCGTGGATTAGGCATGCAAGTCGAACGGTAGTATTTCTTTCGGGAGATATGAGAGTGGCGAACGGGTGAGTAACGCGTAGGTGATCTACCTTCAAGTGGGGGACAACCCAGGGAAACTTGGGCTAATACCGCATGTGGCAGCAATGCTAAAGCCGGCCTCTGTATATGCTGGTGCTTGGAGATGAGCTTGCGTCTGATTAGCTTAGG
>F0OV55004H3O89
CGTGTCTCTAAGAGTTTGATCCTGGCTCAGAGCGAACGCTGGCGGCAGGCCTAACACATGCAAGTCGAGCGGGCACCTTCGGGTGTCAGCGGCAGACGGGTGAGTAACACGTGGGAACGTGCCCTTTGGTTCGGGACAACTCCGGGAAACTGGAGCTAATACCGGATAAGCCCTTCGGGGGAAAGATTTATCGCCATAGGATCGGCCCGCGTCTGATTAGCTTGTTGGTGAGGTAACGGCTCACCAAGGCGACGATCAGTAGCTGGT
>F0OV55004INFTD
CGTGTCTCTAAGAGTTTGATCCTGGCTCAGAACGAACGCTGGCGGCGTGCCTAATCCATGCAAGTCGAACGAGAAGTCGGTCTTCGGACCGGCGGAGAGTGGCGGACTGGTGAGTAACACGTGGGCAATCTGCCTGAAGGTGGGGAATAGCCCTTCCAACGAGGGGATAATACCGCATATGATCCTGTCGTCGCATGTCGACTCGATCAAAGAGGGGGATCTTAGGACCTCTCGCCTTCAGATGAACCCGCGCCCCA
>F0OV55004I17OL
CGTGTCTCTAAGAGTTTGATCCTGGCTCAGGACGAACGCTGGCGGCGTGCCTAATACATGCAAGTCGAGCGGACCGAATGGAAGCTTGCTTTCATTCGGTTAGCGGCGGACGGGTGAGTAACACGTGGGTAACCTGCCCGTAAGACCGGGATAACTTCGGGAAACCGGAGCTAATACCGGATAACACCGAGGATCGCCTGATCCTTGGTTGAAAGGTGGCTTCGGCTACCACTTACGGATGGGCCCGCGGCGCATTAGCTAGTTGGTGAGGTAACGGCT
>F0OV55004H7EM2
CGTGTCTCTAAGAGTTTGATCCTGGCTCAGATTGAACGCTGGCGGCAGGCCTAACACATGCAAGTCGAGCGCGAAAGGTCTTCGGACTGAGTAGAGCGGCGGACGGGTGAGTAACGCGTAGGAATCTGACCTGTAGTGGGGGACAACAGCCGGAAACGGCTGCTAATACCGCATACGCCCTGAGGGGGAAAGCGGGGGATCTTCGGACCTCGCGCTATAGGAGGAGCCTGCGTAGGATTAGCTTGTTGGTGAGGTAAAGGCT
>F0OV55004IUZSN
CGTGTCTCTAAGAGTTTGATCCTGGCTCAGGATTAACGCTGGCGGCGTGCCTAACACATGCAAGTCGAGCGAGAAGTTTTTTGTGAAGATTTCGATTGGAACAAAAGATGGAAAGCGGCAGACGGGTGAGTAACGCGTGAGTAATCAACCCTGCACAAAGGGATAGCCTCGGGAAACCGGGATTAATACCATATGAAGTATATTAATCGCATGATAGATATATTAAAACTTTGGTGGTGCAGGACGAGTTCGCGTCCCATTAG
>F0OV55004JPR4R
CGTGTCTCTAAGAGTTTGATCCTGGCTCAGGATGAACGCTAGCGACAGGCCTAACACATGCAAGTCGAACGGGATTTAGTAGCTTGCTACTAATGAGAGTGGCGCACGGGTGAGTAACGCGTATGCAACCTGCCTGTAACAGGGGAATAGCTCCCTGAAAGGGGAATTAACACCGCATAAGACCACACTGCCGCATGGTAGAGTGGTAAAAATATTTATAGGTTACAGATGGGCATGCGTGACATTAG
>F0OV55004IGCFG
CGTGTCTCTAAGAGTTTGATCCTGGCTCAGAATGAACGCTGGCGGCGTGCTTAACACATGCAAGTTGTACGAGAAATCTTCTGCTTGCAGGAGAGAGTAAAGTGGCGCACGGGTGAGTAACGCGTGGGTAATCTACCTTCGAATCGGGGATAACTCGCCGAAAGGCGTGGTAATACCGGATGAAGTCTTTTTATTTGCGGATAAAGAGATGAAAGGTGGCCTCTACGAGTAAGCTACTGTTTGGAGATGAG
>F0OV55004IICMV
CGTGTCTCTAAGAGTTTGATCCTGGCTCAGAACGAACGCTGGCGGCAGGCCTAACACATGCAAGTCGAACGAGGTGGCGGAGCTTGCTCCGTTTACCTAGTGGCGCACGGGTGAGTAACGCGTGGGAACCTGCCCTTGGGTGGGGAACAACCGCTGGAAACGGCGGCTAATACCGCATACGCCCTTTGGGGGAAAGACTTCGGTCGCCCAAGGATGGTCCCGCGTCTGATTAGCTAGTTGGTGAGGTAACGGCTCACCAAGGCGACGATCAGTAG
>F0OV55004I38LH
CGTGTCTCTAAGAGTTTGATCCTGGCTCAGAATGAACGCTGGCGGCGTGCCTAACACATGCAAGTCGTACGAGAAAGGGGCTTCGGCCCTGAGTAGAGTGGCGCACGGGTGAGTAACGCGTGGGTAATCTACCCTTGGATTTGGGATAACTCTGCGAAAGTGGAGCTAATACCGGATAGTCTGGCTTTAAATAAGAAGTCGGTAAAGGATGCCTCTGCATATGCATTCGTCCGAGGATGAGCCCGCGTCTCATTAG
>F0OV55004H8CK6
CGTGTCTCTAAGAGTTTGATCCTGGCTCAGAACGAACGCTGGCGGCGTGCTTAACACATGCAAGTCGGATGCGAAAGGGGCTTTCGGGCGCTGAGTAGCATGGCAGACGGGTGAGGAGTGCGTATCTGACGAAACTCAGGCTGGGGGATAGTCCCTCGAAAGGGGGTTGAATACCGCATGTGCTCGGCACTGTCATGGTGTCGAGGAAAGGTGGCCTCTGCATGCACGCTATTGG
>F0OV55004ID4EQ
CGTGTCTCTAAGAGTTTGATCCTGGCTCAGGATGAACGCTGGCGGCGTGCCTAACACATGCAAGTCGAGCGAGAAGCTACCTATGATCCTTCGGGAGATTAGGCTAGTGGACAGCGGCGGACGGGTGAGTAACGCGTAAATAACCTGCCATACACACAAGGATAGCCATCGGAAACGGTGATTAATACTTGATGAAGCTATAAAACCGCATGGTTTAGTAGTTAAAGATTTATTTGGTGTATGATGGATTTGCG
>F0OV55004I33IU
CGTGTCTCTAAGAGTTTGATCCTGGCTCAGAACGAACGCTGGCGGCGTGCTTAACACACGCAAGTCGAACGTGAAAGGGACTTCGGTCCTGAGTAAAGTGGCGCACGGGTGAGTAACACGTGGATAATCTACCCGATGGACCGGGATAACACTTCGAAAGGGGTGCTAATACCGGATAAGCCCACAGGCTCTTTGGAGTTTGCGGGAAAAGGTGGGGACCTTCGGGCCTACTGTCATTGGATGAGTCCGCGGCCCATTAGCTAGTTGGTAGGGTAATGGCCT
>F0OV55004IXJ1B
CGTGTCTCTAAGAGTTTGATCCTGGCTCAGAACGAACGCTGGCGGCATGCCTAACACATGCAAGTCGAACGCGTGGCTTCGGCCACGAGTGGCGCACGGGTGAGTAACGCGTGGGAACCTGCCTTTCAGTGGGGGATAACCCGGGGAAACCCGGGCTAATACCGCATACGTCCTGGAGAAGATGATCGCTGAAGAGGGCCGGCGTCGGAGTTAGCTAGTTGGTGAGGTAACGGCGTCACCAAGGCGACGATCCGTAGCTGGT
>F0OV55004ICEVC
CGTGTCTCTAAGAGTTTGATCCTGGCTCAGATTGAACGCTGGCGGCAGGCCTAACACATGCAAGTCGAGCGGATGAGGGTAGCTTGCTACCTGATTCAGCGGCGGACGGGTGAGTAATGCCTAGGAATCTGCCCGATAGTGGGGGACAACGTTTCGAAGGGAACGCTAATACCGCATACGTCCTACGGGAGAAAGCAGGGGACCTTCGGGCCTTGCGCTATCGGATGAGCCTAGGTCGGATTAGCTAGTTGGTGGGGTAAAGG
>F0OV55004IE3OC
CGTGTCTCTAAGAGTTTGATCCTGGCTCAGAACGAACGCTGGCGGCAGGCTTAACACATGCAAGTCGAACGCCCCTTTCGGGGGGAGTGGCAGACGGGTGAGTAACGCGTGGGAACGTGCCCTTCAGTTCGGGATAACCCAGGGAAACTTGGGCTAATACCGGATACGTGCGAGAGCAGAAAGATTGATCGCTGAAGGATCGGCCCGCGTCTGATTAGCTAGTTGGTGAGGTAATGGCTCACCAAGGCGACGAT
>F0OV55004IAQMA
CGTGTCTCTAAGAGTTTGATCCTGGCTCAGGATGAACGCTAGCGACAGGCCTAACACATGCAAGTCGAACGGGATTTATCCTTCGGGGTAATGAGAGTGGCGCACGGGTGAGTAACGCGTATGCAACCTACCTGTAACTGGGGAATAGCTCCCTGAAAGGGGAATTAACACCGCATAAGACCACACTTTCGCATGGAAGAGTGGTAAAATATTTATAGGTTACAGATGGGCATGCGTGACATTAGTTTGTTGGTAGGGTAACGGCCT
>F0OV55004IR9UO
CGTGTCTCTAAGAGTTTGATCCTGGCTCAGGATTAATGCTAGCGGCGTGCCTTATGCATGCAAGTCGAACGGTTCTGATTTATCAGGATAGTGGCAAACGGGTGAGTAACACGTAAGCAACCTGCCCTAAAGTAAGGAATAATTCCTCGAAAGAGGGACTAATACCATATGTCGTGCCCCTTCGCATGGAGGGTCACAAAAGCCTTCGGGCGCTTTTGGAGGGGCTTGCGTCCGATTAGCTAGTTGGTGGGGTAACGGCCTACCAAGGCGACG
>F0OV55004I242C
CGTGTCTCTAAGAGTTTGATCCTGGCTCAGAACGAACGCTGGCGGCACGCCTAACACATGCAAGTCGAGCGCTTCACTTCGGTGAGGAGCGGCGGACGGGTTAGTAACGCGTGGGAACATACCCTTTTCTAAGGAATAGCCACTGGAAACGGTGAGTAATACCTTATACGCCCCTCGGGGGAAAGATTTATCGGTGAAGGATTGGCCCGCGTTAGATTAGTTTGTTGGTGGGGTAATGGCCTACCAAGACTACGATCTATAGCTGGTTTGAGAGG
>F0OV55004I1YML
CGTGTCTCTAAGAGTTTGATCCTGGCTCAGGACGAACGCTGGCGGCGTGCCTAACACATGCAAGTCTACTCAGCAATGGGTGGCGAACGGGTGAGTAACGCGTAGACAATCTGCCCTTTAATCACGGATAACCTAGTGAAAACTGGACTAAAACGGGATGTGGTCGCGATATGGCATCATAAGCGATCAAAGACGTAGTCGTTAAAGGAGGAGTCTGCGTAACATTAGCTAGTTGGTAAGGTAACGGCTTACCAAGGCGACGA
>F0OV55004IDE5Q
CGTGTCTCTAAGAGTTTGATCCTGGCTCAGAGTTAACGTTGGCGGCGTGCCTAACACATGCAAGTCGAACGCGTTCCGGGAGCAACTCCGGGATGAGTGGCGAACGGGTGAGTAACACGTGGGTAATCTTCCTTTAAGTGGGGAATAAGCTCTCGAAAGGGAGTCTAATACCGCATGGCGTTCCGGGACATAAGTCCCGTAACCAAAGCCGCAAGGCGCTTGAAGATGAGCCTGCGTCCTATTAGCTAGTTGGTGGGGTAATGGCCTACCAAGGCT
>F0OV55004IPDU3
CGTGTCTCTAAGAGTTTGATCCTGGCTCAGGACGAACGCTGGCGGCGTGCTTAACACATGCAAGTCAAGGAGAATAGGAATCTTCGGAATCCTTAGTAAACTGGCGTAAGGGTGAGTAACGCGTAGGTAACCCGCCCTCGAGTGGGGAATAACATCGGGAAACTGGTGATAATACCGCATGATATCTTAGAATTGCATGATTCTTTGATTAAAGACTTGTCGCTTGAGGATGGACCTGCGTTTTATTAGCTAGTTGGTAGGGTAACGG
>F0OV55004JU3PB
CGTGTCTCTAAGAGTTTGATCCTGGCTCAGGATGAACGCTGGCGGCGTGCTTAACACATGCAAGTCGAGCGCGATGTTGTGGAAACTCCTACGGGAGGCAGC
>F0OV55004IETKN
CGTGTCTCTAAGAGTTTGATCCTGGCTCAGATTGAACGCTGGCGGCAGGCTTAACACATGCAAGTCGAGCGGTAACAGGTCCTTCGGGATGCTGACGAGCGGCGGACGGGTGAGTAATGCTTAGGAATCTGCCTGGTAGTGGGGGATAGCCCGGGGAAACCCGGATTAATACCGCGTACGCCCTTCGGGGAAAGCAGGGGATCTTCGGACCTTGCGCTATCAGATGAGCCTAAGCCGGATTAGCTAGTTGGTAGGGTAAAAGGCCTACCAAGGCG
>F0OV55004I5CFK
CGTGTCTCTAAGAGTTTGATCCTGGCTCAGAACGAACGCTGGCGGCAGGCTTAACACATGCAAGTCGAACGCCCCGCAAGGGGAGTGGCAGACGGGTGAGTAACGCGTGGGAATCTACCGTACCCTACGGAACAACAGTTGGAAACGACTGCTAATACCGTATACGCCCTACGGGGGAAAGATTTATCGGGGTATGATGAGCCCGCGTTGGATTAGCTAGTTGGTGGGGTAAAGGCCTACCAAGGCGACGATCCATAGCTGGTCTGAGAGG
>F0OV55004IWT55
CGTGTCTCTAAGAGTTTGATCCTGGCTCAGGATGAACGCTAGCGACAGGCCTAACACATGCAAGTCGAGGGGTAACGATGGTAGCTTGCTACCAGTCGACGACCGGCGCACGGGTGAGTAACGCGTATGCAACCTTTCTTTAACAGGAGAATAGCCCCCGGAAACGGGGATTAATGCTCCATAGCAATTATTTGCCACCTGACAGATAATTTAAAGTTCCGACGGTTAAAGATGGGCATGCGTGACATTAGCCAGTTGGCGGGGTAACGG
>F0OV55004H65FW
CGTGTCTCTAAGAGTTTGATCCTGGCTCAGAACGAACGCTGGCGGCGCGTTTTAAGCATGCAAGTCGAGCGGCAAGGGCCTTCGGGCCCCTAGAGCGGCGGACGGGTGAGTAACACGTGGACAATCTGCCCCCCGGCCGGGGATAGCCCAGGGAAACCTGGATTAATACCGGATGAGACGGGACCCGCGAAGGCGGGATCCGGGAAAGGCGCTACGGCGCCGCCGGGGGATGAGTCTGCGTCCCATTAGCTAGACGGCGGGGTAACGGCCCACCGTGGCGACGATGGGTAG
>F0OV55004IDI1D
CGTGTCTCTAAGAGTTTGATCCTGGCTCAGATTGAACGCTGGCGGCATGCTTTACACATGCAAGCCGAACGGCAGCACGGGTGCTTGCACCTGGTGGCGAGTGGCGAACGGGTGAGTAATATATCGGAACGTATCCGGAAGTGGGGGATAGCTCGGCGAAAGCCGGATTAATACCGCATATGCCCTGAGGGGGAAAGGGGGGGATCCGCAAGGACCTCTCGCTTTCGGAGCGGCCGATATCAGATTAGCTAGTTGGT
>F0OV55004IM4G7
CGTGTCTCTAAGAGTTTGATCCTGGCTCAGAGTGAACGCTGGCGGCGTGCCTAACACATGCAAGTCGAACGATGAAGCCTAGCTTGCTAGGTGGATTAGTGGCGCACGGGTGAGTAATGTATAGCTAACCTGCCCCTTGGTGGGGGACAACAGTTGGAAACGACTGCTAATACCCCATACTCCTTCTGTACACGAGTACAGTCGGGAAAACTCCGGTGCCAAGGGATGGGGCTGTATCCTATCAGCTTGTTGGTAAGGTAA
>F0OV55004IPRPJ
CGTGTCTCTAAGAGTTTGATCCTGGCTCAGATTGAACGCTGGCGGCGTGCTTAACACATGCAAGTCGAGCGAGAAAGTTCCCTTCGGGGGATGAGTAGAGCGGCGCACGGGTGAGTAACGCGTGGGAATATGCCCTTCGGTTCGGAATAACACAGGGAAACTTGTGCTAATACCGGATACGATCTACGGATGAAAGATTTATCGCCGAGGGAGTAGCCCGCGTAGGATTAGCTAGTTGGTGAGGTAATGGCTCACCAAGGCGACG
>F0OV55004H8G5W
CGTGTCTCTAAGAGTTTGATCCTGGCTCAGGATGAACGCTGGCGGCGTGCCTAACACATGCAAGTCGAGCGAGAAGCTACCTATGATCCTTCGGGTGAATAGACTAGTGGACAGCGGCGGACGGGTGAGTAACGCGTAAATAACCTGCCATACACACAAGGATAGCCATCGGAAACGGTGATTAATACTTGATGAGGCTACAGATTCGCATGAATCAGTAGTTAAAGAATTTTGGTGTATGATGG
>F0OV55004I2GTB
CGTGTCTCTAAGAGTTTGATCCTGGCTCAGGACGAACGCTGGCGGCGTGCCTAATACATGCAAGTCGAGCGGAACCATTGGAGCTTGCTCCTTTGGTTTAGCGGCGGACGGGTGAGTAACACGTGGGCAACCTGCCCTGCAGATCGGGATAACTCCGGGAAACCGGTGCTAATACCGAATAGTTTACGGCCTCTCATGAGGCTGCACGGAAGACGGTTTCGGCTGTCACTGCAGGATGGGCCCGCGGGCGCATTAG
>F0OV55004H4RE3
CGTGTCTCTAAGAGTTTGATCCTGGCTCAGAACGAACGCTGGCGGCAGGCCTAACACATGCAAGTCGAGCGAGATCTTCGGATCTAGCGGCGGACGGGTGAGTAACGCGTGGGAACGTACCCTCTTCTGCGGGATAGCCACTGGAAACGGTGAGTAATACCGCATACGCCCTTCGGGGAAGATTATCGGAGGAGGATCGGCCCGCGTTGGATTAGGTAGTTGGTGGGGTAATGGCCTACCAAGCCTACGATCCATAGCTGGTTTTAGAGGA
>F0OV55004H6A7F
CGTGTCTCTAAGAGTTTGATCCTGGCTCAGGATGAACGCTGGCGGCGTGCTTAACACATGCAAGTCGAGCGCGATGTTGTGGAAACTCCTACGGGAGGCAGC
>F0OV55004IYEYF
CGTGTCTCTAAGAGTTTGATCCTGGCTCAGAACGAACGCTGGCGGCGTGCTTAACACATGCAAGTCGAACGTGAATCGACCTCGGTCGAGGAAAGTGGCGCACGGGTGAGTAACACGTGGATAATCTACCCAATGATCCGGGATAACACTTCGAAAGGGTGCTAATACCTGATAAGCCCACGGGCTCTTCGGAGCTTGCGGGAAAAGGTGGGGAACCTTCGGGTCCTGCCGTCACTGGATGAGTCCGCGGCCCATTAGCTAGTTGGTGGGGTAACCGG
>F0OV55004ISHD3
CGTGTCTCTAAGAGTTTGATCCTGGCTCAGGACGAACGCTGGCGGCGTGCCTAATACATGCAAGTCGAGCGCGGGAAGCGTGCAGATCCCTTCGGGGTGATGCATGTGGAACGAGCGGCGAACGGGTGAGTAACACGTGGGCAACCTGCCTGTAAGACCGGGATAACTCCGGGAAACCGGGGCTAATACCGGATAAGACCGAAGATCGCATGATCTTTGGGTGAAAGGCGGCATTCGCTGCACTTACAGATGGGCCCGCGG
>F0OV55004JF3UH
CGTGTCTCTAAGAGTTTGATCCTGGCTCAGGATGAACGCTGGCGGCGTGTCTAAGGCATGCAAGTCGAACGATTCTTTTAAGCTTGCTTTCAAGAATAGTGGCAAACGGGTGAGTAACACATTGGTAACCTACCCCAAAGACAGGAATAATCCGGGGAAACCCGGTCTAATACCTGATGTGTCCCCTGCTATGATTTAGCGGGGGGTAAAGTTCCGACGCTTTGGGAGGGGCCTATGGCCTATCAGCTTGTTGGTAAGGTAAGAGCTTACCAAGGCAACGACGGG
>F0OV55004IJ8A7
CGTGTCTCTAAGAGTTTGATCCTGGCTCAGGATGAACGCTGGCGGCGTGCCTAATACATGCAAGTCGAACGCACTAGTTTACTAGTGAGTGGCGAACGGGTGAGTAACACGTAGGTAACCTGCCCTTAAGACGAGGATAACCATTGGAAACGATGGCTAAGACTGGATAGGAATATTTGAGGCATCTTAAATATTTTAAAAGACCTAGCAATAGGTATGCTTAAGGAGGGGCCTGCGGCGCATTAGTTAGTTGGTGGGGTAGAAGCCT
>F0OV55004IET5H
CGTGTCTCTAAGAGTTTGATCCTGGCTCAGATTGAACGCTGGCGGCATGCTTTACACATGCAAGTCGAACGGCAGCACGGGCTTCGGCCTGGTGGCGAGTGGCGAACGGGTGAGTAATGCATCGGAACGTGCCCATGTCGTGGGGGATACGTAGCGAAGACTACGCTAATACCGCATACGCCCTCGAGGGGGAAAGGACGGGGGAGGTTCTTCGGAACCGTCGCGCGATTGGAGCGGCCGGATGTCGGATTAGCTAGTAGGTGG
>F0OV55004IZJY4
CGTGTCTCTAAGAGTTTGATCCTGGCTCAGATTGAACGCTGGCTGCGTGCCTAACACATGCAAGTCGAGCGGGGGTGGCTTAAGTAGGTTACTACGAAGGCTGCCCTAGCGGCGGACGGGTGAGTAACGCGTGAGCAACCAACCTTGTACTGGGGGATAACAGCTGGAAACAGCTGCTAATACCGCATAAGACTACGGCACCGCATGGTGCTGTAGTAAAAGGCGCCTTAAGGCGTCGGTACAAGACGGGCTCGCGTCCCTA
>F0OV55004JFSKM
CGTGTCTCTAAGAGTTTGATCCTGGCTCAGGATGAACGCTGGCGGCGTGCCTAACACATGCAAGTCGAGCGAGAAGCTACCTATGATCCTTCGGGAGATTAGACTAGTGGACAGCGGCGGACGGGTGAGTAACGCGTAAATAACCTGCCATACACACAAGGATAGCCATCGGAAACGGTGATTAATACTTGATGAGGCTACAGATTCGCATGAATCAGTAGTTAAAGAATTTTGGTGTATGATGG
>F0OV55004INQXH
CGTGTCTCTAAGAGTTTGATCCTGGCTCAGGACGAACGCTGGCGGCGTGCCTAACACATGCAAGTCGAGCGGGGGTGGCTTAAGTAGGTTACTACGATGGCTGCCCTAGTGGCAAACGGGTGAGTAACACGTAAGTAACCTGCCCTTAAGCAGGGGATAATCCGCCGAAAGGTGGACTAATACCGTATGTGATAACAGAGGTAATGCTTTGTTATTAAAGCCTTCGGGCACTTAAGGAGGGGCTTGCGGCCGATTAGCTAGTTGGTGGGGTAACGGCTC
>F0OV55004IZI7X
CGTGTCTCTAAGAGTTTGATCCTGGCTCAGAACGAACGCTGGCGGCGTGCTTAACACATGCAAGTCGTACGAGAAAGTTTCCTTCGGGAGATGAGTAGAGTGGCGCACGGGTGAGTAACACGTGGATAATCTGCCCAATGGACCGGGATAACACTTCGAAAGGGGTGCTAATACCGGATAAGCCCACAGGCTCTTCGGAGCTTGCGGGAAAAGGTGGGGACCTTCGGGCCTGCCGTCATTGGATGAGTCCGCGGCCCATTAGCTAGTTGGG
>F0OV55004JUO1J
CGTGTCTCTAAGAGTTTGATCCTGGCTCAGAACGAACGCTGGCGGCGTGCTTAACACATGCAAGTCGAACGAGAAAGGGACTTCGGTCCTGAGTAGAGTGGCGCACGGGTGAGTAACACGTGGATAATCTACCCAATGATTCGGAATAACACTTCGAAAGGGTGCTAATACCGGATAAGCCCACAGGCTCTTCGGAGCTTGCGGGAAAAGGTGGGGACCTTCGGGCCTGCCGTCATTGGATGAGTCCGCAGCCCATTAGCTAATTGGG
>F0OV55004H51RL
CGTGTCTCTAAGAGTTTGATCCTGGCTCAGATTGAACGCTGGCGGCAGGCCTAACACATGCAAGTCGAGCGGAAACGATGGAGCTTGCTCCAGGCGTCGAGCGGCGGACGGGTGAGTAA
>F0OV55004IH6X1
CGTGTCTCTAAGAGTTTGATCCTGGCTCAGAACAAACGCTAGCGGCGTGCCTAACACATGCAAGTCAGACGAGAAAGTTCGCTTCGGCGAATGAGTAGAGTGGCGCACGGGTGAGTAACGCGTGGACAATCTGCCCTAGAGTTAGGAATAACCCACCGAAGGGTGGGCTAATACCCAATAATGCTATACTTCTTCGGGAGTATAGCCAAAGATGGCCTCTGTTTACAAGCTATCGCTCAAGGATGAGTTCGCGT
>F0OV55004IVGQF
CGTGTCTCTAAGAGTTTGATCCTGGCTCAGGACGAACGCTGGCGGCGTGCTTAACACATGCAAGTCTAGGGGAAAGTGGTCTTCGGATCGCAAGTATACTGGCGAACGGGTGAGTAACACGTAGGTAATCTACCTTCGAGATTGGGATAACGTCGAGAAATTGACGCTAATACCGAATGATGCCTCGGTAGTTAATATCGGGATGAAAGATGGGGATCTTCGGACCTATCGCTTGAAGATGAGCCTGCGTCTGATTAG
>F0OV55004JZ4CC
CGTGTCTCTAAGAGTTTGATCCTGGCTCAGGACGAACGCTGGCGGCGTGCCTAACACATGCAAGTCAAGGAGAAAGACTGGTTTCGGCCGGTCAAGTAAACTGGCGGACGGGTGAGTAATGCTTAGGAATCTGCCCAGTAGTGGGGGATAGCCCGGGGAAACCCGGATTAATACCGCATACGTCCTACGGGAGAAAGCAGGGGATCTTCGGACCTTGCGCTATTGGATGAGCCTAAGTCGGATTAGCTAGTTGGTGGGGTAAAGGCCTACCAAGGCCACGA
>F0OV55004H6Q5H
CGTGTCTCTAAGAGTTTGATCCTGGCTCAGAACGAACGCTGGCGGCGTGCTTAACACATGCAAGTCGTACGAGAAAGTTTCCTTCGGGAGATGAGTAGAGTGGCGCACGGGTGAGTAACACGTGGATAATCTGTCCAATGGACCGGGATAACACTTCGAAAGGGGTGCTAATACCGGATAAGCCCACAGGCTCTTCGGAGCTTGCGGGAAAAGGTGGGGACCTTCGGGCCTGCCGTCATTGGATGAGTCCGCGGCCCATTAGCTAGTTGG
>F0OV55004H9K97
CGTGTCTCTAAGAGTTTGATCCTGGCTCAGATTGAACGCTGGCGGCAGGCCTAACACATGCAAGTCGAGCGGAAACGATGGAGCCTGCTCCAGGCGTCGAGCGGCGGACGGGTGAGTAATGCATAGGAATCTGCCCGGTAGTGGGGGATAACCTGGGGAAACCCAGGCTAATACCGCATACGTCCTACGGGAGAAAGCAGGGGATCTTCGGACCTTGCGCTATCGGATGAGCCTATGTCGGATTAGCTTGTTGGTG
>F0OV55004IVIVI
CGTGTCTCTAAGAGTTTGATCCTGGCTCAGGATGAACGCTAGCGACAGGCCTAACACATGCAAGTCGAGCGGGGCTTGCTGCGTGAGGCCTTCGGGCGGATCGCAGGGAGCCCGGCGGCGAACGGGTGCGTAACACGTGGGCAACCTGCCCCGAGGACCGGGATAACTCCGGGAAACCGGAGCTAATACCGGATAGGACGGCGGACCGCATGGTCCGCCGTGGAAAGGCGGCGCAAGCTGCCACCTCGGGATGGGCCCGCGGCCCATTAG
>F0OV55004IOY3C
CGTGTCTCTAAGAGTTTGATCCTGGCTCAGGACGAACGCTGGCGGCGTGCCTAACACATGCAAGTCGAGCGAGAAGCTACCTATGATCCTTCGGGAGATTAGACTAGTGGACAGCGGCGGACGGGTGAGTAACGCGTAAATAACCTGCCATACACACAAGGATAGCCATCGGAAACGGTGATTAATACTTGATGAGGCTACAGATTCGCATGAATCAGTAGTTAAAGAATTTTGGTGTATGATGG
>F0OV55004I1BW4
CGTGTCTCTAAGAGTTTGATCCTGGCTCAGGATAAACGCTGGCGGCATGCCTAATACATGCAAGTCGAACGGATCAGCTTAGGCTGGTTAGTGGCGAACGGGTGAGTAACACGTAAGTAACCCAACCTTCAGACGAGGATAACTGCTGGAAACGGTAGCTAATACTGGATAGGATTATCGATAGGATGATTGATAATTTAGAGGCGCTTTCGGGCGATACTGGAGGAGGGGCTTGCGGCGCATTAGATAGTTGGTGG
>F0OV55004I47TZ
CGTGTCTCTAAGAGTTTGATCCTGGCTCAGGACGAACGCTGGCGGCGTGCCTAACACATGCAAGTCGAGCGGGGTAAATTGAGTGGTTTTCCACGAGATTTACCCAGCGGCGGACGGGTGAGTAACACGTAGGCAACCTACCCACCACACGGGGATAGCCCTGGGAAACCGGGGGTAATACCCGATACCTTTACTGGTCGCATGGCTGGTAAAGAAAGCGATTTAGCGGTGGTGGATGGGCCTGCGGCCCATCAGCTAGTTGGCGGGGTAACGGCCCACCAAGGCGACG
>F0OV55004ISBTW
CGTGTCTCTAAGAGTTTGATCCTGGCTCAGGGTGAACGCTGGCGGCGTGCTTGACACATGCAAGTCGAACGTGAATCACCCTTCGGGGTGAGGAAAGTGGCGCACGGGTGAGTAACACGTGGATAATCTACCCGATAATCTGGGATAACATCTCGAAAGGGGTGCTAATACCGGATAAGCCCACGGGCTCTTCGGAGCTTGCGGGAAAAGGCGGGGAAACCTTCGGGTCCTACCGTCAACGGATGAGTCCGCGTCCATTAGCTAGTTGGTGGGGTAATGG
>F0OV55004I8964
CGTGTCTCTAAGAGTTTGATCCTGGCTCAGAGCGAACGGTAGCGGCGGGCTTAACACATGCAAGTCGAACGCAGAGGGAGTGCTTGCACTTCCAATGAGTGGCGCACGGGTGAGTAACACGTAGGTAATCTATCCTTTGTTCAGGGACAACCATTGGAAACGATGGCTAATACCAAATAAGCTTGAGACGGCTCCGGCTGTTTCGAGGAGAGCTGAGAAGCGACGAAGGAGGAGCCTGCGGTCCATCAGTTAG
>F0OV55004ICZYF
CGTGTCTCTAAGAGTTTGATCCTGGCTCAGGATGAACGCTGGCGGCATGCCTAATACATGCAAGTCGAACGAACTAGTTTACTAGTTAGTGGCGAACGGGTGAGTAACACGTAGATAACCAACCCTTAAGACGAGGATAACCCGGGGAAACCTGGACTAATACTGGATAGGAGCTATTTTCAAAAGAGGATAGTTTTAAAGGTGCCCTAAAGCACCGCTAAAGGCTGGGACTGCGTCGCATTAGCTAGTTGGTGGGGTAACGGCCTACCAAGGCAACG
>F0OV55004H5TAF
CGTGTCTCTAAGAGTTTGATCCTGGCTCAGGATGAACGCTAGCGGCAGGCCTAACACATGCAAGTCGAGGGGTAACAGGAGTAGCAATACTTGCTGACGACCGGCGCACGGGTGAGTAACGCGTATGCAACCTACCCTTAACTGGGGAATAGCCCGAAGAAATTCGGATTAATGCCCCATAATACTGTATTGAAGCATTTCAGTGCATTTAAAACTCCGGTGGTTAAGGATGGGCATGCGTGACATTAGCTAGTTGGTG
>F0OV55004JH7E0
CGTGTCTCTAAGAGTTTGATCCTGGCTCAGGACGAACGCTGGCGGCGTGCCTAACACATGCAAGTCGAGCGGGGATACTGGAGGAGTAATCTGACAGTATTCTAGCGGCGGACGGGTGAGTAACGCGTGAGCAACCTGTCCTTGTCTGGGGGATAAGGAGCCGAAAGGCTCTCTAATACCGCATGAGACCACGGAATCATATGGTTCTGGGGTCAAAGGAGTAATCCGGACAAGGGTGGGCTCGCGTCCGATTAGTTAGTTGG
>F0OV55004I3FAK
CGTGTCTCTAAGAGTTTGATCCTGGCTCAGGACGAACGCTGGCGGCGTGCCTAACACATGCAAGTCGAGCGGGGGTTGCTTAAGTAGGTTTCTACGAGAGTGGCCCTAGCGGCGGACGGGTGAGTAACGCGTGAGCAACCAACCTTGTACTGGGGGATAACAGCTGGAAACAGCTGCTAATACCGCATAAGACTACGGCACCGCATGGTGCTGTAGTAAAAGGCGCCTTAAGGCGTCGGTACAAGACGGGCTCGCGTCCCATTAG
>F0OV55004IUW32
CGTGTCTCTAAGAGTTTGATCCTGGCTCAGGATGAACGCTAGCGACAGGCCTAACACATGCAAGTCGAGGGGTAACATGAGAGCTTGCTCTTGATGACGACCGGCGCACGGGTGAGTAACGCGTATGCAACCTTCCTTTAACAGGAGAATAGCCCCCGGAAACGGGGATTAATGCTCCATAGCAATTATTTGCCACCTGACAGATAATTTAAAGTTCCGACGGTTAAAGATGGGCATGCGTGACATTAGCCAGTTGGG
>F0OV55004IIJFF
CGTGTCTCTAAGAGTTTGATCCTGGCTCAGGACGAACGCTGGCGGCGTGCCTAATACATGCAAGTCGAGCGCGTGAAACTTACCGAAGCCTTCGGGCGGACGTAAGTGGAACGAGCGGCGGACGGGTGAGTAACACGTGGGCAACCTGCCTGTAAGACCGGGATAACTTCGGGAAACCGGAGCTAATACCGGATAGGATTTCATCTCGCATGAGGTGAAATGGAAAGGTGGCTTCGGCTACCACTTACAGATGGGCCCGCGGCGCATTAG
>F0OV55004JUUDX
CGTGTCTCTAAGAGTTTGATCCTGGCTCAGGACGAACGCTGGCGGCGTGCCTAACACATGCAAGTCGAGCGGGGTAAATTGAGTGGTTTTCCACGAGATTTACCCAGCGGCGGACGGGTGAGTAACACGTAGGCAACCTACCCACCACACGGGGATAGCCCTGGGAAACCGGGGGTAATACCCGATACCTTTACTGGTCGCATGGCTGGTAAAGAAAGCGATTTAGCGGTGGTGGATGGGCCTGCGGCCCATCAGCTAGTTGGCGGGGTAACGGCCCACCAAGGCGACG
>F0OV55004IYC92
CGTGTCTCTAAGAGTTTGATCCTGGCTCAGAACGAACGCTGGCGGCGCGCTTAATACATGCAAGTCGAGCGAGAAAGTACCCTTCGGGGTGCGAGTACAGCGGCGAACGGGTGAGTAACACGTAAGCAACCTGCCTCTAAGTCCGGAATAGCCTTGCCAACGCGGGGACAATACCGGATGTGGTCACGAAGTCGCATGGCTTTGTGATTAAAGCTGACCTCTTCTTGAAAGTTAGTGCTTAGAGATGGGCTTGCGGACCA
>F0OV55004IKADZ
CGTGTCTCTAAGAGTTTGATCCTGGCTCAGGATGAACGCTGGCGGCATGCCTAATACATGCAAGTCGAACGCACTAGTTTACTAGTGAGTGGCGAACGGGTGAGTAACACGTAGATAACCAACCCTAAAGACGAGGATAACCCGGGGAAACCTGGACTAATACTGGATAGGAGCTAATTTCACAAGGGATTAGTTTTAAAGGCGCATTAAAGCGCCGCTATAGGATGGGACTGCGTCGCATTAGCTAGTTGGTGGGGTAACGGCCTACCAAGG
>F0OV55004IS3VF
CGTGTCTCTAAGAGTTTGATCCTGGCTCAGAACGAACGCTGGCGGCGTGCCTAATACATGCAAGTCGAGCGGACCGAAGGGAGCTTGCTCCTTTAGGTTAGCGGCGGACGGGTGAGTAACACGTGGGCAACCTGCCCTGCAGACTGGGATAACTTCGGGAAACCGGAGCTACTACCGGATAACACCGAAAACCGCATGGTTTTCGGTTGAAAGGCGGCATTAGCTGTCACTGCAGGATGGGCCCGCGGCGCATTAGCTAGTTGGTGAGG
>F0OV55004IAS3E
CGTGTCTCTAAGAGTTTGATCCTGGCTCAGGACGAACGCTGGCGGCGTGCCTAATACATGCAAGTCGAACGGAGGTCGCCATGCGGATCTCTTCGGAGAGAAGCGTGGCCATACCTCAGTGGCGAACGGGTGAGTAACACGTGGGTAACCTGCCTGTAAGTCGGGGATAACTGCGGGAAACCGCAGCTAATACCGGATAAGTCGGGAGGTTCGCATGAACCTTTCGGTAAAGGAGCTACGGTTCCGCTTACAGATGGGCCCGCGGCGCA
>F0OV55004IFJBF
CGTGTCTCTAAGAGTTTGATCCTGGCTCAGGATGAACGCTGGCGGCGTGCCTAACACATGCAAGTCGAGCGAGAAGCTACCTATGATCCTTCGGGAGATTAGACTAGTGGACAGCGGCGGACGGGTGAGTAACGCGTAAATAACCTGCCATACACACAAGGATAGCCATCGGAAACGGTGATTAATACTTGATGGGGCTACAGATTCGCATGAATCAGTAGTTAAAGAATTTTGGTGTATGATGGA
>F0OV55004IVWBS
CGTGTCTCTAAGAGTTTGATCCTGGCTCAGGACGAACGCTGGCGGCGTGCCTAATACATGCAAGTCGAGCGGACCGATGGGAGCTTGCTCCTTTAGGTTAGCGGCGGACGGGTGAGTAACACGTGGGCAACCTGCCCTGCAGACTGGGATAACTTCGGGAAACCGGAGCTAATACCGGATAACACCGAAAACCGCATGGTTTTCGGTTGAAAGGCGGCTTTTAGCTGTCACTGCAGGATGGGCCCGCGGCGCATTAGCTAGTTGGTGAGG
>F0OV55004IY5G5
CGTGTCTCTAAGAGTTTGATCCTGGCTCAGAACAAACGCTAGCGGCGTGCCTAACACATGCAAGTCAGACGAGAAAGTTCGCTTCGGCGAATGAGTAGAGTGGCGCACGGGTGAGTAACGCGTGGACAATCTGCCCTAGAGTTAGGAATAACCCACCGAAAGGTGGGCTAATACCCAATAATGCTATACTTCTTCGGGAGTATAGCCAAAGATGGCCTCTGTTTACAAGCTATTGCTCAAGGATGAGTTCGCGT
>F0OV55004IOZ6F
CGTGTCTCTAAGAGTTTGATCCTGGCTCAGAACGAACGTTCGCGGCGCGCTTAACACATGCAAGTCGAACGAGAAAGCATCTTCGGATGTGAGTAAAGTGGCGCACGGGTGAGTAACACGTGGGTAATCTACCTTATGGTGGGGGACAACATCTTGAAAAGGGTGCTAATACCGCATAAGTCAACTTCGGTTGGGAAAGGCGCTTTTGTGTCGCCATAAGATGAGCTCGCGTCCCATCAGCTAGTTGGTAAGGTAATGGCTT
>F0OV55004IR82B
CGTGTCTCTAAGAGTTTGATCCTGGCTCAGGACGAACGCTGGCGGCGTGCTTAACACATGCAAGTCTAGGGGAAAGTGGTCTTCGGATCGCAAGTATACTGGCGAACGGGTGAGTAACACGTAGGTAATCTACCTTCGAGATTGGGATAACGTCGAGAAATTGACGCTAATACCGAATGATGCCTCGGTAGTTAATATCGGGATGAAAGATGGGGATCTTCGGACCTATCGCTTGAAGATGAGCCTGCGTCTGATTAG
>F0OV55004JI54W
CGTGTCTCTAAGAGTTTGATCCTGGCTCAGAATGAACGCTGGCGGCGTGGATTAGGCATGCAAGTCGAGCGAGAAAGCCACCTTCGGGTGGTGAGTACAGCGGCGAACTGGTGAGTAACAGGTGGGTAATGTGCCCTGAAGTTCGGAATAACACAAGGAAACTTATGCTAATACCGGATGTGGTCATCAAGACCTTGGTTTTGATGGTTAAAGACTTCGGTCGCTTCGGGATCAGCCCGTCCCCGATTAGCTTGTTGGTGAGGTAA
>F0OV55004I1DO3
CGTGTCTCTAAGAGTTTGATCCTGGCTCAGATTGAACGCTGGCGGCATGCTTAACACATGCAAGTCGAACGGTAACAGGAGAGAGCTTGCTCTCTTGCTGACGAGTGGCGGACGGGTGAGTAATACATGGGAATCTGCCCTGAGGTGGGGGATAACCTGGGGAAACTCAGGCTAATACCGCATGATCTCTTCGGAGCAAAGTGGGGGACCTTCGGGCCTCACGCCTTGGGATGAGCCCATGT
>F0OV55004JCCYF
CGTGTCTCTAAGAGTTTGATCCTGGCTCAGGATGAACGCTAGCGACAGGCCTAACACATGCAAGTCGAGGGGTAACATGAGAGCTTGCTCTTGATGACGACCGGCGCACGGGTGAGTAACGCGTATGCAACCTTCCTTTAACAGGAGAATAGCCCCCGGAAACGGGGATTAATGCTCCATAGCAATTATTTGCCACCTGACAGATAATTTAAAGTTCCGACGGTTAAAGATGGGCATGCGTGACATTAGCCAGTTGGG
>F0OV55004ICFWB
CGTGTCTCTAAGAGTTTGATCCTGGCTCAGGATGAACGCTGGCGGCGTGCTTAATACATGCAAGTCGAGCGAGGACCACCCGGTGGCAACACCGGGTGACTCCTAGCGGCGAACGGGTGAGTAACACGTGGGCAACCTGCCCCGACTCTGGGATAAGCCCGGGAAACTGGGTCTAATACTAGATACGAGCCTCCACCGCATGGCGGAGGTTGGAAAGGGTCTCCGGTCGGGGATGGGCCCGCGGCCTATCAGCTTGTTGGTGGGGTAACGGCCCACCAAGG
>F0OV55004IRE2S
CGTGTCTCTAAGAGTTTGATCCTGGCTCAGGATGAACGCTGGCGGCGTGCCTAATACATGCAAGTCGAACGCACCATTTCGGTGGTGAGTGGCGAACGGGTGAGTAACACGTAGATAACCTGCCCTTAAGACGAGGATAACCATTGGAAACGATGGCTAAGACTGGATAGGAATATTAGAGGCATCTCTGATATTTTAAAAGACCTAGCAATAGGTATGCTTAAGGAGGGGTCTGCGGCGCATTAGTTAGTTGGTGGGGTG
>F0OV55004IQ0X8
CGTGTCTCTAAGAGTTTGATCCTGGCTCAGATTGAACGCTGGCGGCATGCCTAACACATGCAAGTCGAACGGTAACAGGCCTTCGGGCGCTGACGAGTGGCGGACGGGTGAGTAATGCATAGGAATCTGCCCAGTAGTGGGGGACAACGTGGGGAAACCCACGCTAATACCGCATACGCCCTACGGGGGAAAGTGGGGGACCTTCGGGCCTCACGCTATTGGATGAGCCTATGTCAGATTAGCTAGTTGGTAGGGTAAAGGCCTACCAAGG
>F0OV55004I3XKK
CGTGTCTCTAAGAGTTTGATCCTGGCTCAGGATGAACGCTGGCGGCGTGCCTAACACATGCAAGTCGAACGGGAAGCCTTGGATTCGTCTGGGGCTGAGAGTGGCGCACGGGTGAGTAACACGTAGCTGACCTGCCCTGGAGAGGGGGATAACCGCTGGAAACGGGGGCTAATACCCCATACGTTCGCCCGGATTAGAATGGGGCGAGGAAACGCGATTAGTGCTCTGGGATGGGGCTGCGGTCCATCAGCTAGTTGGTAGGGTAACGG
>F0OV55004JTJX1
CGTGTCTCTAAGAGTTTGATCCTGGCTCAGATTGAACGCTGGCGGCATGCTTTACACATGCAAGTCGAACGGCAGCACGGGTGCTTGCACCTGGTGGCGAGTGGCGAACGGGTGAGTAATACATCGGAACGTGCCCTATCGTGGGGGATAACGCAGCGAAAGCTGCGCTAATACCGCATACGCCCTGAGGGGGAAAGCGGGGGACCGTAAGGCCTCGCGCGATTGGAGCGGCCGATGTCTGATTAG
>F0OV55004I3B83
CGTGTCTCTAAGAGTTTGATCCTGGCTCAGGACGAACGCTGGCGGCGTGCCTAATACATGCAAGTCGAGCGGACCGAATGGAAGCTTGCTTTCATTCGGTTAGCGGCGGACGGGTGAGTAACACGTGGGTAACCTGCCCGTAAGACCGGGATAACTTCGGGAAACCGGAGCTAATACCGGATAACACCGAGGATCGCATGATCCTTGGTTGAAAGGTGGCTTCGGCTACCACTTACGGATGGGCCCGCGGCGCATTAGCTAGTTGGTGAGGTAACGG
>F0OV55004ITOOT
CGTGTCTCTAAGAGTTTGATCCTGGCTCAGAACGAACGCTGGCGGCGCGTTTTAAGCATGCAAGTCGAACGGTAGTAGGACTTCGGTTCTATGAGAGTGGCGAACGGGTGAGTAACACGTAGGTGATCTACCCTGAGGTTGGGGATAGCCTGTGGAACACAGGGTAATACCGAATGAGTTCCGGACACTATGGTGATCGGAAGAAAGTTCCTACGGAACGCCTTAGGATGAGCCTGCGGCTGATTAGTTAGTTGGTGGGGTAAGAGCCTACCAAGG
>F0OV55004JCBYG
CGTGTCTCTAAGAGTTTGATCCTGGCTCAGGACGAACGCTGGCGGCGTGCCTAACACATGCAAGTCGAGCGGAGAATGCAAGATGTTTACATTGCGCATTCTTAGCGGCGGACGGGTGAGTAACACGTGGGTAACCTGCCTCAAAGTGGGGGATAGCCTTTCGAAAGGAAGATTAATACCGCATAAGCTTGTAGCATCGCATGGTGCAGCAAGAAAAGGAGCAATCCGCTTTGAGATGGACCCGCGGCG
>F0OV55004H5MEC
CGTGTCTCTAAGAGTTTGATCCTGGCTCAGAACGAACGCTGGCGGCGCGTTTTAAGCATGCAAGTCGGACGGTAGAAGTCCTTCGGGACTTTGAGAGTGGCGAACGGGTGAGTAACACGTAGATGATCTACCTTGGGATTGGGGATAGCCTATGGAAACATGGGGTAATACCGAATACGTCCTGTCATGTAAGGGTGACAGGGGAAAGGAGCTGAGGCTTCGTCCTGGGATGAGTCTGCGGCTCATTAGCTAGTTGGTGGGGTAAAGG
>F0OV55004I8788
CGTGTCTCTAAGAGTTTGATCCTGGCTCAGGATGAACGCTGGCGGCGTGCTTAACACATGCAAGTCGAGCGCGATGTTGTGGAAACTCCTACGGGAGGCAGCC
>F0OV55004IN9D2
CGTGTCTCTAAGAGTTTGATCCTGGCTCAGGATGAACGCTAGCGACAGGCCTAACACATGCAAGTCGAACGGGATTTAGTAGCTTGCTACTAATGAGAGTGGCGCACGGGTGAGTAACGCGTATGCAACCTGCCTGTAACAGGGGAATAGCTCCCTGAAAGGGGAATTAACACCGCATAAGACCACACTGCCGCATGGTAGAGTGGTAAAAATATTTATAGGTTACAGATGGGCATGCGTGACATTAG
>F0OV55004H9UA1
CGTGTCTCTAAGAGTTTGATCCTGGCTCAGAGTGAACGCTGGCGGCGTGCTTAACACATGCAAGTCGAACGAGAACGGGACATAGCTTGCTGTGTTTGTCAGCTAAGTGGCGGACGGGTGAGTAATGTATAGCTAATGTACCCCTTGGAGGGGGATAACAGTTGGAAACGGCTGCTAATACCCCATACTCCTTCTATCTTAATGGTAGTTGGGAAATGTTTTTTCGCCAAGGGATCGGGCTATATGGTATCAGTTAGTTGGTGAGG
>F0OV55004H8UX0
CGTGTCTCTAAGAGTTTGATCCTGGCTCAGGATGAACGCTGGCGGCGTGCCTAACACATGCAAGTCGAGCGAGAAGCTACCTATGATCCTTCGGGAGATTAGACTAGTGGACAGCGGCGGACGGGTGAGTAACGCGTAAATAACCTGCCATACACACAAGGATAGCCATCGGAAACGGTGATTAATACTTGATGAGGCTACAGATTCGCATGAATCAGTAGTTAAAGAATTTTGGTGTATGATGG
>F0OV55004ITLME
CGTGTCTCTAAGAGTTTGATCCTGGCTCAGATTGAACGCTGGCGGCAGGCCTAACACATGCAAGTCGAGCGGTAACAGATCTAGCTTGCTAGATGCTGACGAGCGGCGGACGGGTGAGTAATGCATAGGAATCTGCCCGGTAGTGGGGGATAACCTGGGGAAACCCAGGCTAATACCGCATACGTCCTACGGGAGAAAGGGGGCTCCGGCTCCCGCTATTGGATGAGCCTATGTCGGATTAGCTAGTTGGTGAAGG
>F0OV55004IGJA8
CGTGTCTCTAAGAGTTTGATCCTGGCTCAGGACGAACGCTGGCGGCGTGCCTAATACATGCAAGTCGAGCGGACCGAAGGGAGCTTGCTCCTTTAGGTTAGCGGCGGACGGGTGAGTAACACGTGGGCAACCTGCCCTGCAGACTGGGATAACTTCGGGAAACCGGAGCTAATACCGGATAACACCGAAAACCGCATGGTTTTCGGTTGAAAGGCGACTTTTAGCTGTCACTGCAGGATGGGCCCGCGGCGCATTAGCTAGTTGGTGAGGTAACGG
>F0OV55004INF24
CGTGTCTCTAAGAGTTTGATCCTGGCTCAGGATGAACGCTAGCGGCAGGCTTAACACATGCAAGTCGAGGGGTAACAGGTAAAAAGCTTGCTTTTTATGCTGACGACCGGCGCACGGGTGAGTAACGCGTATGCAACCTACCTTTAACAGGAGGATAGCCCCGAGAAATCGAGATTAATACTCCATATCATATTTGAATCGCATGGTTTAAATATAAAAGCTCCGGCGGTTAAAGATGGGCATGCGTGACATTAGTTAGTTGG
>F0OV55004IK3ZH
CGTGTCTCTAAGAGTTTGATCCTGGCTCAGGACGAACGCTGGCGGCGTGCTTAACACATGCAAGTTGAACGATGAAGAACACTACTTGTAGTGTTTGGATTAGTGGCGAACGGGTGAGTAACACGTGAGTAACCTGCCCTCCACTTCGGGATAACCATTGGAAACGGTGGCTAATACTGGATATGACAATTGCTCGCATGGGTGGTTGTGGAAAGCTTTAGTGGTGGGGGATGGACTCGCGGCCTATCAGCTTG
>F0OV55004ILT7H
CGTGTCTCTAAGAGTTTGATCCTGGCTCAGAGTGAACGCTGGCGGCGTGCCTAACACATGCAAGTCGAACGCGAAAGTCCCGCAAGGGATAAGTAGAGTGGCAGACGGGTGAGTAATGCATAGGTAATCTACCCTTGAGTGGGGGATAACTCCGGGAAACCGGTGCTAATCCCGCATGACTTCCTGATGCGAAGGCATTAGGATCAAAGGGGGGGATCCTTCGGGACCTCCCGCTTGAGGATGAGCCTATGTCCTATTAG
>F0OV55004I64AY
CGTGTCTCTAAGAGTTTGATCCTGGCTCAGGACGAACGCTGACGGCGTGCCTAACACATGCAAGTCAAGGGTCTTTCGGGACACTGGCGCACGGGTGAGTAACGCGTGGGTAATCTGCCCGAAAGACCGGGATAACAGTGGGAAACCGCTGCTAATACCGGATGTGCTTCATGTTTGACTTCATGGGGTAAAGGTGGCCTCTGCTTGCAAGCTACCGCTTTTGGATGAGCCCGCGTCTCATTAGCTAGTTGGCGGGGTAACGG
>F0OV55004H4KHO
CGTGTCTCTAAGAGTTTGATCCTGGCTCAGAATGAACGCTGGCGGCGTGCCTAACACATGCAAGTCGAGCGAGAAAGTCTCTTCGGAGATGAGTAAAGCGGCGGACGGGTGAGTAACACGTAAGAATCTGCCCTATAGTGAGGAATATCCTTGAGAAATTGAGGTTAATACCGCATGAGTCCCTCCGGGGAGAAAGACGTCTTTTATGTCGTCGCTATAGGATGAGCTTGCGGACTATCAGCTTGTTGGTG
>F0OV55004IBJI8
CGTGTCTCTAAGAGTTTGATCCTGGCTCAGAGCGAACGCTGGCGGCGTGCCTAACACATGCAAGTCGAACGGACTCGGGGGGCAACTCCTGAGTTAGTGGCGGACGGGTGAGTAGCACGTGGGTCATCTCCCCCCGAGTGAGGAATAAGCCTGCGAAAGCGGGTCTAATACCGCATAACACTCCGGGACACAAGTCTTCGGAGTCAAAGCCGCAAGGCGCTTGGGGATGAGCCTGCGTCCTATTAGCTAGTTGGTAGGGTAATGG
>F0OV55004JNZTD
CGTGTCTCTAAGAGTTTGATCCTGGCTCAGAATGAACGCTGGCGGCAGGCTTAACACATGCAAGTCGAACGAAGTCTTCGGACTTAGTGGCAGACGGGTGAGTAACGCGTGGGAACCCACCTTTCGGTACGGAACAACAGTTGGAAACGACTGCTAATGCCGTATGCGCCCTACGGGGGAAAGATTTATCGCCGAGAGATGGGCCCGCGTTGGATTAGCTAGTTGGTGGGGTAATGGCCTACCAAGGCGACGATCTATAGCTGGT
>F0OV55004IUQA7
CGTGTCTCTAAGAGTTTGATCCTGGCTCAGGACGAACGCTGGCGGCGTGCCTAACACATGCAAGTCGAGCGGAGATACAAAGTAGTTTACTATGATGTATCTTAGCGGCGGACGGGTGAGTAACGCGTGGGCAACCTGCCCTACAGAGGGGGATAACAGTGCGAAAGTACTGCTAATACCGCATGACATTCAGAGATCGCATGGTCTTTGAATCAAAGGAGAAATCCGCTGTAGGATGGGCCCGCGT
>F0OV55004IO3IP
CGTGTCTCTAAGAGTTTGATCCTGGCTCAGAGTGAACGCTGGCGGCGTGCCTAACACATGCAAGTCGAACGCGAAAGTCCCGCAAGGGATAAGTAGAGTGGCAGACGGGTGAGTAATGCATAGGTAATCTACCCTTGAGTGGGGGATAACTCCGGGAAACCGGTGCTAATCCCGCATGACTTCCTGATGCGCAGGCATTAGGATCAAAGGGGGGGATCCCTCGGGACCTCCCGCTTGAGGATGAGCCTATGTCCTATTAG
>F0OV55004IAUA9
CGTGTCTCTAAGAGTTTGATCCTGGCTCAGGATGAACGCTAGCGGCAGGCTTAACACATGCAAGTCGAGGGGTAACAGGGTGCTTGCACCGCTGACGACCGGCGCACGGGTGCGTAACGCGTATACAATCTACCTTTTACAGGGGCATAGCCCGGGGAAACCCGGATTAATATCCCATGGTATCAAGAAGTGGCATCGCTTTTTGATTAAAGTTTCGGCGGTAAAAGATGAGTATGCGTTCTATTAGCTGGATGGTAAGGTAACGGCTT
>F0OV55004JE32Q
CGTGTCTCTAAGAGTTTGATCCTGGCTCAGGGTTAACGCTGGCGGTATGTCTAATACATGCAAGTCGAGCGCCTGCTTCGGCAGGAGCGGCGAACGGGTGAGTAACACGTTGGAACCTGCCCCGAACTCAGGGATAACATCTAGAAATAGGTGCTAATACCGGATAGTCCCGCAAGGGTAAAGATTTTTCGGTTCGGGAGGGGCCTGCGGCGTATCAGCTTGTTGGTGAGGTAATGGCTCACCAAGGCTATGACGCGTAACTGGT
>F0OV55004JI4VU
CGTGTCTCTAAGAGTTTGATCCTGGCTCAGGACGAACGCTGGCGGCGTGCCTAACACATGCAAGTCGAGCGGGGTAAATTGAGTGGTTTTCCACGAGATTTACCCAGCGGCGGACGGGTGAGTAACACGTAGGCAACCTACCCACCACACGGGGATAGCCCTGGGAAACCGGGGGTAATACCCGATACCTTTACTGGTCGCATGGCTGGTAAAGAAAGCGATTTAGCGGTGGTGGATGGGCCTGCGGCCCATCAGCTAGTTGGCGGGGTAACGGCCCACCAAGGCGACG
>F0OV55004I7XUZ
CGTGTCTCTAAGAGTTTGATCCTGGCTCAGGACGAACGCTGGCGGCGTGCTTAACACATGCAAGTCAAGGAGAAAGGAAATCTTCGGAATTCTGAGTAAACTGGCGAACGGGTGAGTAACACGTAGATAACCTGCCCTTAAGACGGGGATAACATTGCTAACGCGATGCTAATACCGGATGATGCAATTTGATCGCATGGTTGAATTGTTAAAGTTGGCTTCGGCTAACGCTTAAGGATGGATCTGCGTCCCATTAG
>F0OV55004JGNH6
CGTGTCTCTAAGAGTTTGATCCTGGCTCAGAGTGAACGCTGGCGGCGTGCCTAACACATGCAAGTCGAACGCGAAAGTCCCGCAAGGGATAAGTAGAGTGGCAGACGGGTGAGTAATGCATAGGTAATCTACCCTTGAGTGGGGGATAACTCCGGGAAACCGGTGCTAATCCCGCATGACTTCCTGATGCGCAGGCATTAGGATCAAAGGGGGGGATCCTTCGGGACCTCCCGCTTGAGGATGAGCCTATGTCCTATTAG
>F0OV55004I8X8N
CGTGTCTCTAAGAGTTTGATCCTGGCTCAGGACGAACGCTGGCGGCGTGCCTCATACATGCAAGTCGAGCGAGGGTAGCAATACCCTAGCGGCGGACGGGTGAGTAACACGTGGGCAACCTGCCTCAAAGACAGGGATAACACTCCGAAAGGAGTGCTAATACCTGGTAAGCTCACAAGGCCACATAGCCTGGTGAGAAAAGGAGTAATCCGCTTTGAGATGGGCCCGCGTCCCATTAGCTAGTTGGTAGGGTAACGGCCT
>F0OV55004H5DBM
CGTGTCTCTAAGAGTTTGATCCTGGCTCAGGATGAGCGCTAGCGGTGCGCCTAACACATGCAAGTCGAGCGATATAGCGGCGAACGGGTGAGTAACACGTTGGAACCTGCCTCGAACTCAGGGATAGCCATCCGAAAGGATGATTAATACCGGATAGTCCCGAAAGGGTAAAGATTTTTCGGTTCGAGAGGGGCCTGCGGCCTATCAGCTAGTTGGTAAGGTAATGGCTTACCAAGGCTATGACGGGTAACTGGTGTGAGAG
>F0OV55004JYIKY
CGTGTCTCTAAGAGTTTGATCCTGGCTCAGAATGAACGCTGGCGGCGTGCCTAACACATGCAAGTCGAGCGAGAAAGGGACCTTCGGGTCCTGAGTAAAGCGGCGCACGGGTGAGTAACGCGTGGGTAACCTACCCTTGAGTGGGGGATAACCAGCCGAAAGGCTGACTAATCCCGCATACGTCCATCAGGCATAAGTCTGATGGGGAAAGATGGCCTCTACTTGTAAGCTATCGCTCTTTGATGGGCCCGCGTTGGATTAG
>F0OV55004IQPVW
CGTGTCTCTAAGAGTTTGATCCTGGCTCAGAACGAACGCTGGCGGCGTGCCTAACACATGCAAGTCGAACGCGAAAGCCCTTTCGGGGGTGAGTAAAGTGGCGCACGGGTGAGTAACACGTGGATAATCTGCCTGATAATCTGGGATAACATCTCGAAAGAGATGCTAATACCGGATAAGCCCACAGTCTCCTCGGAGACAGCGGGAAAAAGATGGCCTCTTCTTGAAAGCTATTGTTATCAGATGAGTCCGCGG
>F0OV55004IT0ST
CGTGTCTCTAAGAGTTTGATCCTGGCTCAGGACGAACGCTGGCGGCGTGCCTAATACATGCAAGTCGAGCGGACCGAAGGGAGCTTGCTCCTTTAGGTTAGCGGCGGACGGGTGAGTAACACGTGGGCAACCTGCCCTGCAGACTGGGATAACTTCGGGAAACCGGAGCTAATACCGGATAACACCGAAAACCGCATGGTTTTCGGTTGAAAGGCGGCATTAGCTGTCACTGCAGGATGGGCCCGCGGCGCATTAGCTAGTTGGTGAGG
>F0OV55004H8FOE
CGTGTCTCTAAGAGTTTGATCCTGGCTCAGGATGAACGCTAGCGACAGGCCTAACACATGCAAGTCGAGGGGTAACATGAGAGCTTGCTCTTGATGACGACCGGCGCACGGGTGAGTAACGCGTATGCAACCTTCCTTTAACAGGAGAATAGCCCCCGGAAACGGGGATTAATGCTCCATAGCAATTATTTGCCACCTGACAGATAATTTAAAGTTCCGACGGTTAAAGATGGGCATGCGTGACATTAGCCAGTTGGG
>F0OV55004JLFBN
CGTGTCTCTAAGAGTTTGATCCTGGCTCAGAATGAACACTGGCGGCATGGATTAGGCATGCAAGTCGAGCGGTAAGTTCTCCTTCGGGAGGACACGAGCGGCGAACGGGTGAGTAACGCGTGAGCAACCTGCCCTGAAGTCGGGGATAGCCCGGGGAAACCCGGATTAATACCGGATGTGGCCTGAGACCGCAGGGTCTCTCAGCCAAAGGCGCAAGTCGCTTCAGGATGGGCTCGCGTATCATCAGCTTGTTGG
>F0OV55004IUPLP
CGTGTCTCTAAGAGTTTGATCCTGGCTCAGGATGAACGCTGGCGGCATGCCTAATACATGCAAGTCGAACGAATTGACCTTCGGGTCAGTTAGTGGCGAACGGGTGAGTAACACGTAGATAACCAACCCTAAAGACGAGGATAACCCGGGGAAACCTGGACTAATACTGGATAGGAGCTATTTTCAAAAGAGGATAGTTTTAAAGATGCCTTAAAGCATCGCTATAGGCTGGGACTGCGTCGCATTAGCTAGTTGGTGGAGTAACGGCCC
>F0OV55004IBS0S
CGTGTCTCTAAGAGTTTGATCCTGGCTCAGATTGAACGCTGGCGGCATGCCTAACACATGCAAGTCGAACGGCAGCGCGGGTAGCTTGCTACCCGGCGGCGAGTGGCGGACGGGTGAGTAATGCATAGGAATCTGCCCAGTAGCGGGGGATAGCCCGGGGAAACCCGGATTAATACCGCATACGCCCTACGGGGGAAAGCAGGGGATCTTCGGACCTTGCACTATTGGATGAGCCTATGTCTGATTAGCTTGTTGGTGGGG
>F0OV55004H8ZKJ
CGTGTCTCTAAGAGTTTGATCCTGGCTCAGAGTGAACGCTGGCGGCGTGCTTAACACATGCAAGTCGAACGATGAAGTCTTTGCTTGCAAAGACGGATTAGTGGCGCACGGGTGAGTAATGTATAGCTAACCTGCCCTTTAGTGGGGGATAACAGTTGGAAACGACTGCTAATACCCCATACTCCTTTTTACTCTAAGGTAAATTGGGAAAGATTTATTGCTAAAGGATGGGGCTGTATCGTATCAGCTAGTTGGTGAGGTAATGG
>F0OV55004IJTKK
CGTGTCTCTAAGAGTTTGATCCTGGCTCAGGATGAACGCTGGCGGCGTGCTTAACACATACAAGTCGAGCGCGATGTTGTGGAAACTCCTACGGGAGGCAGC
>F0OV55004IQGSB
CGTGTCTCTAAGAGTTTGATCCTGGCTCAGGACGAACGCTGGCGGCGTGCCTAATACATGCAAGTCGAGCGGACCGAAGGGAGCTTGCTCCTTTAGGTTAGCGGTGGACGGGTGAGTAACACGTGGGCAACCTGCCCTGCAGACTGGGATAACTTCGGGAAACCGGAGCTAATACCGGATAACACCGAAAACCGCATGGTTTTCGGTTGAAAGGCGGCATTAGCTGTCACTGCAGGATGGGCCCGCGGCGCATTAGCTAGTTGGTGAGG
>F0OV55004H9XAH
CGTGTCTCTAAGAGTTTGATCCTGGCTCAGAACGAACGCTGGCGGCATGCCTAACACATGCAAGTCGAACGAGAAAGCACCTTCGGGTGGTGAGTAGAGTGGCGCACGGGTGAGTAACGCGTGGGAACCTGCCAAGCAGTATGGAATAACCTTTGGAAACGAAGGCTAATACCGTATACGCCCTTTTGGGGAAAGATTTATCGCTGTTTGATGGTCCCGCGTCTGATTAGCTAGTTGGTGAGGTAACGGCCCACCAAGGCGACG
>F0OV55004INN3G
CGTGTCTCTAAGAGTTTGATCCTGGCTCAGATTGAACGCTGGCGGCATGCCTTACACATGCAAGTCGAACGGTAACAGGTCTTCGGATGCTGACGAGTGGCGAACGGGTGAGTAATACATCGGAACGTGCCCGATCGTGGGGGATAACGAGGCGAAAGCTTTGCTAATACCGCATACGATCTACGGATGAAAGCGGGGGATCTTCGGACCTCGCGCGGACGGAGCGGCCGATGGCAGATTAGGTAGTTGGTGGGATAAAAG
>F0OV55004H51MD
CGTGTCTCTAAGAGTTTGATCCTGGCTCAGAACGAACGCTGGCGGCATGCCTAACACATGCAAGTCGAACGGTAACAGGCCTTCGGGCGCTGACGAGTGGCGGACGGGTGAGTAATGCATAGGAATCTGCCCAGTAGTGGGGGACAACTACCGGAAACGGTAGCTAATACCGCATACGTCCTACGGGAGAAAGTGGGGGACCTTCGGGCCTCACGCTATTGGATGAGCCTATGTCAGATTAGCTAGTTGGTAGGGTAAAGGCCTACCAAGG
>F0OV55004JOO5M
CGTGTCTCTAAGAGTTTGATCCTGGCTCAGAACGAACGCTGGCGGCAGGCTTAACACATGCAAGTCGAACGCTCTCTTCGGAGAGAGTGGCAGACGGGTGAGTAACGCGTGGGAATCTACCCATCCCTACGGAACAACTCCGGGAAACTGGAGCTAATACCGTATACGCCCTACGGGGAAAGATTTATCGGGGATGGATGAGCCCGCGTTGGATTAGCTAGTTGGTGGGTAATGGCCTACCAAGGCGACGATCCATAGCTGGT
>F0OV55004JPB9E
CGTGTCTCTAAGAGTTTGATCCTGGCTCAGATTGAACGCTGGCGGCATGCTTAACACATGCAAGTCGAACGGCAGCACGGGTGCTTGCACCTGGTGGCGAGTGGCGGACGGGTGAGTAACGCGTGGGAATCTGCCCATCAGTGGGGACAACTTGGGGAAACTCAAGCTAATACCGCATAATCTCTACGGAGTAAAGGCTTCGGCCGCTGATGGATGAGCCCGCGTTGGATTAGCTAGTTGGTAGGGTAAAGG
>F0OV55004I6AT6
CGTGTCTCTAAGAGTTTGATCCTGGCTCAGGATGAACGCTGGCGGCGTGCCTAATACATGCAAGTCGAGCGGACCGAAGGGAGCTTGCTCCTTTAGGTTAGCGGCGGACGGGTGAGTAACACGTGGGCAACCTGCCCTGCAGACTGGGATAACTTCGGGAAACCGGAGCTAATACCGGATAACACCGAAAACCGCATGGTTTTCGGTTGAAAGGCGGCATTAGCTGTCACTGCAGGATGGGCCCGCGGCGCATTAGCTAGTTGGTG
>F0OV55004H7GS7
CGTGTCTCTAAGAGTTTGATCCTGGCTCAGGACGAACGCTGGCGGCGTGGATTAGGCATGCAAGTCGAACGGTAGTATTTCTTTCGGGAGATATGAGAGTGGCGAACGGGTGAGTAACGCGTAGGTGATCTACCTTCAAGTGGGGGGACAACCCAGGGAAACTTGGGCTAATACCGCATACGCCCTTCGGGGAAAGGCTTCGGCCGCTAATGGATGAGCCTATGTCCGATTAGCTTGTTGGTGGGGTAAAGGCCTACCAAGGCGACGATCGGTAG
>F0OV55004I8FBE
CGTGTCTCTAAGAGTTTGATCCTGGCTCAGGACGAACGCTGGCGGCATGCCTAATACATGCAAGTCGAACGATGAAGCGCTCTGCTTGCAGAGCGCGGAAGAGTGGCGAACGGGTGAGTAACACGTGGGGAACCTGCCCATAAGAGGGGGATAACATCCGGAAACGGGTGCTAATACCGCATAGGTGATCATAGCGCATGCTTAGATCATTAAAGATGGCTTCGGCTATCGCTTATGGA
>F0OV55004INVOB
CGTGTCTCTAAGAGTTTGATCCTGGCTCAGGACGAACGCTGGCGGCGTGCTTAACACATGCAAGTCGAACGGTCTACCTCGACTGAAACCTTCGGGTTGACGTTGAGATCTAGATAGTGGCGGACGGGTGAGTAACACGTGAATAATCTGTCCTTAAGTCTGGGATAACCTGGCGAAAGTCGGGCTAATCCGAGGTAAGCTGAGAGTGTGGCATCACACAATCAGAAAAGGTGGCTTTGCCATCGTTTGAGGAGGAGTTCG
>F0OV55004IZKD0
CGTGTCTCTAAGAGTTTGATCCTGGCTCAGGACGAACGCTGGCGGCGTGCCTAATACATGCAAGTCGAGCGAGCCCTTCGGGGCTAGCGGCGGACGGGTGAGTAACACGTGGGCAACTTGCCTGTAAGACTGGGATAACTCCGGGAAACCGGGGCTAATACCGGATAATTTCTTCGGTCGCATGACGGAAGAATAAAAGGCGGCGCAAGCTGTCACTTACAGATGGGCCCGCGGCGCATTAGCTAGTTGGTGAGGTAACGGCTCACCAAGG
>F0OV55004JUMA5
CGTGTCTCTAAGAGTTTGATCCTGGCTCAGATTGAACGCTGGCGGCATGCCTAACACATGCAAGTCGAACGCGAAAGGGCTTCGGCCCGAGTAGAGTGGCGGACGGGTGAGTAACGCATGGGAATCTGCCTGGCAGAGGGGGATAACCCGGGGAAACTCGGGCTAATACCGCATACGCCCTACGGGGGAAAGGGGGTTTCGGCCTCTCGTTGCCAGATGAGCCCATGTCCGATTAGCTAGTTGGCGGGGTAAAAGCCCACCAAGGCGACGATCGGTAG
>F0OV55004INKKH
CGTGTCTCTAAGAGTTTGATCCTGGCTCAGGATGAACGCTAGCGGGAGGCTTAACACATGCAAGTCGAGGGGCATCACGAGGTAGCAATACTTTGGTGGCGACCGGCGCACGGGTGAGTAACGCGTATGCAACCTACCCTGTACAGTGGGATAACCCGGAGAAATTCGGACTAATACCGCATAAAGATATTTTGAGGCATCTTAAGATATTTAAAGCTTCGGTGGTACGGGATGGGCATGCGTAACATTAGCTAGTTGGCAGGG
>F0OV55004II1PR
CGTGTCTCTAAGAGTTTGATCCTGGCTCAGAATCAACGCTGGCGGCGTGCCTAACACATGCAAGTCGAACGAGAAAGTGGGGGCAACTTCACGAGTAAAGTGGCAGACGGGTGAGTAACACGTGAACAACCTACCCTTGAGTGTGGAATAACACCGCGAAAGCGGTGCTAATACCGCATAACATCTCCGGGTCGCATGATCTGGAGATCAAAAGCGCAAGTTGCTTGAGGAGGGGTTCGCGCCTGATTAG
>F0OV55004ITRFD
CGTGTCTCTAAGAGTTTGATCCTGGCTCAGATTGAACGCTGGCGGCAGGCCTAACACATGCAAGTCGAGCGGCAGCACGGGAAGCTTGCTTCCTGGTGGCGAGCGGCGGACGGGTGAGTAATGCATAGGAATCTGCCCGGTAGTGGGGGATAACCTGGGGAAACCCAGGCTAATACCGCATACGTCCTACGGGAGAAAGCAGGGGCTCTTCGGACCTTGCGCTATCGGATGAGCCTATGTCGGATTAGCTGGTTGG
>F0OV55004IVJP1
CGTGTCTCTAAGAGTTTGATCCTGGCTCAGGGTTAACGTTGGCGGTGCGTCTAACACATGCAAGTCGAGCGCGTCTTCGGACGAGCGGCGGACGGCTGAGTAACACGTTGGTAACTACCCCGTACTCAGGGATAACCATGAGAAATCATGGCTAATACCGGATGGTCCCGAAAGGGTAAAGATTTTTCGGTACGGGAGGTGCCTGCGTCCTATCACGCTTGTTGGTGAGGTAAAAGCTCACCAAGGCTATGACGGGTAGCTGGTCTGAGAGGA
>F0OV55004INYYE
CGTGTCTCTAAGAGTTTGATCCTGGCTCAGAGTGAACGCTGGCGGCGTGCTTAACACATGCAAGTCGAACGAGAACGGGACATAGCTTGCTATGTTTGTCAGCTAAGTGGCGGACGGGTGAGTAATGTATAGCTAATGTGCCCCTTGGAGGGGGATAACAGTTGGAAACGACTGCTAATACCCCATATTCCTTCTATGTTAATCATAGTTGGGAAATGTTTTTTCGCCAAGGGATCGGGCTATATGGTATCAG
>F0OV55004IVBJ8
CGTGTCTCTAAGAGTTTGATCCTGGCTCAGGGTCAACGTTGGCGGCGTGCGTAACACATGCAAGTCGAACGATCCCTGGGTGGCTTGCCATCCAGGGAGAGTGGCGAACGGGTGAGTAACACGTGGGCAACCTGCCCTGCAGACTGGGATAACTTCGGGAAATCGGAGCTAATACCGGATAACACCGAAAACCGCATGGTTTTCGGTTGAAAGGCGGCTTTTAGCTGTCACTGCAGGATGGGCCCGCGGCGCATTAGCTAGTTGGTG
>F0OV55004IBSFL
CGTGTCTCTAAGAGTTTGATCCTGGCTCAGGACGAACGCTGGCGGCGTGCTTAACACATGCAAGTCTAGGAGAGAATGACTTCGGTCATTGTTAAACTGGCGAACGGGTGAGTAACGCGTGAGAAATCTACCTATAAGACTGGGATAACAGCCCGAAAGGGTTGCTAATACCGGATAAGCCCACAATTCGCATGTTTTGTGAGAAAAGGCGGTCCTGCTGTCACTTATAGATGATCTCGCGTAGCATTAG
>F0OV55004IS4E4
CGTGTCTCTAAGAGTTTGATCCTGGCTCAGGATGAACGCTAGCGGCATGCTTAACACATGCAAGTCGAACGGTAACAGGCCTAGCTTGCTAGGCGCTGACGAGTGGCGGACGGGTGAGTAATGCATGAGAATCTGCCCAGTAGCGGGGGACAACTTGTGGAAACGCAAGCTAATACCGCATACGCCCTACGGGGAAAGGCTTCGGCCACTATTGGATGAGCTCATGTCGGATTAGCTAGTTGGTGGGG
>F0OV55004I9LZ9
CGTGTCTCTAAGAGTTTGATCCTGGCTCAGGATGAACGCTGGCGGCGTGCCTAATACATGCAAGTCGAACGCACTAGTTTACTAGTGAGTGGCGAACGGGTGAGTAACACGTAGGTAACCTGCCCTTAAGACGAGGATAACCATTGGAAACGATGGCTAAGACTGGATAGGAATATTTAAGGCATCTTAAATATTTTAAAAGACCTAGCAATAGGTATGCTTAAGGAGGGGCCTGCGGCGCATTAGTTAGTCGGTGAGGTGAGAG
>F0OV55004JA143
CGTGTCTCTAAGAGTTTGATCCTGGCTCAGGACGAACGCTGGCGGCGTGCCTAATACATGCAAGTCGAGCGGAGTTCATGGTTGGAAGCCTTCGGGCGGAAGTCCATGAACTTAGCGGCGGACGGGTGAGTAACACGTGGGCAACCTGCCCGTAAGACGGGGATAACTGACGGAAACGTCAGCTAAGACCGGATAGTCGGAGAAAGGGCATCCTTTCTTCGGGAAAGGACGGAGCAATCTGTCGCTTACGGATGGGCCCGCGGCGCATTAG
>F0OV55004IHE4V
CGTGTCTCTAAGAGTTTGATCCTGGCTCAGGACGAACGCTGGCGGCGTGCCTAATACATGCAAGTCGAGCGGACCGATGGGAGCTTGCTCCTTTAGGTTAGCGGCGGACGGGTGAGTAACACGTGGGCAACCTGCCCTGCAGACTGGGATAACTTCGGGAAACCGGAGCTAATACCGGATAACACCGAAAACCGCATGGTTTTCGGTTGAAAGGCGGCTTTTAGCTGTCACTGCAGGATGGGCCCGCGGCGCATTAGCTAGTTGGTGAGG
>F0OV55004ID4XD
CGTGTCTCTAAGAGTTTGATCCTGGCTCAGAACGAACGCTGGCGGCAGGCCTAACACATGCAAGTCGAGCGGTAACAGGGGGTGCTTGCACCCCGCTGACGAGCGGCGGACGGGTGAGTAATGCTTAGGAATCTGCCCAGTAGTGGGGGATAGCCCGGGGAAACCCGGATTAATACCGCATACGTCCTACGGGAGAAAGCAGGGGATCTTCGGACCTTGCGCTATTGGATGAGCCTAAGTCGGATTAGCTAGTTGGTGGGGTAAAGGCCTACCAAGG
>F0OV55004IJ3F7
CGTGTCTCTAAGAGTTTGATCCTGGCTCAGAGCGAACGCTGGCGGCGTGCTTAATACATGCAAGTCGAACGTGAAGCTGTAGCAATACGGTGGAAAGTGGCGAACGGGTGAGTAACACGTAAGCAATCTACCTCTAGGATCGGGATAACCTTGCCAACGCGGGGCTAATACCGGATGTGGTCCTGTTAACGCATGTTGACGGGATTAAAGGAGTGATCCGCTTAGAGATGAGCTTGCGGCCCATTAGCTTGTTGGCGGGG
>F0OV55004IM9LR
CGTGTCTCTAAGAGTTTGATCCTGGCTCAGGATGAACGCTAGCGGGAGGCTTAACACATGCAAGTCGAACGGCAGCACGGGCTTCGGCCTGGTGGCGAGTGGCGCACGGGTGCGTAACGCGTATGCAACCTACCTTATACAGGAGGATAGCCCATGGAAACGTGGATTAATACTCCATAGTATCATTAATCTGCATGGAATAATGATTAAAACTTCGGTGGTATAAGATGGGCATGCGTAGGATTAG
>F0OV55004I7IVG
CGTGTCTCTAAGAGTTTGATCCTGGCTCAGAACGAACGCTGGCGGCGTGCTTAACACATGCAAGTCGAGCGGGAAAGCAGGCCTTCGGGCTTGTGAGTAGAGCGGCGAACGGGTGAGTAACACGTGAGTAACGTACCTTGGGGTTGGGGATAACAGTGCGAAAGCGCTGCTAATACCGAATGAGCTCACGGCATCTGCGGGTGCAGTGAGAAAAGTGGGCCACTGACACAAGCTCACGCCTCGGGATCGG
>F0OV55004IANJF
CGTGTCTCTAAGAGTTTGATCCTGGCTCAGGACGAACGCTGGCGGCGTGCCTAACACATGCAAGTCGAACGGGACCGGGGGCAACTCCGGTTCAGTGGCGGACGGGTGCGTAACACGTGAGGAACATGACTTTCGGCGGGGGATAGCCGGCCCAACGGCCGGGTAATACCGCGTACGACCTCTCGGGGACATCCCCGGTTGGTGAAAGCAGCAATGCACCGAAAGAGTGCCTCGCGGCCTATCAGCTAGTTGGTGGGGTAAACGGCTCACCAAGGCGACGAG
>F0OV55004INL5D
CGTGTCTCTAAGAGTTTGATCCTGGCTCAGAACGAACGTTAGCGGCGTGCTTAACACATGCAAGTCGAACGAGAAAGTATCTTCGGATATGAGTATAGTGGCGCACGGGTGAGTAACACGTGGGTAACCTACCCTTTGGAGGGGGACAACATTTGGAAACGAATGCTAATACCGCATAAGTCAGCTTCGGCTGGGAAAGGTGGCTTCGGCTACCGCCAGAGGATGGGCCCGCGACCCATCAGCTAGTTGGTAAGGTAATGGCTTACCAAGG
>F0OV55004JAKH3
CGTGTCTCTAAGAGTTTGATCCTGGCTCAGAGTGAACGCTGGCGGCGTGCCTAACACATGCAAGTTGAGCGGGCTTTTGCAGCTTACCGCAAGAGCTAGCGGCAAACGGGTGAGTAATACGTGAGAAACCTTCCCTCGAATAGGGAATACCCCAGAGAAATCTGGGTTAATACCCTATAACACCGTAATCCGGCATCGGATGGCGGTCAAAGGTGTAAATCGTTCAAGGATGGTCTCACGTCCTATCAGCTAGTTGGTGAGGTAACGG
>F0OV55004I70F2
CGTGTCTCTAAGAGTTTGATCCTGGCTCAGGACGAACGCTGGCGGCGTGCCTAACACATGCAAGTCGAGCGGGGTAAATTGAGTGGTTTTCCACGAGATTTACCCAGCGGCGGACGGGTGAGTAACACGTAGGCAACCTACCCACCACACGGGGATAGCCCTGGGAAACCGGGGTAATGCCCGATACCTTTACTGGTCGCATGGCTGGTAAAGAAAGCGATTTAGCGGTGGTGGATGGGCCTGCGGCCCATCAGCTAGTTGGCGGGGTAACGGCCCACCAAGGCG
>F0OV55004H40QO
CGTGTCTCTAAGAGTTTGATCCTGGCTCAGGATGAACGCTAGCGACAGGCCTAACACATGCAAGTCGAGGGGTAACGATGGTAGCTTGCTACCAGGCGACGACCGGCGCACGGGTGAGTAACGCGTATGCAACCTTCCTTTAACAGGAGAATAGCCCCCGGAAACGGGGATTAATGCTCCATAGCAATTATTTGCCACCTGACAGATAATTTAAAGTTCCGACGGTTAAAGATGGGCATGCGTGACATTAGCCAGTTGGCGGGGTAACCGG
>F0OV55004H351S
CGTGTCTCTAAGAGTTTGATCCTGGCTCAGATTGAACGCTGGCGGCAGGCTTAACACATGCAAGTCGAGCGGTAACAGATCTAGCTTGCTAGATGCTGACGAGCGGCGGACGGGTGAGTAATGCATAGGAAACTGCCCAGTAGTGGGGGATAGCCCGGGGAAACCCGGATTAATACCGCGTACGCCCTTCGGGGAAAGCAGGGGATCTTCGGACCTTGCGCTATTGGATGTGCCTATGTCGGATTAGCTAGTTGGTGGGG
>F0OV55004IXRAZ
CGTGTCTCTAAGAGTTTGATCCTGGCTCAGGACGAACGCTGGCGGCGTGCCTAACACATGCAAGTCAAGGAGAAAGACTGGTTTCGGCCGGTCAAGTAAACTGGCGGACGGGTGAGTAACGCGTAGGCGACCTGCCCTTGTGTTTGGAATAACCCCGAGAAATTGGGGCTAATACCGAATGACGCATTGAGTATGCATGTACTTGATGTTAAAGGTGCTGCAAGGTACCGCACAGGGATGGGCCTGCGTTCCATTAGTTAGATGGG
>F0OV55004ICZMT
CGTGTCTCTAAGAGTTTGATCCTGGCTCAGGACGAACGCTGGCGGCGTGCCTAACACATGCAAGTCGAGCGGGGTAAATTGAGTGGTTTTCCACGAGATTTACCCAGCGGCGGACGGGTGAGTAACACGTAGGCAACCTACCCACCACACGGGGATAGCCCTGGGAAACCGGGGGTAATACCCGATACCTTTACTGGTCGCATGGCTGGTAAAGAAAGCGATTTAGCGGTGGTGGATGGGCCTGCGGCCCATCAGCTAGTTGGCGGGGTAACGGCCCACCAAGGCGACG
>F0OV55004INHGJ
CGTGTCTCTAAGAGTTTGATCCTGGCTCAGGATGAACGCTGGCGGCGTGCCTAATACATGCAAGTCGAACGCGAAGCCTGATTTCGATTAGGTGGAGAGTGGCGCACGGGTGAGTAACACGTAGCTGACCTGCCCTTCAGAGGGGGACAACGACTGGAAACGGTTGCTAAGACCCCGTACGCTCATGGGGGTTAGAAGCCCATGAGGAAAGCTCCGGCGCTGAAGGAGGGGGCTGCGGCCCATCAGCTAGTTGGTAGGGTAACGG
>F0OV55004IIHEI
CGTGTCTCTAAGAGTTTGATCCTGGCTCAGGACGAACGCTGGCGGCGTGCCTAATACATGCAAGTCGAGCGGGGCTTTCTGCGTGAGGCCTTCGGGCGGATCGCAGGGGGCCCAGCGGCGAACGGGTGCGTAACACGTGGGCAACCTGCCCCGAGGACCGGGATAACTCCGGGAAACCGGAGCTAATACCGGATAGGACGGCGGACCGCATGGTCCGCCGTGGAAAGGCGGCGCGAGCTGCCACCTCGGGATGGGCCCGCGGCCCATTAGCTAGTTGGG
>F0OV55004IRE2J
CGTGTCTCTAAGAGTTTGATCCTGGCTCAGGATGAACGCTAGCGGCAGGCCTAACACATGCAAGTCGGGGGGTAACAGGAGTAGCAATACTTGCTGACGACCGGCGCACGGGTGAGTAACGCGTATGCAACCTACCCTTAACTGGGGAATAGCCCGAAGAAATTCGGATTAATGCCCCATAATATTGTATTGAAGCATTTCAGTGCATTTAAAACTCCGGTGGTTAAGGATGGGCATGCGTGACATTAGCTAGTTGGTGAGG
>F0OV55004IH572
CGTGTCTCTAAGAGTTTGATCCTGGCTCAGGACGAACGCTGGCGGCGTGCTTAACACATGCAAGTCAAGGAGAAAGTTTCTTTCGGGAGATAAGTAAACTGGCGCACGGGTGAGTAAAATGTAAGTAACCTACCCTTTGGATGGGAATAACTACTAGAAATGGTGGCTAATACCGAATAATGCAGCGGCACCGAGTGGTGATGTTGTTAAAGACCGAAAGGTTGCCAAGGGATGAGCTTGCATCTGATTAGCTAGTTGGCGGGGTAAAAG
>F0OV55004H87CF
CGTGTCTCTAAGAGTTTGATCCTGGCTCAGAATGAACGCTGGCGGTAGGCTTAACACATGCAAGTCGGACAGAAACGATAGATTAGCTTGCTATTCTAGGCGTCGAGTGGCGGACGGGTGAGTAACGCGTGGGAATCTACCCTATAGTTGGGGACAACATATGGAAACGTATGCTAATACCGAATATGCTCTACGGAGTAAAGGAGCCCTCTTCTTGAAAGGTTTCGCTATAGGATGAGCCCGCGTAGGATTAGCTAGTTGG
>F0OV55004IMP6N
CGTGTCTCTAAGAGTTTGATCCTGGCTCAGGATGAACGCTGGCGGCGTGCCTAATACATGCAAGTCGAACGCACTAGTTTACTAGTGAGTGGCGAACGGGTGAGTAACACGTAGGTAACCTGCCCTTAAGACGAGGATAACCATTGGAAACGATGGCTAAGACTGGATAGGAATATTTGAGGCATCTTAAATATTTTAAAAGACCTAGCAATAGGTATGCTTAAGGAGGGGTCTGCGGCGCATTAGTTAGTTGGTGGGGTGATGG
>F0OV55004IPDE1
CGTGTCTCTAAGAGTTTGATCCTGGCTCAGAACGAACGTTAGCGGCGTGCTTAACACATGCAAGTCGAACGAGAAAGTATCTTCGGATATGAGTAGAGTGGCGCACGGGTGAGTAACACGTGGGTAATCTGCCCTTTGGAGGGGGACAACATCTGGAAACGGATGCTAATACCGCATAAGTCGTCTTCGGACGGGAAAGGTGGCTTCGGCTACCGCCAGAGGATGAGCCCGCGGCCCATCAGCTAGTTGGCAGGGTAATGG
>F0OV55004I6TW9
CGTGTCTCTAAGAGTTTGATCCTGGCTCAGGACGAACGCTGGCGGCGTGCCTAACACATGCAAGTTGAGCGGAGAGGTGGAGCAGCTTGCTGCGAAGCATCTTAGCGGCGGACGGGTGAGTAACGCGTGGGCAACCTGCCTTACAGAGGGGGATAACAGTGCGAAAGCACTGCTAATACCGCATAACATTCAACTGTCGCATGACGGATGAATCAAAGGAGCAAT
>F0OV55004IFQID
CGTGTCTCTAAGAGTTTGATCCTGGCTCAGGACGAACGCTGGCGGCGTGGATTAGGCATGCAAGTCGAACGGTATCATACCTTCGGGTATGAGAGAGTGGCGAACGGGTGAGTAACACGTAGGTGATCTACCCTCGAATCGGGGACAACCCAGGGAAACTTGGGCTAATACCGGATGCGCGTATCCTTAGGGATGCGTAAAAGATGGCAGTAATGCTGTCGTTTGGGGATGAGCCTGCGCCCTATTAGTTAGTTGGTGAGGTAACGG
>F0OV55004H45VD
CGTGTCTCTAAGAGTTTGATCCTGGCTCAGGACGAACGCTGGCGGCGTGTTTTAGGCATGCAAGTCGAACGAGAACGATTTCCTTCGGGAAGACTAGTAAAGTGGCGAATGGGTGAGTAACGCGTAGATAATATACCTCTAAGTGGGGGACAGCCCTGGGAAACTGGGATTAATACCGCATGTGCCAGAGATGGTAAAGGTGGCCTCTGCTTGCAAGCTATCGCTTAGAGATTAGTCTGCATCCTATTAGCTAGTTGG
>F0OV55004IHU3T
CGTGTCTCTAAGAGTTTGATCCTGGCTCAGGATGAACGCTGGCGGCGTGCCTAACACATGCAAGTCGAACGGGAGCCCCTGGATTCGTCTGGGGGGAGAGTGGCGAACGGGTGAGTAACACGTAGGTGACCTACCCCGGAGAGGGGAATAACCACTGGAAACGGTGGCTAATGCCCCATGGTCTCGTGGATTCATTTTCACGAGTAAAGGCTCCGACGCTCCGGGAGGGCCTGCGGCCCATCAGGTAGTTGGTAGGGTAACGGCCTACCAAGCCGATGACGGG
>F0OV55004H7XHX
CGTGTCTCTAAGAGTTTGATCCTGGCTCAGATTGAACGCTGGCGGCAGGCTTAACACATGCAAGTCGAGCGGTAACAGGTCTAGCTTGCTAGATGCTGACGAGCGGCGGACGGGTGAGTAATGCATAGGAAACTGCCCAGTAGTGGGGGATAGCCCGGGGAAACCCGGATTAATACCGCGTACGCCCTTCGGGGGAAAGCAGGGGATCTTCGGACCTTGCGCTATTGGATGTGCCTATGTCGGATTAGCTAGTTGGTGGGGTAAACGG
>F0OV55004ISCDL
CGTGTCTCTAAGAGTTTGATCCTGGCTCAGAACGAACGCTGGCGGCAGGCTTAACACATGCAAGTCGAACGGCTGTAGCAATACAGCAGTGGCAGACGGGTGAGTAATACGTGGGAACCTTCCTAGGGGTACGGAACAACTCAGGGAAACTTGAGCTAATACCGTATACGTCCGTGAGGAGAAAGATTTATCGCCCTTAGACGGGCCCGCGTCGGATTAGGTAGTTGGTGGGGTAACGCCTACCAAGCCTACGATCCGTAGCTGA
>F0OV55004IKTWF
CGTGTCTCTAAGAGTTTGATCCTGGCTCAGAACGAACGCTGGCGGCATGCCTAACACATGCAAGTCGAACGGAACTTCGGTTCAGTGGCGGACGGGTGAGTAACGCGTAGGAACCTGCCGAGTAGTGGGGAATAACAGCTGGAAACGGCTGCTAATACCGCATACGCCCTTCGGGGAAGATTTATCGCTATTTGAGGGTCCTGCGTTCGATTAGCTTGTTGGCGGGGTAACGGCCCACCAAGGCAACGATCGATAGCT
>F0OV55004IE8AH
CGTGTCTCTAAGAGTTTGATCCTGGCTCAGGACGAACGCTGGCGGCGTGCCTAACACATGCAAGTCGAACGAGAAAGCACCTTCGGGTGCAAGTAGAGTGGCAGACGGGTGAGTAATGCATAGGTAATCTACCTTCGAGTGGGGGATAACTTATCGAAAGGTAAGCTAATCCCGCATAACGTCGTGATGCATAAGCATTGCGAACAAAGGAGGGGATCCTTCGGGACCTTTCGCTTGAGGATGAGCCTATGTCCTA
>F0OV55004IX0KG
CGTGTCTCTAAGAGTTTGATCCTGGCTCAGGATGAACGCTAGCGACAGGCCTAACACATGCAAGTCGAGGGGTAACGATGGTAGCTTGCTACCAGTCGACGACCGGCGCACGGGTGAGTAACGCGTATGCAACCTTCCTTTAACAGGAGAATAGCCCCCGGAAACGGGGATTAATGCTCCATAGCAATTATTTGCCACCTGACAGATAATTTAAAGTTCCGACGGTTAAAGATGGGCATGCGTGACATTAGCCAGTTGGCGGGGTAACGG
>F0OV55004IPMYQ
CGTGTCTCTAAGAGTTTGATCCTGGCTCAGAACGAACGCTGGCGGCGCGTTTTAAGCATGCAAGTCGAACGGTATATAGTCTTCGGATTATAGAGAGTGGCGAACGGGTGAGTAACACGTAGATAATCTACCTTGAAGTGGGGGATAGTCCATGGAAACATGGAGTAATACCGCATATGTCTTTGGATGAAAGTTCCAATTGGAACGCTTTGAGATGAGTCTGCGGCTCATTAGCTTGTTGGTGGGGTAAAGGCCTACCAAGG
>F0OV55004INZAO
CGTGTCTCTAAGAGTTTGATCCTGGCTCAGGACGAACGCTGGCGGCGTGCCTAATACATGCAAGTCGAGCGGATCGGAGGGAGCTTGCTCCCAATGATTAGCGGCGGACGGGTGAGTAACACGTGGGCAACCTGCCTATAAGACTGGGATAACTTCGGGAAACCGGAGCTAATACCGGATAATGCTTTTGAACACATGTTTGAAAGCTGAAAGATGGTTTCGGCTATCACTTATAGATGGGCCCGCGGCGCATTAG
>F0OV55004INYSD
CGTGTCTCTAAGAGTTTGATCCTGGCTCAGGATAAACGCTGGCGGTGTGCATTATGCATGCAAGTCGAACGAGCTACTTCGGTAGCTAGTGGCAGACGGGTGAGTAACACGTAAGCAACCTGTCCTCAAGTGGGGAATAACTCTGAGAAATCGGAGCTAATACCGCATGTGAATCGTCATTGCAAGGAGATGATTTAAAGCCTTCGGGCGCTTAAGGAGGGGCTTGCGCACGATTAGTTAGTTGGTGGGGTAACCGG
>F0OV55004IVZ5C
CGTGTCTCTAAGAGTTTGATCCTGGCTCAGGACGAACGCTGGCGGCGTGCTTAACACATGCAAGTCGAACGAGGCCGGGGTGCTTGCACCCCGAGTCGAGTGGCGAACGGGTGCGTAACACGTGACCAACCTGTCCTAGGGTGAGGGCAACCTGGGGAAACCCGGGCTAATACCGCATGATGTCCAGACCTCGCATGGGGACTGGATCAAAGAGGGCCTCTGCTTGCAAGCTCTCGCCAAAGGAGGGGGTCGCGGCGT
>F0OV55004H99K1
CGTGTCTCTAAGAGTTTGATCCTGGCTCAGGACGAACGCTGGCGGCGTGCCTAACACACGCAAGTCAAAGGAAAGCGACTTCGGTCGTAAGTACTTGGCGCAAGGGTGAGTAAGGTATAGGTAATCTGCCCTTTGGACTGGGATAACTCCGAGAAATCGGTGACAATACCAGATGATGCAGCGGGACCGCATGGTCATGTTGTTAAAGATTTATCGCCAAAGGATGAGCCTATATTCCATCAGGTAGTTGGTAGGGTAACGG
>F0OV55004IIFFK
CGTGTCTCTAAGAGTTTGATCCTGGCTCAGATTGAACGCTAGCGGCAGGCCTAACACATGCAAGTCGAGGGGTAAGGTTCAGCTTGCTGAACACACGACCGGCGCACGGGTGAGTAACGCGTTTGTAATCTACCTCTAACTGGGGCATAGCCCGAAGAAATTCGGATTAATACCCCATAACATCATAGAAGGGCATCCTTTAGTGATTAAAGCTCCGGCGGTTAGAGATGAGCATGCGTGTCATTAGCTTGTTGG
>F0OV55004JKA04
CGTGTCTCTAAGAGTTTGATCCTGGCTCAGAATGAACGCTGGCGGCGTGCCTAACACATGCAAGTCGAACGAGAAATTCCGACTTCGGTTGGAAGAGTAAAGTGGCGCACGGGTGAGTAATGCGTGGGTAACCTGCCCTTGAATCTGGGATAACTTCGCGAAAGCGTTGCTAATACTAGATATCGTCCAGAGAACTTTGGTTTTTGGATGAAAGATGACCTCTTCATGAAAGTTGTCGTTCAGGGAGGGGCCCGCGTACCATTAG
>F0OV55004IL21V
CGTGTCTCTAAGAGTTTGATCCTGGCTCAGGACGAACGCTGGCGGTGTGCTTAACACATGCAAGTCAAGGGGAAAGGTTGACTTCGGTTGACCGAGTATACTGGCGAACTGGTGAGTAACGCGTAGGTAACCTGCCTATGAGTTTGGGATAACACTGCTAACGCGGTGCTAATACCGGATAACGCATCATTTTTGCATATTTATGATGTTAAAGCGGGCTTTCGGGCTCGTGCTTATAGATGGACCTGCGTCCCATTAGTTAG
>F0OV55004H2DB8
CGTGTCTCTAAGAGTTTGATCCTGGCTCAGGATGAACGCTAGCGGCAGGCCTAACACATGCAAGTCGAGGGGTAACAGGAGTAGCAATACTTGCTGACGACCGGCGCACGGGTGAGTAACGCGTATGCAACCTACCCTTAACTGGGGAATAGCCCGAAGAAATTCGGATTAATGCCCCATAATACTGTATTGAAGCATTTCAGTGCATTTAAAACTCCGGTGGTTAAGGATGGGCATGCGTGACATTAGCTAGTTGGTG
>F0OV55004H66PW
CGTGTCTCTAAGAGTTTGATCCTGGCTCAGATTGAACGCTGGCGGCATGCCTTACACATGCAAGTCGAACGGTAACGCGGGGCAACCTGGCGACGAGTGGCGAACGGGTGAGTAACGCATCGGAACGTGCCCAGTAGTGGGGGATAGCCCGGCGAAAGCCGGATTAATACCGCATACGACCTGAGGGTGAAAGCGGGGGATCGCAAGACCTCGCGCTATTGGAGCGGCCGATGTCAGATTAGGTAGTTGGTGGGGTAAAGGCCTACCAAG
>F0OV55004JUFL9
CGTGTCTCTAAGAGTTTGATCCTGGCTCAGGACGAACGCTGGCGGCGTGCTTAACACATGCAAGTCGAACGGTCTACCTCGACTGAAACCTTCGGGTTGACGTTGAGATCTAGATAGTGGCGGACGGGTGAGTAACACGTGAATAATCTGTCCTCAAGTCTGGGATAACCTGGCGAAAGTCGGGCTAATCCGAGGTAAGCTGAGAGTGTGGCATCACACAATCAGAAAAGGTGGCTTTGCCATCGTTTGAGGAGGTAGG
>F0OV55004H6FBK
CGTGTCTCTAAGAGTTTGATCCTGGCTCAGATTGAACGCTGGCGGCAGGCCTAACACATGCAAGTCGAGCGGAAACAGGGGGTGCTTGCACCCCGCTGTCGAGCGGCGGACGGGTGAGTAATGCATAGGAATCTGCCCAGTAGTGGGGGATAGCCCGGGGAAACCCGGATTAATACCGCATACGCCCTTTGGGGGAAAGCAGGGGATCTTCGGACCTTGCGCTATTGGATGAGCCTATGTCGGATTAGCTAGTTGGTGGGGTAAGAG
>F0OV55004INHLG
CGTGTCTCTAAGAGTTTGATCCTGGCTCAGAACGAACGCTGGCGGCATGCCTAACACATGCAAGTCGAACGGAACTTCGGTTCAGTGGCGGACGGGTGAGTAACGCGTAGGAACCTGCCGAGTAGTGGGGAATAACAGCTGGAAACGGCTGCTAATACCGCATACGCCCTTCGGGGAAAGCAGGGGATCTTCGGACCTTGCGCTATTGGATGAGCCTAAGTCGGATTAGCTAGTTGGTAGGGTAATGGCCTACCAAGGCGACGATCCGTAG
>F0OV55004JAF2P
CGTGTCTCTAAGAGTTTGATCCTGGCTCAGAACGAACGCTGGCGGCAGGCCTAACACATGCAAGTCGAACGCTCCAGCAATGGAGAGTGGCAGACGGGTGAGTAACGCGTGGGAACCTTCCCAATGGTACGGAATAGCCCAGGGAAACTTGGGGTAATACCGTATAAGCCCTACGGGGGAAAGATTTATCGCCATTGGATGGGCCCGCGTCTGATTAGCTAGTTGGTAGGGTAACGGCCTACCAAGGCGACGATCAGTAG
>F0OV55004H4ILG
CGTGTCTCTAAGAGTTTGATCCTGGCTCAGGATTAACGCTAGCGGCAGGCCTAACACATGCAAGTCGAGGGGTAACAGGGAGCTTGCTCCGCTGACGACCGGCGCACGGGTGCGTAACGCGTATGAAACTTGCCCTGTACAGGGAGATAGCCCGGGGAAACTCGGATTAATATCCCATAATGTTTAGATATCGCATGGTATTTAAATTAAAGCTCCGGCGGTACAGGATGGTCATGCGTGACATTAGCTAGTTGGTGAGG
>F0OV55004JDN41
CGTGTCTCTAAGAGTTTGATCCTGGCTCAGAGTGAACGCTGGCGGCGTGCTTAACACATGCAAGTCGAACGAGAACGGGACATAGCTTGCTATGTTTGTCAGCTAAGTGGCGGACGGGTGAGTAATGTATAGCTAATGTACCCCTTGGAGGGGGATAACAGTTGGAAACGGCTGCTAATACCCCATACTCCTTCTATCTTAATGGTAGTTGGGAAATGTTTTTTCGCCAAGGGATCGGGCTATATGGTATCAGTTAGTTGGTGAGG
>F0OV55004ID41Y
CGTGTCTCTAAGAGTTTGATCCTGGCTCAGAACGAACGCTGGCGGCAGGCCTAACACATGCAAGTCGAACGCTGCAGCAATGCAGAGTGGCAGACGGGTGAGTAACGCGTGGGAACCTTCCCAATGGTGCGGAATAGCTCAGGGAAACTTGAGGTAATACCGCATACGCCCGAAAGGGGAAAGATTTATCGCCATTGGATGGGCCCGCGTCGGATTAGCTAGTTGGTGGGGTAACGGCTCACCAAGGCTACGATCCGTAG
>F0OV55004IBUNR
CGTGTCTCTAAGAGTTTGATCCTGGCTCAGGACGAACGCTGGCGGCGTGCCTAAGACATGCAAGTCGAGCGGAGCATGGGACTTCGGTCTTATGCTTAGCGGCGGACGGGTGAGTAACACGTGGATAACCTACCCTCATCTCTGGGATAACAGGCCGAAAGGCCTGCTAATACCGGATAAGCTCACGGCCTCGCATGGGGCAGGGAGAAAAGGCGCTGCAAGGCGGTGGATGAGGAGGGGTCCGCGGCCCATTAG
>F0OV55004I3KL2
CGTGTCTCTAAGAGTTTGATCCTGGCTCAGAGTGAACGCTGGCGGCGTGCTTAACACATGCAAGTCGAACGGTAACAGGAAGTGCTTGCACTTTGCTGACGAGTGGCGGACGGGTGAGTAATGTATAGGTATGTGCCCCATAGACTAGGATAGCCACTGGAAACGGTGATTAATACTGGATACTCCTTACGAGGGAAAGATTTTTCGCTATGGGATCGGCCTATATTGTATCAGCTAGTTGGTGAGGTAAGAG
>F0OV55004I7NVJ
CGTGTCTCTAAGAGTTTGATCCTGGCTCAGATTGAACGCTGGCGGCAGGCCTAACACATGCAAGTCGAGCGGAAACGATGGAGCTTGCTCCAGGCGTCGAGCGGCGGACGGGTGAGTAATGCATAGGAATCTGCCCGGTAGTGGGGGATAACCTGGGGAAACCCAGGCTAATACCGCATACGTCCTACGGGAGAAAGGGGGCTTTGGCTCCCGCTATCGGATGAGCCTATGCCGGATTAGCTGGTTGGTGAGGTAATGG
>F0OV55004ILAQ1
CGTGTCTCTAAGAGTTTGATCCTGGCTCAGGGCGAACGCTGGCGGCGTGCCTAATACATGCAAGTCGAGCGGACCGAAGGGAGCTTGCTCTTTTAGGTTAGCGGCGGACGGGTGAGTAACACGTGGGCAACCTGCCCTGCAGACTGGAATAACTTCGGGAAACCGGAGCTAATACCGGATAACACCGAAAACCGCATGGTTTTCGGTTGAAAGGCGGCTTTTAGCTGTCACTGCAGGATGGGCCCGCGGCGCATTAGCTAGTTGGTGAGGTAACGG
>F0OV55004IVVXB
CGTGTCTCTAAGAGTTTGATCCTGGCTCAGGACAAACGCTGGCGGCGTGCCTAACACATGCAAGTCTCACGGGAAAGTCTCCTTCGGGAGACAAGTACAGTGGCGAACGGGTGAGTAACGCGTGGGAATCTACCCAGTAGTGGGGGATAACCCTTCGAAAGGAGGGCTAATACCGCATAAGTCCTACGGGGTAAAGATGGCCTCTTTACAATGCTATCGCTTCTGGATGAGCCCGCGTCCTATTAGCTAGTTGGTGAGGTAATGGCTTACCAAGG
>F0OV55004H68UE
CGTGTCTCTAAGAGTTTGATCCTGGCTCAGGACGAACGCTGGCGGCGTGCTTAACACATGCAAGTCGAACGGTGAACCCGCTTCGGTGGGGGATCAGTGGCGAACGGGTGAGTAACACGTGGGCAACCTGCCCCCGGCTCTGGGATAACTCCAAGAAATTGGGGCTAATACCGAATATGACCGCTGGCCGCATGGTCTGGTGGTGGAAAGATTTATCGGCTGGGGATGGGCCCGCGGCCTATCAGCTTGTTGGTGGGGTAGTGGCCTACCAAGG
>F0OV55004IY95Y
CGTGTCTCTAAGAGTTTGATCCTGGCTCAGGATAAACGCTGGCGGCATGCCTAATACATGCAAGTCGAACGAGAACCACTTCGGTGGATTCTAGTGGCGAACGGGTGAGTAACACGTAAGAAACCTGCCCCAAAGACGAGGATAACCATGGGAAACTATGGCTAATACTGGATAGGATATCGGAACGCATGTTCTGATATTTAAAGACGCGAATGCGTCGCCATGGGATGGTCTTGCGCTGTATTAGCTAGTTGG
>F0OV55004I8C8Y
CGTGTCTCTAAGAGTTTGATCCTGGCTCAGGACGAACGCTGGCGGCGTGCCTAACACATGCAAGTCGAGCGGGGATACGTAAGGAGTAATCTGAGCGTATTCGAGCGGCGGACGGGTGAGTAACGCGTGAGCAACCTGTCCTTGTCTGGGGGATAAGAAGCCGAAAGGCTTTCTAATACCGCATGAGACCACGGCGTCACACGACGCAGGGGTCAAAGGAGCAATCCGGGCAAGGGTGGGCTCGCGTCTGATTAG
>F0OV55004IQSCS
CGTGTCTCTAAGAGTTTGATCCTGGCTCAGGATGAACGCTGGCGGCGTGCTTAACACATGCAAGTCGAGCGCGATGTTGTGGAAACTCCTACGGGAGGCAGC
>F0OV55004I3U53
CGTGTCTCTAAGAGTTTGATCCTGGCTCAGAACGAACGCTGGCGGCGTGTCTTAAGCATGCAAGTCGAGCGGCAAGGAAGTGCTTGCACTTCCCTAGAGCGGCGGACTGGTGAGTAACGCGTGGGTGATCTGCCCTTTGGTTGGGGATAGCCATTAGAAATAGTGGGTAATACCGAATACGTTCGCATGGTTACGATCATGCGAGGAAAGGCGCTACGGCGCCGCCGGAGGATGAGCCCGCGTCCCATTAG
>F0OV55004H5CKO
CGTGTCTCTAAGAGTTTGATCCTGGCTCAGGATGAACGCTGGCGGCGTGCCTAATACATGCAAGTCGAACGCACCATTTCGGTGGTGAGTGGCGAACGGGTGAGTAACACGTAGATAGCCTGCCCTTAAGACGAGGATAACCATTGGAAACGATGGCTAAGACTGGATAGGAATATTAGAGGCATCTCTGATATTTTAAAAGACCTAGCAATAGGTATGCTTAAGGAGGGGTCTGCGGCGCATTAGTTAGTTGGTGGGG
>F0OV55004H4J3T
CGTGTCTCTAAGAGTTTGATCCTGGCTCAGGACGAACGCTGGCGGCGTGCCTAATACATGCAAGTCGAGCGGACCGAAGGGAGCTTGCTCTTTTAGGTTAGCGGCGGACGGGTGAGTAACACGTGGGCAACCTGCCCTGCAGACTGGGATAACTTCGGGAAACCGGAGCTAATACCGGATAACACCGAAAACCGCATGGTTTTCGGTTGAAAGGCGGCTTTTAGCTGTCACTGCAGGATGGGCCCGCGGCGCATTAGCTAGTTGGTGGGGTAGCCGG
>F0OV55004ISMF4
CGTGTCTCTAAGAGTTTGATCCTGGCTCAGGATAAACGCTAGCGGCAGGCCTAATACATGCAAGTCAAGGGGCCCAGCAATGGGCACCGGCGGACGGGTGCGTAACACGTACACAACCTACCCTTAAGAGGGGGATAGCGGCGGGAAACTGCCGGTAATACCCCATGGCATTGCGAGATCGCATGACTTTGCAATTAAAGTTTCGATGCTTAAGGATGGGTGTACGTCTGATTAGCTAGTTGGTGGGGTAACGGCCCACCAAGGCTTCGA
>F0OV55004H6ES0
CGTGTCTCTAAGAGTTTGATCCTGGCTCAGAACGAACGCTGGCGGCATGCCTAACACATGCAAGTCGAACGGCTCTTCGGAGCAGTGGCGCACGGGTGAGTAACGCGTGGGAACCTACCCTGAGGTTCGGAATAACGGCTGGAAACGGCCGCTAATACCGGATGTGTCCTAAGGGGCAAAGGCTTGCCGCCTTGGGAGGGGCCCGCGTCCGATTAGCTAGTTGGTGAGGTAACGGCTCACCAAGGCGACGATCGGTAGCTGGTCTGAGAGG
>F0OV55004IJXXI
CGTGTCTCTAAGAGTTTGATCCTGGCTCAGGACGAACGCTGGCGGCGTGCTTAACACATGCAAGTCGAACGATGAAGTCTTTGCTTGCAAAGACGGATTAGTGGCGCACGGGTGAGTAATGTATAGCTAACCTGCCCTTTAGTGGGGGACAACAGTTGGAAACGACTGCTAATACCCCATACTCCTTTTTACTCTAAGGTAAATTGGGAAAGATTTATTGCTAAAGGATGGGGCTGTATCGTATCAGCTAGTTGGTGAGGTAATGG
>F0OV55004H49O5
CGTGTCTCTAAGAGTTTGATCCTGGCTCAGAACGAACGCTGGCGGCAGGCCTAACACATGCAAGTCGAGCGCTCCAGCAATGGAGAGCGGCAGACGGGTGAGTAACGCGTGGGAACCTACCCAGTGGTACGGAATAGCCCAGGGAAACTTGGGGTAATACCGTATACGCCCGAAAGGGGAAAGATTTATCGCCATTGGATGGGCCCGCGTCGGATTAGCTAGTTGGTGGGGTAATGGCCTACCAAGGCACCGATCGATAG
>F0OV55004IMS5E
CGTGTCTCTAAGAGTTTGATCCTGGCTCAGAACGAACGCTGGCGGCAGGCTTAACACATGCAAGTCGAGCGAGGACTTCGGTCCTAGCGGCGGACGGGTGAGTAACACGTGGGAACATGCCCAAAGGTACGGAATAGCCCTGGGAAACTGGGAGTAATACCGTATGTGCCCTTCGGGGGAAAGATTTATCGCCTTTGGATTGGCCCGCGTCTGATTAGGTAGTTGGTGGGGTAATGGCCTACCAAGCCGACGATCAGTAGCTGGTTTGAGAGG
>F0OV55004I89D2
CGTGTCTCTAAGAGTTTGATCCTGGCTCAGGATGAACGCTGGCGGCGTGCCTAATACATGCAAGTCGAACGGGATTCTCGTTTTCGGATGAGATGAGAGTGGCGCACGGGTGAGTAACACATGGCTGACCTGCCCTTCAGTGGAGGACAACCGGTGGAAACGCTGGCTAATACTCCATACGTTCGGGGGAATTAGAACCCCCTGAAGAAAGTGCTTAGCGCTGAAGGAGGGGGCTGTGGCCCATCAGCTAGTTGGTAGGG
>F0OV55004JEQV2
CGTGTCTCTAAGAGTTTGATCCTGGCTCAGGATGAACGCTGGCGGCGTGCCTAATACATGCAAGTCGAACGGGAACCTTGGATTCGTCTGAGGTGAGAGTGGCGCACGGGTGAGTAACACATGGCTGACCTGCCCTTCAGATGAGGACAACCGGCGGAAACGCTGGCTAATACTCGATACGTTCGGGGGAGTTAGAGACCCCTGAAGAAAGTGTTTAGCGCTGAAGGAGGGGGCTGTGGCCCATCAGCTAGTTGGTAAGG
>F0OV55004IBLGT
CGTGTCTCTAAGAGTTTGATCCTGGCTCAGGATGAACGCTAGCGGTGCGCCTAACACATGCAAGTCGAGCGATATAGCGGCGAACGGGTGAGTAACACGTTGGAACCTGCCTCGAACTCAGGGATAGCCATCCGAAAGGATGATTAATACCGGATAGTCCCGAAAGGGTAAAGATTTTTCGGTTCGAGAGGGGCCTGCGGCCTATCAGCTAGTTGGTAAGGTAATGGCTTACCAAGGCTATGACGGGTAACTGGTGTGAGAGCA
>F0OV55004IYRZ1
CGTGTCTCTAAGAGTTTGATCCTGGCTCAGGATGAACGCTGGCGGCGTGCTTAACACATGTAAGTCGAACGGTGAAGCCCGTCTTTGACGGGCGGATCAGTGGCGAACGGGTGAGTAACACGTAGGTGACCTGCCCCAAAGAGGAGAACAACCCTGCGAAAGCGGGGCTAATACTCCGTGTGATCGGCGATTCGTTTCGTCGATTAAGGCTCCGGCGCTTTGGGAGGGGCCTGCGGCCCATCAGCTAGTTGGTAGGGTAACGGCCTACCAAGGCTACGG
>F0OV55004IC4KO
CGTGTCTCTAAGAGTTTGATCCTGGCTCAGGACGAACGCTGGCGGCGTGCTTAACACATGCAAGTCGAACGGGGCATACAGATAGCTTGCTAGAAGTATGTTTAGTGGCGGACGGGTGAGTAACGCGTGAATACCTGTCCATCGGAGGGGGACAACGGCTGGAAACGGCCGCTAATACCGCGTAAGCCGAGAGGTGAAAGGTTGTTTTCGGACAGCCGCCGATGGGGAGGTTCGCGTCCTATCAGCTAGTTGGTGGGGTAAGGGCCTACCAAGGCG
>F0OV55004H3IHS
CGTGTCTCTAAGAGTTTGATCCTGGCTCAGATTGAACGCTAGCGGCATGCTTAACACATGCAAGTCGAACGGCAGCGGAGGAAAGCTTGCTTTCCTGCCGGCGAGTGGCGGACGGGTGAGTAATGCATGAGAATCTGCCCAGTAGCGGGGGACAACTTGGTGAAACTCAAGCTAATACCGCATAATCTCTACGGAGTAAAGGCTTCGGCCGCTGATGGATGAGCCCGCGTTGGATTAGCTAGTTGG
>F0OV55004JPGKN
CGTGTCTCTAAGAGTTTGATCCTGGCTCAGGATGAACGCTGGCGGCAGGCCTAACACATGCAAGTCGAACGCACTCTTCGGAGTGAGTGGCAGACGGGTGAGTAACGCGTGGGAACCTTCCCTATGGTACGGAATAGCTCCGGGAAACTGGAATTAATACCGTATAAGCCCTTCGGGGGAAAGATTTATCGCCATAGGATGGGCCCGCGTCGGATTAGCTAGTTGGTAGGGTAGTGGCCTACCAAGGCGACGATCCGTAGCT
>F0OV55004H2I7L
CGTGTCTCTAAGAGTTTGATCCTGGCTCAGGACGAACGCTGGCGGCGTGCCTAACACATGCAAGTCGAGCGGGGTAAATTGAGTGGTTTTCCACGAAATTTACCCAGCGGCGGACGGGTGAGTAACACGTAGGCAACCTACCCACCACACGGGGATAGCCCTGGGAAACCGGGGGTAATACCCGATACCTTTACTGGTCGCATGGCTGGTAAAGAAAGCGATTTAGCGGCGGTGGATGGGCCTGCGGCCCATCAGCTAGTTGGCGGGGTAACGGCCCACCAAGGCGACGACGGG
>F0OV55004JOBN5
CGTGTCTCTAAGAGTTTGATCCTGGCTCAGAGTGAACGCTGGCGGCGTGCTTAACACATGCAAGTCGAACGAGAACGGGACATAGCTTGCTATGTTTGTCAGCTAAGTGGCGGACGGGTGAGTAATGTATAGCTAATGTACCCCTTGGAGGGGGATAACAGTTGGAAACGGCTGCTAATACCCCATACTCCTTCTATCTTAATGGTAGTTGGGAAATGTTTTTTCGCCAAGGGATCGGGCTATATGGTATCAGTTAGTTGGTGAGG
>F0OV55004ITOJ1
CGTGTCTCTAAGAGTTTGATCCTGGCTCAGATTGAACGCTGGCGGCAGGCCTAACACATGCAAGTCGAGCGGCAGCACGGGGAGCTTGCTCCCTGGTGGCGAGCGGCGGACGGGTGAGTAATGCATAGGAATCTGCCCGGTAGTGGGGGATAACCTGGGGAAACCCAGGCTAATACCGCATACGTCCTACGGAAGAAAGCAGGGGACCTTCGGGCCTTGCGCTATCGGATGAGCCTATGTCGGATTAGCTGGTTGGTG
>F0OV55004IMFAI
CGTGTCTCTAAGAGTTTGATCCTGGCTCAGGACGAACGCTGGCGGCGTGCTTAACACATGCAAGTCAAGGAGAAAGAGGATCTTCGGAATCTCGAGTAAACTGGCGTAAGGGTGAGTAACACGTAGATAACCTGCCCTGGAGTGGGGGATAACATTGGGAAACCGGTGCTAATACCGCATGACATCCCACAGATGCATGTTTGTGGGATTAAAGATTTATTGCTTCAGGATGGATCTGCGTTCTATTAGTTAGTTGGG
>F0OV55004ILYYD
CGTGTCTCTAAGAGTTTGATCCTGGCTCAGAGTGAACGCTGGCGGCGTGCTTAACACATGCAAGTCGAACGAGAACGGAACATAGCTTGCTATGTTTGTCAGCTAAGTGGCGGACGGGTGAGTAATGTATAGCTAATGTGCCCCTTGGAGGGGGATAACAGTTGGAAACGACTGCTAATACCCCATATTCCTTCTATGTTAATCATAGTTGGGAAATGTTTTTTCGCCAAGGGATCGGGCTATATGGT
>F0OV55004JAHN2
CGTGTCTCTAAGAGTTTGATCCTGGCTCAGGATGAACGCTAGCGGTGCGCCTAACACATGCAAGTCGAGCGATATAGCGGCGAACGGGTGAGTAACACGTTGGAACCTGCCTCGAACTCAGGGATAGCCATCCGAAAGGATGATTAATACCGGATAGTCCCGAAAGGGTAAAGATTTTTCGGTTCGAGAGGGGCCTGCGGCCTATCAGCTAGTTGGTAAGGTAATGGCTTACCAAGGCTATGACGGGTAACTGGTGTGAGAGCA
>F0OV55004I4SUH
CGTGTCTCTAAGAGTTTGATCCTGGCTCAGAGTTAACGTTGGCGGCGTGCCTAACACATGCAAGTCGAACGCGTTCCGGGGGCAACTCCGGGATGAGTGGCGAACGGGTGAGTAACACGTGGGTAATCTTCCCTTAAGTGGGGAATAAGCTCTCGAAAGGGAGTCTAATACCGCATGACGTTCCGGGACATAAGTCCCGTAACCAAAGCCGCAAGGCGCTTGAAGATGAGCCTGCGTCCTATTAGCTAGTTGGTGGGGTAATGGCCTACCAAGG
>F0OV55004IWZSK
CGTGTCTCTAAGAGTTTGATCCTGGCTCAGGATGAACGCTGGCGGCGTGCCTAATACATGCAAGTCGAGCGCCACTTCGGTGGAGCGGCGGACGGCTGAGTAACACGTTGGTAGCTACCCCGTACTCAGGGATAACCATTGGAAACGATGGCTAATACCGGATAGTCTCGTAAGAGTAAAGCTTTTGCGGTACGGGAGGTGCCTGCGGCCTATCAGCTAGTTGGTAAGGTAACGGCTTACCGAGGCAATGACGGGTAACTGGT
>F0OV55004H5E4E
CGTGTCTCTAAGAGTTTGATCCTGGCTCAGATTGAACGCTGGCGGCATGCTTAACACATGCAAGTCGAACGGTAACAGGAGAGAGCTTGCTCTCTTGCTGACGAGTGGCGGACGGGTGAGTAATACATGGGAATCTGCCCTGAGGTGGGGGATAACCTGGGGAAACTCAGGCTAATACCGCATGATCTCTTCGGAGCAAAGTGGGGGACCTTCGGGCCTCACGCCTTGGGATGAGCCCATGT
>F0OV55004IGMST
CGTGTCTCTAAGAGTTTGATCCTGGCTCAGAACGAACGCTGGCGGCGTGCCTAATACATGCAAGTCGAGCGGACCGATGGGAGCTTGCTCCTTTAGGTTAGCGGCGGACGGGTGAGTAACACGTGGGCAACCTGCCCTGCAGACTGGGATAACTTCGGGAAACCGAAGCTAATACCGGATAGGATCCGAGACCGCATGGTTTTGGATGGAAAGATGGCTTTGGCTATTGCTTACAGATGGGCCCGCGGCGCATTAG
>F0OV55004IHJ5C
CGTGTCTCTAAGAGTTTGATCCTGGCTCAGGATGAACGCTAGCGGCGTGCCTAACACATGCAAGTCGAGCGCGATTAGTTGGAACGGAGACTTCGGTTGAAGGGAAGACTATGAAAGCGGCGGACGGGTGAGTAACGCGTGAGCAACCTGTCCTTGTCTGGGGGATAAGGAGCCGAAAGGCTCTCTAATACCGCATGAGACCACGAGATCACATGGTTTTGAGGTCAAAGGAGTAATCCGGACAGGGGTGGGCTCGCGT
>F0OV55004H762U
CGTGTCTCTAAGAGTTTGATCCTGGCTCAGAATGAACGCTGGCGGTAGGCTTAACACATGCAAGTCGGACGGAAACGATAGATTAGCTTGCTATTCTAGGCGTCGAGTGGCGGACGGGTGAGTAACGCGTGGGAATCTACCCTATAGTTGGGGACAACATATGGAAACGTATGCTAATACCGAATATGCTCTACGGAGTAAAGGAGCCCTCTTCTTGAAAGGTTTCGCTATAGGATGAGCCCGCGTAGGATTAGCTAGTTGGTAAGG
>F0OV55004IZE9G
CGTGTCTCTAAGAGTTTGATCCTGGCTCAGGACGAACGCTGGCGGCGTGCCTAATACATGCAAGTCGAGCGGACCGAAGGGAGCTTGCTCTTTTAGGTTAGCGGCGGACGGGTGAGTAACACGTGGGCAACCTGCCCTGCAGACTGGGATAACTTCGGGAAACCGGAGCTAATACCGGATAACACCGAAAACCGCATGGTTTTCGGTTGAAAGGTGGCTTCGGCTACCACTTACGGATGGGCCCGCGGCGCATTAGCTAGTTGGTGAGGTAACGGCTC
>F0OV55004IAE8V
CGTGTCTCTAAGAGTTTGATCCTGGCTCAGGATGAACGCTGGCGGCGTGCCTAACACATGCAAGTCGAGCGAGAAGCTACCTATGATCCTTCGGGTGAATAGACTAGTGGACAGCGGCGGACGGGTGAGTAACGCGTAAATAACCTGCCATACACACAAGGATAGCCATCGGAAACGGTGATTAATACTTGATGAGGCTACAGATTCGCATGAATCAGTAGTTAAAGAATTTTGGTGTATGATGG
>F0OV55004H8EJT
CGTGTCTCTAAGAGTTTGATCCTGGCTCAGGACGAACGCTGGCGGCGTGCCTAATACATGCAAGTCGAGCGGGGCTGTCTGCGTGAGGCCTTCGGGCGGATCGCAGGGAGCCCAGCGGCGAACGGGTGCGTAACACGTGGGCAACCTGCCCCGAGGACCGGGATAACTCCGGGAAACCGGAGCTAATACCGGATAGGACGGCGGACCGCATGGTCCGCCGTGGAAAGGCGGCGCGAGCTGCCACCTCGGGATGGGCCCCGCGGCCCATTTAGG
>F0OV55004IE9PC
CGTGTCTCTAAGAGTTTGATCCTGGCTCAGGATGAACGCTAGCGGCAGGCCTAACACATGCAAGTCGAGGGGTAGAGTTCTTCGGGACTTGAGACCGGCGCACGGGTGCGTAACGCGTATGCAATCTACCTTATACAGGGGAATAGCCCAGAGAAATTTGGATTAATGCCCCATAGTATTATTGAATGGCATCATTTAATAATTAAAGTTCCAACGGTATAAGATGAGCATGCGTCCCATTAGTTAGTTGGTAAGGTAACGG
>F0OV55004IFIQL
CGTGTCTCTAAGAGTTTGATCCTGGCTCAGAACGAACGCTGGCGGCAGGCTTAACACATGCAAGTCGAACGCCCCGCAAGGGGAGTGGCAGACGGGTGAGTAACGCGTGGGAATCTACCCAATTCTACGGAACAACAGTTGGAAACGACTGCTGATACCGTATACGCCCTACGGGGGAAAGATTTATCGGAATTGGATGAGCCCGCATTGGATTAGCTAGTTGGTGGGGTAAAGGCCTACCAAGGCGACGATCCATAGCT
>F0OV55004IZLO7
CGTGTCTCTAAGAGTTTGATCCTGGCTCAGGACGAACGCTGGCGGCGTGCCTAATACATGCAAGTCGAGCGGGGCTTGCTGCGTGAGGCCTTCGGGCGGATCGCAGGGAGCCCAGCGGCGAACGGGTGCGTAACACGTGGGCAACCTGCCCCGAGGACCGGGATAACTCCGGGAAACCGGAGCTAATACCGGATAGGACGGCGGACCGCATGGTCCGCCGTGGAAAGGCGGCGCAAGCTGCCACCTCGGGATGGGCCCGCGGCCCATTAG
>F0OV55004JAOYZ
CGTGTCTCTAAGAGTTTGATCCTGGCTCAGAGTGAACGCTGGCGGCGTGCCTAACACATGCAAGTCGAACGCGAAAGTCCCGCAAGGGATAAGTAGAGTGGCAGACGGGTGAGTAATGCATAGGTAATCTACCCTTGAGTGGGGGAGTAACTCCGGGAAACCGGTGCTAATCCCGCATGACTTCCTGATGCGCAGGCATTAGGATCAAAGGGGGGATCCTTCGGGACCTCCCGGCTTGAGGATGAGCCTATGTCCTATTAG
>F0OV55004IMWM4
CGTGTCTCTAAGAGTTTGATCCTGGCTCAGGACGAACGCTGGCGGCGTGGATAAGGCATGCAAGTCGAATGGGTTTAGACCCATGGCAAACGAGTTAGTAATACGTAGGTACATCCCTCTGACTCGGTCATAACTTGCCGAAAGGCAAGATAATTACCGATGGTCCCGCAAGGGTAAAGATTTTGGTGTAAATCAAAATCGGTGAGAGAGTGGCCTGCGCCCTATCAGCTTGTTGGTGAGGTAATAGCTTACCAAGGCTATGACGGG
>F0OV55004JY6Q4
CGTGTCTCTAAGAGTTTGATCCTGGCTCAGGACGAACGCTGGCGGCGTGCTTAACACATGCAAGTCTAGGGGAAAGTGGTCTTCGGATCGCAAGTATACTGGCGAACGGGTGAGTAACACGTAGGTAATCTACCTTCGAGATTGGGATAACGTCGAGAAATTGACGCTAATACCGAATGATGCCTCGGTAGTTAATATCGGGATGAAAGATGGGGATCTTCGGACCTATCGCTTGAAGATGAGCCTGCGTCTGATTAG
>F0OV55004ICJW3
CGTGTCTCTAAGAGTTTGATCCTGGCTCAGGACGAACGCTGGCGGCGTGGATTAGGCATGCAAGTCGAACGGTAGTACCCCTTCGGGGGTATGAGAGTGGCGAACGGGTGAGTAACGCGTAGGTGATCTACCTTCAGATGGGGGACAACCCAGGGAAACTTGGGCTAATACCGCATGTGGCTGTAAAGCTAAAGCCGGCCTCTATTTATAAGCTGGTGTCTGGAGATGAGCCTGCGTCTGATTAGCTAGTTGGTGGGGTAACGGCCTACCG
>F0OV55004JGUBK
CGTGTCTCTAAGAGTTTGATCCTGGCTCAGGATGAACGCTGGCGGCGTGCCTAACACATGCAAGTCGAGCGAGAAGCTACCTATGATCCTTCGGGAGATTAGACTAGTGGACAGCGGCGGACGGGTGAGTAACGCGTAAATAACCTGCCATACACACAAGGATAGCCATCGGAAACGGTGATTAATACTTGATGAGGCTACAGATCCGCATGAATCAGTAGTTAAAGAATTTTGGTGTATGATGG
>F0OV55004IISI6
CGTGTCTCTAAGAGTTTGATCCTGGCTCAGAATGAACGCTGGCGGCATGCCTAACACATGCAAGTCGAACGAAGGCTTCGGCCTTAGTGGCGCACGGGTGCGTAACGCGTGGGAATCTGCCCTCAGGTTCGGAATAACAGCGAGAAATTGCTGCTAATACCGGATGATATCGCGAGATCGAAGATTTATCGCCTGAGGATGAGCCCGCGTAGGATTAGCTAGTTGGTGTGGTAAAGGCGCACCAAGG
>F0OV55004I1R1F
CGTGTCTCTAAGAGTTTGATCCTGGCTCAGAACGAACGCTGGCGGCGTGTCTTAAGCATGCAAGTCGAGCGGCAAGGAAGTGCTTGCACTTCCCTAGAGCGGCGGACTGGTGAGTAACGCGTGGATGATCTGCCCTGGGGTTGGGGATAGCCATTAGAAATAGTGGGTAATACCGAATATCTTCGCATAACTACGGTTATGTGAGGAAAGGCGCTACGGCGCCGCCTTAGGATGAGTCCGCGTCCCATTAG
>F0OV55004H6X9I
CGTGTCTCTAAGAGTTTGATCCTGGCTCAGGACGAACGCTGGCGGCGTGCCTAATACATGCAAGTCGAGCGGACCGATGGGAGCTTGCTCCTTTAGGTTAGCGGCGGACGGGTGAGTAACACGTGGGCAACCTGCCCTGCAGACTGGGATAACTTCGGGAAACCGGAGCTAATACCGGATAACACCGAAAACCGCATGGTTTTCGGTTGAAAGGCGGCTTTTAGCTGTCACTGCAGGATGGGCCCGCGGCGCATTAGCTAGTTGGTGGGGTAACCGG
>F0OV55004H88LW
CGTGTCTCTAAGAGTTTGATCCTGGCTCAGAACGAACGCTGGCGGCAGGCTTAACACATGCAAGTCGAACGCGTGTAGCAATACACGAGTGGCGCACGGGTGAGTAACGCGTGGATATCTGCCTTCTGGTTCGGAATAACCCCGGGAAACTGGGGCTAATACCGAATGGTTCCTACGGGATAAAGATTTATCGCCAGAAGATGAGTCCGCGTCCGGTTAGCTAGTTGGTGAGGTAACGGCTCACCAAGGCGACGATCGGTAGCTGGT
>F0OV55004JEFPJ
CGTGTCTCTAAGAGTTTGATCCTGGCTCAGGACGAACGCTGGCGGCGTGCTTAACACATGCAAGTCGAACGGAAAGGCCCTTGCTTGCAGGGGTACTCGAGTGGCGAACGGGTGAGTAACACGTGGGTGATCTGCCTTGTACTTCGGGATAAGCCTGGGAAACTGGGTCTAATACCGGATAGGACCATGCTTTAGTGTGTGTGGTGGAAAGTTTTTTCGGTACAAGATGAGCCCGCGGCCTATCAGCTTGTTGGTAGGGTAAAGGCCTACCAAGGCG
>F0OV55004IDRFZ
CGTGTCTCTAAGAGTTTGATCCTGGCTCAGAACGAACGCTGGCGGCAGGCCTAACACATGCAAGTCGAACGCTCACCCTATCTTCGGATTGGGTCGAGAGTGGCGCACGGGTGAGTAACGCGTGGGAAACTGCCCTGGAGTGGGGGATAACCGCTGGAAACGGCGGCTAATACCGCATACGCCCTACGGGGAAAGATTTATCGCTCCAGGATGTGCCCGCGTCGGATTAGGTAGTTGGTGAGGTAACGGCTCACCAAGCCGACGATCCGTAG
>F0OV55004H37GH
CGTGTCTCTAAGAGTTTGATCCTGGCTCAGAGTGAACGCTGGCGGCGTGCTTAACACATGCAAGTCGAACGGTAACAAGAAGAGCTTGCTCTTTGCTGACGAGTGGCGCACGGGTGAGTAATATATAGTTAATGTGCCCCAAAGACCGGGATAGCCACTGGAAACGGTGATTAATACCGGATATACCTTCATATCATAAGTTATGAAGGGAAATGTCTTTTCGCTTTGGGATCAGACTATATCCCATCAGTTAG
>F0OV55004IPC69
CGTGTCTCTAAGAGTTTGATCCTGGCTCAGGATGAACGCTGGCGGCGTGCCTAACACATGCAAGTCGAACGAAGCACATATATCCGATCCTTCGGGTGACGACATCTGTGACTGAGTGGCGGACGGGTGGGTAACGCGTGGGTAACCTGCCCTGTACAGGGGGATAACAGTCAGAAATGACTGCTAATACCGCATAAGCGCACGATGGTAGCATTACCAGGTGTGAAAAACTCCGGTGGTACAGGATGGGCCCG
>F0OV55004IFINP
CGTGTCTCTAAGAGTTTGATCCTGGCTCAGGATGAACGCTGGCGGCGTGCTTAATACATGCAAGTCGAACGGACTGTTTTTCTTCGGATGAACAGTTAGTGGCGTCCGGGTGAGTAACACGTGGGTGACCTGCCCCGAAGTGGGGAATAACTACCCGAAAGGGTTGCTAATTCCGCATGTGCTCGGAGATTCATTTTTCCGAGTAAAGTCGCAAGGCGCTTTGGGAGGGGCCCGCGGCCGATTAGCTAGTTGGTGGGGTAATGGCCTACCAAGGCGAAGA
>F0OV55004INQ2O
CGTGTCTCTAAGAGTTTGATCCTGGCTCAGGACGAACGCTGGCGGCGTGCCTAACACATGCAAGTCTACTCAGCAATGGGTGGCGAACGGGTGAGTAACGCGTAGACAATCTGCCCTTTAATCACGAATAACCTAGTGAAAACTGGACTAACACGGGATGTGGTCGCGATATGGCATCATATGCGATCAAAGACGTAGTCGTTAAAGGAGGAGTCTGCGTAACATTAGCTTAGTTGGTAGAACGGTACGTCCAGCCG
>F0OV55004ILLO2
CGTGTCTCTAAGAGTTTGATCCTGGCTCAGGATGAACGCTGGCGGCGTGCTTAACACATGCAAGTCGAGCGCGATGTTGTGGAAACTCCTACGGGAGGCAGC
>F0OV55004H40WP
CGTGTCTCTAAGAGTTTGATCCTGGCTCAGGACGAACGCTGGCGGCGTGCCTAATACATGCAAGTCGAGCGGACCGAATGGAAGCTTGCTTTCATTCGGTTAGCGGCGGACGGGTGAGTAACACGTGGGACCAC
>F0OV55004H7S0O
CGTGTCTCTAAGAGTTTGATCCTGGCTCAGGACGAACGCTGGCGGCGTGCCTAATGCATGCAAGTCGAACGAGAATATGTTGAAGTACTTGTACGAATATATATGACAGTGGCGAACGGGTGAGTAACGCGTGAACAACCAACCCTTCACAGGAGGACAACATCTGGAAACGGATGCTAATACCGCATATGCTCACAGTACCGCATGGTACAGTGAGGAAAACTCCGGTGGTGAAGGACGGGTTCGCGTTCCA
>F0OV55004IQJAN
CGTGTCTCTAAGAGTTTGATCCTGGCTCAGATTGAACGCTGGCGGAATGCTCTACACATGCAAGTCGGGCGGCAGCATGGACTTCGGTCTGATGGCGAGCGGCGAACGGGTGAGTAATGCATCGGAACGTACCCAGTCGTGGGGGATAACTACGCGAGAGCGTAGCTAATACCGCATACGTCCTACGGGAGAAAGCAGGGGATCGCAAGACCTTGCGCGATTGGAGCGGCCGATGTCTGATTAG
>F0OV55004IYG8R
CGTGTCTCTAAGAGTTTGATCCTGGCTCAGATTGAACGCTGGCGGCAGGCCTAACACATGCAAGTCGAGCGGAAACGATGGAGCTTGCTCCAGGCGTCGAGCGGCGGACGGGTGAGTAATGCATAGGAATCTGCCCGGTAGTGGGGGATAACCTGGGGAAACCCAGGCTAATACCGCATACGTCCTACGGGAGAAAGCAGGGGATCTTCGGACCTTGCGCTATCGGATGAGCCTATGTCGGATTAGCTTGTTGGTG
>F0OV55004IH5NQ
CGTGTCTCTAAGAGTTTGATCCTGGCTCAGGACGAACGCTGGCGGCGTGCCTAATACATGCAAGTCGAGCGGACCGAAGGGAGCTTGCTCCTTTAGGTTAGCGGCGGACGGGTGAGTAACACGTGAATAATCTGTCCTCAAGTCTGGGATAACCTGGCGAAAGTCGGGCTAATCCGAGGTAAGCTGAGAGCGTGGCATCACACAATCAGAAAAGGTGGCTTTGCCATCGTTTGAGGAGGAGTTCGCGGTAGATTAG
>F0OV55004I8H79
CGTGTCTCTAAGAGTTTGATCCTGGCTCAGAACTAACGCTAGCGGCGTGCCTAACACATGCAAGTCGTACGAGAAAGCCCGCTTCGGCGAGTGAGTACAGTGGCGCACGGGTGAGTAACGCGTGGATAATCTGCCCTTCGGACAGGAATAACCCACCGAAAGGTGGGCTAATACCGGATAATGCTAATATGCTTCGGTTGTTTAGCCAAAGGTGGCCTCTCTATAGAAGCTATCGCTGAGGGATGAGTTCGCGTACCA
>F0OV55004JDGJF
CGTGTCTCTAAGAGTTTGATCCTGGCTCAGGATTAACGCTGGCGGCGTGCCTTATGCATGCAAGTCGAACGGTCTTGATTTATCAAGATAGTGGCAAACGGGTGAGTAACGCGTAAGTAACCTACCCTCAAGTAAGGGATAGCTCTGAGAAATTAGAGGTAATACCTTATGTGGCGGTGCCGGTAATGCGGCATCATTAAAGCCTTCGGGCGCTTGAGGAGGGGCTTGCGTCCGATTAGCTAGTTGGTGGGGTAATGGCTC
>F0OV55004H4PY0
CGTGTCTCTAAGAGTTTGATCCTGGCTCAGAACTAACGCTGTCGGTATGCATAATACATGCAAGTCTACGAGAAACCCGAGCTTGCTTGGGGAGTAAAGTGGCGCACGGGTGAGTAACACGTGAGTAACCTACCCTTAAATCAGGAATAACATCTCGAAAGAGGTGCTAATGCCGGATATGACCACGATACCACATGGTGTTGGGGTAAAAGATGGCCTCTGCTTGCACGCTGTCGTTTAAGGATGGGCTCGCGG
>F0OV55004IM02C
CGTGTCTCTAAGAGTTTGATCCTGGCTCAGGACGAACGCTGGCGGCGTGCCTAATACATGCAAGTCGAGCGGACCGAAGGGAGCCTGCTCCTTTAGGTTAGCGGCGGACGGGTGAGTAACACGTGGGCAACCTGCCCTGCAGACTGGGATAACTTCGGGAAACCGGAGCTAATACCGGATAACACCGAAAACCGCATGGTTTTCGGTTGAAAGGCGACTTTTAGCTGTCACTGCAGGATGGGCCCGCGGCGCATTAGCTAGTTGGTGAGGTAACGG
>F0OV55004IAR86
CGTGTCTCTAAGAGTTTGATCCTGGCTCAGATTGAACGCTAGCGGCATGCTTAACACATGCAAGTCGAATGGCAGCGGAGGAAAGCTTGCTTTCCTGCCGGCGAGTGGCGGACGGGTGAGTAATGCATGAGAATCTGCCCAGTAGCGGGGGACAACTTGGTGAAAACCAAGCTAATACCGCATACGCCCTACGGGGGAAAGGCTTCGGCCACTATTGGATGAGCTCATGTCGGATTAGCTAGTTGGTAAGGG
>F0OV55004JFO5P
CGTGTCTCTAAGAGTTTGATCCTGGCTCAGATTGAACGCTGGCGGCAGGCCTAACACATGCAAGTCGAGCGGCAGCACGGGGAGCTTGTTCCCTGGTGGCGAGCGGCGGACGGGTGAGTAATGCATAGGAATCTGCCCGGTAGTGGGGGATAACCTGGGGAAACCCAGGCTAATACCGCATACGTCCTACGGGAGAAAGCAGGGGACCTTCGGGCCTTGCGCTATCGGATGAGCCTATGTCGGATTAGCTGGTTGGTGAGG
>F0OV55004I34QJ
CGTGTCTCTAAGAGTTTGATCCTGGCTCAGAATGAACGCTGGCGGCGTGCCTAACACATGCAAGTCGAACGAGAAATTTCCTGCTTGCAGGAGAGAGTAAAGTGGCGCACGGGTGAGTAACGCGTGGGTAACCTACCCTTGAATCGGGGATAACCTTGCGAAAGCGTTGTTAATACCGGATATTGTCCCAAGGACTATGGTCTTTGTGATGAAAGGTGACCTCTTCATGAAAGTTGCCGTTTAAGGATGGGCCCGCGTACCATTAGCTTG
>F0OV55004JEZWH
CGTGTCTCTAAGAGTTTGATCCTGGCTCAGGATAAACGCTGGCGGTGTGCTTTATGCATGCAAGTCGAACGAACTATTTCGGTAGTTAGTGGCAAACGGGTGAGTAACACGTAAGCAACCTGTCCTCAAGTGGGGAATAACTCTGAGAAATCGGAGCTAATACCGCATGTGAATCATCATCGCAAGGAGATGATTTAAAGCCTTCGGGCGCTTAAGGAGGGGCTTGCGCACGATTAGCTTGTTGGTGGGGTAACGGCCT
>F0OV55004I2TZ8
CGTGTCTCTAAGAGTTTGATCCTGGCTCAGATTGAACGCTGGCGGCATGCTTTACACATGCAAGTCGAACGGGGTGGGGGCAACCTCCATTCAGTGGCGAACGGGTGAGTAATGCATCGGAACGTACCCCGTAGTGGGGGATAACGCCGCGAAAGCGGCGCTAATACCGCATATGCTCTACGGAGGAAAGTGGGGGACCTGCAAGGGCCTCACGCTATGGGAGCGGCCGATGTCCGATTAGCTAGTTGGTGGGGTAATGGCCC
>F0OV55004I0DXL
CGTGTCTCTAAGAGTTTGATCCTGGCTCAGATTGAACGCTGGCGGCAGGCCTAACACATGCAAGTCGAGCGGAAACGATGGGAGCTTGCTCCCAGGCGTCGAGCGGCGGACGGGTGAGTAACGCGTAGGAATCTACCTGGTAGCGGGGGATAGCCCGGGGAAACTCGGATTAATATCCCATGGTATCAAGAAGTGGCATCGCTTTTTGATTAAAGTTTCGGCGGTAAAAGATGAGTATGCGTTCTATTAGCTAGATGGTAAGGTAACGG
>F0OV55004I470S
CGTGTCTCTAAGAGTTTGATCCTGGCTCAGGACGAACGCTGGCGGCGTGCCTAACACATGCAAGTCAAAGGAAAGCGACTTCGGTCGTAAGTACTTGGCGCAAGGGTGAGTAAGGTATAGGTAATCTGCCCTTTGGACTGGGATAACTCCGAGAAATCGGTGACAATACCAGATGATGCAGCGGGACCGCATGGTCATGTTGTTAAAGATTTATCGCCAAAGGATGAGCCTATATTCCATCAGGTAGTTGGTAGGGTAACGG
>F0OV55004IBN7P
CGTGTCTCTAAGAGTTTGATCCTGGCTCAGGACGAACGCTGGCGGCGTGCTTAACACATGCAAGTTGAACGGGCGATATTGGAAGCTTGCTGAAGATATCGTTAGTAGCGGACGGGTGAGTAATGCATGAGGACCTGCCTTCCGGAGGGGGACAACAGTTGGAAACGGCTGCTAATACCCCGTAAGCCGAGAGGTGAAAGGTATGGAGACATACCGCCGGGAGAGGGACTCATGTCCTATCAGCTAGTTGGTGAGGTAACGG
>F0OV55004JKBBB
CGTGTCTCTAAGAGTTTGATCCTGGCTCAGGACGAACGCTGGCGGCGTGCCTAATACATGCAAGTCGAGCGGACCGAAGGGAGCTTGCTCCTTTAGGTTAGCGGCGGACGGGTGAGTAACACGTGGGCAACCTGCCCTGCAGACTGGGATAACTTCGGGAAACCGGAGCTAATACCGGATAACACCGAAAACCGCATGGTTTTCGGTTGAAAGGCGGCATTAGCTGTCACTGCAGGATGGGCCCGCGGCGCATTAGCTAGTTGGTGAGG
>F0OV55004JIC51
CGTGTCTCTAAGAGTTTGATCCTGGCTCAGGATGAACGCTAGCGACAGGCCTAACACATGCAAGTCAAACGGGATTTATCCTTCGGGGTAATGAGAGTGGCGCACGGGTGAGTAACGCGTATGCAACCTACCTGTAGCTGGGGAATAGCTCCCTGAAAGGGGAATTAACACCGCATAAGACCACACTTTCGCATGGAAGAGTGGTAAAATATTTATAGGTTACAGATGGGCATGCGTGACATCAGTTTGTTGGTGAGGG
>F0OV55004JGPUS
CGTGTCTCTAAGAGTTTGATCCTGGCTCAGATTGAACGCTGGCGGCGTGCCTAACACATGCAAGTCGAGCGAGAAGCTACCTATGATCCTTCGGGAGATTAGACTAGTGGACAGCGGCGGACGGGTGAGTAACGCGTAAATAACCTGCCATACACACAAGGATAGCCATCGGAAACGGTGATTAATACTTGATGAGGCTACAGATTCGCATGAATCAGTAGTTAAAGAATTTTGGTGTATGATGG
>F0OV55004H712J
CGTGTCTCTAAGAGTTTGATCCTGGCTCAGGACAAACGCTGGCGGCGTGCCTAACACATGCAAGTCTCACGGGAAAGTCTCCTTCGGGAGACAAGTACAGTGGCGAACGGGTGAGTAACGCGTGGGAATCTACCCAGTAGTGGGGGATAACCCTTCGAAAGGAGGGCTAATACCGCATAAGTCCTACGGGGTAAAGATGGCCTCTTTACAATGCTATCGCTTCTGGATGAGCCCGCGTCCTATTAGCTAGTTGGTGAGGTAATGGCTTACCAAGG
>F0OV55004JA6P0
CGTGTCTCTAAGAGTTTGATCCTGGCTCAGGACGAACGCTGGCGGCGTGCCTAATACATGCAAGTCGAGCGGACCGAAGGGAGCTTGCTCCTTTAGGTTAGCGGCGGACGGGTGAGTAACACGTGGGCAACCTGCCCTGCAGACTGGGATAACTTCGGGAAACCGGAGCTAATACCGGATAACACCGAAAACCGCATGGTTTTCGGTTGAAAGGCGACTTTTAGCTGTCACTGCAGGATGGGCCCGCGGCGCATTAGCTAGTTGGTGAGGTAACGG
>F0OV55004IET6E
CGTGTCTCTAAGAGTTTGATCCTGGCTCAGAACGAACGCTGGCGGCATGCCTAACACATGCAAGTCGAACGAGACCTTCGGGTCTAGTGGCGCACGGGTGCGTAACACGTGGGGATCTGCCCTTTGCTTCGGAATAACAGTTAGAAATGACTGCTAATACCGGATAATGTCGCAAGACCAAAGATTTATCGGCAAAGGATGAACCCGCGTAGGATTAGCTAGTTGGTGGGGTAAAGGCTCACCAAGGCGACGATCCTTAG
>F0OV55004I4B9B
CGTGTCTCTAAGAGTTTGATCCTGGCTCAGGATGAACGCTGGCGGCGTGCTTAACACATGCAAGTCGAACGATTAAGACCCTCTTCGAAGGGTGCATAAAGTGGCGAACGGGTGAGTAACACGTGGGGAACCTGCCCCTCTCTCTGGGACAACTCCGGGAAACCGGAGCTAATACCGGATATTCCGATCGGATCGCATGGTCTGATCGGGAAAGCTCCGGCGGTGAGGGATGGCCCCGCGGCCCATTAGCTTGTTGGTGAGGTAACGGCT
>F0OV55004IAYGP
CGTGTCTCTAAGAGTTTGATCCTGGCTCAGGACGAACGCTGGCGGCGTGGATTAGGCATGCAAGTCGAACGGTAGTACCCCTTCGGGGGTATGAGAGTGGCGAACGGGTGAGTAACGCGTAGGTGATCTACCTTCAGATGGGGGACAACCCAGGGAAACTTGGGCTAATACCGCATGTGGCTGTAAAGCTAAAGCCGGCCTCTATTTATAAGCTGGTGTCTGGAGATGAGCCTGCGTCTGATTAGCTAGTTGGTGGGTAACGGCCTACCG
>F0OV55004H78P0
CGTGTCTCTAAGAGTTTGATCCTGGCTCAGGACGAACGCTGGCGGCGTGCCTAATACATGCAAGTCGAGCGGACCGAAGGGAGCTTGCTCCTTTAGGTTAGCGGCGGACGGGTGAGTAACACGTGGGCAACCTGCCCTGCAGACTGGGATAACTTCGGGAAACCGGAGCTAATACCGGATAACACCGAAAACCGCATGGTTTTCGGTTGAAAGGCGGCATTAGCTGTCACTGCAGGATGGGCCCGCGGCGCATTAGCTAGTTGGTGAGG
>F0OV55004ITF8M
CGTGTCTCTAAGAGTTTGATCCTGGCTCAGGATGAACGCTAGCGACAGGCCTAACACATGCAAGTCGAGGGGCAGCATAAAGGTAGCAATACTTTGGTGGCGACCGGCGCACGGGTGAGTAACACGTATGCAACCTACCTGTAAGCGGGGAATAACCCGGAGAAATCCGGACTAATACCGCATAATACTGTCTTACCACATGGTATAACAGTTAAACATTTATGGTTTACAGATGGGCATGCGTATGATTAGCTAGTTGG
>F0OV55004IWX0F
CGTGTCTCTAAGAGTTTGATCCTGGCTCAGGATAAACGCTGGCGGTGTGCTTTATGCATGCAAGTCGAACGAACTATTTCGGTAGTTAGTGGCAAACGGGTGAGTAACACGTAAGCAACCTGTCCTCAAGTGGGGAATAACTCTGAGAAATCGGAGCTAATACCGCATGTGAATCATCATCGCAAGGAGATGATTTAAAGCCTTCGGGCGCTTAAGGAGGGGCTTGCGCACGATTAGCTTGTTGGTGGGGTAACGGCCT
>F0OV55004JD66I
CGTGTCTCTAAGAGTTTGATCCTGGCTCAGGACGAACGCTGGCGGCGTGCCTAATACATGCAAGTCGAGCGGGGCTTTCTGCGTGAGGCCTTCGGGCGGATCGCAGGGGGCCCAGCGGCGAACGGGTGCGTAACACGTGGGCAACCTGCCCCGAGGACCGGGATAACTCCGGGAAACCGGAGCTAATACCGGATAGGACGGCGGGCCGCATGGTCCGCCGTGGAGAGGCGGCGCAAGCTGCCACCTCGGGATGGGCCCGCGGCCCATTAG
>F0OV55004JEZ8V
CGTGTCTCTAAGAGTTTGATCCTGGCTCAGGATGAACGCTAGCGACAGGCCTAACACATGCAAGTCGAACGGGATTTATCCTTCGGGGTAATGAGAGTGGCGCACGGGTGAGTAACGCGTATGCAACCTACCTGTAACTGGGGAATAGCTCCCTGAAAGGGGAATTAACACCGCATAAGACCACACTTTCGCATGGAAGAGTGGTAAAATATTTATAGGTTACAGATGGGCATGCGTGACATTAGTTTGTTGGTGAGGTAACGG
>F0OV55004IAP5G
CGTGTCTCTAAGAGTTTGATCCTGGCTCAGGATGAACGCTAGCGGTGCGCCTAACACATGCAAGTCGAGCGATATAGCGGCGAACGGGTGAGTAACACGTTGGAACCTGCCTCGAACTCAGGGATAGCCATCCGAAAGGATGATTAATACCGGATAGTCCCGAAAGGGTAAAGATTTTTCGGTTCGAGAGGGGCCTGCGGCCTATCAGCTAGTTGGTAAGGTAATGGCTTACCAAGGCTATGACGGGTAACTGGTGTGAGAGCA
>F0OV55004H6YZZ
CGTGTCTCTAAGAGTTTGATCCTGGCTCAGGATGAACGCTGGCGGCGTGCCTAATGCATGCAAGCCGAACGGCCTGATTTATCAGGCAGTGGCAGACGGGTGAGTAACGCGTAAGAACTTACCCTAAAGTGGGGGACAACCTCGAGAAATCGGGGCTAATACCGCATACGCTCCGCAAGGAGGAAAGCTTCGGCGCTTTAGGATGGGCTTGCGCCCGATTAGCTAGTTGGTGAGGTAATGGCCCACCAAGGCTCAGATCGG
>F0OV55004IFZ05
CGTGTCTCTAAGAGTTTGATCCTGGCTCAGATTGAACGCTGGCGGCATGCTTTACACATGCAAGTCGAACGGTAACAGGCCTTCGGGCGCTGACGAGTGGCGAACGGGTGAGTAATGCATCGGAACGTGCCCAGTCGTGGGGGATAACGCAGCGAAAGCTGTGCTAATACCGCATACGATCTGCGGATGAAAGCGGGGGACCTTCGGGCCTCGCGCGATTGGAGCGGCCGATGTCAGATTAGGTAGTTGGG
>F0OV55004I5H34
CGTGTCTCTAAGAGTTTGATCCTGGCTCAGGATGAACGCTAGCGGCGCGCTTAATGCATGCAAGTCGAGCGATGAGGCTCCTTCGGGGGCTATCAGCGGCAGACGGGTGAGTAACACGTGGGCAACCTGCCCTGCAGACTGGGATAACTTCGGGAAACCGGAGCTAATACCGGATAACACCGAAAACTGCATGGTTTTCGGTTGAAAGGCGGCATTAGCTGTCACTGCAGGGTGGGCCCGCGGCGCATTAG
>F0OV55004I7VF3
CGTGTCTCTAAGAGTTTGATCCTGGCTCAGATTGAACGCTGGCGGCAGGCCTAACACATGCAAGTCGAGCGGAAACGATGGAGCTTGCTCCAGGCGTCGAGCGGCGGACGGGTGAGTAATGCATAGGAATCTGCCCGGTAGTGGGGGATAACCTGGGGAAACCCAGGCTAATACCGCATACGTCCTACGGGAGAAAGCAGGGGATCTTCGGACCTTGCGCTATCGGATGAGCCTATGTCGGATTAGCTTGTTGGTG
>F0OV55004IF6RD
CGTGTCTCTAAGAGTTTGATCCTGGCTCAGGACGAACGCTGGCGGCGTGCTTAACACATGCAAGTCGAACGAGGCCGGGGTGCTTGCACCCCGAGTCGAGTGGCGAACGGGTGCGTAACACGTGACCAACCTGTCCTAGGGTGAGGGACAACCTGGGGAAACCCGGGCTAATACCGCATGATGTCCAGACCTCGCATGGGGACTGGATCAAAGAGGGCCTCTGCTTGCAAGCTCTCGCCAAAGGAGGGGTCGCGGCGTATCAG
>F0OV55004IU0M5
CGTGTCTCTAAGAGTTTGATCCTGGCTCAGATTGAACGCTGGCGGCAGGCTTAACACATGCAAGTCGAGCGGTAACAGGTCCTTCGGGATGCTGACGAGCGGCGGACGGGTGAGTAATGCTTAGGAATCTGCCTGGTAGTGGGGGATAGCCCGGGGAAACCCGGATTAATACCGCGTACGCCCTTCGGGGGAAAGCAGGGGATCTTCGGACCTTGCGCTATCAGATGAGCCTAAGCCGGATTAGCTAGTTGGTAGGGTAAAAGGCCTACCAAGGCG
>F0OV55004ISIFD
CGTGTCTCTAAGAGTTTGATCCTGGCTCAGAACGAACGCTGGCGGCAGGCTTAACACATGCAAGTCGAACGAAGCCTTCGGGCTTAGTGGCGGACGGGTGAGTAACGCGTGGGAACGTGCCCTTAGGTACGGAACAACAGCTGGAAACGGCTGCTAATACCGTATGATGCCCCTCTTTAGTGATATTGGGGGGCCAAAGATTTATCGCCTTTGGAGCGGCCCGCGTAAGATTAGGTAGTTGGTAGGGTAATGGCCTACCAAGCCTACGATCTTTAG
>F0OV55004IMLHM
CGTGTCTCTAAGAGTTTGATCCTGGCTCAGGACGAACGCTGGCGGCGTGCCTAACACATGCAAGTCGAGCGGGGTAAATTGAGTGGTTTTCCACGAGATTTACCCAGCGGCGGACGGGTGAGTAACACGTAGGCAACCTACCCACCACACGGGGATAGCCCTGGGAAACCGGGGGTAATACCCGATACCTTTACTGGTCGCATGGTTGGTAAAGAAAGCGATTTAGCGGTGGTGGATGGGCCTGCGGCCCATCAGCTAGTTGGCGGGGTAACGGCCCACCAAGGCGACGACGGG
>F0OV55004IG4XB
CGTGTCTCTAAGAGTTTGATCCTGGCTCAGGACGAACGCTGGCGGCGTGCCTAAGACATGCAAGTCGAGCGGGGGGATTGGGGGTTTTCCCTGGTCTCCTGAGCGGGCGGACGGGTGAGTAACACGTGGGTAACCTGCCCGGCAGTGGGGGATAACCCTGGGAAACTGGGGCTAATACCGCATACGGTCCGAGCCTCGCATGGGGCTTGGAAGAAAGGCCGTCCGATGGGGCGGTCGCTGCCGGAGGGGCCCGCGGCCCATCAGGTAGTTGGTGGGGTAACGGCCCACCAAGCCG
>F0OV55004JBTZ0
CGTGTCTCTAAGAGTTTGATCCTGGCTCAGGATGAACGCTAGCGGCAGGCCTAACACATGCAAGTCGAGGGGCAGCGGGGATAAGCTTGCTTATCCGCCGGCGACCGGCGCACGGGTGCGGAGCGCGTATGGAACCTGCCCCTGTCAGGGGAATAGCCCAGGGAAACTTGGATTAATGCCCCATGGTACCGCGATATCGCATGATATTGTGGTTAAAGATTTATCGGACAGGGATGGCCATGCGTACCATTAG
>F0OV55004IPMLO
CGTGTCTCTAAGAGTTTGATCCTGGCTCAGAACGAACGCTGGCGGCAGGCTTAACACATGCAAGTCGAACGCACCTTCGGGTGAGTGGCAGACGGGTGAGTAACGCGTGGGAATCTACCCAGCTCTACGGAACAACCCAGGGAAACTTGGGCTAATACCGTATACGTCCTCCGGGAGAAAGATTTATCGGAGTTGGATGAGCCCGCGTTGGATTAGCTAGTTGGTGGGGTAATGGCCTACCAAGGCGACGATCCATAGCT
>F0OV55004H6R8R
CGTGTCTCTAAGAGTTTGATCCTGGCTCAGGACGAACGCTGGCGGCGTGCCTAACACATGCAAGTCAAGGAGAAAGACTGGTTTCGGCCGGTCAAGTAAACTGGCGGACGGGTGAGTAACGCGTAGGCGACCTGCCCTTGTGTTTGGAATAACCCCGAGAAATTGGGGCTAATACCGAATGACGCATTGAGTATGCATGTACTTGATGTTAAAGGTGCTGCAAGGTACCGCACAGGGATGGGCCTGCGTTCCATTAGTTAGATGGG
>F0OV55004JNF7H
CGTGTCTCTAAGAGTTTGATCCTGGCTCAGGATGAACGTTGGCGGCGTGCCTAATACATGCAAGTCGAACGAAGAGCTTAGAGTAGCAATACTCTGATACCTCTTAGTGGCGAACGGGTGAGTAACGCGTTGGTGACCTACCCCAAAGATAGGGATAACAGTTCGAAAGGACTGCTAATACCTAATGTTATCATTTGGCTTAGATGCCTTTTGATTAGAGGAGCTTGCTCCACTTTGGGAGGGGCCTGCGTCCCATCAG
>F0OV55004IZZLA
CGTGTCTCTAAGAGTTTGATCCTGGCTCAGATTGAACGCTGGCGGCAGGCTTGACACATGCAAGTCGAGCGGTAACAGGTCCTTCGGGATGCTGACGAGCGGCGGACGGGTGAGTAATGCTTAGGAATCTGCCTGGTAGTGGGGGATAGCCCGGGGGAAACCCGGATTAATACCGCGTACGCCCTTCGGGGGAAAGCAGGGGATCTTCGGACCTTGCGCTATCAGATGAGCCTAAGCCGGATTAGCTAGTTGGTAGGGTAAAAGGCCTACCAAGGG
>F0OV55004IM3UT
CGTGTCTCTAAGAGTTTGATCCTGGCTCAGGATGAACGCTAGCGGTGCGCCTAACACATGCAAGTCGAGCGATATAGCGGCGAACGGGTGAGTAACACGTTGGAACCTGCCTCGAACTCAGGGATAGCCATCCGAAAGGATGATTAATACCGGATAGTCCCGAAAGGGTAAAGATTTTTCGGTTCGAGAGGGGCCTGCGGCCTATCAGCTAGTTGGTAAGGTAATGGCTTACCAAGGCTATGACGGGTAACTGGTGTGAGAGCA
>F0OV55004JN26I
CGTGTCTCTAAGAGTTTGATCCTGGCTCAGGACGAACGCTGGCGGCGTGCCTAATACATGCAAGTCGAGCGGCCGGAAGG
>F0OV55004I3LTF
CGTGTCTCTAAGAGTTTGATCCTGGCTCAGAACGAACGCTGGCGGCGTGCCTTAACACATGCAAGTTGAACGTAGGGACGTAGTCCTTGGAATCG
>F0OV55004H6X67
CGTGTCTCTAAGAGTTTGATCCTGGCTCAGGGCGAACGCTGGCGGCGTGCCTAACACATGCAAGTCGAGCGGGGGTGGCTTAAGTAGGTTACTACGAAGGCTGCCCTAGCGGCGGACGGGTGAGTAACGCGTGAGCAACCAACCTTGTACTGGGGGATAACAGCTGGAAACAGCTGCTAATACCGCATAAGACTACGGCACCGCATGGTGCTGTAGTAAAAGGCGCCTTAAGGCGTCGGTACAAGACGGGCTCGCGTCCCATTAG
>F0OV55004ITTW4
CGTGTCTCTAAGAGTTTGATCCTGGCTCAGGATGAACGCTAGCGGCAGGCCTAACACATGCAAGTCGAGGGGTAACGATGGCTTCGGCCAGGCGACGACCGGCGCACGGGTGAGTAACGCGTTTGTAACCTACCTCTAACTGGAGAATAGCCCGAAGAAATTCGGATTAGTACTCCATATGGCTATGATTTGGCATCTTTTTATAGTCAAAGCTCCGGCGGTTAGAGATGGGCATGCGTGACATTAGTTAGTTGGTGAGG
>F0OV55004I2SVO
CGTGTCTCTAAGAGTTTGATCCTGGCTCAGGACGAACGCTGGCGGCGTGCCTAATACATGCAAGTCGAGCGGACCGAATGGAAGCTTGCTTTCATTCGGTTAGCGGCGGACGGGTGAGTAACACGTGGGTAACCTGCCCGTAAGACCGGGATAACTCCGGGAAACCGGAGCTAATACCGGATAACACCGAAGACCGCATGGTCTTCGGTTGAAAGGTGGCTTCGGCTACCACTTGCGGATGGGCCCGCGGCGCATTAGCTAGTTGGTGAGGTAACGGCT
>F0OV55004IMY7P
CGTGTCTCTAAGAGTTTGATCCTGGCTCAGGGTGAACGCTGGCGGCGTGCTTGACACATGCAAGTCGAACGGTATGTGGCAACACATAGAGTGGCGAACGGGTGAGTAACACGTGGGAACGTACCTTCTGCAGGGGGATAACTGACCGAAAGGACAGCTAATACCGCATAAGACCGAGAGGAGAAAGGTGCAACAGCATCGGCAGAGGAGCGGCCCGCGGACCATCAGCTAGTTGGTGGGGTAAGAGCCTACCAAGG
>F0OV55004H43HZ
CGTGTCTCTAAGAGTTTGATCCTGGCTCAGGACGAACGCTGGCGGCGTGCTTAACACATGCAAGTCGAACGAGGCCACTCTTTCGGGAGTGAGTCGAGTGGCGGACGGGTGAGTAACACGTGAGCAATCTATCCGTGTGCGGGGGATAACCCGGGGAAACCCGGGCTAATACCGCATGGACAAGAGATCTGAGTGGGTCTTTTGGGAAACGTGGCCTCTTAACAATGCTACGGTGCAAGGAGGAGCTCGCGGGCTATCAG
>F0OV55004IACC8
CGTGTCTCTAAGAGTTTGATCCTGGCTCAGGACGAACGCTGGCGGCGTGCTTAACACATGCAAGTCAAGGGGAAAGGTTAATTTCGATTGACTGAGTATACTGGCGAACGGGTGAGTAACGCGTAGGTAACCTGCCTGCGAGACGGGGATAACACTGCTAACGCGGTGCTAATACCGGATAATGCGTCATAGTCGAATGGTTATGATGTTAAAGTGGGCATTTTGCTCATGCTTGCAGATGGACCTGCGT
>F0OV55004IPC0K
CGTGTCTCTAAGAGTTTGATCCTGGCTCAGATTGAACGCTGGCGGTATGCTTAACACATGCAAGTCGAACGGTAACAGGCCTAGCTTGCTAGGTGCTGACGAGTGGCGGACGGGTGAGTAACGCGTAGGAATCTGCCTTGTTGTGGGGGATAACCTGGGGAAACTCAGGCTAATACCGCATAAGCCTTAAGGGGGAAAGGATGGGATCTTCGGACCATTCGCGACAAGATGAGCCTGCGTCAGATTAGCTTGTTGGT
>F0OV55004JCZLR
CGTGTCTCTAAGAGTTTGATCCTGGCTCAGAACGAACGCTGGCGGCGCGTTTTAAGCATGCAAGTCGAACGGCAGTCGTAGCAATACGATGAGAGTGGCGAACGGGTGAGTAACACGTAGGTAATCTACCTTTGGATGGGGGATAGCTCATGGAAACATGGGGTAATACCGCATGAGGTCCGATGGTGTAGAGCTGTCGGATGAAAGGCGCAATTGCGCCGTCTGGGGATGAGCCTGCGGTCCATTAG
>F0OV55004I0KDK
CGTGTCTCTAAGAGTTTGATCCTGGCTCAGGACGAACGCTGGCGGCGTGCTTAACACATGCAAGTCGAACGAGGCCGGGGTGCTTGCACCCCGAGTCGAGTGGCGAACGGGTGCGTAACACGTGACCAACCTGTCCTAGGGTGAGGGACAACCTGGGGAAACCCGGGCTAATACCGCATGATGTCCAGACCTCGCATGGGGACTGGATCAAAGAGGGCCTCTGCTTGCAAGCTCTCGCCAAAGGAGGGGGTCGCGGCGTATCAG
>F0OV55004H7XU3
CGTGTCTCTAAGAGTTTGATCCTGGCTCAGGACGAACGCTGGCGGCGTGCCTAACACATGCAAGTCTACTCAGCAATGGGTGGCGAACGGGTGAGTAACGCGTAGACAATCTGCCCCTTAATCACGGATAACCTAGTGAAAACTGGACTAAAACGGGATGTGGTCGCGATATGGCATCATATGCGATCAAAGACGTAGTCGTTAAAGGAGGAGTCTGCGTAACATTAGCTAGTTGGTAAGGTAACGGCTTACCAAGGCGACG
>F0OV55004H67BQ
CGTGTCTCTAAGAGTTTGATCCTGGCTCAGAGCGAACGCTGGCGGCGTGCCTAACACATGCAAGTCGAGCGGGGTAAATTGAGTGGTTTTCCACGAGATCTACCCAGCGGCGGACGGGTGAGTAACACGTAGGCAACCTACCCACCACACGGGGATAGCCCTGGGAAACCGGGGGTAATACCCGATACCTTTACTGGTCGCATGGCTGGTAAAGAAAGCGATTTAGCGGTGGTGGATGGGCCTGCGGCCCATCAGCTAGTTGGCGGGGTAACGACCCACCAAGG
>F0OV55004IPW8I
CGTGTCTCTAAGAGTTTGATCCTGGCTCAGGATAAACGCTAGCGGCGTGCCTTATGCATGCAAGTCGAGCGGTATATCGAAAGATATGCAGCGGCAAACGGCTGAGTAACACGTAAGTAATCTGTCCCTAAGTGGGGAATAATCCGCCGAAAGGTGGACTAATACCGCATGTAGTGCTGGAATCAGTTTTTCAGCACTAAAGCCTTCGGGCGCTTGGGGAGGGGCTTGCGGCCTATCAGGTTGTTGGTGGGGTAATGG
>F0OV55004IILCH
CGTGTCTCTAAGAGTTTGATCCTGGCTCAGAACGAACGCTGGCGGCATGCCTAACACATGCAAGTCGAACGAGACCTTCGGGTCTAGTGGCGCACGGGTGCGTAACGCGTGGGAATCTGCCCTTGGGTTCGGGATAACAGTTGGAAACGACTGCTAATACCGGATGATGTCTTCGGACCAAAGATTTATCGCCCAGGGATGAGCCCGCGTCGGATTAGCTAGTTGGTGGGGTAAAAAGCCTACCAAGGCGACGATCCGTAGCTGGT
>F0OV55004IH6WP
CGTGTCTCTAAGAGTTTGATCCTGGCTCAGATTGAACGCTAGCGGCATGCTTAACACATGCAAGTCGAACGGTAACAGGCCTAGCTTGCTAGGTGCTGACGAGTGGCGGACGGGTGAGTAAAGCGTAGGAATCTACCTTGTAGTGGGGAATAACCTGGGGAAACTCAGGCTAATACCGCATGATCTCTTCGGAGCAAAGTGGGGGACCTTCGGGCCTCACGCCTTGGGATGAGCCCATGTCTGATTAGCTAGTTGGG
>F0OV55004JEJ5K
CGTGTCTCTAAGAGTTTGATCCTGGCTCAGGACGAACGCTGGCGGCGTGCCTAATACATGCAAGTCGAGCGGACCGAAGGGAACTTGCTCCTTTAGGTTAGCGGCGGACGGGTGAGTAACACGTGGGCAACCTGCCCTGCAGACTGGGATAACTTCGGGAAACCGGAGCTAATACCGGATAACACCGAAAACCGCATGGTTTTCGGTTGAAAGGCGACTTTTAGCTGTCACTGCAGGATGGGCCCGCGGCGCATTAGCTAGTTGGTGAGGTAACGG
>F0OV55004I0X3T
CGTGTCTCTAAGAGTTTGATCCTGGCTCAGAATGAACGCTGGCGGCGTGCCTAACACATGCAAGTCGAACGAGAAAGTCTCTTCGGAGATGAGTATAGTGGCGAACGGGTGAGTAACACGTGAGAATCTACCTTTCAGTGAAGAATACCTTCGAGAAATTGAAGTTAATACTGCATACGCCCTGCGGGGGAAAGACGGCCTCTTTGCTGTCGCTGAAAGATGAGCTTGCGGACTATTAGTTTGTTGGTAGGGTAATGG
>F0OV55004JJK9C
CGTGTCTCTAAGAGTTTGATCCTGGCTCAGAACGAACGCTGGCGGCGTGCCTAATACATGCAAGTCGAGCGGGGCTTTCTGCGTGAGGCCTTCGGGCGGATCGCAGGGAGCCCAGCGGCGAACGGGTGCGTAACACGTGGGCAACCTGCCCCGAGGACCAGGATAACTCCGGGAAACCGGAGCTAATACCGGATAGGACGGCGGACCGCATGGTCCGCCGTGGAAAGGCGGCGCAAGCTGCCACCTCGGGATGGGCCCGCGGCCCATTAG
>F0OV55004IICZC
CGTGTCTCTAAGAGTTTGATCCTGGCTCAGGATGAACGCTAGCGACAGGCCTAACACATGCAAGTCGAGGGGTAACAGGGCTTTCGGGTCGCTGACGACCGGCGCACGGGTGAGTAACGCGTATGCAACCTACCTGAATCTGGAAAATAGCCCCCGGAAACGGGGATTAATGTTCCATAATGTTCAGTTGTCGCATGGCAGCTGTACCAAAGTTCCGGCGGATTCAGATGGGCATGCGTGACATTAGCTAGTTGGTG
>F0OV55004IEKWD
CGTGTCTCTAAGAGTTTGATCCTGGCTCAGGACGAACGCTGGCGGCGTGCCTAATACATGCAAGTCGAGCGGGGCTTTCTGCGTGAGGCCTTCGGGCGGATCGCAGGGAGCCCAGCGGCGAACGGGTGCGTAACACGTGGGCAACCTGCCCCGAGGACCGGGATAACTCCGGGAAACCGGAGCTAATACCGGATAGGACGGCGGACCGCATGGTCCGCCGTGGAAAGGCGGCGCGAGCTGCCACCTCGGGATGGGCCCGCGGCCCATTAG
>F0OV55004IJTAB
CGTGTCTCTAAGAGTTTGATCCTGGCTCAGGACGAACGCTGGCGGCGTGCCTAATACATGCAAGTCGAGCGGACCGATGGGAGCTTGCTCCTTTAGGTTAGCGGCGGACGGGTGAGTAATGCATAGGAATCTGCCTGGCAATGGGGGACAACTTGGGGAAACTCAAGCTAATACCGCATAATGTCTACGGACCAAAGTGGGGGACCTTCGGGCCTCACACCTAAAGATGAGCCCAAGCGGGATTAGCTAGTTGGTGGGTAAAGGCT
>F0OV55004I8WP5
CGTGTCTCTAAGAGTTTGATCCTGGCTCAGAGTTAACGCTGGCGGCGTGCCTAACACATGCAAGTCGAGCGAGGTTTTACAGTTTACCGTAAGACCTAGCGGCAGACGGGTGAGTAACACGTGGGAAACCTGCACTAAAGCGGGGGATACCCCCGGGAAACCGGGGCTAATACCGCATAAGACCACAACCTGGCATCAGGAAGGGGTCAAACCCGCAAGGGGCTTTGGAATGGTCCCGCGTTCTATCAGCTAGTTGGTGAGGTAACGGCTCACCAAGGCTATGACGG
>F0OV55004IB72A
CGTGTCTCTAAGAGTTTGATCCTGGCTCAGATTGAACGCTGGCGGCGTGCCTAACACATGCAAGTCGTGCAAGAAAGTTCCCTTCGGGGAGCGAGTGGAGCGGCGCACGGGTGAGTAACGCGTGGGTAATCTGCCCGAAAGACCGGGATAACAGTGGGAAACCGCTGCTAATACCGGATGTGCTTCATGTTTGACTTCATGGGGTAAAGGTGGCCTCTGCTTGCAAGCTACCGCTTTTGGATGAGCCCGCGTCTCA
>F0OV55004IYNQF
CGTGTCTCTAAGAGTTTGATCCTGGCTCAGGACGAACGCTGGCGGCGTGCCTAATACATGCAAGTCGAGCGGGGCTGTCTGCGTGAGGCCTTCGGGCGGATCGCAGGGAGCCCAGCGGCGAACGGGTGCGTAACACGTGGGCAACCTGCCCCGAGGACCGGGATAACTCCGGGAAACCGGAGCTAATACCGGATAGGACGGCGGACCGCATGGTCCGCCGTGGAAAGGCGGCGCGAGCTGCCACCTCGGGATGGGCCCGCGGCCCATTAG
>F0OV55004IDO0L
CGTGTCTCTAAGAGTTTGATCCTGGCTCAGGACGAACGCTGGCGGCGTGCCTAATACATGCAAGTCGAGCGCGGGAAGCATGCAGATCCCTTCGGGGTGACGGATGTGGAACGAGCGGCGAACGGGTGAGTAACACGTGGGCAACCTGCCTGTAAGACCGGGATAACTCCGGGAAACCGGGGCTAATACCGGATAAGACCGAAGATCGCATGATCTTCGGGTGAAAGGCGGCATTCGCTGTCACTTACAGATGGGCCCGCGGCG
>F0OV55004I2S8O
CGTGTCTCTAAGAGTTTGATCCTGGCTCAGGACGAACGCTGGCGGCGTGCCTAATACATGCAAGTCGAACGGAGGTCGCCATGCGGATCTCTTCGGAGAGAAGCGTGGCCATACCTCAGTGGCGAACGGGTGAGTAACACGTGGGTAACCTGCCTGTAAGTCGGGGATAACTGCGGGAAACCGCAGCTAATACCGGATAAGTCGGGAGGTTCGCATGAACCTTTCGGTAAAGGAGCTACGGTTCCGCTTACAGATGGGCCCGCGGCGCA
>F0OV55004INO8P
CGTGTCTCTAAGAGTTTGATCCTGGCTCAGGACGAACGCTGGCGGCGTGCTTAACACATGCAAGTCAAGGGGAACGTTCTGTTTCGATGGGACAAGTATACTGGCGGACGGGTGAGTAACGCGTAGGCAACCTGCCCTTGTGTCTGGGATAACATCGAGAAATCGGTGCTAATAGCGGATGACATCCTGGATATACCTGTATTTGGGATCAAAGGTGCTTTGGTATCGCACAGGGATGGGCCTGCGTTCCATTAG
>F0OV55004H51MV
CGTGTCTCTAAGAGTTTGATCCTGGCTCAGGACGAACGCTGGCGGCGTGCCTAACACATGCAAGTCGAGCGGGGGTGGCTTAAGTAGGTTACTACGAAGGCTGCCCTAGCGGCGGACGGGTGAGTAACGCGTGAGCAACCAACCTTGTACTGGGGGATAACAGCTGGAAACAGCTGCTAATACCGCATAAGACTACGGCACCGCATGGTGCTGTAGTAAAAGGCGCCTTAAGGCGTCGGTACAAGACGGGCTCGCGTCCCATTAG
>F0OV55004IMTU4
CGTGTCTCTAAGAGTTTGATCCTGGCTCAGAACGAACGCTGGCGGCATGCCTAACACATGCAAGTCGAACGCCTTGGCTTCGGCCAGGGAGTGGCGCACGGGTGAGTAACGCGTGGGAACCTGCCCGGCAGTACGGGACAACCGCGGGAAACTGCGGCTAATACCGTATACGGCCTGAGGGCGAAAGAAATTCGCTGTCGGAGGGGCCCGCGTCGGATTAGGTAGTTGGTGGGGTAATGGCCTACCAAGCCTACGATCAGTAGCTGGTTTGAGAGG
>F0OV55004JK65G
CGTGTCTCTAAGAGTTTGATCCTGGCTCAGGGTGAACGCTGGCGGCGTGCTTTACACATGCAAGTTGAACGAGAACTCGGAGGTTCTTACTTCGGTAAGAAAGGAAGAGGGACAGTAGCGAACGAGTGAGTAACACGTAGTAACCTGCCCACTGGAGGGGGAGAACCACTGGAAACGGTGGCTAATACCGCATAAGCCCGGAAGGGGAAAGCAATTTATTGTGCCGGTGGAGGGGACTGCGGGCCATCAGGAAGATGGTGAGGTAAAAGCTCACCAAACCGACG
>F0OV55004IL5LO
CGTGTCTCTAAGAGTTTGATCCTGGCTCAGGGTGAACGCTGGCGGCGTGCTTGACACATGCAAGTCGAACGGTATGTGGCAACACATAGAGTGGCGAACGGGTGAGTAACACGTGGGAACGTACCCTACGCAGGGGGATAACTGACCGAAAGGACAGCTAATACCGCATAAGACCGAAAGGTGAAAGGTGCAAATGCATCGGCGAAGGAGCGGCCCGCGGACCATCAGCTAGTTGGTGGGGTAAGAGCCTACCAAGGCGACGA
>F0OV55004IE9SW
CGTGTCTCTAAGAGTTTGATCCTGGCTCAGAGTGAACGCTGGCGGTAGGCCTAACACATGCAAGTCGAACGGCAGCACAGTAAGAGCTTGCTCTTACGGGTGGCGAGTGGCGGACGGGTGAGGAATGCATCGGAATCTACTCTGTCGTGGGGGATAACGTAGGGAAACTTACGCTAATACCGCATACGACCTACGGGTGAAAGCAGGGGATCTTCGGACCTTGCGCGATTGAATGAGCCGATGCCCGATTAG
>F0OV55004JRMPI
CGTGTCTCTAAGAGTTTGATCCTGGCTCAGGACGAACGCTGGCGGCGTGCCTAACACATGCAAGTCGAGCGGGGGTGGCTTAAGTAGGTTACTACGAAGGCTGCCCTAGCGGCGGACGGGTGAGTAACACGTGGGAACGTACCTTCTGCAGGGGGATAACTGACCGAAAGGACAGCTAATACCGCATAAGACCGAGCGGAGAAAGGTGCAACAGCATCGGCAGAGGAGCGGCCCGCGGACCATCAGCTAGTTGGTGGGGTAAGAG
>F0OV55004I1X84
CGTGTCTCTAAGAGTTTGATCCTGGCTCAGAACGAACGCTGGCGGCAGGTTTAACACATGCAAGTCGAGCGAGACCTTCGGGTCTAGCGGCGGACGGGTTAGTAACGCGTGGGAACGTGCCTTTCTCTACGGAATAGTCCCGGGAAACTGGGTTTAATACCGTATACGCCCTTCGGGGGAAAGATTTATCGGAGAGAGATCGGCCCGCGTCTGATTAGGTAGTTGGTGGGGTAACGGCCTACCAAGCCGACGATCAGTAGCTGGTTTGAGAGG
>F0OV55004H9KEH
CGTGTCTCTAAGAGTTTGATCCTGGCTCAGAACGAACGCTGGCGGCGCGCCTAACACATGCAAGTCGAGCGAGAACGTGGCTTCGGCCATCAGTAAAGCGGCGCACGGGTGAGTAACACGTGGGTAATCTGCCCTTGAGTGGGGGATAACTGTCCGAAAGGACAGCTAATACCGCATAAGACCACAGGGTCCCTGGACCCAGGGGTCAAAGGGGGTCGTCTTCGGGCGGCACTCGCTTAAGGATGAGCCCGCGGCCCATTAGGTTGTTGGTGGGGG
>F0OV55004JDX56
CGTGTCTCTAAGAGTTTGATCCTGGCTCAGGATGAACGCTAGCGACAGGCCTAACACATGCAAGTCGAGGGGTAACATGAGAGCTTGCTCTTGATGACGACCGGCGCACGGGTGAGTAACGCGTATGCAACCTTCCTTTAACAGGAGAATAGCCCCCGGAAACGGGGATTAATGCTCCATAGCAATTATTTGCCACCTGACAGATAATTTAAAGTTCCGACGGTTAAAGATGGGCATGCGTGACATTAGCCAGTTGGG
>F0OV55004JYPQJ
CGTGTCTCTAAGAGTTTGATCCTGGCTCAGATTGAACGCTGGCGGCAGGCCTAACACATGCAAGTCGAGCGGAAACGATGGAGCTTGCTCCAGGCGTCGAGCGGCGGACGGGTGAGTAATGCATAGGAATCTGCCCGGTAGTGGGGGATAACCTGGGGAAACCCAGGCTAATACCGCATACGTCCTACGGGAGAAAGCAGGGGATCTTCGGACCTTGCGCTATCGGATGAGCCTATGTCGGATTAGCTTGTTGGTG
>F0OV55004JA7GH
CGTGTCTCTAAGAGTTTGATCCTGGCTCAGGACGAACGCTGGCGGCGTGCCTAATACATGCAAGTCGAGCGGACCGAAGGGAGCTTGCTCCTTTAGGTTAGCGGCGGACGGGTGAGTAACACGTGGGCAACCTGCCCTGCAGACTGGGATAACTTCGGGAAACCGGAGCTAATACCGGATAACACCGAAAACCGCATGGTTTTCGGTTGAAAGGCGACTTTTAGCTGTCACTGCAGGATGGGCCCGCGGCGCATTAGCTAGTTGGTGGGGTAACG
>F0OV55004IKJL8
CGTGTCTCTAAGAGTTTGATCCTGGCTCAGGACGAACGCTGGCGGCGTGCCTAACACATGCAAGTCGAGCGGGGTAAATTGAGTGGTTTTCCACGAGATTTACCCAGCGGCGGACGGGTGAGTAACACGTAGGCAACCTACCCACCACACGGGGATAGCCCTGGGAAACCGGGGGTAATACCCGATACCTTTACTGGTCGCATGGCTGGTAAAGAAAGCGATTTAGCGGTGGTGAATGGGCCTGCGGCCCATCAGCTAGTTGGCGGGGTAACGGCCCACCAAGGCGACG
>F0OV55004H7CKQ
CGTGTCTCTAAGAGTTTGATCCTGGCTCAGAGTGAACGCTGGCGGCGTGCTTAACACATGCAAGTCGAACGAGAACGGGACATAGCTTGCTATGTTTGTCAGCTAAGTGGCGGACGGGTGAGTAATGTATAGCTAATGTACCCCTTGGAGGGGGATAACAGTTGGAAACGGCTGCTAATACCCCATACTCCTTCTATCTTAATGGTAGTTGGGAAATGTTTTTTCGCCAAGGGATCGGGCTATATGGTATCAGTTAGTTGGTGAGG
>F0OV55004H31M1
CGTGTCTCTAAGAGTTTGATCCTGGCTCAGAACAAACGCTAGCGGCGTGCCTAACACATGCAAGTCAGACGAGAAAGTTCGCTTCGGCGAATGAGTAGAGTGGCGCACGGGTGAGTAACGCGTGGACAATCTGCCCTAGAGTTAGGAATAACCCACCGAAAGGTGGGCTAATACCCAATAATGCTATACTTCTTCGGGAGTATAGCCAAAGATGGCCTCTGTTTACAAGCTATCGCTCAAGGATGAGTTCGCGT
>F0OV55004IHMMK
CGTGTCTCTAAGAGTTTGATCCTGGCTCAGAATCAACGCTGGCGGCGTGCCTAACACATGCAAGTCGAACGAGAAAGCTGTCTTCGGACGGCAAGTACAGTGGCAAACGGGTGAGTAACGCGTGGGACATCTACCCTGATGAGGGGAATAACTCTCCGAAAGGAAAGCTAATACCGCATATACCGTGCAAACGGGAAAGGCCTTCGGGCCGCATCAGGAGGAGCCCGCGTCCGATTAGCTAGTTGGTGAGGTAATGGCTC
>F0OV55004JE0XA
CGTGTCTCTAAGAGTTTGATCCTGGCTCAGATTGAACGCTAGCGGCATGCTTAACACATGCAAGTCGAACGGCAGCGGAGGAAAGCTTGCTTTCCTGCCGGCGAGTGGCGGACGGGTGAGTAATGCATAGGAAACTGCCCAGTAGTGGGGGATAGCCCGGGGAAACCCGGATTAATACCGCGTACGCCCTTTGGGGGAAAGCAGGGGATCTTCGGACCTTGCGCTATTGGATGTGCCTATGTCGGATTAGCTAGTTGGTGGGGTAAAG
>F0OV55004H3OHZ
CGTGTCTCTAAGAGTTTGATCCTGGCTCAGGACGAACGCTGGCGGCGTGCTTAACACATGCAAGTCGAACGGAAAGGCCCTGCTTTTGTGGGGTGCTCGAGTGGCGAACGGGTGAGTAACACGTGAGTAACCTGCCCTTGACTTTGGGATAACTTCAGGAAACTGGGGCTAATACCGGATAGGAGCTCCTGCTGCATGGTGGGGGTTGGAAAGTTTCGGCGGTTGGGGATGGACTCGCGGCTTATCAGCTTGTTGGTGGGGTAGTGGCTTACCAAGG
>F0OV55004I8BRI
CGTGTCTCTAAGAGTTTGATCCTGGCTCAGGATGAACGCTAGCGACAGGCTTAACACATGCAAGTCGAGGGGTAACATGAGAGCTTGCTCTTGATGACGACCGGCGCACGGGTGAGTAACGCGTATGCAACCTTCCTTTAACAGGAGAATAGCCCCCGGAAACGGGGATTAATGCTCCATAGCAATTATTTGCCACCTGACAGATAATTTAAAGTTCCGACGGTTAAAGATGGGCATGCGTGACATTAGCCAGTTGGG
>F0OV55004IUAAF
CGTGTCTCTAAGAGTTTGATCCTGGCTCAGGATGAACGCTAGCGGCAGGCTTAGCACATGCAAGTCGAACGAGAACCTCTGTGCTTGCACTGAGGGGACAGTGGCGAACGGGTGAGTAACACGTGAGTAATCTTCCTTCGAGTTCGGGACAACCATCCGAAAGGGTGGCTAATACCGGATAACATGGTAACATCAAAGGTGGGGATCGTAAGACCTGCCGCTTGAAGATGAGCTCGCGGCCCATTAGCTAGTTGGG
>F0OV55004ILRI7
CGTGTCTCTAAGAGTTTGATCCTGGCTCAGGATGAACGCTAGCGGCAGGCCTAACACATGCAAGTCGAACGGTAACATAATCAGCTTGCTGATTGATGACGAGTGGCGCACGGGTGCGTAACGCGTATGCAACCTACCTTCAACTGGGAGATAGCCCGGAGAAATTCGGATTAATATCCCATAATATATGTCTTTCGCATGTTAGACATATTAAAGTTTCGGCGGTTGAAGATGGGCATGCGT
>F0OV55004ITUP7
CGTGTCTCTAAGAGTTTGATCCTGGCTCAGATTGAACGCTGGCGGCATGCTTTACACATGCAAGTCGAACGGCAGCGGGACCTAGCTTGCTAGGTTGCCGGCGAGTGGCGGACGGGTGAGTAATGCATAGGAATCTGCCCGGTAGTGGGGGATAACGTGGGGAAACTCACGCTAATACCGCATACGACCTACGGGTGAAAGAGGGGGATCTTCGGACCTCTTGCTATCGGATGAGCCTATGTCCTATCAG
>F0OV55004I6VVJ
CGTGTCTCTAAGAGTTTGATCCTGGCTCAGATTGGACGCTGGCGGCGTGCCTAACACATGCAAGTCGTGCGAGAAAGTTCCCTTCGGGGAGCGAGTAGAGCGGCGCACGGGTGAGTAACGCGTGGGTAATCTGCCCGAAAGACCGGGATAACAGTGGGAAACCGCTGCTAATACCGGATGTGCTTCATGTTTGACTTCATGGGGTAAAGGTGGCCTCTGCTTGCAAGCTACCGCTTTTGGATGAGCCCGCGT
>F0OV55004JN4J6
CGTGTCTCTAAGAGTTTGATCCTGGCTCAGGACGAACGCTGGCGGCGTGCTTAACACATGCAAGTCGAACGAGGCCGGGGTGCTTGCACCCCGAGTCGAGTGGCGAACGGGTGCGTAACACGTGACCAACCTGTCCTAGGGTGAGGGACAACCTGGGGAAACCCGGGCTAATACCGCATGATGTCCAGACCTCGCATGGGGACTGGATCAAAGAGGGCCTCTGCTTGCAAGCTCTCGCCAAAGGAGGGGGTCGCGGCGTATCAG
>F0OV55004J0NAE
CGTGTCTCTAAGAGTTTGATCCTGGCTCAGAACTAACGCTGGCGGCGTGCCTAACACATGCAAGTCGTACGAGAAAGTTCGCTTCGGTGGATGAGTAAAGTGGCGCACGGGTGAGTAGCGCGTGGATAATCTGCCCTTTAGTTAGGAATAACCCATCGAAAGATGGGCTAATGCCCAATGATGCTGACGTGCTTCGGCAGGTCAGCCAAAGGTGGCCTCTACATGTAAGCTATCG
>F0OV55004IZ9C0
CGTGTCTCTAAGAGTTTGATCCTGGCTCAGAACGAACGCTGGCGGCGTGCTTAACACATGCAAGTCGAACGCGAAAGGGACTTCGGTCCTGAGTAAAGTGGCGCACGGGTGAGTAACACGTGGATAATCTGCCTGATGATCTGGGATAACATTTCGAAAGGAGTGCTAATACCAGATAAGCCCACAGCATCTTCGGATGCAGCGGGAAAAGGGGGCCTCTTCATGAAAGCTTCTGTCATTAG
>F0OV55004JHLBU
CGTGTCTCTAAGAGTTTGATCCTGGCTCAGAACGAACGCTGGCGGCGCGCCTAACACATGCAAGTCGAACGCACCATTTCGGTGGTGAGTGGCGAACGGGTGAGTAACACGTAGATAACCTGCCCTTAAGACGAGGATAACCATTGGAAACGATGGCTAAGACTGGATAGGAATATTAGAGGCATCTCTGATATTTTAAAAGACCCAGCAATAGGTATGCTTAAGGAGGGGTCTGCGGCGCATTAGTTAGTTGGTGGGGTGA
>F0OV55004JBPVG
CGTGTCTCTAAGAGTTTGATCCTGGCTCAGATTGAACGCTAGCGGGATGCTTTACACATGCAAGTCGAACGGCAGCGCGAGAGAGCTTGCTCTCTTGGCGGCGAGTGGCGGACGGGTGAGTAATATATCGGAACGTGCCCAGTAGCGGGGGATAACTACTCGAAAGAGTGGCTAATACCGCATACGCCCTACGGGGGAAAGGGGGGATCGCAAGACCTCTCACTATTGGAGCGGCCGATATCGGATTAGCTAGTTGGG
>F0OV55004IJTX6
CGTGTCTCTAAGAGTTTGATCCTGGCTCAGATTGAACGCTGGCGGCGTGCCTAACACATGCAAGTCGAGCGAGAAAGGGTCCTTCGGGGCCGTGAGTAGAGCGGCGCACGGGTGAGTAACGCGTAGGTGATCTACCCTTGGGATCGGGATAACAGTTGGAAACGGCTGCTAATACCGGATATCCTCCATATTTAGCTTTATGGGGAAAAGGTGGCCTCTGCATGCAAGCTACCACCTGAGGATGAACCTGCGTCT
>F0OV55004I8J2U
CGTGTCTCTAAGAGTTTGATCCTGGCTCAGGACGAACGCTGGCGGCGTGCCTAAGACATGCAAGTCGAGCGGGGGGATTGGGGGTTTTCCCTGGTCTCCTGAGCGGGCGGACGGGTGAAGGTAACACGTGGGTAACCTGCCCGGCAGTGGGGGATAACCCTGGGAAACTGGGGCTAATACCGCATACGGTCCGAGCCTCGCATGGGGCTTGGAAGAAAGGCCGTCCGATGGGGCGGTCGCTGCCGGAGGGGCCCGCGGCCCATCAGGTAGTTGGTGGGGTAACGGCCCACCAAGCCG
>F0OV55004IN10K
CGTGTCTCTAAGAGTTTGATCCTGGCTCAGAACGAACGCTGGCGGCGTGCTTAACACATGCAAATCGAACGTGAAAGGGACTTCGGTCCTGAGTAAAGTGGCGCACGGGTGAGTAACACGTGGATAATCTACCCGATGGACCGGGATAACACTTCGAAAGGGGTGCTAATACCGGATAAGCCCACAGGCTCTTTGGAGTTTGCGGGAAAAGGTGGGGACCTTCGGGCCTACTGTCATTGGATGAGTCCGCGGCCCATTAGCTAGTTGGTAGGGTAATGG
>F0OV55004IO41X
CGTGTCTCTAAGAGTTTGATCCTGGCTCAGGATGAACGCTAGCGGCAGGCTTAACACATGCAAGTCGAGGGGTAACAGGGGAGCTTGCTCCCGCTGACGACCGGCGCACGGGTGAGTAACGCGTATGCAACCTACCTTTAACAAAGGGATAGCCCGGAGAAATTCGGATTAATACCTTATAATATTCAGAATTCGCATGTTTTCTGAATTAAAGTTCCGACGGTTAAAGATGGGCATGCGTAACATTAGCTTGTTGGTGAGGTAACGGCT
>F0OV55004IPUK2
CGTGTCTCTAAGAGTTTGATCCTGGCTCAGAACGAACGCTGGCGGCAGGCTTAACACATGCAAGTCGAGCGAAGCCTTCGGGCTTAGCGGCGGACGGGTTAGTAACGCGTGGGAACGTGCCCTTCACTACGGAATAGTCCCGGGAAACTGGGTTTAATACCGTATACGCCCTTCGGGGAAGAATTTCGGTGAGGGATCGGCCCGCGTTAGATTAGATAGTTGGTGGGGTAATGGCCTACCAAGTCTACGATCTATAGCTGGTTTTAGAGGATGATCAGCAAC
>F0OV55004IP1AX
CGTGTCTCTAAGAGTTTGATCCTGGCTCAGGACAAACGCTGGCGGCGTGCCTAACACATGCAAGTCGAGCGCGAAAGGGACCTTCGGGTCCCCTGAGAGCGGCGAACGGGTGAGTAACACGTGGGCAACCTGCCTCAAGGACTGGGATAACTCCGGGAAACCGGGGCTAATACCGGGCGATGTCGTCTGGCGCAAGCCGGCCGACCAAATGGTAGCTTCGGCCTCCGCCTTGAGATGGGCCCGCGTCCTATCAGCTTGTTGGTGAGGTAACGG
>F0OV55004IAMQ5
CGTGTCTCTAAGAGTTTGATCCTGGCTCAGGATGAACGCTAGCGACAGGCCTAACACATGCAAGTCGAGGGGTAACGATGGTAGCTTGCTACCAGTCGACGACCGGCGCACGGGTGAGTAACACGTGGGTAATCTACCTTATGGTGGGGGACAACATCTTGAAAAGGGTGCTAATACCGCATAAGTCAACTTCGGTTGGGAAAGGCGCTTTTGTGTCGCCATAAGATGAGCTCGCGTCCCATCAGCTAGTTGGTAAGGTAACGG
>F0OV55004I8EB5
CGTGTCTCTAAGAGTTTGATCCTGGCTCAGGATGAACGCTGGCGGCGCGCCTAACACATGCAAGTCGGACGCACTCAGCAATGGGTGAGTGGCGGACGGGTGAGTAACACGTGGGAACCTGCCCTGGGGTCTGGGATAGCTGCGGGAAACTGCAGGTAACACCGGATGCGCCCTTAGGGGGAAAGTTTACGCCCTGGGATGGGCCCGCGTCGGATTAGGTAGTTGGTGAGGTAGTGGCTCACCAAGCCTGCGATCCGTAGCCGGT
>F0OV55004IRGKB
CGTGTCTCTAAGAGTTTGATCCTGGCTCAGGATGAACGCTGGCGGCGTGCCTAACACATGCAAGTCGAGCGAGAAGCTACCTATGATCCTTCGGGTGAATAGACTAGTGGACAGCGGCGGACGGGTGAGTAACGCGTAAATAACCTGCCATACACACAAGGATAGCCATCGGAAACGGTGATTAATACTTGATGAGGCTACAGATTCGCATGAATCAGTAGTTAAAGAATTTTGGTGTATGATGG
>F0OV55004H5R7A
CGTGTCTCTAAGAGTTTGATCCTGGCTCAGGACGAACGCTGGCGGCGTGCCTAATACATGTAAGTCGAGCGGGGCTGTCTGCGTGAGGCCTTCGGGCGGATCGCAGGGAGCCCAGCGGCGAACGGGTGCGTAACACGTGGGCAACCTGCCCCGAGGACCGGGATAACTCCGGGAAACCGGAGCTAATACCGGATAGGACGGCGGACCGCATGGTCCGCCGTGGAAAGGCGGCGCGAGCTGCCACCTCGGGATGGGCCCGCGGCCCATTAGCTAGG
>F0OV55004JRR14
CGTGTCTCTAAGAGTTTGATCCTGGCTCAGGACGAACGCTGGCGGCGTGGATTAGGCATGCAAGTCGAGCGGTATCATACCTTCGGGTATGAGAGAGTGGCGAACGGGTGAGTAACACGTAGGTGATCTACCCTCGAATCGGGGACAACCCAGGGAAACTTGGGCTAATACCGGATGCGCGTATCCTTAGGGATGCGTAAAAGATGGCAGTAATGCTGTCGTTTGGGGATGAGCCTGCGCCCTATTAGTTAGTTGGTGAGGTAACGG
>F0OV55004JLGLG
CGTGTCTCTAAGAGTTTGATCCTGGCTCAGGACGAACGCTGGCGGCATGCCTTACACATGCAAGTCGAACGGTAACGCGGGGCAACCTGGCGACGAGTGGCGAACGAGTGAGTAATACATCGGAACGTGCCCAGTAGTGGGGGATAGCCCGGCGAAAGCCGGATTAATACCGCATACGACCTAAGGGTGAAAGGGGGGATCGCAAGACCTCTCGCTATTGGAGCGGCCGATGTCAGGTTAGCTAGTTGGTGGGGTAAAAGCCTACCAAGGCGACG
>F0OV55004JE0UB
CGTGTCTCTAAGAGTTTGATCCTGGCTCAGGATGAACGCTAGCGGTGCGCCTAACACATGCAAGTCGAGCGATATAGCGGCGAACGGGTGAGTAACACGTTGGAACCTGCCTCGAACTCAGGGATAGCCATCCGAAAGGATGATTAATACCGGATAGTCCCGAAAGGGTAAAGATTTTTCGGTTCGAGAGGGGCCTGCGGCCTATCAGCTAGTTGGTAAGGTAATGGCTTACCAAGGCTATGACGGGTAACTGGTGTGAGAGCA
>F0OV55004IJT6A
CGTGTCTCTAAGAGTTTGATCCTGGCTCAGAACGAACGTTCGCGGCGCGCTTAACACATGCAAGTCGAACGAGAAAGCATCTTCGGATGTGAGTAAAGTGGCGCACGGGTGAGTAACACGTGGGTAATCTACCTAGTAGTGGGGGACAACATCCCGAAAGGGGTGCTAATACCGCATAAGTCCGAAAGGGGAAAGGCGGCTTTGGCTGTCGCTACTAGATGAGCCCGCGTCCCATCAGCTTGTTGGCAGGGTAACGGCCTACCAAGGCAACG
>F0OV55004H5J7P
CGTGTCTCTAAGAGTTTGATCCTGGCTCAGAGCGAACGCTGGCGGCGTGCCTAACACATGCAAGTCGAACGGACTCGGGGGGCAACTCCTGAGTTAGTGGCGGACGGGTGAGTAACACGTGGGTCATCTCCCCCCGAGTGAGGAATAAGCCTGCGAAAGCGGGTCTAATACCGCATAACACTCCGGGACACAAGTCTTCGGAGTCAAAGCCGCAAGGCGCTTGGGGATGAGCCTGCGTCCTATTAGCTAGTTGGTAGGGTAATGG
>F0OV55004JADTV
CGTGTCTCTAAGAGTTTGATCCTGGCTCAGGATGAACGTTGGCGGTGCGCTTTATGCATGCAAGTCGTACGAAATCATGGTTTTCGGATTATGGTTTAGTGGCGGACGGCTGAGTAACACGTAGGTAACTTGCCCACGAGTGGGGGATAACTTGCCGAAAGGTAAGCTAATACCGCATGGCATGGATCTGCATAAGTAGATTCATCAAAGCCGTAAGGCGCTTGTGGATGGGCCTGCGGCCGATTAGCTTGTTGGG
>F0OV55004JZIBO
CGTGTCTCTAAGAGTTTGATCCTGGCTCAGAACGAACGCTGGCGGCGTGCCTAACACATGCAAGTCGAACGCTCTTTTCGGAGAGAGTGGCGCACGGGTGAGTAACGCGTGGGAAACTGCCCTGGAGTGGGGGATAACTGCTGGAAACGGCAGCTAATACCGCATACGCCCTACGGGGAAAGATTTATCGCTCCAGGATGTGCCCGCGTCGGATTAGGTAGTTGGTGAGGTAACGGCTCACCAAGCCGACGATCCGTAGCTGGT
>F0OV55004IPUKH
CGTGTCTCTAAGAGTTTGATCCTGGCTCAGGACGAACGCTGGCGGCGTGCTTAACACATGCAAGTCAAGGAGAAAGCATTTTTCGGAATGCAAGTAAACTGGCGAACGGGTGAGTAACGCGTAGGTAACCTGCCTTTAAGATTGGGATAACACTGCTAACGCGGTGCTAATACCGGATGAAGCATAACGATCGCATGGTGGTTATGTTAAAGCGGGCTTCGGCTCGTGCTTAGAGATGGACCTGCGTCTCATTAG
>F0OV55004JWBDS
CGTGTCTCTAAGAGTTTGATCCTGGCTCAGGACGAACGCTGGCGGCGTGCTTAACACATGCAAGTCGAACGGGGCATACAGATAGCTTGCTAGATGTATGTTTAGTGGCGGATGGGTGAGTAACGCGTGAATACCTGTCCATCGGAGGGGGACAACGGTTGGAAACGGCCGCTAATACCGCGTAAGCCGAGAGGTGAAAGGTGCTCTTCGGAGTGCCGCCGATGGGGGGGGTCGCGTCCTATCAGCTAGTTGGTGGGGTAAGGGCCT
>F0OV55004JL2M8
CGTGTCTCTAAGAGTTTGATCCTGGCTCAGGATGAACGCTAGCGGGAGGCTTAACACATGCAAGTCGAGGGGCAGCACGAGGTAGCAATACTTTGGTGGCGACCGGCAGACGGGTGAGTAACGCGTACGTAACCTGCCCTGTACAGGGGGATAACCCGGAGAAATTCGGACTAATATCCCATGGTAATATTGGAAGGCATCTTCTGATATTTAAAGTTCCGGCGGTACAGGAGGGGCATGCGTAACATTAGCTGGTTGGTAAGGTAACGGCTT
>F0OV55004I4RG1
CGTGTCTCTAAGAGTTTGATCCTGGCTCAGGACGAACGCTGGCGGCGCGCTTAACACATGCAAGTCGAGCGAGAACCGGGGCTTCGGCCCCGGGGACAGCGGCGAACGGGTGAGTAACACGTGGATAACCTGCCCTCGGCACCGGGATAGCCCGGGGAAACCCGGATTAATACCGGATAGCCCTTCCGACTTTCGGGTCGGTCCGAAAGGTAGCTTCGGCCTCTGGCCGAGGATGGGTCCGCGGCGGATTAGCTTGTTGGTGGGGTAATGGCCTACCAAGGCGACGATCCGTAG
>F0OV55004IFNGX
CGTGTCTCTAAGAGTTTGATCCTGGCTCAGATTGAACGCTGGCGGCAGGCTTAACACATGCAAGTCGAGCGGTAACAGATCTAGCTTGCTAGATGCTGACGAGCGGCGGACGGGTGAGTAATGCATAGGAAACTGCCCAGTAGTGGGGGATAGCCCGGGGAAACCCGGATTAATACCGCGTACGCCCTTCGGGGGAAAGCAGGGGATCTTCGGACCTTGCGCTATTGGATGTGCCTATGTCGGATTAGCTAGTTGGT
>F0OV55004I4AHT
CGTGTCTCTAAGAGTTTGATCCTGGCTCAGGATGAACGCTGGCGGCGTGCCTAATACATGCAAGTCGAACGCACCATTTCGGTGGTGAGTGGCGAACGGGTGAGTAACACGTAGATAACCTGCCCTTAAGACGAGGATAACCATTGGAAACGATGGCTAAGACTGGATAGGAATATTAGAGGCATCTCTGATATTTTAAAAGACCTAGCAATAGGTATGCTTAAGGAGGGGTCTGCGGCGCATTAGTTAGTTGGTGGGGTG
>F0OV55004H6F4A
CGTGTCTCTAAGAGTTTGATCCTGGCTCAGAACAAACGCTAGCGGCGTGCCTAACACATGCAAGTCAGACGAGAAAGTTCGCTTCGGCGAATGAGTAGAGTGGCGCACGGGTGAGTAACGCGTGGACAATCTGCCCTAGAGTTAGGAATAACCCACCGAAAGGTGGGCTAATACCCAATAATGCTATACTTCTTCGGGAGTATAGCCAAAGATGGCCTCTGTTTACAAGCTATCGCTCAAGGATGAGTTCGCGT
>F0OV55004IC1BD
CGTGTCTCTAAGAGTTTGATCCTGGCTCAGATTGAACGCTGGCGGCAGGCCTAACACATGCAAGTCGAGCGGAAACGATGGAGCTTGCTCCAGGCGTCGAGCGGCGGACGGGTGAGTAATGCATAGGAATCTGCCCGGTAGTGGGGGATAACCTGGGGAAACCCAGGCTAATACCGCATACGTCCTACGGGAGAAAGCAGGGGATCTTCGGACCTTGCGCTATCGGATGAGCCTATGTCGGATTAGCTTGTTGGTG
>F0OV55004I6RSV
CGTGTCTCTAAGAGTTTGATCCTGGCTCAGAACGAACGCTGGCGGCGTGCCTAACACATGCAAGTCGTGCGAGAAAGTTCCCTTCGGGGAGCGAGTAGAGCGGCGCACGGGTGAGTAACGCGTGGGTAATCTGCCCGAAAGACCGGGATAACAGTGGGAAACCGCTGCTAATACCGGATGTGCTTCATGTTTGACTTCATGGGGTAAAGGTGGCCTCTGCTTGCAAGCTACCGCTTTTGGATGAGCCCGCGTCTCATTAG
>F0OV55004IAOUM
CGTGTCTCTAAGAGTTTGATCCTGGCTCAGGACGAACGCTGGCGGCGTGCCTAAGACATGCAAGTCGAGCGGGGGGATTGGGGGTTTTCCCTGGTC
>F0OV55004H5JGF
CGTGTCTCTAAGAGTTTGATCCTGGCTCAGGACGAACGCTGGCGGCGTGCTTAACACATGCAAGTCGAACGGGGCATACAGATAGCTTGCTAGAAGTATGTTTAGTGGCGGACGGGTGAGTAACGCGTGAATACCTGTCCATCGGAGGGGGACAACGGCTGGAAACGGCCGCTAATACCGCGTAAGCCGAGAGGTGAAAGGTTACCTTAGGGTAGCCGCCGATGGGGGGGTTCGCGTCCTATCAGCTAGTTGGTGGGGTAAGGGCCTACCAAGGCGAAGACGGG
>F0OV55004IO8HO
CGTGTCTCTAAGAGTTTGATCCTGGCTCAGGACGAACGCTGGCGGCGTGCTTAACACATGCAAGTCGAACGGTCTACCTCGACTGAAACCTTCGGGTTGATGTTGAGATCTAGATAGTGGCGGACGGGTGAGTAACACGTGAATAATCTGTCCTCAAGTCTGGGATAACCTGGCGAAAGTCGGGCTAATCCGAGGTAAGCTGAGAGTGTGGCATCACACAATCAGAAAAGGTGGCTTTGCCATCGTTTGAGGAGG
>F0OV55004H25SC
CGTGTCTCTAAGAGTTTGATCCTGGCTCAGGATGAACGCTAGCGGCAGGCCTAATACATGCAAGTCGAACGGACCAGGGAGCTTCGGTTCCCTGGTTAGTGGCGCACGGGTGCGTAACGCGTATGCAACCTACCTTCCACTGGGGGATAGCCCCGGGAAACCGGGATTAATACCGCATAACACAACAGTCTGGCATCAGGCAATTGTTAAAGTTTCGGCGGTGGAAGATGGGCATGTGTGCCATTAGCTTGTTGGCGGGGTAACGGCCC
>F0OV55004JBOXQ
CGTGTCTCTAAGAGTTTGATCCTGGCTCAGAATGAACGCTGGCGGCGTGCTTAACACATGCAAGTCGAACGGTAGCAGAAGAGAGCTTGCTTTCTTGCTGACGAGTGGCGCACGGGTGAGTAATGCATAGGTAACGTGCCCCTTAGTCTGGGATAGCCACTGGAAACGGTGAATAATACAGGATACTCCTACTAGCTTGATGTTAGTAGGGAAAGTTTTTTCGCTAAGGGATCGGCCTATGTCCTATCAGGTAG
>F0OV55004JIQN4
CGTGTCTCTAAGAGTTTGATCCTGGCTCAGGACGAACGCTGGCGGCGTGCCTAATACATGCAAGTCGAGCGGACCGATGGGAGCTTGCTCCTTTAGGTTAGCGGCGGACGGGTGAGTAACACGTGGGCAACCTGCCCTGCAGACTGGGATAACTTCGGGAAACCGGAGCTAATACCGGATAACACCGAAAACCGCATGGTTTTCGGTTGAAAGGCGGCTTTTAGCTGTCACTGCAGGATGGGCCCGCGGCGCATTAGCTAGTTGGTGAGG
>F0OV55004IXYQL
CGTGTCTCTAAGAGTTTGATCCTGGCTCAGAACGAACGCTGGCGGCAGGCCTAACACATGCAAGTCGAGCGAGACCTTCGGGTCTAGCGGCGGACGGGTGAGTAACGCGTGGGAATATGCCCTTTGGTACGGAATAGCCTCGGGAAACTGGGAGTAATACCGTATGTGCCCTTCGGGGGAAAGATTTATCGCCAAAGGATTAGCCCGCGTCGGATTAGGTAGTTGGTGGGGTAATGGCCTACCAAGCCTACGATCCATAGCTGGTTTGAGAGGACGAT
>F0OV55004I92VA
CGTGTCTCTAAGAGTTTGATCCTGGCTCAGGACGAACGCTGGCGGCGTGCCTAATACATGCAAGTCGAACGGAGGTCGCCACGCGGATCTCTTCGGAGAGAAGCGTGGCCATACCTCAGTGGCGAACGGGTGAGTAACACGTGGGTAACCTGCCTGTAAGTCGGGGATAACTGCGGGAAACCGCAGCTAATACCGGATAAGTCGGGAGGTTCGCATGAACCTTTCGGTAAAGGAGCTACGGTTCCGCTTACAGATGGGCCCGCGGCGCATTAG
>F0OV55004IONFW
CGTGTCTCTAAGAGTTTGATCCTGGCTCAGAACGAACGCTGGCGGCGTGCCTAACACATGCAAGTCGAACGAGAAAGGGACTTCGGTCCTGAGTAGAGTGGCGCACGGGTGAGTAACACGTGGATAATCTGCCTGATAATCCGGGATAACCTCTCGAAAGAGGAGCTAATACCGGATAAGCCCACAGCCTCCTCGGAGGCAGCGGGAAAAGATGGCCCCTTCATGAAAGCTATTGTTATCAGATGAGTCCGCGGT
>F0OV55004IOFTU
CGTGTCTCTAAGAGTTTGATCCTGGCTCAGATTGAACGCTGGCGGCATGCTTAACACATGCAAGTCGAACGGTAACAGGAGAGAGCTTGCTCTCTTGCTGACGAGTGGCGGACGGGTGAGTAATACATGGGAATCTGCCCTGAGGTGGGGGATAACCTGGGGAAACTCAGGCTAATACCGCATGATCTCTTCGGAGCAAAGTGGGGGACCTTCGGGCCTCACGCCTTGGGATGAGCCCATGT
>F0OV55004JKAAS
CGTGTCTCTAAGAGTTTGATCCTGGCTCAGGATGAACGCTGGCGGCGTGCCTAATACATGCAAGTCGAACGCACTAGTTTGCTAGTGAGTGGCGAACGGGTGAGTAACACGTAGGTAACCTGCCCTTAAGACGAGGATAACCGTTGGAAACGATGGCTAAAACTGGATAGGAACATTGAAGGCATCTTTGATGTTTTAAAAGATCTAGCAATAGGTATGCTTAAGGAGGGGCCTGCGGCGCATTAGTTAGTTGGTGAGGTGAAGG
>F0OV55004JM57M
CGTGTCTCTAAGAGTTTGATCCTGGCTCAGAACAAACGCTAGCGGCGTGCCTAACACATGCAAGTCAGACGAGAAAGTTCGCTTCGGCGAATGAGTAGAGTGGCGCACGGGTGAGTAACGCGTGGACAATCTGCCCTAGAGTTAGGAATAACCCACCGAAAGGTGGGCTAATACCCAATAATGCTATACTTCTTCGGGAGTATAGCCAAAGATGGCCTCTGTTTACAAGCTATCGCTCAAGGATGAGTTCGCGT
>F0OV55004JA75M
CGTGTCTCTAAGAGTTTGATCCTGGCTCAGAATGAACGCTGGCGGCGTGCCTTATACATGCAAGTCGAACGAGAAAGTCTCTTCGGAGGCGAGTAAAGTGGCGCACGGGTGAGTAACACGTGAGAATCTACCCTTTAGTGAAGAATACCCTCGAGAAATCGAGGCTAATACTGCATAAGCCCTGCGGGGGAAAGACGGCCTCTTGCTGTCGCTAAAGGATGAGCTCGCGGACTATTAGTTTGTTGGTAGGGTAATGGCCT
>F0OV55004IHXJ7
CGTGTCTCTAAGAGTTTGATCCTGGCTCAGATTGAACGCTGGCGGCATGCTTTACACATGCAAGTCGAACGGCAGCACGGGAGCTTGCTCCTGGTGGCGAGTGGCGAACGGGTGAGTAATGCATCGGAACGTGCCCATTAGTGGGGGATAGCCCGGCGAAAGCCGGATTAATACCGCATACGTCCTACGGGAGAAAGCAGGGGATCTTCGGACCTTGCGCTATCGGATGAGCCTATGTCGGATTAG
>F0OV55004JVX4D
CGTGTCTCTAAGAGTTTGATCCTGGCTCAGGACGAACGCTGGCGGCGTGCTTAACACATGCAAGTCAAGGGGAAAGGTTAATTTCGGTTGACCGAGTATACCGGCGAACGGGTGAGTAACGCGTAGGTAACCTGCCTGAGAGTTTGGGATAACACTGCAAACGTGGTGCTAATACCGGATGAGGCCTGCTATTCGCATGGGTAGTGGGTTAAAGCGGGCGCAAGCCTGTGCTCACAGATGGACCTGCGTCTCATTAG
>F0OV55004JOPHF
CGTGTCTCTAAGAGTTTGATCCTGGCTCAGAGCGAACGCTGGCGGCAGGCTTAACACATGCAAGTCGAACGGGCACTTCGGTGCTAGTGGCAGACGGGTGAGTAACACGTGGGAACGTACCTTTCGGTTCGGAATAATTCAGGGAAACTTGGACTAATACTGGATACGCCCTTCGGGGAAAGATTTATCGCCGATAGATCGGCCCGCGTCTGATTAGCTAGTTGGTGAGGTAATGGCTCACCAAGGCGACGATCAGTAGCTGGT
>F0OV55004JOVCY
CGTGTCTCTAAGAGTTTGATCCTGGCTCAGGATGAACGCTAGCGGCAGGCCTAACACATGCAAGTCGAGGGGTAGCAGGGTAGCAATATCGCTGACGACCGGCGCACGGGTGAGTAATGCATATGCAACCTTCCTTTAACTGGGGCATAGCCCGGAGAAATTCGGATTAATACCCCATAACATCATGAGAAGGCATCTTTTTATGATTAAAGCTCCGGCGGTTAAAGATGGGCATATGCGCCATTAG
>F0OV55004I9OVJ
CGTGTCTCTAAGAGTTTGATCCTGGCTCAGAATGAACGCTGGCGGCATGCCTAACACATGCAAGTCGAACGAAGGCTTCGGCCTTAGTAGCGCACGGGTGCGTAACGCGTGGGAATCTGCCCTCAGGTTCGGAATAACAGCGAGAAGTTGCTGCTAATACCGGATGATATCGCGAGATCAAAGATTTATCGCCTTTAGCTAGTTGGTGTGGTAAAGGCGCACCAAGGCGACGATCCTTAGCTGGT
>F0OV55004IZSPS
CGTGTCTCTAAGAGTTTGATCCTGGCTCAGGATGAACGCTGGCGGCGTGCCTGACACATGCAAGTCGAACGGGAAGCCTTGGATTCGTCTGAGGCGGAGAGTGGCGCACGGGTGAGTAACACGTAGCTGACCTGCCCCGGAGAGGAGGACAACCACTGGAAACGGTGGCTAATACTCCATACGTTCACCGTGATTAGAAAACGGTGAAGAAAGTTCCGGCGCTCTGGGATGGGGCTGCGGTCCATCAGCTAGTTGGTAGGG
>F0OV55004JDDA1
CGTGTCTCTAAGAGTTTGATCCTGGCTCAGAACGAACGCTGGCGGCAGGCCTAACACATGCAAGTCGAACGAAGCCTTCGGGCTTAGTGGCGGACGGGTTAGTTACGCGTGGGAACGTACCCTTCACTACGGAATAGTCCCGGGAAACTGGGTTTAATACCGTATACGCCCTTCGGGGAAAGAATTTCGGTGAGGGATCGGCCCGCGTTAGATTAGGTAGTTGGTGGGGTAATGGCCTACCAAGCCTACGATCTATAGCTGGTTTTAGAGGATGATCAGCAACACTGGG
>F0OV55004ITQU5
CGTGTCTCTAAGAGTTTGATCCTGGCTCAGAACGAACGCTGGCGGCAGGCTTAACACATGCAAGTTGAACGCTCGTCTTCGGACGGGAGTGGCAGACGGGTGAGTAACGCGTGGGAACGTACCCTTCGGTTCGGAATAACCCAGGGAAACTTGGGCTAATACCGGATACGTCCGCAAGGAGAAAGATTTATCGCCGAAGGATCGGCCCGCGTCGGATTAGCTAGTTGGTGAGGTAATGGCTCACCAAGGCGACGATCCGTAGCTGGTCTGAGAGGA
>F0OV55004JAAF8
CGTGTCTCTAAGAGTTTGATCCTGGCTCAGGACGAACGCTGGCGGCGTGCTTAACACATGCAAGTCGAACGGTCTACCTCGACAGAAACCTTCGGGTTGAAGACGAGATCTAGATAGTGGCGGACGGGTGAGTAACACGTGAATAATCTGTCCTCAAGTCTGGGATAACCTGGCGAAAGTCGGGCTAATCCGAGGTAAGCTGAGAGTGTGGCATCACACAATCAGAAAAGGTGCTTTGGCATCGTTTGAGGAGGAG
>F0OV55004H6WWO
CGTGTCTCTAAGAGTTTGATCCTGGCTCAGAACGAACGCTGGCGGCGTGCTTAACACATGCAAGTCGAACGCGAAAGGGGCTTCGGTCCTGAGTAGAGTGGCGCACGGGTGAGTAACGCGTAGATAACCTGTCCTGGTGTCTGGAATAATATCTCGAAAGGGGTGCTAATACCGGATATTCTTGCTTTCTATAAGGTATGCAAGGAAAGGTGGCCTCTGGAACAAGCTACTGCACGAGGAGGGGTCTGCGTACCATTAG
>F0OV55004H37G8
CGTGTCTCTAAGAGTTTGATCCTGGCTCAGGACGAACGCTGGCGGCGTGCCTAATACATGCAAGTCGAGCGGACCGAAGGGAGCTTGCTCCTTTAGGTTAGCGGCGGACGGGTGAGTAACACGTGGGCAACCTGCCCTGCAGACTGGGATAACTTCGGGAAACCGGAGCTAATACCGGATAACACCGAAAACCGCATGGTTTTCGGTTGAAAGGCGGCTTTTAGCTGTCACTGCAGGATGGGGCCCGCGGCGCATTAGCTAGTTGGTGAGGTAACGG
>F0OV55004IRGP3
CGTGTCTCTAAGAGTTTGATCCTGGCTCAGGACGAACGCTGGCGGCGTGCTTAACACATGCAAGTCGAGCGGTAAGGCCCTTCGGGGTACACGAGCGGCGAACGGGTGAGTAACACGTGAGCAATCTGCCCTTCACTTCGGGATAACCACCGGAAACGGTGGCTAATACCGGATACGACCATCCCGGGCATCTGGTGGTGGTGGAAAGTTCCGGCGGTGGAGGATGAGCTCGCGGCCTATCAGCTTGTTGGTGGGGTAATGGCCTACCAAGGCG
>F0OV55004JMA6I
CGTGTCTCTAAGAGTTTGATCCTGGCTCAGAACGAACGCTGGCGGCGCGTTTTAAGCATGCAAGTCGAGCGGCAAGGGCCTTCGGGCCCCTAGAGCGGCGGACGGGTGAGTAACACGTGGACAATCTGCCCCCCGGCCGGGGATAGCCCAGGGAAACCTGGATTAATACCGGATGAGACGGGACGCACACAGGTGCGATCCGGGAAAGGCGCTGCGGCGCCGCCGGGGGATGAGTCCGCGACCCATTAGCTAGACGGCGGGGTAAAGGCCCACCGTGGCGACG
>F0OV55004IHWG2
CGTGTCTCTAAGAGTTTGATCCTGGCTCAGGATGAACGCTGGCGGCGTGCTTAACACATGCAAGTCGAGCGCGATGTTGTGGAAACTCCTACGGGAGGCAGC
>F0OV55004IED86
CGTGTCTCTAAGAGTTTGATCCTGGCTCAGAACGAACGCTGGCGGCAGGCTTAACACATGCAAGTCGAACGAGATCTTCGGATCTAGTGGCGGACGGGTGAGTAACGCGTGGGAACGTGCCTTTCTGTACGGAATAGTCCCGGGAAACTGGGTTTAATACCGTATACGCCCCTCGGGGGAAAGAATTTCGCAGAGAGATCGGCCCGCGTCTGATTAGGTAGTTGGTGGGGTAATGGCCTACCAAGCCGACGATCAGTAGCTGGTTTGAAAGG
>F0OV55004JK8H2
CGTGTCTCTAAGAGTTTGATCCTGGCTCAGATTGAACGCTGGCGGCAGGCTTAACACATGCAAGTCGAGCGGTAACAGGGGGTGCTTGCACCCCGCTGACGAGCGGCGGACGGGTGAGTAATGCTTAGGAATCTGCCCAGTAGTGGGGGATAGCCCGGGGAAACCCGGATTAATACCGCATACGTCCTACGGGAGAAAGCAGGGGATCTTCGGACCTTGCGCTATTGGATGAGCCTAAGTCGGATTAGCTAGTTGGTGGGGTAAAGGCCT
>F0OV55004I6O8M
CGTGTCTCTAAGAGTTTGATCCTGGCTCAGGATGAACGCTAGCGACAGGCCTAACACATGCAAGTCGAACGGGATTTATCCTTCGGGGTAATGAGAGTGGCGCGCGGGTGAGTAACGCGTATGCAACCTACCTGTAACTGGGGAATAGCTCCCTGAAAGGGGAATTAACACCGCATAAGACCACACTTTCGCATGGAAGAGTGGTAAAATATTTATAGGTTACAGATGGGCATGCGTGACATTAGTTTGTTGGTGAGGTAACGG
>F0OV55004JBFJG
CGTGTCTCTAAGAGTTTGATCCTGGCTCAGAACGAACGCTGGCGGCGTGCTTAACACATGCAAGTCGTACGTGAAAGGGACTTCGGTCCTGAGTAAAGTGGCGCACGGGTGAGTAACACGTGGATAATCTGCCCAATGGTCCGGGATAACACTTCGAAAGGGGTGCTAATACCGGGTAAGCCCACGAGCTCTTCGGAGCACGCGGGAAAAGGTGGGGACCTTCGGGCCTGCCGTCATTGGATGAGTCCGCGGCCCATTAGCTAGTTGGTGGGGTAAAGG
>F0OV55004IY4E2
CGTGTCTCTAAGAGTTTGATCCTGGCTCAGGATGAACGCTGGCGGCGTGCCTAACACATGCAAGTCGAACGGGAGCCCTTGGATTCGTCTGGGGGTGAGAGTGGCGGACGGGTGAGTAACACGTAGGTGACCTGCCCCAAAGCGGGGAATAACTACTGGAAACGGTGGCTAATACCCCATGTGCTCGGTGGTTCAGTCCATCGAGTAAAGCTCCGGCGCTTTGGGAGGGGCCTGCGGCCCATCAGGTAGTTGGTGGGGTAATGGCCTACCAAG
>F0OV55004IMHSJ
CGTGTCTCTAAGAGTTTGATCCTGGCTCAGGACGAACGCTGGCGGCGTGGATAAGGCATGCAAGTCGAACGGGAACTTAACATCTAATTCGTTAGAAGTTTTGTTCTAGTGGCGAACGGGTGAGTAACGCGTGAACAACATACCTCTCAGAGGGGAATAACACAGGGAAACTTGTGCTAATACCGCATATGTGCTTATGATGATTTCATATTCATGAAAGGTGGGGACCTTCGGGCCTGCCGCTGAGAGATTGGTTCGCG
>F0OV55004H7K30
CGTGTCTCTAAGAGTTTGATCCTGGCTCAGGACGAACGCTGGCGGCGTGCCTAATGCATGCAAGTCGAGCGACGCATATTGGGGCTTGCCCCGATATGACGGAGCGGCGAACGGGTGAGTAACACGTGAGCAACCTGCCCCGAAGACCGGGATAGCCCGAGGAAACTCGGATTAATACCGGATGCCTTCACACCACCGCATGGCGGAGTGAAGAAAAGCTTTTGCGCTTTGGGATGGGCTCGCGGCCTATCAG
>F0OV55004ITKZN
CGTGTCTCTAAGAGTTTGATCCTGGCTCAGGACGAACGCTGGCGGCGTGCCTAATACATGCAAGTCGAGCGGGGTTTTCTGCGTGAGGCCTTCGGGCGGATCGCAGGGAGCCCAGCGGCGAACGGGTGCGTAACACGTGGGCAACCTGCCCCGAGGACCGGGATAACTCCGGGAAACCGGAGCTAATACCGGATAGGACGGCGGACCGCATGGTCCGCCGTGGAAAGGCGGCGCAAGCTGCCACCTCGGGATGGGCCCGCGGCCCATTAGCTAGTTGGG
>F0OV55004JKUF7
CGTGTCTCTAAGAGTTTGATCCTGGCTCAGGATGAACGCTAGCGGAAGGCTTAACACATGCAAGTCGAGGGGCAGCACGAGGTAGCAATACTTTGGTGGCGACCGGCAGACGGGTGAGTAACGCGTATGTAACCTGCCCTGTACAGGGGGATAACCCGGAGAAATTCGGACTAATATCCCAAGGTAATATTGGAAGGCATCTTCTGATATTTAAAGTTCCGGCGGTACAGGAGGGGCATGCGTAACATTAGCTGGTTGGTAAGGTAACGGCTT
>F0OV55004J0H12
CGTGTCTCTAAGAGTTTGATCCTGGCTCAGGATGAACGCTGACAGAATGCTTAACACATGCAAGTCGACTTGAGGATCCTTCGGGGTTGATAGGGTGGCGGACGGGTGAGTAACGCGTAAAGAACTTGCCCTTCAGTTGGGGACAACATCTCGAAAGGGGTGCTAATACCCGATACGATCATTTTAAGGCATCTTAAGATGATGAAAGCTATATGCGCTGAAGGAGAGCTTTGCGTCCTATTAGCTAGTTGGTG
>F0OV55004IJTXY
CGTGTCTCTAAGAGTTTGATCCTGGCTCAGAACGAACGCTGGCGGCGTGCTTAACACATGCAAGTCGTACGAGAAAGTTTCCTTCGGGAGATGAGTAGAGTGGCGCACGGGTGAGTAACACGTGGATAATCTGCCCAATGGACCGGGATAACACTTCGAAAGGGGTGCTAATACCGGATAAGCCCACAGGCTCTTCGGAGCTTGCGGGAAAAGGTGGGGACCTTCGGGCCTGCCGTCATTGGATGAGTCCGCGGCCCATTAGCTAGTTGGG
>F0OV55004H8FB0
CGTGTCTCTAAGAGTTTGATCCTGGCTCAGAATGAACGCTGGCGGCGTGCCTAACACATGCAAGTCAACTTGAAGGTCTCGCTTGCGGGATTGGATGGTGGCGAACGGGTGAGTAACGCGTAGACAACCTACCATTTAATTTGGGATAATTCGCTGAAAAGAGGACTAATACCGAATGTGCTCTTAGGATGGCATCATCTTTAGAGGAAAGACTGCGGTCGTTAAATGATGGGTCTGCGTATCATTAG
>F0OV55004IJ3QZ
CGTGTCTCTAAGAGTTTGATCCTGGCTCAGGATGAACGCTAGCGGGAGGCTTAACACATGCAAGTCGAGGGGCATCACGGAGTAGCAATATTCTGGTGGCGACCGGCGCACGGGTGAGTAACACGTATGCAACCTGCCTCGTACAGGGGGATAACCCGGAGAAATTCGGACTAATATCCCATAATGATATTGAAAGGCATCTTTTAATATTTAAAGCTCAGGCGGTACGGGATGGGCATGCGGAACATTAGCTGGTTGG
>F0OV55004JPVUF
CGTGTCTCTAAGAGTTTGATCCTGGCTCAGAACGAACGTTGGCGGCGTGCTTAACACATGCAAGTCGAACGAGGAAGATTCCTTCGGGGATCGAGTAAAGTGGCGCACGGGTGAGTAACGCGTAAGTAATCTACCCTTGCATCTGGAATAACTACGGGAAGCTGTAGCTAATACTGGATACGTTCTCCATTTTGCGGGATGGAGAAGAAAGATGACCTCTTCTTGAAAGTTATCGTGCAAGGAGGAGCTTGCGTACCATTAG
>F0OV55004JB9U7
CGTGTCTCTAAGAGTTTGATCCTGGCTCAGGACGAACGCTGGCGGCGTGCTTAACACATGCAAGTCAAGGGGAAAGGTTAATTTCGATTGACTGAGTATACTGGCGAACGGGTGAGTAACGCGTAGGTAACCTGCCTGCGAGACGGGGATAACACTGCTAACGCGGTGCTAATACCGGATAATGCGTCATAGTCGAATGGTTATGATGTTAAAGTGGGCATTTTGCTCATGCTTGCAGATGGACCTGCGT
>F0OV55004I0MGR
CGTGTCTCTAAGAGTTTGATCCTGGCTCAGAACGAACGCTGGCGGCAGGCTTAACACATGCAAGTCGAACGCATCCTTCGGGGTGAGTGGCAGACGGGTGAGTAACGCGTGGGAACGTGCCCTTCAGTTCGGAATAACCCAGGGAAACTTGGGCTAATACCGGATACGTGCGAGAGCAGAAAGATTTATCGCTGAAGGATCGGCCCGCGTCTGATTAGCTAGTTGGTGAGGTAATGGCTCACCAAGGCGACGATCAGTAG
>F0OV55004H7KA4
CGTGTCTCTAAGAGTTTGATCCTGGCTCAGGACGAACGCTGGCGGCGTGCCTAATACATGCAAGTCGAGCGGACCGATGGGAGCTTGCTCCTTTAGGTTAGCGGCGGACGGGTGAGTAACACGTGGGCAACCTGCCCTGCAGACTGGGATAACTTCGGGAAACCGGAGCTAATACCGGATAACACCGAAAACCGCATGGTTTTCGGTTGAAAGACGGCTTTTAGCTGTCACTGCAGGATGGGCCCGCGGCGCATTAGCTAGTTGGTGAGG
>F0OV55004JUJLG
CGTGTCTCTAAGAGTTTGATCCTGGCTCAGGATGAACGCTGGCGGCGTGCCTAACACATGCAAGTCGAGCGAGAAGGTTGCAAATGATTCTTCGGAAGAATGCGCAGCTGGAGAGCGGCGGACGGGTGAGTAACGCGTGGGTAACCTGCCCTATGGAGGGGGATAACTAAGAGAAATCTTAGCTAATACCGCATAAGCGCACAGCATCGCATGATGCCGTGTGAAAAACTCCGGTGCCATAGG
>F0OV55004JBR1R
CGTGTCTCTAAGAGTTTGATCCTGGCTCAGATCGAACGCTGGCGGCATGCTTAACACATGCAAGTCGAACGGCAGCGGGACCTAGCTTGCTAGGTTGCCGGCGAGTGGCGGACGGGTGAGTAATGCATAGGAATCTGCCCGGTAGTGGGGGATAACGTGGGGAAACTCACGCTAATACCGCATACGACCTACGGGTGAAAGAGGGGGATCTTCGGACCTCTTGCTATCGGATGAGCCTATGTCCT
>F0OV55004JDE8N
CGTGTCTCTAAGAGTTTGATCCTGGCTCAGGACGAACGCTGGCGGCGTGCTTAACACATGCAAGTCAAGGAGAAAGCATTTTTCGGAATGCAAGTAAACTGGCGAACGGGTGAGTAACGCGTAGGTAACCTGCCTTTAAGATTGGAATAACACTGCTAACGCGGTGCTAATACCGGATGAAGCATAACGATCGCATGGTGGTTATGTTAAAGCGGGCTTCGGCTCGTGCTTAGAGATGGACCTGCGTCTCATTAG
>F0OV55004IYRJS
CGTGTCTCTAAGAGTTTGATCCTGGCTCAGGACGAACGCTGGCGGCGTGCTTAACACATGCAAGTCAAGGGGAAAGGTTAATTTCGGTTGACCGAGTATACTGGCGAACGGGTGAGTAACGCGTAGGTAACCTGCCTGAGAGTTTGGGATAACACTGCAAACGTGGTGCTAATACCGGATGAGGCCTGCTATTCGCATGGGTAGTGGGTTAAAGCGGGCGCAAGCCTGTGCTCACAGATGGACCTGCGTCTCATTAG
>F0OV55004JC3C4
CGTGTCTCTAAGAGTTTGATCCTGGCTCAGAGCGAACGCTGGCGGCGTGCCTAACACATGCAAGTCGAACGGACTCGGGGGGCAACTCCTGAGTTAGTGGCGGACGGGTGAGTAACACGTGGGTCATCTCCCCCCGAGTGAGGAATAAGCCTGCGAAAGCGGGTCTAATACCGCATAACACTCCGGGACACAAGTCTTCGGAGTCAAAGCCGCAAGGCGCTTGGGGATGAGCCTGCGTCCTATTAGCTAGTTGGTAGGGTAATGG
>F0OV55004I17CF
CGTGTCTCTAAGAGTTTGATCCTGGCTCAGATTGAACGCTGGCGGCATGCTTTACACATGCAAGTCGAACGGCAGCATAGGTGCTTGCACCTGATGGCGAGTGGCGAACGGGTGAGTAATGTATCGGAACGTATCCGGAAGTGGGGGATAGCTCGGCGAAAGCCGGATTAATACCGCATATGCCCTGAGGGGGAAAGGGGGGATCCGCAAGGACCTCTCGCTTTCGGAGCGGCCGATATCAGATTAG
>F0OV55004ILLUF
CGTGTCTCTAAGAGTTTGATCCTGGCTCAGAATGAACGCTGGCGGCGTGCTTAACACATGCAAGTCGCACGAGAACGCTTCAGCTTGCTGAAGCTAGTAAAGTGGCGCACGGGTGAGTATCGCGTGGGTAATCTACCCTTCGGTCGGGAATAACGTTGCGAAAGTGACGCTAATACCCGATAACATTTCGGTGCCTTTGGTTGCCGAAATCAAAGGTGGCCTCTCCATGGAAGCTACCGCAGGAGGATGAGCCCGCG
>F0OV55004I5GBL
CGTGTCTCTAAGAGTTTGATCCTGGCTCAGATTGAACGCTGGCGGCATGCTTAACACATGCAAGTCGAGCGGCAGCAGGCCCTTCGGGGTGCTGGCGAGCGGCGGACGGGTGAGTAACGCATAGGAATCTGCCCAGTGGTGGGGGATAGCCCGGGGAAACTCGGATTAATACCGCATACGCCCTACGGGGGAAAGCGGGGAGTCTTCGGACCTCGCGCCATTGGATGAGCCTATGTCGGATTAGCTTGTTGGTGAGGT
>F0OV55004IJOUJ
CGTGTCTCTAAGAGTTTGATCCTGGCTCAGGACGAACGCTGGCGGCGTGCCTAACACATGCAAGTCGAGCGGGGACTACGGAGTAGTAATACGCTGTAGTTCTAGCGGCGGACGGGTGAGTAACGCGTGAGCAACCTGTCCTTGCCTGGGGGATAAGAAGCCGAAAGGCTTTCTAATACCGCATGAGACCACAGGACCGCATGGTCAAGAGGTCAAAGGAGAAATTCGGGCAAGGGTGGGCTCGCGTCTGATTAGCTAGTTGG
>F0OV55004JHNEC
CGTGTCTCTAAGAGTTTGATCCTGGCTCAGAGTGAACGCTGGCGGCGTGCCTAACACATGCAAGTCGAACGCGAAAGTCCCGCAAGGGATAAGTAGAGTGGCAGACGGGTGAGTAATGCATAGGTAATCTACCCTTGAGTGGGGGATAACTCCGGGAAACCGGTGCTAATCCCGCATGACTTCCTGATGCGCAGGCATTAGGATCAAAGGGGGGGATCCTTCGGGACCTCCCACTTGAGGATGAGCCTATGTCCTATTAG
>F0OV55004IDH8V
CGTGTCTCTAAGAGTTTGATCCTGGCTCAGAACGAACGCTGGCGGCGTGCTTAACACATGCAAGTCGAACGCGAAAGGGACTTCGGTCCTGAGTAAAGTGGCGCACGGGTGAGTAACGCGTGGATAATCTACCCAATGATCCGGGATAACACTTCGAAAGGGGTGCTAATACCGGATAAGACCACGGGATCTACGGGTTCTGCGGTAAAAGGTGGGGACCTTCGGGCCTACCGTCATCGGATGAGTCCGCGTACCATTAGCTAGTTGGTGGGGTAATGGCCT
>F0OV55004IK03M
CGTGTCTCTAAGAGTTTGATCCTGGCTCAGGACGAACGCTGGCGGCGTGCTTAACACATGCAAGTCAAGGAGAAAGTCCCGCTTGCGGGATGATTAAACTGGCGCACGGGTGAGGAATATATAAGCAATCTACCCATAGGTTCGGAATAACGTCGAGAAATCGGCGCTAATACCGTATAATGCAGCGGCATCGCATGATGATGTTGTTAAAGTCCTTGAAACGCCTGTGGATGAG
>F0OV55004H4BUD
CGTGTCTCTAAGAGTTTGATCCTGGCTCAGGATGAACGCTAGCGGGAGGCTTAACACATGCAAGTCGAGCGGCAGCACGGACTTCGGTCTGGTGGCGAGCGGCGCACGGGTGCGTAACGCGTATGCAACCTGCCTTATACAGGGGGATAGCCCATGGAAACGTGGATTAATACCCCATAATATCGTTGAATCGCATGGTTTAACGATTAAAATTTCGATGGTATAAGATGGGCATGCGTCTGATTAGCTTG
>F0OV55004JG173
CGTGTCTCTAAGAGTTTGATCCTGGCTCAGGATGAACGCTGGCGGCGTGCCTAATACATGCAAGTCGAACGCACCATTTCGGTGGTGAGTGGCGATCGGGTGAGTAACACGTAGATAACCTGCCCTTAAGACGAGGATAACCATTGGAAACGATGGCTAAGACTGGATAGGAATATTAGAGGCATCTCTGATATTTTAAAAGACCTAGCAATAGGTATGCTTAAGGAGGGGTCTGCGGCGCATTAGTTAGTTGGTGGGG
>F0OV55004JVZPG
CGTGTCTCTAAGAGTTTGATCCTGGCTCAGGACGAACGCTGGCGGCGTGCTTAACACATGCAAGTCTAGGGGAAAGTGGTCTTCGGATCGCAAGTATACTGGCGAACGGGTGAGTAACACGTAGGTAATCTACCTTCGAGATTGGGATAACGTCGAGAAATTGACGCTAATACCGAATGATGCCTCGGTAGTTAATATCGGGATGAAAGATGGGGATCTTCGGACCTATCGCTTGAAGATGAGCCTGCGTCTGATTAG
>F0OV55004JCI5X
CGTGTCTCTAAGAGTTTGATCCTGGCTCAGGACGAACGCTGGCGGCGTGCCTAACACATGCAAGTCAACTGGAAGCAGCAATGTTTTCGGTGGCGAACGGGTGAGTAACGCGTAGACAATCTGCCATTTAGCCACGGATAACCTAGTGAAAACTGGACTAATACGTGATGAAATCATTATTCGGCATCGGATATTGATTAAAGGCTATAAGCTGTTAAATGAGGAGTCTGCGTAACATTAGCTAGTTGGTAAGG
>F0OV55004JFU40
CGTGTCTCTAAGAGTTTGATCCTGGCTCAGAACGAACGCTGGCGGCGTGCTTAACACATGCAAGTCGAACGTGAATCGACCTTCGGTCGAGGAAAGTGGCGCACGGGTGAGTAACACGTGGATAATCTACCCAATGATCCGGGATAACACTTCGAAAGGGGTGCTAATACCTGATAAGCCCACGGGCTCTTCGGAGCTTGCGGGAAAAGGTGGGGAACCTTCGGGTCCTGCCGTCACTGGATGAGTCCGCGTCCCATTAGCTAGTTGGTGGGGTAA
>F0OV55004IFI6K
CGTGTCTCTAAGAGTTTGATCCTGGCTCAGGATGAACGCTAGCGGCAGGCCTAACACATGCAAGTCGAGGGGTAACAGGGATTGCTTGCAATCTGCTGACGACCGGCGCACGGGTGCGTAACGCGTATACAACCTACCTTTTGGAGGGGAATAGCCCAGAGAAATTTGGATTAATACCCCATAGTATATATGGATCTCCTGATTTATGTATTAAACATTTATGGCCATTAGATGGGTATGCGTCCTATTAGTTAGA
>F0OV55004IN710
CGTGTCTCTAAGAGTTTGATCCTGGCTCAGGATGAACGCTGGCGGCGTGCTTAACACATGCATGTCGAACGAGGTCCAACCTTCGGGTGAAGACCTAGTGGCGAACGGGTGAGTAACACGTGGGGAACCTGCCCTTCTCTTCGGGATAACGTCGGGAAATCGGCGCTAATACCGGATACTCCTTGCGGATCGCATGGTCTGCTCGGGAAAGCTCCGGCGGAGATGGATGGCCCCGCGGCCCATTAGCTAGTTGGTGAGGTAATGG
>F0OV55004JFV0X
CGTGTCTCTAAGAGTTTGATCCTGGCTCAGGATGAACGCTGGCGGCGTGCCTAACACATGCAAGTCGAGCGGGAAACATTTGACAGGTAGCGATATTTGGAGAATGTTTCTAGCGGCGGACGGGTGAGTAACACGTGAGGAACCTGCCTTACACAGTGGAATAACACCGTGAAAACGGTGCTAATACCGCATAACACCGCACTATGGCATCATAGAGCGGTCAAAGGAGAAATCCGGTGTAAGATGGCCTCGCG
>F0OV55004H6T62
CGTGTCTCTAAGAGTTTGATCCTGGCTCAGGACGAACGCTGGCGGCGTGCCTAATACATGCAAGTCGAGCGGGGCTTTCTGCGTGAGGTCTTCGGGCGGATCGCAGGGAGCCCAGCGGCGAACGGGTGCGTAACACGTGGGCAACCTGCCCCGAGGACTGGGATAACTCCGGGAAACCGGAGCTAATACCGGATAGGACGGCGGACCGCATGGTCCGCCGTGGAAAGGCGGCGCAAGCTGCCACCTCGGGATGGGCCCGCGGCCCATTAG
>F0OV55004JJO7L
CGTGTCTCTAAGAGTTTGATCCTGGCTCAGGGTGAACGCTGGCGGCGTGCTTTACACATGCAAGTTGAACGAGAACTCGGAGGTTCTTACTTCGGTAAGAAAGGAAGAGGGACAGTAGCGAACGAGTGAGTAACACGTAGTAACTTGCCCACTGGAGGGGGAGAACCACTGGAAACGGTGGCTAATACCGCATAAGCCCGAAAGGGGAAGGCAATTTATTGTGCCGGTGGAGGGGACTGCGGGCCATCAGGAAGATGGTGAGGTAAAAGCTCACCAAACCGACG
>F0OV55004H96QA
CGTGTCTCTAAGAGTTTGATCCTGGCTCAGGATGAACGCTAGCGGGAGGCTTAACACATGCAAGTCGAGGGGTAGCAGGGTAGCAATACCGCTGACGACCGGCGCACGGGTGAGTAATACATATGCAACCTTCCTTTAACTGGGGCATAGCCCGGAGAAATCCGGATTAATACCCCATAAGATCATAGAGAGGCATCTTTCAGTGATTAAAGCTCCGGCGGTTAAAGATGGGCATATGTGCCATTAGCTTGTTGG
>F0OV55004H4HVA
CGTGTCTCTAAGAGTTTGATCCTGGCTCAGGACGAACGCTGGCGGCGTGCCTAATACATGCAAGTCGAGCGAGCCCTTCGGGGCTAGCGGCGGACGGGTGAGTAACACGTGGGCAACCTGCCTGTAAGACTGGGATAACTCCGGGAAACCGGGGCTAATACCGGATAATTTCTTTGGTCGCATGACGAAAGAATAAAAGGCGGCGCAAGCTGTCACTTACAGATGGGCCCGCGGCGCATTAGCTAGTTGGTGAGGTAACGGCTCACCAAGG
>F0OV55004IT69V
CGTGTCTCTAAGAGTTTGATCCTGGCTCAGATTGAACGCTGGCGGAATGCTTTACACATGCAAGTCGGGCGGCAGCATGGACTTCGGTCTGATGGCGAGCGGCGAACGGGTGAGTAATGCATCGGAACGTACCCAGTCGTGGGGGATAACTACGCGAAAGCGTAGCTAATACCGCATACGTCCTACGGGAGAAAGCAGGGGATCGCAAGACCTTGCGCGATTGGAGCGGCCGATGTCTGATTAG
>F0OV55004IQ6VF
CGTGTCTCTAAGAGTTTGATCCTGGCTCAGATTGAACGCTGGCGGCAGGCCTAACACATGCAAGTCGAGCGGAAACGATGGAGCTTGCTCCAGGCGTCGAGCGGCGGACGGGTGAGTAATGCATAGGAATCTGCCCGGTAGTGGGGGATAACCTGGGGAAACCCAGGCTAATACCGCATACGTCCTACGGGAGAAAGCAGGGGATCTTCGGACCTTGCGCTATCGGATGAGCCTATGTCGGATTAGCTTGTTGGTG
>F0OV55004IERTF
CGTGTCTCTAAGAGTTTGATCCTGGCTCAGATTGAACGCTGGCGGAATGCTTTACACATGCAAGTCGGGCGGCAGCATGGACTTCGGTCTGATGGCGAGCGGCGAACGGGTGAGTAATGCATCGGAACGTACCCAGTCGTGGGGGATAACTACGCGAAAGCGTAGCTAATACCGCATACGTCCTACGGGAGAAAGCAGGGGATCGCAAGACCTTGCGCGATTGGAGCGGCCGATGTCTGATTAG
>F0OV55004JHW77
CGTGTCTCTAAGAGTTTGATCCTGGCTCAGGATGAACGCTAGCGGTGCGCCTAACACATGCAAGTCGAGCGATATAGCGGCGAACGGGTGAGTAACACGTTGGAACCTGCCTCGAACTCAGGGATAGCCATCCGAAAGGATGATTAATACCGGATAGTCCCGAAAGGGTAAAGATTTTTCGGTTCGAGAGGGGCCTGCGGCCTATCAGCTAGTTGGTAAGGTAATGGCTTACCAAGGCTATGACGGGTAACTGGTGTGAGAGCA
>F0OV55004H4BCU
CGTGTCTCTAAGAGTTTGATCCTGGCTCAGGATAAACGCTGGCGGTGTGCTTTATGCATGCAAGTCGAACGAGTCACTTCGGTGGCTAGTGGCAGACGGGTGAGTAACACGTAAGCAACCTGTCCTTAAGTGGGGAATAACTCTGAGAAATCGGAGCTAATACCGCATGTGAATCAGTCTCGCCGGAGGCTGATTTAAAGGCTTCGGCCGCTTGTTGAGGGGCTTGCGCACGATTAGCTAGTTGGTGGGGTAACGG
>F0OV55004JONQH
CGTGTCTCTAAGAGTTTGATCCTGGCTCAGATTGAACGCTGGCGGCATGCCTTACACATGCAAGTCGAACGGTAACGCGGGGCAACCTGGCGACGAGTGGCGAACGGGTGAGTAATACATCGGAACGTGCCCAGCAGTGGGGGATAGCCCGGCGAAAGCCGGATTAATACCGCATACGACCTACGGGTGAAAGCGGGGGATCGCAAGACCTCGCGCTATTGGAGCGGCCGATGTCAGATTAGGTAGTTGGTGAGGTAAAGGCT
>F0OV55004I8PH6
CGTGTCTCTAAGAGTTTGATCCTGGCTCAGAACGAACGTTAGCGGCGTGCTTAACACATGCAAGTCGAACGAGAAAGTGTCTTCGGACATGAGTAGAGTGGCGCACGGGTGGGTAACACGTGGGTATCTGCCCTTTGGCGGGGGACAACATCTGGAAACGGATGCTAATACCGCATAAGTCGGCTTCGGCCGGGAAAGGTGGCTTCGGCTACCGCCAGAGGATGAGCCCGCGTCCCATCAGCTAGTTGGCAGGGTAATGGCCT
>F0OV55004IUWLD
CGTGTCTCTAAGAGTTTGATCCTGGCTCAGGACGAACGCTGGCGGCGTGCCTAATACATGCAAGTCGAACGGAGGTCGCCACGCGGATCTCTTCGGAGAGAAGCGTGGCCATACCTCAGTGGCGAACGGGCGAGTAACACGTGGGTAACCTGCCTGTAAGTCGGGGATAACTGCGGGAAACCGCAGCTAATACCGGATAAGTCGGGAGGTTCGCATGAACCTTTCGGTAAAGGAGCTACGGTTCCGCTTACAGATGGGCCCGCGGCGCATTAG
>F0OV55004IXQGV
CGTGTCTCTAAGAGTTTGATCCTGGCTCAGAACGAACGCTGGCGGCGTGCTTAATACATGCAAGTCGAACGAGAAAGTCTGGCTTCGGCTGGACAAGTAAAGTGGCGAACGGGTGAGTAACACGTGGGTAATCTGCCTTCGAGTCCGGGATAAGCCCTCGAAAGGGGGTCTAATACCGGATAATATCTTCGGGCGGCATCGTCTGAAGATCAAAGACGGGGCAACCTGTCACTTGGAGATGAACCCGCGCTCCATTAGCTAGTTGGTG
>F0OV55004I8EFT
CGTGTCTCTAAGAGTTTGATCCTGGCTCAGAACGAACGCTGGCGGCGTGCTTAACACATGCAAGTCGTACGTGAAAGGGACTTCGGTCCTGAGTAAAGTGGCGCACAGGTGAGTAACACGTGGATAATCTGCCCAATGGTCCGGGATAACACTTCGAAAGGGGTGCTAATACCGGGTAAGCCCACGAGCTCTTCGGAGCACGCGGGAAAAGGTGGGGACCTTCGGGCCTGCCGTCATTGGATGAGTCCGCGGCCCATTAGCTAGTTGGTGGGTAAA
>F0OV55004ILE5U
CGTGTCTCTAAGAGTTTGATCCTGGCTCAGGATGAACGCTGGCGGCGTGCCTAATACATGCAAGTCGAGCGGGGCTGTCTGCGTGAGGCCTTCGGGCGGATCGCAGGGAGCCCAGCGGCGAACGGGTGCGTAACACGTGGGCAACCTGCCCCGAGGACCGGGATAACTCCGGGAAACCGGAGCTAATACCGGATAGGACGGCGGACCGCATGGTCCGCCGTGGAAAGGCGGCGCGAGCTGCCACCTCGGGATGGGCCCGCGGCCCATTAG
>F0OV55004IGJX6
CGTGTCTCTAAGAGTTTGATCCTGGCTCAGGATGAACGCTAGCGACAGGCCTAACACATGCAAGTCGAGGGGTAACATGAGAGCTTGCTCTTGATGACGACCGGCGCACGGGTGAGTAACGCGTATGCAACCTTCCTTTAACAGGAGAATAGCCCCCGGAAACGGGGATTAATGCTCCATAGCAATTATTTGCCACCTGACAGATAATTTAAAGTTCCGACGGTTAAAGATGGGCATGCGTGACATTAGCCAGTTGGG
>F0OV55004J0LYV
CGTGTCTCTAAGAGTTTGATCCTGGCTCAGGACGAACGCTGGCGGCGTGCCTAATACATGCAAGTCGAGCGGACCGATGGGAGCTTGCTCCTTTAGGTTAGCGGCGGACGGGTGAGTAACACGTGGGCAACCTGCCCTGCAGACTGGGATAACTTCGGGAAACCGGAGCTAATACCGGATAACACCGAAAACCGCATGGTTTTCGGTTGAAAGGCGACTTTTAGCTGTCACTGCAGGATGGGCCCGCGGCGCATTAGCTAGTTGGTGAGG
>F0OV55004IALWJ
CGTGTCTCTAAGAGTTTGATCCTGGCTCAGAACGAACGCTGGCGGCAGGCCTAACACATGCAAGTCGAACGCCCTCTTCGGAGGGAGTGGCAGACGGGTGAGTAACGCGTGGGAACGTGCCCTTCGGTTCGGGACAACCCTTGGAAACAAGGGCTAATACCGGATACGTCCGTAAGGAGAAAGATTTATCGCCGAAGGATCGGCCCGCGTTGGATTAGCTTGTTGGCGGGGTAATGGCCCACCAAGGCGACGATCCATAGCTGGTCCGAGAGGATGAT
>F0OV55004I8RRI
CGTGTCTCTAAGAGTTTGATCCTGGCTCAGGACGAACGCTGGCGGCGTGCCTAACACATGCAAGTTGAGCGACGAACCAGGGCTTGCCCTGGGGCAAAGCAGCGAACGGGTGAGTAACACGTGGGTAACCTGCCCCGATAACCGGGACAACCCGAGGAAACTCGGGCTAATACCGGATGTGCTCGCCGGACATCAGTCCGACGCGTAAAGGAAGCTTCGGCCTCCGTATCGGGAGGGGCCCGCGGCCCATTAGCTAGTTGGTGAGGTAACGGCTCACCAAGG
>F0OV55004IS70Z
CGTGTCTCTAAGAGTTTGATCCTGGCTCAGAACGAACGCTGGCGGCGTGCCTAACACATGCAAGTCGTACGTGAAATCTTCCTTCGGGTTGAGAGTAAAGTGGCGCACGGGTGAGTAACGCGTGGGTAATCTACCCATGGGTTCGGGATAACCGGCCGAAAGGCTGGCTAATACCGGATAATGTCACCGTACACAAGTCCGGTGACCAAAGGGGGCGTAAGCTTCCGCCGATGGATGAGCCCGCGTACCATTAGCTAGTTGGTAGGGTAATGGCCTACCAAGG
>F0OV55004I44G3
CGTGTCTCTAAGAGTTTGATCCTGGCTCAGGATGAACGCTAGCGGCAGGCCTAACACATGCAAGTCGAGGGGTAACAGGAGTAGCAATACTTGCTGACGACCGGCGCACGGGTGAGTAACGTGTATGCAACCTACCCTTAACTGGGGAATAGCCCGAAGAAATTCGGATTAATGCCCCATAATACTGTATTGAAGCATTTCAGTGCATTTAAAACTCCGGTGGTTAAGGATGGGCATGCGTGACATTAGCTAGTTGGTG
>F0OV55004IYL8W
CGTGTCTCTAAGAGTTTGATCCTGGCTCAGAACGAACGCTGGCGGCAGGCCTAACACATGCAAGTCGAACGACATAGTGGCAGACGGGTGAGTAACGCGTGGGAACGTACCTTTCGCTACGGAATAGCTCTTGGAAACGAGTGGTAATACCGTATACGCCCTTCGGGGAAGATTATCGGCGAAAGATCGGCCCGCGTTAGATTAGGTAGTTGGTGGGGTAATGGCCTACCAAGCCTACGATCTATAGCTAGTCTGA
>F0OV55004IQE75
CGTGTCTCTAAGAGTTTGATCCTGGCTCAGAACGAACGCTGGCGGCAGGCTTAACACATGCAAGTCGAGCGAAGCCTTCGGGCTTAGCGGCGGACGGGTTAGTAACGCGTGGGAACGTGCCCTTCACTACGGAATAGTCCCGGGAAACTGGGTTTAATACCGTATACGCCCTTCGGGGAAGAATTTCGGTGAGGGATCGGCCCGCGTTAGATTAGATAGTTGGTGGGGTAATGGCCTACCAAGTCTACGATCTATAGCTGGTTTTAGAGGATGATCAGCAAC
>F0OV55004IHER2
CGTGTCTCTAAGAGTTTGATCCTGGCTCAGGACGAACGCTGGCGGCGTGCCTAATACATGCAAGTCGAGCGGGGCTTTCTGCGTGAGGCCTTCGGGCGGATCGCAGGGAGCCCAGCGGCGAACGGGTGCGTAACACGTGGGCAACCTGCCCCGAGGACCGGGATAACTCTGGGAAACCGGAGCTAATACCGGATAGGACGGCGGACCGCATGGTCCGCCGTGGAAAGGCGGCGCGAGCTGCCACCTCGGGATGGGCCCGCGGCCCATTAG
>F0OV55004IQOPU
CGTGTCTCTAAGAGTTTGATCCTGGCTCAGATTGAACGCTGGCGGCATGCCTAACACATGCAAGTCGAACGATGAAGAAACAGCTTGCTGTTTTGGATTAGTGGCGGACGGGTGAGTAAAGTATAGGGATCTGCCTGACAGTGGGGGACAACAGCCGGAAACGGCTGCTAATACCGCATACGCTCTACGGAGGAAAGTGGGGGACCTTCGGGCCTCACGCTGACAGATGAACCTATATCAGATTAG
>F0OV55004H83AT
CGTGTCTCTAAGAGTTTGATCCTGGCTCAGAATGAACGCTGGCGGCGTGCCTAACACATGCAAGTCGAACGAGAAATTTCCTGCTTGCAGGAGAGAGTAAAGTGGCGCACGGGTGAGTAACGCGTGGGTAACCTACCCTTGAATCGGGGATAACCTTGCGAAAGCGTTGTTAATACCGGATATTGTCCCAAGGACTATGGTTTTTGTGATGAAAGGTGACCTCTTCATGAAAGTTGCCGTTTAAGGATGGGCCCGCGTACCATTAGCTTGTTGG
>F0OV55004IGGSW
CGTGTCTCTAAGAGTTTGATCCTGGCTCAGGACGAACGCTGGCGGCGTGCCTAATACATGCAAGTCGTACGACAGAAGTCAGAGATCAGAGGCCAGAGGTCAGATGCATGACCTCTCAAGGAAGCAGAAAGTGAAAGATGAAGCTTTCAATCCGACTTCCGGCTTCCGATCTCTGACTTCTGGAGTGGCGAACGGGTGAGTAACACGTGGGCAACCTGCCTGTAAGACCGGGATAACTTCGGGAAACCG
>F0OV55004JF269
CGTGTCTCTAAGAGTTTGATCCTGGCTCAGATTGAACGCTGGCGGCATGCTTAACACATGCAAGTCGAACGGTAACAGGCCTTCGGGCGCTGACGAGTGGCGGACGAGTGAGTAATGCATAGGAATCTACCTGGTAGTGGGGGACAACGTGGGGAAACTCACGCTAATACCGCATACGCCCTACGGGGGAAAGCAGGGGCTCTTCGGACCTTGCGCTATCAGATGAGCTTATGTCCTATCAGCTAGTTGGTGGGG
>F0OV55004H5OT7
CGTGTCTCTAAGAGTTTGATCCTGGCTCAGATTGAACGCTGGCGGCATGCCTTACACATGCAAGTCGAACGGCAGCATGATCTAGCTTGCTAGATTGATGGCGAGTGGCGAACGGGTGAGTAATATATCGGAACGTGCCCTGTAGTGGGGGATAACTAGTCGAAAGATTAGCTAATACCGCATACGACCTGAGGGTGAAAGTGGGGGACCGCAAGGCCTCATGCTATAGGAGCGGCCG
>F0OV55004IJHZW
CGTGTCTCTAAGAGTTTGATCCTGGCTCAGAACGAACGCTGGCGGCAGGCCTAACACATGCAAGTCGAGCGAGACCTTCGGGTCTAGCGGCGGACGGGTGAGTAACGCGTGGGAACGTGCCCTTCTCTACGGAATAGCCTCGGGAAACTGAGAGTAATACCGTATACGCCCTTCGGGGGAAAGATTTATCGGAGAGGGATCGGCCCGCGTTGGATTAGGTAGTTGGTGGGGTAATGGCCTACCAAGCCGACGATCCATAGCTGGTTTGAGAGG
>F0OV55004JGOXL
CGTGTCTCTAAGAGTTTGATCCTGGCTCAGATTGAACGCTGGCGGCATGCCTTACACATGCAAGTCGAACGGTAACAGGTCTTCGGATGCTGACGAGTGGCGAACGGGTGAGTAATACATCGGAACGTGCCCGATCGTGGGGGATAACGAGGCGAAAGCTTTGCTAATACCGCATACGATCTACGGATGAAAGCGGGGGATCTTCGGACCTCGCGCGGACGGAGCGGCCGATGGCAGATTAGGTAGTTGGTGGGATAAAAAG
>F0OV55004IG8D3
CGTGTCTCTAAGAGTTTGATCCTGGCTCAGATTGAACGCTGGCGGCATGCTTAACACATGCAAGTCGAACGGCAGCACGGGTGCTTGCACCTGGTGGCGAGTGGCGGACGGGTGAGTAATGCATAGGAATCTGCCTAGTAGTGGGGGACAACCTGGGGAAACTCAGGCTAATACCGCATACGCCCTACGGGGGAAAGCAGGGGATCTTCGGACCTTGTACTATTAGATGAGCCTATGTCCTATCAGCTTG
>F0OV55004H5PUA
CGTGTCTCTAAGAGTTTGATCCTGGCTCAGGACGAACGCTGGCGGCGTGCCTAACACATGCAAGTCGAGCGAGGACGGGCGGTGCTTGCACTGCTCGAGCCGAGCGGCGGACGGGTGAGGAACACGTGAGCAACCTGTCCCCGTGCGGGGGACAACCCGGGGAAACTCGGGCTAATACCGCATGGTCCCGTGCCCTGCCTGGGGTGCGGGGGAAAGATGGCCTCTGCGTGCAAGCCATCGCGCGGGGAGGGCTCGCGGCCTA
>F0OV55004I9HYS
CGTGTCTCTAAGAGTTTGATCCTGGCTCAGGATGAACGCTAGCGACAGGCCTAACGCATGCAAGTCGAACGGGATTTATCCTTCGGGGTAATGAGAGTGGCGCACGGGTGAGTAACGCGTATGCAACCTACCTGTAACTGGGGAATAGCTCCCTGAAAGGGGAATTAACACCGCATAAGACCACACTTTCGCATGGAAGAGTGGTAAAATATTTATAGGTTACAGATGGGCATGCGTGACATTAGTTTGTTGGTGAGGTAACGG
>F0OV55004IECJN
CGTGTCTCTAAGAGTTTGATCCTGGCTCAGATTGAACGCTGGCGGCATGCTTAACACATGCAAGTCGAACGGTAACAGGGGCTTCGGCCCGCTGACGAGTGGCGGACGGGTGAGTAACGCGTAGGAATCTGCCTAGTAGTGGGGGACAACCTGGGGAAACCCAGGCTAATACCGCATACGCCCTAAGGGGGAAAGACTTCGGTCGCTATTGGATGAGCCTGCGTTGGATTAGCTTGTTGGTGGGGTAAAGGCCTACCAAGGCGACGATCCATAG
>F0OV55004INX9K
CGTGTCTCTAAGAGTTTGATCCTGGCTCAGGATGAACGCTGGCGGCGTGCCTAACACATGCAAGTCGAGCGAGAAGCTACCTATGATCCTTCGGGTGAATAGACTAGTGGACAGCGGCGGACGGGTGAGTAACGCGTAAATAACCTGCCATACACACAAGGATAGCCATCGGAAACGGTGATTAATACTTGATGAGGCTACAGATTCGCATGAATCAGTAGTTAAAGAATTTTGGTGTATGATGG
>F0OV55004IIYDR
CGTGTCTCTAAGAGTTTGATCCTGGCTCAGAACGAACGCTGGCGGCGTGCTTAACACATGCAAGTCTACTCAGCAATGGGTGGCGAACGGGTGAGTAACGCGTAGACAATCTGCCCTTTAATCACGGATAACCTAGTGAAAACTGGACTAAAACGGGATGTGGTCGCGATATGGCATCATATGCGATCAAAGACGTAGTCGTTAAAGGAGGAGTCTGCGTAACATTAGCTAGTTGGTAAGGTAACGGCTTACCAAGGCGACG
>F0OV55004JGOGV
CGTGTCTCTAAGAGTTTGATCCTGGCTCAGGACGAACGCTGGCGGCGTGCTTAACACATGCAAGTCGAACGGTCTACCTCGACTGAAACCTTCGGGTTGATGTTGAGATCTAGATAGTGGCGGACGGGTGAGTAACACGTGAATAATCTGTCCTCAAGTCTGGGATAACCTGGCGAAAGTCGGGCTAATCCGAGGTAAGCTGAGAGTGTGGCATCACACAATCAGAAAAGGTGGCTTTGCCATCGTTTGAGGAGG
>F0OV55004I4V55
CGTGTCTCTAAGAGTTTGATCCTGGCTCAGATTGAACGCTAGCGGCATGCTTAACACATGCAAGTCGAACGGCAGCGGAGGAAAGCTTGCTTTCCTGCCGGCGAGTGGCGGACGGGTGAGTAATGCATGAGAATCTGCCCAGTAGCGGGGGACAACTTGGTGAAAACCAAGCTAATACCGCATACGCCCTACGGGGGAAAGGCTTCGGCCACTATTGGATGAGCTCATGTCGGATTAGCTAGTTGGTAGGGTAAACGG
>F0OV55004IV5T0
CGTGTCTCTAAGAGTTTGATCCTGGCTCAGATTGGACGCTGGCAGCAGGCCTAACACATGCAAGTCGAGCGGCAGCACGGGAAGCTTGCTTCCTGGTGGCGAGCGGCGGACGGGTGAGTAATGCATAGAAATCTGCCCGGTAGTGGGGGATAACCTGGGGAAACCCAGGCTAATACCGCATACGTCCTACGGGAGAAAGCAGGGGATCTTCGGACCTTGCGCTATCGGATGAGTCTATGTCGGATTAG
>F0OV55004IJ6SG
CGTGTCTCTAAGAGTTTGATCCTGGCTCAGAACGAACGCTGGCGGCAGGCCTAACACATGCAAGTCGAGCGAGACCTTCGGGTCTAGCGGCGGACGGGTGAGTAACGCGTGGGAACGTGCCCTTCTCTACGGAATAGCCTCGGGAAACTGAGAGTAATACCGTATACGCCCTTCGGGGAAAGATTTATCGGAGAGGGATCGGCCCGCGTTGGATTAGGTAGTTGGTGGGGTAATGGCCTACCAAGCCGACGATCCATAGCTGGTTTGAGAGG
>F0OV55004JAQU3
CGTGTCTCTAAGAGTTTGATCCTGGCTCAGAGCGAACGCTGGCGGCGTGCCTAACACATGCAAGTCGAACGGACTCGGGGGGCAACTCCTGAGCTAGTGGCGGACGGGTGAGTAACACGTGGGTCATCTCCCCCCGAGTGAGGAATAAGCCTGCGAAAGCGGGTCTAATACCGCATAACACTCCGGGACACAAGTCTTCGGAGTCAAAGCCGCAAGGCGCTTGGGGATGAGCCTGCGTCCTATTAGCTAGTTGGTAGGGTAATGG
>F0OV55004IPZIN
CGTGTCTCTAAGAGTTTGATCCTGGCTCAGAACGAACGCTGGCGGCGTGCTTAACACATGCAAGTCGAACGAGAAAGGGACCTTCGGGTCCTGAGTAGAGTGGCGCACGGGTGAGTAACACGTGGATAATCTGCCTGATGGACAGGGATAACACCCCGAAAGGGGTGCTAATACCAGATAAGCCCACAGCATCTACGGATGCAGCGGGAAAAGGGGGCCTCTTCATGAAAGCTTCCGTCATCAGATGAGTCCGCGG
>F0OV55004H4K8Y
CGTGTCTCTAAGAGTTTGATCCTGGCTCAGATTGAACGCTGGTGGAACGCTTTACACATGCAAGTCGGGCGGCAGCATGGACTTCGGTCTGATGGCGAGCGGCGAACGGGTGAGTAATGCATCGGAACGTACCCAGTCGTGGGGGATAACTACGCGAAAGCGTAGCTAATACCGCATACGTCCTACGGGAGAAAGCAGGGGATCGCAAGACCTTGCGCGATTGGAGCGGCCGATGTCTGATTAGCTAGTTGGG
>F0OV55004JR1F3
CGTGTCTCTAAGAGTTTGATCCTGGCTCAGAACGAACGCTGGCGGCAGGCTTAACACATGCAAGTCGAGGGAGAAACCACTTCGGTGGCGGAAACCGGCGCACGGGCGCGTAACACGTGGGAATCTACACCGAGGTACGGAATAACGCATGGAAACGTGTGCTAATGCCGTATAATGGCTCCGGCCCAAAGCTCCGGCGCCTCGGGATGAGCCCGCGTCTGATTAGGTAGATGGTGGGGTAAAGGCCTACCATGCCGACGATCAGTAG
>F0OV55004I3T7U
CGTGTCTCTAAGAGTTTGATCCTGGCTCAGATTGAACGCTGGCGGCATGCTTAACACATGCAAGTCGAACGGTAACAGGAGAGAGCTTGCTCTCTTGCTGACGAGTGGCGGACGGGTGAGTAATACATGGGAATCTGCCCTGAGGTGGGGGATAACCTGGGGAAACTCAGGCTAATACCGCATGATCTCTATCGGAGCAAAGTGGGGGACCTTCGGGCCTCACGCCTTGGGATGAGCCCATGT
>F0OV55004IP5KI
CGTGTCTCTAAGAGTTTGATCCTGGCTCAGAGCGAACGCTGGCGGCGTGCCTAACACATGCAAGTCGAACGAGAAACCCCGAGCTTGCTTGGGGGAGTAAAGTGGCGCACGGGTGAGTAACGCGTGGGTAACCTGCCCCTGAATCTGGGATAACTCCGTGAAAACGGTGCTAATACCGGATGCTGTCCCGAGAACTGTGGTTCTCAGGATGAAAGGTGACCTCTTCATGAAAGTTGCCGTTTGGGGATGGGCCCGCGTACCATTAGCTTG
>F0OV55004I0XW7
CGTGTCTCTAAGAGTTTGATCCTGGCTCAGGATGAACGCTGGCGGCGTGCCTAACACATGCAAGTCGAGCGGAGTTACAGGGAAGCACTTGTGCTGAACAGTAACTTAGCGGCGGACGGGTGAGTAACACGTGAGCAACCTGCCTTTTGCAGGGGAATAACATTGGGAAACCAGTGCTAATACCGCATGACATTCATTTTCGGCATCGGAGATGAACCAAAGGAGAAATCCGGCAAAAGATGGGCTCGCGTCCG
>F0OV55004JDUK1
CGTGTCTCTAAGAGTTTGATCCTGGCTCAGAACGAACGCTGGCGGCAGGCCTAACACATGCAAGTCGAGCGAAGTCTTCGGACTTAGCGGCGGACGGGTGAGTAACGCGTGGGAATATGCCCTTCTCTACGGAATAGCCTCGGGAAACTGGGAGTAATACCGTATACGCCCTTTGGGGGAAAGATTTATCGGAGAAGGATTAGCCCGCGTTGGATTAGGTAGTTGGTGGGGTAATGGCCTACCAAGCCGACGATCCATAGCTGGTTTGAGAGG
>F0OV55004IINQ9
CGTGTCTCTAAGAGTTTGATCCTGGCTCAGATTGAACGCTGGCGGCAGGCTTAACACATGCAAGTCGAGCGGTAACAGATCTAGCTTGCTAGATGCTGACGAGCGGCGGACGGGTGAGTAATGCATAGGAAACTGCCCAGTAGTGGGGGATAGCCCGGGGAAACCCGGATTAATACCGCGTACGCCCTTCGGGGGAAAGCAGGGGATCTTCGGACCTTGCGCTATTGGATGTGCCTATGTCGGATTAGCTAGTTGGT
>F0OV55004ILCT6
CGTGTCTCTAAGAGTTTGATCCTGGCTCAGACGAACGCTGGCGGCGTGCCTAACACATGCAAGTCGAGCGGGGATGTCATCGGAGTAATCTGGAGGCATTCTAGCGGCGGACGGGTGAGTAACGCGTGAGCAACCTGCCCTCGTCTGGGGGATAAGGAGCCGAAAGGCTCTCTAATACCGCATGAGACCACGGCATCACATGATGCAGAGGTTAAAGGAGCAATCCGGATGAGGGTGGG
>F0OV55004JJO3Q
CGTGTCTCTAAGAGTTTGATCCTGGCTCAGATTGAACGCTGGCGGCAGGCCTAACACATGCAAGTCGAGCGGAAACGATGGAGCTTGCTCCAGGCGTCGAGCGGCGGACGGGTGAGTAATGCATAGGAATCTGCCCGGTAGTGGGGGATAACCTGGGGAAACCCAGGCTAATACCGCATACGTCCTACGGGAGAAAGCAGGGGATCTTCGGACCTTGCGCTATTGGATGTGCCTATGTCGGATTAGCTAGTTGGTGGGG
>F0OV55004IE158
CGTGTCTCTAAGAGTTTGATCCTGGCTCAGGGTGAACGCTGGCGGCGTGCTTGACACATGCAAGTCGAACGGTATGTGGCAACACATAGAGTAGCGAACGGGTGAGTAACACGTGGGAACGTACCTTCTGCAGGGGGATAACTGACCGAAAGGACAGCTAATACCGCATAAGACCGAGAGGAGAAAGGTGCAACAGCATCGGCAGAGGAGTGGCCCGCGGACCATCAGCCAGTTGGTGGGGTAAGAGCCTACCAAGG
>F0OV55004IRO2R
CGTGTCTCTAAGAGTTTGATCCTGGCTCAGGACGAACGCTGGCGGCGTGCTTAACACATGCAAGTCGTACGAGAACGGGTCCTTCGGGACCTTAGTAAAGTGGCGAACGGGCGCGTAACACGTAAGTAACCTGCCCTTAAGCGGGGGATAACTACCGGAAACGGTAGCTAATACCGCATGAAGACTGGAGGTCGCATGACCACCAGTTGAAAGCCTTCGGGCGCTTAAGGATGGGCCTGCGGCGGATTAGCTAGTTGGCGAGGTAACGGCTCACCAAGGCAACG
>F0OV55004JCT25
CGTGTCTCTAAGAGTTTGATCCTGGCTCAGGACGAACGCTGGCGGCGTGCCTAATACATGCAAGTCGAGCGGGGCTTTCTGCGTGAGGCCTTCGGGCGGATCGCAGGGGGCCCAGCGGCGAACGGGTGCGTAACACGTGGGCAACCTGCCCCGAGGACCGGGATAACTCCGGGAAACCGGAGCTAATACCGGATAGGACGGCGGACCGCATGGTCCGCCGTGGAAAGGCGGCGCGAGCTGCCACCTCGGGATGGGCCCGCGGCCCATTAGCTAGTTGGG
>F0OV55004IW6UD
CGTGTCTCTAAGAGTTTGATCCTGGCTCAGATTGAACGCTGGCGGCATGCTTTACACATGCAAGTCGAACGGCAGCGAGGAGAAGCTTGCTTCTCTGTCGGCGAGTGGCGAACGGGTGAGTATAGCATCGGAACGTGCCAAGTAGTGGGGGATAACCAAACGAAAGTTTGGCTAATACCGCGTAAGCTCCAAGGAGGAAAGTAGGGGACCTAAATAAGGCCTTACGCTATTTGATCGGCCGATGTCGGATTAGTTAGTTGGTGGGGTAA
>F0OV55004IBN5N
CGTGTCTCTAAGAGTTTGATCCTGGCTCAGGATGAACGCTAGCGGTGCGCCTAACACATGCAAGTCGAGCGATATAGCGGCGAACGGGTGAGTAACACGTTGGAACCTGCCTCGAACTCAGGGATAGCCATCCGAAAGGATGATTAATACCGGATAGTCCCGAAAGGGTAAAGATTTTTCGGTTCGAGAGGGGCCTGCGGCCTATCAGCTAGTTGGTAAGGTAATGGCTTACCAAGGCTATGACGGGTAACTGGTGTGAGAGCA
>F0OV55004IPWIA
CGTGTCTCTAAGAGTTTGATCCTGGCTCAGGACGAACGCTGGCGGCGTGCTTAACACATGCAAGTCGAACGGAAAGGCCCTTGCTTGCAGGGGTACTCGAGTGGCGAACGGGTGAGTAACACGTGGGTAACCTGCCTGTAAGTCGGGGATAACTGCGGGAAACCGCAGCTAATACCGGATAAGTCGGGAGGTTCGCATGAACCTTTCGGTAAAGGAGCTACGGTTCCGCTTACAGATGGGCCCGCGGCGCATTAGCTAGTTGGTGGGGTAACGGCCTACCAAGGCG
>F0OV55004I9N7K
CGTGTCTCTAAGAGTTTGATCCTGGCTCAGGACGAACGCTGGCGGCGTGCCTAACACATGCAAGTCGAGCGGTCCGGCAGCCAACTTAAGTTGGGAGCCGGATAGCGGCGGACGGGTGAGTAACGCGTGGGCAACCTACCCTTAAGACCGGGATAACACCTCGAAAGGGGTGCTAATACTGGATAAGCTCCTTGTAGGGCATCCTATGAGGAGGGAAGGTAGCGGGAGCTACCGCTTAAGGATGGGCCCGCGTCCCATCAGCTAGTTGGTAGGGTAACGG
>F0OV55004I7FQL
CGTGTCTCTAAGAGTTTGATCCTGGCTCAGGATTAACGCTGGCGGCGTGCTTAACACATGCAAGTCGAACGAGAAGCTTTCACATGATTTCTTCGGATTGATTATGGGAGCGGAAAGTGGCGAACGGGTGAGTAACGCGTGGGTAACCAACCTTAGACTGGGGGACAACACAGGGAAACTTGTGCCAATACCGCATATATGCAGACATGGCATCATGATTGCAGGAAAGGCTTCGGCCGGTTTAAGACGGACCCGCGTCCG
>F0OV55004I2G40
CGTGTCTCTAAGAGTTTGATCCTGGCTCAGAACGAACGCTGGCGGCATGCCTAACACATGCAAGTCGAACGAGACCTTCGGGTCTAGTGGCACACGGGTGCGTAACGCGTGGGAATCTGCCCTTTGCTTCGGAATAACACAGAGAAATTTGTGCTAATACCGGATAATGTCGAAAGACCAAAGATTTATCGGCAAAGGATGAGCCCGCGTAAGATTAGGTAGTTGGTGGGGCAATGGCCTACCAAGCCGACGATCTTTAG
>F0OV55004IPRRN
CGTGTCTCTAAGAGTTTGATCCTGGCTCAGATTGAACGCTGGCGGCAGGCTTAACACATGCAAGTCGAGCGGTAACAGGGGGTGCTTGCACCCCGCTGACGAGCGGCGGACGGGTGAGTAATGCATAGGAAACTGCCCAGTAGTGGGGGATAGCCCGGGGAAACCCGGATTAATACCGCGTACGCCCTTCGGGGAAAGCAGGGGATCTTCGGACCTTGCGCTATTGGATGTGCCTATGTCGGATTAGCTAGTTGGTGGGGTAAAGGCCTACCAAGG
>F0OV55004IWICE
CGTGTCTCTAAGAGTTTGATCCTGGCTCAGATTGAACGCTGGCGGCAGGCCTAACACGTGCAAGTCGAGCGGAAACGATGGAGCTTGCTCCAGGCGTCGAGCGGCGGACGGGTGAGTAATGCATAGGAATCTGCCCGGTAGTGGGGGATAACCTGGGGAAACCCAGGCTAATACCGCATACGTCCTACGGGAGAAAGCAGGGGATCTTCGGACCTTGCGCTATCGGATGAGCCTATGTCGGATTAGCTTGTTGGTGAGG
>F0OV55004IBKQ7
CGTGTCTCTAAGAGTTTGATCCTGGCTCAGATTGAACGCTGGCGGAATGCTTTACACATGCAAGTCGGGCGGCAGCATGGACTTCGGTCTGATGGCGAGCGGCGAACGGGTGAGTAATGCATCGGAACGTACCCAGTCGTGGGGGATAACTACGCGAAAGCGTAGCTAATACCGCATACGTCCTACGGGAGAAAGCAGGGGATCGCAAGACCTTGCGCGATTGGAGCGGCCGATGTCTGATTAGCTAGG
>F0OV55004IK437
CGTGTCTCTAAGAGTTTGATCCTGGCTCAGGACGAACGCTGGCGGCGTGCTTAACACATGCAAGTCGAGCGAGAAAGCGGCTTCGGCCGTGAGTACAGCGGCGAACGGGTGAGTAACACGTGGGCAACCTGCCCCGGAGACTGGGATAACGTCCCGAAAGAGACGCTAATACCGGATAACGCGTGACCTGCCAAGTGGGTCACGCCAAATGGTAGCCTCGGCCTCTGCTCCGGGATGGGCCCGCGCCGGATTAGCTTGTTGGTGGGGTAACGG
>F0OV55004JF8I6
CGTGTCTCTAAGAGTTTGATCCTGGCTCAGGATAAACGCTGGCGGTGTGCTTTATGCATGCAAGTCGAACGAACTATTTCGGTAGTTAGTGGCAAACGGGTGGGTAACACGTAAGCAACCTGTCCTCAAGTGGGGAATAACTCTGAGAAATCGGAGCTAATACCGCATGTGAATCATCATCGCAAGGAGATGATTTAAAGGCCTTTCGGGCGCTTAAGGAGGGGCTTGCGCACGATTAGCTTGTTGGTGGGGTAACGGCCTACCAAGG
>F0OV55004JIA3V
CGTGTCTCTAAGAGTTTGATCCTGGCTCAGATTGAACGCTGGCGGAATGCTTTACACATGCAAGTCGGGCGGCAGCATGGACTTCGGTCTGATGGCGAGCGGCGAACGGGTGAGTAATGCATCGGAACGTACCCAGTCGTGGGGGATAACTACGCGAAAGCGTAGCTAATACCGCATACGTCCTACGGGAGAAAGCAGGGGATCGCAAGACCTTGCGCGATTGGAGCGGCCGATGTCTGATTAGCTTAGG
>F0OV55004I7M29
CGTGTCTCTAAGAGTTTGATCCTGGCTCAGATTGAACGCTGGCGGCATGCCTAACACATGCAAGTCGAACGCATCCTTCGGGGTGAGTGGCAGACGGGTGAGTAACGCGTGGGAACGTGCCCTTCAGTTCGGGATAACCCAGGGAAACTTGGGCTAATACCGGATACGTGCGAGAACAGAAAGATTGTATCGCTGAAGGATCGGCCCGCGTCTGATTAGCTGGTTGGTGGGGTAATGGCCCACCAAGGCGACGATCAGTAG
>F0OV55004IFSPF
CGTGTCTCTAAGAGTTTGATCCTGGCTCAGATTGAACGCTGGCGGCATGCTTAACACATGCAAGTCGAACGGTAACAGGAGAGAGCTTGCTCTCTTGCTGACGAGTGGCGGACGGGTGAGTAATACATGGGAATCTGCCCTGAGGTGGGGATAACCCGGGGAAACTCGGGCTAATACCGCATGATCTCTTCGGAGCAAAGGTGGGGGACCTTCGGGCCTCACGCCTTGGGATGAGCCCATGTCTGATTAG
>F0OV55004JDPS7
CGTGTCTCTAAGAGTTTGATCCTGGCTCAGGACGAACGCTGGCGGCGTGCCTAACACATGCAAGTCTACTCAGCAATGGGTGGCGAACGGGTGAGTAACGCGTAGACAATCTGCCCTTTAATCACGGATAACCTAGTGAAAGCTGGACTAACACGGGATGTGGTCGCGATATGGCATCATATGCGATCAAAGACGTAGTCGTTAAAGGAGGAGTCTGCGTAACATTAGCTGGTTGGTAAGGTAACGGCTTACCAAGG
>F0OV55004IR4RL
CGTGTCTCTAAGAGTTTGATCCTGGCTCAGGGCGAACGCTGGCGGCGCGCTTAAAGCATGTAAGTCGAACGAGATACCCGCAAGGGTGTCTAGTGGCGTACGGCTGAGTAACGCGTGGGTAACCTGCCCCGAAGTGGGGAATAACTTGTGGAAACATGGGTTAATACCGCATGTGGTCTCTTCTCGCAAGGGGATAGACTAAAGACTTCGGTCGCTTCGGGAGGGGCCCGCGTCCCATCAGCTAGTTGGTGGGGTAATGGCTCACCAAGGCAATAACGGG
>F0OV55004JEGU9
CGTGTCTCTAAGAGTTTGATCCTGGCTCAGATTGAACGCTGGCGGCATGCTTAACACATGCAAGTCGAACGGTAACAGGCCTTCGGGCGCTGACGAGTGGCGGACGGGTGAGTAATGCATAGGAATCTGCCTGGTAGTGGGGGATAGCCCGGGGGAAACCCGGATTAATACCGCATGAGCCCTACGGGGGAAAGCGGGGTTTCGGCCTCGCGCTATCAGATGAGCCTATGTCCGATTAGCTAGTTGGTGGGGTAAAGGCCTACCAAGGCG
>F0OV55004JIFRT
CGTGTCTCTAAGAGTTTGATCCTGGCTCAGAACGAACGCTGGCGGCGTGCTTAACACATGCAAGTCGTACGAGAAAGTTTCCTTCGGGAGATGAGTAGAGTGGCGCACGGGTGAGTAACACGTGGATAATCTGCCCAATGGACCGGGATAACACTTCGAAAGGGGTGCTAATACCGGATAAGCCCACAGGCTCTTCGGAGCTTGCGGGAAAAGGTGGGGACCTTCGGGCCTGCCGTCATTGGATGAGTCCGCGGCCCATTAGCTAGTTGGG
>F0OV55004I33FX
CGTGTCTCTAAGAGTTTGATCCTGGCTCAGAACGAACGCTGGCGGCGTGTCTTAAGCATGCAAGTCGGGCGGCAAGGCGGGGCAACCCGCCCTAGAGCGGCGGACTGGCGAGTAACACGTGGGTGATCTGCCCTTGGATTGGGGATAGCCATTAGAAATAGTGGGTAATACCGAATAAGTCCGCGAGGTTGCGACCTTGCGGGGAAAGGCGCTACGGCGCCGTCCGAGGATGAGCCCGCGGCCCATTAGCTAGTTGGCGGGGTAATGGCCC
>F0OV55004JQJUR
CGTGTCTCTAAGAGTTTGATCCTGGCTCAGGATGAACGCTGGCGGCGTGCCTAAGGCATGCAAGTTGAAAGCTGTCGCTCTCGAGCGACGGCTTGGCAAACGGGAGAGTAACACATTGGTAACCTACCTCTAAGACGGGGATAACCTTACGAAAGCGAGGATAATACCCGATAGTATTGAAAGGCATAAGTTTTTCAATTAAATGCTCCGACGCTTAGAGAGGGGCCTATGGCCTATCAGTTTGTTGGTGAGGTAAAAGCTCACCAAG
>F0OV55004I9WAC
CGTGTCTCTAAGAGTTTGATCCTGGCTCAGGATGAACGCTGGCGGCATGCCTAACACATGCAAGTCGAACGGGAAGGTATCCTTCGGGGTACTGGAGAGTGGCGAACGGGTGAGTAACACGTAGACGACCTGCCCTGGAGAGGGGGATAACTGTTGGAAACGGCAGCTAATACCCCGTAGGTTCGATGCGGAAGTATTGAGTGAGAAGTTCCGGCGCTCCGGGAGGGGTCTGCGGCCTATCAGCTAGTTGGTGGGGTAGAGGCCTACCAAGGCG
>F0OV55004IOJDA
CGTGTCTCTAAGAGTTTGATCCTGGCTCAGGATGAACGCTAGCGGTAGGCTTAACACATGCAAGTCGAGGGGTAATTCCGATTTATCGGGAACGACCGGCGCACGGGTGAGTAACGCGTATGCAACCTGCCCATCCCCGGGGGATAGCCCGCCGAAAGGCGGATTAATACCCCATGGACCCTTAGCGCCGCATGGCGCGGAGGGTAAAGCTCCGGCGGGGATGGATGGGCATGCGTGCCATTAGCTTGTTGGTGAGGTAACGGCTTACCAAGG
>F0OV55004H9CKM
CGTGTCTCTAAGAGTTTGATCCTGGCTCAGATTGAACGCTGGCGGTATGCTTAACACATGCAAGTCGAACGGCAGCACGAGGGAGCTTGCTCTCTTGGTGGCGAGTGGCGGACGGGTGAGTAACGCGTAAGAATCTGCCTGGTAGTGGGGGATAACTCGAGGAAACTCGAGCTAATACCGCATACGCCCTACAGGGGAAAATGGGGGACCTTCGGGCCTCACGCTATCAGATGAGCTTGCGTTGGATTAGCTTAGG
>F0OV55004JLJO1
CGTGTCTCTAAGAGTTTGATCCTGGCTCAGGACGAACGCTGGCGGCGTGCTTAACACATGCAAGTCTAGGGGAAAGTGGTCTTCGGATCGCAAGTATACTGGCGAACGGGTGAGTAACACGTAGGTAATCTACCTTCGAGATTGGGATAACGTCGAGAAATTGACGCTAATACCGAATGATGCCTCGGTAGTTAATATCGGGATGAAAGATGGGGATCTTCGGACCTATCGCTTGAAGATGAGCCTGCGTCTGATTAG
>F0OV55004JHNSH
CGTGTCTCTAAGAGTTTGATCCTGGCTCAGATTGAACGCTGGCGGCAGGCCTAACACATGCAAGTCGAGCGGATGAGGGTAGCTTGCTATCTGATTCAGCGGCGGACGGGTGAGTAATGCCTAGGAATCTGCCCGATAGTGGGGGACAACGTTTCGAAAGGAACGCTAATACCGCATACGTCCTACGGGAGAAAGCAGGGGACCTTCGGGCCTTGCGCTATCGGATGAGCCTAGGTCGGATTAGCTAGTTGGTGGGGTAAAGG
>F0OV55004I3EXT
CGTGTCTCTAAGAGTTTGATCCTGGCTCAGAACGAACGCTGGCGGCATGCCTAACACATGCAAGTCGAACGAGACCTTCGGGTCTAGTGGCGCACGGGTGCGTAACGCGTGGGAACCTGCCTTTAGGTTCGGAATAACTTCCCGAAAGGGATGCTAATACCGGATAATGTCTTCGGACCAAAGATTTATCGCCTTTAGATGGGCCCGCGTAGGATTAGCTTGTTGGTGGGGTAATGGCCTACCAAGGCGACGATCCTTAGCTGGTCTGAGAGGA
>F0OV55004IJ13S
CGTGTCTCTAAGAGTTTGATCCTGGCTCAGGACGAACGCTGGCGGCGTGCCTAACACATGCAAGTCGAGCGGGGGTTGCTTAAGTAGGTTTCTACGAGAGTGGCCCTAGCGGCGGACGGGTGAGTAACGCGTGAGCAACCAACCTTGTACTGGGGGATAACAGCTGGAAACAGCTGCTAATACCGCATAAGACTACGGCGCCGCATGGTGCTGTAGTAAAAGGCGCCTTAAGGCGTCGGTACAAGACGGGCTCGCGTCCCATTAG
>F0OV55004H3HNV
CGTGTCTCTAAGAGTTTGATCCTGGCTCAGGACGAACGCTGGCGGCGTGGATTAGGCATGCAAGTCGAACGCGAACGAACACCTTCGGGTGTTCAAGTAGAGTGGCGGACGGGTGAGTAACGCGTAGGTGATCTACCTTTAAGTGGGGGATAGCCCCGGGAAACCGGGATTAATACCGCGTACGCCCTTCGGGGGAAAGCAGGGGATCTTCGGACCTTGCGCTATTGGATGTGCCTATGTCGGATTAGCTAGTTGGTGGGGTAAAGGCCTACCAAGGCGACGATCCGTAG
>F0OV55004IHEI5
CGTGTCTCTAAGAGTTTGATCCTGGCTCAGAATGAACGCTGGCGGCGTGCTTAACACATGCAAGTCGAACGCGAAAGTACCTTCGGGTGCGAGTAGAGTGGCGAACGGGTGAGTAACGCGTGAGAATCTACCTCTTAGTGGGGAATACCTTCGGGAAACTGGAGTTAATACCGCATATTTCCTTTGGGACAAAGACGGCCTCTTGCTGTCGCTAAGAGATGAGCTCGCGTACTATTAGCTTGTTGGTGGGGTAATGGCCCACCAAGGCG
>F0OV55004JJXR7
CGTGTCTCTAAGAGTTTGATCCTGGCTCAGGACGAACGCTGGCGGCGTGCCTAACACATGCAAGTCAAGGAGAAAGACTGGTTTCGGCCGGTCAAGTAAACTGGCGGACGGGTGAGTAACGCGTAGGCGACCTGCCCTTGTGTTTGGAATAACCCCGAGAAATTGGGGCTAATACCGAATGACGCATTGAGTATGCATGTACTTGATGTTAAAGGTGCTGCAAGGTACCGCACAGGGATGGGCCTGCGTTCCATTAGTTAGATGGG
>F0OV55004IB4D3
CGTGTCTCTAAGAGTTTGATCCTGGCTCAGGATAAACGCTGGCGGCGTGCCTTACGCATGCAAGTCGAACGATTCTGATTTATCAGTTTAGTGGCAAACGGGTGAGTAACACGTAAGTAATCTGCCCTCGAGTGGGGGATAGCCCGCCGAAAGGTGGGTTAATACCGCGTACGATAGCGGAGATAATGCTCTGTTATTAAAGCTTTCGAGCGCTTGGGGAGGAGCTTGCGTCCGATTAGCTAGTTGGTGGGGTAAAGGCCTACCAAGG
>F0OV55004IBIME
CGTGTCTCTAAGAGTTTGATCCTGGCTCAGAACGAACGCTGGCGGCAGGCTTAACACATGCAAGTCGCGCGAAGTCTTCGGACTTAGCGGCGGAGTGG
>F0OV55004JYY4V
CGTGTCTCTAAGAGTTTGATCCTGGCTCAGGACGAACGCTGGCGGCGCGCCTAACACATGCAAGTCGAGGGAGAACCGCGTCTTCGGACGCGGGGAGACCGGCGAACGGGTGAGTAACACGTGAGGAACCTGCCCTGTAGATCGGAATAACCACGGGAAACTGTGGCTAATGCCGAATAATCTCGCTGCTTCGCATGAAGCAACGAGGAAATGGTCAGCCGCTACAGGATGGCCTCGCGGCCTATCAGCTTGTTGG
>F0OV55004IL8B2
CGTGTCTCTAAGAGTTTGATCCTGGCTCAGGACGAACGCTGGCGGCGTGCCTAACACATGCAAGTCTACTCAGCAATGGGTGGCGAACGGGTGAGTAACGCGTAGACAATCTGCCCTTTAATCACGGATAACCTAGTGAAAACTGGACTAAAACGGGATGTGGTCGCGATATGGCATCATAAGCGATCAAAGACGTAGTCGTTAAAGGAGGAGTCTGCGTAACATTAGCTAGTTGGTAAGGTAACGGCTTACCAAGGCGACGA
>F0OV55004JMEVJ
CGTGTCTCTAAGAGTTTGATCCTGGCTCAGAACGAACGCTGGCGGCGTGCCTAACACATGCAAGTCGAACGAGAAAGTTCCCTTCGGGGGATGAGTAGAGTGGCGCACGGGTGAGTAACACGTGGATAATCTGCCTGATAATCTGGGATAACATTCCGAAAGGAATGCTAATACCGGATAAGCCCACAGTATCTTCGGATACAGCGGGAAAAGATGGCCTCTTCTTGAGAGCTATTGTTATCAGATGAGTCCG
>F0OV55004IRAH8
CGTGTCTCTAAGAGTTTGATCCTGGCTCAGATTGAACGCTGGCGGCATGCTTAACACATGCAAGTCGAACGGTAACAGGAGAGAGCTTGCTCTCTTGCTGACGAGTGGCGGACGGGTGAGTAATACATGGGAATCTGCCCTGAGGTGGGGGATAACCTGGGGAAACTCAGGCTAATACCGCATGATCTCTTCGGAGCAAAGTGGGGGACCTTCGGGCCTCACGCCTTGGGATGAGCCCATGT
>F0OV55004H90IF
CGTGTCTCTAAGAGTTTGATCCTGGCTCAGGATGAACGCTAGCGGGAGGCTTAACACATGCAAGTCGAGGGGTAGGGTAGCAATACCTGAGACCGGCGCACGGGTGAGTAACGCGTATGCAACCTGCCCTTTACAGGGGGATAGCCCATGGAAACGTGGATTAATACCCCATGGTACCATACCACGGCATCGTGGTTTGGTTAAAGTTACAGCGGTAAAGGATGGGCATGCGTGGCATTAGATTGTTGGCGGGTAACGGCCCACCAAGTCTTCG
>F0OV55004IIR7B
CGTGTCTCTAAGAGTTTGATCCTGGCTCAGAACGAACGCTGACGGCGTGCTTAACACATGCAAGTCGTACGAGAAAGTTTCCTTCGGGAGATGAGTAGAGTGGCGCACGGGTGAGTAACACGTGGATAATCTGCCCAATGGACCGGGATAACACTTCGAAAGGGGTGCTAATACCGGATAAGCCCACAGGCTCTTTGGAGCTTGCGGGAAAAGGTGGGGACCTTCGGGCCTGCCGTCATTGGATGAGTCCGCGGCCCATTAGCTAGTTGGG
>F0OV55004IF4XQ
CGTGTCTCTAAGAGTTTGATCCTGGCTCAGAACGAACGCTAGCGGCAGGCCTAACACATGCAAGTCGAGGGGTAGCAGGGTAGCAATACCGCTGACGACCGGCGCACGGGTGAGTAA
>F0OV55004IJOWT
CGTGTCTCTAAGAGTTTGATCCTGGCTCAGGGTGAACGCTGGCGGCGTGCTTTACACATGCAAGTTGAACGAGAACTCGGAGGTTCTTACTTCGGTAAGAAAGGAAGAGGGACAGTAGCGAACGAGTGAGTAACACGTAGTAACCTGCCCACTGGAGGGGGAGAACCACTGGAAACGGTGGCTAATACCGCATAAGCCCGAAAGGGGAAAGCAATTTATTGTGCCGGTGGAGGGGACTGCGGGCCATCAGGAAGATGGTGAGGTAAAAGCTCACCAAACCGACG
>F0OV55004IPWMI
CGTGTCTCTAAGAGTTTGATCCTGGCTCAGAACGAACGCTGGCGGCGCGTTTTAAGCATGCAAGTCGAGCGGCAAGGGCCTTCGGGCCCCTAGAGCGGCGAACGGGTGAGTAACACGTGGACAATCTGCCCCCCGGTCCGGGATAGCCCAGGGAAACCTGGATCAATACCGGATGCGAGCGCGAGCACACAGGTGCTTGCGGGGAAAGGCGCTTCGGCGCCGCCGGGGGATGAGTCCGCGGCCCATTAGCTAGACGGCGGGGTAAAGGCCCACCGTGG
>F0OV55004JM92H
CGTGTCTCTAAGAGTTTGATCCTGGCTCAGAGTGAACGCTGGCGGCGTGCCTAACACATGCAAGTCGAACGCGAAAGTCCCGCAAGGGATAAGTAGAGTGGCAGACGGGTGAGTAATGCATAGGTAATCTACCCTTGAGTGGGGGATAACTCCGGGAAACCGGTGCTAATCCCGCATAACGTCCTGATGCATAAGTATCTGGACCAAAGGGGGGATCCTTCGGGACCTCTTGCTTGAGGATGAGCCTATGTCCTATTAG
>F0OV55004JDZA0
CGTGTCTCTAAGAGTTTGATCCTGGCTCAGGATGAACGCTGGCGGCGTGCCTAACGCATGCAAGTCGAACGGTGAAGCCTGCTATTTATAGTGGGCGGATCAGTGGCGGACTGGTGAGTAACACGTAGGTGACCTGCCCCGAAGTGGAGAATAACTTTACGAAAGTGAAGCTAATACTTCATGTGATCGGTCATTCATTTGGCCGATGAAAGCTCCGGCGCTTCGGGAGGGGCCTGCGGCCC
>F0OV55004IG6NB
CGTGTCTCTAAGAGTTTGATCCTGGCTCAGATTGAACGCTGGCGGCATGCCTAACACATGCAAGTCGAACGGCAGCGGAGGAAAGCTTGCTTTCCTGCCGGCGAGTGGCGGACGGGTGAGTAATGCATGAGAATCTGCCCAGTAGCGGGGGACAACTTGGTGAAAACCAAGCTAATACCGCATACGCCCTACGGGGAAAGGCTTCGGCCACTATTGGATGAGCTCATGTCGGATTAGCTAGTTGGTAGGGTAAAGG
>F0OV55004I75PS
CGTGTCTCTAAGAGTTTGATCCTGGCTCAGAACGAACGCTGGCGGCGTGCTTAACACATGCAAGTCGAACGCGAAAGGGACCTTCGGGTCCTGAGTAAAGTGACGCACGGGTGAGTAACACGTGGATAATCTACCCGGTGATCTGGGATAACATTCCGAAAGGAGTGCTAATACCGGATAAGCCCACGGGCTCTTCGGAGCTTGCGGGAAAAGGTGGGGACCTTCGGGCCTACTGTCATTGGATGAGTCCGCGGCCCATTAGCTAGTTGGTGGGGTAAAAG
>F0OV55004JF5RP
CGTGTCTCTAAGAGTTTGATCCTGGCTCAGGACGAACGCTGGCGGCGTGCCTAATACATGCAAGTCGAGCGGGGCTTTCTGCGTGAGGCCTTCGGGCGGATCGCAGGGAGCCCAGCGGCGAACGGGTGCGTAACACGTGGGCAGCCTGCCCCGAGGACCGGGATAACTCCGGGAAACCGGAGCTAATACCGGATAACACCGAAAACCGCATGGTTTTCGGTTGAAAGGCGGCTTTTAGCTGTCACTGCAGGATGGGCCCGCGGCGCATTAG
>F0OV55004I28EV
CGTGTCTCTAAGAGTTTGATCCTGGCTCAGGACGAACGCTGGCGGCGTGCCTAACACATGCAAGTCAAGGAGAAAGACTGGTTTCGGCCGGTCAAGTAAACTGGCGGACGGGTGAGTAACGCGTAGGCGACCTGCCCTTGTGTTTGGAATAACCCCGAGAAATTGGGGCTAATACCGAATGACGCATTGAGTATGCATGTACTTGATGTTAAAGGTGCTGCAAGGTACCGCACAGGGATGGGCCTGCGTTCCATTAGTTAGATGGG
>F0OV55004IN1J7
CGTGTCTCTAAGAGTTTGATCCTGGCTCAGATTGAACGCTAGCGGCATGCTTAACACATGCAAGTCGAACGGTAACAGGCCTAGCTTGCTAGGCGCTGACGAGTGGCGGACGGGTGAGTAATGCATGAGAATCTGCCCAGTAGCGGGGGACAACTTGTGGAAACGCAAGCTAATACCGCATACGCCCTACGGGGGAAAGGCTTCGGCCACTATTGGATGAGCTCATGTCGGATTAGCTAGTTGGTGGGG
>F0OV55004IU9GY
CGTGTCTCTAAGAGTTTGATCCTGGCTCAGATTGAACGCTGGCGGCAGGCCTAACACATGCAAGTCGAGCGGAAACGATGGAGCTTGCTCCAGGCGTCGAGCGGCGGACGGGTGAGTAATGCATAGGAATCTGCCCGGTAGTGGGGGATAACCTGGGGAAACCCAGGCTAATACCGCATACGTCCTACGGGAGAAAGCAGGGGATCTTCGGACCTTGCGCTATCGGATGAGCCTATGTCGGATTAGCTTGTTGGTG
>F0OV55004ISJB5
CGTGTCTCTAAGAGTTTGATCCTGGCTCAGGATGAACGCTAGCGGGAGGCCTAACACATGCAAGTCGAACGGGATTGAGAGCTTGCTCTCATGAGAGTGGCGCACGGGTGAGTAACGCGTATGCAACCTGCCCTTGACAGGGGGATAGCCCGGAGAAATCCGGATTAATACCCCATGGTATTTAAGTTCCGCATGGGATTTAAATTAAAGATTGATCGGTCAGGGATGGGCATGCGTGACATTAGCTAGTTGGG
>F0OV55004I0039
CGTGTCTCTAAGAGTTTGATCCTGGCTCAGGATGAACGCTAGCGGCAGGCTTAACACATGCAAGTCGAGGGGTAACGACACTTTCGGGTGGGCGACGACCGGCGCACGGGTGAGTAACGCGTATGCAACCTACCCATAACTTGGGGATAGCCCGGAGAAATCCGGATTAATACCCAATAATATTTTCATGAGGCATCTCATGAATCTTAAAACTCCGGTGGTTATGGATGGGCATGCGTAGCATTAGTTTGATGGTGAGGTAACGG
>F0OV55004H8D0B
CGTGTCTCTAAGAGTTTGATCCTGGCTCAGATTGAACGCTGGCGGCATGCTTAACACATGCAAGTCGAACGGTAACAGGGGCTTCGGCCCGCTGACGAGTGGCGGACGGGTGAGTAACGCGTAGGAATCTGCCTAGTAGTGGGGGACAACCTGGGGAAACCCAGGCTAATACCGCATACGCCCTAAGGGGGAAAGACTTCGGTCGCTATTGGATGAGCCTGCGTTGGATTAGCTTGTTGGTGGGGTAAAGGCCTACCAAGGCGACGATCCATAG
>F0OV55004IMKXQ
CGTGTCTCTAAGAGTTTGATCCTGGCTCAGGATGAACGCTGGCGGCGTGCCTAACACATGCAAGTCGAGCGAGAAGCTACCTATGATCCTTCGGGAGATTAGACTAGTGGACAGCGGCGGACGGGTGAGTAACGCGTAAATAACCTGCCATACACACAAGGATAGCCATCGGAAACGGTGATTAATACTTGATGAGGCTACAGATTCGCATGAATCAGTAGTTAAAGAATTTTGGTGTATGATGG
>F0OV55004I95RH
CGTGTCTCTAAGAGTTTGATCCTGGCTCAGAACGAACGCTGGCGGCAGGCTTAACACATGCAAGTCGAACGAGACCTTCGGGTCTAGTGGCGGACGGGTGAGTAACGCGTGGGAATTTGCCTTTCGGTGCGGGACAACCAAGGGAAACTTTGGCTAATACCGCATACGCCCTACGGGGGAAAGATTTATCGCCGAAAGAGAAGCCCGCGTCGGATTAGCTAGTTGGTAGGGTAATGGCCTACCAAGGCGACGATCCGTAGCTGGTCTGAGAGGATGAT
>F0OV55004IGX3U
CGTGTCTCTAAGAGTTTGATCCTGGCTCAGGATGAACGCTGGCGGCGTGCCTAACACATGCAAGTCGAGCGAGAAGCTACCTATGATCCTTCGGGTGAATAGACTAGTGGACAGCGGCGGACGGGTGAGTAACGCGTAAATAACCTGCCATACACACAAGGATAGCCATCGGAAACGGTGATTAATACTTGATGAGCCTACAGATTCGCATGAATCAGTAGTTAAAGAATTTTGGTGTATGATGG
>F0OV55004I5BS7
CGTGTCTCTAAGAGTTTGATCCTGGCTCAGGACGAACGCTGGCGGCGTGCCTAATACATGCAAGTCGAGCGAGCCCTTCGGGGCTAGCGGCGGACGGGTGAGTAACACGTGGGCAACCTGCCTGTAAGACTGGGATAACTCCGGGAAACCGGGGCTAATACCGGATAATTTCTTCGGTCGCATGACGGAAGAATAAAAGGCGGCGCAAGCTGTCACTTACAGATGGGCCCGCGGCGCATTAGCTAGTTGGTGAGGTAGCGGCTC
>F0OV55004JG8LB
CGTGTCTCTAAGAGTTTGATCCTGGCTCAGGATGAACGCTAGCGGCAGGCCTAATACATGCAAGTCGAGGGGTAAGGCTCTTTCGGGAGTACACGACCGGCGCACGGGTGCGTAACGCGTATGCAACCTACCTCTAACAGGGGAATAGCCCCGAGAAACCGGGATTAATACTCCATAACAATAGTTTACCGCATGGCAGACTATTTAAAGCTCCGGCGGTTAGAGATGGGCATGCGTGACATTAGCTAGTTGGTGAGGTAACGGCCC
>F0OV55004JFHG6
CGTGTCTCTAAGAGTTTGATCCTGGCTCAGGACGAACGCTGGCGGCGTGCCTAACACATGCAAGTCGAGCGGAAATATGTGAAAGATTTATCTGAATCATATTTTAGCGGCGGACGGGTGAGTAACGCGTGGATAACCTACCCTAAAGTGGGGGACAACACTAAGAAATTGGTGCTAATACCGCATAAAGTACATTGGTTGCATGACCGATGTATCAAAGGCGTAAGTCGCTTTAGGATGGGTCCGCGTCTGATTAG
>F0OV55004IC51X
CGTGTCTCTAAGAGTTTGATCCTGGCTCAGGACGAACGCTGGCGGCGTGCCTAACACATGCAAGTCGAGCGGGGTAAATTGAGTGGTTTTCCACGAGATTTACCCAGCGGCGGACGGGTGAGTAACACGTAGGCAACCTACCCACCACACGGGGATAGCCCTGGGAAACCGGGGGTAATACCCGATACCTTTACTGGTCGCATGGCTGGTAAAGAAAGCGATTTAGCGGTGGTGGATGGGCCTGCGGCCCATCAGCTAGTTGGCGGGGTAACGGCCTACCAAGGCCACG
>F0OV55004INPLG
CGTGTCTCTAAGAGTTTGATCCTGGCTCAGGATAAACGCTGGCGGCGTGCCTTACGCATGCAAGTCGAACGATTCTGATTTATCAGTTTAGTGGCAAACGGGTGAGTAACACGTAAGTAACCTGCCCTTGAGTGGGGGATAGCCTCGGGAAACCGGGGTTAATACCGCGTAACATAGTAGAGGTAATGCATTACTATTAAAGCTTTCGAGCGCTTAAGGAGGGGCTTGCGGCCGATTAGCTAGTTGGTGGGGTAAAGGCTTACCAAGGCAGTGGTCGGTAG
>F0OV55004IJXLB
CGTGTCTCTAAGAGTTTGATCCTGGCTCAGGATGAACGCTGGCGGCGTGCCTAACACATGCAAGTCGAACGGTGAAGCCGGCTTCGGCCGGGTATGAAGTGGCGAACGGGTGAGTAACACGTGACCAACCTGCCCCGCGCCCCGGGATAGCCTCGAGAAATCGGGATTAACACCGGATACTCCGCGGGCCCCGCATGGGGCCGGCGGGAAAGCTCTGCGGCGCGGGATGGGGTCGCGGCCCATTAGGTAGTAGGCGGGGTGAAGGCCCACCTAGCCGACGA
>F0OV55004JS5FJ
CGTGTCTCTAAGAGTTTGATCCTGGCTCAGATTGAACGCTGGCGGCATGCCTTACACATGCAAGTCGAACGGCAGCATGATCTAGCTTGCTAGATTGATGGCGAGTGGCGAACGGGTGAGTAATACATCGGAACGTGCCCTGTAGTGGGGGATAACTAGTCGAAAGATTAGCTAATACCGCATACGACCTGAGGGTGAAAGTGGGGGGCCGCAAGGCCTCATGCTATAGGAGCGGCCG
>F0OV55004JAAKO
CGTGTCTCTAAGAGTTTGATCCTGGCTCAGATTGAACGCTGGCGGCATGCTTAACACATGCAAGTCGAACGCTGAAGGTTAGCCTGCTAACCGGATGAGTGGCGGACGGGTGAGTAACGCGTGGGAATCTGCCCAGTAGTGGGGGACAACTCGGGGAAACTCGAGCTAATACCGCATACGCCCTACGGGGGAAAGGCTTCGGCCGCTATTGGATGAGCCCGCGTCAGATTAGCTTGTTGGTGGGGTAATGGCCTACCAAGGCGACG
>F0OV55004IK0J9
CGTGTCTCTAAGAGTTTGATCCTGGCTCAGGACGAACGCTGGCGGCGTGCTTAACACATGCAAGTCTAGGGGAAAGTGGTCTTCGGATCGCAAGTATACTGGCGAACGGGTGAGTAACACGTAGGTAATCTACCTTCGAGATTGGGATAACGTCGAGAAATTGACGCTAATACCGAATGATGCCTCGGTAGTTAATATCGGGATGAAAGATGGGGATCTTCGGACCTATCGCTTGAAGATGAGCCTGCGTCTGATTAG
>F0OV55004IXQ7B
CGTGTCTCTAAGAGTTTGATCCTGGCTCAGGACGAACGCTAGCGGCAGGCCTAACACATGCAAGTCGAGGGGCAGCGGGAGTAGCAATACTTGCCGGCGACCGGCGCACGGGTGCGTAACGCGTATGGAACCTACCCACCGCAGGGGGATAGCCCGCCGAAAGGCGGATTAATACCCCATGGCCCCCCGGTCCGGCATCGGGCTGGGGGTAAAGGAGCGATCCGGGGGTGGATGGTCATGCGTGCCATTAGCTGGTTGGCGGGGTAACGGCCCACCAAGGCG
>F0OV55004I98TF
CGTGTCTCTAAGAGTTTGATCCTGGCTCAGGACGAACGCTGGCGGCGTGCCTAATACATGCAAGTCGAGCGCGTGAAACTTACCGAAGCCTTCGGGCGGACGTAAGTGGAACGAGCGGCGGACGGGTGAGTAACACGTGGGCAACCTGCCTGTAAGACCGGGATAACTTCGGGAAACCGGAGCTAATACCGGATAGGATTTCACCTCGCATGAGGTGAAATGGAAAGGTGGCTTCGGCTACCACTTACAGATGGGCCCGCGGCGCATTAGCTAGG
>F0OV55004H8K3A
CGTGTCTCTAAGAGTTTGATCCTGGCTCAGGACGAACGCTGGCGGCGTGCCTAAGACATGCAAGTCGAGCGGGGGGATTGGGGGTTTTCCCTGGTCTCCTGAGCGGCGGACGGGTGAGTAACACGTGGGTAACCTGCCCGGCAGTGGGGGATAACCCTGGGAAACTGGGGCTAATACCGCATACGGTCCGAGCCTCGCATGGGGCTTGGAAGAAAGGCCGTCCGATGGGGCGGTCGCTGCCGGAGGGGCCCGCGGCCCATCAGGTAGTTGGTGGGGTAAACGGCCCACCAAGCCG
>F0OV55004H25VS
CGTGTCTCTAAGAGTTTGATCCTGGCTCAGGACGAACGCTGGCGGCGTGCTTTAACACATGCAAGTCGAACGAAGAGCGATGGAAGCTTGCTTCTATCAATCTTAGTGGCGAACGGGTGAGTAACGCGTAATCAACCTGCCCTTCAGAGGGGGACAACAGTTGGAAACGACTGCTAATACCGCATACGATCGAATCTCGGCATCGAGGATGGATGAAAGGTGGCCTCTATTTATAAGCTATCACTGAAGGG
>F0OV55004IC6ZU
CGTGTCTCTAAGAGTTTGATCCTGGCTCAGAACGAACGCTGGCGGCGCGTTTTAAGCATGCAAGTCGAACGGTAAAAGGGTGCTTGCACCCTTTGAGAGTGGCGAACGGGTGAGTAACACGTAGGTGATCTGCCCTTTGGTTGGGGATAGCCTGTGGAAACACAGGGTAATACCGAATAAGATCGGGACTCTTTGGAGATCCGATGAAAGCAGCTTCGGCTGCACCGAAGGATGAGCCTGCGGCTGATTAGCTTGTTGG
>F0OV55004H334S
CGTGTCTCTAAGAGTTTGATCCTGGCTCAGGATGAACGCTAGCGACAGGCCTAACACATGCAAGTCGAACGGGATTTAGTAGCTTGCTACTAATGAGAGTGGCGCACGGGTGAGTAACGCGTATGCAACCTGCCTGTAACAGGGGAATAGCTCCCTGAAAGGGGAATTAACACCGCATAAGACCACACTGCCGCATGGTAGAGTGGTAAAAATATTTATAGGTTACAGATGGGCATGCGTGACATTAG
>F0OV55004IW1PX
CGTGTCTCTAAGAGTTTGATCCTGGCTCAGATTGAACGCTGGCGGCATGCCTTACACATGCAAGTCGAACGGTAACGGATCCTTCGGGATGCCGACGAGTGGCGAACGGGTGAGTAATACATCGGAACGTGCCTGGTAGTGGGGGATAACTACTCGAAAGAGTGGCTAATACCGCATGAGATCTCAGGATGAAAGCAGGGGACCCTCGGGCCTTGCGCTATCAGAGCGGCCGATGGCAGATTAGGTAGTTGGG
>F0OV55004I3ZPQ
CGTGTCTCTAAGAGTTTGATCCTGGCTCAGGATGAACGCTAGCGACAGGCCTAACACATGCAAGTCGAACGGGATTTATCCTTCGGGGTAATGAGAGTGGCGCACGGGTGAGTAACGCGTATGCAACCTACCTGTAACTGGGGAATAGCTCCCTGAAAGGGGAATTAACACCGCATAAGACCACACTTTCGCATGGAAGAGTGGTAAAATATTCATAGGTTACAGATGGGCATGCGTGACATTAGTTTGTTGGTGAGGTAACGG
>F0OV55004JTNS7
CGTGTCTCTAAGAGTTTGATCCTGGCTCAGAACGAACGCTGGCGGCGTGCTTAACACATGCAAGTCATACGGGAAAGCTTACTTCGGTGAGCGAGTACAGTGGCGCACGGGTGAGTAACACATGGGTAACCTACCCTCCGAACCGGGATAACATTTCGAAAGAGGTGCTAAGACCGGATACGTCCTTCGCTTCTTCGGCGGCGAAGGGAAAAGTAGGCCTCTGCTTGCAAGCTATTATCGGTGGATGGCCGCGGGCCGATTAGTTGTTGGTAGGG
>F0OV55004IS5CF
CGTGTCTCTAAGAGTTTGATCCTGGCTCAGATTGAACGCTGGCGGCATGCCTTACACATGCAAGTCGAACGGTAACAGGTCTTCGGATGCTGACGAGTGGCGAACGGGTGAGTAATACATCGGAACGTGCCCGATCGTGGGGGATAACGAGGCGAAAGCTTTGCTAATACCGCATACGATCTACGGATGAAAGCGGGGGATCTTCGGACCTCGCGCGGACGGAGCGGCCGATGGCAGATTAGGTAGTTGGTGGGATAAAAAG
>F0OV55004IIN9T
CGTGTCTCTAAGAGTTTGATCCTGGCTCAGGACGAACGCTGGCGGCGTGCTTAACACATGCAAGTCAAGGGGAAAGGTTAATTTCGGTTGACCGAGTATACTGGCGAACGGGTGAGTAACGCGTAGGTAACCTGCCTGAGAGTTTGGGATAACACTGCAAACGTGGTGCTAATACCGGATGAGGCCTGCTATTCGCATGGGTAGTGGGTTAAAGCGGGCGCAAGCCTGTGCTCACAGATGGACCTGCGTCTCATTAG
>F0OV55004JY14T
CGTGTCTCTAAGAGTTTGATCCTGGCTCAGGATGAACGCTAGCGGCAGGCTTAACACATGCAAGTCGAGGGGCAGCACGTCTTCGGATGGTGGCGACCGGCGCACGGGTGCGTAACGCGTATACAATCTACCTTTTACAGGGGCATAGCCCGGGGAAACCCGGATTAATATCCCATGGTATCATTTAGTGGCATCACTTGAATGATTAAAGCTTCGGCGGTAGAAGATGAGTATGCGTCCTATTAGCTAGATGG
>F0OV55004I0PUF
CGTGTCTCTAAGAGTTTGATCCTGGCTCAGAACGAACGCTGGCGGCGTGCTTAACACATGCAAGTCGAACGAGAAAGGGACTTCGGTCCTGAGTAGAGTGGCGCACGGGTGAGTAACACGTGGATAATCTACCCAATGATTCGGAATAACACTTCGAAAGGGGTGCTAATACCGGATAAGCCCACAGGCTCTTCGGAGTTTGCGGGAAAAGGTGGGGACCTTCGGGCCTGCCGTCTTTGGATGAGTCCGCGGCCCATTAGCTAGTTGGTAGGGTAATGG
>F0OV55004H8744
CGTGTCTCTAAGAGTTTGATCCTGGCTCAGGATGAACGCTGGCGGCGTGCCTAACACATGCAAGTCGAACGGACACTTAGAATTGATTTATCAATATTAAGTGTTAGTGGCGGACGGGCGAGTAACACGTGAGCAACCTGCCTTCAAGAGGGGGACAACATCTGGAAACGGATGCTAATACCGCATAACATATTGAATAGGCATCTATTTAATATCAAAGGAGAAATCCGCTTGGAGATGGGCTCGCGT
>F0OV55004IYXQ5
CGTGTCTCTAAGAGTTTGATCCTGGCTCAGATTGAACGCTGGCGGCATGCTTAACACATGCAAGTCGAACGGTAACAGGAGAGAGCTTGCTCTCTTGCTGACGAGTGGCGGACGGGTGAGTAATACATGGGAATCTGCCCTGAGGTGGGGGATAACCTGGGGAAACTCAGGCTAATACCGCATGATCTCTTCGGAGCAAAGTGGGGACCTTCGGGCCTCACGCCTTGGGATGAGCCCATGT
>F0OV55004H72K2
CGTGTCTCTAAGAGTTTGATCCTGGCTCAGGACGAACGCTGGCGGCGTGCCTAATACATGCAAGTCGAGCGGGGCTGTCTGCGTGAGGCCTTCGGGCGGATCGCAGGGAGCCCAGCGGCGAACGGGTGCGTAACACGTGGGCAACCTGCCCCGAGGACCGGGATAACTCCGGGAAACCGGAGCTAATACCGGATAGGACGGCGGACCGCATGGTCCGCCGTGGAAAGGCGGCGCGAGCTGCCACCTCGGGATGGGCCCGCGGCCCATTAG
>F0OV55004IJ65W
CGTGTCTCTAAGAGTTTGATCCTGGCTCAGGACGAACGCTGGCGGCGTGCCTAATACATGCAAGTCGAGCGGGGCTTTCTGCGTGAGGCCTTCGGGCGGATCGCAGGGAGCCCAGCGGCGAACGGGCGCGTAACACGTGGGCAACCTGCCCCGAGGACCGGGATAACTCCGGGAAACCGGAGCTAATACCGGATAGGACGGCGGACCGCATGGTCCGCCGTGGAAAGGCGGCGCGAGCTGCCACCTCGGGATGGGCCCGCGGCCCATTAGCTAGG
>F0OV55004IZUBH
CGTGTCTCTAAGAGTTTGATCCTGGCTCAGAACGAACGCTGGCGGCGTGCTTAACACATGCAAGTCGAGGGGTAACAGGTAGAAAGCTTGCTTTCTATGCTGACGACCGGCGCACGGGTGAGTAACGCGTATGCAACCTACCTTTAACAGGAAGATAGCCCCGAGAAATCGGGATTAATACTCCATAATATATATGAATCGCATGGTTTATATATTAAAGCTCCGGCGGTTAAAGATGGGCATGCGTGACATTAG
>F0OV55004J04JV
CGTGTCTCTAAGAGTTTGATCCTGGCTCAGGATGAACGCTAGCGGTGCGCCTAACACATGCAAGTCGAGCGATATAGCGGCGAACGGGTGAGTAACACGTTGGAACCTGCCTCGAACTCAGGGATAGCCATCCGAAAGGATGATTAATACCGGATAGTCCCGAAAGGGTAAAGATTTTTCGGTTCGAGAGGGGCCTGCGGCCTATCAGCTAGTTGGTAAGGTAATGGCTTACCAAGGCTATGACGGGTAACTGGTGTGAGAGCA
>F0OV55004JBC8V
CGTGTCTCTAAGAGTTTGATCCTGGCTCAGGACGAACGCTGGCGGCGTGCTTAACACATGCAAGTCGCACGAGAAAAGGACCTTCGGGTCCCGAGTAAAGTGGCGAATGGGTGAGTAACACGTGAGTAATGTGCCTCCGAGCGGGGGATAACTATTCGAAAGGATAGCTAATACCGCATAAGACCACAGGAGCTGCGGCTCCAGCGGTCAAAGCCTTCGGGCGCTTGGAGATCAGCTCGCGGTCCATTAGCTAGTTGG
>F0OV55004JJD50
CGTGTCTCTAAGAGTTTGATCCTGGCTCAGGACGAACGCTGGCGGCGTGCCTAATACATGCAAGTCGAGCGGGGCTTTCTGCGTGAGGCCTTCGGGCGGATCGCAGGGAGCCCAGCGGCGAACGGGTGCGTAACACGTGGGCAACCTGCCCCGAGGGCCGGGATAACTCCGGGAAACCGGAGCTAATACCGGATAGGACGGCGGACCGCATGGTCCGCCGTGGAAAGGCGGCGCGAGCTGCCACCTCGGGATGGGCCCGCGGCCCATTAG
>F0OV55004IL935
CGTGTCTCTAAGAGTTTGATCCTGGCTCAGGACGAACGCTGGCGGCGCGTTTTAAACATGCAAGTCGAACGAGAACCTCTGTGCTTGCACTGAGGGGACAGTGGCGAACGGGTGAGTAACACGTGAGTAATCTTCCTTCGAGTTCGGGACAACCACCCGAAAGGGTGGCTAATACCGGATAACATGGTAACATCAAAGGTGGGGATCGTAAGACCTGCCGCTTGAAGATGAGCTCGCGGCCCATTAGCTAGTTGGTGGGGTAATGGCCT
>F0OV55004H3OQX
CGTGTCTCTAAGAGTTTGATCCTGGCTCAGGACGAACGCTGGCGGCGTGCCTAATACATGCAAGTCGAGCGGGGCTTTCTGCGTGAGGCCTTCGGGCGGATCGCAGGGAGCCCAGCGGCGAACGGGTGCGTAACACGTGGACAACCTGGCCCCGAGGACCGGGATAACTCCGGGAAACCGGAGCTAATACCGGATAGGACGGCGGACCGCATGGTCCGCCGTGGAAAGGCGGCGCGAGCTGCCACCTCGGGATGGGCCCGCGGCCCATTAG
>F0OV55004IAY9K
CGTGTCTCTAAGAGTTTGATCCTGGCTCAGGATGAACGCTGGCGGCGTGCCTAACACATGCAAGTCGAGCGGTAACAGGCTTTCACTATTTGCTGACACCTAATTTTTGGGTTGAGCAAATTGTGAAAGTGCTGACGAGCGGCGGACGGGTGAGTAACGCGTAGGAATCTACCCCAAACTGAGGGATAACCAGCCGAAAGGTTGGCTAATACCGCATATGGTCTTCGGATTAAAACCTTCGGGTGGTTTGGGAAGAGCCTGCGTCCGATTAG
>F0OV55004JA1PT
CGTGTCTCTAAGAGTTTGATCCTGGCTCAGGATGAACGCTAGCGGGAGGCTTAACACATGCAAGTCGAGGGGCAGCACGGACTTCGGTCTGGTGGCGACCGGCGCACGGGTGCGTAACGCGTATGCAACCTGCCTTATACAGGAGGATAGCCCATGGAAACGTGGATTAATACTCCATAGTATCAATGAATCGCATGGTTTATTGATTAAAACTTTGGTGGTATAAGATGGGCATGCGTAAGATTAG
>F0OV55004H2F7T
CGTGTCTCTAAGAGTTTGATCCTGGCTCAGGACGAACGCTGGCGGCGTGCTTAACACATGCAAGTCAAGGGGAAAGGTTAATTTCGGTTGACCGAGTATACTGGCGAACGGGTGAGTAACGCGTAGGTAACCTGCCTGAGAGTTTGGGATAACACTGCAAACGTGGTGCTAATACCGGATGAGGCCTGCTATTCGCATGGGTAGTGGGTTAAAGCGGGCGCAAGCCTGTGCTCACAGATGGACCTGCGTCTCATTAG
>F0OV55004I3JWX
CGTGTCTCTAAGAGTTTGATCCTGGCTCAGATTGAACGCTGGCGGCATGCCTTACACATGCAAGTCGAACGGTAACAGGTCTTCGGATGCTGACGAGTGGCGAACGGGTGAGTAATACATCGGAACGTGCCCGATCGTGGGGGATAACGAGGCGAAAGCTTTGCTAATACCGCATACGATCTACGGATGAAAGCGGGGGATCTTCGGACCTCGCGCGGACGGAGCGGCCGATGGCAGATTAGGTAGTTGGTGGGATAAAAAG
>F0OV55004II558
CGTGTCTCTAAGAGTTTGATCCTGGCTCAGAATAAGCGCTGGCGGCGTGCTTAACACATGCAAGTCGAGCGAGAAAGTCTCTTCGGAGGCGAGTACAGCGGCGGACGGGTGAGTAACACGTGAGAATTTACCCTTTAGTGAAGGATACCTCTGAGAAATCAGGGTTAATACTGCATATGTCCCTTCGGGGAGAAAGATGGCCTCCTTGCTGTCGCTAAAGGATAAGCTTGCGGGCTATTAGCTAGTTGGTGAGGTAA
>F0OV55004IZWM9
CGTGTCTCTAAGAGTTTGATCCTGGCTCAGGACGAACGCTGGCGGCGTGCCTAACGCATGCAAGTCGAGCGGGGTAAATTGAGTGGTTTTCCACGAGATTTACCCAGCGGCGGACGGGTGAGTAACACGTAGGCAACCTACCCACCACACGGGGATAGCCCTGGGAAACCGGGGGTAATACCCGATACCTTTACTGGTCGCATGGCTGGTAAAGAAAGCGATTTAGCGGTGGTGGATGGGCCTGCGGCCCATCAGCTAGTTGGCGGGGTAACGGCCCACCAAGGCGACG
>F0OV55004INTT6
CGTGTCTCTAAGAGTTTGATCCTGGCTCAGGACGAACGCTGGCGGCGTGCCTAACACATGCAAGTCAAGGAGAAAGACTGGTTTCGGCCGGTCAAGTAAACTGGCGGACGGGTGAGTAACGCGTAGGCGACCTGCCCTTGTGTTTGGAATAACCCCGAGAAATTGGGGCTAATACCGAATGACGCATTGAGTATGCATGTACTTGATGTTAAAGGTGCTGCAAGGTACCGCACAGGGATGGGCCTGCGTTCCATTAGTTAGATGGG
>F0OV55004IZGP5
CGTGTCTCTAAGAGTTTGATCCTGGCTCAGGACGAACGCTGGCGGCGTGCCTAATACATGCAAGTCGAGCGGACCGAAGGGAGCTTGCTCCTTTAGGTTAGCGGCGGACGGGTGAGTAACACGTGGGCAACCTGCCCTGCAGACTGGGATAACTTCGGGAAACCGGAGCTAATACCGGATAACACCGAAAACCGCATGGTTTTCGGTTGAAAGGCGACTTTTAGCTGTCACTGCAGGATGGGCCCGCGGCGCATTAGCTAGTTGGTGAGGTAACGG
>F0OV55004IFSSB
CGTGTCTCTAAGAGTTTGATCCTGGCTCAGATTGAACGCTGGCGGCATGCTTAACACATGCAAGTCGAACGGCAGCGGGATCTAGCTTGCTAGGTTGCCGGCGAGTGGCGGACGGGTGAGTAATGCATAGGAATCTGCCCGGTAGTGGGGGATAACGTGGGGAAACTCACGCTAATACCGCATACGACCTACGGGTGAAAGAGGGGGATCTTCGGACCTCTTGCTATCGGATGAGCCTATGTCCTATCAG
>F0OV55004H8FAP
CGTGTCTCTAAGAGTTTGATCCTGGCTCAGAATGAATGCTGGCGGCGTGCTTAACACATGCAAGTCGAACGAGAAAAAGATTGCTTGCAATCTTGAGTAGAGTGGCGCACGGGTGAGTAACACGTAGATAATCTACCTTCAAGCCCGGGATAACCCTTCGAAAGGATGGCTAATACCGGATGCAGTTTCTATACACAGGTGTAGAGATGAAAGATTGCCTCTTCATGAAAGCAGTTGTTTGGAGA
>F0OV55004JPEZE
CGTGTCTCTAAGAGTTTGATCCTGGCTCAGAACGAACGCTGGCGGCGTGCTTAACACATGCAAGTCGAACGAGAAAGCTTCCTTCGGGAAGTAAGTAGAGTGGCGCACGGGTGAGTAACACGTGGATAATCTACCCGATGATCTGGGATAACATTCCGAAAGGGGTGCTAATACCGGATAAGCCCACATTTCCTTCGGGTTATGCGGGAAAAGGTGGGGACCTTCGGGCCTACCGTCATCGGATGAGTCCGCGGCCCATTAGCTTGTTGGCAGGGTAA
>F0OV55004I3R8Y
CGTGTCTCTAAGAGTTTGATCCTGGCTCAGGATGAACGCTGGCGGTATGCTTTACACATGCAAGTCATGCGAGAGTTTTTAACTCAAGTGGCGGACGGGTGAGTAACACGTAAGAATTTGCCTTTAGGAGGGGGATAACAGCTGGAAACGGCTGCTAATACCCCATATGCTTTCGAGTGAAATGGATTTTTCCGCCTGAAGAGAAGCTTGCGGCTGATTAGCTTGTTGGTGAGGTAATGGCTCACCAAGGCGACGA
>F0OV55004IWQHL
CGTGTCTCTAAGAGTTTGATCCTGGCTCAGGATGAACGCTGGCGGCGTGCCTAATACATGCAAGTCGAACGCACTAGTTTACTAGTGAGTGGCGAACGGGTGAGTAACACGTAGGTAACCTGCCCTTAAGACGAGGATAACCATTGGAAACGATGGCTAAGGACTGGATAGGAATATTTAAGGCATCTTAAATATTTTAAAAGCCTAGCAATAGGTATGCTTAAGGAGGGGCCTGCGGCGCATTAGTTAGTTGGGTGAGGGTGAGAGG
>F0OV55004I3XKT
CGTGTCTCTAAGAGTTTGATCCTGGCTCAGGACGAACGCTGGCGGCGTGCCTAACACATGCAAGTCGAGCGGAGAGGTGGAGCAGCTTGCTGCGAAGCATCTTAGCGGCGGACGGGTGAGTAACGCGTGGGCAACCTGCCTTACAGAGGGGGATAACAGTGCGAAAGCACTGCTAATACCGCATAACATTCAACTGTCGCATGACGGATGAATCAAAGGAGCAAT
>F0OV55004I91EB
CGTGTCTCTAAGAGTTTGATCCTGGCTCAGGATGAACGCTAGCGACAGGCCTAACACATGCAAGTCAAACGGGATTTATCCTTCGGGGTAATGAGAGTGGCGCACGGGTGAGTAACGCGTATGCAACCTACCTGTAACTGGGGAATAGCTCCCTGAAAGGGGAATTAACACCGCATAAGACCACACTTTCGCATGGAAGAGTGGTAAAATATTTATAGGTTACAGATGGGCATGCGTGACATTAGTTTGTTGGTGAGGTAACGG
>F0OV55004JE0XS
CGTGTCTCTAAGAGTTTGATCCTGGCTCAGGATGAACGCTAGCGGGAGGCTTAACACATGCAAGTCGAGGGGCAGCATAAGGTAGCAATACTTTGATGGCGACCGGCGCACGGGTGAGTAACGCGTATGCAACCTGCCCTGTACTGGGGGATAACCCGGAGAAATTCGGACTAATACTCCATAATAATATTGAGAGGCATCTTTTAATATTTAAAGTTCCGGCGGTACAGGAGGGGCATGCGTAACATTAGCTGGTTGGTAAGGTAACGG
>F0OV55004IUNJ2
CGTGTCTCTAAGAGTTTGATCCTGGCTCAGGATGAACGCTAGCGGCAGGCCTAACACATGCAAGTCGAGGGGTAACAGGGTAGCAATATCGCTGACGACCGGCGCACGGGTGAGTAACGCGTATGCAACCTTCCTTTAACTGGGGGATAGCCCGGAGAAATTCGGATTAATACCCCATAACATTGCGGAGAGGCATCTTTCTGCAATTAAAGCTCCGGCGGTTAAAGATGGGCATGCGTGCCATTAGCTAGTTGGTGAGG
>F0OV55004JAHFK
CGTGTCTCTAAGAGTTTGATCCTGGCTCAGGACGAACGCTGGCGGCGTGCTTAACACATGCAAGTCGAACGATAATCGCGAAGTGAGTTTTTCGAAATGAACCAAGCGAGGAAAGTGGCGAACGGGTGAGTAACGCGTGGGCAACCTGCCTTTTACTGGGGGATAACACCGGGAAACTGGTGCTAATACCGCATAACACGACCATATGGCATCATGAGGTCGGAAAAGGAGTTAAATCCGGTAATAGATGGGCCCGCGTCTGATTAG
>F0OV55004JW2FZ
CGTGTCTCTAAGAGTTTGATCCTGGCTCAGGACGAACGCTGGCGGCGTGCCTAATACATGCAAGTCGAGCGGATGAAGGGGGGCTTGCTCCCTGGATTCAGCGGCGGACGGGTGAGTAACACGTGGGCAACCTGCCTGGAAGACCGGGATAACTCGCGGAAACGCGAGCTAATACCGGATAGGTTCTTTCTCCGCATGGAGAAGGAAGGAAAGTCGGTTATGCCGACACTTCCGGATGGGCCCGCGGCGCATTAGCTAGTTGGTGGGGTAACCGG
>F0OV55004JBFHQ
CGTGTCTCTAAGAGTTTGATCCTGGCTCAGAACGAACGCTGGCGGCGTGCTTAACACATGCAAGTCGAACGTGAATCGACCTTCGGTCGAGGAAAGTGGCGCACGGGTGAGTAACACGTGGATAATCTACCCAATGATCCGGGATAACACTTCGAAAGGGGTGCTAATACCTGATAAGCCCACGGGCTCTTCGGAGCTTGCGGGAAAAGGTGGGGAACCTTCGGGTCCTGCCGTCACTGGATGAGTCCGCGTCCCATTAGCTAGTTGGTGGGGTAA
>F0OV55004IVMZX
CGTGTCTCTAAGAGTTTGATCCTGGCTCAGGACGAACGCTGGCGGCGTGCCTAACACATGCAAGTCGAGCGGGGGTGGCTTAAGTAGGTTACTACGAAGGCTGCCCTAGCGGCGGACGGGTGAGTAACGCGTGAGCAACCAACCTTGTACTGGGGGATAACAGCTGGAAACAGCTGCTAATACCGCATAAGACTACGGCACCGCATGGTGCTGTAGTAAAAGGCGCCTTAAGGCGTCGGTACAAGACGGGCTCGCGCCCCATTAG
>F0OV55004H8MZI
CGTGTCTCTAAGAGTTTGATCCTGGCTCAGGATGAACGTTGGCGGTGCGCTTTATGCATGCAAGTCGTACGAAATCATGGTTTTCGGATTATGGTTTAGTGGCGGACGGCTGAGTAACACGTAGGTAACTTGCCCACGAGTGGGGGATAACTTGCCGAAAGGTAAGCTAATACCGCATGGCATGGATCTGCATAAGTAGATTCATCAAAGCCGTAAGGCGCTTGTGGATGGGCCTGCGGCCGATTAGCTTGTTGGG
>F0OV55004IDOCO
CGTGTCTCTAAGAGTTTGATCCTGGCTCAGGATGAACGCTAGCGGGAGGCTTAACACATGCAAGTCGAGCGGGATTCACCCTCGGGTGATGAGGGCGGCGAACGGGTGCGTAACGCGTATGCAACCTGCCTTATGCAGGGGGATAGCCCATGGAAACGTGGATTAATACCCCATAGAATATGTTAATCGCATGGTTTACATATTAAAACTTTGGTGGCATAAGATGGGCATGCGTAGGATTAGCTTGTTGGTGAGG
>F0OV55004IQQ4A
CGTGTCTCTAAGAGTTTGATCCTGGCTCAGGATGAACGCTGGCGGCGTGCCTAACACATGCAAGTCGAGCGGAGTTACAGGGAAGCACTTGTGCTGAACAGTAACTTAGCGGCGGACGGGTGAGTAACACGTGGGCAACCTGCCCTGCAGACTGGGATAACTTCGGGAAACCGGAGCTAATACCGGATAACACTGAAAACCGCATGGTTTTCGGTTGAAAGGCGGCTTTTAGCTGTCACTGCAGGATGGGCCCGCGGCGCA
>F0OV55004JCPJ5
CGTGTCTCTAAGAGTTTGATCCTGGCTCAGGACGAACGCTGGCGGCGTGCCTAATACATGCAAGTCGAGCGAACAGATGGAGAGCTTGCTCTCCTGATGTTAGCGGCGGACGGGTGAGTAACACGTGGGCAACCTGCCTGTAAGACTGGGATAACTTCGGGAAACCGGAGCTAATACCGGATAATTTCTTCTCTCGCATGAGAGAGGGCTGAAAGACGGCTTTTGCTGTCACTTACAGATGGGCCCGCGGCG
>F0OV55004IOQ7I
CGTGTCTCTAAGAGTTTGATCCTGGCTCAGGACGAACGCTGGCGGCGTGCTTAACACATGCAAGTCGAACGGGGCATACGGATAGCTTGCTAGAAGTATGTTTAGTGGCGGACGGGTGAGTAACGCGTGAATACCTGTCCATCGGAGGGGGACAACGGCTGGAAACGGCCGCTAATACCGCGTAAGCCGAGAGGTGAAAGGTGCTCTTCGGAGTGCCGCCGATGGGGGGGTTCGCGTCCTATCAGCTAGTTGGTGGGGTAAGGGCCTACCAAGGCG
>F0OV55004ISU44
CGTGTCTCTAAGAGTTTGATCCTGGCTCAGGATGAACGCTAGCGGCAGGCCTAACACATGCAAGTCGAGGGGTAACAGGTAGAAAGCTTGCTTTCTATGCTGACGACCGGCGCACGGGTGAGTAACGCGTATGCAACCTTCCTTTAACAGGAGAATAGCCCCCGGAAACGGGGATTAATGCTCCATAGCAATTATTTGCCACCTGACAGATAATTTAAAGTTCCGACGGTTAAAGATGGGCATGCGTGACATTAGCCAGTTGGG
>F0OV55004IM4GP
CGTGTCTCTAAGAGTTTGATCCTGGCTCAGATTGGACGCTGGCGGCATGCTTAACACATGCAAGTCGAACGATCCCTTCGGGGATAGTGGCAGACGGGTGAGTAACGCGTGGGAATCTACCTTTTGGTACGGAATAGCTCCGGGAAACTGGAATTAATACCGTATGTGTCCTTCGGGAGAAAGATTTATCGCCAAGAGATGAGCCCGCGTTTGATTAGGTAGTTGGTGGGTAATGGCCTACCAAGCCGACGATCAATAGCTGGT
>F0OV55004IJQIL
CGTGTCTCTAAGAGTTTGATCCTGGCTCAGAACGAACGTTAGCGGCGTGCTTAACACATGCAAGTCGAACGAGAAAGTATCTTCGGATATGAGTAGAGTGGCGCACGGGTGAGTAACACGTGGGTAATCTGCCCTTTGGAGGGGGACAACATCTGGAAACGGATGCTAATACCGCATAAGTCGTCTTCGGACGGGAAAGGTGGCTTCGGCTACCGCCAGAGGATGAGCCCGCGGCCCATCAGCTAGTTGGCAGGGTAATGG
>F0OV55004IICQ4
CGTGTCTCTAAGAGTTTGATCCTGGCTCAGATTGAACGCTAGCGGCATGCTTAACACATGCAAGTCGAACGGTAACAGGCCTTCGGGCGCTGACGAGTGGCGGACGGGTGAGTAATGCATAGGAATCTGCCTGGCAATGGGGGACAACTTGGGGGAACTCAAGCTAATACCGCATACGCCCTACGGGGGAAAGCGGGGGATCTTCGGACCTCGCGTTGTCAGATGAGCCTATGTCCGATTAGCTAGTTGGTAGGGTAAAGG
>F0OV55004IKT2G
CGTGTCTCTAAGAGTTTGATCCTGGCTCAGAGCGAACGCTGGCGGCAGGCCTAACACATGCAAGTCGAACGAAGCCTTCGGGCTTAGTGGCGGACGGGTGAGTAACACGTGGGAACGTGCCCTTTGGTACGGAATAACTCAGGGAAACTTGAGCTAATACCGTATGTGCCCTTCGGGGGAAAGATTTATCGCCATTGGAGCGGCCCGCGTCTGATTAGCTAGTTGGTGAGGTAAAGGCTCACCAAGGCTACGATCAGTAGCTGGT
>F0OV55004H9ZUG
CGTGTCTCTAAGAGTTTGATCCTGGCTCAGAATGAACGCTGGCGGCGTGCCTAACACATGCAAGTCGAGCGAGAAATCCCGGGCTTGCCTGGGAGAGTAAAGCGGCGCACGGGTGAGTAACGCGTGGGCAACCTGCCCTTGAGTGGGGGAAAACATTTCGAAAGGAATGCTAATCCCGCATACGACCTTTGTGCATAAGTACAAAGGGGAAAGACGGCCTCTGCTTGCAAGCTGTCGCTCATGGATGGGCCCGCGTTGG
>F0OV55004IS105
CGTGTCTCTAAGAGTTTGATCCTGGCTCAGATTGAACGCTGGCGGCATGCCTAACACATGCAAGTCGAACGGTAACAGCGGAAGCTTGCTTCCGGCTGACGAGTGGCGGACGGGTGAGTAATGCATAGGAATCTGCCCAGTAGTGGGGGACAACTCGAAGAAATTCGAGCTAATACCGCATACGCCCTACGGGGAAAGGCTTCGGCCGCTATTGGATGAGCCTATGTCAGATTAGCTTGTTGGTGGGGTAATGG
>F0OV55004ISSHY
CGTGTCTCTAAGAGTTTGATCCTGGCTCAGGATGAACGCTAGCGGGAGGCTTAACACATGCAAGTCGAACGGTAACAGTTCCTTCGGGAAGCTGACGAGTGGCGCACGGGTGCGTAACGCGTATGCAACCTGCCTTATACAGGAGGATAGCCCATGGAAACGTGGATTAATACTCCATAGTATATAATTATCGCATGGTAATTATATTAAAACTTCGGTGGTATAAGATGGGCATGCGTAGGATTAGCTAGTAGGTG
>F0OV55004IE4F5
CGTGTCTCTAAGAGTTTGATCCTGGCTCAGAACGAACGCTGGCGGCGTGCTTAACACATGCAAGTCGAACGTGAAAGTGGACTTCGGTCCGCGAGTAAAGTGGCGCACGGGTGAGTAACACGTGGATAATCTGCCCGATGATCAGGGATAACATCTCGAAAGGGGTGCTAATACCGGATAAGCCCACGAGCTCTTCGGAGCCTGCGGGAAAAGGTGGGGACCTTCGGGCCTACTGTCATTGGATGAGTCCGCGTCCCATTAG
>F0OV55004IXYIB
CGTGTCTCTAAGAGTTTGATCCTGGCTCAGAACGAACGCTGGCGGCAGGCTTAACACATGCAAGTCGAACGCCCTCTTCGGAGGGAGTGGCAGACGGGTGAGTAACACGTGGGAACCTACCTAGGGGTACGGAATAACTCGGGGAAACTCGTGCTAATACCGTATACGACCTGGTGAAGATTATCGCCCTACGATGGGCCCGCGCTGGATTAGCTAGTTGGTGGGGTAAAAGCCTACCAAGGCGACGATCCATAGCTGGTCTGAGAGG
>F0OV55004IXRWK
CGTGTCTCTAAGAGTTTGATCCTGGCTCAGGACGAACGCTGGCGGCGTGCCTAATACATGCAAGTCGGGCGAATCTTTAAAAGCTTGCTTTTATTGATTAGCGGCGGACGGGTGAGTAACACGTGGGCAACCTGCCTGTAAGACCGGGATAACTTCGGGAAACCGGAGCTAATACCGGATAATCCATTTCCTCTCATGAGGAAATGCTGAAAGATGGCTTTAAGCTATCACTTACAGATGGGCCCGCGGCGCATTAGCTAGTTGG
>F0OV55004IWH0F
CGTGTCTCTAAGAGTTTGATCCTGGCTCAGATTGAACGCTGGCGGCGTGCCTAACACATGCAAGTCGAGCGGTAACAGGTGTAGCAATACATGCTGACGAGCGGCGGACGGGTGAGTAACGCTTGGGAATCTGCCTGATAGTGGGGGACAACCCGGGGAAACTCGGGCTAATACCGCATACGCACTACGGTGGAAAGCCGGGGACCGCAAGGCCTGGCGCTAACAGATGAGCCCAAGTCGGATTAGCTAGTTGGTAGGGTAACGG
>F0OV55004H3GC0
CGTGTCTCTAAGAGTTTGATCCTGGCTCAGGACGAACGCTGGCGGCGTGCTTAACACATGCAAGTCGAGCGGAAAAGCCCTTCGGGGTACTCGAGCGGCGAACGGGTGAGTAACACGTGAGCAACCTGCCCTAGGCTTTGGGATAACCCTCGGAAACGGGGGCTAATACCGAATATGACCTGGCCTCGCATGAGGCTTGGTGGAAAGTTTTTCGGCCTGGGATGGGCTCGCGGCCTATCAGCTTGTTGGTGGGGTGATGGCCTACCAAGGCGACG
>F0OV55004H3A6N
CGTGTCTCTAAGAGTTTGATCCTGGCTCAGAACGAACGCTGGCGGCAGGCTTAACACATGCAAGTCGAACGGACCCTTCGGGGTTAGTGGCAGACGGGTGAGTAACGCGTGGGAATCTACCCAGTTCTTCGGAATAACTGAGGGAAACTTCAGCTAATACCGGATACGCCCTTCGGGGAAGATTATCGGAACTGGATGAGCCCGCGTCGGATTAGCTAGTTGGTGGGGTAACGGCCTACCAAGGCGATTACGGGTAGCTGGTCTGAGAGGATGGTCAG
>F0OV55004IUZII
CGTGTCTCTAAGAGTTTGATCCTGGCTCAGAACGAACGCTGGCGGCGTGCCTAACACATGCAAGTCGAACGAGAAAGTTCCCTTCGGGGGATGAGTAGAGTGGCGCACGGGTGAGTAACACGTGGATAATCTGCCTGATAATCTGGGATAACATTCCGAAAGGAATGCTAATACCGGATAAGCCCACAGTATCTTCGGATACAGCGGGAAGAGATGGCCTCTTCTTGAAAGCTATTGTTATCAGATGAGTCCG
>F0OV55004JPVOX
CGTGTCTCTAAGAGTTTGATCCTGGCTCAGGATGAACGCTGGCGGCATGCCTAACACATGCAAGTCTACTCAGCAATGGGTGGCGAACGGGTGAGTAACGCGTAGACAATCTGCCCTTTAATCACGGATAACCTAGTGAAAACTGGACTAAAACGGGATGTGGTCGCGATATGGCATCATAAGCGATCAAAGACGTAGTCGTTAAAGGAGGAGTCTGCGTAACATTAGCTAGTTGGTAAGGTAACGGCTTACCAAGGCG
>F0OV55004JBRZG
CGTGTCTCTAAGAGTTTGATCCTGGCTCAGAACGAACGCTGGCGGCAGGCCTCATACATGCAAGTCGAGCGATTAAAGCTCCTTCGGGAGTGTATAAAGCGGCGAACAGGTGAGTAACAGGTGGATGATCTGCCTCCCGGTGGGGGATAACGGCTGGAAACGGCCGCTAATACCGCATTCGGTTATTGTGCTACGGCACCTTAAAGAAAGGCGCTTCACGGCGTCGCCGGGAGATGAGTCCGCCCCCCATTAGCTAGTTGGTGAG
>F0OV55004ID0SZ
CGTGTCTCTAAGAGTTTGATCCTGGCTCAGGACGAACGCTGGCGGCGTGGATTAGGCATGCAAGTCGAACGGTAGTACCCCTTCGGGGGTATGAGAGTGGCGAACGGGTGAGTAACGCGTAGGTGATCTACCTTCAGATGGGGGACAACCCAGGGAGACTTGGGCTAATACCGCATGTGGCTGTAAAGCTAAAGCCGGCCTCTATTTATAAGCTGGTGTCTGGAGATGAGCCTGCGTCTGATTAGCTAGTTGGTAAGGTAACGG
>F0OV55004ISNZK
CGTGTCTCTAAGAGTTTGATCCTGGCTCAGAACGAACGCTGGCGGCATGCCTAACACATGCAAGTCGAACGAGACCTTCGGGTCTAGTGGCGCACGGGTGCGTAACGCGTGGGAATCTGCCCTTGGGTTCGGGATAACAGTTGGAAACGACTGCTAACACCGAATGATGACTCCGGTCCAAAGATTTATCGCCCAGGGATGAGCCCGCGTCGGATTAGCTAGTTGGTGAGGTAAAGGCTCACCAAGGCGACGATCCGTAG
>F0OV55004IXNXY
CGTGTCTCTAAGAGTTTGATCCTGGCTCAGGATAAACGCTGGCGGCATGCCTAATACATGCAAGTCGAACGGATCAGCTTAGGCTGGTTAGTGGCGAACGGGTGAGTAACACGTAAGTAACCCAACCTTCAGACGAGGATAACTGCTGGAAACGGTAGCTAATACTGGATAGGATTATCGATAGGATGATTGATAATTTAAAGGCGCTTTCGGGCGGTACTGGAGGAGGGGCTTGCGGCGCATTAGATAGTTGGTGAGGT
>F0OV55004JIY7S
CGTGTCTCTAAGAGTTTGATCCTGGCTCAGGATGAACGCTAGCGGTGCGCCTAACACATGCAAGTCGAGCGATATAGCGGCGAACGGGTGAGTAACACGTTGGAACCTGCCTCGAACTCAGGGATAGCCATCCGAAAGGATGATTAATACCGGATAGTCCCGAAAGGGTAAAGATTTTTCGGTTCGAGAGGGGCCTGCGGCCTATCAGCTAGTTGGTAAGGTAATGGCTTACCAAGGCTATGACGGGTAACTGGTGTGAGAGCA
>F0OV55004IRIZH
CGTGTCTCTAAGAGTTTGATCCTGGCTCAGAACGAACACTGGCGGCGTGGATTAGGCATGCAAGTCGAACGAGAAAAGTTCCTTCGGGAACCTAGTACAGTGGCGAACGGGTGAGTAACGGGTGGAAAACCTACCCTTCAATGGGGGATAACAGTTCTAACGAGCTGCTAATACCGCATACGACCTTTTGATCGCATGGTCGATTGGTGAAAGGTGGCCTCTCTTTGAAGCTGCCGTTGAAGGATGGTTCCGCCTCCCATTAGCTTGTTGGTGGGGTAA
>F0OV55004JAW6S
CGTGTCTCTAAGAGTTTGATCCTGGCTCAGAGTGAGCGCTGGCGGCGTGCTTAACACATGCAAGTCGAACGAGAACGGGACATAGCTTGCTATGTTTGTCAGCTAAGTGGCGGACGGGTGAGTAATGTATAGCTAATGTACCCCTTGGAGGGGGATAACAGTTGGAAACGGCTGCTAATACCCCATACTCCTTCTATCTTAATGGTAGTTGGGAAATGTTTTTTCGCCAAGGGATCGGGCTATATGGTATCAGTTAGTTGGTG
>F0OV55004H31NG
CGTGTCTCTAAGAGTTTGATCCTGGCTCAGAGTGAACGCAGGCGGCGTGCCTAACACATGCAAGTCGAACGCGAAAGTCCCGCAAGGGATAAGTAGAGTGGCAGACGGGTGAGTAATGCATAGGTAATCTACCCTTGAGTGGGGGATAACTCCGGGAAACCGGTGCTAATCCCGCATGACTTCCTGATGCGCAGGCATTAGGATCAAAGGGGGGGATCCTTCGGGACCTCCCGCTTGAGGATGAGCCTATGTCCTATTAG
>F0OV55004IHRDX
CGTGTCTCTAAGAGTTTGATCCTGGCTCAGGACGAACGCTGGCGGCGTGCCTAATACATGCAAGTCGAGCGGGGCTGTCTGCGTGAGGCCTTCGGGCGGATCGCAGGGGGCCCAGCGGCGAACGGGTGCGTAACACGTGGGCAACCTGCCCCGAGGACCGGGATAACTCCGGGAAACCGGAGCTAATACCGGATAGGACGGCGGACCGCATGGTCCGCCGTGGAAAGGCGGCGCAAGCTGCCACCTCGGGATGGGCCCGCGGCCCATTAG
>F0OV55004H678Z
CGTGTCTCTAAGAGTTTGATCCTGGCTCAGAACGAACGCTGGCGGCGTGCTTAACACATGCAAGTCGAACGCGAAAGGGACCTTCGGGTCCTGAGTAAAGTGGCGCACGGGTGAGTAACACGTGGATAATCTACCCGGTGATCTGGGATAACATTCCGAAAGGAGTGCTAATACCGGATAAGCCCACGGGCTCTTCGGAGCTTGCGGGAAAAGGTGGGGACCTTCGGGCCTACTGTCATTGGATGAGTCCGCGGCCCATTAGCTAGTTGGTAGGGTAA
>F0OV55004JBK75
CGTGTCTCTAAGAGTTTGATCCTGGCTCAGATTGAACGCTGGCGGCATGCCTAACACATGCAAGTCGAACGGTAACAGGCCTTCGGGCGCTGACGAGTGGCGGACGGGTGAGTAATGCATAGGAATCTGCCCAGTAGTGGGGGACAACTACCGGAAACGGTAGCTAATACCGCATACGACCTACGGGTGAAAGTGGGGGACCTTCGGGCCTCACGCTATTGGATGAGCCTATGTCAGATTAGCTTGTTGGTGGGGTAAAGGCCT
>F0OV55004IZXOO
CGTGTCTCTAAGAGTTTGATCCTGGCTCAGAATGAACGCTGGCGGCGTGCTTAACACGTGCAAGTCGTACGAGAAAGTTTCCTTCGGGAGATGAGTAGAGTGGCGCACGGGTGAGTAACACGTGGATAATCTGCCCAATGGACCGGGATAACACTTCGAAAGGGGTGCTAATACCGGATAAGCCCACAGGCTCTTCGGAGCTTGCGGGAAAAGGTGGGGACCTTCGGGCCTGCCGTCATTGGATGAGTCCGCGGCCCATTAGCTAGTTGGG
>F0OV55004IUEXP
CGTGTCTCTAAGAGTTTGATCCTGGCTCAGATTGAACGCTGGCGGCAGGCTTAACACATGCAAGTCGAGCGGTAACAGGGGTGCTTGCACCCCGCTGACGAGCGGCGGACGGGTGAGTAATGCTTAGGAATCTGCCCAGTAGTGGGGGATAGCCCGGGGAAACCCGGATTAATACCGCATACGTCCTACGGGAGAAAGCAGGGGATCTTCGGACCTTGCGCTATTGGATGAGCCTAAGTCGGATTAGCTAGTTGGTGGGGTAAAGGCCT
>F0OV55004JM0ZU
CGTGTCTCTAAGAGTTTGATCCTGGCTCAGGACGAACGCTGGCGGCGTGCCTAACACATGCAAGTCGAGCGGGGGTGGCTTAAGTAGGTTACTACGAAGGCTGCCCTAGCGGCGGACGGGTGAGTAACGCGTGAGCAACCAACCTTGTACTGGGGGATAACAGCTGGAAACAGCTGCTAATACCGCATAAGACTACGGCACCGCATGGTGCTGTAGTAAAAGGCGCCTTAAGGCGTCGGTACAAGACGGGCTCGCGTCCCATTAG
>F0OV55004IJYS3
CGTGTCTCTAAGAGTTTGATCCTGGCTCAGAATGAACGCTGGCGGTAGGCTTAACACATGCAAGTCGGACGGAAACGATAGATTAGCTTGCTATTCTAGGCGTCGAGTGGCGGACGGGTGAGTAACGCGTGGGAATCTACCCTATAGTTGGGGACAACATATGGAAACGTATGCTAATACCGAATATGCTCTACGGAGTAAAGGAGCCCTCTTCTTGAAAGGTTTCGCTATAGGATGAGCCCGCGTAGGATTAGCTAGTTGGTAAGG
>F0OV55004IIPMK
CGTGTCTCTAAGAGTTTGATCCTGGCTCAGATTGAACGCTGGCGGCATGCTTAACACATGCAAGTCGAACGGTAACAGGCCTTCGGGCGCTGACGAGTGGCGGACGGGTGAGTAATGCATAGGAATCTGCCTGGTAGTGGGGGACAACTTAGGGAAACTTAAGCTAATACCGCATACGCCCTTTGGGGGAAAGCGGGGGATCTTCGGACCTCGTGCTATCAGATGAGCCTATGCCCTATCAGCTAGTTGGTGAGGTAA
>F0OV55004ISU6M
CGTGTCTCTAAGAGTTTGATCCTGGCTCAGAGTGAACGCTGGCGGCGTGCCTAACACATGCAAGTCGAACGCGAAAGTCCCGCAAGGGATAAGTAGAGTGGCAGACGGGTGAGTAATGCATAGGTAATCTACCCTTGAGTGGGGATAACTCCGGGAAACCGGTGCTAATCCCGCATGACTTCCTGATGCGCAGGCATTAGGATCGAAAGGGGGGGATCCTTCGGGACCTCCCGCTTGAGGATGAGCCTATGTCCTATTAG
>F0OV55004IC8GR
CGTGTCTCTAAGAGTTTGATCCTGGCTCAGAACGAACGCTGGCGGCATGCCTAACACATGCAAGTCGAACGAGAAAGCACCTTCGGGTGTGAGTAGAGTGGCGCACGGGTGAGTAACGCGTGGGAACCTGCCAAGCAGTATGGAATAACCTTTGGAAACGAAGGCTAATACCGTATACGCCCTTTTGGGGAAAGATTTATCGCTGTTTGATGGTCCCGCGTCTGATTAGCTAGTTGGTGAGGTAACGGCCCACCAAGGCGACGATCAG
>F0OV55004H4ROQ
CGTGTCTCTAAGAGTTTGATCCTGGCTCAGATTGAACGCTGGCGGCAGGCCTAACACATGCAAGTCGAGCGGATGAGGGTAGCTTGCTACCTGATTCAGCGGCGGACGGGTGAGTAATGCCTAGGAATCTGCCCGATAGTGGGGGACAACGTTTCGAAAGGAACGCTAATACCGCATACGTCCTACGGGAGAAAGCAGGGGACCTTCGGGCCTTGCGCTATCGGATGAGCCTAGGTCGGATTAGCTAGTTGGTGGGGTAAAGG
>F0OV55004H5XJ2
CGTGTCTCTAAGAGTTTGATCCTGGCTCAGGATGAACGCTAGCGGCAGGCCTAATACATGCAAGTCAAGGGGCCAGCAATGGCACCGGCGGACGGGTGAGTAACGCGTACACAACGTACCTTTGGTAGGGGGATAGCATTGGGAAACTGGTGGTAATACCCCATAGTATTGCGGGTTGGCATTGATCTGCAATTAAAGTTTCGGCGACCAAAGATCGGTGTGCGTCCGATTAGCTAGTTGGCGGGGTAACGGCCCACCAAGGCGACGATCGGG
>F0OV55004ISOUX
CGTGTCTCTAAGAGTTTGATCCTGGCTCAGATTGAACGCTGGCGGCATGCTTAACACATGCAAGTCGAACGGTAACAGGCCTTCGGGCGCTGACGAGTGGCGGACGGGTGAGTAATACATGGGAATCTGCCCTTAGGTGGGGGATAACGTTGGGAAACTAACGCTAATACCGCATAACCTCTTTGGAGCAAAGCGTGGGATCTTCGGACCACGTGCCAAAGGATGAGCCCATGTCTGATTAGCTAGTTGGTGGGGTAAGAG
>F0OV55004ISI2H
CGTGTCTCTAAGAGTTTGATCCTGGCTCAGATTGAACGCTGGCGGCATGCCTTACACATGCAAGTCGAACGGTAACAGGTCTTCGGATGCTGACGAGTGGCGAACGGGTGAGTAATACATCGGAACGTGCCCGATCGTGGGGGATAACGAGGCGAAAGCTTTGCTAATACCGCATACGATCTACGGATGAAAGCGGGGGATCTTCGGACCTCGCGCGGACGGAGCGGCCGATGGCAGATTAGGTAGTTGGTGGGATAAAAAG
>F0OV55004ILV9D
CGTGTCTCTAAGAGTTTGATCCTGGCTCAGGATGAACGCTGGCGGCGTGTCTAAGGCATGCAAGTCGAACGGTCCGATTTATCGGACAGTGGCAAACGGGTGCGTAACACATTGGTAACCTACCTCGAAGTTCGGAATAACCTGACGAAAGTCGGACTAATACCGGATGTGTTCTAGCAACTATGTTGTTAGAGTAAAGATTTATCGCTTCGAGAGGGGCCTATGGCTTATCAGCTTGTTGGTGAGGTAATGGCTCACCAAGG
>F0OV55004IDTBP
CGTGTCTCTAAGAGTTTGATCCTGGCTCAGAGTGAACGCTGGCGGCGTGCCTAATACATGCAAGTCGAACGCAACACTTCGGTGTTGAGTGGCGAACGGGTGAGTAACACGTAGATAACCTGCCCTTAAGACGAGGATAACCGTTGGAAACGATGGCTAAGACTGGATAGGAATATTGGAGGCATCTCTGATATTTTAAGAGACCTAGCAATAGGTATGCTTAAGGAGGGGTCTGCGGCGCATTAGTTAGTTGGTGAGG
>F0OV55004H4ILD
CGTGTCTCTAAGAGTTTGATCCTGGCTCAGGACGAACGCTGGCGGCGTGGATTAGGCATGCAAGTCGAACGGTAGTATCCTTTCGGGGGTATGAGAGTGGCGAACGGGTGAGTAACGCGTAGGTGACCTACCTTCAAGTGGGGGACAACCCAGGGAAACTTGGGCTAATACCGCATGTGGCAGCAATGCTAAAGCCGGCCTCTGTATATGCTGGTGCTTGGAGATGAGCTTGCGTCTGATTAGCTAGTTGGTGGGGTAA
>F0OV55004JZMXU
CGTGTCTCTAAGAGTTTGATCCTGGCTCAGATTGAACGCTGGCGGCATGCTTAACACATGCAAGTCGAACGGTAACAGGCCTTCGGGCGCTGACGAGTGGCGGACGGGTGAGTAATGCATAGGAATCTGCCTGGTAGTGGGGGACAACTTAGGGAAACTTAAGCTAATACCGCATACGCCCTACGGGGGAAAGCAGGGGATCTTCGGGCCTTGTGCTACTAGATGAGCCTATGTCCTATCAGCTAGTTGGTGGGGTAAAAG
>F0OV55004JM7LT
CGTGTCTCTAAGAGTTTGATCCTGGCTCAGAACGAACGCTGGCGGCGTGCTTAACACATGCAAGTCGAACGTGAAGGGGGCTTCGGTCCCTGGAAAGTGGCGCACGGGTGAGTAACACGTGGATAATCTACCCGATGATCCGGGATAACCTTTCGAAAGGAACGCTAATACCGCATACGTCCTACGGGAGAAAGTGGGGGATCTTCGGACCTCACGCTATCAGATGAGCCTAGGTCGGATTAGCTAGTTGGTGAGGTAAAGGCTCACCAAGGCG
>F0OV55004I8Q3G
CGTGTCTCTAAGAGTTTGATCCTGGCTCAGAATCAACGCTGGCGGCGTGCCTAACACATGCAAGTCGAACGAGAAAGTGGGGCTTGCTCCACGAGTAAAGTGGCAAACGGGTGAGTAACACGTGAACAACCTACCCTCGAGTGGGGAATAACACCGCGAAAGCGGTGCTAATACCGCATAACATCCCGGGGTCGCATGGTCCTGGGGTCAAAAGCGCAAGTTGCTTGAGGAGGGGTTCACGGCTGATTAGCTAGTTGGTGAGGTAACGG
>F0OV55004JRIU2
CGTGTCTCTAAGAGTTTGATCCTGGCTCAGGACGAACGCTGGCGGCGTGCCTAATACATGCAAGTCGAGCGGGGCTTTCTGCGTGAGGCCTTCGGGCGGGATCGCAGGGAGGCCCAGCGGCGAACGGGTGCGTAACACGTGGGCAACCTGCCCCGAGGACCGGGATAACTCCGGGAAACCGGAGCTAATACCGGATAGGACGGCGGACCGCATGGTCCGCCGTGGAAAGGCGGCGCAAGCTGCCACCTCGGGATGGGCCCGCGGCCCATTAGCTTAGG
>F0OV55004JZT52
CGTGTCTCTAAGAGTTTGATCCTGGCTCAGGACGAACGCTGGCGGCGTGCCTAATACATGCAAGTCGAGCGAGCCCTTCGGGGCTAGCGGCGGACGGGTGAGTAACACGTGGGCAACCTGCCTGTAAGACTGGGATAACTCCGGGAAACCGGGGCTAATACCGGATAATTTCTTCGGTCGCATGACGGAAGAATAAAAGGCGGCGCAAGCTGTCACTTACAGATGGGCCCGCGGCGCATTAGCTAGTTGGTGAGGTAACGGCTCACCAAGG
>F0OV55004IOT1Q
CGTGTCTCTAAGAGTTTGATCCTGGCTCAGAATGAACGCTGGCGGCGTGCTTAACACATGCAAGTCGAGCGGTAACAGATCTAGCTTGCTAGATGCTGACGAGCGGCGGACGGGTGAGTAATGCATAGGAAACTGCCCAGTAGTGGGGGATAGCCCGGGGAAACCCGGATTAATACCGCGTACGCCCTTCGGGGGAAAGCAGGGGATCTTCGGACCTTGCGCTATTGGATGTGCCTATGTCGGATTAGCTAGTTGGTGGGG
>F0OV55004JGEW9
CGTGTCTCTAAGAGTTTGATCCTGGCTCAGGATGAACGCTGGCGGCGTGCCTAATACATGCAAGTTGAGCGGTAACAGGAAGAGCTTGCTCTTCGCTGACGAGCGGCGGACGGCTGAGTAACGCGTAGGAACGTACCCCGAAGTGAGGGATAAGCACCAGAAATGGTGTCTAATACCGCATGTGATCTAAGGATTAAAGCTTCGGCGCTTTGGGAACGGCCTGCGTTTGATTAGCTAGTTGGTGAGGTAAAAGCT
>F0OV55004IWSG4
CGTGTCTCTAAGAGTTTGATCCTGGCTCAGGATGAACGCTAGCGGCAGGCCTAACACATGCAAGTCGAGGGGTAACAGGAGTAGCAATACTTGCTGACGACCGGCGCACGGGTGAGTAACGCGTATGCAACCTACCCTTAACTGGGGAATAGCCCGAAGAAATTCGGATTAATGCCCCATAATACTGTATTGAAGCATTTCAGTGCATTTAAAACTCCGGTGGTTAAGGATGGGCATGCGTGACATTAGCTAGTTGGTGG
>F0OV55004JHEX4
CGTGTCTCTAAGAGTTTGATCCTGGCTCAGAACGAACGCTGGCGGCAGGCCTAACACATGCAAGTCGAACGCCCTCTTCGGAGGGAGTGGCAGACGGGTGAGTAACGCGTGGGAACGTGCCCTTCGGTTCGGGACAACCCTTGGAAACAAGGGCTAATACCGGATACGTCCGTAAGGAGAAAGATTTATCGCCGAAGGATCGGCCCGCGTTGGATTAGCTTGTTGGCGGGTAATGGCCCACCAAGGCGACGATCCATAGCTGGTCCGAGAGGATGAT
>F0OV55004JET08
CGTGTCTCTAAGAGTTTGATCCTGGCTCAGGACGAACGCTGGCGGCGTGCCTAATACATGCAAGTCGAGCGCGGGAAGCTTTTTGAAGCCTTCGGGTGGACGAAAGTGGAACGAGCGGCGAACGGGTGAGTAACACGTAGGTAACCTGCCTGTAAGACCGGGATAACTTCGGGAAACCGAAGCTAATACCGGATAGGATCCGAGACCGCATGGTTTTGGATGGAAAGATGGCTTTGGCTATTGCTTACAGATGGGCCCGCGGCGCATTAG
>F0OV55004IXSOX
CGTGTCTCTAAGAGTTTGATCCTGGCTCAGGATAAACGCTGGCGGCATGCCTAATACATGCAAGTCGAACGGATCAGCTTAGGCTGGTTAGTGGCGAACGGGTGAGTAACACGTAAGTAACCCAACCTTCAGGCGAGGATAACTGCTGGAAACGGTAGCTAATACTGGATAGGATTATCGATAGGATGATTGATAATTTAAAGGCGCTTTCGGGCGGTACTGGAGGAGGGGCTTGCGGCGCATTAGATAGTTGGTGAGGTAACCGG
>F0OV55004H68VL
CGTGTCTCTAAGAGTTTGATCCTGGCTCAGATTGAACGCTGGCGGCATGCCTAACACATGCAAGTCGAACGGTAACAGGCCTTCGGGCGCTGACGAGTGGCGGACGGGTGAGTAATGCATAGGAATCTGCCCAGTAGTGGGGGGACAACTACCGGAAACGGTAGCTAATACCGCATACGCCCTACGGGGGAAAGTGGGGGGACCTTCGGGCCTCACGCTATTGGATGAGCCTATGTCAGATTAGCTAGTTGGTGGGGTAAAGGCCTACCAAGG
>F0OV55004JYKZ5
CGTGTCTCTAAGAGTTTGATCCTGGCTCAGATTGAACGCTGGCGGCATGCCTTACACATGCAAGTCGAACGGCAGCACGGGGGCAACCCTGGTGGCGAGTGGCGAACGGGTGAGTAATATATCGGAACGTGTCCTGTAGCGGGGGATAACCTATCGAAAGATGGACTAATACCGCATACGACCTATGGGTGAAAGCGGAGGACCGCAAGGCTTCGCACTATAGGAGCGGCCGATATCGGATTAGCTAGTTGGCGGGGTAACGG
>F0OV55004IAWNH
CGTGTCTCTAAGAGTTTGATCCTGGCTCAGATTGAACGCTGGCGGCAGGCCTAACACATGCAAGTCGAGCGGAAACGATGGAGCTTGCTCCAGGCGTCGAGCGGCGGACGGGTGAGTAATGCGTATGCAACCTTCCTTTAACAGGAGAATAGCCCCCGGAAACGGGGATTAATGCTCCATAGCAATTATTTGCCACCTGACAGATAATTTAAAGTTCCGACGGTTAAAGATGGGCATGCGTGACATTAGCCAGTTGGG
>F0OV55004JNMZ4
CGTGTCTCTAAGAGTTTGATCCTGGCTCAGAACGAACGCTGGCGGCAGGCCTAACACATGCAAGTCGAACGCTCTCTTCGGAGAGAGTGGCGCACGGGTGAGTAACGCGTGGGAAACTGCCCTGGAGTGGGGGATAACTGCTGGAAACGGCAGCTAATACCGCATACGCCCTACGGGGAAAGATTTATCGCTCCAGGATGTGCCCGCGTCGGATTAGGTAGTTGGTGGGGTAACGGCCCACCAAGCCGACGATCCGTAGCTGGT
>F0OV55004IV70F
CGTGTCTCTAAGAGTTTGATCCTGGCTCAGGACGAACGCTGGCGGCGTGCTTAACACATGCAAGTCAAGGGGAAAGGTTAATTTCGGTTGACCGAGTATACTGGCGAACGGGTGAGTAACGCGTAGGTAACCTGCCTGGGAGTTTGGGATAACACTGCAAACGTGGTGCTAATACCGGATGAGGCCTGCTATTCGCATGGGTAGTGGGTTAAAGCGGGCGCAAGCCTGTGCTCACAGATGGACCTGCGTCTCATTAG
>F0OV55004IT6K0
CGTGTCTCTAAGAGTTTGATCCTGGCTCAGAACGAACGCTGGCGGCAGGCTTAACACATGCAAGTCGAGCGCCCCGCGAGGGGAGCGGCAGACGGGTGAGTAACGCGTGGGAATCTACCTAGCTCTACGGAATAACCCAGGGAAACTTGGACTAATACCGCATGTGGCAGCAATGCTAAAGCCGGCCTCTGTATATGCTGGTGCTTGGAGATGAGCTTGCGTCTGATTAGCTAGTTGGTGGGGTAACGG
>F0OV55004H6B8L
CGTGTCTCTAAGAGTTTGATCCTGGCTCAGAACGAACGCTGGCGGCATGCCTAATACATGCAAGTCGAACGCGAAGCCTTGAATTCGTTCGAGGCGGAGAGTGGCGCACGGGTGAGTAACACATGGCTGACCTGCCCTTCAGAGGGGGACAACCACTAGAAATGGTGGCTAATACCCCATAGGCTCACGGAGTTCAGAAGACTGTGAGGAAAGCTGCGGCGCTGAAGGAGGGGCTGTGGCCC
>F0OV55004JZMJA
CGTGTCTCTAAGAGTTTGATCCTGGCTCAGATTGAACGCTGGCGGCATGCTTAACACATGCAAGTCGAACGGTAACAGGGGCTTCGGCCCGCTGACGAGTGGCGGACGGGTGAGTAACGCGTAGGAATCTGCCCTGAGGTGGGGGATAACCTGGGGAAACTCAGGCTAATACCGCATGATCTCTTCGGAGCAAGGTGGGGGACCTTCGGGCCTCACGCCTTGGGATGAGCCCATGTCTGATTAGCTAGTTGGTGGGGTAAGA
>F0OV55004H9NUC
CGTGTCTCTAAGAGTTTGATCCTGGCTCAGATTGAACGCTGGCGGCATGCTTAACACATGCAAGTCGAACGGTAACAGGAGAGAGCTTGCTCTCTTGCTGACGAGTGGCGGACGGGTGAGTAATACATGGGAATCTGCCCTGAGGTGGGGGATAACCCGGGGAAACTCGGGCTAATACCGCATGATCTCTTCGGAGCAAAGTGGGGGACCTTCGGGCCTCACGCCTTGGGATGAGCCCATGTCTGATTAG
>F0OV55004I746S
CGTGTCTCTAAGAGTTTGATCCTGGCTCAGAACTAACGCTAGCGGCGTGCCTAACACATGCAAGTCATACGAGAAAGTTCGCTTCGGTGAATGAGTACAGTGGCGCACGGGTGAGTAACGCGTGGATAATCTGCCCTTAAGTTGGGAATAACCCGCCGAAAGGCGGGCTAATACCGAATAATGCTGTTTGACCCAGGTCTTATAGCCAAAGATGGCCTCTGTTTACAAGCTATCGCTTGAGGATGAGTTCGCGTACCA
>F0OV55004IG110
CGTGTCTCTAAGAGTTTGATCCTGGCTCAGGACGAACGCTGGCGGCGTGCTTAACACATGCAAGTGGAGCGACGAACCGGGCTTCGGCCCGGGGCAAAGCCGCGAACGGGCGAGTATCACGTGGGTAACCTGCCCCGATGACCGGGATAACCCGAGGAAATTCGAGCTAATACCGGATGTCTTCTCCGCACATCAGTGCGGAGAGAAAAGGAAGCTCCGGCCTCCGCATTGGGATGGGCCCGCGGCCCATTAGCTTGTTGGTGAGGTAACGG
>F0OV55004JHTY3
CGTGTCTCTAAGAGTTTGATCCTGGCTCAGGACGAACGCTGGCGGCGTGCCTAATACATGCAAGTCGAGCGGGGCATCTTCGGATGCCTAGCGGCGGACGGGTGAGTAACACGTGGATAACCTGCCTGGCCATCTGGGATAACAGGCCGAAAGGCCTGCTGATACCGGATAAGCTCACGAGGCCGCATGGCCTTGGGAGAAAAGGTCCTGCGAGGGACTGTGGCCAGAGGGGTCCGCGGCCCATTAGCTAGTTGG
>F0OV55004H48XR
CGTGTCTCTAAGAGTTTGATCCTGGCTCAGATTGAACGCTGGCGGCGTGCCTAACACATGCAAGTCGTGCGAGAAAGTTCCCTTCGGGGAGCGAGTAGAGCGGCGCACGGGTGAGTAACGCGTGGGTAATCTGCCCGAAAGACCGGGATAACAGTGGGAAACCGCTGCTAATACCGGATGTGCTTCATGTTTGACTTCATGGGGTAAAGGTGGCCTCTGCTTGCAAGCTACCGTTTTTGGATGAGCCCGCGTCTCATTAG
>F0OV55004I4GWG
CGTGTCTCTAAGAGTTTGATCCTGGCTCAGATTGAACGCTGGCGGCATGCTTAACACATGCAAGTCGAACGGCAGCACGGGTGCTTGCACCTGGTGGCGAGTGGCGGACGGGTGAGTAATGCATGGAAATCTGCCCTGAGGTGGGGGACAACGTTGGGAAACTAACGCTAATACCGCATAACCTCTTTGGAGCAAAGCGGGGGATCTTCGGACCTCGTGCCTTGGGATGAGTCCATGTCGGATTAGCTAGTTGGG
>F0OV55004IB9SO
CGTGTCTCTAAGAGTTTGATCCTGGCTCAGAACGAACGCTGGCGGCAGGCCTAACACATGCAAGTCGAGCGAGATCTTCGGATCTAGCGGCGGACGGGTTAGTAACGCGTGGGAATATGCCCTTTGGTACGGAATAGCCTCGGGAAACTGGGAGTAATACCGTATGAGCCCTTCGGGGGAAAGATTTATCGCCAAAGGATTAGCCCGCGTTGGATTAGATAGTTGGTGGGGTAATGGCCTACCAAGTCGACGATCCATAGCTGGTTTGAGAGGA
>F0OV55004IN857
CGTGTCTCTAAGAGTTTGATCCTGGCTCAGGATGAACGCTGGCGGCGTGCTTAACACATGTAAGTCGAACGGTGAAGCCCGTCTTTGACGGGCGGATCAGTCGCGAACGGGTGAGTAACACGTAGGTGACCTGCCCCAAAGAGGAGAACAACCCTGCGAAAGCGGGGCTAATACTCCGTGTGATCGGCGATTCGTTTCGTCGATTAAAGCTCCGGCGCTTTGGGAGGGGCCTGCGGCCCATCAGCTAGTTGGTAGGGTAATGGCCTACCAAGG
>F0OV55004ILER5
CGTGTCTCTAAGAGTTTGATCCTGGCTCAGGACGAACGCTGGCGGCGTGCTTAACACATGCAAGTCTAGGGGAAAGTGGTCTTCGGATCGCAAGTATACTGGCGAACGGGTGAGTAACACGTAGGTAATCTACCTTCGAGATTGGGATAACGTCGAGAAATTGACGCTAATACCGAATGATGCCTCGGTAGTTAATATCGGGATGAAAGATGGGGATCTTCGGACCTATCGCTTGAAGATGAGCCTGCGTCTGATTAG
>F0OV55004I4DF8
CGTGTCTCTAAGAGTTTGATCCTGGCTCAGGATGAACGCTAGCGGTAGGCTTAACACATGCAAGTCGAGGGGTAATTCCGATTTATCGGGAACGACCGGCGCACGGGTGAGTAACGCGTATGCAACCTACCCATTGCAGGGGCATAGGCCGAAGAAATTCGGATTAATACCCCATAATATCATTAGATCACATGTTCTGATGATTAGAGTTCAGGCGGCAATGGATGGGCATGCGTGACATTAGTTAGTTGG
>F0OV55004JRIHU
CGTGTCTCTAAGAGTTTGATCCTGGCTCAGGACGAACGCTGGCGGCGTGCCTAATACATGCAAGTCGAGCGGACCGAAGGGAGCTTGCTCCTTTAGGTTAGCGGCGGACGGGTGAGTAACACGTGGGCAACCTGCCCTGCAGACTGGGATAACTTCGGGAAACCGGAGCTAATACCGGATAACACCGAAAACCGCATGGTTTTCGGTTGAAAGGCGACTTTTAGCTGTCACTGCAGGATGAGCCCGCGGCGCATTAGCTAGTTGGTGAGG
>F0OV55004H8ORW
CGTGTCTCTAAGAGTTTGATCCTGGCTCAGAATGAACGCTGGCGGCGTGCTTAACACATGCAAGTCGTACGAGAACACCCTAGCTTGCTAGGATAAGTAAAGTGGCGCACGGGTGAATAACGCGTGGGTAACCTACCTTCGAATTGGGGATAACGTTGCGAAAGCGACGCTAATACCGAATAACATCCAATTTTCTTCGGAATGTTGGATCAAGGGTGGCCTCTTCTTGAAAGCTACTGTTTGAAGATGGGCCCGCGTACCATTAGCTTTGG
>F0OV55004I5U81
CGTGTCTCTAAGAGTTTGATCCTGGCTCAGAACGAACGCTGGCGGCAGGCTTAACACATGCAAGTCGAACGCACTCTTCGGAGTGAGTGGCAGACGGGTGAGTAACGCGTGGGAATCTACCCATCCCTACGGAATAGCTCCGGGAAACTGGAATTAATACCGTATACGCCCTTCGGGGAAAGATTTATCGGGGATGGATGAGCCCGCGTTGGATTAGCTAGTTGGTGGGGTAATGGCCTACCAAGGCGACGATCCATAGCTGGT
>F0OV55004J0G9A
CGTGTCTCTAAGAGTTTGATCCTGGCTCAGAACGAACGCTGGCGGCGTGCTTAATACATGCAAGTCGAACGTGAAGCCTTGGCTTGCCAAGGTGGAAAGTGGCGAACGGGTGAGTAACACGTAAGTAATCTACCTCTAAGTTTGGGATAACCTTGCCAACGCGGGGCTAATACCGGATGTGGTCATGAAAACGCATGTTTTCGTGATTAAAGGTGCAAATCGCTTAGAGATGAGCTTGCGGCCCATTATGCTTGTTGGTAGGGTAACGG
>F0OV55004I0M1W
CGTGTCTCTAAGAGTTTGATCCTGGCTCAGGACGAACGCTGGCGGCGTGCCTAATACATGCAAGTCGAGCGGACCGAAGGGAGCTTGCTCCTTTAGGTTAGCGGCGGACGGGTGAGTAACACGTGGGCAACCTGCCCTGCAGACTGGGATAACTTCGGGAAACCGGAGCTAATACCGGATAACACCGAAAACCGCATGGTTTTCGGTTGAAAGGCGGCTTTTAGCTGTCACTGCAGGATGGGCCCGCGGCGCATTAGCTAGTTGGTGAGGTAACGG
>F0OV55004IS1I4
CGTGTCTCTAAGAGTTTGATCCTGGCTCAGAATGAACGCTAGCGGTGCGCCTAACACATGCAAGTCGAGCGATATAGCGGCGAACGGGTGAGTAACACGTTGGAACCTGCCTCGAACTCAGGGATAGCCATCCGAAAGGATGATTAATACCGGATAGTCCCGAAAGGGTAAAGATTTTTCGGTTCGAGAGGGGCCTGCGGCCTATCAGCTAGTTGGTAAGGTAATGGCTTACCAAGGCTATGACGGGTAACTGGTGTGAGAGCA
>F0OV55004I8GC8
CGTGTCTCTAAGAGTTTGATCCTGGCTCAGATTGAACGCTGGCGGCAGGCCTAACACATGCAAGTCGAGCGGAAACGATGGAGCTTGCTCCAGGCGTCGAGCGGCGGACGGGTGAGTAATGCATAGGAATCTGCCCGGTAGTGGGGGATAACCTGGGGAAACCCAGGCTAATACCGCATACGTCCTACGGGAGAAAGCAGGGGATCTTCGGACCTTGCGCTATCGGATGAGCCTATGTCGGATTAGCTTGTTGGTG
>F0OV55004H8TQ2
CGTGTCTCTAAGAGTTTGATCCTGGCTCAGGACGAACGCTGGCGGCGTGCCTAATACATGCAAGTCGAGCGCGTGAAGCTTACCGAAGCCTTCGGGCGGACGTAAGTGGAACGAGCGGCGGACGGGTGAGTAACACGTGGGCAACCTGCCTGTAAGACCGGGATAACTTCGGGAAACCGGAGCTAATACCGGATAGGATTTCATCTCGCATGAGGTGAAATGGAAAGGTGGCTTCGGCTACCACTTACAGATGGGCCCGCGGCGCATTAG
>F0OV55004JZI8E
CGTGTCTCTAAGAGTTTGATCCTGGCTCAGATTGAACGCTGGCGGCATGCCTTACACATGCAAGTCGAACGGTAACAGGTCTTCGGATGCTGACGAGTGGCGAACGGGTGAGTAATGCATCGGAACGTGCCCATTAGTGGGGGGTAGCCCGGCGAAAGCCGGATTAATACCGCATACGCCCTTTGGGGGAAAGCGGGGGATCTTCGGACCTCGCGCTATTGGAGCGGCCGATGTCGGATTAGCTAGTAGGTGGGGTAATGGCTC
>F0OV55004I0ZM3
CGTGTCTCTAAGAGTTTGATCCTGGCTCAGGACGAACGCTGGCGGCGTGCCTAATACATGCAAGTCGAGCGGGGCTTTCTGCGTGAGGCCTTCGGGCGGATCGCAGGGAGCCCAGCGGCGAACGGGTGCGTAACACGTGGGCAACCTGCCCCGAGGACCGGGATAACTCCGGGAAACCGGAGCTAATACCGGATAGGACGGCGGACCGCATGGTCCGCCGTGGAAAGGCGGCGCGAGCTGCCGCCTCGGGATGGGCCCGCGGCCCATTAG
>F0OV55004ILSCA
CGTGTCTCTAAGAGTTTGATCCTGGCTCAGATTGAACGCTAGCGGCATGCTTAACACATGCAAGTCGAACGGTAACAGGCCTTCGGGCGCTGACGAGTGGCGGACGGGTGAGTAATGCATAGGAATCTGCCTGGCAATGGGGGACAACTTGGGGAAACTCAAGCTAATACCGCATACGCCCTACGGGGGAAAGCGGGGGATCTTCGGACCTCGCGTTGCCAGATGAGCCTATGTCCGATTAGCTAGTTGGTAGGGTAAAGG
>F0OV55004JC226
CGTGTCTCTAAGAGTTTGATCCTGGCTCAGAATGAACGCTGGCGGCGTGCTTAACACATGCAAGTCGAACGAGAAAGAGACTGCTTGCAGTCTTGAGTAGAGTGGCGCACGGGTGAGTAACACGTAGATAATCTGCCTTCAAGCCTGGAATAACTATTCGAAAGGGTAGCTAATACCGGATAAAGTCGGTTTACACAAGTAGACTGATGAAAGATTGCCTCTTCTTGAAAGCAATTGTTTGGAG
>F0OV55004IFMOS
CGTGTCTCTAAGAGTTTGATCCTGGCTCAGGACGAACGCTGGCGGCGTGCCTAATACATGCAAGTCGAGCGGACCGATGGGAGCTTGCTCCTTTAGGTTAGCGGCGGACGGGTGAGTAACACGTGGGCAACCTGCCCTGCAGACTGGGATAACTTCGGGAAACCGGAGCTAATACCGGATAACACCGAAAACCGCATGGTTTTCGGTTGAAAGGCGGCTTTTAGCTGTCACTGCAGGATGGGCCCGCGGCGCATTAGCTAGTTGGTGAGG
>F0OV55004IYK14
CGTGTCTCTAAGAGTTTGATCCTGGCTCAGGATGAACGCTAGCGGGAGGCTTAACACATGCAAGTCGAGTGGCATCACGGAGTAGCAATATTCTGGTGGCGACCGGCGCACGGGTGAGTAACACGTATGCAACCTGCCTCGTACAGGGGGATAACCCGGAGAAATTCGGACTAATATCCCATAATGATATTGAAAGGCATCTTTTAATATTTAAAGCTCAGGCGGTACGGGATGGGCATGCGGAACATTAGCTGG
>F0OV55004I6AE7
CGTGTCTCTAAGAGTTTGATCCTGGCTCAGAACGGACGCTGGCGGCGTGCTTAACACATGCAAGTCGAACGCGAAAGGGACTTCGGTCCTGAGTAAAGTGGCGCACGGGTGAGTAACACGTGGATAATCTACCCGATGGACCGGGATAACACTTCGAAAGGGGTGCTAATACCGGATAAGCCCACAGGCTCCCTGGAGCTTGCGGGAAAAGGTGGGGACCTTCGGGCCTGCCGTCATCGGATGAGTCCGCGGCCCATTAGCTAGTTGGTGGGTAACGG
>F0OV55004IEUF8
CGTGTCTCTAAGAGTTTGATCCTGGCTCAGGATGAACGCTGGCGGCGTGCTTAATACATGCAAGTCGAACGGGAAGCTTGGAGCGATCTAAGCTGAGAGTGGCGCACGGGTGAGTAACACATGGCTGACCTGCCCTCCAGAGGGGGATAACGGCTGGAAACGGCCGCTAATACCCCATACGCTCCCTGAGATTAGAGGCTTAGGGAGGAAGGCTATGGTGCTGGAGGAGGGGGCTGTGGCCCATCAG
>F0OV55004IBBAH
CGTGTCTCTAAGAGTTTGATCCTGGCTCAGATTGAACGCTGGCGGCAGGCCTAACACATGCAAGTCGAGCGGAAACGATGGAGCTTGCTCCAGGCGTCGAGCGGCGGACGGGTGAGTAATGCATAGGAATCTGCCCGGTAGTGGGGGATAACCTGGGGAAACCCAGGCTAATACCGCATACGTCCTACGGGAGAAAGCAGGGGATCTTCGGACCTTGCGCTATCGGATGAGCCTATGTCGGATTAGCTTGTTGGTG
>F0OV55004I4FHL
CGTGTCTCTAAGAGTTTGATCCTGGCTCAGGACGAACGCTGGCGGCGTGCTTAACACATGCAAGTCTAGGGGAAAGTGGTCTTCGGATCGCAAGTATACTGGCGAACGGGTGAGTAACACGTAGGTAATCTACCTTCGAGATTGGAATAACGTCGAGAAATTGACGCTAATACCGAATGATGCCTCGGTAGTTAATATCGGGATGAAAGATGGGGATCTTCGGACCTATCGCTTGAAGATGAGCCTGCGTCTGATTAG
>F0OV55004JDIJ9
CGTGTCTCTAAGAGTTTGATCCTGGCTCAGGACGAACGCTGGCGGCGTGCCTAATACATGCAAGTCGAGCGGACCGAAGGGAGCTTGCTCCTTTAGGTTAACGGCGGACGGGTGAGTAACACGTGGGCAACCTGCCCTGCAGACTGGGATAACTTCGGGAAACCGGAGCTAATACCGGATAACACCGAAAACCGCATGGTTTTCGGTTGAAAGGCGGCATTAGCTGTCACTGCAGGATGGGCCCGCGGCGCATTAGCTAGTTGGTGAGGTAACGG
>F0OV55004JGKY9
CGTGTCTCTAAGAGTTTGATCCTGGCTCAGAATGAACGCTGGCGGCGTGCCTAACACATGCAAGTCGTACGAGAAAGGGGCTTCGGCCCTGAGTAGAGTGGCGCACAGGTGAGTAACGCGTGGGTAATCTACCCTTGGATTTGGAATAACTCCGCGAAAGTGGAGCTAATACCGGATAGTCTGGCTTTTAATAGAAGTCGGTAAAGGATGCCTCTGCATATGCATTCGTCCGAGGATGAGCCCGCGTCTCATTAG
>F0OV55004IXV3K
CGTGTCTCTAAGAGTTTGATCCTGGCTCAGGACGAACGCTGGCGGCGTGCCTAACACATGCAAGTCGAGCGAGGACGGGCGGTGCTTGCACTGCTCGAGCCGAGCGGCGGACGGGTGAGGAACACGTGAGCAACCTGTCCCCGTGCGGGGGACAACCCGGGGAAACTCGGGCTAATACCGCATGGTCCCGTGCCCTGCCTGGGGTGCGGGGGAAAGATGGCCTCTGCGTGCAAGCCATCGCGCGGGGAGGGGCTCGCGGCCTA
>F0OV55004H8UXD
CGTGTCTCTAAGAGTTTGATCCTGGCTCAGGATGAACGCTGGCGGCGTGCCTAACACATGCAAGTCGAGCGAGAAGCTACCTATGATCCTTCGGGTGAATAGACTAGTGGACAGCGGCGGGCGGGTGAGTAACGCGTAAATAACCTGCCATACACACAAGGATAGCCATCGGAAACGGTGATTAATACTTGATGAGGCTACAGATTCGCATGAATCAGTAGTTAAAGAATTTTGGTGTATGATGG
>F0OV55004I3HNM
CGTGTCTCTAAGAGTTTGATCCTGGCTCAGGACGAACGCTGGCGGCGTGCCTAATACATGCAAGTCGAGCGGACCGAAGGGAGCTTGCTCCTTTAGGTTAGCGGCGGACGGGTGAGTAACACGTGGGCAACCTGCCCTGCAGACTGGGATAACTTCGGGAAACCGGAGCTAATACCGGATAACACCGAAAACCGCATGGTTTTCGGTTGAAAGGCGGCTTTTAGCTGTCACTGCAGGATGGGCCCGCGGCGCATTAGCTAGTTGGTGAGGTAACGG
>F0OV55004JDY8I
CGTGTCTCTAAGAGTTTGATCCTGGCTCAGAACGAACGTTGGCGGCGTGCTTAACACATGCAAGTCGAACGAGAAAGATTCCTTCGGGGATCGAGTAAAGTGGCGCACGGGTGAGTAACGCGTAAGTAATCTACCCTTGCATCTGGAATAACTACGGGAAGCTGTAGCTAATACTGGATACGTTCTCCATTCTGCGGGATGGAGAAGAAAGATGACCTCTTCTTGAAAGTTATCGTGCAAGGAGGAGCTTGCGTACCATTAG
>F0OV55004IJTST
CGTGTCTCTAAGAGTTTGATCCTGGCTCAGATTGAACGCTGGCGGCAGGCCTAACACATGCAAGTCGAGCGGCAGCACGGGGAGCTTGCTCCCTGGTGGCGAGCGGCGGACGGGTGAGTAATGCATAGGAATCTGCCCGGTAGTGGGGGATAACCTGGGGAAACCCAGGCTAATACCGCATACGTCCTACGGGAGAAAGCAGGGGACTCGTCGT
>F0OV55004IE9SL
CGTGTCTCTAAGAGTTTGATCCTGGCTCAGAGCGAACGCTGGCGGCGTGTCTTAAGCATGCAAGTCGAGCGGCAAGGAAGTGCTTGCACTTCCCTAGAGCGGCGGACTGGTGAGTAACGCGTGGATGATCTGCCCTGAGGTTGGGGATAGCCATTAGAAATAGTGGGTAATACCGAATATCTTCGCATAACTACGGTTATGTGAGGAAAGGCGCTACGGCGCCGCCTTAGGATGAGTCCGCGTCCCATTAG
>F0OV55004JEFSO
CGTGTCTCTAAGAGTTTGATCCTGGCTCAGGACGAACGCTGGCGGCGTGCCTAATACATGCAAGTCGAGCGGACCGAAGGGAGCTTGCTCCTTTAGGTTAGCGGCGGACGGGTGAGTAACACGTGGGCAACCTGCCCTGCAGACTGGGATAACTTCGGGAAACCGGAGCTAATACCGGATAGCACCGAAAACCGCATGGTTTTCGGTTGAAAGGCGGCATTAGCTGTCACTGCAGGATGGGCCCGCGGCGCATTAGCTAGTTGGTG
>F0OV55004JIANE
CGTGTCTCTAAGAGTTTGATCCTGGCTCAGAACGAACGCTGGCGGCGTGCTTAATACATGCAAGTCGAACGTGAAGCCTTGGCTTGCCAGGGTGGAAAGTGGCGAACGGGTGAGTAACACGTAAATAATCTACCTCTAAGTTTGGGATAACCTTGCCAACGCGGGGCTAATACCGGATGTGATCACGAAGACGCATGTTTTTGTGATTAAAGATGCAAATCGCTTAGAGATGAATTTGCGGCCCATTATGCTTGTTGGTG
>F0OV55004IR68C
CGTGTCTCTAAGAGTTTGATCCTGGCTCAGAATCAACGCTGGCGGCGTGCCTAACACATGCAAGTCGAACGAGAAAGTGGGGCTTGCTCCACGAGTAAAGTGGCAAACGGGTGAGTAACACGTGAACAACCTACCCTCGAGTGGGGAATAACACCGCGAAAGCGGTGCTAATACCGCATAACATCCCGGGGTCGCATGGTCCTGGGATCAAAAGCGCAAGTTGCTTGAGGAGGGGTTCACGGCTGATTAGCTAGTTGGTGAGGTAACGG
>F0OV55004IJASJ
CGTGTCTCTAAGAGTTTGATCCTGGCTCAGATTGAACGCTGGCGGCATGCCTAACACATGCAAGTCGAACGGTAACAGGGGCTTCGGCCCGCTGACGAGTGGCGGACGGGTGAGTAATGCATAGGAATCTGCCCAGTAGTGGGGGACAACTACCGGAAACGGTAGCTAATACCGCATACGACCTACGGGTGAAAGTGGGGGACCTTCGGGCCTCACGCTATTGGATGAGCCTATGTCAGATTAGCTAGTTGGTAGGGTAAAGGCCT
>F0OV55004I3KXW
CGTGTCTCTAAGAGTTTGATCCTGGCTCAGGATGAACGCTGGCGGCGTGCTTAACACATGCAAGTCGAGCGCGATGTTGTGGAAACTCCTACGGGAGGCAGC
>F0OV55004IJ61P
CGTGTCTCTAAGAGTTTGATCCTGGCTCAGAACGAACGCTGGCGGCGTGCTTGACACATGCAAGTCGAACGCGAAAGTCTTCTTCGGAAGATGAGTAGAGTGGCGCACGGGTGAGTAACGCGTAAATAATCTACCCCCGTGTCTGGGATAACCGATCGAAAGGTCGGCTAATACCGGATACACTTCACCATCGCCGGATGGTGAGGGAAAGGTGGCCTCTGATATAAGCTACCGCATGGGGAGGAGTTTGCGTACCATTAG
>F0OV55004JNN72
CGTGTCTCTAAGAGTTTGATCCTGGCTCAGATTGAACGCTGGCGGCAGGCCTAACACATGCAAGTCGAGCGGAAACGATGGAGCTTGCTCCAGGCGTCGAGCGGCGGACGGGTGAGTAATGCATAGGAATCTGCCCGGTAGTGGGGGATAACCTGGGGAAACCCAGGCTAATACCGCATACGTCCTACGGGAGAAAGCAGGGGATCTTCGGACCTTGCGCTATCGGATGAGCCTATGTCGGATTAGCTTGTTGGTG
>F0OV55004IBDAX
CGTGTCTCTAAGAGTTTGATCCTGGCTCAGGACGAACGCTGGCGGCGTGCTTAACACATGCAAGTCGAACGGAAAGGCCCTGCTTTTGTGGGGTGCTCGAGTGGCGAACGGGTGAGTAACACGTGAGTAACCTGCCCTTGACTTTGGGATAACTTCAGGAAACTGGGGCTAATACCGGATAGGAGCTCCTGCTGCATGGTGGGGGTTGGAAAGTTTCGGCGGTTGGGGATGGACTCGCGGCTTATCAGCTTGTTGGTGGGGTAGTGGCTTACCAAGG
>F0OV55004I2W5O
CGTGTCTCTAAGAGTTTGATCCTGGCTCAGGACGAACGCTGGCGGCGTGCCTAACACATGCAAGTCGAGCGGGGTAAATTGAGTGGTTTTCCACGAGATTTACCCAGCGGCGGACGGGTGAGTAACACGTAGGCAACCTACCCACCACACGGGGATAGCCCTGGGAAACCGGGGGTAATACCCGATACCTTTACTGGTCGCATGGCTGGTAAAGAAAGCGATTTAGCGGTGGTGGATGGGCCTGCGGCCCATCAGCTAGTTGGCGGGGTAACGGCCCACCAAGGCGACG
>F0OV55004JK6QB
CGTGTCTCTAAGAGTTTGATCCTGGCTCAGATTGAACGCTGGCGGAATGCTTTACACATGCAAGTCGGGCGGCAGCATGGACTTCGGTCTGATGGCGAGCGGCGAACGGGTGAGTAATGCATCGGAACGTACCCAGTCGTGGGGGATAACTACGCGAAAGCGTAGCTAATACCGTATACGTCCTACGGGAGAAAGCAGGGGATCGCAAGACCTTGCGCGATTGGAGCGGCCGATGTCTGATTAGCTAGTTGGG
>F0OV55004JOPHL
CGTGTCTCTAAGAGTTTGATCCTGGCTCAGAACGAACGCTGGCGGCGCGTTTTAAGCATGCAAGTCGAACGGTAATATGGCTTCGGTCATATGAGAGTGGCGAACGGGTGAGTAACACGTAGATAATCTGCCTTGAGGTTGGGGATAGCCTGTGGAAACACAGGGTAATACCGAATAAGCCCTACGGGGGAAAGGTGCTAAGGCACCGCCTTGAGATGAGTCTGCGGCTCATTAGCTTGTTGGTGGGGTAAAGGCCTACCAAGGCGACG
>F0OV55004IR5AJ
CGTGTCTCTAAGAGTTTGATCCTGGCTCAGGATGAACGCTAGCGGTGCGCCTAACACATGCAAGTCGAGCGATATAGCGGCGAACGGGTGAGTAACACGTTGGAACCTGCCTCGAACTCAGGGATAGCCATCCGAAAGGATGATTAATACCGGATAGTCCCGAAAGGGTAAAGATTTTTCGGTTCGAGAGGGGCCTGCGGCCTATCAGCTAGTTGGTAAGGTAATGGCTTACCAAGGCTATGACGGGTAACTGGTGTGAGAGCA
>F0OV55004IYFT6
CGTGTCTCTAAGAGTTTGATCCTGGCTCAGAACGAACGCTGGCGGCAGGCTTAACACATGCAAGTCGAACGCTCTCTTCGGAGAGAGTGGCAGACGGGTGAGTAACGCGTGGGAATCTACCCATCCCTACGGAATAGCTCCGGGAAACTGGAATTAATACCGTATACGCCCTACGGGGGAAAGATTTATCGGGGATGGATGAGCCCGCGTTGGATTAGCTAGTTGGTGGGGTAATGGCCTACCAAGGCGACGATCCATAGCTGGT
>F0OV55004JLP02
CGTGTCTCTAAGAGTTTGATCCTGGCTCAGATTGAACGCTGGCGGCATGCTTAACACATGCAAGTCGAACGGTAACAGGAGAGAGCTTGCTCTCTTGCTGACGAGTGGCGAACGGGTGAGTAACACGTAGATAATCTACCTTGAAGTGGGGGATAGTCCATGGAAACATGGAGTAATACCGCATATGTCTTTGGATGAAAGTTCCAATTGGAACGCTTTGAGATGAGTCTGCGGCTCATTAG
>F0OV55004IET82
CGTGTCTCTAAGAGTTTGATCCTGGCTCAGGACGAACGCTGGCGGCGTGCCTAATACATGCAAGTCGAGCGGGGCTGTCTGCGTGAGGCCTTCGGGCGGATCGCAGGGAGCCCAGCGGCGAACGGGTGCGTAACACGTGGGCAACCTGCCCCGAGGACCGGGATAACTCCGGGAAACCGGAGCTAATACCGGATAGGACGGCGGACCGCATGGTCCGCCGTGGAAAGGCGGCGCGAGCTGCCACCTCGGGATGGGCCCGCGGCCCATTAG
>F0OV55004IGIGG
CGTGTCTCTAAGAGTTTGATCCTGGCTCAGAGTGAACGCTGGCGGCGTGCCTAACACATGCAAGTCGAACGATGAAGCCTAGCTTGCTAGGTGGATTAGTGGCGCACGGGTGAGTAATGTATAGCTAACCTGCCCCTTGGTGGGGGACAACAGTTGGAAACGACTGCTAATACCCCATACTCCTTCTGTACACGAGTACAGTCGGGAAAACTCCGGTGCCAAGGGATGGGGCTGTATCCTATCAGCTTGTTGGTAAGGTAA
>F0OV55004ID5I7
CGTGTCTCTAAGAGTTTGATCCTGGCTCAGGATGAACGCTAGCGGGAGGCTTAACACATGCAAGTCGAGGGGCAGCACGAGGTAGCAATACTTTGGTGGCGACCGGCAGACGGGTGAGTAACGCGTATGTAACCTGCCCTGTACAGGGGGATAACCCGGAGAAATTCGGACTAATATCCCATGGTAATATTGGAAGGCATCTTTTGATATTTAAAGTTCCGGCGGTACAGGAGGGGCATGCGTAACATTAGCTGGTTGGTAAGGTAACGGCTT
>F0OV55004ICC0R
CGTGTCTCTAAGAGTTTGATCCTGGCTCAGGACGAACGCTGGCGGCGTGCCTAACACATGCAAGTCGAGCGGGGGTGGCTTAAGTAGGTTACTACGAAGGCTGCCCTAGCGGCGGACGGGTGAGTAACGCGTGAGCAACCAACCTTGTACTGGGGGATAACAGCTGGAAACAGCTGCTAATACCGCATAAGACTACGGCACCGCATGGTGCTGTAGTAAAAGGCGCCTTAAGGCGTCGGTACAAGACGGGCTCGCGTCCCATTAG
>F0OV55004JLUN0
CGTGTCTCTAAGAGTTTGATCCTGGCTCAGGACGAACGCTGGCGGCGTGCTTAACACATGCAAGTCGAACGGTCTACCTCGACTGAAACCTTCGGGTTGATGTTGAGATCTAGATAGTGGCGGACGGGTGAGTAACACGTGAATAATCTGTCCTCAAGTCTGGGATAACCTGGCGAAAGTCGGGCTAATCCGAGGTAAGCTGAGAGTGTGGCATCACACAATCAGAAAAGGTGGCTTTGCCATCGTTTGAGGAGG
>F0OV55004JDSS0
CGTGTCTCTAAGAGTTTGATCCTGGCTCAGGATGAACGTTGGCGGCGTGCCTAATACATGCAAGTCGAACACGAAGCTTGTTTTCGGGCGAGTGGAGAGTGGCGCACGGGTGAGTAACACATGGCTGACCTGCCCTTCAGAGGGGGACAACCACTGGAAACGGTGGCTAATACCCCATATGCTCACGGTGATTAGAAAGCGGTGAGGAAACGTTCCGGCGCTGAAGGAGGGGGCTGTGGCCCATCAGCTAGTTGGTGCGG
>F0OV55004H75DM
CGTGTCTCTAAGAGTTTGATCCTGGCTCAGAATGAACGCTGGCGGCGTGCTTAACACATGCAAGTCGAACGAGAAAGTTTCCTTCGGGAAATGAGTAGAGTGGCGCACGGGTGAGTAACACGTGGGTAATCTACCCTTCAATTTGGGATAACATTGCGAAAGTGATGCTAATACCGAATAACATCCAGAGGTCTGCGGATTTTTGGATCAAAGATGGCCAATCCATGGAAGCTATTGTTGAGGGATGAGCCCGCG
>F0OV55004IS6YT
CGTGTCTCTAAGAGTTTGATCCTGGCTCAGGATGAACGCTGGCGGCGTGCTTAACACATGCAAGTCGAACGGTGAAATCTACTATTTATAGTGGGTGGATCAGTGGCGGACTGGTGAGTAACACGTAGGTGACCTGCCCCAAAGTGGGGAATAACTTGACGAAAGTGAAGCTAATACCCCATGTGCTTGGCCGTTCGTACGGTCAAGTAAAGCCCCGGCGCTTTGGGAGGGGCCTGCGGCCCATCAGCTAGTTGGTAGGGTAATGGCCT
>F0OV55004IGJKM
CGTGTCTCTAAGAGTTTGATCCTGGCTCAGGACAAACGTTGGCGGCGTGCCTAATACATGCAAGTCGAACGGAACTTCAGTAGCAATATTGAAGTTTAGTGGCAAACGGGTGAGTAATGCATGGGTAACGTTCTTCAAAGACCGGGACAACAGCCCGAAAGGGTTGCTAATACCGGATGTGGTTACGGGGACCCAAGTTCCTGTAATTAAACGATGGCCTCTACTTGTAAGCTATCGCTTTGAAATCGGCCCATGTCCAATTAGCTAGTTGGTGAGGTAA
>F0OV55004JM5XK
CGTGTCTCTAAGAGTTTGATCCTGGCTCAGGACGAACGCTGGCGGCGTGCCTAACACATACAAGTCGAGCGGGGGTGGCTTAAGTAGGTTACTACGAAGGCTGCCCTAGCGGCGGACGGGTGAGTAACGCGTGAGCAACCAACCTTGTACTGGGGGATAACAGCTGGAAACAGCTGCCAATACCGCATAAGACTACGGCACCGCATGGTGCTGTAGTAAAAGGCGCCTTAAGGCGTCGGTACAAGACGGGCTCGCGTCCCATTAG
>F0OV55004JALUF
CGTGTCTCTAAGAGTTTGATCCTGGCTCAGGACGAACGCTGGCGGCGTGCCTAATACATGCAAGTCGAACGGAGGTCGCCATGCGGATCTCTTCGGAGAGAAGCGTGGCCATACCTCAGTGGCGAACGGGTGAGTAACACGTGGGTAACCTGCCTGTAAGTCGGGGATAACTGCGGGAAACCGCAGCTAATACCGGATAAGTCGGGAGGTTCGCATGAACCTTTCGGTAAAGGAGCTACGGTTCCGCTTACAGATGGGCCCGCGGCGCA
>F0OV55004IIXY1
CGTGTCTCTAAGAGTTTGATCCTGGCTCAGGACGAACGCTGGCGGCGTGCTTAACACATGCAAGTCGAACGGTCTACCTCGACTGAAACCTTCGGGTTGACGTTGAGATCTAGATAGTGGCGGACGGGTGAGTAACACGTGAATAATCTGTCCTCAAGTCTGGGATAACCTGGCGAAAGTCGGGCTAATCCGAGGTAAGCTGAGAGTGTGGCATCACACAATCAGAAAAGGTGGCTTTGCCATCGTTTGAGGAGGAG
>F0OV55004JMHN8
CGTGTCTCTAAGAGTTTGATCCTGGCTCAGGATGAACGCTGGCGGCGTGCTTAACACATGCAAGTCGAACGTGGTCCCGTAGCAATATGGGTGAAAGTGGCAAACGGGTGAGTAACACGTAGATGACCTGCCTTGGAGTGGGGGATAACCACCGGAAACGGAGGCTAATACCGCATATGCTTGTAGCGCTGGGAAGCGCAGCAAGGAAAGCTTTAAGGTGCTTCAAGAGGGGTCTGCGTCCGATTAGCTAGTTGGTGAGG
>F0OV55004IZLBN
CGTGTCTCTAAGAGTTTGATCCTGGCTCAGGACGAACGCTGGCGGCGTGCCTAATACATGCAAGTCGAGCGGGGCTTTCTGCGTGAGGCCTTCGGGCGGATCGCAGGGAGCCCAGCGGCGAACGGGTGCGTAACACGTGGGCAACCTGCCCCGAGGACCGGGATAAACTCCGGGAAACCGGAGCTAATACCGGATAGGACGGCGGACCGCATGGTCCGCCGTGGAAAGGCGGCGCGAGCTGCCACCTCGGGATGGGCCCGCGGCCCATTAG
>F0OV55004JW7T4
CGTGTCTCTAAGAGTTTGATCCTGGCTCAGATTGAACGCTGGCGGCATGCTTAACACATGCAAGTCGAACGGTAACAGGAGAGAGCTTGCTCTCTTGCTGACGAGTGGCGGACGGGTGAGTAATACATGGGAATCTGCCCTGAGGTGGGGGATAACCTGGGGAAACTCAGGCTAATACCGCATGATCTCTTCGGAGCAAAGTGGGGGACCCTCGGGCCTCACGCCTTGGGATGAGCCCATGT
>F0OV55004H3GA5
CGTGTCTCTAAGAGTTTGATCCTGGCTCAGGACGAACGCTGGCGGCGTGCCTAATACATGCAAGTCGAGCGGGGCTGTCTGCGTGAGGCCTTCGGGCGGATCGCAGGGAGCCCAGCGGCGAACGGGTGCGTAACACGTGGGCAACCTGCCCCGAGGACCGGGATAACTCCGGGAAACCGGAGCTAATACCGGATAGGACGGCGGACCGCATGGTCCGCCGTGGAAAGGCGGCGCAAGCTGCCACCTCGGGATGGGCCCGCGGCCCATTAG
>F0OV55004H75S2
CGTGTCTCTAAGAGTTTGATCCTGGCTCAGGATGAACGCTGGCGGCGTGCCTAATACATGCAAGTCGAACGGAGACATTAGCAATAATGTCTTAGTGGCGAACGGGTGAGTAACGCGTTGGTGACCTGCCCCGAAGAGGGGGATAACAGTCCGAAAGGATTGCTAATACCCCATATGGTCGTTTGGATTAGATGCCTTACGACTAAACGGATTTATTCGCTTCGGGAGGGGCCTGCGTCCCATCAGCTAGTTGGTAAGGTAACGGCTTACCAAGG
>F0OV55004IGUP2
CGTGTCTCTAAGAGTTTGATCCTGGCTCAGGATAAACGCTGGCGGCATGCCTAATACATGCAAGTCGAACGGATCAGCTTAGGCTGGTTAGTGGCGAACGGGTGAGTAACACGTAAGTAACCCAACCTTCAGACGAGGATAACTGCTGGAAACGGTAGCTAACACTGGATAGGATTATCGATAGGATGATTGATAATTTAAAGGCGTTTTCGGGCGGTACTGGAGGAGGGGCTTGCGGCGCATTAGATAGTTGGTGAGGTAACGG
>F0OV55004JD8DW
CGTGTCTCTAAGAGTTTGATCCTGGCTCAGATTGAACGCTGGCGGCATGCCTAACACATGCAAGTCGAACGCGAAGGCACCTTCGGGTGCAAGTAGAGTGGCGGACGGGTGAGTAACGCGTGGGAATCTGCCCAGTAGTGGGGGATAACTTGGGGAAACTCAAGCTAATACCGCATACGCCCTACGGGGGAAAGAGGGGGGATCCTTCGGGACCTCTCGCTATTGGATGAGTCCGCGGCCCGATTAGCTAGTTGGTGGGGTAATGGCCCACCAAGG
>F0OV55004IBTVQ
CGTGTCTCTAAGAGTTTGATCCTGGCTCAGAACGAACGCTGGCGGCGTGCTTAACACATGCAAGTCGAACGAGAAAGGGGCCTTCGGGTCCTGAGTAGAGTGGCGCACGGGTGAGTAACACGTGGATAATCTGCCTGATGGACAGGGATAACACCCCGAAAGGGGTGCTAATACCAGATAAGCCCACAGCATCTACGGATGCAGCGGGAAAAGGGGCCTCTTCATGAAAGCTTCCGTCATCAGATGAGTCCGCGG
>F0OV55004IT4NU
CGTGTCTCTAAGAGTTTGATCCTGGCTCAGAACTAACGCTGGCGGCGTGCCTAACACATGCAAGTCGTACGAGAAAGTTCGCTTCGGTGGATGAGTAAGGTGGCGCACGGGTGAGTAGCGCGTGGATAATCTGCCCTTTAGTTAGGAATAACCCATCGAAAGATGGGCTAATGCCCAATGATGCTGACGTGCTTCGGCAGGTCAGCCAAAGGTGGCCTCTACATGTAAGCTATCG
>F0OV55004H738Y
CGTGTCTCTAAGAGTTTGATCCTGGCTCAGGACGAACGCTGGCGGCGTGCCTAATACATGCAAGTCGAGCGAACCGAAGGGAGCTTGCTCCTTTAGGTTAGCGGCGGACGGGTGAGTAACACGTGGGCAACCTGCCCTGCAGACTGGGATAACTTCGGGAAACCGGAGCTAATACCGGATAACACCGAAAACCGCATGGTTTTCGGTTGAAAGGCGGCTTTTAGCTGTCACTGCAGGATGGGCCCGCGGCGCATTAGCTAGTTGGTGAGGTAACGG
>F0OV55004IT6FL
CGTGTCTCTAAGAGTTTGATCCTGGCTCAGGATGAACGCTAGCGGCAGGCCTAACACATGCAAGTCGAGGGGTAGCAGGGTAGCAATATCGCTGACGACCGGCGCACGGGTGAGTAATGCATATGCAACCTTCCTTTAACTGGGGCATAGCCCGGAGAAATTCGGATTAATACCCCATAACATCATTGAAGGGCATCTTTTGATGATTAAAGCTCCGGCGGTTAAAGATGGGCATATGTACCATTAGCTTG
>F0OV55004IQ8N8
CGTGTCTCTAAGAGTTTGATCCTGGCTCAGGATGAACGCTAGCGGGAGGCTTAACACATGCAAGTCGAGGGGCAACACGAGGTAGCAATACTTTGGTGGCGACCGGCGCACGGGTGAGTAACACGTATGCAACCTACCCTGTACAGGGGGATAGCCCGGAGAAATTCGGATTAATACCCCATAACAATATGAAGAGGCATCTTTTATATTTAAAGCTTCGGCGGTACGGGATGGGCATGCGCAACATTAGCTAGTTGGTAGGGTAACG
>F0OV55004JALNM
CGTGTCTCTAAGAGTTTGATCCTGGCTCAGATTGAACGCTGGCGGCGTGCCTTACACATGCAAGTCGAACGGTAACAGGTCTTCGGATGCTGACGAGTGGCGAACGGGTGAGTAATACATCGGAACGTGCCCGATCGTGGGGGATAACGAGGCGAAAGCTTTGCTAATACCGCATACGATCTACGGATGAAAGCGGGGGATCTTCGGACCTCGCGCGGACGGAGCGGCCGATGGCAGATTAGGTAGTTGGTGGGATAAAAG
>F0OV55004H3UL9
CGTGTCTCTAAGAGTTTGATCCTGGCTCAGAACGAACGCTGGCGGCGTGGTTGATACATGCAAGTCGAACGGGAACGATTCCTTCGGGAATCTAGTATAGTGGCGGACGGGTGAGTAACACGTGATCAACATACCCATGGTACCGGGATAGCCAACCGAAAGGGTGGGTAATACCGGATAAGACCACGGCATCGCATGGTGCTGCGGTAAAAGGTTTACTCCGACCATGGAGTGGATCGCGGCCTATCAGCTTGTTGGTGAGGTAACGG
>F0OV55004ICD5A
CGTGTCTCTAAGAGTTTGATCCTGGCTCAGATTGAACGCTGGCGGCAGGCCTAACACATGCAAGTCGAGCGGATGAGGGTAGCTTGCTACCTGATTCAGCGGCGGACGGGTGAGTAATGCCTAGGAATCTGCCCGATAGTGGGGGACAACGTTTCGAAAGGAACGCTAATACCGCATACGTCCTACGGGAGAAAGCAGGGGACCTTCGGGCCTTGCGCTATCGGATGAGCCTAGTCGGTAGTTAGTCGTAGTTTGGTTGGGGTTAAAGG
>F0OV55004IWFR3
CGTGTCTCTAAGAGTTTGATCCTGGCTCAGATTGAACGCTGGCGGCATGCTTAACACATGCAAGTCGAACGGTAACAGGAGAGAGCTTGCTCTCTTGCTGACGAGTGGCGGACGGGTGAGTAATACATGGGAATCTGCCCTGAGGTGGGGGATAACCCGGCGAAAGCCGGGCTAATGCCGCATGAGATCTTCGGATGAAAGCGGGGGATCGTAAGACCTCGCGCCGATGGATGAGCCCATGTCGG
>F0OV55004JT4VC
CGTGTCTCTAAGAGTTTGATCCTGGCTCAGGATGAACGCTAGCGGCAGGCCTAACACATGCAAGTCGAGCGGCAGCACGGGGAGCTTGCTCCCTGGTGGCGAGCGGCGGACGGGTGAGTAATGCATAGGAATCTGCCCGGTAGTGGGGGATAACCTGGGGAAACCCAGGCTAATACCGCATACGTCCTACGGGAGAAAGCAGGGGACCTTCGGGCCTTGCGCTATCGGATGAGCCTATGTCGGATTAGCTGGTTGGTG
>F0OV55004I0CZP
CGTGTCTCTAAGAGTTTGATCCTGGCTCAGGGTGAACGCTGGCGGCGTGCTTTACACATGCAAGTTGAACGAGAACTCGGAGGTTCTTACTTCGGTAAGAAAGGAAGAGGGACAGTAGCGAACGAGTGAGTAACACGTAGTAACCTGCCCACTGGAGGGGGAGAACCACTGGAAACGGTGGCTAATACCGCATAAGCCCGAAAGGGGAAAGCAATTTATTGTGCCGGTGGAGGGGACTGCGGGCCATCAGGAAGATGGTGAGGTAAAAGCTCACCAAACCGACG
>F0OV55004JQE37
CGTGTCTCTAAGAGTTTGATCCTGGCTCAGGACGAACGCTGGCGGCATGCCTAATACATGCAAGTCGAACGATGAAGCACTCTGCTTGCAGAGTGCGGAAGAGTGGCGAACGGGTGAGTAACACGTGGGGAACCTGCCCATAAGAGGGGGATAACATCCGGAAACGGGTGCTAATACCGCATAGGTGATCATAGCGCATGCTTAGATCATTAAAGATGGCTTCGGCTATCGCTT
>F0OV55004H8DF5
CGTGTCTCTAAGAGTTTGATCCTGGCTCAGGACGAACGCTGGCGGCGTGCCTAATACATGCAAGTCGAGCGGAGCCAAGGAGAAGCTTGCTTCTCTGCGGCTTAGCGGCGGACGGGTGAGTAACACGTAGGCAACCTGCCTGCAAGACCGGGATAACTGACGGAAACGTGAGCTAATACCGGATAGGCGGCCTTCTCGCATGAGGGGGCCGGGAAAGGCGGCGCAAGCTGTCACTTGCAGATGGGCCTGCGG
>F0OV55004IZWAL
CGTGTCTCTAAGAGTTTGATCCTGGCTCAGGATGAACGCTAGCGGGAGGCTTAACACATGCAAGTCGAGGGGCATCACGCCTTCGGGTGGTGGCGACCGGCGCACGGGTGCGTAACGCGTATGCAACCTGCCTTATGCAGGGGGATAGCCCATGGAAACGTGGATTAATACCCCATAAGCTTTATTATATGCATATATATTAAAGGAAAACTTAGGTGGCATAAGATGGGCATGCGTCTGATTAGCTAGTTGG
>F0OV55004IX6B8
CGTGTCTCTAAGAGTTTGATCCTGGCTCAGGATGAACGCTAGCGACAGGCCTAACACATGCAAGTCGAGGGGCAGCATAAAGGTAGCAATACTTTGGTGGCGACCGGCGCACGGGTGAGTAACACGTATGCAACCTACCTGTAAGAGGGGAATAACCCGGAGAAATCCGGACTAACACCGCATAATACTGCGAATCTGCATGGATTTGTAGTTAAACATTTATGGCTTACAGATGGGCATGCGTATGATTAG
>F0OV55004H63L2
CGTGTCTCTAAGAGTTTGATCCTGGCTCAGGATAAACGCTGGCGGCGTGCCTAAAACATGCAAGTCGAACGGTCCACTTCGGTGGGCAGCGGCGGACGGCTGAGTAACACGTGGGTGACCTGCCCTCGAGCGGGGGATAACTGCCCGAAAGGGTGGCTAATACCGCAGATCTCTGTTGTTCGGTCAGCAGAGTGAACTTACGGGGTTCGGGGAGGGGCCCGCGGTCGATTAGCTGGTTGGTGGGGTAACGGCCTACCAAGGCTGCGATCGATAG
>F0OV55004I36MT
CGTGTCTCTAAGAGTTTGATCCTGGCTCAGGATGAACGTTGGCGGTGCGCTTTATGCATGCAAGTCGTACGGAACCATGGTTTTCGGATTATGGTTTAGTGGCGGACGGCTGAGTAACACGTAGGTAACCTACCCACGAGCGGGGGATAACTTACCGAAAGGTATGCTAATACCGCATGGTATGAATTTGCCAAAGCAGATTCATTAAAGCCGCAAGGCACTTGTGGACGGGCCTGCGGCCGATTAGCTTGTTGGCGGGGTAATGGCCCACCG
>F0OV55004JFMRU
CGTGTCTCTAAGAGTTTGATCCTGGCTCAGGATGAACGCTAGCGGCGCGCTTAATGCATGTAAGTCGAGCGATGAAGCCCTTCGGGGCAATCAGCGGCAGACGGGTGAGTAACACGTGGATGACCTGCCCTCAAGTCTGGGATAGCGGGTGGAAACATGCGCTAATACCGGATAGGCTGTTGGGGTCGCACCCGACAGTAAAGCTACGGTGCTTGAGGAGGGGTCCGCGGCCCATCAGCTAGTTGGTGGGGTAACGG
>F0OV55004JOCN5
CGTGTCTCTAAGAGTTTGATCCTGGCTCAGAACGAACGCTGGCGGCGTGCCTAACACATGCAAGTCGAACGAGAAAGGGACTTCGGTCCTGAGTAGAGTGGCGCACGGGTGAGTAACACGTGGATAACCTGCCCTATGATCTGGGATAACACTTCGAAAGGGGTGCTAATACCGGATAAGCCCACGACTTCTTCGGAAGATGTGGGAAAAGATTTATCGTCATAGGATGGGTCCGCGGTCCATTAGCTAGCTGGTGGGGTAATGG
>F0OV55004JH6MU
CGTGTCTCTAAGAGTTTGATCCTGGCTCAGAACGAACGCTGGCGGCGTGCTTAACACATGCAAGTCGAACGTGAAGGGGACTTCGGTCCCTGGAAAGTGGCGCACGGGTGAGTAACACGTGGATAATCTACCCAATGATCCGGGATAACACTTCGAAAGGGGTGCTAATACCGGATAAGACCACGGGATCTACGGGTTCTGCGGTAAAAGGTGGGGACCTTCGGGCCTACCGTCATCGGATGAGTCCGCGTACCATTAGCTAGTTGGTGGGGTAATGGCCTACCAAGG
>F0OV55004JBKTL
CGTGTCTCTAAGAGTTTGATCCTGGCTCAGATCGAACGCTGGCGGCAGGCCTAACACATGCAAGTCGAGCGGCAGCACGGGGAGCTTGCTCCCTGGTGGCGAGCGGCGGACGGGTGAGTAATGCATAGGAATCTGCCCGGTAGTGGGGGATAACCTGGGGAAACCCAGGCTAATACCGCATACGTCCTACGGGAGAAAGCAGGGGACCTTCGGGCCTTGCGCTATCGGATGAGCCTATGTCGGATTAGCTGGTTGGTG
>F0OV55004IW00Q
CGTGTCTCTAAGAGTTTGATCCTGGCTCAGGATGAACGCTGGCGGCGTGCCTAACACATGCAAGTCGAGCGAGAAGCTACCTATGATCCTTCGGGTGAATAGACTAGTGGACAGCGGCGGACGGGTGAGTAACGCGTAAATAACCTGCCATACACACAAGGATAGCCATCGGAAACGGTGATTAATACTTGATGAGGCTACAGATTCGCATGAATCGGTAGTTAAAGAATTTTGGTGTATGATGG
>F0OV55004I4TFB
CGTGTCTCTAAGAGTTTGATCCTGGCTCAGAGTGAACGCTGGCGGCGTGCTTAACACATGCAAGTCGAACGGACTTAAGGGGCTTGCTTCTTAAGTTAGTGGCGCACGGGTGAGTAATATATAGCTAACCTGCCCTTTAGTGGGGGACAACAGTTGGAAACGACTGCTAATACCCTATATTCCTTCTTATCTCAAGATAAGTTGGGAAAGATTTATCGCTAAAGGATGGGGCTTTATTGTATCAGCTAGTTGGTGGGGTAATGGCCTACCAAGG
>F0OV55004I1XC5
CGTGTCTCTAAGAGTTTGATCCTGGCTCAGGACGAACGCTGGCGGCGTGCCTAACACATGCAAGTCTACTCAGCAATGGGTGGCGAACGGGTGAGTAACGCGTAGACAATCTGCCCTTTAATCACGAATAACCTAGTGAAAACTGGACTAACACGGGATGTGGTCGCGATATGGCATCATATGCGATCAAAGACGTAGTCGTTAAAGGAGGAGTCTGCGTAACATTAGCTAGTTGGTAAGGTAACGGCTTACCAAGGCG
>F0OV55004JEYUY
CGTGTCTCTAAGAGTTTGATCCTGGCTCAGGATGAACGTTGGCGGCGTGCCTAATACATGCAAGTCGAACGCGAAGCTTGTTTTCGGACGAGCGGAGAGTGGCGCACGGGTGAGTAACACATGGCTGACCTGCCCTTCAGAGGGGGACAACCACTGGAAACGGTGGCTAATACCCCATATGCTCACGGTGATTAGAAAGCGGTGAGGAAACGTTCCGGCGCTGAAGGAGGGGGCTGTGGCCCATCAGCTAGTTGGTGTGG
>F0OV55004I5818
CGTGTCTCTAAGAGTTTGATCCTGGCTCAGGACGAACGCTGGCGGCGTGCCTAACACATGCAAGTCGAGCGAGGACGGGCGGTGCTTGCACTGCTCGAGCCGAGCGGCGGACGGGTGAGGAACACGTGAGCAACCTGTCCCCGTGCGGGGGACAACCCGGGGAAACTCGGGCTAATACCGCATGGTCCCGTGCCCTGCCTGGGGTGCGGGGGAAAGATGGCCTCTGCGTGCAAGCCATCGCGCGGGGAGGGGCTCGCGGCCTA
>F0OV55004IGAFW
CGTGTCTCTAAGAGTTTGATCCTGGCTCAGAACGAACGCTGGCGGCGTGCTTAACACATGCAAGTCGAACGAGAAAGGGATCTTCGGATCCTGAGTAAAGTGGCAAACGGGTGAGTAACACGTGAGTAACCTCCCCCAGATTTTGGAATAACAACTTGAAAAGGTTGCTAATACCAAATAACATTCTCAGATGGCATCATCAGGGAATCAAAGATGGCCTCTCCATGGAAGCTGTCGATAAGGGATGGG
>F0OV55004IBRBY
CGTGTCTCTAAGAGTTTGATCCTGGCTCAGAACGAACGCTGGCGGCAGGCTTAACACATGCAAGTCGAGCGAGACCTTCGGGTCTAGCGGCGGACGGGTTAGTAACGCGTGGGAACGTGCCTTTCTCTACGGAATAGTCCCGGGAAACTGGGTTTAATACCGTATACGCCCTTCGGGGGAAAGATTTATCGGAGAGAGATCGGCCCGCGTCTGATTAGGTAGTTGGTGGGGTAACGGCCTACCAAGCCGACGATCAGTAGCTGGTTTGAGAGG
>F0OV55004I5UYU
CGTGTCTCTAAGAGTTTGATCCTGGCTCAGAATGAACGCTGGCGGCGTGCTTAACACATGCAAGTCGAACGGTAGCAGAAGAGAGCTTGCTTTCTTGCTGACGAGTGGCGCACGGGTGAGTAATGCATAGGTAACGTGCCCCTTAGTCTGGGATAGCCACTGGAAACGGTGAATAATACCGGATATTCCTTCTGCCTTAATGGCAGTCGGGAAAGTTTTTCGCTAAGGGATCGGCCTATGTCCTATCAGGTAGTTGG
>F0OV55004IMKD2
CGTGTCTCTAAGAGTTTGATCCTGGCTCAGAACAAACGCTAGCGGCGTGCCTAACACATGCAAGTCAGACGAGAAAGTTCGCTTCGGCGGATGAGTAGAGTGGCGCACGGGTGAGTAACGCGTGGACAATCTGCCCTAGAGTTAGGAATAACCCACCGAAAGGTGGGCTAATACCCAATAATGCTATACTTCTTCGGGAGTATAGCCAAAGATGGCCTCTGTTTACAAGCTATCGCTCAAGGATGAGTTCGCGT
>F0OV55004JNUR0
CGTGTCTCTAAGAGTTTGATCCTGGCTCAGATTGAACGCTGGCGGCATGCTTTACACATGCAAGTCGAACGGCAGCACGGGAGCTTGCTCCTGGTGGCGAGTGGCGAACGGGTGAGTAATGCATCGGAACGTGCCCATTAGTGGGGGATAGCCCGGCGAAAGCCGGATTAATACCGCATACGCCCTGAGGGGGAAAGTGGGGGACCGCAAGGCCTCACGTTATTGGAGCGGCCGATGGCTGATTAGCTAGTTGGTAGGG
>F0OV55004I0CZY
CGTGTCTCTAAGAGTTTGATCCTGGCTCAGAATCAACGCTGGCGGCGTGCCTAACACATGCAAGTCGAACGAGAAAGTGGGGCTTGCTCCACGAGTAAAGTGGCAAACGGGTGAGTAACACGTGAACAACCTACCCTCGAGTGGGGAATAACACCGCGAAAGCGGTGCTAATGCCGCATAACATCCCGGGGTCGCATGGTCCTGGGATCAAAAGCGCAAGTTGCTTGAGGAGGGGTTCACGGCTGATTAGCTAGTTGGTGAGG
>F0OV55004I3JDV
CGTGTCTCTAAGAGTTTGATCCTGGCTCAGGACGAACGCTGGCGGCGTGCCTAATACATGCAAGTCGAGCGGGGTTTTCTGCGTGAGGCCTTCGGGCGGATCGCAGGGAGCCCAGCGGCGAACGGGTGCGTAACACGTGGGCAACCTGCCCCGAGGACCGGGATAACTCCGGGAAACCGGAGCTAATACCGGATAGGACGGCGGACCGCATGGTCCGCCGTGGAAAGGCGGCGCGAGCTGCCACCTCGGGATGGGCCCGCGGCCCATTAGCTAGTTGGG
>F0OV55004ICPJ4
CGTGTCTCTAAGAGTTTGATCCTGGCTCAGGACGAACGCTGGCGGCGTGCTTAACACATGCAGGTCAAGGGGGCCCGCAAGGGCAACCGGCGAACGGGTGCGTAACACGTGAGCAATCTGCCTAGATGTGGGGGATAGCCGGCCCAACGGCCGGGTAATACCGCATACGCTCTCCGGGTGGCATCACCTGGTGAGGAAACTTTCGAGGCATCTAGAGGAGCTCGCGGCCTATCAGCTAGTTGGTGGGGTAACGGCCTACCAAGG
>F0OV55004H8SMY
CGTGTCTCTAAGAGTTTGATCCTGGCTCAGAACGAACGCTGGCGGCATGCCTAACACATGCAAGTCGAACGGGATCCGGGGCTTCGGCTCCGGTGAGAGTGGCGGACGGGTGAGTAACGCGTGGGAACCTGCCCGGCGGTCGGGAATAACCGCGGGAAACCGCGGCTAATACCGGATACGCCCCCTTGGGGGGAAAGATTCATCGCCGTCGGAGGGGCCCGCGTCGGATTAGGTAGTTGGTGGGGTAACGGCCCACCAAGCCTGCGATCCGTAGCTGGTCTGAGAGGACGA
>F0OV55004IOG8E
CGTGTCTCTAAGAGTTTGATCCTGGCTCAGAATGAACGCTGGCGGCGTGCCTAACACATGCAAGTCGAACGAGAAATCCCGGGCTTGCTCGGGAGAGTAAAGTGGCGCACGGGTGAGTAACGCGTGGGTAACCTGCCCTTGAATCTGGGATAACTTCGCGAAAGCGATGCTAATACCGGATATTGTTCATCGGACTCCGGTCTGATGAATGAAAGGTGACCTCTTCATGAAAGTTGCCGTTTGAGGAGGGGCTCGCGT
>F0OV55004H7RN8
CGTGTCTCTAAGAGTTTGATCCTGGCTCAGGATGAACGCTAGCGACAGGCCTAACACATGCAAGTCGAGGGGTAACGATGGTAGCTTGCTACCAGTCGACGACCGGCGCACGGGTGAGTAACGCGTATGCAACCTTCCTTTAACAGGAGAATAGCCCCCGGAAACGGGGATTAATGCTCCATAGCAATTATTTGCCACCTGACAGATAATTTAAAGTTCCGACGGTTAAAGATGGGCATGCGTGACATTAGCCAGTTGGCGGGGTAACGG
>F0OV55004H4M3O
CGTGTCTCTAAGAGTTTGATCCTGGCTCAGATTGAACGCTGGCGGCATGCCTTACACATGCAAGTCGAACGGTACAAGGGGG
>F0OV55004JHXR6
CGTGTCTCTAAGAGTTTGATCCTGGCTCAGATTGAACGCTGGCGGCATGCTTAACACATGCAAGTCGAACGGTAACAGGAGAGAGCTTGCTCTCTTGCTGACGAGTGGCGGACGGGTGAGTAATACATGGGAATCTGCCCTGAGGTGGGGGATAACCTGGGGAAACTCAGGCTAATACCGCATGATCTCTTCGGAGCAAAGTGGGGGACCTTCGGGCCTCACGCCTTGGGATGAGCCCATGT
>F0OV55004IRRH4
CGTGTCTCTAAGAGTTTGATCCTGGCTCAGATTGAACGCTGGCGGCATGCCTAACACATGCAAGTCGAACGGCAGCACAGCAGTAGCAATACTGTGGGTGGCGAGTGGCGGACGGGTGAGGAATACATAGGAATCTGCCCTGTTGTGGGGGATAACGTAGGGAAACTTACGCTAATACCGCATACGACGGCGACGTGAAAGTGGGGGACCGCAAGGCCTCACGCGATAGGATGAGCCTATGTCGGATTAG
>F0OV55004IR9D3
CGTGTCTCTAAGAGTTTGATCCTGGCTCAGGACGAACGCTGGCGGCGTGCCTAATACATGCAAGTCGAGCGGGTCTTCATTAGCTTGCTTTTGGAGATCAGCGGCGGACGGGTGAGCAACACGTGGGCAACCTGCCTGTAAGACTGGGATAACTTCGGGAAACCGGAGCTAATACCGGATAATCCTTTCCCTCACATGAGGGAAAGCTGAAAGACGGTTTCGGCTGTCACTTACAGATGGGCCCGCGGCGCATTAG
>F0OV55004H25JH
CGTGTCTCTAAGAGTTTGATCCTGGCTCAGAGCGAACGCTGGCGGCAGGCCTAACACATGCAAGTCGAGCGGCCGTAGCAATACGGCAGCGGCAGACGGGAGAGTAACACGTGGGAACGCGCCCTTCGGTTCGGGATAACTCAGGGAAACTTGGGCTAATACCGGATACGCCCTTACGGGGAAAGATTTATTGCCGAAGGAACGGCCCGCGTCCGATTAGCTTGTTGGTGAGGTAACGGCTCACCAAGGCGACGATCGGTAGCT
>F0OV55004I3ETO
CGTGTCTCTAAGAGTTTGATCCTGGCTCAGGACGAACGCTGGCGGCGTGCTTAACACATGCAAGTCGAACGAGAAAGGGGCCTTCGGGTCCTGAGTAGAGTGGCGCACGGGTGAGTAACACGTGGATAATCTGCCTGATGGACAGGGATAACACCCCGAAAGGGGTGCTAATACCAGATAAGCCCACAGCATCTACGGATGCAGCGGGAAAAGGGGGCCTCTTCATGAAAGCTTCCGTCATCAGATGAGTCCGCGG
>F0OV55004JG1PQ
CGTGTCTCTAAGAGTTTGATCCTGGCTCAGAACGAACGCTGGCGGCGTGCTTAACACATGCAAGTCGAATGCGAGCTTTCCTTTCGGGGGAAGAGTAGCATGGCAGACGGGTGAGGAACACGTATCTGACCGGACGCTTGATGGGGGATAGTCCTGCGAAAGTGGGTTGAATACCGCATACGGTGGGCAGGGGAGCCTGCTCAGGAAAGTTGGCCTCTGCAAGCAAGCTGATGTCGAGCGACGGGG
>F0OV55004JU8HK
CGTGTCTCTAAGAGTTTGATCCTGGCTCAGAACGAACGCTGGCGGCAGGCCTAACACATGCAAGTCGAGCGAGATCTTCGGATCTAGCGGCGGACGGGTGAGTAACGCGTGGGGATGTGCCCTTTGCTACGGAATAGTCCCGGGAAACTGGGTTTAATACCGTATGAGCCCTTCGGGGAAAGATTTATCGGCAAAGGATCAACCCGCGTTGGATTAGGTAGTTGGTGGGTAATGGCCTACCGAAGCCGACGATCCATAGCTGGTTTGAGAGG
>F0OV55004I1FH6
CGTGTCTCTAAGAGTTTGATCCTGGCTCAGATTGAACGCTGGCGGCATGCCTAACACATGCAAGTCGAACGGTAACAGGCCTTCGGGCGCTGACGAGTGGCGGACGGGTGAGTAATGCATAGGAATCTGCCTAGTAGCGGGGGACAACCTGGTGAAAACCAAGCTAATACCGCATACGCCCTACGGGGGAAAGCAGGGGATCTTCGGACCTTGCACTATTGGATGAGCCTATGTCTGATTAGCTTGTTGGTGGGGTAACGG
>F0OV55004JBW9B
CGTGTCTCTAAGAGTTTGATCCTGGCTCAGGACGAACGCTGGCGGCAGGCTTAACACATGCAAGTCGAACGCCCTCTTCGGAGGGAGTGGCAGACGGGTGAGTAACGCGTGGGAACGTACCTTTCGGTTCGGAATAGCCCCGGGAAACTGGGTGTAATACCGGATACGTCCTTAGGGAGAAAGATTTATCGCCGAAAGATCGGCCCGCGTTAGATTAGCTAGTTGGTAGGGTAAAGGCCTACCAAGGCTACGATCTATAGCTGGTCTGA
>F0OV55004H7W9X
CGTGTCTCTAAGAGTTTGATCCTGGCTCAGGATGAACGCTAGCGGGAGGCTTAACACATGCAAGTCGAGGGGCATCACGGAGTAGCAATATTCTGGTGGCGACCGGCGCACGGGTGAGTAACACGTATGCAACCTGCCTCGTACAGGGGGATAACCCGGAGAAATTCGGACTAATATCCCATAATGATATTGAAAGGCATCTTTTAATATTTAAAGCTCAGGCGGTACGGGATGGGCATGCGGAACATTAGCTGGTTGG
>F0OV55004IBWD8
CGTGTCTCTAAGAGTTTGATCCTGGCTCAGAACGAACGCTGGCGGCGCGTTTTAAGCATGCAAGTCGAACGGCAGTCGTAGCAATACGATGAGAGTGGCGAACGGGTGAGTAACACGTAGGTAATCTACCTTTGGATGGGGGATAGCTCATGGAAACATGGGGTAATACCGCATGAGGTCCGATGGTGTAGAGCTGTCGGATGAAAGGCGCAATTGCGCCGTCTGGGGATGAGCCTGCGGTCCATTAG
>F0OV55004I5KLQ
CGTGTCTCTAAGAGTTTGATCCTGGCTCAGGACGAACGCTGGCGGCGTGCCTAATACATGCAAGTCGAGCGGACCGAAGGGGGCTTGCTCTTTTAGGTTAGCGGCGGACGGGTGAGTAACACGTGGGCAACCTGCCCTGCAGACTGGGATAACTTCGGGAAACCGGAGCTAATACCGGATAACACCGAAAACCGCATGGTTTTCGGTTGAAAGGCGGCTTTTAGCTGTCACTGCAGGATGGGCCCGCGGCGCATTAGCTAGTTGGTGAGGTAACGG
>F0OV55004ICPY5
CGTGTCTCTAAGAGTTTGATCCTGGCTCAGGGTGAACGCTGGCGGCGTGCTTGACACATGCAAGTCGAACGGTATGTGGCAACACATAGAGTGGCGAACGGGTGAGTAACACGTGGGAACGTACCTTCTGCAGGGGGATAACTGACCGAAAGGACAGCTAATACCGCATAAGACCGAGAGGAGAAAGGTGCAACAGCATCGGCAGAGGAGCGGCCCGCGGACCATCAGCTAGTTGGTGGGGTAAGAGCCTACCAAGG
>F0OV55004IH1LM
CGTGTCTCTAAGAGTTTGATCCTGGCTCAGGACGAACGCTGGCGGCGCGTTTTAAGCATGCAAGTCGAACGGTATGCGGTCTTCGGACTGTAGAGAGTGGCGAACGGGTGAGTAACACGTAGATAATCTGCCTTGAAGTGGGGGATAGTCCATGGAAACATAGAGTAATACCGCATATGTCTTTGGATGAAAGTTCCAATTGGAACGCTTTGGGATGAGTCTGCGGCTCATTAGCTAGTTGGTGGGGTAAAGGCCTACCAAGG
>F0OV55004IFYS9
CGTGTCTCTAAGAGTTTGATCCTGGCTCAGAATGAACGCTGGCGGCGTGCCTAACACATGCAAGTCGTACGAGAAAGGGGCTTCGGCCCTGAGTAGAGTGGCGCACGGGTGAGTAACGCGTGGGTAATCTACCCTTGGATTTGGGATAACTCTGCGAAAGTGGAGCTAATACCGGATAGTCTGGCTTTAAATAAGAAGTCGGTAAAGGATGCCTCTGCATATGCATTCGTCCGAGGATGAGCCCGCGTCTCATTAG
>F0OV55004JO7LF
CGTGTCTCTAAGAGTTTGATCCTGGCTCAGGACGAACGCTGGCGGCGTGCCTAACACATGCAAGTCGAGCGGGGGTTGCTTAAGTAGGTTTCTACGAGAGTGGCCCTAGCGGCGGACGGGTGAGTAACGCGTGAGCAACCAACCTTGTACTGGGGGATAACAGCTGGAAACAGCTGCTAATACCACATAAGACTACGGCACCGCATGGTGCTGTAGTAAAAGGCGCCTTAAGGCGTCGGTACAAGACGGGCTCGCGTCCCATTAG
>F0OV55004I8DC3
CGTGTCTCTAAGAGTTTGATCCTGGCTCAGGACGAACGCTGGCGGCGTGCCTAACACATGCAAGTCGAGCGGGGTAAATTGAGTGGTTTTCCACGAGATTTACCCAGCGGCGGACGGGTGAGTAACACGTAGGCAACCTACCCACCACACGGGGATAGCCCTGGGAAACCGGGGGTAATACCCGATACCTTTACTGGTCGCATGGCTGGTAAAGAAAGCGATTTAGCGGTGGTGGATGGGCCTGCGGCCCATCAGCTAGTTGGCGGGGTAACGGCCCACCAAGGCGACG
>F0OV55004ILV1L
CGTGTCTCTAAGAGTTTGATCCTGGCTCAGGACGAACGCTGGCGGCGTGCTTAACACATGCAAGTCGAGCGGTAAGGCCCTTTCGGGGGTACACGAGCGGCGAACGGGTGAGTAACACGTGGGTGATCTGCCTTGTACTTCGGGATAAGCCTGGGAAACTGGGTCTAATACCGGATAGGACCATGCTTTAGTGTGTGTGGTGGAAAGTTTTTTCGGTACAAGATGAGCCCGCGGCCTATCAGCTTGTTGGTGGGGTAATGGCCTACCAAGGCGACGACGGG
>F0OV55004IPL57
CGTGTCTCTAAGAGTTTGATCCTGGCTCAGGACGAACGCTGGCGGCGTGCCTAATACATGCAAGTCGAGCGGGGCTTTCTGCGTGAGGCCTTCGGGCGGATCGCAGGGAGCCCAGCGGCGAACGGGTGCGTAACACGTGGGCAACCTGCCCCGAGGACCGGGATAACTCCGGGAAACCGGAGCTAATACCGGATAGGACGGCGGACCGCATGGTCCGCCGTGGAGAGGCGGCGCGAGCTGCCACCTCGGGATGGGCCCGCGGCCCATTAG
>F0OV55004IZAXP
CGTGTCTCTAAGAGTTTGATCCTGGCTCAGGATGAACGCTGGCGGCGTGCCTAACACATGCAAGTCGAGCGTGAAGTCTTGGAATGATACTTCGGTAAAGTAAAGAGATGGAAAGCGGCGGACGGGTAAGTAACGCGTAGGTAACCTGCCCCATACACAGGGATAGCCTAGGGAAACCTGGATTAATACCTGATAACGCAGAGGAGTCACACGACTTTTCTGCCAAAGATTTATCGGTATGGGATGGACCTGCGTCTGATTAG
>F0OV55004JI4K6
CGTGTCTCTAAGAGTTTGATCCTGGCTCAGGACGAACGCTGGCGGCGTGCCTAATACATGCAAGTCGAGCGCGTGAAACTTACCGAAGCCTTCGGGCGGACGTAAGTGGAACGAGCGACGGACGGGTGAGTAACACGTGGGCAACCTGCCTGTAAGACCGGGATAACTTCGGGAAACCGGAGCTAATACCGGATAGGATTTCATCTCGCATGAGGTGAAATGGAAAGGTGGCTTCGGCTACCACTTACAGATGGGCCCGCGGCGCATTAG
>F0OV55004I52YX
CGTGTCTCTAAGAGTTTGATCCTGGCTCAGAGTGAACGCTGGCGGCGTGCTTAACACATGCAAGTCGAACGGTAACAGGAAGAGCTTGCTCTTTGCTGACGAGTGGCGCACGGGTGAGTAATATATAGTTAATGTACCTTCAAGACTGGGATAGCCACTGGAAACGGTGATTAATACTAGATACACCTCTTTAGCTCAAGCTAGAGTGGGAAACGTTTTTTCGCTTGAAGATCAGACTATATCCTATCAG
>F0OV55004I70FF
CGTGTCTCTAAGAGTTTGATCCTGGCTCAGGACGAACGCTGGCGGCGTGCTTAACACATGCAAGTCTAGGGGAAAGTGGTCTTCGGATCGCAAGTATACTGGCGAACGGGTGAGTAACACGTAGGTAATCTACCTTCGAGATTGGGATAACGTCGAGAAATTGACGCTAATACCGAATGATGCCTCGGTAGTTAATATCGGGATGAAAGATGGGGATCTTCGGACCTATCGCTTGAAGATGAGCCTGCGTCTGATTAG
>F0OV55004JRC40
CGTGTCTCTAAGAGTTTGATCCTGGCTCAGGTTTAACGCTAGCGACGTGCCTAAGGTATGCAAGTCGAACGATAAGCCATCTTCGGATGGTGGACAGTGGCAGACGGCTGAGTAACACGTGGGAATCTTCCCAAAACTCAAGTATAGCTCATCGAAAGGTGGGGTAATCCTTGATGGTCCCTTCGGGGTAAAGCTTCGGCGGTTTTGGATGAGCCCGCGTCCTATCAGGTTGTTGGTGGGGTAATTGCCTACCAGGCCTATGACGGGTAG
>F0OV55004JTTKP
CGTGTCTCTAAGAGTTTGATCCTGGCTCAGGATGAACGCTGGCGGCGTGCCTAATACATGCAAGTCGAACGGGGATACTTATTCGTAAGGGTGAGTATTCTAGTGGCAGACGGGTGAGTAACACGTAGTTGACCTACCCTGAAGAGGGGGATAACGTTTCGAAAGGGATGCTAATACCCCATAAGCACCCAGAGGTTAGAGGCTCGGGGTGAAAAGGGGGGCGTCGGAAGACGCTTACCGCTTCAGGGGGGGACTGCGGCCCATCAGCTAGTTGGTGAGGTAG
>F0OV55004ICA6L
CGTGTCTCTAAGAGTTTGATCCTGGCTCAGGACGAACGCTGGCGGCGTGCCTAACACATGCAAGTCGAGCGGGGTAAATTGAGTGGTTTTCCACGAGATTTACCCAGCGGCGGACGGGTGAGTAACACGTAGGCAACCTACCCACCACACGGGGATAGCCCTGGGAAACCGGGGGTAATACCCGATACCTTTACTGGTCGCATGGCTGGTAAAGAAAGCGATTTAGCGGTGGTGGATGGGCCTGCGGCCCATCAGCTAGTTGGCGGGGTAACGGCCCACCAAGGCGACG
>F0OV55004IFA71
CGTGTCTCTAAGAGTTTGATCCTGGCTCAGGATGAACGCTGGCGGCGTGCCTAACACATGCAAGTCGAACGTGATCCTGTTCTTCGGGATTGGTGAGAGTGGCGCACGGGTGAGTAACGCGTGGGTAACCTGCCTTGATGTGGGGGATAACCTGGGGAAACTCAGGCTAATACCGCATGATCTCTTCGGAGCAAAGTGGGGGACCTTCGGGCCTCACGCCTTGAGATGAGCCCATGTCTGATTAGCTAGTTGG
>F0OV55004H9S8H
CGTGTCTCTAAGAGTTTGATCCTGGCTCAGGATAAACGCTGGCGGCATGCCTAATACATGCAAGTCGAACGGATCAGCTTAGGCTGGTTAGTGGCGAACGGGTGAGTAACACGTAAGTAACCCAACCTTCAGACGAGGATAACTGCTGGAAACGGTAGCTAATACTGGATAGGATTATCGATAGGATGATTGATAATTTAAAGGCGCTTTCGGGCGGTACTGGAGGAGGGGCTTGCGGCGCATTAGATAGTTGGTGAGGTAACCGG
>F0OV55004JU70B
CGTGTCTCTAAGAGTTTGATCCTGGCTCAGGATGAACGCTAGCGGCAGGCTTAACACATGCAAGTCGAGGGGCAGCATTGCAGCAATGCAGATGGCGACCGGCGCACGGGTGCGTAACGCGTATGCAACCTGCCCGTGACAGGGGGACAGCCCCGGGAAACCGGGATTAATACCCCGTAACGGGAAGCCCGGCATCGGGTTTCCCTGAAAGGAGCAATCCGGTCACGGCTGGGCATGCGTTGCATTAGCTAGTTGGCGGGG
>F0OV55004JUY90
CGTGTCTCTAAGAGTTTGATCCTGGCTCAGATTGAACGCTGGCGGCAGGCCTAACACATGCAAGTCGAGCGGATGAGGGTAGCTTGCTACCTGATTCAGCGGCGGACGGGTGAGTAATGCCTAGGAATCTGCCCGATAGTGGGGGACAACGTTTCGAAAGGAACGCTAATACCGCATACGTCCTACGGGAGAAAGCAGGGGACCTTCGGGCCTTGCGCTATCGGATGAGCCTAGGTCGGATTAGCTAGTTGGTGGGGTAAAGG
>F0OV55004H9OYF
CGTGTCTCTAAGAGTTTGATCCTGGCTCAGGATGAACGCTAGCGGGAGGCTTAACACATGCAAGTCGAGGGGCAGCGCGAGGTAGCAATACTTTGGTGGCGACCGGCAGACGGGTGAGTAACGCGTATGTAACCTGCCCTGTACAGGGGGATAACCCGGAGAAATTCGGACTAATATCCCATGGTAATATTGGAAGGCATCTTCTGATATTTAAAGTTCCGGCGGTACAGGAGGGGCATGCGTAACATTAGCTGGTTGGTAAGGTAACGG
>F0OV55004H7TKV
CGTGTCTCTAAGAGTTTGATCCTGGCTCAGGATGAACGCTAGCGGCGCGCTTAATGCATGTAAGTCGAACGATGAACCAACGTGCTTGCACGAAGGAATCAGTGGCAGACGGGTGAGTAACACGTGGGTGACTTACCCCTCAGACTGGGATAACGAGTGGAAACACTGGCTAATACCGGATGACCTTATGACGTCGGAGTGATAAGGAAAGGTTACGACCGCTGAGGGAGAGGCTCGCGGCCCATCAGCTAGTTGG
>F0OV55004IIRHX
CGTGTCTCTAAGAGTTTGATCCTGGCTCAGGACGAACGCTGGCGGCGTGCCTAATACATGCAAGTCGAGCGGACCGAAGGGAGCTTGCTCCTTTAGGTTAGCGGCGGACGGGTGAGTAACACGTGGGCAACCTGCCCTGCAGACTGGGATAACTTCGGGAAACCGGAGCTAATACCGGATAACACCGAAAACCGCATGGTTTTCGGTTGAAAGGCGGCTTTTAGCTGTCACTGCAGGATGGGCCCGCGGCGCATTAGCTAGTTGGTGAGGTAACGG
>F0OV55004IH69N
CGTGTCTCTAAGAGTTTGATCCTGGCTCAGGACGAACGCTGGCGGCGTGCCTAACACATGCAAGTCGAGCGGGGTAAATTGAGTGGTTTTCCACGAGATTTACCCAGCGGCGGACGGGTGAGTAACACGTAGGCAACCTACCCACCACACGGGGATAGCCCTGGGAAACCGGGGGTAATACCCGATACCTTTACTGGTCGCATGGCTGGTAAAGAAAGCGATTTAGCGGTGGTGGATGGGCCTGCGGCCCATCAGCTAGTTGGCGGGGTAACGCCCACCAAGGCGACG
>F0OV55004IWO46
CGTGTCTCTAAGAGTTTGATCCTGGCTCAGGACGAACGCTGGCGGCGTGCCTAATACATGCAAGTCGAGCGGACCGAAGGGAGCTTGCTCCTTTAGGTTAGCGGCGGACGGGCGAGTAACACGTGGGCAACCTGCCCTGCAGACTGGGATAACTTCGGGAAACCGGAGCTAATACCGGATAACACCGAAAACCGCATGGTTTTCGGTTGAAAGGCGACTTTTAGCTGTCACTGCAGGATGGGCCCGCGGCGCATTAGCTAGTTGGTGAGGTAACGG
>F0OV55004JRBS3
CGTGTCTCTAAGAGTTTGATCCTGGCTCAGAACGAACGCTGGCGGCATGCCTAACACATGCAAGTCAAGGAGAGGATTCCTTTCGGGGAATTAGTAAACTGGCGCACGGGTGAGTAACACGTGGATAATCTACCCGATGGACCGGGATAACACTTCGAAAGGGGTGCTAATACCGGATAAGCCCACAGGCTCCCTGGAGCTTGCGGGAAAAGGTGGGGACCTTCGGGCCTGCCGTCATCGGATGAGTCCGCGGCCCATTAGCTAGTTGGTGGGGTAA
>F0OV55004IM574
CGTGTCTCTAAGAGTTTGATCCTGGCTCAGGACGAACGCTGGCGGCGTGCCTAATACATGCAAGTCGAGCGGACCGAAGGGAGCTTGCTCCTTTAGGTTAGCGGCGGACGGGTGAGTAACACGTGGGCAACCTGCCCTGCAGACTGGGATAACTTCGGGAAACCGGAGCTAATACCGGATAACACCGAAAACCGCATGGTTTTCGGTTGAAAGGCGGCTTTTAGCTGTCACTGCAGGATCGGGCCCGCGGCGCATTAGCTAGTTGGTGAGGTAACGG
>F0OV55004H5J4L
CGTGTCTCTAAGAGTTTGATCCTGGCTCAGGACGAACGCTGGCGGCGTGCCTAATACATGCAAGTCGAGCGAATGGAGGAGAGCTTGCTCTCCGAAGTTAGCGGCGGACGGGTGAGTAACACGTGGGCAACCTGCCTATAAGACTGGGATAACTTCGGGAAACCGGAGCTAATACCGGATAGATTCTTTCCTTTCATGAGGAAAGAAGGAAAGATGGTTTCGGCTATCACTTATAGATGGGCCCGCGGCGCATTAGCTAGTTGG
>F0OV55004IGFXE
CGTGTCTCTAAGAGTTTGATCCTGGCTCAGAATGAACGCTAGCGGGAGGCTTAACACATGCAAGTCGAGGGGCAGCACGAGGTAGCAATACTTTGGTGGCGACCGGCAGACGGGTGAGTAACGCGTATGTAACCTGCCCTGTACAGGGGGATAACCCGGAGAAATTCGGACTAATATCCCATGGTAATATTGGAAGGCATCTTCTGATATTTAAAAGTTCCGGCGGTACAGGAGGGGCATGCGTAACATTAGCTGGTTGGTAAGGTAACGG
>F0OV55004JQUP4
CGTGTCTCTAAGAGTTTGATCCTGGCTCAGGATGAACGCTAGCGACAGGCCTAACACATGCAAGTCGAGGGGTAACATGAGAGCTTGCTCTTGATGACGACCGGCGCACGGGTGAGTAACGCGTATGCAACCTTCCTTTAACAGGAGAATAGCCCCCGGAAACGGGGATTAATGCTCCATAGCAATTATTTGCCACCTGACAGATGATTTAAAGTTCCGACGGTTAAAGATGGGCATGCGTGGCATTAG
>F0OV55004I4EQ1
CGTGTCTCTAAGAGTTTGATCCTGGCTCAGAATGAACGCTGGCGGCGTGCTTAACACATGCAAGTCGAACGAGAAAGGGACTGCTTGCAGTCCTGAGTAGAGTGGCGCACGGGTGAGTAACACGTAGATAATCTGCCTTCAAGCCCGGGATAACTATTCGAAAGGGTAGCTAATACCGGATAAAGTTGATTCACATAAGTGGATTAATGAAAGATTGCCTATTCTTGAAAGCAATTGTTTGAAGATGAGTTTG
>F0OV55004JRGRS
CGTGTCTCTAAGAGTTTGATCCTGGCTCAGATTGAACGCTGGCGGCAGGCCTAACACATGCAAGTCGAGCGGAAACGATGGAGCTTGCTCCAGGCGTCGAGCGGCGGACGGGTGAGTAATGCATAGGAATCTGCCCGGTAGTGGGGGATAACCTGGGGAAACCCAGGCTAATACCGCATACGTCCTACGGGAGAAAGCAGGGGATCTTCGGACCTTGCGCTATCGGATGAGCCTATGTCGGATTAGCTTGTTGGTG
>F0OV55004ID1P4
CGTGTCTCTAAGAGTTTGATCCTGGCTCAGGACGAACGCTGGCGGCGTGCCTAATACATGCAAGTCGAGCGGACCGAAGGGAGCTTGCTCCTTTAGGTTAGCGGCGGACGGGTGAGTAACACGTGGGCAACCTGCCCTGCAGACTGGGATAACTTCGGGAAACCGGAGCTAATACCGGATAACACCGAAAACCGCATGGTTTTCGGTTGAAAGGCGGCTTTTAGCTGTCACTGCAGGATGGGCCCGCGGCGCATTAGCTAGTTGGTGAGGTAACGG
>F0OV55004I2XO5
CGTGTCTCTAAGAGTTTGATCCTGGCTCAGATTGAACGCTGGCGGAATGCTTTACACATGCAAGTCGGGCGGCAGCATGGACTTCGGTCTGATGGCGAGCGGCGAACGGGTGAGTAATGCATCGGAACGTACCCAGTCGTGGGGGATAACTACGCGAAAGCGTAGCTAATACCGCATACGTCCTACGGGAGAAAGCAGGGGATCGCAAGACCTTGCGCGATTGGAGCGGCCGATGTCTGATTAG
>F0OV55004JC3KG
CGTGTCTCTAAGAGTTTGATCCTGGCTCAGAACGAACGCTGGCGGCGCGTTTTAAGCATGCAAGTCGAGGGAGAATCCGGTGCTTGCACTGGAGGGAACCGGCGAACGGGTGAGTAACACGTAGATAATCTGCCTTTAGGTTGGGGATAGCTCATGGAAACATGGGGTAATACCGAATGTGGTTCGATGTTCAAAAGGACATTGAAAGAAGGAGCTTAGGCTTCGCCTGAAGATGAGTCTGCGTCTGATTAGGTAGTAGGTAGGG
>F0OV55004IX40F
CGTGTCTCTAAGAGTTTGATCCTGGCTCAGAGCGAACGCTGGCGGCAGGCCTAACACATGCAAGTCGAACGGTCCTTCGGGATAGTGGCGGACGGGTGAGTAACACGTGGGAACGTACCCTTAGGTTCGGAACAACACAGGGAAACTTGTGCTAATACCGGATAAGCCCTTCGGGGGAAAGATTTATCGCCTTTGGAGCGGCCCGCGTCTGATTAGCTTGTTGGTGAGGTAATGGCTCACCAAGGCTACGATCAGTAGCTGGTCTGAGAGGA
>F0OV55004JX946
CGTGTCTCTAAGAGTTTGATCCTGGCTCAGAGCGAACGTTTGCGGCGGGCCTAACACATGCAAGTCGAACGGGCTTCTTCGGAAGTCAGTGGCGCACGGGTGCGTAACACGTGGATAACCAACCCTCTGGTTCGGGACAACACTGGGAAACTGGTGCTAATACCGGGTGTGTCTGCGGGATCGTAAGGTCTCGCAGAGAAAGACTCGCAAGGGTCGCCAGAGGACGGGTCCGCGTCCCATCAGCTTGTTGGTGAGGTAATGGCTC
>F0OV55004JTMO7
CGTGTCTCTAAGAGTTTGATCCTGGCTCAGAACGAACGCTGGCGGCGCGTCTTAAGCATGCAAGTCGGACGGCAAGGGGAGCTTGCTCCCCCTAGAGTGGCGGACTGGTGAGTAACGCGTGGGTGACCTACCCTTGAGATGGGGATAGCCATTAGAAATAGTGGATAATACCGAATACGCTCATGACCCTGTGGGGATATGAGGAAATCAGGCTACGGCCTGGCTCGAGGATGGGCCCGCGTCCCATTAGCTAGTTGG
>F0OV55004IHPR0
CGTGTCTCTAAGAGTTTGATCCTGGCTCAGGACGAACGCTGGCGGCGTGCCTAATACATGCAAGTCGAGCGGGCCGAAGGGAGCTTGCTCCTTTAGGTTAGCGGCGGACGGGTGAGTAACACGTGGGCAACCTGCCCTGCAGACTGGGATAACTTCGGGAAGCCGGAGCTAATACCGGATAACACCGAAAACCGCATGGTTTTCGGTTGAAAAGCGGCTTTTAGCTGTCACTGCAGGATGGGCCCGCGGCGCATTAGCTAGTTGGTGAGG
>F0OV55004IW7QR
CGTGTCTCTAAGAGTTTGATCCTGGCTCAGGACGAACGCTGGCGGCGTGCCTAATACATGCAAGTCGAGCGGGGCTTTCTGCGTGAGGCCTTCGGGCGGATCGCAGGGAGCCCAGCGGCGAACGGGTGCGTAACACGTGGGCAACCTGCCCCGAGGACCGGGATAACTCCGGGAAACCGGAGCTAATACCGGATAGGACGGCGGACCGCATGGTCCGCCGTGGAAAGGCGGCGCGAGCTGCCACCTCGGGATGGGCCCGCGGCCCATTAGCTAGG
>F0OV55004H7AIK
CGTGTCTCTAAGAGTTTGATCCTGGCTCAGGACGAACGCTGGCGGCGTGCCTAATACATGCAAGTCGAGCGCGGGAAGCTTTTTGAAGCCTTCGGGTGGACGAAAGTGGAACGAGCGGCGAACGGGTGAGTAACACGTGGGCAACCTGCCTGTAAGACCGGGATAACTTCGGGAAACCGAAGCTAATACCGGATAGGATCCGAGACCGCATGGTTTTGGATGGAAAGATGGCTTTGGCTATTGCTTACAGATGGGCCCGCGGCGCATTAG
>F0OV55004H84AI
CGTGTCTCTAAGAGTTTGATCCTGGCTCAGGATGAACGCTGGCGGCGTGCCTAACATATGCAAGTCGAGCGGAAATCACGGAAGTAGTAATACGGAAGTGATTTTAGCGGCGGACGGGTGAGTAACACGTGAGCAATCTGCCTTCTGCAGGGGAATAACATTGTGAAAACAGTGCTAATACCGCATAACGTCCTATCGGGGCATCCCGTAAGGACCAAAGGAGAAATCCGGCAGGAGATGAGCTCGCGTCCGATTAG
>F0OV55004I5WJR
CGTGTCTCTAAGAGTTTGATCCTGGCTCAGGACGAACGCTGGCGGCGTGCCTAACACATGCAAGTCAAGGAGAAAGACTGGTTTCGGCCGGTCAAGTAAACTGGCGGACGGGTGAGTAACGCGTAGGCGACCTGCCCTTGTGTTTGGAATAACCCCGAGAAATTGGGGCTAATACCGAATGACGCATTGAGTATGCATGTACTTGATGTTAAAGGTGCTGCAAGGTACCGCACAGGGATGGGCCTGCGTTCCATTAGTTAGATGGG
>F0OV55004JVH59
CGTGTCTCTAAGAGTTTGATCCTGGCTCAGGACGAACGCTGGCGGCGTGCCTAATACATGCAAGTCGAGCGGACCGAAGGGAGCTTGCTCCTTTAGGTTAGCGGCGGGCGGGTGAGTAACACGTGGGCAACCTGCCCTGCAGACTGGGATAACTTCGGGAAACCGGAGCTAATACCGGATAACACCGAAAACCGCATGGTTTTCGGTTGAAAGGCGGCATTAGCTGTCACTGCAGGATGGGCCCGCGGCGCATTAGCTAGTTGGTGAG
>F0OV55004JRRX2
CGTGTCTCTAAGAGTTTGATCCTGGCTCAGAATCAACGCTGGCGGCGTGCCTAACACATGCAAGTCGAACGAGAAAGTGGGGCTTGCTCCACGAGTAAAGTGGCAAACGGGTGAGTAACACGTGAACAACCTACCCTCGAGTGGGGAATAACACCGCGAAAGCGGTGCTAATACCGCATAACATCCCGGGGTCGCATGGTCCTGGGATCAAAAGCGCAAGTTGCTTGAGGAGGGGTTCACGGCTGATTAGCTAGTTGGTGAGGTAACCGG
>F0OV55004I6PQB
CGTGTCTCTAAGAGTTTGATCCTGGCTCAGGATGAACGCTGGCGGCGTGCCTAACGCATGCAAGTCGAGCGAGGACCACTCGGTGGCAACACCGGGTGACTCCTAGCGGCGAACGGGTGAGTAACACGTGGGTAACCTACCCCCGACACTGGGATAAGCCCGGGAAACTGGGTCTAATACCGGATACGAGCCTCCTCCGCATGGTGGAGGTTGGAAAGGGTCTCCGGTCGGGGATGGGCCCGCGTCCTATCAGCTTGTTGGTGGGGTGACGGCCTACCAAGGCG
>F0OV55004JZSLD
CGTGTCTCTAAGAGTTTGATCCTGGCTCAGGACGAACGCTGGCGGCGTGCCTAATACATGCAAGTCGAGCGGACCGAAGGGAGCTTGCTCCTTTAGGTTAGCGGCGGACGGGTGAGTAACACGTGGGCAACCTGCCCTGCAGACTGGGATAACTTCGGGAAACCGGAGCTAATACCGGATAACACCGAAAACCGCATGGTTTTCGGTTGAAAGGCGGCTTTTAGCTGTCACTGCAGGATGGGCCCGCGGCGCATTAGCTAGTTGGTGAGGTAACGG
>F0OV55004I05AJ
CGTGTCTCTAAGAGTTTGATCCTGGCTCAGGACGAACGCTGGCGGCGTGCCTAACACATGCAAGTCGAGCGGGGTAAATTGAGTGGTTTTCCACGAGATTTACCCAGCGGCGGACGGGTGAGTAACACGTAGGCAACCTACCCACCACACGGGGATAGCCCTGGGAAACCGGGGGTAATACCCGATACCTTTACTGGTCGCATGGCTGGTAAAGAAAGCGATTTAGCGGTGGTGGATGGGCCTGCGGCCCATCAGCTAGTTGGCGGGGTAACGGCCCACCAAGGCGACG
>F0OV55004ICACW
CGTGTCTCTAAGAGTTTGATCCTGGCTCAGATTGAACGCTGGCGGCATGCTTAACACATGCAAGTCGAACGGCAGCGGGACCTAGCTTGCTAGGTTGCCGGCGAGTGGCGGACGGGTGAGTAATGCATAGGAATCTGCCCGGTAGTGGGGGATAACGTGGGGAAACTCACGCTAATACCGCATACGACCTACGGGTGAAAGAGGGGGATCTTCGGACCTCTTGCTATCGGATGAGCCTATGTCCTATCAG
>F0OV55004JA4FP
CGTGTCTCTAAGAGTTTGATCCTGGCTCAGGATGAACGCTAGCGACAGGCCTAACACATGCAAGTCGAACGGGATTTACCCTTCGGGGTAATGAGAGTGGCGCACGGGTGAGTAACGCGTATGCAACCTACCTGTAACTGGGGAATAGCTCCCTGAAAGGGGAATTAACACCGCATAAGACCACACTTTCGCATGGAAGAGTGGTAAAATATTTATAGGTTACAGATGGGCATGCGTGACATTAGTTTGTTGGTGAGGTAACGGCT
>F0OV55004IIDN7
CGTGTCTCTAAGAGTTTGATCCTGGCTCAGGACGAACGCTGGCGGCGTGCCTAATACATGCAAGTCGAGCGCGTGAAACTTACCGAAGCCTTCGGGCGGACGTAAGTGGAACGAGCGGCGGACGGGTGAGTAACACGTGGGCAACCTGCCTGTAAGACCGGGATAACTTCGGGAAACCGGAGCTAATACCGGATAGGATTTCATCTCGCATGAGGTGAAATGGAAAGGTGGCTTCGGCTACCACTTACAGATGGGCCCGCGGCGCATTAG
>F0OV55004I1Y0E
CGTGTCTCTAAGAGTTTGATCCTGGCTCAGGATGAACGTTGGCGGCGTGCCTAATACATGCAAGTCGAACGCGAAGCTTGTTTTCGGACGAGCGGAGAGTGGCGCACGGGTGAGTAACACATGGCTGACCTGCCCTTCAGAGGGGGACAACCACTGGAAACGGTGGCTAATACCCCATATGCTCACGGTGATTAGAAAGCGGTGAGGAAACGTTCCGGCGCTGAAGGAGGGGGCTGTGGCCCATCAGCTAGTTGGTGTGG
>F0OV55004IFAGK
CGTGTCTCTAAGAGTTTGATCCTGGCTCAGGACGAACGCTGGCGGCGTGCTTAACACATGCAAGTCGAACGGAAAGGCCTCTTCGGAGGTACTCGAGTGGCGAACGGGTGAGTAACACGTGGGTAATCTGCCCTGCACTTCGGGATAAGCCTGGGAAACTGGGTCTAATACCGGATAGGACCTCGGGACGCATGTCCCGAGGTGGAAAGCTTTTGCGGTGTGGGATGGGCCCGCGGCCTATCAGCTTGTTGGTGGGGTGACGGCCCACCAAGGCGACGG
>F0OV55004JJTCQ
CGTGTCTCTAAGAGTTTGATCCTGGCTCAGGACGAACGCTGGCGGCGTGCTTAACACATGCAAGTCGAACGGTCTACCTCGACTGAAACCTTCGGGTTGACGTTGAGATCTAGATAGTGGCGGACGGGTGAGTAACACGTGAATAATCTGTCCTCAAGTCTGGGATAACCTGGCGAAAGTCGGGCTAATCCGAGGTAAGCTGAGAGTGTGGCATCACACAATCAGAAAAGGTGGCTTTGCCATCGTTTGAGGAGGAG
>F0OV55004IGXE8
CGTGTCTCTAAGAGTTTGATCCTGGCTCAGGACGAACGCTGGCGGCGTGCTTAACACATGCAAGTCGAGCGGGGCTGTCTGCGTGAGGCCTTCGGGCGGATCGCAGGGAGCCCAGCGGCGAACGGGTGCGTAACACGTGGGCAACCTGCCCCGAGGACCGGGATAACTCCGGGAAACCGGAGCTAATACCGGATAGGACGGCGGACCGCATGGTCCGCCGTGGAAAGGCGGCGCGAGCTGCCACCTCGGGATGGGCCCGCGGCCCCATTAG
>F0OV55004IBUSA
CGTGTCTCTAAGAGTTTGATCCTGGCTCAGATTGAACGCTAGCGGCATGCTTAACACATGCAAGTCGAACGGTAACAGGCCTAGCTTGCTAGGCGCTGACGAGTGGCGGACGGGTGAGTAACGCGTGGGCAACCTGCCCTATACAGGGGGATAGCCACTGGAAACGGTGATTAATACCCCATGACACCTTAACCTCGCATGAGGAGAGGGTCAAAGATTATATCGGTATAGGATGGGCCCGCGTCTGATTAG
>F0OV55004H7VUG
CGTGTCTCTAAGAGTTTGATCCTGGCTCAGAACGAACGCTGGCGGCGTGCTTAACACATGCAAGTCGTACGAGAAAGTTTCCTTCGGGAGATGAGTAGAGTGGCGCACGGGTGAGTAACACGTGGATAATCTGCCCAATGGACCGGGATAACACTTCGAAAGGGGTGCTAATACCGGATAAGCCCACAGGCTCTTCGGAGCTTGCGGGAAAAGGTGGAGACCTTCGGGCCTGCCGTCATTGGATGAGTTCGCGGCCCATTAG
>F0OV55004H5BZW
CGTGTCTCTAAGAGTTTGATCCTGGCTCAGATTGAACGCTGGCGGCATGCTTTACACATGCAAGTCGAACGGCAGCACGGGAGCTTGCTCCTGGTGGCGAGTGGCGAACGGGTGAGTAATGCATCGGAACGTGCCCATTAGTGGGGGATAGCCCGGCGAAAGCCGGATTAATACCGCATACGCCCTTTGGGGGAAAGCGGGGGATCTTCGGACCTCGCGCTATTGGAGCGGCCGATGTCGGATTAGCTAGTAGGTGGGGTAA
>F0OV55004JC3XY
CGTGTCTCTAAGAGTTTGATCCTGGCTCAGGACGAACGCTGGCGGCGCGTTTTAAGCATGCAAGTCGAGGGGTAGGGACTTTCGGGTCCTGAGACCGGCGAACGGGTGAGTAACACGTAGGTGATCTACCATTGGGATGGGGATAGCCTGTGGAAACACAGGGTAATACCGAATGAGCTTATACGACTGTGGTTGTATAAGGAAAAGCGCTACGGCGCTGCCCGATGATGAGCCTGCGGCTGATTAGCTAGTTGGTGGGGTAAGAG
>F0OV55004IA5NL
CGTGTCTCTAAGAGTTTGATCCTGGCTCAGGACGAACGCTGGCGGCGTGCCTAATACATGCAAGTCGAGCGGGGTAAATTGAGTGGTTTTCCACGAGATTTACCCAGCGGCGGACGGGTGAGTAACACGTAGGCAACCTACCCACCACACGGGGATAGCCCTGGGGAACCGGGGGTAATACCCGATACCTTTACTGGTCGCATGGTTGGTAAAGAAAGCGATTTAGCGGTGGTGGATGGGCCTGCGGCCCATCAGCTAGTTGGCGGGGTAACGGCCCACCAAGGCGACGACGGG
>F0OV55004IJDI4
CGTGTCTCTAAGAGTTTGATCCTGGCTCAGGATGAACGCTAGCGACAGGCCTAACACATGCAAGTCGAACGGGATTTATCCTTCGGGGTAATGAGAGTGGCGCACGGGTGAGTAACGCGTATGCAACCTACCTGTAACTGGGGAATAGCTCCCTGAAAGGGGATTAACACCGCATAAGACCACACTTTCGCATGGAAGAGTGGTAAAGTATTTATAGGTTACAGATGGGCATGCGTGACATTAGTTTGTTGGTGAGGTAACGG
>F0OV55004JO0DM
CGTGTCTCTAAGAGTTTGATCCTGGCTCAGGATGAACGCTGGCGGCGTGCCTAACACATGCAAGTCGAGCGATAAACAGTGGATGGAATTCTTCGGAAGGAAAGAAACTGTTGAAAGCGGCGGACGGGTGAGTAACGCGTGGGCAACCTGCCCTATACAGGGGGATAGCCACTGGAAACGGTGATTAATACCCCATGACACCTTAACCTCGCATGAGGAGAGGGTCAAAGATTATATCGGTATAGGATGGGCCCGCGT
>F0OV55004IQ570
CGTGTCTCTAAGAGTTTGATCCTGGCTCAGGACGAACGCTGGCGGCGTGCTTAACACATGCAAGTCGAACGGTCTACCTCGACTGAAACCTTCGGGTTGACGACGAGATCTAGATAGTGGCGGACGGGTGAGTAACACGTGAATAATCTGTCCTCAAGTCTGGGATAACCTGGCGAAAGTCGGGCTAATCCGAGGTAAGCTGAGAGTGTGGCATCACACAATCAGAAAAGGTGGTTTTACCATCGTTTGAGGAGGAGTTCGCGG
>F0OV55004JT0L7
CGTGTCTCTAAGAGTTTGATCCTGGCTCAGAACGAACGCTGGCGGCAGGCTTAACACATGCAAGTCGAACGCGTGTAGCAATACACGAGTGGCGCACGGGTGAGTAACGCGTGGATATCTGCCTTTTGGTTCGGAATAACCCCGGGAAACTGGGGCTAATACCGGATGGTTCCTTCGGGATAAAGATTTATCGCCAAAAGATGAGTCCGCGTACGATTAGCTAGTTGGTGAGGTAATGGCTCACCAAGGCGACGATCGTTAGCTGGT
>F0OV55004JP525
CGTGTCTCTAAGAGTTTGATCCTGGCTCAGGACGAACGCTGGCGGCGTGCCTAATACATGCAAGTCGAGCGGGGCTTGCTGCGTGAGGCCTTCGGGCGGATCGCAGGGAGCCCAGCGGCGAACGGGTGCGTAACACGTGGGCAACCTGCCCCGAGGACCGGGATAACTCCGGGAAACCGGAGCTAATACCGGATAGGACGGCGGACCGCATGGTCCGCCGTGGAAAGGCGGCGCGAGCTGCCACCTCGGGATGGGCCCGCGGCCCATTAG
>F0OV55004I9CIP
CGTGTCTCTAAGAGTTTGATCCTGGCTCAGGATGAACGCTAGCGACAGGCCTAACACATGCAAGTCGAACGGGATTTATCCTTCGGGGTAATGAGAGTGGCGCACGGGTGAGTAACGCGTATGCAACCTACCTGTAACTGGGGAATAGCTCCCTGAAAGGGGAATTAACACCGCATAAGACCACACTTTCGCATGGAAGAGTGGTAAAAATATTTATAGGTTACAGATGGGCATGCGTGACATTAGTTTGTTGGTGAGGTAACGG
>F0OV55004I8E7Z
CGTGTCTCTAAGAGTTTGATCCTGGCTCAGGATGAACGCTGGCGGCGTGCCTAATACATGCAAGTCGAGCGAAGAGATAGCTTGCTATCTCTTAGTGGCGAACGGGTGAGTAATACATAAACAATCTGCCCATACGACTGGGATAACCGTTGGAAACGATGGCTAATACCGGATAGGTGAGAGGGAGGCATCTTCTTCTTATTAAAGTTGGGACACAACACGTGTGGATGAGTTTATGGCGCATTAG
>F0OV55004J0E3P
CGTGTCTCTAAGAGTTTGATCCTGGCTCAGAACGAACGCTGGCGGCATGCCTAATACATGCAAGTCGAACGAGATCTTCGGATCTAGTGGCGCACGGGTGCGTAACGCGTGGGAATCTACCCTTGGGTTCGGAATAACAGTTAGAAATGACTGTTAATACCGGATGATGACGTAAGTCCAAAGATTTATCGCCCAAGGATGAGCCCGCGTAGGATTAGCTTGTTGGTGAGGTAAAAGCTCACCAAGGCGACGATCCTTAG
>F0OV55004ISFIY
CGTGTCTCTAAGAGTTTGATCCTGGCTCAGAATGAACGCTGGCGGCGTGCCTAACACATGCAAGTCGTACGAGAAAGGGGCTTCGGCCCTGAGTAGAGTGGCGCACGGGTGAGTAACGCGTGGGTAATCTACCCTTGGATTTGGGATAACTCTGCGAAAGTGGAGCTAATACCGGATAGTCTGGCTTTAAATAAGAAGTCGGTAAAGGATGCCTCTGCATATGCATTCGTCCGAGGATGAGCCCGCGTCTCATTAG
>F0OV55004ILWOY
CGTGTCTCTAAGAGTTTGATCCTGGCTCAGGATGAACGCTAGCGGTGCGCCTAACACATGCAAGTCGAGCGATATAGCGGCGAACGGGTGAGTAACACGTTGGAACCTGCCTCGAACTCAGGGATAGCCATCCGAAAGGATAATTAATACCGGATAGTCCCGAAAGGGTAAAGATTTTTCGGTTCGAGAGGGGCCTGCGGCCTATCAGCTAGTCGGTAAAGTAATGGCTTACCAAGGCTATGACGGGTAACTGGTGTGAGAGC
>F0OV55004IHKF3
CGTGTCTCTAAGAGTTTGATCCTGGCTCAGAATGAACGCTGGCGGCATGCCTAACACATGCAAGTCGAACGAAGGCTTCGGCCTTAGTGGCGCACGGGTGCGTAACGCGTGGGAATCTGCCCTCAGGTTCGGAATAACAGCGAGAAATTGCTGCTAATACCGGATGATATCGCGAGATCAAAGATTTATCGCCTTTAGCTAGTTGGTGTGGTAAAGGCGCACCAAGGCGACGATCCTTAGCTGGT
>F0OV55004H7OKL
CGTGTCTCTAAGAGTTTGATCCTGGCTCAGAACGAACGCTGGCGGCAGGCCTAACACATGCAAGTCGAGCGAGATCTTCGGATCTAGCGGCGGACGGGTGAGTAACGCGTGGGAACGTACCCTCTTCTGCGGGATAGCCACTGGAAACGGTGAGTATACCGCATACGCCCTTCGGGGAAGATTTATCGGAGGAGGATCGGCCCGCGTTGGATTAGGTAGTTGGTGGGGTAATGGCCTACCAAGCCTACGATCCATAGCTGGTTTTAGAGGA
>F0OV55004H5VSG
CGTGTCTCTAAGAGTTTGATCCTGGCTCAGATTGAACGCTGGCGGCAGGCCTAACACATGCAAGTCGAGCGGATGAAGAGAGCTTGCTCTCTGATTCAGCGGCGGACGGGTGAGTAATGCCTAGGAATCTGCCTGATAGTGGGGGACAACGTTTCGAAAGGAACGCTAATACCGCATACGTCCTACGGGAGAAAGCAGGGGACCTTCGGGCCTTGCGCTATCGGATGAGCCTAGGTCGGATTAGCTAGTTGGG
>F0OV55004IHE3M
CGTGTCTCTAAGAGTTTGATCCTGGCTCAGGATGAACGCTAGCGGCAGGCCTAACACATGCAAGTCGAGGGGCAGCGGGGATAAGCTTGCTTATCCGCCGGCGACCGGCGCACGGGTGCGGAACGCGTATGGAACCTGCCCCTGTCAGGGGAATAGCCCAGGGAAACTTGGATTAATGCCCCATGGTACCGCGATATCGCATGATATTGCGGTTAAAGATTTATCGGACAGGGATGGCCATGCGTACCATTAG
>F0OV55004IHF62
CGTGTCTCTAAGAGTTTGATCCTGGCTCAGAACGAACGCTGGCGGCGTGCTTAACACATGCAAGTCGTACGTGAAAGGGACTTCGGTCCTGAGTAAAGTGGCGCACGGGTGAGTAACACGTGGATAATCTGCCCAATGGTCCGGGATAACACTTCGAAAGGGGTGCTAATACCGGGTAAGCCCACGAGCTCTTCGGAGCACGCGGGAAAAGGTGGGGACCTTCGGGCCTGCCGTCATTGGATGAGTCCGCGGCCCATTAGCTAGTTGGTGGGGTAAAGG
>F0OV55004IAE6M
CGTGTCTCTAAGAGTTTGATCCTGGCTCAGGACGAACGCTGGCGGCGTGCCTAATACATGCAAGTCAAACGCGAAGCTTGTCTTCGGACGAGCGGAGAGTGGCGCACGGGTGAGTAACACATGGCTGACCTGCCCTTCAGAGGGGGACAACCACTGGAAACGGTGGCTAATACCCCATATGCTCACGGTGATTAGAAGCGGTGAGGAAACATTCCGGCGCTGAAGGAGGGGGCTGTGGCCCATCAGCTAGTTGG
>F0OV55004H2MY6
CGTGTCTCTAAGAGTTTGATCCTGGCTCAGGACGAACGCTGGCGGCGTGCCTAATACATGCAAGTCGAGCGCGTGAAGCTTACCGAAGCCTTCGGGCGGACGTAAGTGGAACGAGCGGCGAACGGGTGAGTAACACGTGGGCAACCTGCCTGTAAGACCGGGATAACTTCGGGAAACCGGAGCTAATACCGGATAGGATTTCACCTCGCATGAGGTGAAATGGAAAGGTGGCTTCGGCTACCACTTACAGATGGGCCCGCGGCGCATTAG
>F0OV55004JNQGH
CGTGTCTCTAAGAGTTTGATCCTGGCTCAGATTGAACGCTGGCGGCATGCCTTACACATGCAAGTCGAACGGCAGCGGGCCCTTCGGGGTGCCGGCGAGTGGCGAACGGGTGAGTAATGCATCGGAACGTACCCGGGAGTGGGGGATAACCGGCCGAAAGGCTGGCTAATACCGCATGAACTCGGAAGAGCAAAGCGGGGGACCTTCGGGCCTCGCGCTCTCGGAGCGGCCGATGTCCGATTAGCTAGTTGGTGAGGTAAAGGCTC
>F0OV55004H7437
CGTGTCTCTAAGAGTTTGATCCTGGCTCAGGACGAACGCTGGCGGCGTGGATAAGGCATGCAAGTCGAACGGGAACTTAACATCTAATTCGTTAGAAGTTTTGTTCTAGTGGCGAACGGGTGAGTAACGCGTGAACAACATACCTCTCAGAGGGGAATAACACAGGGAAACTTGTGCTAATACCGCATATGTGCTTATGATGATTTCATATTCATGAAAGGTGGGGACCTTCGGGCCTGCCGCTGAGAGATTGGTTCGCCG
>F0OV55004IPHJ6
CGTGTCTCTAAGAGTTTGATCCTGGCTCAGGATGAACGCTGGCGGCGTGCCTAACACATGCAAGTCGAACGGGAACTCTGGATTCGTCTGGAGAGAGAGTGGCGCACGGGTGAGTAACACGTAGCTGACCTGCCCCGAAGCGGGAATAACTGCTGGAAACGGCAGCTAATACCGCATAAGCTCGGTGGAGCTAGAGACCACTGAGGAAAGCTGAGGCGCTTTGGGATGGGGCTGCGGTCC
>F0OV55004IYK1E
CGTGTCTCTAAGAGTTTGATCCTGGCTCAGGACGAACGCTGGCGGCGTGCCTAATACATGCAAGTCGAGCGGGGCTTTCTGCGTGAGGCCTTCGGGCGGATCGCGGGGAGCCCAGCGGCGAACGGGTGCGTAACACGTGGGCAACCTGCCCCGAGGACCGGGATAACTCCGGGAAACCGGAGCTAATACCGGATAGGACGGCGGACCGCATGGTCCGCCGTGGAAAGGCGGCGCGAGCTGCCACCTCGGGATGGGCCCGCGGCCCATTAGCTAGTTGGG
>F0OV55004IWM9B
CGTGTCTCTAAGAGTTTGATCCTGGCTCAGATTGAACGCTGGCGGCAGGCCTAACACATGCAAGTCGAGCGGAAACGATGGAGCTTGCTCCAGGCGTCGAGCGGCGGACGGGTGAGTAATGCATAGGAATCTGCCCGGTAGTGGGGGATAACCTGGGGAAACCCAGGCTAATACCGCATACATCCTACGGGAGAAAGCAGGGGATCTTCGGACCTTGCGCTATCGGATGAGCCTATGTCGGATTAGCTTGTTGG
>F0OV55004ICD4Q
CGTGTCTCTAAGAGTTTGATCCTGGCTCAGATTGAACGCTGGCGGCAGGCTTAACCCATGCAAGTCGAGCGGTAACAGGGGTAGCTTGCTACCCGCTGACGAGCGGCGGAGGGGTGAGTAATGCTTAGGAATCTGCCCAGTAGTGGGGGATAGCCCGGGGAAACCCGGATTAATACCGCATACGTCCTACGGGAGAAAGCAGGGGATCTTCGGACCTTGCGCTATTGGATGTGCCTATGTCGGATTAGCTAGTTGGTGGGTAAAGGCCT
>F0OV55004IEYF7
CGTGTCTCTAAGAGTTTGATCCTGGCTCAGAACGAACGCTGGCGGCGTGGATTAGGCATGCAAGTCGAACGACACGGTCCCTTCGGGGACGTCAGTAGAGTGGCAAACGGGTGAGTAACGCGTGGGTAACCTACCCTCAAGTTGGGGATAACCCGTCGAAAGACGGGCTAATACCGGATGTGGTCAGCCGGGCAGAAGTCTGGCGGACTAAAGGTGGCCTCTGAAAATGCTATCGCTTGAGGATGGGCCCGCGTCCCATTAGCTAGTTGGTAGGGTAACGG
>F0OV55004I4LJV
CGTGTCTCTAAGAGTTTGATCCTGGCTCAGGACGAACGCTGGCGGCGTGCCTAATACATGCAAGTCGAGCGGGGCTGTCTGCGTGAGGCCTTCGGGCGGATCGCAGGGAGCCCAGCGGCGAACGGGTGCGTAACACGTGGGCAACCTGCCCCGAGGACCGGGATAACTCCGGGAAACCGGAGCTAATACCGGATAGGACGGCGGACCGCATGGTCCGCCGTGGAAAGGCGGCGCAAGCTGCCACCTCGGGATGGGCCCGCGGCCCATTAG
>F0OV55004IXC1I
CGTGTCTCTAAGAGTTTGATCCTGGCTCAGGATGAACGTTGGCGGCGTGCCTAATACATGCAAGTCGAACGCGAAGCTTGTTTTCGGACGAGCGGAGAGTGGCGCACGGGTGAGTAACACATGGCTGACCTGCCCTTCAGAGGGGGACAACCACTGGAAACGGTGGCTAATACCCCATATGCTCACGGTGATTAGAAAGTGGTGAGGAAACGTTCCGGCGCTGAAGGAGGGGGCTGTGGCCCATCAGCTAGTTGGTGTGG
>F0OV55004JEBM9
CGTGTCTCTAAGAGTTTGATCCTGGCTCAGAACGAACGCTGGCGGCGCGTTTTAAGCATGCAAGTCGAACGGCAGCCTCTGCTTGCAGAGGTGAGAGTGGCGAACGGGTGAGTAACACGTAAGTGATCTGCCCTGAGGATGGGGATAGCTCATGGAAACATGGGGTAATACCGAATAACATAACATTATTTGAAGGTGTTGTTATGAAAAGAGCTACGGCTCTGCCTTGGGATGAGCTTGCGGCCCA
>F0OV55004H8PL8
CGTGTCTCTAAGAGTTTGATCCTGGCTCAGGATGAACGCTGGCGGCGTGCCTAATACATGCAAGTCGAACGCACTAGTTTACTAGTGAGTGGCGAACGGGTGAGTAACACGTAGGTAACCTGCCCTTAAGACGAGGATAACCGTTGGAAACGATGGCTAAGACTGGATAGGAACATTGAAGGCATCTTTGATGTTTTAAAAGACCTAGCAATAGGTATGCTTAAGGAGGGGCCTGCGGCGCATTAGTTAGTTGGTGAGGTGAAGG
>F0OV55004JEANX
CGTGTCTCTAAGAGTTTGATCCTGGCTCAGATTGAACGCTGGCGGCGTGCTTAACACATGCAAGTCGAACGGTAACAGATAGAAGCTTGCTTCTATGCTGACGAGTGGCGCACGGGTGAGTAATATATAGGTAATGTGCCCCTTAGACCGGGATAGCCACCGGAAACGGTGATTAATACCCCATGAAGCGAGAAGGTCGCATGACCTACTTGTTAAAGATTTTATCGGTTCAGGATGGGCCCGCGTCTGATTAG
>F0OV55004JHYYD
CGTGTCTCTAAGAGTTTGATCCTGGCTCAGGATGAACGCTAGCGGCAGGCCTAACACATGCAAGTCGAGCGGGGTAAATTGAGTGGTTTTCCACGAGATTTACCCAGCGGCGGACGGGTGAGTAACACGTAGGCAACCTACCCGCCACACGGGGATAGCCCTGGGAAACCGGGGGTAATACCCGATACCTTTACTGGTCGCATGGCTGGTAAAGAAAGCGATTTAGCGGTGGTGGATGGGCCTGCGGCCCATCAGCTAGTTGGCGGGGTAACGGCCCACCAAGGCG
>F0OV55004ITU4C
CGTGTCTCTAAGAGTTTGATCCTGGCTCAGAGCGAACGCTGGCGGCGTGCCTAACACATGCAAGTCGAACGGACTCGGGGGGCAACTCCTGAGTTAGTGGCGGACGGGTGAGTAACACGTGGGTCATCTACCCTGATGAGGGGAATAACTCTCCGAAAGGAAAGCTAATACCGCATATACCGTGCAAACGGGAAAGGCCTTCGGGCCGCATCAGGAGGAGCCCGCGTCCGATTAGCTAGTTGGTGAGGTAATGGCTCACCAAGGCGACG
>F0OV55004ISATV
CGTGTCTCTAAGAGTTTGATCCTGGCTCAGGACGAACGCTGGCGGCGTGCCTAACACATGCAAGTCGAGCGGGGATGGGGTGGGCAGGTAACTGTTTAGCCTATCCTAGCGGCGGACGGGTGAGTAACGCGTGAGCAACCAACCTTGTACTGGGGGATAACAGCTGGAAACAGCTGCTAATACCGCATAAGACTACAGCGCCGCATGGTGCTGTAGTAAAGGGCGCCTTAAGGCGTCGGTACAAGACGGGCTCGCGTCCCA
>F0OV55004IJPO0
CGTGTCTCTAAGAGTTTGATCCTGGCTCAGATTGAACGCTGGCGGCAGGCCTAACACATGCAAGTCGAGCGGAAGGGGCTTCGGCCCCGAGAGCGGCGGACGGGTGAGGAGAGCGTGGGAATCTGCCTGTAGATGGGGGATAGCCCGGAGAAATCCGGATTAATACCGCATAATACCTGAGGGTTAAAGTGGAGGATCGCAAGACTTCACGTCTACAGATGAGCCCACGTCAGATTAGCTAGTTGGTAGGGTAATGG
>F0OV55004JIM5E
CGTGTCTCTAAGAGTTTGATCCTGGCTCAGGACGAACGCTGGCGGCGTGCCTAATACATGCAAGTCGAGCGCGTGAAACTTACCGAAGCCTTCGGGCGGACGTAAGTGGAACGAGCGGCGGACGGGTGAGTAACACGTGGGCAACCTGCCTGTAAGACCGGGATAACTTCGGGAAACCGGAGCTAATACCGGATAGGATTTCATCTCGCATGGGGTGAAATGGAAAGGTGGCTTCGGCTACCACTTACAGATGGGCCCGCGGCGCATTAGCCAGG
>F0OV55004JUJBX
CGTGTCTCTAAGAGTTTGATCCTGGCTCAGATTGAACGCTGGCGGCAGGCTTAACACATGCAAGTCGAGCGGTAACAGGGGGTGCTTGCACCCCGCTGACGAGCGGCGGACGGGTGAGTAATGCATAGGAATCTGCCCAGTAGTTGGGGATAGCCCGGGGAAACCCGGATTAATACCGAATACGCCCTACGGGGGAAAGCAGGGGATCTTCGGACCTTGCGCTATTGGATGAGCCTATGTCGGATTAGCTAGTTGGTAGGGTAACGGCCT
>F0OV55004IXGZL
CGTGTCTCTAAGAGTTTGATCCTGGCTCAGGATGAACGCTAGCGGGAGGCTTAACACATGCAAGTCGAGGGGCAGCACGAGGTAGCAATACTTTGGTGGCGACCGGCGCACGGGTGAGTAACACGTATGCAACCTACCCTGTACAGGGGGATAACCCGGAGAAATTCGGACTAATACCCCATAAAGATATACCTGGGCATCCAGGGATATTTAAAGCTTCGGTGGTACGGGATGGGCATGCGCAACATTAGCTAGTTGGGAGGGTAACGG
>F0OV55004IR5OL
CGTGTCTCTAAGAGTTTGATCCTGGCTCAGATTGAACGCTGGCGGCATGCCTAACACATGCAAGTCGAACGGTAACAGCGGAAGCTTGCTTCCGGCTGACGAGTGGCGGACGGGTGAGTAATGCATAGGAATCTGCCCAGTAGTGGGGGACAACTCGAAGAAATTCGAGCTAATACCGCATACGCCCTACGGGGAAAGGCTTCGGCCGCTATTGGATGAGCCTATGTCAGATTAGCTTGTTGGTGGGGTAAT
>F0OV55004IQN7X
CGTGTCTCTAAGAGTTTGATCCTGGCTCAGGACGAACGCTGGCGGCGTGCTTAACACATGCAAGTCGAACGGTCTACCTCGACTGAAACCTTCGGGTTGACGTTGAGATCTAGATAGTGGCGGACGGGTGAGTAACACGTGAATAATCTATCCTCAAGTCTGGGATAACCTGGCGAAAGTCGGGCTAATCCGAGGTAAGCTGAGAGTGTGGCATCACACAATCAGAAAAGGTGCTTTGGCATCGTTTGAGGAGGAG
>F0OV55004I4TG5
CGTGTCTCTAAGAGTTTGATCCTGGCTCAGGATGAACGCTAGCGGCAGGCCTAACACATGCAAGTCGAACGGTAAGGTCCCGAGTAATCGGGATACACGAGTGGCGCACGGGTGAGTAACGCGTATGCGACCTACCCTTAACCGGGGGATAGCCCGGAGAAATTCGGATTAATACCCCATAATATTGTGATACTGCATGGTATTACACTTAAAACTCTGGTGGTTAAGGATGGGCATGCGTGACATTAGCTAGTTGGTGAGGTAAGGG
>F0OV55004JFV10
CGTGTCTCTAAGAGTTTGATCCTGGCTCAGATTGAACGCTGGCGGCAGGCTTAACACATGCAAGTCGAGCGGTAACAGGGGGTGCTTGCACCCCGCTGACGAGCGGCGGACGGGTGAGTAATGCTTAGGAATCTGCCCAGTAGTGGGGGATAGCCCGGGGAAACCCGGATTAATACCGCATACGTCCTACGGGAGAAAGCAGGGGATCTTCGGACCTTGCGCTATTGGATGAGCCTAAGTCGGATTAGCTAGTTGGTGGGTAAAGGCCT
>F0OV55004IVLGS
CGTGTCTCTAAGAGTTTGATCCTGGCTCAGGACGAACGCTGGCGGCGTGCCTAATACATGCAAGTCGAACGGAGGTCGCCATGCGGATCTCTTCGGAGAGAAGCGTGGCCATACCTCAGTGGCGAACGGGTGAGTAACACGTGGGTAACCTGCCTGTAAGTCGGGGATAACTGCGGGAAACCGCAGCTAATAACCGGACGTAAGTTACGGGGAGGGTTCGGTCATGAACCTTTACCGGTTAAAGGAAGGCTACGGTTCCGGTCTTACAGATGGGCCCGGCCGGCGCA
>F0OV55004I1ON7
CGTGTCTCTAAGAGTTTGATCCTGGCTCAGAACGAACGCTGGCGGCGTGCCTAACACATGCAAGTCGAACGCGAAAGTTTTCTTCGGAAAGCGAGTAGAGTGGCGCACGGGTGAGTAACACGTGGATAACCTGCCCTAGAGTCTGGGATAACACTTCGAAAGGGGTGCTAATACCGGATAAGCCCACGCCTTCTTCGGAAGAAGTGGGAAAAGATTTATTGCTCTAGGATGGGTCCGCGGTCCATTAGCTAGTTGGTGGGGTAATGGCCTACCAAGG
>F0OV55004I5IHH
CGTGTCTCTAAGAGTTTGATCCTGGCTCAGGACGAACGCTGGCGGCAGGTCTTAGGCATGCAAGTCGAACGGATGTAGCAATACATCAGTGGCGCACGAGTGAGTAACGCGTGGGAAGCTACCCATCACTGGGGAATAACGTTTGGAAACGAACGCTAATACCGCATACGCCCGAAAGGGGAAAGATTTATCGGTGATGGATGTGCCCGCGTTGGATTAGCTTGTTGGTGGGGTAACGGCCTACCAAGGCGATGATCCATAG
>F0OV55004IRKUA
CGTGTCTCTAAGAGTTTGATCCTGGCTCAGGACGAACGCTGGCGGCGTGCTTAACACATGCAAGTCGAACGAGGCCGGGGTGCTTGCACCCCGAGTCGAGTGGCGAACGGGTGCGTAACACGTGACCAACCTGTCCTAGGGTGAGGGACAACCTGGGGAAACCCGGGCTAATACCGCATGATGTCCAGACCTCGCATGGGGACTGGATCAAAGAGGGCCTCTGCTTGCAAGCTCTCGCCAAAGGAGGGGGTCGCGGCGTATCAG
>F0OV55004I6E2T
CGTGTCTCTAAGAGTTTGATCCTGGCTCAGATTGAACGCTGGCGGCATGCCTAACACATGCAAGTCGAACGGCAACAGGCCTTCGGGCGCTGACGAGTGGCGGACGGGTGAGTAATGCATAGGAATCTGCCCAGTAGTGGGGGACAACTACCGGAAACGGTAGCTAATACCGCATACGCCCTACGGGGAAAGTGGGGGACCTTCGGGCCTCACGCTATTGGATGAGCCTATGTCAGATTAGCTAGTTGGTGGGGTAAAGGCCT
>F0OV55004JAAUT
CGTGTCTCTAAGAGTTTGATCCTGGCTCAGGACGAACGCTGGCGGCGTGCCTAATACATGCAAGTCGAGCGGACCGAAGGGAGCTTGCTCCTTTAGGTTAGCGGCGGACGGGTGAGTAACACGTGGGCAACCTGCCCTGCAGACTGGGATAACTTCGGGAAACCGGAGCTAATACCGGATAACACCGAAAACCGCATGGTTTTCGGTTGAAAGGCGACTTTTAGCTGTCACTGCAGGATGGGCCCGCGGCGCATTAGCTAGTTGGTGAGGTAACGG
>F0OV55004IIDPA
CGTGTCTCTAAGAGTTTGATCCTGGCTCAGGACGAACGCTGGCGGCGTGCCTAACACATGCAAGTCAAGGAGAAAGACTGGTTTCGGCCGGTCAAGTAAACTGGCGGACGGGTGAGTAACGCGTAGGCGACCTGCCCTTGTGTTTGGAATAACCCCGAGAAATTGGGGCTAATACCGAATGACGCATTGAGTATGCATGTACTTGATGTTAAAGGTGCTGCAAGGTACCGCACAGGGATGGGCCTGCGTTCCATTAGTTAGATGG
>F0OV55004ICYEW
CGTGTCTCTAAGAGTTTGATCCTGGCTCAGGACGAACGCTGGCGGCGTGCCTAACACATGCAAGTCGAGCGGGGGTGGCTTAAGTAGGTTTCTACGAGAGTGGCCCTAGCGGCGGACGGGTGAGTAACGCGTGAGCAACCAACCTTGTACTGGGGGATAACAGCTGGAAACAGCTGCTAATACCGCATAAGACTACGGCACCGCATGGTGCTGTAGTAAAAGGCGCCTTAAGGCGTCGGTACAAGACGGGCTCGCGGTCCCATTAG
>F0OV55004IP40T
CGTGTCTCTAAGAGTTTGATCCTGGCTCAGAATGAACGCTGGCGGCGTGCTTAACACATGCAAGTCGCACGAGAACGCTTCAGCTTGCTGAAGCTAGTAAAGTGGCGCACGGGTGAGTATCGCGTGGGTAATCTGCCCTTTGGTCGGGAATAACGTTGCGAAAGCGGCGCTAATACCCAATGATATCCTAACGACCCTGGTCGTAAGGATCAAAGGTGGCCTCTCCATGGAAGCTACCGCTGAAGG
>F0OV55004IQTCJ
CGTGTCTCTAAGAGTTTGATCCTGGCTCAGATTGAACGCTGGCGGCATGCTTAACACATGCAAGTCGAACGGTAACAGGAGAGAGCTTGCTCTCTTGCTGACGAGTGGCGGACGGGTGAGTAATACATGGGAATCTGCCCTGAGGTGGGGGATAACCTGGGGAAACTCAGGCTAATACCGCATGATCTCTTCGGAGCAAAGTGGGGGACCTTCGGGCCTCACGCCTTGGGATGAGCCCATGT
>F0OV55004H92V7
CGTGTCTCTAAGAGTTTGATCCTGGCTCAGAACGAACGCTGGCGGCGTGCCTAACACATGCAAGTCTTACGAGAAAGTCCCGTTCGCGGGATGAGTAAAGTGGCGCACGGGTGAGTAACGCGTGGATAATCTGCCCCGAAGATCGGGATAACAGTTGGAAACGACTGCTAATACCGAATATCCTGCATATTTAGCTTTATGTGGTAAAGACGGCCTCTATTTATAAGCTGTCACTTTGGGATGAGTCCGCGTCTCATTAG
>F0OV55004JB29F
CGTGTCTCTAAGAGTTTGATCCTGGCTCAGAACTAACGCTAGCGGCGTGCCTAACACATGCAAGTCGTACGAGAAAGCCCGCTTCGGCGGGTGAGTACAGTGGCGCACGGGTGAGTAACGCGTGGATAATCTGCCCTTCGGACAGGAATAACCCACCGAAAGGTGGGCTAATACCGGATAATGCTGATACGTTCCGGCTGTTCAGCCAAAGGTGGCCTCTCTATAGAAGCTATCGCCGAGGGATGAGTCCGCATACCA
>F0OV55004IRQWO
CGTGTCTCTAAGAGTTTGATCCTGGCTCAGGACGAACGCTGGCGGCGTGCCTAACACATGCAAGTCGAGCGGGGTAAATTGAGTGGTTTTCCACGAGATTTACCCAGCGGCGGACGGGTGAGTAACACGTAGGCAACCTACCCACCACACGGGGATAGCCCTGGGAAACCGGGGGTAATACCCGATACCTTTACTGGTCGCATGGCTGGTAAAGAAAGCGATTTAGCGGTGGTGGATGGGCCTGCGGCCCATCAGCTAGTTGGCGGGGTAACGGCCCACCAAGGCGACG
>F0OV55004I7GBK
CGTGTCTCTAAGAGTTTGATCCTGGCTCAGAATGAACGCTGGCGGCGTGCCTAACACATGCAAGTCGTACGAGAAAGGGGCTTCGGCCCTGAGTAGAGTGGCGCACGGGTGAGTAACGCGTGGGTAATCTACCCTTGGATTTGGGATAACTCTGCGAAAGTGGAGCTAATACCGGATAGTCTGGCTTTAAATAAGAAGTCGGTAAAGGATGCCTCTGCATATGCATTCGTCCGAGGATGAGCCCGCGTCTCATTAG
>F0OV55004JMD7P
CGTGTCTCTAAGAGTTTGATCCTGGCTCAGATTGAACGCTGGCGGCAGGCTTAACACATGCAAGTCGAGCGGTAACAGGGGGTGCTTGCACCCCGCTGACGAGCGGCGGACGGGTGAGTAATGCATAGGAATCTGCCCAGTAGTTGGGGATAGCCCGGGGAAACCCGGATTAATACCGAATACGCCCTACGGGGGAAAGCAGGGGATCTTCGGACCTTGCGCTATTGGATGAGCCTATGTCGGATTAGCTAGTTGGTGGGGTAACGGCCT
>F0OV55004JJMTS
CGTGTCTCTAAGAGTTTGATCCTGGCTCAGGATGAACGCTAGCGGCAGGCCTAACACATGCAAGTCGAGGGGTAGAGGGTGCTTGCACCCTTGAGACCGGCGCACGGGTGCGGAACGCGTATGGAACCTGCCCCTGTCAGGGGAATAGCCCAGGGAAACTTGGATTAATGCCCCATGGTATCGGGACATCGCATGATGACCTGATTAAAGATTTATCGGACAGGGATGGCCATGCGTACCATTAGCTAGTT
>F0OV55004IE795
CGTGTCTCTAAGAGTTTGATCCTGGCTCAGGATGAACGCTAGCGGGAGGCCTAACACATGCAAGTCGAACGGTATGTGGCAACACATAGAGTGGCGAACGGGTGAGTAACACGTGGAAACGTACCTTCTGCAGGGGGATAACTGACCGAAAGGACAGCTAATACCGCATAAGACCGAGAGGAGGAAGGTGCAACAGCATCGGCAGAGGAGCGGCCCGCGGACCATCAGCTAGTTGGTGGGGTAAGAGCCTACCAAGG
>F0OV55004I2PSR
CGTGTCTCTAAGAGTTTGATCCTGGCTCAGGACTAACGCTGGCGGCGTGCCTAACACATGCAAGTCTGAGGAGAATGGGATTCGCAAGATTCCCCAGTAAACTGGCGAAAGGGTGAGTAACACGTAGGCAACCTACCCTTCAGTGAGGAATAACACTGGGAAACCGGTGCTAATGCCACATGATATCCCGAGTTCGCATGGACGCGGGATCAAAGAGAGCTTCGGCAACGGAGCATCGCTGATGGATGGG
>F0OV55004IIZFT
CGTGTCTCTAAGAGTTTGATCCTGGCTCAGATTGAACGCTGGCGGCAGGCCTAACACATGCAAGTCGAGCGGAAACGATGGAGCTTGCTCCAGGCGTCGAGCGGCGGACGGGTGAGTAATGCATAGGAATCTGCCCGGTAGTGGGGGATAACCTGGGGAAACCCAGGCTAATACCGCATACGTCCTACGGGAGAAAGCAGGGGATCTTCGGACCTTGCGCTATCGGATGAGCCTATGTCGGATTAGCTTGTTGGTG
>F0OV55004J0UQX
CGTGTCTCTAAGAGTTTGATCCTGGCTCAGGATGAACGCTAGCGGTGCGCCTAACACATGCAAGTCGAGCGATATAGCGGCGAACGGGTGAGTAACACGTTGGAACCTGCCTCGAACTCAGGGATAGCCATCCGAAAGGATGATTAATACCGGATAGTCCCGAAAGGGTAAAGATTTTTCGGTTCGAGAGGGGCCTGCGGCCTATCAGCTAGTTGGTAAGGTAATGGCTTACCAAGGCTATGACGGGTAACTGGTGTGAGAGCA
>F0OV55004IRCDU
CGTGTCTCTAAGAGTTTGATCCTGGCTCAGAACGAACGCTGGCGGCGTGCTTAACACATGCAAGTCGAACGCGAAAGGGACCTTCGGGTCCTGAGTAAAGTGGCGCACGGGTGAGTAACACGTGGATAATCTACCCGGTGATCTGGGATAACATTCCGAAAGGAGTGCTAATACCGGATAAGCCCACGGGCTCTTCGGAGCTTGCGGGAAAAGGTGGGGACCTTCGGGCCTGCCGTCATTGGATGAGTCCGCGGCCCATTAGCTAGTTGGTAGGGT
>F0OV55004JD10E
CGTGTCTCTAAGAGTTTGATCCTGGCTCAGGATGAACGCTGGCGGCGTGCCTAATACATGCAAGTCGGACGGGGTATTTGAGCAATCGAATACTTAGTGGCGAACGGGTGAGTAACGCGTTGGTGACCTACCCCAAAGCGGGGGATAACAGCCTGAAAGGGTTGCTAATACCGCATATGGTCTAGAGAGATTAGAAGCTCTAGATTAAAGGAGAAATCCACTTTGGGAGGGGCCTGCGTCCCATCAGCTAGTTGGTAGGGTAAAAGCCT
>F0OV55004IFOCV
CGTGTCTCTAAGAGTTTGATCCTGGCTCAGAGCGAACGCTGGCGGCGTACTTAACACATGCAAGTCGAACGAGGATCGCTTGTGTAGCAATACATAGGCGGTTCTAGTGGCGCACGGGTGAGTAACACGTGGGCAACCTGCCCTTGAGTCCGGGATACCCTCTCGAAAGGGAGGCTAATACTGGATACGTTCCTCGGGTCGCAAGATCCGGGGAGGAAAGGTGGCGAAAGCTGCCGCTCTTGGAGGGGCTCGCGGCCTATCAG
>F0OV55004IOX8Y
CGTGTCTCTAAGAGTTTGATCCTGGCTCAGATTGAACGCTGGCGGCATGCTTAACACATGCAAGTCGAACGGTAACAGGAGAGAGCTTGCTCTCTTGCTGACGAGTGGCGGACGGGTGAGTAATACATGGGAATCTGCCCTGAGGTGGGGGATAACCGGAGGACGCAGC
>F0OV55004JUAHX
CGTGTCTCTAAGAGTTTGATCCTGGCTCAGGACGAACGCTGGCGGCGTGCCTAACACATGCAAGTCGAGCGGGGTAAATTGAGTGGTTTTCCACGAGATTTACCCAGCGGCGGACGGGTGAGTAACACGTAGGCAACCTACCCACCACACGGGGATAGCCCTGGGAAACCGGGGGTAATACCCGATACCTTTACTGGTCGCATGGCTGGTAAAGAAAGCGATTTAGCGGTGGTGGATGGGCCTGCGGCCCATCAGCTAGTTGGCGGGGTAACGGCCCACCAAGGCGACG
>F0OV55004IP78U
CGTGTCTCTAAGAGTTTGATCCTGGCTCAGGACGAACGCTGGCGGCGTGCCTAACACATGCAAGTCGAGCGGGGGTTGCTTAAGTAGGTTTCTACGAGAGTGGCCCTAGCGGCGGACGGGTGAGTAATGCGTGAGCAACCAACCTTGTACTGGGGGATAACAGCTGGAAACAGCTGCTAATACCGCATAAGACTACGGCACCGCATGGTGCTGTAGTAAAAGGCGCCTTAAGGCGTCGGTACAAGACGGGCTCGCGTCCCATTAG
>F0OV55004IIQI5
CGTGTCTCTAAGAGTTTGATCCTGGCTCAGAACAAACGCTGGCGGCGTGTCTTAAGCATGCAAGTTGAGCGGCAAGGGGAGCTTGCTCCCCCTAGAGCGGCGGACTGGTGAGTAACACGTGGATGATCTACCCATGGCATGGGGATAGCCACTAGAAATAGTGGGTAATACCGAATACGGTGCGTACTGTGAGGGTACGCAAGAAAGGTGCTACGGCACCGGCCTAGGATGAGTCTGCGTCCCATTAG
>F0OV55004ILPAT
CGTGTCTCTAAGAGTTTGATCCTGGCTCAGAATTAACGCTGGCAGAGTGCATAACACATGCAAGTCGAGCGGGGTTTGCAGCGTATCGCAAACTTAGCGGCAGACGAGTGAGTAACACGTAAGTAACCTGCCCTCGAATGGTGAATAACGCACCGAAAGGTGTGCTAATACACCGTATGATCATAGGATGGCATCATCCATTGATGAGAGGCCCGCAAGGGTCGTTCGAGGAGGGGCTTGCCGG
>F0OV55004JKWN3
CGTGTCTCTAAGAGTTTGATCCTGGCTCAGAACGAACGCTGGCGGCAGGCTTAACACATGCAAGTCGAACGATCCCTTCGGGGATAGTGGCGGACGGGTGAGTAACGCGTGGGAACGTGCCCTTAGGTACGGAACAACAGCTGGAAACGGCTGCTAATACCGTATGATGCCCTTCGGGGCCAAAGATTTATCGCCTTTGGAGCGGCCCACGCAAGATTAGGTAGTTGGTGAGGTAATGGCTCACCAAGCCTACGATCTTTAGCTGGTTTGAG
>F0OV55004ID2LC
CGTGTCTCTAAGAGTTTGATCCTGGCTCAGGACGAACGCTAGCGGCGGGCTTAATACATGCAAGTCGAACGGTAACAGTCCTTCGGGAGCTGACGAGTGGCGCACGGGTGCGTAACGCGTATGCAACCTACCTCTTACAGGTGAATACCCCAGAGAAATTTGGATTAATACACCATAGTATCAATGAATCGCATGATTTTTTGATTAAAGTTTCGGCGGTAAGAGATGGGCATGCGTGACATTAGTTAGTTGGTGAGGTAACGG
>F0OV55004IVX1J
CGTGTCTCTAAGAGTTTGATCCTGGCTCAGGATGAACGCTGGCGGCGTGCTTAACACATGCAAGTCAAGGGGAAAGGTTAATTTCGGTTGACCGAGTATACTGGCGAACGGGTGAGTAACGCGTAGGTAACCTGCCTGAGAGTTTGGGATAACACTGCAAACGTGGTGCTAATACCGGATGAGGCCTGCTATTCGCATGGGTAGTGGGTTAAAGCGGGCGCAAGCCTGTGCTCACAGATGGACCTGCGTCTCATTAG
>F0OV55004JO87T
CGTGTCTCTAAGAGTTTGATCCTGGCTCAGAATGAACGCTGGCGGTAGGCTTAACACATGCAAGTCGGACGGTAGCAGGAATATTGCTTGCAATATTTGCTGACGAGTGGCGGACGGGTGAGTAATGCCTGGGAATCTACCCTATAGTTGGGGACAACGTATGGAAACGTACGCTAATACCGAATATGCTCTAAGGAGTAAAGCGGGGGATCTTCGGACCTCGCGCTATAGGATGAGCCCAGGTGAGATTAGCTTGG
>F0OV55004H7K2U
CGTGTCTCTAAGAGTTTGATCCTGGCTCAGAACGAACGCTGGCGGCGTGCTTAACACATGCAAGTCGTACGAGAAAGTTTCCTTCGGGAGATGAGTAGAGTGGCGCACGGGTGAGTAACACGTGGATAATCTGCCCAATGGACCGGGATAACACTTCGAAAGGGGTGCTAATACCGGATAAGCCCACAGGCTCTTCGGAGCTTGCGGGAAAAGGTGGGGACCTTCGGGCCTGCCGTCATTGGATGAGTCCGCGGCCCATTAGCTAGTTGG
>F0OV55004JEPZO
CGTGTCTCTAAGAGTTTGATCCTGGCTCAGATTGAACGCTGGCGGCATGCTTAACACATGCAAGTCGAACGGCAGCGGGCCCTTCGGGGTGCCGGCGAGTGGCGGACGGGTGAGTAATGCGTGGGAATCTGCCCATGGGTGGGGGATAGCCCGGGGAAACCCGGATTAATACCGCATGAGCCCTACGGGGGAAAGCGGGGGATCTTCGGACCTCGCGCCGATGGATGAGCCCACGTCCGATTAGCTAGTTGGTGGGGTAAGGCCTACCAAGGCGACG
>F0OV55004H6D0T
CGTGTCTCTAAGAGTTTGATCCTGGCTCAGGACGAACGCTGGCGGCGTGCCTAATACATGCAAGTCGAGCGGGGCTTTCTGCGTGAGGCCTTCGGGCGGATCGCAGGGAGCCCAGCGGCGAACGGGTGCGTAACACGTGGGCAACCTGCCCCGAGGACCGGGATAACTCCGGGAAACCGGAGCTAATACCGGATAGGACGGCGGACCGCATGGTCCGCCGTGGAAAGGCGGCGCAAGCTGCCACCTCGGGATGGGCCCGCGGCCCATTAGCTTAGG
>F0OV55004IIP76
CGTGTCTCTAAGAGTTTGATCCTGGCTCAGATTGAACGCTGGCGGAATGCTTTACACATGCAAGTCGGGCGGCAGCATGGACTTCGGTCTGATGGCGAGCGGCGAACGGGTGAGTAATGCATCGGAACGTACCTAGTTGTGGGGGATAGCTCGGCGAAAGCCGGATTAATACCGCATACGTCCTACGGGAGAAAGCAGGGGATCGCAAGACCTTGCGCAATTGGAGCGGCCGATGTCTGATTAG
>F0OV55004IPXYR
CGTGTCTCTAAGAGTTTGATCCTGGCTCAGATTGAACGCTGGCGGCAGGCCTAACACATGCAAGTCGAGCGGAAACGATGGAA
>F0OV55004JSQVB
CGTGTCTCTAAGAGTTTGATCCTGGCTCAGGACGAACGCTGGCGGCGTGGATTAGGCATGCAAGTCGAAAGGGTTTAGACCCTTGGCGAACGAGTTAGTAATACGTAGGTACATCCCTCTGACTCGGTCATAACTTCGCGAAAGCGGAGATAATTACCGATAGTCTCGCAAGAGTAAAGGTTCGACGCAAGTCGGACCGGTGAGAGAGTGGCCTGCGCCCTATCAGCTAGTTGGTGAGGTAACGGCCCACCAAGGCGATGACGGGTAGGGGGCG
>F0OV55004JDZCG
CGTGTCTCTAAGAGTTTGATCCTGGCTCAGAACGAACGCTGGCGGCGTGGATTAGGCATGCAAGTCGAACGAGAACGGCCCTTTCGGGGGTCAAGTAGAGTGGCAAACGGGTGAGTAACGCGTGGGGAACCTGCCCTTCGGATGAGGACAACACTCCTAACGGAGTGCTAATACTGAATATGATCTTAATGTCGCATGGCATAGAGATGAAAGAGCGGCCTCTGCTTGCAAGCTGCTGCCGAAGGAT
>F0OV55004JL42N
CGTGTCTCTAAGAGTTTGATCCTGGCTCAGGACGAACGCTGGCGGCGTGCCTAACACATGCAAGTCGAGCGGAGATTTAAGTTTACTTAGATCTTAGCGGCGGACGGGTGAGTAACGCGTGAGTAACCTGCCTTATACAGGGGGATAGCCTTGGGAAACCGGGATTAATACCTCATGACATAGTGCGATCGCATGATGGTGCTATCAAAATGAATGTGGTATAAGATGGACTCGCGTCTGATTAGTTAGTTGGG
>F0OV55004I5E5S
CGTGTCTCTAAGAGTTTGATCCTGGCTCAGGATGAACGCTGGCGGCGTGCTTAACACATGCAAGTCGAACGATTAAAGCTCACTTCGGTGAGTGTATAGAGTGGCGAACGGGTGAGTAACACGTGGGGAACCTGCCCCTCTCTCTGGGACAACTCCGGGAAACCGGAGCTAATACCGGATATTCCGATCGGATCGCATGGTCTGATCGGGAAAGCTCCGGTGGTGAGGGATGGCCCCGCGGCCCATTAGCTTGTTGGTGAGGTAACGG
>F0OV55004JJWAO
CGTGTCTCTAAGAGTTTGATCCTGGCTCAGAGCGAACGCTGGCGGCATGCTTAACACATGCAAGTCGCGCGGCCGGCAACGGCAGCGGCGGACGGGTGAGTAACGCGTAGGAATGTATCCTGAGGTGGGGGACAACCCTGGGAAACTGGGGCTAATACCGCATATGGACTGAGGTCCAAAGCCGTGAGGCGCCTTGGGAGCAGCCTGCGTCCGATTAGGTAGTTGGTGGGGTAAAGGCCTACCAAGCCTGCGATCGGTAG
>F0OV55004IN9EB
CGTGTCTCTAAGAGTTTGATCCTGGCTCAGAACGAACGCTGGCGGCAGGCCTAACACATGCAAGTCGAGCGCTGTAGCAATACAGAGCGGCGCACGGGTGAGTAACACGTGGGAACGTGCCCAACGGTTCGGAATAACCCAGGGAAACTTGGGCTAATACCGGATACGCCCTTACGGGGAAAGATTTATCGCCGATGGAGCGGCCCGCGTCCGATTAGCTTGTTGGTGAGGTAAAAGCTCACCAAGGCAACGATCGGTAGCTGGTTTGAGAG
>F0OV55004I5MQL
CGTGTCTCTAAGAGTTTGATCCTGGCTCAGAACGAACGCTGGCGGCGCGTTTTAAGCATGCAAGTCGAGGGAGAATCCGGTGCTTGCACTGGAGGGAACCGGCGAACGGGTGAGTAACACGTAGATAATCTGCCTTTAGGTTGGGGATAGCTCATGGAAACATGGGGTAATACCGAATGTGGTTCGATGTTCAAAAGGACATTGAAAGAAAGGAGCTTAGGCTTCGCCTGAAGATGAGTCTGCGTCTGATTAGGTAGTAGGTAGGG
>F0OV55004JC0S1
CGTGTCTCTAAGAGTTTGATCCTGGCTCAGAGCGAACGTTGGCGGCGTGCTTAACACATGCAAGTCAAGGGGGAAAGTTTCTTCGGAAATGAGTACACCGGCGCACGGGTGCGTAACACGTGAGTAATCAACCCCCAGCCTGGGATAACTCGCCGAAAGGCGTGCTAATACCGGATGGCCAGTCACTTCCTGCGGGTGGTGCCTGTAAAGATGGTCATGCTGTCACTGGGGGACGAGCTCGCGTCCCATTAGCTAGTAGGTAGGG
>F0OV55004IQY6O
CGTGTCTCTAAGAGTTTGATCCTGGCTCAGGACGAACGCTGGCGGCGTGCTTAACACATGCAAGTCGAACGGAAAGGCCAGTGCTTGCACTGGTACTCGAGTGGCGAACGGGTGAGTGACACGTGGGTGATCTGCCTTGCACTCTGGGATAAGCTTGGGAAACTGGGTCTAATACCGGATATGAACTGCCTTTAGTGTGGTGGTTGGAAAGTTTTTCGGTGCAAGATGAGCTCGCGGCCTATCAGCTTGTTGGG
>F0OV55004JE2KG
CGTGTCTCTAAGAGTTTGATCCTGGCTCAGAGTTAACGCTGGCAGCGTGCATAACACATGCAAGTCGAGCGAGGGAAGCCAAAGCTTGCTTTGGCGGAACTAGCGGCAGACGGGTGAGTAACGCGTGAGAAATCTGCCCTTGAGCGGGGAATAACCTCCCGAAAGGTAGGCTAATACCCCATATTATCAGTTGATGGCATCATCAGCTGATGAAAGGTTTCGATCACTCAAGGAGGATCTCGCG
>F0OV55004IP8KQ
CGTGTCTCTAAGAGTTTGATCCTGGCTCAGGATGAACGCTGGCGGCATGCCTAATACATGCAAGTCGAACGCACTAGTTTACTAGTGAGTGGCGAACGGGTGAGTAACACGTAGATAACCAACCCTAAAGACGAGGATAACCCGGGGAAACCTGGACTAATACTGGATAGGAGCTAATTTCACAAGAGATTAGTTTTAAAGGCGCATTAAAGCGCCGCTATAGGATGGGACTGCGTCGCATTAGCTAGTTGGTGGGGTAACGGCCTACCAAGG
>F0OV55004IO3PN
CGTGTCTCTAAGAGTTTGATCCTGGCTCAGGACGAACGCTGGCGGCGTGCTTAACACATGCAAGTCGAACGGTCTACCTCGACTGAAACCTTCGGGTTGATGTTGAGATCTAGATAGTGGCGGACGGGTGAGTAACACGTGAATAATCTGTCCTCAAGTCTGGGATAACCTGGCGAAAGTCGGGCTAATCCGAGGTAAGCTGAGAGTGTGGCAT
>F0OV55004I63RY
CGTGTCTCTAAGAGTTTGATCCTGGCTCAGGACGAACGCTGGCGGCGTGCCTAATACATGCAAGTCGAGCGAGCCCTTCGGGGCTAGCGGCGGACGGGTGAGTAACACGTGGGCAACCTGCCTGTAAGACTGGGATAACTCCGGGAAACCGGGGCTAATACCGGATAATTTCTTCGGTCGCATGACAGAAGAATAAAAGGCGGCGCAAGCTGTCACTTACAGATGGGCCCGCGGCGCATTAGCTAGTTGGTGAGGTAACGGCTC
>F0OV55004I19WU
CGTGTCTCTAAGAGTTTGATCCTGGCTCAGGACGAACGCTGGCGGCAGGCTTAACACATGCAAGTCGAGCGAAGCCTTCGGGCTTAGCGGCGGACGGGTTAGTAACGCGTGGGAACGTGCCCTTCACTACGGAATAGTCCCGGGAAACTGGGTTTAATACCGTATACGCCCTTCGGGGAAGAATTTCGGTGAGGGATCGGCCCGCGTTAGATTAGATAGTTGGTGGGGTAATGGCCTACCAAGTCTACGATCTATAGCTGGTTTTAGAGGATGATCAGCAAC
>F0OV55004ITH0J
CGTGTCTCTAAGAGTTTGATCCTGGCTCAGATTGAACGCTGGCGGAATGCTTTACACATGCAAGTCGGGCGGCAGCATGGACTTCGGTCTGATGGCGAGCGGCGAACGGGTGAGTAATGCATCGGAACGTACCCAGTCGTGGGGGATAACTACGCGAAAGCGTAGCTAATACCGCATACGTCCTACGGGAGAAAGCAGGGGATCGCAAGACCTTGCGCGATTGGAGCGGCCGATGTCTGATTAG
>F0OV55004JF8GF
CGTGTCTCTAAGAGTTTGATCCTGGCTCAGAGCGAACGCTGGCGGCGTGCTTAATACATGCAAGTCGAACGTGAAGCTGTAGCAATACGGTGGAAAGTGGCGAACGGGTGAGTAACACGTAAGCAATCTACCTCTAGGATCGGGATAACCTTGCCAACGCGGGGCTAATACCGGATGTGGTCCTGTTAACGCATGTTGACGGGATTAAAGGAGTGATCCGCTTAGAGATGAGCTTGCGGCCCATTAGCTTGTTGGCGGGG
>F0OV55004IY3WT
CGTGTCTCTAAGAGTTTGATCCTGGCTCAGGACAAACGCTGGCGGCGTGCTTAACACATGCAAGTGGAGCGACGAACCGGGGCTTGCCCCGGGGCAAAGCCGCGAACGGGTGAGTAACACGTGGGTAACCCACCTCGATGACCGGGACAACCCGGGGAAACTCGGGCTAATACCGGATGTGCTCTTCTCCCTCAAGGGAGTTGAGGAAAGGTAGCTTTGGCCTCCGCATCGAGACGGGCCCGCGGCCCATTAGCTTGTTGGTGGGGTAACGGCCTACCAAGGCTTCGATGGG
>F0OV55004JL61K
CGTGTCTCTAAGAGTTTGATCCTGGCTCAGGACGAACGCTGGCGGCGTGGATTAGGCATGCAAGTCGAACGGTAGTACCCTTTCGGGGGTATGAGAGTGGCGAACGGGTGAGTAACGCGTAGGTGATCTACCTTCAAGTGGGGGACAACCCAGGGAAACTTGGGCTAATACCGCATGTGGCAGCAATGCTAAAGCCGGCCTCTGTATATGCTGGTGCTTGGAGATGAGCTTGCGTCTGATTAGCTAGTTGGTGGGGTAA
>F0OV55004H6VN5
CGTGTCTCTAAGAGTTTGATCCTGGCTCAGGACGAACGCTGGCGGCGTGCCTAACACATGCAAGTCGAGCGGGGACATTAGGAGAAGTAATTCACCTTTTGTTCTAGCGGCGGACGGGTGAGTAACGCGTGAGCAACCTGTCCTTGTCTGGGGGATAAGGAGCCGAAAGGCTCTCTAATACCGCATGAGACCACGGGATCACATGGTTCTGAGGTCAAAGGATTTCGGTCCGGACAGGGGTGGGCTCGCGTCTGATTAGCTTAGG
>F0OV55004I8378
CGTGTCTCTAAGAGTTTGATCCTGGCTCAGGATGAACGCTGGCGGCGTGCTTAACACATGCAAGTCGAACGATTAAGACCCTCTTCGGAGGGTGCATAAAGTGGCGAACGGGTGAGTAACACGTGGGGAACCTGCCCCTCTCTCTGGGACAACTCCGGGAAACCGGAGCCAATACCGGATATTCCGATCGGATCGCATGGTCTGATCGGGAAAGCTCCGGCGGTGAGGGATGGCCCCGCGGCCCATTAGCTTGTTGGTGAGGTAACGGCT
>F0OV55004JF3L1
CGTGTCTCTAAGAGTTTGATCCTGGCTCAGATTGAACGCTGGCGGCAGGCCTAACACATGCAAGTCGAGCGGCAGCACGGGGAGCTTGCTCCCTGGTGGCGAGCGGCGGACGGGTGAGTAATGCATAGGAATCTGCCCGGTAGTGGGGGATAACCTGGGGAAACCCAGGCTAATACCGCATACGTCCTACGGGAGAAAGCAGGGGACTCGGTCGT
>F0OV55004H9OJP
CGTGTCTCTAAGAGTTTGATCCTGGCTCAGAACGAACGCTGGCGGCGTGCTTAACACATGCAAGTCGTACGAGAAAGTTTCCTTCGGGAGATGAGTAGAGTGGCGCACGGGTGAGTAACACGTGGATAATCTGCCCAATGGACCGGGATAACACTTCGAAAGGGGTGCTAATACCGGATAAGCCCACAGGCTCTTCGGAGCTTGCGGGAAAAGGTGGGGACCTTCGGGCCTGCCGTCATTGGATGAGTCCGCGGCCCATTAGCTAGTTGGG
>F0OV55004I5850
CGTGTCTCTAAGAGTTTGATCCTGGCTCAGGACGGACGCTGGCGGCGTGCCTAACACATGCAAGTCAAGGAGAAAGTTTCCTTCGGGGAGCGATTAAACTGGCGGACGGGTGAGTAACGCGTAGATAATCTGCCCTAAACCGGGACATAACGTCGGGAAACCGGTGCTAATATCCCATGAGGTCCCAGTAAAACGGTATCAAAGCTTCGGCGGTTTAGGATGAGTCTGCGTCTGATTAGCTAGTTGGTGAGATAATAGCTCACCAAGGCAACG
>F0OV55004JDQ4G
CGTGTCTCTAAGAGTTTGATCCTGGCTCAGGACGAACGCTGGCGGCGTGCCTAACACGTGCAAGTCTTGGGAGAAAGAGGTAGCAATATCTTGAGTAAACCGGCGCAAGGGTGAGTAACACGTAGGCAATCTGCCCAGAGGACGGGAATAACTTCGAGAAATCGAGGCTAATGCCCGATGATTTTCCGATATAGCATTATGTTGGAATTAAATGCCGCAAGGTGCCTTTGGATGAACCTGCGTCCCATTAGGTAGTTGGTG
>F0OV55004H3P39
CGTGTCTCTAAGAGTTTGATCCTGGCTCAGGACGAACGCTGGCGGCGTGCTTAACACATGCAAGTCGAGCGGTAAGGCCCCTTCGGGGGTACACGAGCGGCGAACGGGTGAGTAACACGTGAGCAATCTGCCCATCACTTTGGGATAACTCCGGGAAACCGGTGCTAATACCGAATATGACCACTCCACGCATGTGGTGGTGGTGGAAAGTTCCGGCGGTGATGGGTGAGCTCGCGGCCTATCAGCTTGTTGGTGGGGTAATGG
>F0OV55004H2CFW
CGTGTCTCTAAGAGTTTGATCCTGGCTCAGGATTAACGCTGGCGGTGTGCCTAAGGTATGCAAGTCGAGCGGCCCGCATTGCGGGCAGCGGCAGACGGGTGAGTAATGCACAGATATCTGCCTTAAAGTCCGGCATAGCCTCACGAAAGTGGGGGTAATTCCGGATAGTCCGTAAATCTTTTAGGTTTACGGTAAGGATTTATCGCTTTAAGATGAGTCTGTGTCCTATCAGCTTGTTGGTAAGGTAAAGGCTTACCAAGGCTAAGACGGG
>F0OV55004I9C36
CGTGTCTCTAAGAGTTTGATCCTGGCTCAGGACGAACGCTGGCGGCGTGCCTAACACATGCAAGTCGAACAGAGACTTTATGACGGAATTGAAGACTTCGGTTGGATATGAAGATATAAAGTTCTAGCGGCGGACGGGTGAGTAACGCGTGAGCAACCTGTCCCTTACAGGGGGATAACACAGCGAAAGTTGTACTAATACCGCATGAGACCACAGCGAGACATCTCACAGGGGTCAAAGGAGCAATCCGGTAAGGGTGG
>F0OV55004IYH8Q
CGTGTCTCTAAGAGTTTGATCCTGGCTCAGGACGAACGCTGGCGGCGTGCTTAACACATGCAAGTCAAGGAGAGGATTCCTTTCGGGGAATTAGTAAACTGGCGCACGGGTGAGTAACATGTAAGTAACCTACCCTTAGGATTGGGATAACTTTGAGAAATTAGGGCTAATACCGAATGATACAATGAGCTCGCATGGGTTTATTGTTAAAGTTGCTTTTGTAACACCTAAGGATGGGCTTGCATCCAATTAGTTTGTTGGCGGAGTAAAAGCCC
>F0OV55004IWHHM
CGTGTCTCTAAGAGTTTGATCCTGGCTCAGAACGAACGCTGGCGGCGTGCCTAACACATGCAAGTCGAACGGGAGTAAGAAGCTTGCTTTTTACTTTAGTGGCGCACGGGTGAGTAACGCGTGGATAATCTGCCTGATGCTCTGGGATAACACTTCGAAAGGGGTGCTAATACCGGATAAGCCCACGGGGTCTTCGGATCTTGCGGGAAAAGGGGGGGACCTTCGGGCCTCCTGACATCAGATGAGTCCGCGTACCATTAGCTAGTTGGCGGGG
>F0OV55004IZWHB
CGTGTCTCTAAGAGTTTGATCCTGGCTCAGAACGAACGCTGGCGGCGTGCTTAACACATGCAAGTCGAACGAGAAAGGGACTTCGGTCCTGAGTAGAGTGGCGCACGGGTGAGTAACACGTGGATAATCTACCCAATGATTCGGAATAACACTTCGAAAGGGGTGCTAATACCGGATAAGCCCACAGGCTCTTCGGAGTTTGCGGGAGAAGGTGGGGACCTTCGGGCCTGCCGTCATTGGTAGTGAGTCCGCGGCCCGACTTAGTCTAGTTGGTCGGGGG
>F0OV55004IBLE2
CGTGTCTCTAAGAGTTTGATCCTGGCTCAGGATGAACGCTAGCGGTGCGCCTAACACATGCAAGTCGAGCGATATAGCGGCGAACGGGTGAGTAACACGTTGGAACCTGCCTCGAACTCAGGGATAGCCATCCGAAAGGATGATTAATACCGGATAGTCCCGAAAGGGTAAAGATTTTTCGGTTCGAGAGGGGCCTGCGGCCTATCAGCTAGTTGGTAAGGTAATGGCTTACCAAGGCTATGACGGGTAACTGGTGTGAGAGCA
>F0OV55004H8Y4L
CGTGTCTCTAAGAGTTTGATCCTGGCTCAGGACGAACGCTGGCGGCGTGCTTAACACATGCAAGTCTAGGGGAAAGTGGTCTTCGGATCGCAAGTATACTGGCGAACGGGTGAGTAACACGTAGGTAATCTACCTTCGAGATTGGGATAACGTCGAGAAATTGACGCTAATACCGAATGATGCCTCGGTAGTTAATATCGGGATGAAAGATGGGGATCTTCGGACCTATCGCTTGAAGATGAGCCTGCGTCTGATTAG
>F0OV55004JRR2P
CGTGTCTCTAAGAGTTTGATCCTGGCTCAGGACGAACGCTGGCGGCGTGCCTAATACATGCAAGTCGAGCGGGGCTTTCTGCGTGAGGCCTTCGGGCGGATCGCAGGGAGCCCAGCGGCGAACGGGTGCGTAACACGTGGGCAACCTGCCCCGAGGACCGGGATAACTCCGGGAAACCGGAGCTAATACCGGATAGGACGGCGGACCGCATGGTCCGCCGTGGAAAGGCGGCGCGAGCTGCCACCTCGGGATGGGCCCGCGGCCCATTAG
>F0OV55004IY1JH
CGTGTCTCTAAGAGTTTGATCCTGGCTCAGATTGAACGCTGGCGGCATGCTTTACACATGCAAGTCGAACGGCAGCATAGGTGCTTGCACCTGATGGCGAGTGGCGAACGGGTGAGTAATGTATCGGAACGTATCCGGAAGTGGGGGATAGCTCGGCGAAAGCCGGATTAATACCGCATATGCCCTGAGGGGGAAAGGGGGGATCCGCAAGGACCTCTCGCTTTCGGAGCGGCCGATATCAGATTAG
>F0OV55004ITF8Y
CGTGTCTCTAAGAGTTTGATCCTGGCTCAGGATGAACGCTAGCGGCAGGCCTAACACATGCAAGTCGAGGGGTAACAGAACAGCAATATTGCTGACGACCGGCGCACGGGTGAGTAATGCATATGCAACCTTCCTCTGACTGGGGCATAGCTTTCGGAAACGGAAATTAATACCCCATAATGTTCCGACAGGGCATCCTGATGGAATTAAAGCTCCGGCGGTCAGAGATGGGCATATGTGCCA
>F0OV55004INSV1
CGTGTCTCTAAGAGTTTGATCCTGGCTCAGGACGAACGCTGGCGGCGTGCCTAATACATGCAAGTCGAACGGAGGTCGCCACGCGGATCTCTTCGGAGAGAAGCGTGGCCATACCTCAGTGGCGAACGGGTGAGTAACACGTGGGTGACTTGCCCCTCAGACTGGGATAACGAGTGGAAACACTGGCTAATACCGGATGACCTTATGACGTCGGAGTGATAAGGAAAGGTTACGACCGCTGAGGGAGAGGCTCGCGGCCCA
>F0OV55004H72UG
CGTGTCTCTAAGAGTTTGATCCTGGCTCAGAACGAACGCTGGCGGCGTGCTTAACACATGCAAGTCGTACGAGAAAGTTTCCTTCGGGAGATGAGTAGAGTGGCGCACGGGTGAGTAACACGTGGATAATCTGCCCAATGGACCGGGATAACACTTCGAAAGGGTGCTAATACCGGATAAGCCCACAGGCTCTTCGGAGCTTGCGGGAAAAGGTGGGGACCTTCGGGCCTGCGTCATTGGATGAGTCCGCGGCCCATTAGCTAGTTGGG
>F0OV55004I7NWI
CGTGTCTCTAAGAGTTTGATCCTGGCTCAGGACGAACGCTGGCGGCGTGCCTAACACATGCAAGTCGAGCGGGGAATGCCAGATGTTTACATCGAAGCGTTCTTAGCGGCGGACGGGTGAGTAACACGTGGGTAACCTGCCTCAAAGTGGGGGATAGCCTTTCGAAAGGAAGATTAATACCGCATAAGCCTGCAGCATCGCATGGTGCAGCAGGAAAAGGAGCAATCCGCTTTGAGATGGACCCGCGGCG
>F0OV55004IW9GN
CGTGTCTCTAAGAGTTTGATCCTGGCTCAGATTGAACGCTGGCGGCAGGCCTAACACATGCAAGTCGAGCGGATGAGGGTAGCTTGCTACCTGATTCAGCGGCGGACGGGTGAGTAATGCCTAGGAATCTGCCCGATAGTGGGGGACAACGTTTCGAAAGGAACGCTAATACCGCATACGTCCTACGGGAGAAAGCAGGGGACCTTCGGGCCTTGCGCTATCGGATGAGCCTAGGTCGGATTAGCTAGTTGGTGGGGTAAAGG
>F0OV55004IMOPT
CGTGTCTCTAAGAGTTTGATCCTGGCTCAGGACTAACGTTGGCGGCATGCATCATACATGCAAGTCGAGCGATCGGCCTCTGGTAGCTTGCTATCGGAGGTACGGAGCGGCGCACGGGTGAGTAACGCGTAGGTAACCTACCCCACGGTTCGGGATAGCCGGTCGAAAGATCGATTAATACCGGATGTGACGGAGAGGCGGCATCGTCTTTTCGGGAAAGATCCTTCACGGGATCGCCGAGGGAGGGGCTTGCGTACTATTAG
>F0OV55004I5CEB
CGTGTCTCTAAGAGTTTGATCCTGGCTCAGGACGAACGCTGGCGGCGTGCTTAACACATGCAAGTCAAGGGGAAAGCATCCTTCGGGATGTGAGTATACTGGCGAACGGGTGAGTAACGCGTAGGCGACTTGCCTCTAAGTTTGGGATAACACTGCTAACGCGGTGCTAATACCGGATAAGGCATACAATCTGCATGGACAGTATGTTAAAGCGGGCTTTCGGGCTCGTGCTTAGAGATAGGCCTGCGTCCCA
>F0OV55004JE60G
CGTGTCTCTAAGAGTTTGATCCTGGCTCAGATTGAACGCTGGCGGCAGGCCTAACACATGCAAGTCGAGCGGCAGCGGGTCCTTCGGGATGCCGGCGAGCGGCGGACGGGTGAGTAATGCCTAGGAATCTGCCTGGTAGTGGGGGATAACTCGGGGAAACTCGAGCTAATACCGCATACGTCCTACGGGAGAAAGCGGGGGATCTTCGGACCTCGCGCTACCAGATGAGCCTAGGTCGGATTAGCTAGTTGGTGAGGTAAAGG
>F0OV55004JGFRU
CGTGTCTCTAAGAGTTTGATCCTGGCTCAGGATGAACGCTAGCGGGAGGCTTAACACATGCAAGTCGAGGGGCAGCAGGTCGAAATTTCGGTTTTGATGCTGGCGACCGGCGTACGGGTGAGTAACGCGTATGCAACCTACCCTGTACCGGGAAATAACCCGGAGAAATTCGGACTAATATCCCATAATAATATAAAGGGGCATCCCTTAATATTTAAAGTTCCGGCGGTACAGGATGGGCATGCGTAACATTAGCTAGTTGGAGGGGTAACGGCCCACCAAGG
>F0OV55004IBYKR
CGTGTCTCTAAGAGTTTGATCCTGGCTCAGATTGAACGCTGGCGGAATGCTTTACACATGCAAGTCGGGCGGCAGCATGGACTTCGGTCTGATGGCGAGCGGCGAACGGGTGAGTAATGCATCGGAACGTACCCAGTCGTGGGGGATAACTACGCGAAAGCGTAGCTAATACCGCATACGTCCTACGGGAGAAAGCAGGGGATCGCAAGACCTTGCGCGATTGGAGCGGCCGATGTCTGATTAG
>F0OV55004JEHH5
CGTGTCTCTAAGAGTTTGATCCTGGCTCAGGACGAACGCTGGCGGCGTGCTTAACACATGCAAGTCGAACGAGGTCCAACCTTCGGGTGAAGACCTAGTGGCGAACGGGTGAGTAACACGTGGGGAACCTGCCCTTCTCTTCGGGATAACGTCGGGAAATCGGCGCTAATACCGGATACTCCTTGCGGATCGCATGGTCTGCCCGGGAAAGCTCCGGCGGAGATGGATGGCCCCGCGGCCCATTAGCTAGTTGGTGAGGTAATGGCCCACCAAGG
>F0OV55004H5H9I
CGTGTCTCTAAGAGTTTGATCCTGGCTCAGGGTGAACGCTGGCGGCGTGCTTGACACATGCAAGTCGAACGGTATGTGGCAACACATAGAGTGGCGAACGGGTGAGTAACACGTGGGAACGTACCTTCTGCAGGGGGATAACTGACCGAAAGGACAGCTAATACCGCATAAGACCGAGAGGAGAAAGGTGCAACAGCATCGGCAGAGGAGCGGCCCGCGGACCATCAGCTAGTTGGTGGGGTAAGAGCCTACCAAGG
>F0OV55004IKE5D
CGTGTCTCTAAGAGTTTGATCCTGGCTCAGGACGAACGCTGGCGGCGTGCCTAATACATGCAAGTCGAGCGGGGCTTTCTGCGTGAGGCCTTCGGGCGGATCGCAGGGAGCCCAGCGGCGAACGGGTGCGTAACACGTGGGCAACCTGCCCCGAGGACCGGGATAACTCCGGGAAACCGGAGCTAATACCGGATAGGACGGCGGACCGCATGGTCCGCCGTGGAAAGGCGGCGCGAGCTGCCACCTCGGGATGGGCCCGCGGCCCATTAG
>F0OV55004I2IW2
CGTGTCTCTAAGAGTTTGATCCTGGCTCAGGACGAACGCTGGCGGCGTGCCTAATACATGCAAGTCGAGCGCGGGAAGCTTTTTGAAGCCTTCGGGTGGACGAAAGTGGAACGAGCGGCGAACGGGTGCGTAACACGTGGGCAACCTGCCTGTAAGACCGGGATAACTTCGGGAAACCGAAGCTAATACCGGATAGGATCCGAGACCGCATGGTTTTGGATGGAAAGATGGCTTTGGCTATTGCTTACAGATGGGCCCGCGGCGCATTAG
>F0OV55004IZF2S
CGTGTCTCTAAGAGTTTGATCCTGGCTCAGGATGAACGCTAGCGGCAGGCCTAACACATGCAAGTCGAACGGTAACATAATCAGCTTGCTGATTGATGACGAGTGGCGCACGGGTGCGTAACGCGTATGCAACCTACCTTCAACTGGGAGATAGCCCGGAGAAATTCGGATTAATATCCCATAATATATGTCTTTCGCATGTTAGACATATTAAAGTTTCGGCGGTTGAAGATGGGCATGCGT
>F0OV55004IWX2P
CGTGTCTCTAAGAGTTTGATCCTGGCTCAGATTGAACGCTAGCGGCATGCTTAACACATGCAAGTCGAACGGTAACAGGTCTTCGGATGCTGACGAGTGGCGAACGGGTGAGTAATACATCGGAACGTGCCCAGTAATGGGGGATAGCTCGGCGAAAGCCGGATTAATACCGCATACGTCCTACGGGAGAAAGCAGGGGATCTTCGGACCTTGCGCTATTGGATGAGCCTAAGTCGGATTAGCTAGTTGGTGGGTAAAGG
>F0OV55004JQ81D
CGTGTCTCTAAGAGTTTGATCCTGGCTCAGATTGAACGCTGGCGGCATGCCTAACACATGCAAGTCGAACGGTAACAGGCCTTCGGGCGCTGACGAGTGGCGGACGGGTGAGTAATGCATAGGAATCTGCCCAGTAGTGGGGGACAACTACCGGAAACGGTAGCTAATACCGCATACGACCTACGGGTGAAAGTGGGGGACCTTCGGGCCTCACGCTATTGGATGAGCCTATGTCAGATTAGCTAGTTGGTAGGGTAAACGGCCTAACCG
>F0OV55004JUH9H
CGTGTCTCTAAGAGTTTGATCCTGGCTCAGGACGAACGCTGGCGGCGTGCCTAATACATGCAAGTCGAGCGGACCGAAGGGAGCTTGCTCCTTTAGGTTAGCGGCGGACGGGTGAGTAACACGTGGGCAACCTGCCCTGCAGACTGGGATAACTTCGGGAAACCGGAGCTAATACCGGATAACACCGAAAACCGCATGGTTTTCGGTTGAAAGGCGGCTTTTAGCTGTCACTGCAGGATGGGCCCGCGGCGCATTAGCTAGTTGGTGAGGTAACGG
>F0OV55004IFFML
CGTGTCTCTAAGAGTTTGATCCTGGCTCAGGATGAACGCTAGCGACAGGCCTAACACATGCAAGTCGAACGGGATTTATCCTTCGGGTGATGAGAGCGGCGCACGGGTGCGTAACGCGTATGCAACCTTCCTTGTACAGAGGGATAGCCCATGGAAACGTGGATTAATATCTCATAGTATCACAATTTCGCATGTTATTGTGATTAAAGTTTCGGCGGTACAAGATGGGCATGCGTAAGATTAGCTTAGG
>F0OV55004ITDCP
CGTGTCTCTAAGAGTTTGATCCTGGCTCAGAACGAACGCTGGCGGCAGGCCTAACACATGCAAGTCGAGTGAGATCTTCGGATCTAGCGGCGGACGGGTGAGTAACGCGTGGGAACGTACCCTCTTCTGCGGGATAGCCACTGGAAACGGTGAGTAATACCGCATACGCCTTCGGGGAAGATTTATCGGAGGAGGATCGGCCCGCGTTGGATTAGGTAGTTGGTGGGTAATGGCCTACCAAGCCTACGATCCATAGCTGGTTTTAGAGGA
>F0OV55004IBAAV
CGTGTCTCTAAGAGTTTGATCCTGGCTCAGGACGAACGCTGGCGGCGTGCTTAACACATGCAAGTCGAGCGAGAAAGCACCTTCGGGTGTGAGTACAGCGGCGAACGGGTGAGTAACACGTGGGCAACCTGCCCCAAGGACCGGGACAACAGCTCGAAAGGGCTGCTAATACCGGATGTTGTGCGATCTGCCAAGTGGATCGCACCAAATGGTAGCTTCGGCCTCCGCCTTGGGATGGGGCCCGCGGCGCATTAG
>F0OV55004INUZT
CGTGTCTCTAAGAGTTTGATCCTGGCTCAGGATGAACGCTAGCGGCAGGCCTAACACATGCAAGTCGAGGGGTAACGATGGCTTCGGCCAGGCGACGACCGGCGCACGGGTGAGTAACGCGTTTGTAACCTACCTCTAACTGGAGAATAGCCCGAAGAAATTCGGATTAATACTCCATATGGCTATGATTTGGCATCTTTTTATAGTCAAAGCTCCGGCGGTTAGAGATGGGCATGCGTGACATTAGTTAGTTGGTGAGG
>F0OV55004IPBER
CGTGTCTCTAAGAGTTTGATCCTGGCTCAGGATGAACGCTAGCGGGAGGCTTAACACGTGCAAGTCGAGGGGCAGCAGGTCGAAATTTCGGTTTTGATGCTGGCGACCGGCGTACGGGTGAGTAACGCGTATGCAACCTACCCTGTACCGGGAAATAACCCGGAGAAATTCGGACTAATATCCCATAATAATATAAAGGGGCATCCCTTAATATTTAAAGTTCCGGCGGTACAGGATGGGCATGCGTAACATTAGTTTGTTGGTGAGGTAACGGCTCACCAAG
>F0OV55004JM27I
CGTGTCTCTAAGAGTTTGATCCTGGCTCAGGATAAACGCTAGCGGCGCGCCTAATGCATGCAAGTCGAGCGATGAGATCCTTCGGGGTCATCAGCGGCAAACGGGTGAGTAACACATAGGTAACCTACCTCCAAGCCGGGGATAACGGTCGGAAACGGTCGCTAATACCCGATGCGTACGGCTAACAGGAGACTATAGTCGTAGAAAGTTACGGCGCTTGGAGAGGGGCCTGTGGCCCATCAGCTAGTTGGTAGGGTAACGGCTTACCAAGG
>F0OV55004IH8GO
CGTGTCTCTAAGAGTTTGATCCTGGCTCAGGATGAACGTTGGCGGCGTGCCTAATACATGCAAGTCGAACGCGAAGCCTTGAATTCGTTCGAGGCGGAGAGTGGCGCACGGGTGAGTAACACATGGCTGACCTGCCCTTCAGAGGGGGACAACCACTAGAAATGGTGGGCTAATACTCCATAGGCTCACGGAGTTCAGAAGACTGTGAGGAAAGCTGCGGCGCTGAAGGAGGGGGCTGTGGCCCATCAG
>F0OV55004IX3HW
CGTGTCTCTAAGAGTTTGATCCTGGCTCAGGACGAACGCTGGCGGCGTGCCTAACACATGCAAGTCTACTCAGCAATGGGTGGCGAACGGGTGAGTAACGCGTAGACAATCTGCCCTTTAATCACGGATAACCTAGTGAAAACTGGACTAACACGGGATGTGGTCGCGATATGGCATCATATGCGATCAAAGACGTAGTCGTTAAAGGAGGAGTCTGCGTAACATTAGCTAGTTGGTAAGGTAACGGCTTACCAAGGCG
>F0OV55004IZ3CC
CGTGTCTCTAAGAGTTTGATCCTGGCTCAGGACGAACGCTGGCGGCGTGCCTAACACATGCAAGTCGAGCGGGGTGAATTGAGTGGTTTTCCACGAGATTTACCCAGCGGCGGACGGGTGAGTAACACGTAGGCAACCTACCCACCACACGGGGATAGCCCTGGGAAACCGGGGGTAATACCCGATACCTTTACTGGTCGCATGGCTGGTAAAGAAAGCGATTTAGCGGTGGTGGATGGGCCTGCGGCCCATCAGCTAGTTGGCGGGGTAACGGCCCACCAAGGCG
>F0OV55004IHB0T
CGTGTCTCTAAGAGTTTGATCCTGGCTCAGAACGAACGCTGGCGGCGTGCTTAACACATGCAAGCCGAACGCGAAAGGGGCTTCGGCCCTGAGTAAAGTGGCGCACGGGTGAGTAACACGTGGATAATCTGCCTGATGATCTGGGATAACATTTCGAAAGGAGTGCTAATACCGGATAAGCCCACAGCAACCTCGGTTGCAGCGGGAAAAGGGGGCCTCTTCCTGAAAGCTTCTGTCATCAGATGAGTCCGCGGT
>F0OV55004H46PB
CGTGTCTCTAAGAGTTTGATCCTGGCTCAGATTGAACGCTGGCGGAATGCTTTACACATGCAAGTCGGGCGGCAGCATGGACTTCGGTCTGATGGCGAGCGGCGAACGGGTGAGTAATGCATCGGAACGTACCCAGTCGTGGGGGATAACTACGCGAAAGCGTAGCTAATACCGCATACGTCCTACGGGAGAAAGCAGGGGATCGCAAGACCTTGCGCGATTGGAGCGGCCGATGTCTGATTAGCTTAGG
>F0OV55004JPLRC
CGTGTCTCTAAGAGTTTGATCCTGGCTCAGGATGAACGCTGGCGGCGTGCTTAACACATGCAAGTCGAACGATTAAAGCTCACTTCGGTGAGTGTATAGAGTGGCGAACGGGTGAGTAACACGTGGGCAACCTGCCCCTCACACTGGGATAACCACTGGAAACGATGGCTAATACCGGATACTCCGACGAGATCACATGGTCTTGTCGGGAAAGCTCCGGCGGTGAGGGATGGGCCCGCGGCCCATTAGCTTGTTGGTG
>F0OV55004H9HBB
CGTGTCTCTAAGAGTTTGATCCTGGCTCAGAGCGAACGCTGGCGGCGTGCCTAACACATGCAAGTCGAACGGACTCGGGGGGCAACTCCTGAGTTAGTGGCGGACGGGTGAGTAACACGTGGGTCATCTCCCCCCGAGTGAGGAATAAGCCTGCGAAAGCGGGTCTAATACCGCATAACACTCCGGGACACAAGTCTTCGGAGTCAAAGCCGCAAGGCGCTTGGGGATGAGCCTGCGTCCTATTAGCTAGTTGGTAGGGTAATGG
>F0OV55004I9M6Z
CGTGTCTCTAAGAGTTTGATCCTGGCTCAGATTGAACGCTGGCGGCAGGCCTAACACATGCAAGTCGAGCGGCAGCACGGGAAGCTTGCTTCCTGGTGGCGAGCGGCGGACGGGTGAGTAATGCATAGGAATCTGCCCGGTAGTGGGGGATAACCTGGGGAAACCCAGGCTAATACCGCATACGCCCTACGGGGGAAAGCAGGGGCTCTTCGGACCTTGCGCTATCGGATGAGCCTATGTCGGATTAGCTGGTTGGTG
>F0OV55004IB279
CGTGTCTCTAAGAGTTTGATCCTGGCTCAGGATGAACGCTAGCGGGAGGCCTAACACATGCAAGCCGAGCGGTATTGTTTCTTCGGAAATGAGAGAGCGGCGTACGGGTGCGTAACACGTGTGCAACCTGCCTTTATCTGGGGGATAGCCTTTCGAAGGAAGATTAATACTCCATAATATATTGAACGGCATCGTTTAATATTGAAAGCTTCCGGCGGATAGAGATGGGCACGCGCAAGATTAGCTAGTTGGTGAGGG
>F0OV55004I3JW0
CGTGTCTCTAAGAGTTTGATCCTGGCTCAGGATGAACGCTAGCGACAGGCCTAACACATGCAAGTCGAGGGGTAACATGAGAGCTTGCTCTTGATGACGACCGGCGCACGGGTGAGTAACGCGTATGCAACCTTCCTTTAACAGGAGAATAGCCCCCGGAAACGGGGATTAATGCTCCATAGCAATTATTTGCCACCTGACAGATAATTTAAAGTTCCGACGGTTAAAGATGGGCATGCGTGACATTAGCCAGTTGGG
>F0OV55004I2T1Y
CGTGTCTCTAAGAGTTTGATCCTGGCTCAGGATGAACGTTGGCGGTGCGCTTTATGCATGCAAGTCGTACGGAACCATGGTTTTCGGATTATGGTTTAGTGGCGGACGGCTGAGTAACACGTAGGTAACCTACCCACGAGCGGGGATAACTTACCGAAAGGTATGCTAATACCGCATGGTATGAATTTGCCAAAGCAGATTCATTAAAGCCGCAAGGCACTTGTGGACGGGCCTGCGGCCGATTAGCTTGTTGGCGGGGTAATCGGCCCAACCG
>F0OV55004IWIB5
CGTGTCTCTAAGAGTTTGATCCTGGCTCAGAACGAACGCTGGCGGCAGGCCTAACACATGCAAGTCGAGCGAGATCTTCGGATCTAGCGGCGGACGGGTGAGTAACGCGTGGGGATGTGCCCTTTGCTACGGAATAGTCCCGGGAAACTGGGTTTAATACCGTATGAGCCCTTCGGGGGAAAGATTTATCGGCAAAGGATCAACCCGCGTTGGATTAGGTAGTTGGTGGGGTAATGGCCTACCAAGACGATGATGGATAG
>F0OV55004ILETC
CGTGTCTCTAAGAGTTTGATCCTGGCTCAGGACTAACGCTGGCGGCATGCGTCATACATGCAAGTCGTACGGGGTGTTACTGGGTAACTGGTGGCATCTAGTGGCGAACGGGTGAGTAACACGTAGGTGATCTACCCTCGAGACTGGGATAACAATCCGAAAGGGGTGCTAATACCAGATAAGCCCACAGCATCTACGGATGCAGCGGGAAAAGGGGGCCTCTTCATGAAAGCTTCCGTCATCAGGTGAGTCCGCGG
>F0OV55004IVMJE
CGTGTCTCTAAGAGTTTGATCCTGGCTCAGGATAAACGCTGGCGGCATGCCTAATACATGCAAGTCGAACGGATCAGCTTAGGCTGGTTAGTGGCGAACGGGTGAGTAACACGTAAGTAACCCAACCTTCAGACGAGGATAACTGCTGGAAACGGTAGCTAATACTGGATAGGATTATCGATAGGATGATTGATAATTTAAAGGCGCTTTCGGGCGGTACTGGAGGAGGGGCTTGCGGCGCATTAGATAGTTGGTGAGGTAACCGG
>F0OV55004JRAEP
CGTGTCTCTAAGAGTTTGATCCTGGCTCAGGACGAACGCTGGCGGCGTGCCTAATACATGCAAGTCGAGCGGACCGAAGGGAGCTTGCTCCTTTAGGTTAGCGGTGGACGGGTGAGTAACACGTGGGCAACCTGCCCTGCAGACTGGGATAACTTCGGGAAACCGGAGCTAATACCGGATAACACCGAAAACCGCATGGTTTTCGGTTGAAAGGCGGCTTTTAGCTGTCACTGCAGGATGGGCCCGCGGCGCATTAGCTAGTTGGTGAGGTAACGG
>F0OV55004I279Q
CGTGTCTCTAAGAGTTTGATCCTGGCTCAGGATAAACGCTGGCGGCGTGCATGAGACATGCAAGTCGAACGAGGTACCGGGCTTGCTCGGTGCCTAGTGGCGGACGGCTGAGTAACGCGTAGGTGACCTACCCCGAAGTGGGGAATAACTGCCCGAAAGGGTGGCTAATACCGCATGTGGTCGCACGTTCGGTCGTGCGAGTAAAGCCGCAAGGCGCTTCGGGAGGGGCCTGCGTCCGATTAGCTCGTTGGTGGGGTAATGGCTTACCAAGG
>F0OV55004IRGX2
CGTGTCTCTAAGAGTTTGATCCTGGCTCAGGACGAACGCTGGCGGCGTGCTTAACACATGCAAGTCGAGCGGGGTCCAACCAGTGGCAACACTGGGGAAGACCTAGCGGCGAACGGGTGAGTAACACGTGAGGAACCTGCCCCGAAGTCTGGGATAACCCGAGGAAACTCGAGCTAATACCGGATATCTCTTTCCGACCGCATGATCGGATGAAGAAAGAATTTCGCTTCGGGAGGGCCTCGCGGCCTATCAGCTTGTTGGTGGGGTAACGG
>F0OV55004IFTOV
CGTGTCTCTAAGAGTTTGATCCTGGCTCAGGATGAACGCTGGCGGCGTGCTTAACACATGCAAGTCGAACGAGAAGTAAAGGAACGGACACTTCGGTGGAAGGGACTTTACGGAAAGTGGCAGACGGGTGAGTAACGCGTGGGCAACCTGCCCTGAACAGGGGGATAGCCACCGGAAACGGTGATTAATACCCCATGAAGCGAGAAGGTCGCATGACCTACTTGTTAAAGATTTTATCGGTTCAGGATGGGCCCGCGTCTGATTAGGCTAGTTGGTAGGG
>F0OV55004IS1DG
CGTGTCTCTAAGAGTTTGATCCTGGCTCAGGATGAACGCTGGCGGCGTGCCTAATACATGCAAGTCGAACGCACTAGTTTACTAGTGAGTGGCGAACGGGTGAGTAACACGTAGGTAATCTGCCCTTAAGACGAGGATAACCGTTGGAAACGATGGCTAAGACTGGATAGGAATATTTAAGGCATCTTAGATATTTTAAAAGACACTTGTGTATGCTTAAGGAGGAACCTGCGGCGCATTAGTTAGTTGGTGAGGTAACGGCTC
>F0OV55004IE6BS
CGTGTCTCTAAGAGTTTGATCCTGGCTCAGATTGAACGCTGGCGGCATGCTTAACACATGCAAGTCGAACGGAAACGATGGTAGCTTGCTACCAGGCGTCGAGTGGCGGACGGGTGAGTAATGCATGGGAATCTGCCTATCAGTGGGGGATAACTTGGGGAAACTCAAGCTAATACCGCATATTCTCTGAGGAGGAAAGGCTTCGGCCGCTGATAGATGAGCCCATGTCGGATTAGCTAGTTGG
>F0OV55004JC63D
CGTGTCTCTAAGAGTTTGATCCTGGCTCAGGATGAACGTTGGCGGCGTGCCTAATACATGCAAGTCGAACGCGAAGCTTGTTTTCGGACGAGCGGAGAGTGGCGCACGGGTGAGTAACACATGGCTGACCTGCCCTTCAGAGGGGGACAACCACTGGAAACGGTGGCTAATACCCCATATGCTCACGGTGATTAGAAAGCGGTGAGGAAACGTTCCGGCGCTGAAGGAGGGGGCTGTGGCCCATCAGCTAGTTGGTGTGG
>F0OV55004JVA5X
CGTGTCTCTAAGAGTTTGATCCTGGCTCAGATTGAACGCTAGCGGCATGCTTAACACATGCAAGTCGAACGGTAACAGGCCTAGCTTGCTAGGCGCTGACGAGTGGCGGACGGGTGAGTAATGCATGAGAATCTGCCCAGTAGCGGGGGACAACTTGTGGAAACGCAAGCTAATACCGCATACGCCTACGGGGAAAGGCTTCGGCCACTATTGGATGAGCTCATGTCGGATTAGCTAGTTGGT
>F0OV55004ICLLO
CGTGTCTCTAAGAGTTTGATCCTGGCTCAGATTGAACGCTGGCGGCAGGCTTAACACATGCAAGTCGAGCGGTAACAGGGGGTGCTTGCACCCCGCTGACGAGCGGCGGACGGGTGAGTAATGCTTAGGAATCTGCCCAGTAGTGGGGGATAGCCCGGGGAAACCCGGATTAATACCGCATACGTCCTACGGGAGAAAGCAGGGGATCTTCGGACCTTGCGCTATTGGATGAGCCTAAGTCGGATTAGCTAGTTGGTGGGGTAAAGGCCT
>F0OV55004IY36N
CGTGTCTCTAAGAGTTTGATCCTGGCTCAGATTGAACGCTGGCGGCATGCTTAACACATGCAAGTCGAACGGTAACAGGAGAGAGCTTGCTCTCTTGCTGACGAGTGGCGGACGGGTGAGTAATACATGGGAATCTGCCCTGAGGTGGGGGATAACCTGGGGAAACTCAGGCTAATACCGCATGATCCCTTCGGAGCAAAGTGGGGGACCTTCGGGCCTCACGCCTTGGGATGAGCCCATGTCTGATTAG
>F0OV55004H4T5V
CGTGTCTCTAAGAGTTTGATCCTGGCTCAGAACGAACGCTGGCGGCGCGTTTTAAGCATGCAAGTCGAACGATAACCGGTTTTCGGACCGGGGAAAGTGGCGCACGGGTGAGTAACACGTAGATAATCTGCCTCTGTGTTGGGGATAGCCCATGGAAACATGGGGTAATACCGAATGAGGTCCTGAAGCTAGCAAGGCGACGGGAAGAAAGGTGCTTAAGGCACCGCACGGAGATGAGTCTGCGGCTCATTAGCTAGTTGGCGGGGTAAG
>F0OV55004JDZRH
CGTGTCTCTAAGAGTTTGATCCTGGCTCAGGATGAACGCTGGCGGCGTGCCTAACACATGCAAGTCGAGCGGGGATTTCCGAGTAGTAATACGAGGGGATTTTAGCGGCGGACGGGTGAGTAACACGTGAGCAATCTGCCTTCTGCTGGGGAATAACATTGTGAAAACAGTGCTAATACCGCATAACGTACCTTGGGGGCATCTCCGGGGTACCAAAGGAGAAATCCGGCAGGAGATGAGCTCGCGTCCGATTAGGTAGTTGGTG
>F0OV55004IHVZ3
CGTGTCTCTAAGAGTTTGATCCTGGCTCAGGACGAACGCTGGCGGCGTGCCTAACACATGCAAGTCAAGGAGAAAGACTGGTTTCGGCCGGTCAAGTAAACTGGCGGACGGGTGAGTAACGCGTAGGCGACCTGCCCTTGTGTTTGGAATAACCCCGAGAAATTGGGGCTAATACCGAATGACGCATTGAGTATGCATGTACTTGATGTTAAAGGTGCTGCAAGGTACCGCACAGGGATGGGCCTGCGTTCCATTAGTTAGATGGG
>F0OV55004JY5PD
CGTGTCTCTAAGAGTTTGATCCTGGCTCAGGACGAACGCTGGCGGCGTGCCTAACACATGCAAGTCGAGCGGGGTAAATTGAGTGGTTTTCCACGAGATCTACCCAGCGGCGGACGGGTGAGTAACACGTAGGCAACCTACCCACCACACGGGGATAGCCCTGGGAAACCGGGGGTAATACCCGATACCTTTACTGGTCGCATGGCTGGTAAAGAAAGCGATTTAGCGGTGGTGGATGGGCCTGCGGCCCATCAGCTAGTTGGCGGGGTAACGGCCCACCAAGGCG
>F0OV55004IV2F8
CGTGTCTCTAAGAGTTTGATCCTGGCTCAGAATCAACGCTGGCGGCGTGCCTAACACATGCAAGTCGAACGAGAAAGTGGGGCTTGCTCCACGAGTAAAGTGGCAAACGGGTGAGTAACACGTGAACAACCTACCCTCGAGTGGGGAATAACACCGCGAAAGCGGTGCTAATACCGCATAACATCCCGGGGTCGCATGGTCCTGGGATCAAAAGCGCAAGTTGCTTGAGGAGGGGTTCACGGCTGATTAGCTAGTTGGTGAGGTAACCGG
>F0OV55004IY95V
CGTGTCTCTAAGAGTTTGATCCTGGCTCAGGACGAACGCTGGCGGCGTGCCTAACACATGCAAGTCGAGCGGGGTAAATTGAGTGGTTTTCCACGAGATTTACCCAGCGGCGGACGGGTGAGTAACACGTAGGCAACCTACCCACCACACGGGGATAGCCCTGGGAAACCGGGGGTAATACCCGATACCTTTACCGGTCGCATGGCTGGTAAAGAAAGCGATTTAGCGGTGGTGGATGGGCCTGCGGCCCATCAGCTAGTTGGTGGGGTAACGGCCTACCAAGGCTACGACG
>F0OV55004H8ASN
CGTGTCTCTAAGAGTTTGATCCTGGCTCAGGACGAACGCTGGCGGCGTGCTTAACACATGCAAGTCGAACGGAAAGGCCCTGCTTTTGTGGGGTGCTCGAGTGGCGAACGGGTGAGTAACACGTGAGTAACCTGCCCTTGACTTTGGGATAACTTCAGGAAACTGGGGCTAATACCGGATAGGAGCTCCTGCTGCATGGTGGGGGTTGGAAAGTTTCGGCGGTTGGGGATGGACTCGCGGCTTATCAGCTTGTTGGTGGGGTAGTGGCTTACCAAGG
>F0OV55004IHUCP
CGTGTCTCTAAGAGTTTGATCCTGGCTCAGGACGAACGCTGGCGGCGTGCTTAACACATGCAAGTCAGGGGGTGGGGCAACCCATCACCGGCGAACGGGTGCGTAACACGTGAGCGACCTGCCTTCGAGTGGGGGATAGCCGGCCCAACGGCCGGGTAATACCGCATACGTCGCCTGGGGGGCATCCCTCGGGCGAGAAACCACTTGGGCTCGGAGAGGGGCTCGCGGCCTATCAGCTAGTTGGCGAGGTAACGGCTCACCAAGGCGATGACGGG
>F0OV55004IL1WQ
CGTGTCTCTAAGAGTTTGATCCTGGCTCAGGATGAACGCTAGCGGCAGGCCTAATACATGCAAGTCGAACGGTAAGGACCCGCTTGCGGGTCACACGAGTGGCGTACGGGTGCGTAACGCGTATGCAACCTACCTTCAACTGGAGCATAGCCCCGAGAAATCGGGATTAATACTCCATAACATCCAGCTTTCGCATGTTAGCTGGATTAAAGTCCCGACGGTTGAAGATGGGCATGCGTGACATTAGTTAGTTGGTG
>F0OV55004I1KJI
CGTGTCTCTAAGAGTTTGATCCTGGCTCAGGATGAACGCTGGCGGCGTGCCTAACACATGCAAGTCGAACGGGAACCCTTGGATTCGTCTGGGGGGGAGAGTGGCAAACGGGTGAGTAATACGTAGGTGACCTGCCCCAAAGAGGGGAATAACTGCTGGAAACGGTGGCTAATACCCCATGTGCTCGGTGGTTCGTTCTACCGAGTAAAGTTCCGGCGCTTTGGGAGGGGCCTGCGGCCCATCAGGTAGTTAGTAGGGTAACGGCTTACCAAGCCGATGACGGGTAGGGGGCG
>F0OV55004I75RG
CGTGTCTCTAAGAGTTTGATCCTGGCTCAGGACGAGCGCTGGCGGCGTGCTTAACACATGCAAGTCTAGGGGAAAGTGGTCTTCGGATCGCAAGTATACTGGCGAACGGGTGAGTAACACGTAGGTAATCTACCTTCGAGATTGGGATAACGTCGAGAAATTGACGCTAATACCGAATGATGCCCCGGTAGTTAATATCGGGATGAAAGATGGGGATCTTCGGACCTATCGCTTGAAGATGAGCCTGCGTCTGATTAG
>F0OV55004H3OJD
CGTGTCTCTAAGAGTTTGATCCTGGCTCAGGACGAACGCTGGCGGCGTGCCTAATACATGCAAGTCGAACGGAGGTCGCCATGCGGATCTCTTCGGAGAGAAGCGTGGCCATACCTCAGTGGCGAACGGGTGAGTAACACGTGGGTAACCTGCCTGTAAGTCGGGGATAACTGCGGGAAACCACAGCTAATACCGGATAAGTCGGGAGGTTCGCATGAACCTTTCGGTAAAGGAGCTACGGTTCCGCTTACAGATGGGCCCGCGGCGCA
>F0OV55004JY5EY
CGTGTCTCTAAGAGTTTGATCCTGGCTCAGAGCGAACGTTGGCGGCGTGCTTAACACATGCAAGTCAAGGGGGAAAGTTTCTTCGGAAATGAGTACACCGGCGCACGGGTGCGTAACACGTGAGTAATCAACCCCCCAGCCTGGGATAACTCGCCGAAAGGCGTGCTAATACCGGATGGCCAGTCACTTCCTGCGGGTGGTGCCTGTAAAGATGGTCATGCTGTCACTGGGGGACGAGCTCGCGTCCCATTAGCTAGTAGGTAGGG
>F0OV55004I22OQ
CGTGTCTCTAAGAGTTTGATCCTGGCTCAGGATGAACGCTGGCGGCATGCCTAATACATGCAAGTCGAACGAATTGACCTTCGGGTCAGTTAGTGGCGAACGGGTGAGTAACACGTAGATAACCAACCCTAAAGACGAGGATAACCCGGGGAAACCTGGACTAATACTGGATAGGAGCTATTTTCAAAAGAGGATAGTTTTAAAGATGACTTAAAGCATCGCTATAGGCTGGGACTGCGTCGCATTAGCTAGTTGGTGGAGTAACGGCCC
>F0OV55004JA2WA
CGTGTCTCTAAGAGTTTGATCCTGGCTCAGAACGAACGCTGGCGGCAGGCCTAACACATGCAAGTCGAGCGGATGAGGGTAGCTTGCTACCTGATTCAGCGGCGGACGGGTGAGTAATGCCTAGGAATCTGCCCGATAGTGGGGGGCAACGTTTCGAAAGGAACGCTAATACCGCATACGTCCTACGGGAGAAAGCAGGGGACCTTCGGGCCTTGCGCTATCGGATGAGCCTAGGTCGGATTAGCTAGTTGGTGGGGTAAAGGCT
>F0OV55004III2J
CGTGTCTCTAAGAGTTTGATCCTGGCTCAGGACGAACGCTGGCGGCGTGCCTAATACATGCAAGTCGAGCGGGGCTTTCTGCGTGAGGCCTTCGGGCGGATCGCAGGGAGCCCAGCGGCGAACGGGTGCGTAACGCGTGGGCAACCTGCCCCGAGGACCGGGATAACTCCGGGAAACCGGAGCTAATACCGGATAGGACGGCGGACCGCATGGTCCGCCGTGGAAAGGCGGCGCGAGCTGCCACCTCGGGATGGGCCCGCGGCCCATTAGCTAGG
>F0OV55004JS6LW
CGTGTCTCTAAGAGTTTGATCCTGGCTCAGGATGAACGCTGGCGGCGTGCCTAACACATGCAAGTCGAGCGGTAACAGGCTTTCACTATTTGCTGACACCTAATTTTTGGGTTGAGCAAATTGTGAAAGTGCTGACGAGCGGCGGACGGGTGAGTAACGCGTAGGAATCTACCCCAAACTGAGGGATAACCAGCCGAAAGGTTGGCTAATACCGCATATGGTCTTCGGATTAAAACCTTCGGGTGGTTTGGGAAGAGCCTGCGTCCGATTAG
>F0OV55004I8JEL
CGTGTCTCTAAGAGTTTGATCCTGGCTCAGGATGAACGCTAGCGGCAGGCCTAACACATGCAAGTCGAGGGGTAACAGGTAGAAAGCTTGCTTTCTATGCTGACGACCGGCGCACGGGTGAGTAACGCGTATGCAACCTACCTTTAACAGGAGAATAGCCCCGAGAAATCGGGATTAATGCTCCATACAATGTTTAGATCGCATGGTTTGAACATTAAAGCTCCGGCGGTTAAAGATGGGCATGCGTGACATTAG
>F0OV55004H71AF
CGTGTCTCTAAGAGTTTGATCCTGGCTCAGGACGAACGCTGGCGGCGTGCCTAACACATGCAAGTCGAGCGAGACCTTCGGGTCTAGCGGCGGACGGGTGAGTAACGCGTGGGAACGTGCCCTTCTCTACGGAATAGCCTCGGGAAACTGAGAGTAATACCGTATACGCCCTTCGGGAAGATTTATCGGAGAGGGATCGGCCCGCGTTGGATTAGGTAGTTGGTGGGGTAATGGCCTACCAAGCCGACGATCCATAGCTGGTTTGAGAGG
>F0OV55004JFWSR
CGTGTCTCTAAGAGTTTGATCCTGGCTCAGAGTGAACGCTGGCGGCGTGCTTAACACATGCAAGTCGAACGAGAACGGGACATAGCTTGCTATGTTTGTCAGCTAAGTGGCGGACGGGTGAGTAATGTATAGCTAATGTACCCCTTGGAGGGGGATAACAGTTGGAAACGACTGCTAATACCCCATACTCCTTTTATGTTAATCATAGAAGGGAAATGTTTTTTCGCCAAGGGATCGGGCTATATGGTATCAGTTAGTTGGTGAGG
>F0OV55004JUDFX
CGTGTCTCTAAGAGTTTGATCCTGGCTCAGAACGAACGCTGGCGGCATGCCTAACACATGCAAGTCGAGCGCCGTAGCAATACGGAGCGGCGCACGGGTGAGTAACGCGTGGGAACCTGCCCAGAGGTTCGGGACAACCGCGGGAAACTGCGGCTGATACCGGATGATACCTGAGGGTCAAAGATTTATCGCCTTTGGAGGGGCCCGCGTCAGATTAGGTAGTTGGTGGGGTAACGGCTCACCAAGCCTGTGAT
>F0OV55004JCYZW
CGTGTCTCTAAGAGTTTGATCCTGGCTCAGGACGAACGCTGGCGGCGTGCCTAACACATGCAAGTCGAGCGGGGTAAATTGAGTGGTTTTCCACGAGATTTACCCAGCGGCGGACGGGTGAGTAACACGTAGGCAACCTACCCACCACACGGGGATAGCCCTGGGAAACCGGGGGTAATACCCGATACCTTTACTGGTCGCATGGCTGGTAAAGAAAGCGATTTAGCGGTGGTGGATGGGCCTGCGGCCCATCAGCTAGTTGGCGGGGTAACGGCCCACCAAGGCGACG
>F0OV55004I15Z0
CGTGTCTCTAAGAGTTTGATCCTGGCTCAGGACGAACGCTGGCGGCGTGCTTAACACATGCAAGTCTAGGGGAAAGTGGTCTTCGGATCGCAAGTATACTGGCGAACGGGTGAGTAACACGTAGGTAATCTACCTTCGAGATTGGGATAACGTCGAGAAATTGACGCTAATACCGAATGATGCCTCGGTAGTTAATATCGGGATGAAAGATGGGGATCTTCGGACCTATCGCTTGAAGATGAGCCTGCGTCTGATTAG
>F0OV55004JIEUF
CGTGTCTCTAAGAGTTTGATCCTGGCTCAGGACGAACGCTGGCGGCGTGCCTAATACATGCAAGTCGAGCGGAGCGGAGGAAGCTTGCTTCCAAAGCTCAGCGGCGGACGGGTGAGCAACACGTGGGTAACCTGCCTGACAGACTGGGATAACGCTTGGAAACGAGTGCTAATACCAGATAGGCTGCTTGGTCGCATGACCGAGCAGGGAAAGAAGCTATCGCTTCACTGTCAGATGGACCCG
>F0OV55004JEUF2
CGTGTCTCTAAGAGTTTGATCCTGGCTCAGGACGAACGCTGGCGGCGTGCCTAATACATGCAAGTCGAGCGGACCGAAGGGAGCTTGCTCCTTTAGGTTAGCGGCGGACGGGTGAGTAACACGTGGGCAACCTGCCCTGCAGACTGAGATAACTTCGGGAAACCGGAGCTAATACCGGATAACACCGAAAACCGCATGGTTTTCGGTTGAAAGGCGGCTTTTAGCTGTCAATGCAGGATGGGCCCGCGGCGCATTAGCTAGTTGGTGAGG
>F0OV55004JVQ7K
CGTGTCTCTAAGAGTTTGATCCTGGCTCAGATTGAACGCTGGCGGCATGCTTAACACATGCAAGTCGAACGGAAACGATGGTAGCTTGCTACCAGGCGTCGAGTGGCGGACGGGTGAGTAATGCATGGGAATCTGCCTATCAGTGGGGGATAACTTGGGGAAACTCAAGCTAATACCGCATATTCTCTGAGGAGGAAAGGCTTCGGCCGCTGGTAGATGAGCCCATGTCGGATTAGCTAGTTGGTAGGG
>F0OV55004I3T0M
CGTGTCTCTAAGAGTTTGATCCTGGCTCAGGACGAACGCTGGCGGCGTGCCTAATACATGCAAGTCGAGCGGACCGAAGGGAGCTTGCTCCTTTAGGTTAGCGGCGGACGGGTGAGTAACACGTGGGCAACCTGCCCTGCAGACTGGGATAACTTCGAGAAACCGGAGCTAATACCGGATAACACCGAAAACCGCATGGTTTTCGGTTGAAAGGCGGCATTAGCTGTCACTGCAGGATGGGCCCGCGGCGCATTAGCTAGTCGGTG
>F0OV55004IBFW4
CGTGTCTCTAAGAGTTTGATCCTGGCTCAGAATGAACGCTGGCGGTAGGCTTAACACATGCAAGTCGGACGGAAACGATAGATTAGCTTGCTATTCTAGGCGTCGAGTGGCGGACGGGTGAGTAACGCGTGGGAATCTACCCTATAGTTGGGGACAACATATGGAAACGTATGCTAATACCGAATATGCTCTACGGGGTAAAGGAGCCCTCTTCTTGAAAGGTTTCGCTATAGGATGAGCCCGCGTAGGATTAGCTAGTTGGCAAGG
>F0OV55004I24R4
CGTGTCTCTAAGAGTTTGATCCTGGCTCAGATTGAACGCTGGCGGCATGCTTAACACATGCAAGTCGAACGGCAGCGGGACCTAGCTTGCTAGGTTGCCGGCGAGTGGCGGACGGGTGAGTAATGCATAGGAATCTGCCCGGTAGTGGGGGATAACGTGGGGAAACTCACGCTAATACCGCATACGACCTACGGGTGAAAGAGGGGGATCTTCGGACCTCTTGCTATCGGATGAGCCTATGTCCTATCAG
>F0OV55004I87NM
CGTGTCTCTAAGAGTTTGATCCTGGCTCAGGACGAACGCTGGCGGCGTGCCTAACACATGCAAGTCTACTCAGCAATGGGTGGCGAACGGGTGAGTAACGCGTAGATAATCTGCCCTTTAATCACGGATAACCTAGTGAAAACTGGACTAATACGGGATATTATCACTGATCGGCATCGATGGTGATGAAAGACTACGGGTCGTTAAAGGATGAGTCTGCGTATCATTAGCTAGTTGGTAAGGTAACGGCTTACCAAGG
>F0OV55004IFR1C
CGTGTCTCTAAGAGTTTGATCCTGGCTCAGAATGAACGCTGGCGGTAGGCTTAACACATGCAAGTCGGACGGAAACGGTAGATTAGCTTGCTATTCTAGGCGTCGAGTGGCGGACGGGTGAGTAACGCGTGGGAATCTACCCTATAGTTGGGGACAACATATGGAAACGTATGCTAATACCGAATATGCTCTACGGAGTAAAGGAGCCCTCTTCTTGAAAGGTTTCGCTATAGGATGAGCCCGCGTAGGATTAGCCAGTTGGTAAGGTAA
>F0OV55004H26T6
CGTGTCTCTAAGAGTTTGATCCTGGCTCAGAGTGAACGCTGGCGGCAGGCCTAATACATGCAAGTCGAACGGCAGCACAGCAGAGCTTGCTCTGTGGGTGGCGAGTGGCGGACGGGTGAGGAATACATGGGAATCTGCCCAGTCGTGGGGGATAACGTAGGGAAACTTACGCTAATACCGCATGCGCCCTTCGGGGGAAAGCCGGGGACCTTCGGGCCTGGCGCGATTGGATGAGCCCATGTCGGATTAG
>F0OV55004JG3Q5
CGTGTCTCTAAGAGTTTGATCCTGGCTCAGATTGAACGCTGGCGGCATGCCTTACACATGCAAGTCGAACGGTAACAGGTCTTCGGATGCTGACGAGTGGCGAACGGGTGAGTAATACATCGGAACGTGCCCGATCGTGGGGGATAACGAGGCGAAAGCTTTGCTAATACCGCATACGATCTACGGATGAAAGCGGGGGATCTTCGGACCTCGCGCGGACGGAGCGGCCGATGGCAGATTAGGTAGTTGGTGGGGATAAAAAG
>F0OV55004IUT2N
CGTGTCTCTAAGAGTTTGATCCTGGCTCAGATTGAACGCTAGCGGCATGCTTAACACATGCAAGTCGAACGGTAACAGGCCTTCGGGCGCTGACGAGTGACGGACGGGTGAGTAATGCATAGGAATCTGCCTGGCAATGGGGGACAACTTGGGGAAACCCAAGCTAATACCGCATACGCCCTACGGGGGAAAGCGGGGGATCTTCGGACCTCGCGTTGTCAGATGAGCCTATGTCCGATTAGCTAGTTGGTAGGGTAAAGGCCT
>F0OV55004H6Q4L
CGTGTCTCTAAGAGTTTGATCCTGGCTCAGGACTAACGCTGGCGGCGCGCTTAACACATGCAAGTCGAACGGTGAGGCAGGGCTTGCCCTGCGGATCAGTGGCGGACGGGTGAGTAACGCGTAGGTTACGTGCCTTCTCGCTGGGGATAACCATTCGAAAGGGTGGCTAATACCGAATACATTCACATATATATCTATTGTGTGAAGAAAGTACGATTTATCGTGCGCGGGGAGAGCGGCCTGCGTCCTATTAG
>F0OV55004JZFTQ
CGTGTCTCTAAGAGTTTGATCCTGGCTCAGGATGAACGCTGGCGGCGTGCCTAACACATGCAAGTCGAGCGAGAAGCTACCTATGATCCTTCGGGTGAATAGACTAGTGGACAGCGGCGGACGGGTGAGTAACGCGTAAATAACCTGCCATACACACAAGGATAGCCATCGGAAACGGTGATTAATACTTGGTGAGGCTACAGATTCGCATGAATCAGTAGTTAAAGAATTTTGGTGTATGATGG
>F0OV55004JNF6U
CGTGTCTCTAAGAGTTTGATCCTGGCTCAGGACGAACGCTGGCGGCGTGCCTAATACATGCAAGTCGAGCGAAGTCATATAGCGGAAGTCTTCGGACGGAAGGTATATGTACTTAGCGGCGGACGGGTGAGTAACACGTAGGCAACCTGCCCGTAAGACGGGGATAACTAGCGGAAACGTTAGCTAATACCGGATAGACCTCTTTGGCGCATGCGAGAGAGGGGAAAGGCGGAGCAATCTGCCGCTTACGGATGGGCCTGCGGCG
>F0OV55004H37OA
CGTGTCTCTAAGAGTTTGATCCTGGCTCAGGACGAACGCTGGCGGCGTGCCTAATACATGCAAGTCGTGCGGGTGAAGCCGACCACCCCTTCGGGGGCGGATGGTGGAACCAGCGGCGGACGGGTGAGTAACACGTGGGCAACCTGCCTGCAAGACCGGGATAACTGCGGGAAACCGGAGCTAATACCGGATAAGAGGCTTTTCCGCATGGGGGAGCCTTAAAAGGCGGCGGAAGTCGTCACTTGCAGATGGGCCCGCGGCGCATTAGCTAGTTGG
>F0OV55004JJQFC
CGTGTCTCTAAGAGTTTGATCCTGGCTCAGAATGAACGCTGGCGGCGTGCCTAACACATGCAAGTCGTACGAGAAAGGGGCTTCGGCCCTGAGTAGAGTGGCGCACGGGTGAGTAACGCGTGGGTAATCTACCCTTGGATTTGGGATAACTCCGCGAAAGTGGAGCTAATACCGGATAGTCTGGCTTTAAATAAGAAGTCGGTAAAGGATGCCTCTGCATATGCATTCGTCCGAGGATGAGCCCGCGTCTCATTAG
>F0OV55004ILF5U
CGTGTCTCTAAGAGTTTGATCCTGGCTCAGGATGAACGCTGGCGGCGTGCCTAATACATGCAAGTCGAACGTGGGCCTTATTTCGGTAAGGTGAAAGTGGCAGACGGGTGAGTAACACATGGTTGACCTGCCCTCCAGAGGGGGACAACTGCTGGAAACGGCAGCTAATACCCCGTACGTTCCCCGGGGTTAGAGGCCTGGGGAAGAAAGCGTTAGTGCTGGGGGAGGGGACTGTGGCCCATCAGCTAGTTGGCAGGGTAACGGCCTACCAAGGCGAGGACGGGG
>F0OV55004H4ZMQ
CGTGTCTCTAAGAGTTTGATCCTGGCTCAGGACGAACGCTGGCGGCGTGGATTAGGCATGCAAGTCGAACGGTAGTATTTCTTTCGGGAGATATGAGAGTGGCGAACGGGTGAGTAACGCGTAGGTGATCTACCTTCAAGTGGGGGACAACCCAGGGAAACTTGGGCTAATACCGCATGTGGCAGCAATGCTAAAGCCGGCCTCTGTATATGCTGGTGCTTGGAGATGAGCTTGCGTCTGATTAGCTTAGG
>F0OV55004IXIKT
CGTGTCTCTAAGAGTTTGATCCTGGCTCAGAACGAACGCTGGCGGCGTGCTTAACACATGCAAGTCGAACGCGAAAGTCTTCTTCGGAAGACGAGTAGAGTGGCGCACGGGTGAGTAACGCGTAAATAATCTACCCCCGTGTCTGGGATAACCGATCGAAAGGTCGGCTAATACCGGATACACTTCACCATCGCCGGATGGTGAGGGAAAGGTGGCCTCTGATATAAGCTACCGCATGGGGAGGAGTTTGCGTACCATTAGCTTGTTGG
>F0OV55004I83TK
CGTGTCTCTAAGAGTTTGATCCTGGCTCAGAACGAACGCTGGCGGCGTGCTTAACACATGCAAGTCGAATGCGAGCTTTCCTTTCGGGGGAAGAGTAGCATGGCAGACGGGTGAGGAGCACGTATCTGACCGGACGCCTGATGGGGGATAGTCCTGCGAAAGTGGGTTGAATACCACATACGGTGGGCAGGGGAGCCTGCTCAGGAAAGTTGGCCTCTGCAAGCAAGCTGATGTCGAGCGACGGGGA
>F0OV55004JT8PX
CGTGTCTCTAAGAGTTTGATCCTGGCTCAGGACGAACGCTGGCGGCGTGCCTAATACATGCAAGTCGAGCGGACCGATGGGAGCTTGCTCCTTTAGGTTAGCGGCGGACGGGTGAGTAACACGTGGGCAACCTGCCCTGCAGACTGGGATAACTTCGGGAAACCGGAGCTAATACCGGATAACACCGAAAACCGCATGGTTTTCGGTTGAAAGGCGACTTTTAGCTGTCACTGCAGGATGGGCCCGCGGCGCATTAGCTAGTTGGTGAGG
>F0OV55004JO4I5
CGTGTCTCTAAGAGTTTGATCCTGGCTCAGATTGAACGCTGGCGGCATGCTTAACACATGCAAGTCGAACGGTAACAGGCCTTCGGGCGCTGACGAGTGGCGGACGGGTGAGTAATGCATAGGAATCTGCCCGGTAGTGGGGGATAGCCCGGCGAAAGCCGGATTAATACCGCATACGTCCTACGGGAGAAAGCAGGGGATCGCAAGACCTTGCGCAATTGGAGCGGCCGATGTCTGATTAGCTAGTTGGTGGGGTAAAGG
>F0OV55004IK80I
CGTGTCTCTAAGAGTTTGATCCTGGCTCAGGACGAACGCTGGCGGCGTGCCTAATACATGCAAGTCGAGCGCGTGAAACTTACCGAAGCCTTCGGGCGGACGTAAGTGGAACGAGCGGCGGACGGGTGAGTAACACGTGGGCAACCTGCCTGTAAGACCGGGATAACTTCGGGAAACCGGAGCTAATACCGGATAGGATTTCATCTCGCATGAGGTGAAATGGAAAGTGGCTTCGGCTACCACTTACAGATGGGCCCGCGGCGCATTAG
>F0OV55004JFP9Q
CGTGTCTCTAAGAGTTTGATCCTGGCTCAGGATGAACGCTAGCGGCGCGCTTAATGCATGTAAGTCGAGCGATGAAGCCCTTCGGGGCTATCAGCGGCAGACGGGTGAGTAACACGTGGATGACCTGCCCTCAAGTCTGGGATAACGGGTGGAAACATGCGCTAATACCGGATAGACTGTTGGGGTCGCAACCAGCAGTAAAGCTACGGTGCTTGAGGAGGGGTCCGCGGCCCATCAGCTAGTTGGTAGGGTAA
>F0OV55004IKMCD
CGTGTCTCTAAGAGTTTGATCCTGGCTCAGATTGAACGCTGGCGGCAGGCCTAACACATGCAAGTCGAGCGGTAGCACAGAGAAGCTTGCTTCTTGGGTGACGAGCGGCGGACGGGTGAGTAACGCGTGGGAATCTACCTGGTAGTGGGGGACAACAGTCGGAAACGACTGCTAATACCGCATACGCCCTTCGGGGAAAGTGGGGGAGTCTTCGGACCTCACGCTATCAGATGAGCCCGCGTCGGATTAGCTTGTTGGTG
>F0OV55004JQDSD
CGTGTCTCTAAGAGTTTGATCCTGGCTCAGATTGAACGCTAGCGGCATGCTTAACACATGCAAGTCGAACGGCAGCGGAGGAAAGCTTGCTTTCCTGCCGGCGAGTGGCGGACGGGTGAGTAATGCATGAGAATCTGCCCAGTAGCGGGGGACAACTTGGTGAAAACCAAGCTAATACCGCATACGCCCTACGGGGAAAGGCTTCGGCCACTATTGGATGAGCTCATGTCGGATTAGCTAGTTGGTAGGGTAAAGG
>F0OV55004H287Y
CGTGTCTCTAAGAGTTTGATCCTGGCTCAGGACGAACGCTGGCGGCGTGCCTAATACATGCAAGTCGAACGGAGGTCGCCATGCGGATCTCTTCGGAGAGAAGCGTGGCCATACCTCAGTGGCGAACGGGTGAGTAACACGTGGGCAACCTGCCCCGAGGGCCGGGATAACTCCGGGAAACCGGAGCTAATACCGGATAGGACGGCGGACCGCATGGTCCGCCGTGGAAAGGCGGCGCGAGCTGCCACCTCGGGATGGGCCCGCGGCCCA
>F0OV55004IXL0L
CGTGTCTCTAAGAGTTTGATCCTGGCTCAGATTGAACGCTGGCGGCATGCTTAACACATGCAAGTCGAACGGCAGCGGGACCTAGCTTGCTAGGTTGCCGGCGAGTGGCGGACGGGTGAGTAATGCATAGGAATCTGCCCGGTAGTGGGGGATAACGTGGGGAAACTCACGCTAATACCGCATACGACCTACGGGTGAAAGAGGGGGATCTTCGGACCTCTTGCTATCGGATGAGCCTATGTCCTATCAG
>F0OV55004IO3HP
CGTGTCTCTAAGAGTTTGATCCTGGCTCAGGATGAACGCTGGCGGCGTGCCTAGTACATGCAAGTCGAACGCACCATTTCGGTGGTGAGTGGCGAACGGGTGAGTAACACGTAGATAACCTGCCCTTAAGACGAGGATAACCATTGGAAACGATGGCTAAGACTGGATAGGAATATTAGAGGCATCTCTGATATTTTAAAAGACCTAGCAATAGGTATGCTTAAGGAGGGGTCTGCGGCGCATTAGTTAGTTGGTGGGGTG
>F0OV55004I04KC
CGTGTCTCTAAGAGTTTGATCCTGGCTCAGGACGAACGCTGGCGGCGTGCCTAACACATGCAAGTCTACTCAGCAATGGGTGGCGAACGGGTGAGTAACGCGTAGACAATCTGCCCTTTAATCACGGATAACCTAGTGAAAACTGGACTAAAACGGGATGTGGTCGCGATATGGCATCATATGCGATCAAAGACGTAGTCGTTAAAGGAGGAGTCTGCGTAACATTAGCTAGTTGGTAAGGTAACGGCTTACCAAGGCGACG
>F0OV55004IE5Y4
CGTGTCTCTAAGAGTTTGATCCTGGCTCAGATTGAACGCTGGCGGCAGGCTTAACACATGCAAGTCGAGCGGTAACAGGGGGTGCTTGCACCCCGCTGACGAGCGGCGGACGGGTGAGTAATGCTTAGGAATCTGCCCAGTAGTGGGGGATAGCCCGGGGAAACCCGGATTAATACCGCATACGTCCTACGGGAGAAAGCAGGGGATCTTCGGACCTTGCGCTATTGGATGAGCCTAAGTCCTATCAGCTAGTTGGTGGGGTAAGAG
>F0OV55004JDDPB
CGTGTCTCTAAGAGTTTGATCCTGGCTCAGGACGAACGCTGGCGGCGTGCCTAATACATGCAAGTCGAGCGAGCCCTTCGGGGCTAGCGGCGGACGGGTGAGTAACACGTGGGCAACCTGCCTGTAAGACTGGGATAACTCCGGGAAACCGGGGCTAATACCGGATAATTTCTTCGGTCGCATGACGGAAGAATAAAAGGCGGCGCAAGCTGTCACTTACAGATGGGCCCGCGGCGCATTAGCTAGTTGGTGGGGTAGCGGCCTACCAAGGCG
>F0OV55004JVJ4F
CGTGTCTCTAAGAGTTTGATCCTGGCTCAGGATGAACGCTAGCGGGAGGCTTAACACATGCAAGTCGAGCGGGATCCCCTTCGGGGGTGAGAGCGGCGCACGGGTGCGTAACGCGTATGCAACCTGCCTTGTACAGGGGGATAGCCCATGGAAACGTGGATTAATACCCCATAGTATTGTTAGATCGCATGGTTTAACAATTAAAGTTTAGGTGGTACAAGATGGGCATGCGTAGGATTAGCTAGTAGGTGAGGTAACGGCTC
>F0OV55004JCXLC
CGTGTCTCTAAGAGTTTGATCCTGGCTCAGATTGAACGCTGGCGGCAGGCCTAACACATGCAAGTCGAGCGGAAACGATGGAGCTTGCTCCAGGCGTCGAGCGGCGGACGGGTGAGTAATGCATAGGAATCTGCCCGGTAGTGGGGGATAACCTGGGGAAACCCAGGCTAATACCGCATACGTCCTACGGGAGAAAGCAGGGGATCTTCGGACCTTGCGCTATCGGATGAGCCTATGTCGGATTAGCTTGTTGGTG
>F0OV55004IN2Q7
CGTGTCTCTAAGAGTTTGATCCTGGCTCAGGACGAACGCTGGCGGCGTGCCTAACGCATGCAAGTCGAGCGAGGGGAGGTCGCAAGACCGAACCTAGCGGCGAACGGGTGAGTAACACGTGGGTAATCTGCCTTTGAGACGGGGATAGCCCCGGGAAACTGGGGATAATACCGGATGTGATCCAGCTGACGGAGGTTAGTTGGAGGAAAGGCGCAAGCCGCTCATAGATGAGCCCGCGGCCCATTAGCTAGTTGGTAGGGTAAAGGCCT
>F0OV55004IH8H6
CGTGTCTCTAAGAGTTTGATCCTGGCTCAGAACGAACGCTGGCGGCGTGCTTAACACATGCAAGTCGTACGAGAAAGTTTCCTTCGGGAGATGAGTAGAGTGGCGCACGGGTGAGTAACACGTGGATAATCTGCCCAATGGACCGGGATAACACTTCGAAAGGGGTGCTAATACCGGATAAGCCCACAGGCTCTTCGGAGCTTGCGGGAAAAGGTGGGGACCTTCGGGCCTGCCGTCATTGGATGAGTCCGCGGCCCATTAGCTAGTTGG
>F0OV55004H5GSZ
CGTGTCTCTAAGAGTTTGATCCTGGCTCAGGACGAACGCTGGCGGCGTGCCTAATACATGCAAGTCGAGCGGATGGAAGGGGAGCTTGCTCCCTGGATTCAGCGGCGGACGGGTGAGTAACACGTGGGCAACCTGCCTGGAAGACCGGGATAACTCGCGGAAACGCGAGCTAATACCGGATAGGTTCTTTCTCCGCATGGAGAAGGAAGGAAAGTCGGTTATGCCGACACTTCCAGATGGGCCCGCGGCGCATTAGCTAGTTGGGG
>F0OV55004JC93Y
CGTGTCTCTAAGAGTTTGATCCTGGCTCAGAACGAACGCTGGCGGCAGGCCTAACACATGCAAGTCGAACGCACCTTTCGGGGTGAGTGGCAGACGGGTGAGTAACACGTGGGAACGTGCCCATCGGTTCGGGATAACCCAGGGAAACTTGGGCTAATACCGGATACGTGCGAGAGCAGAAAGATTAATCGCCGATGGATCGGCCCGCGTCTGATTAGCTTGTTGGTGGGGTAATGGCTCACCAAGGCGACGATCAGTAG
>F0OV55004IVZGK
CGTGTCTCTAAGAGTTTGATCCTGGCTCAGGATGAACGCTAGCGGGAGGCTTAACACATGCAAGTCGAGCGGTATAATCCCTTCGGGGGTTAGAGAGCGGCGCACGGGTGAGTAACGCGTATGCAACCTACCTTTTACCGGGGAATAGCCCGGAGAAATTTGGATTAATGCCCCATGGTTCCTTATGTCTGCATGGATTTAAGGATAAAGTTGAGGCGGTAAAAGATGGGCATGCGTGACATTAGCTAGTTGGGGGGGTAACGCCCACAAGGCTACG
>F0OV55004JNDUG
CGTGTCTCTAAGAGTTTGATCCTGGCTCAGAACGAACGCTGGCGGCATGCCTAACACATGCAAGTCGAACGGGATCCAGCCTTCGGGTTGGTGAGAGTGGCGGACGGGTGAGTAACGCGTGGGAACCTGCCCAGTGGTGGGGGATAACTGCGGGAAACTGCAGCTAATACCGCATGAGCCCGAAAGGGGAAAGATTTATCGCCATTGGAGGGGCCCGCGTTCGATTAGGTAGTTGGTGAGGTAATGGCTCACCAAGCCGACGATCGA
>F0OV55004IG54E
CGTGTCTCTAAGAGTTTGATCCTGGCTCAGATTGAACGCTGGCGGCAGGCTTAACACATGCAAGTCGAGCGGTAACAGGGGTGCTTGCACCCCGCTGACGAGCGGCGGACGGGTGAGTAATGCTTAGGAGTCTGCCCAGTAGTGGGGGATAGCCCGGGGAAACCCGGATTAATACCGCATACGTCCTACGGGAGAAAGCAGGGGATCTTCGGACCTTGCGCTATTGGATGAGCCTAAGTCGGATTAGCTAGTTGGTGGGTAAAGGCCT
>F0OV55004H4BAY
CGTGTCTCTAAGAGTTTGATCCTGGCTCAGGATGAACGCTAGCGACAGGCCTAACACATGCAAGTCGAACGGGATTTATCCTTCGGGGTAATGAGAGTGGCGCACGGGTGAGTAACGCGTATGCAACCTACCTGTAACTGGGGAATAGCTCCCTGAAAGGGGAATTAACACCGCATAAGACCACACTTTCGCATGGAAGAGTGGTAAAATATTTATAGGTTACAGATGGGCATGCGTGATATTAGTTTGTTGGTGAGGTAACGG
>F0OV55004I8VZO
CGTGTCTCTAAGAGTTTGATCCTGGCTCAGAACGAACGTTGGCGGCGTGCTTAACACATGCAAGTCGAACGAGAAAGATTCCTTCGGGGATCGAGTAGAGTGGCGCACGGGTGAGTAACGCGTAAGTAATCCACCCTTGTATCTGGAATAACTACGGGAAGCTGTAGCTAATACTGGATACGTTCTCCATTCTGCGGGATGGAGAAGAAAGATGACCTCTTCTTGAAAGTTATCGTGCAAGGAGGAGCTTGCGTACCATTAG
>F0OV55004JETQO
CGTGTCTCTAAGAGTTTGATCCTGGCTCAGAACGAACGCTGGCGGCGTGCTTAACACATGCAAGTCGAACGCGAAAGGGACTTCGGTCCTGAGTAAAGTGGCGCACGGGTGAGTAACACGTGGATAATCTACCCGATGGACCGGGATAACACTTCGAAAGGGGTGCTAATACCGGATAAGCCCACAGGCTCCCTGGAGCTTGCGGGAAAAGGTGGGGACCTTCGGGCCTGCCGTCATCGGATGAGTCCGCGGCCCATTAGCTAGTTGGTGGGGTAACGG
>F0OV55004I1TJ5
CGTGTCTCTAAGAGTTTGATCCTGGCTCAGATTGAACGCTGGCGGCAGGCTTAACACATGCAAGTCGAGCGGAAACAGGGGGAGCTTGCTCCCGCTGTCGAGCGGCGGACGGGTGAGTAATGCATAGGAAACTGCCCAGTAGTGGGGGATAGCCCGGGGAAACCCGGATTAATACCGCATACGCCCTTTGGGGGAAAGCAGGGGATCTTCGGACCTTGCGCTATTGGATGTGCCTATGTCGGATTAGCTAGTTGGTGGGTAAAGCCT
>F0OV55004H7Q78
CGTGTCTCTAAGAGTTTGATCCTGGCTCAGATTGAACGCTGGCGGCATGCTTTACACATGCAAGTCGAACGGCAGCACGGGAGCTTGCTCCTGGTGGCGAGTGGCGAACGGGTGAGTAATGCATCGGAACGTGCCCATTAGTGGGGGATAGCCCGGCGAAAGCCGGATTAATACCGCATACGCCCTTTGGGGGAAAGCGGGGGATCTTCGGACCTCGCGCTATTGGAGCGGCCGATGTCGGATTAGCTAGTAGGTGGGGTAA
>F0OV55004I9QB3
CGTGTCTCTAAGAGTTTGATCCTGGCTCAGGACGAACGCTGGCGGCGTGCCTAATACATGCAAGTCGAGCGCGTGAAGCTTACCGAAGCCTTCGGGCGGACGTAAGTGGAACGAGCGGCGAACGGGTGAGTAACACGTGGGCAACCTGCCTGTAAGACCGGGATAACTTCGGGAAACCGGAGCTAATACCGGATAGGATTTCACCTCGCATGAGGTGAAATGGAAAGGTGGCTTCGGCTACCACTTACAGATGGGCCCGCGGCGCATTAG
>F0OV55004JPIY5
CGTGTCTCTAAGAGTTTGATCCTGGCTCAGGATGAACGCTGGCGGCGTGCTTAACACATGCAAGTCGAACGAGAAGTAAAAGAACGGACACTTCGGTGGAAGGGATTTTACGGAAAGTGGCAGACGGGTGAGTAACGCGTGGGCAACCTGCCCTGAACAGAGGGATAGCCACCGGAAACGGTGATTAATACCTCATGAAGCGATAGGGTCGCATGACCCTGTTGTTAAAGATTTTATCGGTTCAGGATGGGCCCGCGTCTGATTAG
>F0OV55004IGIGY
CGTGTCTCTAAGAGTTTGATCCTGGCTCAGAACAAACGCTAGCGGCGTGCCTAACACATGCAAGTCAGACGAGAAAGTTCGCTTCGGCGAATGAGTAGAGTGGCGCACGGGTGAGTAACGCGTGACAATCTGCCCTAGAGTTAGGAATAACCCACCGAAAGGTGGGCTAATACCCAATAATGCTATACTTCTTCGGGGGTATAGCCAAAGATGGCCTCTGTTTACAAGCTATCGCTCAAGGATGAGTTCGCGTACCA
>F0OV55004H75UE
CGTGTCTCTAAGAGTTTGATCCTGGCTCAGAACGAACGCTGGCGGCATGCCTAACACATGCAAGTCGAACGAACCCTTCGGGGTTAGTGGCGCACGGGTGCGTAACGCGTGGGAATCTGCCCTTAGGTACGGAATAACTCAGGGAAACTTGTGCTAATACCGTATGATGTCTTCGGACCAAAGATTTATCGCCTAGGGATGAGCCCGCGTTGGATTAGCTAGTTGGTGAGGTAAGAGCTCACCAAGGCGACGATCCATAG
>F0OV55004H91AJ
CGTGTCTCTAAGAGTTTGATCCTGGCTCAGAACGAACGCTGGCGGCATGCCTAACACATGCAAGTCGAACGAACCCTTCGGGGTGAGTGGCGCACGGGTGCGTAACGCGTGGGAACCTGCCCTTAGGTTTGGAATAACAGTGAGAAATCGCTGCTAATACCAAACAATGTCTTCGGACCAAAGATTTATCGCCTTTGGATGGGCCCGCGTTGGATTAGCTTGTTGGTGAGGTAATGGCTCACCAAGGCGACGATCCATAG
>F0OV55004JT5LG
CGTGTCTCTAAGAGTTTGATCCTGGCTCAGAACGAACGCTGGCGGCAGGCCTAACACATGCAAGTCGAACGCGCCTTCGGGCGAGTGGCGGACGGGTGAGTAACGCGTGGGAACCTGCCCTGGAGTGGGGAACAACCGCTGGAAACGGCGGCTAATACCGCATACGCCTCTAACGAGGGAAAGCTTTATGCGCTCCGGGAAGGTCCCGCGTCCGATTAGCTAGTTGGCGGGGTAACGGCCCACCAAGGCGACGATCGGTAGCTGGTCTGAGAGGTTGAACGG
>F0OV55004JY9MO
CGTGTCTCTAAGAGTTTGATCCTGGCTCAGGACGAACGCTGGCGGCGTGCCTAAGACATGCAAGTCGAGCGGGGGGATTGGGGGTTTTCCCTGGTCTCCTGAGCGGGCGGACGGGTGAGGTAACACGTGGGTAACCTGCCCGGCAGTGGGGGATAACCCTGGGAAACTGGGGCTAATACCGCATACGGTCCGAGCCTCGCATGGGGCTTGGAAGAAAGGCCGTCCGATGGGGCGGTCGCTGCCGGAGGGGCCCGCGGCCCATCAGGTAGTTGGTGGGGTAACGGCCCACCAAGCCG
>F0OV55004IRE5F
CGTGTCTCTAAGAGTTTGATCCTGGCTCAGAATGAACGCTGGCGGCGTGCCTAACACATGCAAGTCGTACGAGAAAGGGGCTTCGGCCCTGAGTAGAGTGGCGCACGGGTGAGTAACGCGTGGGTAATCTACCCTTGGATTTGGGATAACTCTGCGAAAGTGGAGCTAATACCGGATAGTCTGGCTTTAAATAAGAAGTCGGTAAAGGATGCCTCTGCATATGCATTCGTCCGAGGATGAGCCCGCGTCTCATTAG
>F0OV55004JXOJI
CGTGTCTCTAAGAGTTTGATCCTGGCTCAGAACGAACGCTGGCGGCGTGCTTACCACATGCAAGTCGAACGGGATCCATCGCGAGCTTGCTCAAGAGAAGATCTAGTGGCGAACGGGTGCGTAACACGTGAGAAACCTGCCCCAGACTTGGGAATAACAGTCGGAAACGACTGCTAATACCGAATACCTTCGTAGCGTCGCATGGCGCATCGAAGAAGCTTTATGCGGTTTGGGAGGGTCTCGCGGCCTATCAG
>F0OV55004I6XD5
CGTGTCTCTAAGAGTTTGATCCTGGCTCAGGACGAACGCTGGCGGCGTGGATTAGGCATGCAAGTCGAACGGTAGTACCCCTTCGGGGGTATGAGAGTGGCGAACGGGTGAGTAACGCGTAGGTGATCTACCTTCAGATGGGGGACAACCCAGGGAAACTTGGGCTAATACCGCATGTGGCTGTAAAGCTAAAGCCGGCCTCTATTTATAAGCTGGTGTCTGGAGATGAGCCTGCGTCTGATTAGCTAGTTGGTGGGGTAACGGCCTACCGG
>F0OV55004JPJD2
CGTGTCTCTAAGAGTTTGATCCTGGCTCAGGATGAACGCTAGCGGTGCGCCTAACACATGCAAGTCGAGCGATATAGCGGCGAACGGGTGAGTAACACGTTGGAACCTGCCTCGAACTCAGGGATAGCCATCCGAAAGGATGATTAATACCGGATAGTCCCGAAAGGGTAAAGATTTTTCGGTTCGAGAGGGGCCTGCGGCCTATCAGCTAGTTGGTAAGGTAATGGCTTACCAAGGCTATGACGGGTAACTGGTGTGAGAGCA
>F0OV55004H9882
CGTGTCTCTAAGAGTTTGATCCTGGCTCAGAACGAACGCTGGCGGCGTGCTTAACACATGCAAGTCGAACGCGAAAGGGACTTCGGTCCTGAGTAAAGTGGCGCACGGGTGAGTAACACGTGGATAATCTACCCGATGGACCGGGATAACACTTCGAAAGGGGTGCTAATACCGGATAAGCCCACAGGCTCCCTGGAGCTTGCGGGAAAAGGTGGGGACCTTCGGGCCTGCCGTCATCGGATGAGTCCGCGGCCCATTAGCTAGTTGGTGGGGTAACGG
>F0OV55004H16AZ
CGTGTCTCTAAGAGTTTGATCCTGGCTCAGATTGAACGCTGGCGGCATGCCTAACACATGCAAGTCGAACGGTAACAGGCCTTCGGGCGCTGACGAGTGGCGGACGGGTGAGTAATGCATAGGAATCTGCCCAGTAGTGGGGGACAACGTGGGGAAACTCACGCTAATACCGCATACGCCCTACGGGGGAAAGTGGGGGACCTTCGGACCTCACGCTATTGGATGAGCCTATGTCAGATTAGCTAGTTGGTAGGGTAAAGGCCT
>F0OV55004JGORK
CGTGTCTCTAAGAGTTTGATCCTGGCTCAGAGTTAACGCTGGCGGCGTGCCTAACACATGCAAGTCGAGCGAAGAGTGGCAGAGTATCGCGCTCTTAGCGGCAGACGGGTGAGTAATACGTAAACTATCTGTCCTCGAATGGGAGACAACCGGAGCGAAAGTTTGGCTAATACCCCATATAATCCATCTGGAGCATTCCAGGAGGATGAAAGGCCCGCAAGGGTCGTTCGAGGAGGAGTTTACGGCCTATCAGCG
>F0OV55004H44AW
CGTGTCTCTAAGAGTTTGATCCTGGCTCAGGATAAACGCTGGCGGCATGCCTAATACATGCAAGTCGAACGGATCAGCTTAGGCTGGTTAGTGGCGAACGGGTGAGTAACACGTAAGTAACCCAACCTTCAGACGAGGATAACTGCTGGAAACGGTAGCTAATACTGGATAGGATTATCGATAGGATGATTGATAATTTAAAGGCGCTTTCAGGCGGTACTGGAGGAGGGGCTTGCGGCGCATTAGATAGTTGGTGAGG
>F0OV55004JD80M
CGTGTCTCTAAGAGTTTGATCCTGGCTCAGGATGAACGCTAGCGACAGGCCTAACACATGCAAGTCGAGGGGTAACGATGGTAGCTTGCTACCAGTCGACGACCGGCGCACGGGTGAGTAACGCGTATGCAACCTTCCTTTAACAGGAGAATAGCCCCCGGAAACGGGGATTAATGCTCCATGGCACTCTAATTTCGCATGGAAAAAGAGTTAAAGTTCCGACGGTTAAAGATGGGCATGCGTGACATTAGCCAGTTGGCGGGTAACGG
>F0OV55004I8RSW
CGTGTCTCTAAGAGTTTGATCCTGGCTCAGATTGAACGCTGGCGGAATGCTTTACACATGCAAGTCGGGCGGCAGCATGGACTTCGGTCTGATGGCGAGCGGCGAACGGGTGAGTAATGCATCGGAACGTACCCAGTCGTGGGGGATAACTACGCGAAAGCGTAGCTAATACCGCATACGTCCTACGGGAGAAAGCAGGGGATCGCAAGACCTTGCGCGATTGGAGCGGCCGATGTCTGATTAG
>F0OV55004JF412
CGTGTCTCTAAGAGTTTGATCCTGGCTCAGAGCGAACGTTTGCGGCGAGCCTAACACATGCAAGTCGAACGGTCCCTTCGGGGGCAGTGGCGCACGGGTGCGTAACACGTGGATAGGCCAACCCTCTAGTTCGGGACAACAGCGGGAAACTGCTGCTAATACCGGATATGTCTGTGAGGTCATCAGGCCATGCAGAGAAAGGCACGCAAGGGTCGCTAGAGGACGGGTCCGCGTCCCATCAGCTTGTTGGTGGGGTTAA
>F0OV55004IWUDW
CGTGTCTCTAAGAGTTTGATCCTGGCTCAGAACGAACGCTGGCGGCATGCCTAACACATGCAAGTCGAACGAACCCTTCGGGGTGAGTGGCGCACGGGTGCGTAACGCGTGGGAACCTGCCCTTAGGTTCGGAATAACTCAGAGAAATTTGAGCTAATACCGGATAATGTCTTCGGACCAAAGATTTATCGCCTTTGGATGGGCCCGCGTTGGATTAGCTAGTTGGTGGGGTAAAGGCCTACCAAGGCGACGATCCATAGCT
>F0OV55004IRN4U
CGTGTCTCTAAGAGTTTGATCCTGGCTCAGAACGAACGCTGGCGGCGTGCCTAACACATGCAAGTCGAACGAGAAACTCCGACTTCGGTTGGGGGAGTAAAGTGGCGCACGGGTGAGTAACGCGTGGGCAACCTACCCCTAAATCTGGGATAACTTCGCGAAAGCGTTGCTAATACCGGATGTTGTTCTTAAGGCTATGGCCTTGGGAATTAAAGGTGACCTCTTCATGAAAGTTGCCGTTTAGGGATGGGCCCGCGTACCATTAGCTTGTTGGTGAGGTAACGG
>F0OV55004IZCYO
CGTGTCTCTAAGAGTTTGATCCTGGCTCAGGATGAACGCTAGCGGGAGGCTTAACACATGCAAGTCGAGGGGCATCACGCCTTCGGGTGGTGGCGACCGGCGCACGGGTGCGTAACGCGTATGCAACCTGCCTTATGCAGGGGGATAGCCCATGGAAACGTGGATTAATACCCCATAAGCTTTATTATATGCATATATATTAAAGGAAAACTTAGGTGGCATAAGATGGGCATGCGTCTGATTAGCTAGTTGG
>F0OV55004I8ELE
CGTGTCTCTAAGAGTTTGATCCTGGCTCAGAACGAACGCTGGCGGCATGCCTAACACATGCAAGTCGAACGCGTGTAGCAATACACGAGTGGCGGACGGGTGAGTAACGCGTGGGAACCTGCCCAGTGGTAGGGAATAACTGCGGGAAACTGCAGCTAATACCCTATGAGCCCTACGGGGGAAAGATTTATCGCCATTGGAGGGGCCCGCGTCGGATTAGCTAGTTGGTAGGGTAATGGCCTACCAAGGCGACGATCCGTAGCTGGT
>F0OV55004H4QSG
CGTGTCTCTAAGAGTTTGATCCTGGCTCAGAACGAACGCTGGCGGCATGCCTAACACATGCAAGTCGAACGAGACCTTCGGGTCTAGTGGCGCACGGGTGCGTAACGCGTGGGAATCTGCCCTTAGGTTCGGAATAACTCAGGGAAACTTGAGCTAATACCGGATAATGTCTTCGGACCAAAGATTTATCGCCTAGGGATGAGCCCGCGTCGGATTAGCTAGTTGGTGAGGTAAAGGCTCACCAAGGCGACGATCCGTAGCTGGT
>F0OV55004IRGKL
CGTGTCTCTAAGAGTTTGATCCTGGCTCAGAGCGAACGCTGGCGGCAGGCCTAATACATGCAAGTCGAACGGCTCTTCGGAGCAGTGGCGGACGGGTGAGTAACGCGTGGGAACGTGCCCTTTGGTTCGGAACAACACAGGGAAACTTGTGCTAATACCGAATGTGCCCTTCGGGGAAAGATTTATCGCCTAAGGATGAGCCCGCGTAGGATTAGCTAGTTGGTGAGGTAAAGGCTCACCAAGGCTACGATCCTTAGCTGGT
>F0OV55004I9D4G
CGTGTCTCTAAGAGTTTGATCCTGGCTCAGGATGAACGCTGGCGGCGTGCCTAACACATGCAAGTCGAACGGACTCGGGGGGCAACTCCTGAGTTAGTGGCGGACGGGTGAGTAACACGTGGGTCATCTCCCCCCGAGTGAGGAATAAGCCTGCGAAAGCGGGTCTAATACCGCATAACACTCCGGGACACAAGTCTTCGGAGTCAAAGCCGCAAGGCGCTTGGGGATGAGCCTGCGTCCTATTAGCTAGTTGGTAGGGTAATGG
>F0OV55004H5MQE
CGTGTCTCTAAGAGTTTGATCCTGGCTCAGATTGAACGCTGGCGGCAGGCCTAACACATGCAAGTCGAGCGGAAACGATGGAGCTTGCTCCAGGCGTCGAGCGGCGGACGGGTGAGTAATGCATAGGAATCTGCCCGGTAGTGGGGGATAACCTGGGGAAACCCAGGCTAATACCGCATACGTCCTACGGGAGAAAGCAGGGGATCTTCGGACCTTGCGCTATCGGATGAGCCTATGTCGGATTAGCTTGTTGGTG
>F0OV55004IX1JB
CGTGTCTCTAAGAGTTTGATCCTGGCTCAGATTGAACGCTGGCGGCAGGCCTAACACATGCAAGTCGAGCGGATGAGGGTAGCTTGCTACCTGATTCAGCGGCGGACGGGTGAGTAATGCCTAGGAATCTGCCCGATAGTGGGGGACAACGCTTCGAAAGGAACGCTAATACCGCATACGTCCTACGGGAGAAAGCAGGGGACCTTCGGGCCTTGCGCTATCGGATGAGCCTAGGTCGGATTAGCTAGTTGGTGGGGTAAAGG
>F0OV55004H4GW8
CGTGTCTCTAAGAGTTTGATCCTGGCTCAGAGTTAACGTTGGCGGCGTGCCTAACACATGCAAGTCGAACGCGTTCCGGGGGCAACTCCGGGATGAGTGGCGAACGGGTGAGTAACACGTGGGTAATCTTCCTTTAAGTGGGGAATAAGCTCTCGAAAGGGAGTCTAATACCGCATGACGTTCCGGGACATAAGTCCCGTAACCAAAGCCGCAAGGCGCTTGAAGATGAGCCTGCGTCCTATTAGCTAGTTGGTGGGGTAATGGCCTACCAAGG
>F0OV55004JQ31L
CGTGTCTCTAAGAGTTTGATCCTGGCTCAGGATGAACGCTGGCGGCGTGCCTAACACATGCAAGTCGAACGGGAATCCCTGGACTCGTCTGGGGAGGAGAGTGGCGTACGGGTGAGTAACACGTAGCTGACCTACCCTGGAGAGGGGGATAACTATTGGAAACGATAGCTAAAACCCCATACGCTCTTGATAATTTGAAAGTCAAGAGGAAAACTCCGGTGCTCTGGGATGGGGCTGCGGTCCATCAGCTAGTTGGTGCGGTAAAAGCG
>F0OV55004H4RRB
CGTGTCTCTAAGAGTTTGATCCTGGCTCAGGATGAACGCTAGCGGGAGGCTTAACACATGCAAGTCGAGGGGCAGCACGAGGTAGCAATACTTTGGTGGCGACCGGCAGACGGGTGAGTAACGCGTATGTAACCTGCCCTGTACAGGGGGATAACCCGGAGAAATTCGGACTAATATCCCATGGTAATATTGGAAGGCATCTTCTGATATTTAAAGTTCCGGCGGTACAGGAGGGGCATGCGTAACATTAGCTGGTTGGTAAGGTAACGG
>F0OV55004I9945
CGTGTCTCTAAGAGTTTGATCCTGGCTCAGGATGAACGCTAGCGACAGGCCTAACACATGCAAGTCGAGGGGTAACATGAGAGCTTGCTCTTGATGACGACCGGCGCACGGGTGAGTAACGCGTATGCAACCTTCCTTTAACAGGAGAATAGCCCCCGGAAACGGGGATTAATGCTCCATAGCAATTATTTGCCACCTGACAGATAATTTAAAGTTCCGACGGTTAAAGATGGGCATGCGTGACATTAGCCAGTTGGG
>F0OV55004IN9B9
CGTGTCTCTAAGAGTTTGATCCTGGCTCAGGATGAACGCTGGCGGCGTGCCTGACACATGCAAGTCGAGCGAGAGTTTGAGGAACGAGCCTTCGGGTAAGGGAATCGAATGAAAGCGGCGGACGGGTGAGTAACGCGTGGGTAACCTGCCCTATGGAGGGGGATAACGCAGAGAAATTTGCGCTAATACCGCATAAGCGCACAGTATCGCATGATACAGTGTGAAAAACTCCGGTGCCATAGGATGGACCCGCG
>F0OV55004JOQI9
CGTGTCTCTAAGAGTTTGATCCTGGCTCAGGACGAACGCTGGCGGCGTGCTTAACACATGCAAGTCAAGGGGAAAGGTTAATTTCGGTTGACCGAGTATACTGGCGAACGGGTGAGTAACGCGTAGGTAACCTGCCTGAGAGTTTGGGATAACACTGCAAACGTGGTGCTAATACCGGATGAGGCCTGCTATTCGCATGGGTAGTGGGTTAAAGCGGGCGCAAGCCTGTGCTCACAGATGGACCTGCGTCTCATTAG
>F0OV55004IKCVM
CGTGTCTCTAAGAGTTTGATCCTGGCTCAGGATGAACGCTAGCGGCAGGCCTAACACATGCAAGTCGAGGGGTAACGATGGCTTCGGCCAGGCGACGACCGGCGCACGGGTGAGTAACGCGTTTGTAACCTACCTCTAACTGGAGAATAGCCCGAAGAAATTCGGATTAATACTCCATATGGCTATGATTTGGCATCTTTTTATAGTCAAAGCTCCGGCGGTTAGAGATGGGCATGCGTGACATTAGTTAGTTGGTGAGG
>F0OV55004ICYXG
CGTGTCTCTAAGAGTTTGATCCTGGCTCAGGATGAACGCTAGCGGCAGGCTTAACACATGCAAGTCGAGGGGTAACAGGGTGCTTGCACCGCTGACGACCGGCGCACGGGTGCGTAACGCGTATACAATCTACCTTTTACAGGGGCATAGCCCGGGGAAACCCGGATTAATATCCCATGGTATCAAGAAGTGGCATCGCTTTTTGATTAAAGTTTCGGCGGTAAAAGATGAGTATGCGTTCTATTAGCTAGATGGTAAGGTAACGGCTT
>F0OV55004IOORR
CGTGTCTCTAAGAGTTTGATCCTGGCTCAGGACGAACGCTGGCGGCGGGCTTAACACATGCAAGTCGTACGCGAACGGGCCCTTCGGGGCCCTAGTAGAGTGGCGAACGGGTGCGTAACACGTAGGTAACCTGCCCTGGAGCGGGGGATAACTACCGGAAACGGTAGCTAATACCGCATGAAGACTGGAGGTCGCATGATCACCAGTTGAAAGCCTTCGGGCGCTCGAGGATGGGCCTGCGGCGGATCAGCTAGTTGGTGAGGTAACGGCT
>F0OV55004IM7FE
CGTGTCTCTAAGAGTTTGATCCTGGCTCAGATTGAACGCTGGCGGCATGCCTTACACATGCAAGTCGAACGGTAACAGGTCTTCGGATGCTGACGAGTGGCGAACGGGTGAGTAATACATCGGAACGTGCCCGATCGTGGGGGATAACGAGGCGAAAGCTTTGCTAATACCGCATACGATCTACGGATGAAAGCGGGGGATCTTCGGACCTCGCGCGGACGGAGCGGCCGATGGCAGATTAGGTAGTTGGTGGGATAAG
>F0OV55004IW027
CGTGTCTCTAAGAGTTTGATCCTGGCTCAGGGCGAACGCTGGCGGCGTGCCTAATACATGCAAGTCGAGCGCGTGAAGCTTACCGAAGCCTTCGGGCGGACGTAAGTGGAACGAGCGGCGAACGGGTGAGTAACACGTGGGCAACCTGCCTGTAAGACCGGGATAACTTCGGGAAACCGGAGCTAATACCGGATAGGATTTCACCTCGCATGAGGTGAAATGGAAAGGCGGCTTCGGCTACCACTTACAGATGGGCCCGCGGCGCATTAG
>F0OV55004IG5WC
CGTGTCTCTAAGAGTTTGATCCTGGCTCAGAACGAACGCTGGCGGCGTGCTTAACACATGCAAGTCGAACGCGAAAGGGACCTTCGGGTCCTGAGTAAAGTGGCGCACGGGTGAGTAACACGTGGATAATCTACCCGGTGATCTGGGATAACATTCCGAAAGGAGTGCTAATACCGGATAAGCCCACGGGCTCTTCGGAGCTTGCGGGAAAAGGTGGGGACCTTCGGGCCTACTGTCATTGGATGAGTCCGCGGCCCATTAGCTAGTTGGTAGGGTAA
>F0OV55004H5VXG
CGTGTCTCTAAGAGTTTGATCCTGGCTCAGAACGAACGCTGGCGGCAGGCTTAATACATGCAAGTCGAACGCATGTCTTCGGACATGAGTGGCAGACGGGTGAGTAACGCGTGGGAATTTACCCAATGGTACGGAATAACTCGGGGAAACTCGAGCTAATACCGTATGAGCCCTCCGGGGGAAAGATTTATCGCCATTGGAAAAGCCCGCGTCGGATTAGCTAGTTGGTAGGGTAATGGCCTACCAAGGCGACGATCCGTAGCTGGT
>F0OV55004JOP4Z
CGTGTCTCTAAGAGTTTGATCCTGGCTCAGAATGAACGCTGGCGGCGTGCCTAACACATGCAAGTCGTACGAGAAAGGGGCTTCGGCCCTGAGTAGAGTGGCGCACGGGTGAGTAACGCGTGGGTAATCTACCCTTGGATTTGGGATAACTCTGCGAAAGTGGAGCTAATACCGGATAGTCTGGCTTTAAATAAGAAGTCGGTAAAGGATGCCTCTGCATATGCATTCGTCCGAGGATGAGCCCGCGTCTCATTAG
>F0OV55004JOD1D
CGTGTCTCTAAGAGTTTGATCCTGGCTCAGGACGAACGCTGGCGGCGTGCTTAACACGTGCAAGTCGAACGGGGCATACAGATAGCTTGCTAGAAGTATGTTTAGTGGCGGACGGGTGAGTAACGCGTGAATACCTGTCCATCGGAGGGGGACAACGGCTGGAAACGGCCGCTAATACCGCGTAAGCCGAGAGGTGAAAGGTTACCTTAGGGTAGCCGCCGATGGGGGGGTTCGCGTCCTATCAGCTAGTTGGTGGGGTAAGGGCCTACCAAGGCGAAGACGGGTAG
>F0OV55004I5SOP
CGTGTCTCTAAGAGTTTGATCCTGGCTCAGGATGAACGCTAGCGGCAGGCCTAACACATGCAAGTCGAGGGGTAACAGGTAGAAAGCTTGCTTTCTATGCTGACGACCGGCGCACGGGTGAGTAACGCGTATGCAACCTACCTTTAACAGGAAGATAGCCCCGAGAAATCGGGATTAATACTCCATAATATATATGAATCGCATGGTTTATATATTAAAGCTCCGGCGGTTAAAGATGGGCATGCGTGACATTAG
>F0OV55004IEX2B
CGTGTCTCTAAGAGTTTGATCCTGGCTCAGGACGAACGCTGGCGGCGTGCCTAACACATGCAAGTCAAGGAGAAAGACTGGTTTCGGCCGGTCAAGTAAACTGGCGGACGGGTGAGTAACGCGTAGGCGACCTGCCCTTGTGTTTGGAATAACCCCGAGAAATTGGGGCTAATACCGAATGACGCATTGAGTATGCATGTACTTGATGTTAAAGGTGCTGCAAGGTACCGCACAGGGATGGGCCTGCGTTCCATTAGTTAGATGG
>F0OV55004IO97Q
CGTGTCTCTAAGAGTTTGATCCTGGCTCAGAACGAACGCTGGCGGCGTGCTTAACACATGCAAGTCGAACGGTAGCAGAAGAGAGCTTGCTTTCTTGCTGACGAGTGGCGCACGGGTGAGTAATATATAGTTAACGTGCCTCTTAGCCTGGGATAGCCACTGGAAACGGTGATTAATGCTGGATACTCCTGATCATTTAATGTGATCAGGGAAAGGTTTTTCGCTAAGAGATCGGACTATATTGTA
>F0OV55004H2WG7
CGTGTCTCTAAGAGTTTGATCCTGGCTCAGATTGAACGCTGGCGGCATGCTTAACACATGCAAGTCGAACGGTAACAGGAGAGAGCTTGCTCTCTTGCTGACGAGTGGCGGACGGGTGAGTAATACATGGGAATCTGCCCTGAGGTGGGGGATAACCTGGGGAAACTCAGGCTAATACCGCATGATCTCTTCGGAGCAAAGTGGGGGACCTTCGGGCCTCACGCCTTGGGATGAGCCCATGT
>F0OV55004I4N7R
CGTGTCTCTAAGAGTTTGATCCTGGCTCAGGATAAACGCTGGCGGTGTGCATTATGCATGCAAGTCGAACGAGCTACTTCGGTAGCTAGTGGCAGACGGGTGAGTAACACGTAAGCAACCTGTCCTCAAGTGGGGAATAACTCTGAGAAATCGGAGCTAATACCGCATGTGAATCGTCATTGCAAGGAGATGATTTAAAGCCTTCGGGCGCTTAAGGAGGGGCTTGCGCACGATTAGTTAGTTGGTGGGGTAACGG
>F0OV55004I72EF
CGTGTCTCTAAGAGTTTGATCCTGGCTCAGGACGAACGCTGGCGGCGTGCCTAACACATGCAAGTCGAGCGGGGACATAGGAGGAGTAATCTGACTATGTTCTAGCGGCGGACGGGTGAGTAACGCGTGAGCAACCTGTCCTTGTCTGGGGGATAAGGAGCCGAAAGGCTCTCTAATACCGCATGAGACCACGGAATCACATGGTTTTGAGGTCAAAGGAGTAATCCGGACAGGGGTGGGCTCGCGTCTGATTAG
>F0OV55004H53IY
CGTGTCTCTAAGAGTTTGATCCTGGCTCAGAACGAACGCTGGCGGCGCGCTTAACACATGCAAGTCGAGCGGTCCGGGCAACCGGGCAGCGGCGAACGGGTGAGTAACACGTGGGTAATCTGCCCTCGAGTCTGGGATAACCCGGGGAAACCCGAGCTAATACCGGATAAGCTCCCGGAGAGGAGTCTCTCTGAGAGAAAAGTGGCAACACGCTCAAGGATGAGCCCGCGGCCCATCAGCTAGTTGGCGGGGTAAAGGCCCACCAAGGCAACG
>F0OV55004IPBTN
CGTGTCTCTAAGAGTTTGATCCTGGCTCAGAGCGAACGTTGGCGGCGTGCTTAACACATGCAAGTCAAGGGGGAAAGTTTCTTCGGAAATGAGTACACCGGCGCACGGGTGCGTAACACGTGAGTAATCAACCCCCCAGCCTGGGATAACTCGCCGAAAGGCGTGCTAATACCGGATGGCCAGTCACTTCCTGCGGGTGGTGCCTGTAAAGATGGTCATGCTGTCACTGGGGGACGAGCTCGCGTCCCATTAGCTAGTAGGTAGGG
>F0OV55004JGAY5
CGTGTCTCTAAGAGTTTGATCCTGGCTCAGATTGAACGCTGGCGGCATGCCTAACACATGCAAGTCGAACGGTAACAGGCCTTCGGGCGCTGACGAGTGGCGGACGGGTGAGTAATGCATAGGAATCTGCCCTGTAGCGGGGGACAACTTAGGGAAACTTAAGCTAATACCGCATACGACCTACGGGTGAAAGACTTCGGTCACTATAGGATGAGCCTATGTCTGATTAGCTAGTTGGTAGGGTAAAGGCTCACCAAGG
>F0OV55004IY6MN
CGTGTCTCTAAGAGTTTGATCCTGGCTCAGGACGAACGCTGGCGGCGTGCCTAACACATGCAAGTCGAGCGGGGTAAATTGAGTGGTTTTCCACGAGATTTACCCAGCGGCGGACGGGTGAGTAACACGTAGGCAACCTACCCACCACACGGGGATAGCCCTGGGAAACCGGGGGTAATACCCGATACCTTTACTGGTCGCATGGCTGGTAAAGAAAGCGATTTAGCGGTGGTGGATGGGCCTGCGGCCCATCAGCTAGTTGGCGGGGTAACGGCCCACCAAGGCGACG
>F0OV55004IZSP7
CGTGTCTCTAAGAGTTTGATCCTGGCTCAGAACGAACGCTGGCGGCGTGCTTAACACATGCAAGTCGTACGAGAAAGTTTCCTTCGGGAGATGAGTAGAGTGGCGCACGGGTGAGTAACACGTGGATAATCTGCCCAATGGACCGGGATAACACTTCGAAAGGGGTGCTAATACCGGATAAGCCCACAGGCTCTTCGGAGCTTGCGGGAAAAGGTGGGGACCTTCGGGCCTGCCGTCATTGGATGAGTCCGCGGCCCATTAGCTAGTTGG
>F0OV55004IZMW7
CGTGTCTCTAAGAGTTTGATCCTGGCTCAGGACTAACGCTGGCGGTATGCATAACACATGCAAGTCGAACGGGGTTTGATAAGCTTGCTTTTCAAACCTAGTGGCGCACGGGTGAGTAACGCGTATGCGACCTGCCCTTGACAGGGGGATAGCCCGGAGAAATCCGGATTAATACCCCATGGTATTTAAGTTCCGCATGGGATTTAAATTAAAGATTTATCGGTCAGGGATGGGCATGCGTGACATTAGCTAGTTGGCGGGGTAACGGCCC
>F0OV55004I9U1C
CGTGTCTCTAAGAGTTTGATCCTGGCTCAGGATGAACGCTGGCGGCGTGCCTAATACATGCAAGTCGAACGCACCATTTCGGTGGTGAGTGGCGAACGGGTGAGTAACACGTAGATAACCTGCCCTTAAGACGAGGATAACCATTGGAAACGATGGCTAAGACTGGATAGGAATATTAGAGGCATCTCTGATATTTTAAAAGACCTAGCAATAGGTATGCTTAAGGAGGGCCTGCGGCGCATTAGTTAGTTGGTGAGG
>F0OV55004H541G
CGTGTCTCTAAGAGTTTGATCCTGGCTCAGGATGAACGCTGGCGGCGTGCTTAACACATGCAAGTCGAACGAGGTCCAACCTTCGGGTGAAGACCGAGTGGCGAACGGGTGAGTAACACGTGGGGAACCTGCCCTTCTCTCTGGGATAACGTCGAGAAATCGTCGCTAATACCGGATACTCCTTGCGGACCGCATGGTCTGCTCGGGAAAGCTCCGGCGGAGATGGATGGCCCCGCGGCCCATTAGCTAGTTGGTGGGGTAACGGCCCACCAAGG
>F0OV55004I84MO
CGTGTCTCTAAGAGTTTGATCCTGGCTCAGGACGAACGCTGGCGGCGTGCTTAACACATGCAAGTCAAGGGGAAAGCCTTCTTCGGAGGGTGAGTATACTGGCGAACGGGTGAGTAACGCGTAGGTAACCTGCCTATGAGATTGGGATAACACTGCTAACGCGGTGCTAATACCGGATGATGCGATGGTGCTGCATGGCACTATTGTTAAAGCGGGCATTATGCTCGTGCTTATAGATGG
>F0OV55004JJB67
CGTGTCTCTAAGAGTTTGATCCTGGCTCAGATTGAACGCTGGCGGCGTGCCTAACACATGCAAGTCGTGCGAGAAAGTTCCCTTCGGGGAGCGAGTAGAGCGGCGCACGGGTGAGTAACGCGTGGGTAATCTGCCCGAAAGACCGGGATAACAGTGGGAAACCGCTGCTAATACCGGATGTGCTTCATGTTTGACTTCATGGGGTAAAGGTGGCCTCTGCTTGCAAGCTACCGCTTTTGGATGAGCCCGCGT
>F0OV55004IOXLH
CGTGTCTCTAAGAGTTTGATCCTGGCTCAGATTGAACGCTGGCGGCATGCCTAACACATGCAAGTCGAACGGTAACAGGGGCTTCGGCCCGCTGACGAGTGGCGGACGGGTGAGTAATGCATAGGAATCTGCCCAGTAGTGGGGGACAACTACCGGAAACGGTAGCTAATACCGCATACGCCCTACGGGGGAAAGCAGGGGATCTTCGGACCTTGCACTATTGGATGAGCCTATGTCTGATTAGCTTGTTGGTGGGGTAACG
>F0OV55004JHY6N
CGTGTCTCTAAGAGTTTGATCCTGGCTCAGAACGAACGCTGGCGGCATGCCTAACACATGCAAGTCGAACGAGACCTTCGGGTCTAGTGGCGCACGGGTGCGTAACGCGTGGGAATCTGCCCTTGGGTTCGGGATAACAGTTGGAAACGACTGCTAATACCGGATGATGACTTCGGTCCAAAGATTTATCGCCCAGGGATGAGCCCGCGTCGGATTAGCTAGTTGGTGGGTAAAGGCCTACCAAGGCAACGATCCGTAGCTGGT
>F0OV55004JFCNI
CGTGTCTCTAAGAGTTTGATCCTGGCTCAGGACGAACGCTGGCGGCGTGCCTAATACATGCAAGTCGAGCGGGGCTTTCTGCGTGAGGTCTTCGGGCGGATCGCAGGGAGCCCAGCGGCGAACGGGTGCGTAACACGTGGGCAACCTGCCCCGAGGACCGGGATAACTCCGGGAAACCGGAGCTAATACCGGATAGGACGGCGGACCGCATGGTCCGCCGTGGAAAGGCGGCGCAAGCTGCCACCTCGGGATGGGCCCGCGGCCCATTAG
>F0OV55004IY5DX
CGTGTCTCTAAGAGTTTGATCCTGGCTCAGATTGAACGCTGGCGGCATGCTTAACACATGCAAGTCGAACGGTAACAGGAGAGAGCTTGCTCTCTCGCTGACGAGTGGCGGACGGGTGAGTAACACATGGGAATCTGCCTTGAGGTGGGGGATAACCTGGGGAAACTCAGGCTAATACCGCATAATCTCTTCGGAGCAAAGTGGGGGATCTTCGGACCTCACGCCTTGAGATGAGCCCATGT
>F0OV55004H9VID
CGTGTCTCTAAGAGTTTGATCCTGGCTCAGGATGAACGCTAGCGGCAGGCCTAACACATGCAAGTCGAGGGGTAGCAGGAAAAAGCTTGCTTTTTTGCTGACGACCGGCGCACGGGTGCGTAACGCGTATGCAACCTACCCTGTACTGGAGGATAGCCCGGAGAAATTCGGATTAATACTCCATAGTATTATTCTTTCGCCTGATAGAATAATTAAAGGTTACGGTACAGGATGGGCATGCGTCCCATTAGCTAGATGGTAAGG
>F0OV55004ITZ5H
CGTGTCTCTAAGAGTTTGATCCTGGCTCAGATTGAACGCTGGCGGCATGCTTAACACATGCAAGTCGAACGGTAACAGGAGAGAGCTTGCTCTCTTGCTGACGAGTGGCGGACGGGTGAGTAATACATGGGAATCTGCCCTGAGGTGGGGGATAACCTGGGGAAACTCAGGCTAATACCGCATGATCTCTTCGGAGCAAAGTGGGGGACCTTCGGGCCTCACGCCTTGGGATGAGCCCATGT
>F0OV55004IQ66Z
CGTGTCTCTAAGAGTTTGATCCTGGCTCAGGACGAACGCTGACGGCGTGCCTAACACATGCAAGTCAAAGGAAAGCGACTTCGGTCGTAAGTACTTGGCGCAAGGGTGAGTAAGGTATAGGTAATCTGCCCTCTGGACTGGGATAACTCCGAGAAATCGGTGACAATACCAGATGATGCAGCGGGACCGCATGGTCATGTTGTTAAAGATTTATCGCCAAAGGATGAGCCTATATTCCATCAGGTAGTTGGTAGGG
>F0OV55004H5AFZ
CGTGTCTCTAAGAGTTTGATCCTGGCTCAGAGTGAACGCTGGCGGCGTGCCTAACACATGCAAGTCGAACGCGAAAGTCCCGCAAGGGATAAGTAGAGTGGCAGACGGGTGAGTAATGCATAGGTAATCTACCCTTGAGTGGGGGATAACTCCGGGAAACCGGTGCTAATCCCGCATGACTTCCTGATGCGCAGGCATTAGGATCAAAGGGGGGGATCCTTCGGGACCTCCCGCTTGAGGATGAGCCTATGTCCTATTAG
>F0OV55004JPYP9
CGTGTCTCTAAGAGTTTGATCCTGGCTCAGATTGAACGCTGGCGGCAGGCTTAACACATGCAAGTCGAGCGGTAACAGGTCCTTCGGGATGCTGACGAGCGGCGGACGGGTGAGTAATGCTTAGGAATCTGCCTGGTAGTGGGGGATAGCCCGGGGAAACCCGGATTAATACCGCGTACGCCCTTCGGGGGAAGCAGGGAGTCTTCGGACCTTGCGCTATCAGATGAGCCTAAGCCGGATTAGCTAGTTGGTAGGGTAAAGGCCTACCAAGGCG
>F0OV55004IABDW
CGTGTCTCTAAGAGTTTGATCCTGGCTCAGGACGAACGCTGGCGGCGTGCCTAATACATGCAAGTCGAGCGGACCGAAGGGAGCTTGCTCCTTTAGGTTAGCGGCGGACGGGTGAGTAACACGTGGGCAACCTGCCCTGCAGACTGGGATAACTTCGGGAAACCGGAGCTAATACCGGATAACACCGAAAACCGCATGGTTTTCGGTTGAAAGGCGGCTTTTAGCTGTCACTGCAGGATGGGCCCGCGGCGCATTAGCTAGTTGGTGAGGTAACGG
>F0OV55004JIV70
CGTGTCTCTAAGAGTTTGATCCTGGCTCAGGACGAACGCTGGCGGCGTGCCTAACACATGCAAGTCGAGCGGGGTAAATTGAGTGGTTTTCCACGAGATTTACCCAGCGGCGGACGGGTGAGTAACACGTAGGCAACCTACCCACCACACGGGGATAGCCCTGGGAAACCGGGGGTAATACCCGATACCTTTACTGGTCGCATGGCTGGTAAAGAAAGCGATTTAGCGGTGGTGGATGGGCCTGCGGCCCATCAGCTAGTTGGCGGGGTAACGCCCACCAAGGCGACGG
>F0OV55004JERDR
CGTGTCTCTAAGAGTTTGATCCTGGCTCAGGATGAACGCTAGCGGCAGGCCTAACACATGCAAGTCGAGGGGTAACAGGAGTAGCAATACTTGCTGACGACCGGCGCACGGGTGAGTAACGCGTATGCAACCTACCCTTAACTGGGGAATAGCCCGAAGAAATTCGGATTAATGCCCCATAATACTGTATTGAAGCATTTCAGTGCATTTAAAACTCCGGTGGTTAAGGATGGGCATGCGTGACATTAGCTAGTTGGTG
>F0OV55004IZSNN
CGTGTCTCTAAGAGTTTGATCCTGGCTCAGGACGAACGCTGGCGGCGTGCCTAATACATGCAAGTCGAGCGGGGCTGTCTGCGTGAGGCCTTCGGGCGGATCGCAGGGAGCCCAGCGGCGAACGGGTGCGTAACACGTGGGCAACCTGCCCCGAGGACCGGGATAACTCCGGGAAACCGGAGCTAATACCGGATAGGACGGCGGACCGCATGGTCCGCCGTGGAAAGGCGGCGCGAGCTGCCACCTCGGGATGGGCCCGCGGCCCATTAG
>F0OV55004I6G4I
CGTGTCTCTAAGAGTTTGATCCTGGCTCAGATTGAACGCTGGCGGCATGCTTAACACATGCAAGTCGAACGGTAACAGGCCTTCGGGCGCTGACGAGTGGCGGACGGGTGAGTAATACATGGGAATCTGCCCTTAGGTGGGGGATAACGTTGGGAAACTAACGCTAATACCGCATAACCTCTTTGGAGCAAAGCGTGGGATCTTCGGACCACGTGCCAAAGGATGAGCCCATGTCTGATTAGCTAGTTGGTGAGGTAACGG
>F0OV55004H4BB1
CGTGTCTCTAAGAGTTTGATCCTGGCTCAGAGTGAACGCTGGCGGCGTGCTTAACACATGCAAGTCGAACGAGAACGGGACATAGCTTGCTATGTTTGTCAGCTAAGTGGCGGACGGGTGAGTAATGTATAGCTAATGTACCCCTTGGAGGGGGATAACAGTTGGAAACGGCTGCTAATACCCCATACTCCCTCTATCTTAATGGTAGTTGGGAAATGTTTTTTCGCCAAGGGATCGGGCTATATGGTATCAGTTAGTTGGTGAGG
>F0OV55004H5DNM
CGTGTCTCTAAGAGTTTGATCCTGGCTCAGATTGAACGCTGGCGGCAGGCCTAACACATGCAAGTCGAGCGGTAACAGGGGGTGCTTGCACCCCGCTGACGAGCGGCGGACGGGTGAGTGATGCATAGGAATCTACCCGGTAGTGGGGGATAACCTGGGGAAACCCAGGCTAATACCGCATACGTCCTACGGGAGAAAGGGGGCTTCGGCTCCCGCTATCGGATGAGCCTATGCCGGATTAGCTGGTTGGTGAGGTAATGGCT
>F0OV55004I2KAV
CGTGTCTCTAAGAGTTTGATCCTGGCTCAGGATGAACGCTGGCGGCGTGCCTAATACATGCAAGTCGAACGCACCATTTCGGTGGTGAGTGGCGAACGGGTGAGTAACACGTAGATAACCTGCCCTTAAGACGAGGATAACCATTGGAAACGATGGCTAAGACTGGATAGGAATATTAGAGGCATCTCTGATATTTTAAAAGACCTAGCAATAGGTATGCTTAAGGAGGGTCTGCGGCGCATTAGTTAGTTGGTGGGGTG
>F0OV55004JJIBT
CGTGTCTCTAAGAGTTTGATCCTGGCTCAGGATAAACGCTGGCGGCGTGCCTTACGCATGCAAGTCGAACGATTCTGATTTATCAGTTTAGTGGCAAACGGGTGAGTAACACGTAAGTAACCTGCCCTTGAGTGGGGGATAGCCTCGGGAAACCGGGGTTAATACCGCGTAACATAGTAGAGGTAATGCATTACTATTAAAGCTTTCGAGCGCTTAAGGAGGGGCTTGCGGCCGATTAGCTAGTTGGTGGGGTAAAGGCTTACCAAGGCAGTGATCGGTAG
>F0OV55004ID4I6
CGTGTCTCTAAGAGTTTGATCCTGGCTCAGAGCGAACATTGGCGGCGCGTTTAACACATGCAAGTCGAGCGAGAAAACTTCTTCGGAAGTGAGTAGAGCGGCGAACGGGTGAGTAACACGTGAGTGACCTGCCCCCAAGCTTGGGATAGCCACGGGAAACTGTGGGTAATACCGGATGCGACTTTATTATTAGAAGATGAAGTTGAAAGCGTGGGACCCTTCGGGGCCACGTACTTGGGGATGGGCTCGCGTCCCATTAGCTAGTTGGAGAGG
>F0OV55004I3A5C
CGTGTCTCTAAGAGTTTGATCCTGGCTCAGGATGAACGCTGGCGGCGTGCTTAACACATGCAAGTCGAACGAGAAGTAAAAGAACGGACACTTCGGTGGAAGGGACTTTACGGAAAGTGGCAGACGGGTGAGTAACGCGTGGGCAACCTGCCCTGAACAGGGGGATAGCCACCGGAAACGGTGATTAATACCCCATGAAGCGAGAAGGTCGCATGACCTACTTGTTAAAGATTTTATCGGTTCAGGATGGGCCCGCGTCTGATTAGCTAGTTGGTAGGG
>F0OV55004IPY27
CGTGTCTCTAAGAGTTTGATCCTGGCTCAGGATGAACGCTGGCGGCGTGCCTAACACATGCAAGTCGAACGTGAGAACATAGCAATATGTTTGAAAGTGGCGGACGGGTGAGTAACACGTAGGTGACCTGCCACGCAGAGGGGGATAACGACTGGAAACGGTCGCTAATACCGCATGGTACTAGACAGATGGGAATCTGACTGGTTAAAACCTTGGTGCTGCGTGAGGGGCCTGCGTCCGATTAGTTAGTTGGTGGGGTAACGG
>F0OV55004IW4Z4
CGTGTCTCTAAGAGTTTGATCCTGGCTCAGATTGAACGCTGGCGGCATGCTTAACACATGCAAGTCGAACGGTAACAGGAGAGAGCTTGCTCTCTTGCTGACGAGTGGCGGACGGGTGAGTAATACATGGGAATCTGCCCTGAGGTGGGGGATAACCTGGGGAAACTCAGGCTAATACCGCATGATCTCTTCGGAGCAAAGTGGGGGACCTTCGGGCCTCACGCCTTGGGATGAGCCCATGT
>F0OV55004JET0C
CGTGTCTCTAAGAGTTTGATCCTGGCTCAGAACGAACGTTAGCGGCGTGCTTAACACATGCAAGTCGAACGAGAAAGTATCTTCGGATATGAGTAGAGTGGCGCACGGGTGAGTAACACGTGGGTAATCTGCCCTTTGGAGGGGGACAACATCTGGAAACGGATGCTAATACCGCATAAGTCGTCTTCGGACGGGAAAGGTGGCTTCGGCTACCGCCAGAGGATGAGCCCGCGGCCCATCAGCTAGTTGGCAGGGTAATGG
>F0OV55004IR9MN
[truncated: 1,133,698 more chars]
