# Supplementary material for: Response of the rare biosphere to environmental stressors in a highly diverse ecosystem (Zodletone spring, OK, USA)
Source: PeerJ. 2015 Aug 20;3:e1182. doi: 10.7717/peerj.1182 (PMC4548494; doi:10.7717/peerj.1182)
Supplement: Supplemental Information 17 [file peerj-03-1182-s018.fasta]

>F0OV55004H7PM9
AACCAACCCAAGAGTTTGATCCTGGCTCAGAACGAACGCTGGCGGCGTGCTTAACACATGCAAGTCGAACGCGAAAGGGACTTCGGTCCTGAGTAAAGTGGCGCACGGGTGAGTAACACGTGGATAATCTACCCGATGGACCGGGATAACACTTCGAAAGGGGTGCTAATACCGGATAAGCCCACAGGCTCCCTGGAGCTTGCGGGAAAAGGTGGGGACCTTCGGGCCTGCCGTCATCGGATGAGTCCGCGGCCCATTAGCTAGTTGGTGGGGTAACGGCCCACCAAGG
>F0OV55004IALVT
AACCAACCCAAGAGTTTGATCCTGGCTCAGGATGAACGCTGGCGGCGTGCCTAATACATGCAAGTCGAACGCACCGGTTTACCGGTGAGTGGCGAACGGGTGAGTAACACGTAGGTAACCTGCCCTCAAGACGAGGATAACCGTTGGAAACGATGGCTAAGACTGGATAGGAACCGAGGAGGCATCTCTTTGGTTTTAAAGGACCCGCAAGGGTACGCTTGAGGAGGGGCCTGCGGCGCATTAGTTAGTTGGCGGGGTGAAGGCCCACCAAGACTTTGATGCGTAG
>F0OV55004I4SFL
AACCAACCCAAGAGTTTGATCCTGGCTCAGGACGAACGCTGGCGGCGTGCTTAACACATGCAAGTCTAGGGGAAAGTGGTCTTCGGATCGCAAGTATACTGGCGAACGGGTGAGTAACACGTAGGTAATCTACCTTCGAGATTGGGATAACGTCGAGAAATTGACGCTAATACCGAATGATGCCTCGGTAGTTAATATCGGGATGAAAGATGGGGTATCTTCGGACCTATCGCTTGAAGATGAGCCTGCGTCTGATTAGCTTG
>F0OV55004INVNT
AACCAACCCAAGAGTTTGATCCTGGCTCAGAACGAACGCTGGCGGCATGCTTAACACATGCAAGTCGAACGAAGGCCCTGGCTTGCCAGGTGTCCTTAGTGGCGCACGGGTGAGTAACGCGTGGGGACCTGCCCTGGAGTGGGGAATAACGACGGGAAACTGTCGCTAATACCGCATACGCCCTGAGGGGGAAAGGCTTCGGCCGCTCTTGGATGGACCCGCGTCGGATTAGCTTGTTGGTGGGGTTATGGCCTACCAAGGCGACGATCCGTAG
>F0OV55004I8XEB
AACCAACCCAAGAGTTTGATCCTGGCTCAGAACGAACGCTGGCGGCAGGCCTAATACATGCAAGTCGAACGCCGTAGCAATACGGAGTGGCAGACGGGTGAGTAACGCGTGGGAATCTTCCTAATGGTACGGAATAGCCCGGGGAAACCCGGAGTAATACCGTATACTCCCGTGAGGGAAAAGATTTATCGCCATTAGATGAGCCCGCGTCGGATTAGCTAGTTGGTGGGGTAATGGCCTACCAAGGCAACGATCCGTAGCTGGTCTGAAAGG
>F0OV55004JH642
AACCAACCCAAGAGTTTGATCCTGGCTCAGAACGAACGCTGGCGGCGCGTTTTAAGCATGCAAGTCGAGGGGTAGGGACTTTCGGGTCCTGAGACCGGCGAACGGGTGAGTAACACGTAGGTGATCTACCATTGGGATGGGGATAGCCTGTGGAAACACAGGGTAATACCGAATGAGCTTATACGACTGTGGTTGTATAAGGAAAAGCGCTACGGCGCTGCCCGATGATGAGCCTGCGGCTGATTAGCTAGTTGGTGGGGTAAGAGCCT
>F0OV55004IOLYO
AACCAACCCAAGAGTTTGATCCTGGCTCAGGACGAACGCTGGCGGCGTGGATTAGGCATGCAAGTCGAACGGTAGTACCCCTTCGGGGGTATGAGAGTGGCGAACGGGTGAGTAACGCGTAGGTGATCTACCTTCAGATGGGGGACAACCCAGGGAAACTTGGGCTAATACCGCATGTGGCTGTAAAGCTAAAGCCGGCCTCTATTTATAAGCTGGTGTCTGGAGATGAGCCTGCGTCTGATTAGCTAGTTGGTGGGTAACGGCCTACCGAGGCG
>F0OV55004H7P9Q
AACCAACCCAAGAGTTTGATCCTGGCTCAGAACGAACGCTGGCGGCGTGCTTAACACATGCAAGTCGAACGCGAAAGGGACCTCGGTCCTGAGTAAAGTGGCGCACGGGTGAGTAACGCGTGGATAATCTACCCAATGATCCGGGATAACACTTCGAAAGGGTGCTAATACCGGATAAGACCACGGGATCTACGGGTTCTGCGGTAAAACGGTGGGGACCTTCGGGCCTACCGTCATCGGATGAGTCCGCGTACCATTAGCTAGTTGGTGGGGTAATGGCCTACCAAGG
>F0OV55004H3BQY
AACCAACCCAAGAGTTTGATCCTGGCTCAGAACGAACGCTGGCGGCGTGCCTAACACATGCAAGTCGAACGCGAACGGAATCTTCGGATTCCTAGTAGAGTGGCGCACGGGTGAGTAACACGTGGATAACCTGCCCTAGAGTCTGGGATAACACTTCGAAAGGGGTGCTAATACCGGATAAGCCCACAACGTCTTCGGACGATGCGGGAAAAGATTTATTGCTTTAGGATGGGTCCGCGGTCCATTAGCTAGTTGGTGGGGTAATGGCCTACCAAGG
>F0OV55004H7TIH
AACCAACCCAAGAGTTTGATCCTGGCTCAGGATGAACGCTAGCGGTGCGCCTAACACATGCAAGTCGAGCGATATAGCGGCGAACGGGTGAGTAACACGTTGGAACCTGCCTCGAACTCAGGGATAGCCATCCGAAAGGATGATTAATACCGGATAGTCCCGAAAGGGTAAAGATTTTTCGGTTCGAGAGGGGCCTGCGGCCTATCAGCTAGTTGGTAAGGTAATGGCTTACCAAGGCTATGACGGGTAACTGGTGTGAGAGCATG
>F0OV55004I2CN5
AACCAACCCAAGAGTTTGATCCTGGCTCAGGGTGAACGCTGGCGGCGTGCCTTAGGTATGCAAGTCGAACGGTCTCCGATTTATCGGAGATAGTGGCAGACGGGTGAGTAATGCGTAGGAATCCACTTCCGAGATGCGTATAATCTGTCGAAAGACAGACTAATCCGCAATGGTCTCCAGGGACATAATGTTACTTGGAGTAAAGTCCCGACTTTGTCGGGATGCTTGGAAAGGAGCCTGCGTCCTATCAGCTTGTTGGTG
>F0OV55004H66WE
AACCAACCCAAGAGTTTGATCCTGGCTCAGGACGAACGCTGGCGGCGTGCTTAACACATGCAAGTCGAACGGGGCATACGGATAGCTTGCTAGAAGTATGTTTAGTGGCGGACGGGTGAGTAACGCGTGAATACCTGTCCATCGGAGGGGGACAACGGCTGGAAACGGCCGCTAATACCGCGTAAGCCGAGAGGTGAAAGGTGCTCTTCGGAGTGCCGCCGATGGGGGGTTCGCGTCCTATCAGCTAGTTGGTGGGGTAAGGGCCTACCAAGGCAACGA
>F0OV55004IHG32
AACCAACCCAAGAGTTTGATCCTGGCTCAGGATGAACGCTGGCGGCGTGCCTAATACATGCAAGTCGAACGCACTAGTTTACTAGTGAGTGGCGAACGGGTGAGTAACACGTAGGTAACCTGCCCTTAAGACGAGGATAACCGTTGGAAACGATGGCTAAAACTGGATAGGAACATTGAAGGCATCTTTGATGTTTTAAAAGACCTAGCAATAGGTATGCTTAAGGAGGGGCCTGCGGCGCATTAGTTAGTTGGTGAGGTGAAGGCTTACCAAGACCG
>F0OV55004H38PB
AACCAACCCAAGAGTTTGATCCTGGCTCAGGATGAACGCTAGCGGCAGGCTTAATACATGCAAGTCGAGGGGCAGCGCAGTGTAGCAATACATGGGCGGCGACCGGCAAACGGGTGCGGAACACGTACAGAACCTTCCTTCGAGCGGGGAATAGCCCAGAGAAATTTGGATTAATACCCCATAGTATTGCAGAGTGGCATCACTTTGCAATTAAAGATTTATCACTTGAAGATGGCTGTGCGGCTGATTAGG
>F0OV55004H2MJ0
AACCAACCCAAGAGTTTGATCCTGGCTCAGGATGAACGCTAGCGATGTGCCTAAGGTATGCAAGTCGACCGTGAACCTTTATGGTCTCACGGGGCAGACGGCTGAGTAACACGTGAGAACTTACCTCTAACACAGGAATAACCCCGCGAAAGTGGGGATAATGCCTGATAGTCCCTGTACCATTTGGTACAGGGTAAAGCTCCGGCGGTTAGAGAAAGGCTCGCGGCCTATCAGGTTGTTGGTAAGGTAAAGGCTTACCAAGCCTATGACGGGTAG
>F0OV55004H973X
AACCAACCCAAGAGTTTGATCCTGGCTCAGAGCGAACGCTGGCGGCAGGCCTAACACATGCAAGTCGAACGGACCCTTCGGGGTTAGTGGCGGACGGGTGAGTAACACGTGGGAACGTGCCTTTAGGTTCGGAATAGCTCCTGGAAACGGGTGGTAATGCCGAATGTGCCCTTCGGGGGAAAGATTTATCGCCTTTAGAGCGGCCCGCGTCTGATTAGCTAGTTGGTGAGGTAATGGCTCACCAAGGCGACGATCAGTAGCTGGTCTGAGAGG
>F0OV55004H3OO1
AACCAACCCAAGAGTTTGATCCTGGCTCAGAATGAACGCTGGCGGCGTGCTTAACACATGCAAGTCGCACGAGAACGCTTCTGCTTGCAGGGGCTAGTAAAGTGGCGCACGGGTGAGTAACACGTAGGTCATCTACCCTCGAGTGGTGGATAACTCTCCGAAAGGAGTGCTAATACAGCATGAGACCACGGTCTCGTACAGAGACTGCGGCCAAAGCGGGCCTCTCCATGGAAGCTCGCG
>F0OV55004I7DBH
AACCAACCCAAGAGTTTGATCCTGGCTCAGGACGAACGCTGGCGGCGTGGATTAGGCATGCAAGTCGAACGGTATCATACCTTCGGGTATGAGAGAGTGGCGAACGGGTGAGTAACACGTAGGTGATCTACCCTCGAATCGGGGACAACCCAGGGAAACTTGGGCTAATACCGGATGCGCGTATCCTTAGGGATGCGTAAAAGATGGCAGTAATGCTGTCGTTTGGGGATGAGCCTGCGCCCTATTAGTTAGTTGGTGAGGTAACGGCTTACCAAGG
>F0OV55004IUJBC
AACCAACCCAAGAGTTTGATCCTGGCTCAGGATGAACGCTGGCGGCGTGCCTAACACATGCAAGTCGAACGGGAATCCCTGGACTCGTCTGGGGAGGAGAGTGGCGTACGGGTGAGTAACACGTAGCTGACCTACCCTGGAGAGGGGGATAACTATTGGAAACGATAGCTAAAACCCCATACGCTCTTGATAATTTGAAAGTCAAGAGGAAAACTCCGGTGCTCTGGGATGGGGCTGCGGTCCATCAGCTAGTTGGTGCGGTAAAAGCGC
>F0OV55004IOLRT
AACCAACCCAAGAGTTTGATCCTGGCTCAGAATGAACGCTGGCGGCGTGCCTAACACATGCAAGTCGTACGAGAAAGGGGCTTCGGCCCTGAGTAGAGTGGCGCACGGATGAGTAACGCGTGGGTAATCTCCCTTTGGATTTGGGATAACTTCGCGAAAGTGGAGCTAATACCGGATAGTCTGGCTTTAATTGATAAGTCGGTAAAGGATGCCTCTGCATATGCATTCGTCCAAAGATGAGCCCGCGTCTCATTAG
>F0OV55004H7SK9
AACCAACCCAAGAGTTTGATCCTGGCTCAGGATGAACGCTAGCGGCAGGCTTAACACATGCAAGTCGAGGGGCAGCACGTCTTCGGATGGTGGCGACCGGCGCACGGGTGCGTAACGCGTATACAATCTACCTTTTACAGGGGCATAGCCCGGGGAAACCCGGATTAATATCCCATAGTATGTAGAGATGGCATCATCTCTTCATTAAAGTTTCGGCGGTAAAAGATGAGTATGCGTTCTATTAGCTAGATGGTAAGGTAACGG
>F0OV55004IFXK0
AACCAACCCAAGAGTTTGATCCTGGCTCAGGATGAACGCTGGCGGCGTGCCTAACACATGCAAGTCGAACGGGAATCCCTGGACTCGTCTGGGGAGGAGAGTGGCGTACGGGTGAGTAACACGTAGCTGACCTACCCTGGAGAGGGGGATAACTATTGGAAACGATAGCTAAAACCCCATACGCTCTTGATAATTTGAAAGTCAAGAGGAAAACTCCGGTGCTCTGGGATGGGGCTGCGGTCCATCAGCTAGTTGGTGCGGTAAAAGCGC
>F0OV55004ID2T5
AACCAACCCAAGAGTTTGATCCTGGCTCAGGATGAACGCTGGCGGCAGGTTTGACACATGCAAGTCGAACGGGAAGTCGGTGCTTGCACCGGCGGAGAGTGGCGAACGGCTGAGTAACACGTAGGAACCTACCCCTCGGACCGGGATAACGGAGCGAAAGCCCCGCTAATACCGGATATATTCCTCGGAAGGAAATGGTCCGCCGCCGAGGGAGGGGCCTGCGGCGTATTAGCTTGATGGTGGGGTAACGGCCTACCATGGCAATGATGCGTAG
>F0OV55004IMTNJ
AACCAACCCAAGAGTTTGATCCTGGCTCAGGATGAACGCTGGCGGCGTGCTTAACACATGTAAGTCGAACGGTGAAGCCCGTCTTTGACGGGCGGATCAGTGGCGAACGGGTGAGTAACACGTAGGTGACCTGCCCCAAAGAGGAGAACAACCCTGCGAAAGCGGGGCTAATACTCCGTGTGATCGGCGATTCGTTTCGTCGATTAAAGCTCCGGCGCTTTGGGAGGGGCCTGCGGCCCATCAGCTAGTTGGTAGGGTAATGGCCTACCAAGGCTACGACGGG
>F0OV55004I42DU
AACCAACCCAAGAGTTTGATCCTGGCTCAGAACGAACGTTAGCGGCGTGCTTAACACATGCAAGTCGAACGAGAAAGTATCTTCGGATATGAGTAGAGTGGCGCACGGGTGAGTAACACGTGGGTAACCTGCCCTTTGGAGGGGGACAACATCTGGAAACGGATGCTAATACCGCATAAGTCGTCTTCGGACGGGAAAGGCGGCTTCGGCTACCGCCAGAGGATGGGCCCGCGTCCCATCAGCTAGTTGGTAAGGTAACGGCTTACCAAGGCAACGACGGGTAG
>F0OV55004IMHX1
AACCAACCCAAGAGTTTGATCCTGGCTCAGGATGAACGCTAGCGACAGGCCTAACACATGCAAGTCGAACGGGATTTATCCTTCGGGGTAATGAGAGTGGCGCACGGGTGAGTAACGCGTATGCAACCTACCTGTAACTGGGGAATAGCTCCCTGAAAGGGGAATTAACACCGCATAAGACCACACTTTCGCATGGAAGAGTGGTAAAATATTTATAGGTTACAGATGGGCATGCGTGACATTAGTTTGTTGGTGAGGTAACGGCTC
>F0OV55004IFI55
AACCAACCCAAGAGTTTGATCCTGGCTCAGGATGAACGCTGGCGGCGTGCCTAATACATGCAAGTCGAACGCACCGGTTTACCGGTGAGTGGCGAACGGGTGAGTAACACGTAGATAACCTGCCCTTAAGACGAGGATAACCATTGGAAACGATGGCTAAGACTGGATAGGAATATTAGAGGCATCTCTGATATTTTAAAAGACCTGCAATAGGTATGCTTAAGGAGGGGTCTGCGGCGCATTAGTTAGTTGGTGGGGTGATGGCCT
>F0OV55004H6NP0
AACCAACCCAAGAGTTTGATCCTGGCTCAGGATAAACGCTGGCGGCGTGCCTAATGCATGCAAGTCGAACGGAATCGGTCTTCGGACCGAGAGAGTGGCAAACGGGTGAGTAACACGTAGGTAACCTACCCCAAAGTAGAGGATAGCTCTAAGAAATTAGGATTAATACTTTATATGGTGATGCGAGTAAGGTGGTATCACTAAAGCCGCAAGGCGCTTTGGGAGGGGCTTGCGTCCGATTAGCTAGTTGGTAGGGTAAGGGCTTACCAAGGCAACGATCGG
>F0OV55004ILY45
AACCAACCCAAGAGTTTGATCCTGGCTCAGAATGAACGCTGGCGGCGTGCCTAACACATGCAAGTCGAACGAGAAAGGTCGCAAGACTGAGTACAGTGGCGCACGGGTGAATAATACATAGGAATCTACCTCTTTGTGGAGAATACCCTGGAGAAATCCAGGCTAATACTGCATAAGCCCAGAAATGGGGAAAGGTGGCCTCAAGCTACCGCTGAGAGATGAGCCTGTGTCCTATTAGCTAGTTGGTAGGGTAAG
>F0OV55004I30GF
AACCAACCCAAGAGTTTGATCCTGGCTCAGAACGAACGCTGGCGGCGTGCTTAACACATGCAAGTCGTACGAGAAAGTTTCCTTCGGGAGATGAGTAGAGTGGCGCACGGGTGAGTAACACGTGGATAATCTGCCCAATGGACCGGGATAACACTTCGAAAGGGGTGCTAATACCGGATAAGCCCACAGGCTCTTCGGAGCTTGCGGGAAAAGGTGGGGACCTTCGGGCCTGCCGTCATTGGATGAGTCCGCGGCCCATTAGCTAGTTGGTAGGGT
>F0OV55004I855W
AACCAACCCAAGAGTTTGATCCTGGCTCAGAACGAACGCTGGCGGCGCGTTTTAAACATGCAAGTCGAACGAGAAGCTCAGTGCTTGCACAGAGTGGAAAGTGGCGAACGGGTGAGTAACACGTGAGTAATCTGCCTCTGGGACGGGGACAACTACCCGAAAGGGTAGCTAATACCGAATGAGATAGAGATATGAAAGGTGGGGATCTTCGGACCTACCGCCTGGAGATGAGCTCGCGGCCCATTAGCTAGTTGGCGGGGTAAAGGCCC
>F0OV55004H6XE3
AACCAACCCAAGAGTTTGATCCTGGCTCAGGATGAACGCTGGCGGCGTGGATAAGGCATGCAAGTCGAATGGGTTTAGGCCCATGGCAAACGGGTTAGTAACGCGTAGGAATTTTCCCCAAAGTCGTGAATAATCCGGAGAAATCCGGAATAATACACGATGTGCTCTACGGAGTAAAGATTTATCGCTTTGGGATAAGCCTGCGTCCTATCAGCTTGTTGGTGAGGTAATAGCTCACCAAGGCTATGACGGGTAGGGGGTGTGAGAGCA
>F0OV55004IH61R
AACCAACCCAAGAGTTTGATCCTGGCTCAGGACGAACGCTGGCGGCGTGCTTAACACATGCAAGTCGAACGGGGCATACGGATAGCTTGCTAGAAGTATGTTTAGTGGCGGACGGGTGAGTAACGCGTGAATACCTGTCCATCGGAGGGGGACAACGGCTGGAAACGGCCGCTAATACCGCGTAAGCCGAGAGGTGAAAGGTGCTCCTCGGAGTGCCGCCGATGGGGGGGTTCGCGTCCTATCAGCTAGTTGGTGGGGTAAGGGCCTACCAAGGCGAAGACGGG
>F0OV55004IB0S5
AACCAACCCAAGAGTTTGATCCTGGCTCAGAACGAACGCTGGCGGCGCGTTTTAAGCATGCAAGTCGAACGGTATATAGTCTTCGGATTATAGAGAGTGGCGAACGGGTGAGTAACACGTAGATAATCTACCTTGAAGTGGGGGATAGTCCATGGAAACACGGAGTAATACCGCATATGTCTTTGGATGAAAGTTCCAATTGGAACGCTTTGAGATGAGTCTGCGGCTCATTAGCTTGTTGGTGGGGTAAAGGCCTACCAAGGCAACGA
>F0OV55004I3Q77
AACCAACCCAAGAGTTTGATCCTGGCTCAGAATGAACGCTGGCGGCGTGCTTAACACATGCAAGTCGAACGAGAAAGGGACTGCTTGCAGTCCTGAGTAGAGTGGCGCACGGGTGAGTAACACGTAGATAATCTGCCTTCAAGCCCGGGATAACTATTCGAAAGGGTAGCTAATACCGGATAAAGTTGATTCACATAAGTGGATTAATGAAAGATTGCCTATTCTTGAAAGCAATTGTTTGAAGATGAGTTTGCGT
>F0OV55004II6DY
AACCAACCCAAGAGTTTGATCCTGGCTCAGAACGAACGCTGGCGGCGCGTTTTAAGCATGCAAGTCGAGCGGCAAGGGCCTTCGGGCCCCTAGAGCGGCGGACGGGTGAGTAACACGTGGACAATCTGCCCCCCGGCCGGGGATAGCCCAGGGAAACCTGGATTAATACCGGATGAGACGGGACGCACGAGGGTGCGATCCGGGAAAGGCGCTGCGGCGCCGCCGGGGGATGAGTCCGCGACCCATTAGCTAGACGGCGGGGTAAAGGCCCACCGTGGCGACGATGGGTAG
>F0OV55004JALMP
AACCAACCCAAGAGTTTGATCCTGGCTCAGGATGAACGCTAGCGACAGGCCTAACACATGCAAGTCGAACGGGATTTAGTAGCTTGCTACTAATGAGAGTGGCGCACGGGTGAGTAACGCGTATGCAACCTGCCTGTAACAGGGGAATAGCTCCCTGAAAGGGGAATTAACACCGCATAAGACCACACTGCCGCATGGTAGAGTGGTAAAATATTTATAGGTTACAGATGGGCATGCGTGACATTAGCTAGTTGG
>F0OV55004IF9JC
AACCAACCCAAGAGTTTGATCCTGGCTCAGAATGAACGCTGGCGGCGTGCCTAACACATGCAAGTCGTACGAGAAAGGGGCTTCGGCCCTGAGTAGAGTGGCGCACGGGTGAGTAACGCGTGGGTAATCTGCCCTTGGATTTGGAATAACTCCGCGAAAGTGGAGCTAATACCGGATAGTCTGGCTTTTAATAGAAGTCGGTAAAGGATGCCTCTGCATATGCATTCGTCCGAGGATGAGCCCGCGTCTCATTAGCTAG
>F0OV55004H4XTX
AACCAACCCAAGAGTTTGATCCTGGCTCAGAACGAACGCTGGCGGCGCGTTTTAAACATGCAAGTCGAACGAGAACCTCTGTGCTTGCACTGAGGGGACAGTGGCGAACGGGTGAGTAACACGTGAGTAATCTTCCTTCGAGTTCGGGACAACCATCCGAAAGGGTGGCTAATACCGGATAACATGGTAACATCAAAGGTGGGGATCGTAAGACCTGCCGCTTGAAGATGAGCTCGCGGCCCATTAGCTAGTTGGTGGGGTAATGGCCTACCAAGG
>F0OV55004IO3G8
AACCAACCCAAGAGTTTGATCCTGGCTCAGAATGAACGCTGGCGGCGTGCTTAACACATGCAAGTCGCACGAGAACGCTTCAGCTTGCTGGAGCTAGTAAAGTGGCGCACGGGTGAGTAACGCGTGGGTAATCTACCTTCGAGTTGGGGATAACGTTGCGAAAGCGACGCTAATACCGGATGACATCCTGCGGGCCTTGGTCCGGAGGATCAAAGGTGGCCTCTCCTTGGAAGCTACTGCTTGAAGATGAGCCCGCG
>F0OV55004IB688
AACCAACCCAAGAGTTTGATCCTGGCTCAGAACGAACGCTGGCGGCGTGCTTAACACATGCAAGTCGAACGTGAAAGGGACTTCGGTCCTGAGTAAAGTGGCGCACGGGTGAGTAACACGTGGATAATCTACCCGATGGACCGGGATAACACTTCGAAAGGGGTGCTAATACCGGATAAGCCCACAGGCTCTTTGGAGTTTGCGGGAAAAGGTGGGGACCTTCGGGCCTACTGTCATCGGATGAGTCCGCGGCCCATTAGCTAGTTGGTAGGGTAATGGCCTACCAAGG
>F0OV55004I3ESI
AACCAACCCAAGAGTTTGATCCTGGCTCAGAACGAACGCTGGCGGCGTGGTTGATACATGCAAGTCGAACGGGAAAGTTCCTTTCGGGGAATCAGTACAGTGGCGGACGGGTGAGTAACACGTGATCAACGTACCCATAGGACAGGGATAGCCATTCGAAAGGGTGGGTAATACCTGATATGACTACGGAACCTCATGGTTCTGTTGTAAAAGAATTTCGCCTATGGAGCGGATCGCGGCCTATCAGCTTGTTGGTGAGGTAATGGCTC
>F0OV55004IDMYH
AACCAACCCAAGAGTTTGATCCTGGCTCAGGATGAACGCTAGCGGCAGGCCTAACACATGCAAGTCGAGGGGCAGCACGGGTAGCAATACCTGGTGGCGACCGGCGCACGGGTGCGTAACGCGTATGCAACCTACCTTTAACTGGAGCATAGCCCCGAGAAATCGGGATTAATACTCCATAACAACAAGAAGTGGCATCACTTTTTATTTAAAGCTTTGGCGGTTAAAGATGGGCATGCGTGACATTAGTTAGTTGGTGAGGTAACGG
>F0OV55004H66JV
AACCAACCCAAGAGTTTGATCCTGGCTCAGAACGAACGCTGGCGGCGCGTTTAAGCATGCAAGTCGCACGGCAAGGGGGACTTCGGTCCCCCCTAGAGTGGCGGACGGGTGAGTAACACGTGGACAACCTACCCTGCGGTCGGGGATAGCCCATGGAAACATGGGGTAATACCGGATGCGACCGCCCCCGCAGAAGCGGGGTGGGAAAGCGCCAAGGCGGCGCCGCAGGATGGGGTCCGCGGTCCATTAGCTAGTTGGCGGGTAACGGCCCACCAAGGCGACGATGGATAG
>F0OV55004IA0CK
AACCAACCCAAGAGTTTGATCCTGGCTCAGGATGAACGCTGGCGGCGTGCCTAATACATGCAAGTCGAACGCACTAGTTTACTAGTGAGTGGCGAACGGGTGAGTAACACGTAGGTAACCTGCCCTCAAGACGAGGATAACCGTTGGAAACGATGGCTAAGACTGGATAGGAACAGAAGAGGCATCTCTTATGTTTTAAAAGACCTAGCAATAGGTATGCTTGAGGAGGGGCCTGCGGCGCATTAGTTAGTTGGCGGGGTGAAGGCC
>F0OV55004IKL00
AACCAACCCAAGAGTTTGATCCTGGCTCAGGACGAACGCTGGCGGCGTGCCTAACACATGCAAGTCAAAGGAAAGCGACTTCGGTCGTAAGTACTTGGCGCAAGGGTGAGTAAGGTATAGATAATCTGCCCTTTGGACTGGGATAACTCCGAGAAATCGGTGACAATACCAGATGATGCAGCGGGACCGCATGGTCATGTTGTTAAAGATTTATCGCCAAAGGATGAACCTATATTCCATCAGGTAGTTGGTAGGGTAACGGCCT
>F0OV55004I8XD2
AACCAACCCAAGAGTTTGATCCTGGCTCAGGACGAACGCTGGCGGCGTGGATTAGGCATGCAAGTCGAACGGTAGTACCCCTTCGGGGGTATGAGAGTGGCGAACGGGTGAGTAACGCGTAGGTGATCTACCTTCAGATGGGGGACAACCCAGGGAAACTTGGGCTAATACCGCATGTGGCTGTAAAGCTAAAGCCGGCCTCTATTTATAAGCTGGTGTCTGGAGATGAGCCTGCGTCTGATTAGCTAGTTGGTGGGGTAACGGCCTACCGAGGCG
>F0OV55004H8RO2
AACCAACCCAAGAGTTTGATCCTGGCTCAGAGCGAACGCTGGCGGCAGGCTTAACGCATGCAAGTCGAACGCTCCTAGCAATAGGGGAGTGGCAGACGGGTGAGTAACGCGTGGGAACATACCCTTTGGTTCGGAATAACTCGGCGAAAGCCGTGCTAATACCGGATAAGCCCCTCACGGGGGAAAGATTTATCGCCGAAGGATTGGCCCGCGTCCGATTAGCTAGTTGGTGAGGTAATGGCTCACCAAGGCGACGATCGGTAGCTGGT
>F0OV55004I3U5R
AACCAACCCAAGAGTTTGATCCTGGCTCAGAACGAACGCTGGCGGCAGGCCTAACACATGCAAGTCGAGCGGCACCTTCGGGTGTAGCGGCGGACGGGTTAGTAACGCGTGGGAACGTGCCCTTCTCTACGGAATAGCCTCGGGAAACTGAGAGTAATACCGTATACGCCCTTTGGGGAAAGATTTATCGGAGAAGGATCGGCCCGCGTCTGATTAGATAGTTGGTGGGGTAATGGCCTACCAAGTCTACGATCAGTAGCTGGTTTTA
>F0OV55004IHGT3
AACCAACCCAAGAGTTTGATCCTGGCTCAGGATTAACGCTGGCGGCGTGCTTAACACATGCAAGTCGAACGAGAAGCTTTCACATGATTTCTTCGGATTGATTATGGGAGCGGAAAGTGGCGAACGGGTGAGTAACGCGTGGGTAACCAACCTTAGACTGGGGGACAACACAGGGAAACTTGTGCTAATACCGCATATATGCAGACATGGCATCATGATTGCAGGAAAGGCTTCGGCCGGTTTAAGACGGACCCGCGTCCGATTAG
>F0OV55004H6Z44
AACCAACCCAAGAGTTTGATCCTGGCTCAGAACGAACGCTGGCGGCGTGCCTAACACATGCAAGTCGTACGTGAAATCTTCCTTCGGGTTGAGAGTAAAGTGGCGCACGGGTGAGTAACGCGTGGGTAATCTACCCATGGGTTCGGGATAACCGGCCGAAAGGCTGGCTAATACCGGATAATGTCACCGTACACAAGTCCGGTGACCAAAGGGGGCGTAAGCTTCCGCCGATGGATGAGCCCGCGTACCATTAGCTAGTTGGTAGGGTAATGGCCTACCAAGG
>F0OV55004H5U4G
AACCAACCCAAGAGTTTGATCCTGGCTCAGGATGAACGTTGGCGGTGCGCTTTATGCATGCAAGTCGTACGGAACTGTAGTTTTCGGATTATGGTTCAGTGGCGGACGGCTGAGTAACACGTAGGTAACTTGCCCGCGAGCGGGGGATAACTTGCCGAAAGGTAGGCTAATACCGCATGGCATGGACTTGTCAAAGCAGGTCCATTAAAGTCGCAAGACACTCGCGGATAGGCCTGCGGCCGATTAGCTAGTTGGCGGGTAACGCCC
>F0OV55004I3QZG
AACCAACCCAAGAGTTTGATCCTGGCTCAGGATGAACGCTAGCGGCAGGCTTAACACATGCAAGTCGAGGGGTAAGGCTCTCTTCGGAGAGTACACGACCGGCGCACGGGTGCGTAACGCGTATGCAACCTACCTATAACTGAGGGATAGCCCAGAGAAATTTGGATTAATACCTCATAATATCAATTTAAGGCATCTTAGTTTGATTAAAGCTCCGGCGGTTATAGATGGGCATGCGTCCCATTAGTTAGTTGGTAAGGTAACGGCTT
>F0OV55004JP4P0
AACCAACCCAAGAGTTTGATCCTGGCTCAGAACGAACGCTGGCGGCGTGTCTTAAGCATGCAAGTCGAGCGGCAAGCGCCAGCAATGGCGCCTAGAGCGGCGGACTGGTGAGTAACGCGTGGGTGATCTGCCCTTGGGATGGGGATAGCCATTAGAAATAGTGGGTAATACCGAATACGCTTCTGTGGCCAAGGCCATGGGAGGAAAGGCGCTACGGCGCCACCCGAGGATGAGCCCGCGTCCCATTAGCTAGTTGG
>F0OV55004JA7M4
AACCAACCCAAGAGTTTGATCCTGGCTCAGAATGAACGCTGGCGGCGTGCCTAACACATGCAAGTCGAACGAGAAATTCCGACTTCGGTTGGAAGGGTAAAGTGGCGCACGGGTGAGTAATGCGTGGGTAACCTGCCCTTGAATCTGGGATAACTTCGCGAAAGCGTTGCTAATACTAGATATCGTCCAGAGAACTTTGGTTTTTTGGATGAAAGATGACCTCTTCATGAAAGTTGTCGTTCAGGGAGGGGCCCGCGTACCATTAGCTTGTTGGTGGGG
>F0OV55004IAJ44
AACCAACCCAAGAGTTTGATCCTGGCTCAGGATGAACGCTGGCGGCATGCCTAATACATGCAAGTCGAACGCACTAGTTTACTAGTGAGTGGCGAACGGGTGAGTAACACGTAGATAACCAACCCTAAAGACGAGGATAACCCGGGGAAACCTGGACTAATACTGGATAGGAGCTAATTTCACAAGGGATTAGTTTTAAAGGCGCATTAAAGCGCCGCTATAGGATGGGACTGCGTCGCATTAGCTAGTTGGTGGGGTAACGGCCTACCAAGGCAACGA
>F0OV55004H9H10
AACCAACCCAAGAGTTTGATCCTGGCTCAGAATGAACGCTGGCGGCGTGCTTAACACATGCAAGTCGCACGAGAACGCTTCAGCTTGCTGAAGCTAGTAAAGTGGCGCACGGGTGAGTATCGCGTGGGTAATCTACCCTTCGGTCGGGAATAACGTTGCGAAAGTGACGCTAATACCCGATAACATTTCGGTGCCTTTGGTTGCCGAAATCAAAGGTGGCCTCTCCATGGAAGCTACCGCAGGAGGATGAGCCCGCGTCCCA
>F0OV55004ILH0X
AACCAACCCAAGAGTTTGATCCTGGCTCAGATTGAACGCTGGCGGCATGCTTTACACATGCAAGTCGAACGGTAACAGGCCGCAAGGTGCTGACGAGTGGCGAACGGGTGAGTAATGCATCGGAACGTGCCCAGTCGTGGGGGATAACGCAGCGAAAGCTGTGCTAATACCGCATACGATCTATGGATGAAAGCGGGGGACCGTAAGGCCTCGCGCGATTGGAGCGGCCGATGTCAGATTAGCTAGTTGGG
>F0OV55004JEJQP
AACCAACCCAAGAGTTTGATCCTGGCTCAGGATGAACGCTAGCGGTGCGCCTAACACATGCAAGTCGAGCGATATAGCGGCGAACGGGTGAGTAACACGTTGGAACCTGCCTCGAACTCAGGGATAGCCATCCGAAAGGATGATTAATACCGGATAGTCCCGAAAGGGTAAAGATTTTTCGGTTCGAGAGGGGCCTGCGGCCTATCAGCTAGTTGGTAAGGTAATGGCTTACCAAGGCTATGACGGGTAACTGGTGTGAGAGCATG
>F0OV55004JWWP9
AACCAACCCAAGAGTTTGATCCTGGCTCAGGATCAACGCTGGCGGCGTGCATGAGACATGCAAGTCGAACGGACGATCAAAGCTTGCTTTGTTCGTTAGTGGCGGACGGCTGAGTAACGCGTGGGTGACCTGCCCCGAAGTGGGGAATAACTGCCCGAAAGGGTGGCTAATACCGCATGTGGTGGTGCGTTCAATCGCACCAGTAAAGCCGCAAGGCGCTTCGGGAGGGGCCTGCGTCCGATTAGCTCGTTGGCGGGGTAACGGCT
>F0OV55004H60AC
AACCAACCCAAGAGTTTGATCCTGGCTCAGGATGAACGCTGGCGGCGTGCCTAACACATGCAAGTCGAGCGATAAACAGTGGATGGAATTCTTCGGAAGGAAAGAAACTGTTGAAAGCGGCGGACGGGTGAGTAACGCGTGGGCAACCTGCCCTATACAGGGGGATAGCCACTGGAAACGGTGATTAATACCCCATGACACCTTAACCTCGCATGAGGAGAGGGTCAAAGATTATATCGGTATAGGATGGGCCCGCGTCTGATTAG
>F0OV55004IZB7Z
AACCAACCCAAGAGTTTGATCCTGGCTCAGGATGAACGCTAGCGGCATGCCTAATACATGCAAGTCGAACGAATTGACCTTCGGGTCAGTTAGTGGCGAACGGGTGAGTAACACGTAGATAACCAACCCTAAAGACGAGGATAACCCGGGGAAACCTGGACTAATACTGGATAGGAGCTATTTTCAAAAGAGGATAGTTTTAAAGATGCCTTAAAGCATCGCTATAGGCTGGGACTGCGTCGCATTAGCTAGTTGGTGGAGTAACGGCCCACCAAGG
>F0OV55004JYGG4
AACCAACCCAAGAGTTTGATCCTGGCTCAGAACAAACGCTGGCGGCGTGCCTAACACATGCAAGTCGTACGAGAAAGTCGGCTTCGGCCGATGAGTAAAGTGGCGCACGGGTGAGTAACGCGTGGATAATCTGCCCTATAGTCGGGAATAACCTGCCGAAAGGTGGGCTAATACCCGATAATACTATCTTTACTGCGGTGGGATAGTCAAAGATAGCCTCTATTCATAAGCTTTCGCTGAAGGATGAGTCCGCGTACCATTAG
>F0OV55004I8XT8
AACCAACCCAAGAGTTTGATCCTGGCTCAGAATGAACGTTGGCAGCATGGATTAGGCATGCAAGTCGAGCGGGGGTGAGCAATCACTCAAGCGGCGAAAGGGTGAGTAATGCATAGATAACTTTCCCTTACACTGGGAATAACAGCTCTAACGAGCTGCTAATACCGAATGTGGTTATATGGTTGCATGATTGTATAACTAAAGGAGGGGCAACCTACCGTGTAAGGAGAGGTCTATGTCCTATTAGCTAGTAGG
>F0OV55004H8GUC
AACCAACCCAAGAGTTTGATCCTGGCTCAGGATGAACGCTGGCGGCGTGCCTAATACATGCAAGTCGAGCGAGAAAAGCACAAATCTTCGGAAGAGTGCTGAGTAAAGCGGCGAACGGGTGAGTAACACGTAGACGACCTGCCCCGGAGAGGGGGACAACCACTGGAAACGGTGGCTAATACCCCATAAGCTCACGGTAGTCAGAGAGCAGTGAGAAAAGTTCCGGCGCTCCGGGAGGGGTCTGCGGTCCATCAGCTAGTTGGCAAGGG
>F0OV55004H7Y35
AACCAACCCAAGAGTTTGATCCTGGCTCAGAACGAACGTTAGCGGCGTGCTTAACACATGCAAGTCGAACGAGAAAGTATCTTCGGATATGAGTAGAGTGGCGCACGGGTGAGTAACACGTGGGTAATCTGCCCTTTGGAGGGGGACAACATCTGGAAACGGATGCTAATACCGCATAAGTCGTCTTCGGACGGGAAAGGTGGCTTCGGCTACCGCCAGAGGATGAGCCCGCGGCCCATCAGCTAGTTGGCAGGGTAATGGCCTACCAAGG
>F0OV55004JHTAM
AACCAACCCAAGAGTTTGATCCTGGCTCAGGATGAACGCTGGCGGCGTGCCTAATACATGCAAGTCGAACGCACTAGTTTACTAGTGAGTGGCGAACGGGTGAGTAACACGTAGGTAACCTGCCCTCAAGACGAGGATAACCGTTGGAAACGATGGCTAAGACTGGATAGGAACAGAAGAGGCATCTCTTGTGTTTTAAAAGACCTAGGCAATAGGTATGCTTGAGGAGGGGCCTGCGGCGCATTAGTTAGTTGGCGGGGTGAAGGCC
>F0OV55004ICADE
AACCAACCCAAGAGTTTGATCCTGGCTCAGAACGAACGCTGGCGGCGCGTTTTAAGCATGCAAGTCGAGGGAGAATCCGGTGCTTGCACTGGAGGGAACCGGCGAGCGGGTGAGTAACACGTAGATAATCTGCCTTTAGGTTGGGGATAGCTCATGGAAACATGGGGTAATACCGAATGTGGTTCGATGTTCAAAAGGACATTGAAAGAAAGGAGCTTAGGCTTCGCCTGAAGATGAGTCTGCGTCTGATTAGGTAGTAGGTAGGGTAACGG
>F0OV55004I61KO
AACCAACCCAAGAGTTTGATCCTGGCTCAGGACGAACGCTGGCGGCGTGCCTAACACATGCAAGTCAAGGAGAAAGACTGGTTTCGGCCGGTCAAGTAAACTGGCGGACGGGTGAGTAACGCGTAGGCGACCTGCCCTTGTGTTTGGAATAACCCCGAGAAATTGGGGCTAATACCGAATGACGCATTGAGTATGCATGTACTTGATGTTAAAGGTGCTGCAAGGTACCGCACAGGGATGGGCCTGCGTTCCATTAGTTAGATGGTAGGGTAACGG
>F0OV55004IYHMI
AACCAACCCAAGAGTTTGATCCTGGCTCAGGATGAACGCTGGCGGCGTGCCTAACACATGCAAGTCGAGCGGAGATTACGAGGAGTACTTGTACAAATTGTAATCTTAGCGGCGGACGGGTGAGTAACACGTGAGGAACCTGCCCTTGAGTGGGGAATAACACCGAGAAATGGGTGCTAATACCGCATAATGTCTTGGAAGCGCATGCTTTCGGGACCAAAGGATTTATTCGCTTAAGGATGGACTCGCGTCCGATTAGGTAGTTGGTGG
>F0OV55004H9BCD
AACCAACCCAAGAGTTTGATCCTGGCTCAGGATTAACGCTGGCGGCGTGCTTAACACATGCAAGTCGAACGAGAAGCTTTCACATGATTTCTTCGGATTGATTATGGGAGCGGAAAGTGGCGAACGGGTGAGTAACGCGTGGGTAACCAACCTTAGACTGGGGGACAACACAGGGAAACTTGTGCTAATACCGCATATATGCAGACATGGCATCATGATTGCAGGAAAGGCTTCGGCCGGTTTAAGACGGACCCGCGTCCGATTAG
>F0OV55004IBU3A
AACCAACCCAAGAGTTTGATCCTGGCTCAGGATAAACGCTGGCGGCGTGCTTTATGCATGCAAGTCGAACGGTTCTGATTTATCAGGATAGTGGCAAACGGGTGAGTAACACGTAAGTAACCTGCCCCTAAGTACGGAATAACTCCGGGAAACCGGGGACAATACCGTATGTGGTGCTGGAGGTAGTGCTCCATCACCAAAGCTTTCGGGCGCTTGGGGAGGGGCTTGCGTCCTATTAGCTAGTTGGTAGGGTAACGGCCTACCAAGGCGATGATGGGTAG
>F0OV55004IWDC4
AACCAACCCAAGAGTTTGATCCTGGCTCAGGATGAACGCTGGCGGCGTGCCTAATACATGCAAGTCGAACGCACTAGTTTACTAGTGAGTGGCGAACGGGTGAGTAACACGTAGGTAACCTGCCCTTAAGACGAGGATAACCATTGGAAACGATGGCTAAGACTGGATAGGAATATTTGAGGCATCTTAAATATTTTAAAAGACCTAGCAATAGGTATGCTTAAGGAGGGGCCTGCGGCGCATTAGTTAGTTGGTGGGGTAGAAGCCTACCAAGACG
>F0OV55004JKJBQ
AACCAACCCAAGAGTTTGATCCTGGCTCAGGATGAACGCTGGCGGCGTGGCTAAGGCATGCAAGTCGAAGGCACCCTTCGGGGTGACTGGCAAACGGGTGAGTAACACATTGGTAACCTACCTCTAAGACAGGAATAATTCCGAGAAATCGGGACTAATACCTGATAGTCTCTAATCTTACTTAGATTAGAGTAAAACTCCGGTGCTTAGAGAGGGGCCTATGGCTTATCAGCTTGTTGGTGAGGTAAAAGCTCACCAAGGCAATGACGAG
>F0OV55004IWFK5
AACCAACCCAAGAGTTTGATCCTGGCTCAGGATGAACGCTGGCGGCGTGCTTAACACATGCAAGTCGAACGTGAACCTGTGATTTCGGTTATGGGTGAAAGTGGCGCACGGGTGAGTAACACGTAGCTAACCTGCCCCGGAGAGGGGGATAACTGTTGGAAACGGCAGCTAATACCCCATACGTTCACCAGGAATAGAGACTGGTGAGGAAAGTCGAGGCGCTCTGGGATGGGGCTGCGGTCCATCAGCTGGTTGGTAGGGTAACGGCCT
>F0OV55004H5MG2
AACCAACCCAAGAGTTTGATCCTGGCTCAGAACGAACGCTGGCGGCGTGCTTAACACATGCAAGTCGAACGTGATCCGGAGCTTGCTCCGGTGAAAGTGGCGCACGGGTGAGTAACGCGTGGATAACCTGCCCTGGTATCCGGAATAACATCTCGAAAGGGGTGCTAATACCGGATAAGCCTACGGAGCCTTCGGTCTCTGCAGGAAAAGGTGGCCTCTATTTATAAGCTACCGTATCAGGATGGGTCCGCGTACCATTAGCTAGTTGGTGGGG
>F0OV55004I24U9
AACCAACCCAAGAGTTTGATCCTGGCTCAGAACGAACGCTGGCGGCGTGCTTAACACATGCAAGTCGTACGAGAAAGTTTCCTTCGGGAGATGAGTAGAGTGGCGCACGGGTGAGTAACACGTGGATAATCTGCCCAATGGACCGGGATAACACTTCGAAAGGGGTGCTAATACCGGATAAGCCCACAGGCTCTTCGGAGCTTGCGGGAAAAGGTGGGGACCTTCGGGCCTGCCGTCATTGGATGAGTCCGCGGCCCATTAGCTAGTTGGTAGGGTAA
>F0OV55004ISCJ4
AACCAACCCAAGAGTTTGATCCTGGCTCAGGATGAACGCTGGCGGCATGCCTAATACATGCAAGTCGAACGAACTAGTTTACTAGTTAGTGGCGAACGGGTGAGTAACACGTAGATAACCAACCCTTAAGACGAGGATAACCCGGGGAAACCTGGACTAATACTGGATAGGAGCTATTTTCAAAAGAGGATAGTTTTAAAGGTGCCCTAAAGCACCGCTAAAGGCTGGGACTGCGTCGCATTAGCTAGTTGGTGGGGTAACGGCCTACCAAGGCACGATGCGTAG
>F0OV55004JO5G1
AACCAACCCAAGAGTTTGATCCTGGCTCAGGATGAACGCTGGCGGCGTGCTTAACACATGCAAGTCGAACGATTAAAGCTCACTTCGGTGAGTGTATAGAGTGGCGAACGGGTGAGTAACACGTGGGCAACCTGCCCCTCACACTGGGATAACCATTGGAAACGATGGCTAATACCGGATACTCCGACGAGATCACATGGTCTTGTCGGGAAAGCTCCGGCGGTGAGGGATGGGCCCGCGGCCCATTAGCTTGTTGGTGAGGTAACGG
>F0OV55004IBPGV
AACCAACCCAAGAGTTTGATCCTGGCTCAGGATGAACGCTGGCGGCATGCCTAATACATGCAAGTCGAACGCACTAGTTTACTAGTGAGTGGCGAACGGGTGAGTAACACGTAGATAACCAACCCTAAAGACGAGGATAACCCGGGGAAACCTGGACTAATACTGGATAGGAGCTAATTTCAGAAGAGAGTAGTTTTAAAGGCGCTTCAAAGCGCCGCTATAGGATGGGACTGCGTCGCATTAGCTAGTTGGTGGGGTAACGGCCTACCAAGGCAACG
>F0OV55004ID67G
AACCAACCCAAGAGTTTGATCCTGGCTCAGAACGAACGTTAGCGGCGTGCTTAACACATGCAAGTCGAACGAGAAAGTATCTTCGGATATGAGTAGAGTGGCGCACGGGTGAGTAACACGTGGGTAATCTGCCCTTTGGAGGGGGACAACATCTGGAAACGGATGCTAATACCGCATAAGTCGTCTTCGGACGGGAAAGGTGGCTTCGGCTACCGCCAGAGGATGAGCCCGCGGCCCATCAGCTAGTTGGCAGGGTAATGGCCTACCAAGG
>F0OV55004IMTD3
AACCAACCCAAGAGTTTGATCCTGGCTCAGAATGAACGCTGGCGGCGTGCTTAACACATGCAAGTCGAACGAGAAAGGGATTGCTTGCAGTCCCGAGTAGAGTGGCGCACGGGTGAGTAACACGTAGATAATCTGCCTTCAAGCCTGGGATAACTATTCGAAAGGGTAGCTAATACCGGATAAAGTCGATCTACACAAGTAGATTGATGAAAGATTGCCTCTTCTTGAAAGCAATTGTTTGGAGATGAGTTTGCG
>F0OV55004IL4O4
AACCAACCCAAGAGTTTGATCCTGGCTCAGAACGAATGTTAGCGGCGTGCTTAACACATGCAAGTCGAACGAGAAAGTATCTTCGGATATGAGTAGAGTGGCGCACGGGTGAGTAACACGTGGGTAATCTGCCCTTTGGAGGGGGACAACATCTGGAAACGGATGCTAATACCGCATAAGTCGTCTTCGGACGGGAAAGGTGGCTTCGGCTACCGCCAGAGGATGAGCCCGCGGCCCATCAGCTAGTTGGCAGGGTAATGGCCT
>F0OV55004IG0JB
AACCAACCCAAGAGTTTGATCCTGGCTCAGAACGAACGCTGGCGGCGTGCTTAACACATGCAAGTCGTACGAGAAAGTTTCCTTCGGGAGATGAGTAGAGTGGCGCACGGGTGAGTAACACGTGGATAATCTGCCCAATGGACCGGGATAACACTTCGAAAGGGGTGCTAATACCGGATAAGCCCACAGGCTCTTCGGGGCTTGCGGGAAAAGGTGGGGACCTTCGGGCCTGCCGTCATTGGATGAGTCCGCGGCCCATTAGCTAGTTGGTAGGGTAATGG
>F0OV55004I4ERA
AACCAACCCAAGAGTTTGATCCTGGCTCAGAATGAACGCTGGCGGCGTGCCTAACACATGCAAGTCGTACGAGAAAGGGGCTTCGGCCCTGAGTAGAGTGGCGCACGGGTGAGTAACGCGTGGGTAATCTACCCTTGGATTTGGGATAACTCTGCGAAAGTGGAGCTAATACCGGATAGTCTGGCTTTAAATAAGAAGTCGGTAAAGGATGCCTCTGCATATGCATTCGTCCGAGGATGAGCCCGCGTCTCATTAGCTTAGG
>F0OV55004ILU0D
AACCAACCCAAGAGTTTGATCCTGGCTCAGGATAAACGCTGGCGGTGTGCATTATGCATGCAAGTCGAACGGTCTTTTCCGCAAGGAAAAGATAGTGGCAGACGGGTGAGTAACACGTAAGTAACCTGCCCTTAAGTGTGGAATAACTTCGGGAAACCGAGGCTAATACCGTATGTGATGGCTTTCTGATGGAGAGTCATTAAAGCCGTAAGGCGCTTGAGGAGGGGCTTGCGGCCGATTAGCTTGTTGGTGGGGTAATGGCCTACCAAGGCTACG
>F0OV55004IMHHK
AACCAACCCAAGAGTTTGATCCTGGCTCAGGATAAACGCTGGCGGCGTGCTTTATGCATGCAAGTCGAACGGTCTTGATTTATCAAGATAGTGGCGAACGGGTGAGTAACACGTAAGTAACCTGCCCTAAAGTGGAGAACAACTTCGGGAAACTGGAGCTAATACTGCATGTGATGGCAGAGGTAGTGCTTTGTCATTAAAGCCTTCGGGCGCTTTTGGAGGGGCTTGCGTTCGATTAGCTTGTTGGTAGGGTAACGGCCTACCAAGGCGACG
>F0OV55004IO17H
AACCAACCCAAGAGTTTGATCCTGGCTCAGAATCAACGCTGGCGGCGTGCCTAACACATGCAAGTCGAACGAGAAAGCTGTCTTCGGACGGCAAGTACAGTGGCAAACGGGTGAGTAACGCGTGGGACATCTACCCTGATGAGGGGAACAACTCTCCGAAAGGAAAGCTAATACCGCATATACCGTGCAAACGGGAAAGGCCTTCGGGCCGCATCAGGAGGAGCCCGCGTCCGATTAGCTAGTTGGTGAGGTAATGGCTCACCAAGGCG
>F0OV55004INIL4
AACCAACCCAAGAGTTTGATCCTGGCTCAGAATGAACGCTGGCGGCGTGCCTAACACATGCAAGTCGAGCGAGAAAGGGACCTTCGGGTCCTGAGTAAAGCGGCGCACGGGTGAGTAACGCGTGGGTAACCTGCCCAGGAGTGGGGGATAACCAGCCGAAAGGCTGACTAATCCCGCATACGAACACCAGACTCAAGTCTGGTGAGGAAAGATGGCCTCTACTTGTAAGCTATCGCTCTTGGATGGGCCCGCGTTGGATTAGCTTGG
>F0OV55004IBL2H
AACCAACCCAAGAGTTTGATCCTGGCTCAGAACGAACGCTGGCGGCAGGCTTAACACATGCAAGTCGAACGCCCCGCAAGGGGAGTGGCAGACGGGTGAGTAACGCGTGGGAACATGCCCAAAGGTACGGAATATTCCCGGGAAACTGGGAGCAATACCGTATGTGCCCGAGAGGGGAAAGATTTATCGCCTTTGGATTGGCCCGCGTTGGATTAGCTAGTTGGTGGGGTAAAAGCCTACCAAGGCGACGATCCATAGCTGGTCTGAGAGGACGACCAG
>F0OV55004JCE1K
AACCAACCCAAGAGTTTGATCCTGGCTCAGGATGAACGCTGGCGGCGTGCTTAACACATGCAAGTCGAACGATTAAGACCCTCTTCGGAGGGTGCATAAAGTGGCGAACGGGTGAGTAACACGTGGGGAACCTGCCCCTCTCTCTGGGACAACTCCGGGAAACCGGAGCTAATACCGGATATTCCGATCGGATCGCATGGTCTGATCGGGAAAGCTCCGGCGGTGAGGGATGGCCCCGCGGCCCATTAGCTTGTTGGTGAGGTAACGGCTCACCAAGG
>F0OV55004H4GP8
AACCAACCCAAGAGTTTGATCCTGGCTCAGAACGAACGTTAGCGGCGTGCTTAACACATGCAAGTCGAACGAGAAAGTATCTTCGGATATGAGTAGAGTGGCGCACGGGTGAGTAACACGTGGGTAACCTGCCCTTTGGAGGGGGACAACATCTGGAAACGGATGCTAATACCGCATAAGTCGTCTTCGGACGGGAAAGGTGGCTTCGGCTACCGCCAGAGGATGGGCCCGCGTCCCATCAGCTAGTTGGTAAGGTAACGGCTTACCAAGGCAACGACGGGTAG
>F0OV55004H7L8J
AACCAACCCAAGAGTTTGATCCTGGCTCAGATTGAACGCTGGCGGCATGCTTAACACATGCAAGTCGAACGGTAACAGGCCTTCGGGCGCTGACGAGTGGCGGACGGGTGAGTAATACATGGGAATCTGCCCTTAGGTGGGGGATAACGTTGGGAAACTAACGCTAATACCGCATAACCTCTTTGGAGCAAAGCGTGGGATCTTCGGACCACGTGCCAAAGGATGAGCCCATGTCTGATTAGCTAGTTGGTGAGGTAACGGCTC
>F0OV55004I2MD7
AACCAACCCAAGAGTTTGATCCTGGCTCAGATTGAACGCTGGCGGCATGCTTAACACATGCAAGTCGAACGGTAACAGGCCTTCGGGCGCTGACGAGTGGCGGACGGGTGAGTAATACGTAGGAATCTGCCCTTTAGTGGGGGATAACCTGGGGAAACTCAGGCTAATACCGCATACGTCCTTAGGGGGAAAGCGGGGGATCTTCGGACCTCGCGCTGAAGGATGAGCCTACGTCGGATTAGCTAGTTGGTAGGGTAAGCGTCCACGAGCGA
>F0OV55004JGBZC
AACCAACCCAAGAGTTTGATCCTGGCTCAGGACGAACGCTGGCGGCGTGCTTAACACATGCAAGTCAAGGGGAAAGGTTAATTTCGGTTGACCGAGTATACTGGCGAACGGGTGAGTAACGCGTAGGTAACCTGCCTGAGAGTTTGGGATAACACTGCAAACGTGGTGCTAATACCGGATGAGGCCTGCTATTCGCATGGGTAGTGGGTTAAAGCGGGCGCAAGCCTGTGCTCACAGATGGACCTGCGTCTCATTAGCTAGTTGG
>F0OV55004I2JQJ
AACCAACCCAAGAGTTTGATCCTGGCTCAGGACGAACGCTGGCGGCGTGGATTAGGCATGCAAATCGAACGGTAGTACCCCTTCGGGGGTATGAGAGTGGCGAACGGGTGAGTAACGCGTAGGTGATCTACCTTCAGATGGGGGACAACCCAGGGAAACTTGGGCTAATACCGCATGTGGCTGTAAAGCTAAAGCCGGCCTCTATTTATAAGCTGGTGTCTGGAGATGAGCCTGCGTCTGATTAGCTAGTTGGTGGGGTAACGGCCTACCGAGGCG
>F0OV55004IT8SJ
AACCAACCCAAGAGTTTGATCCTGGCTCAGAACGAACGCTGGCGGCGTGCTTAACACATGCAAGTCGTACGAGAAAGTTTCCTTCGGGAGATGAGTAGAGTGGCGCACGGGTGAGTAACACGTGGATAATCTGCCCAATGGACCGGGATAACACTTCGAAAGGGGTGCTAATACCGGATAAGCCCACAGGCTCTTCGGAGCTTGCGGGAAAAGGTGGGGACCTTCGGGCCTGCCGTCATTGGATGAGTCCGCGGCCCATTAGCTAGTTGGTAGGGTAA
>F0OV55004JAQ08
AACCAACCCAAGAGTTTGATCCTGGCTCAGAACGAACGCTGGCGGCGTGCTTAATACATGCAAGTCGAACGTGAAGCCTTGGCTTGCCAAGGTGGAAAGTGGCGAACGGGTGAGTAACACGTAAATAATCTACCTCTAAGTTTGGGATAACCTTGCCAACGCGGGGCTAATACCGGATGTGGTCACGAAAACGCATGTTTTTGTGATTAAAGATGCGAATCGCTTAGAGATGAGTTTGCGGCCCATTATGCTTGTTGGTAGGGTAACGGCCTACCAAGG
>F0OV55004IZYWO
AACCAACCCAAGAGTTTGATCCTGGCTCAGGACGAACGCTGGCGGCGTGCCTAACACATGCAAGTCGAACGGAGCATTTGGGAGTTTACTTTCGGATGCTTAGTGGCGGACGGGTGAGTAACGCGTGAGTAATCTGGCTCTGAGAGGGGAATAACGCAGGGAAACCTGTGCTAATACCGCATAAAGTATACCTTGGGCATCTTAGGTATACCAAAGGAGAAATCCGCTCAGAGATGAGCTCGCGTCCGATTAGATAGTTGGCGGGG
>F0OV55004IXO2R
AACCAACCCAAGAGTTTGATCCTGGCTCAGAACGAACGCTGGCGGCGCGTTTTAAGCATGCAAGTCGCACGGCAAGGAGGACTTCGGTCCTCCCCAGAGTGGCGGACGGGTGAGTAACACGTGGACAACCTACCCTGCGGTCGGGGATAGCCCATGGAAACATGGGGTAATACCGGATGAGACCGGTGGTGCACAAGCACTGCCGAGGAAAGGCGCCAAGGCGGCGCCGCAGGATGGGTCCGCGGTCCATTAGCTAGTTGGTGAGGTAACGGCCC
>F0OV55004IN9X2
AACCAACCCAAGAGTTTGATCCTGGCTCAGAACGAACGTTAGCGGCGTGCTTAACACATGCAAGTCGAACGGGAAAGTATCTTCGGATATGAGTAGAGTGGCGCACGGGTGAGTAACACGTGGGTAATCTGCCCTTTGGAGGGGGACAACATCTGGAAACGGATGCTAATACCGCATAAGTCGTCTTCGGACGGGAAAGGTGGCTTCGGCTACCGCCAGAGGATGAGCCCGCGGCCCATCAGCTAGTTGGCAGGGTAATGGCCTACCAAGG
>F0OV55004IWKIU
AACCAACCCAAGAGTTTGATCCTGGCTCAGGACGAACGCTGGCGGCGTGCCTAACACATGCAAGTCGAACGTGATCCCATTCTTCGGAATTGGGTGAAAGTGGCGGACGGGTGAGTAACACGTTGGTGACCTGCCTCGAAGACAGGGATAACCCTTCGAAAGAGGGGCTAATACCTGATGTGCTTGCGCTTTTTAGAAAGGCGTAAGTAAAGTTCAGGCGCTTCGAGAGGGGCCAGCGGCCTATCAGCTTGTTGGTGAGGTAATGGCCCACCAAGG
>F0OV55004I6SCL
AACCAACCCAAGAGTTTGATCCTGGCTCAGGACGAACGCTGGCGGCGTGGATTAGGCATGCAAGTCGAACGGTATCATACCTTCGGGTATGAGAGAGTGGCGAACGGGTGAGTAACACGTAGGTGATCTACCCCTGAATCGGGGACAACCCAGGGAAACTTGGGCTAATACCGGATGCGCGTATCCTTAGGGATGCGTAAAAGATGGCTTTCGGGCTGTCGTTTGGGGATGAGCCTGCGCCCTATTAGTTAGTTGGTGAGGTAACGGCTTACCAAGGCGA
>F0OV55004ISS48
AACCAACCCAAGAGTTTGATCCTGGCTCAGAACGAACGCTGGCGGCGTGCCTAACACATGCAAGTCGCGCGGGAAAGTTCCCTTCGGGGAGCGAGTATAGCGGCGCACGGGTGAGTAATACGTAGGTAACCTGCCCTCGAGACTGGGACAACCTGTCGAAAGACGGGCTAATACCGGATAAGACCACGAGAGCTGCGGCTCTTGGGGTAAAAGGTGGCCTCTGCTTGCAAGCTATCACTTGAGGATGGGCCTGCGCGCCATTAG
>F0OV55004IOJ9D
AACCAACCCAAGAGTTTGATCCTGGCTCAGGACGAACGCTGGCGGCGTGCTTAACACATGCAAGTCAAGGAGAAAGTTTCTTTCGGGAGATAAGTAAACTGGCGCACGGGTGAGTAAAATGTAAGTAATCTACCCTTTGGATGGGAATAACTACTAGAAATGGTGGCTAATACCGAATAATGCAGCGGCACCGAGTGGTGATATTGTTAAAGACCGAAAGGTTGCCAAGGGATGAGCTTGCATCTGATTAGCTAGTTGGCGGGGTAAAAGCCC
>F0OV55004I5DR6
AACCAACCCAAGAGTTTGATCCTGGCTCAGAACGAACGTTAGCGGCGTGCTTAACACATGCAAGTCGAACGAGAAAGTATCTTCGGATATGAGTAGAGTGGCGCACGGGTGAGTAACACGTGGGTAACCTGCCCTTTGGAGGGGGACAACATCTGGAAACGGATGCTAATACCGCATAAGTCGTCTTCGGACGGGAAAGGTGGCTTCGGCTACCGCCAGAGGATGGGCCCGCGTCCCATCAGCTAGTTGGTAAGGTAACGGCTTACCAAGGCAACGACGGGTAG
>F0OV55004IO0P9
AACCAACCCAAGAGTTTGATCCTGGCTCAGGATGAACGCTGGCGGCGTGCCTAACACATGCAAGTCGAGCGGAGTTATTTTCAGGAAGCCTTCGGGTGGAATGAACTTAACTTAGCGGCGGACGGGTGAGTAACGCGTGGGCAACCTACCCTGTACAGGGGGATAACAATGGGAAACCATTGCTAATACCCCATAACACCTTCTAGGGGCATCCCTTAAAGGTCAAAGAATTTCGGTACAGGATGGGCCCGCGTCTGATTAGCTAGTTGGTGAGGTAATGGCT
>F0OV55004H30TK
AACCAACCCAAGAGTTTGATCCTGGCTCAGGATGAACGCTGGCGGCGTGCTTAACACATGCAAGTCGAACGATTAAGACCCTCTTCGGAGGGTGCATAAAGTGGCGAACGGGTGAGTAACACGTGGGGAACCTGCCCCTCTCTCTGGGACAACTCCGGGAAACCGGAGCTAATACCGGATATTCCGATCGGATCGCATGGTCTGATCGGGAAAGCTCCGGCGGTGAGGGATGGCCCCGCGGCCCATTAGCTTGTTGGTGAGGTAACGGCTCACCAAGG
>F0OV55004H61AL
AACCAACCCAAGAGTTTGATCCTGGCTCAGGACGAACGCTGGCGGCGTGCTTAACACATGCAAGTCAAGGAGAAAATCGTTTTCGGATGGTGAGTAAACTGGCGCACGGGTGAGTAATATATAAGTAATCTACCAATGGGTCTGGGATAATCAGCCGAAAGGCTGAATAATACCGGATAATGCAGCGGGGCCACATGGTCATGTTGTTAAAGGTGCTTCGGTACCGCCTTTTGATGAGCTTGTATCTGATTAGCTAGTTGG
>F0OV55004IR73H
AACCAACCCAAGAGTTTGATCCTGGCTCAGGATGAACGCTAGCGGTGCGCCTAACACATGCAAGTCGAGCGATATAGCGGCGAACGGGTGAGTAACACGTTGGAACCTGCCTCGAACTCAGGGATAGCCATCCGAAAGGATGATTAATACCGGATAGTCCCGAAAGGGTAAAGATTTTTCGGTTCGAGAGGGGCCTGCGGCCTATCAGCTAGTTGGTAAGGTAATGGCTTACCAAGGCTATGACGGGTAACTGGTGTGAGAGCATG
>F0OV55004IHDKU
AACCAACCCAAGAGTTTGATCCTGGCTCAGAACGAACGCTGGCGGCGTGCTTAACACATGCAAGTCGAACGCGAAAGGGACTTCGGTCCTGAGTAAAGTGGCGCACGGGTGAGTAACACGTGGATAATCTGCCTGATGATCTGGGATAACATTTCGAAAGGAGTGCTAATACCAGATAAGCCCACAGCATCTTCGGATGCAGCGGGAAAAGGGGGCCTCTTCATGAAAGCTTCTGTCATTAGATGAGTCCGCGG
>F0OV55004IX279
AACCAACCCAAGAGTTTGATCCTGGCTCAGAACGAACGCTGGCGGCGTGCTTAACACATGCAAGTCGAACGCGAAAGGGACTTCGGTCCTGAGTAAAGTGGCGCACGGGTGAGTAACACGTGGATAATCTACCCGATGGACCGGGATAACACTTCGAAAGGGGTGCTAATACCGGATAAGCCCACAGGCTCCCTGGAGCTTGCGGGAAAAGGTGGGGACCTTCGGGCCTGCCGTCATCGGATGAGTCCGCGGCCCATTAGCTAGTTGGTGGGGTAACGGCCCACCAAGG
>F0OV55004ICGMP
AACCAACCCAAGAGTTTGATCCTGGCTCAGAACGAACGCTGGCGGCGTGCTTAACACATGCAAGTCGTACGAGAAAGTTTCCTTCGGGAGATGAGTAGAGTGGCGCACGGGTGAGTAACACGTGGATAATCTGCCCAATGGACCGGGATAACACTTCGAAAGGGGTGCTAATACCGGATAAGCCCACAGGCTCTTCGGAGCTTGCGGGAAAAGGTGGGGACCTTCGGGCCTGCCGTCATTGGATGAGTCCGCGGCCCATTAGCTAGTTGGTAGGGTAA
>F0OV55004JM6AY
AACCAACCCAAGAGTTTGATCCTGGCTCAGGATGAACGCTAGCGGCAGGCCTAACACATGCAAGTCGAGGGGTAACAGGTAGAAAGCTTGCTTTCTATGCTGACGACCGGCGCACGGGTGAGTAACGCGTATGCAACCTACCTTTAACAGGAAGATAGCCCCGAGAAATCGGGATTAATACTCCATAATATATATGAATCGCATGGTTTATATATTAAAGCTCCGGCGGTTAAAGATGGGCATGCGTGACATTAG
>F0OV55004IBA79
AACCAACCCAAGAGTTTGATCCTGGCTCAGGATGAACGCTAGCGGCGCGCTTAATGCATGTAAGTCGAGCGATGAGTTTCTTCGGAGACATCAGCGGCAGACGGGTGAGTAACACGTGGATGACCTGCCCTCAAGACTGGGATAACGGGTGGAAACATGCGCTAATACCGGATAGGCTCTCGGGGTCGCAACCGGGAGTAAAGCTACGGTGCTTGAGGAGGGGTCCGCGGCCCATCAGCTAGTTGGTAGGGTAACGGCCTACCAAGG
>F0OV55004H5OXG
AACCAACCCAAGAGTTTGATCCTGGCTCAGGATGAACGCTAGCGGCAGGCTTAATACATGCAAGTCGAACGGTAAGGTCTTTTCGGAGATACACGAGTGGCGCACGGGTGCGTAACGCGTATGCAACCTACCTTTAACTGGGAAATAGCCCCGAGAAATCGGGATTAATGTCCCATATTATTCTGAGAATGCATATTCTTAGAATGAAAGCTCCGGCGGTTATTGATGGGCATGCGTGACATTAGCTAGTTGGTGAGGTAACGG
>F0OV55004ILWA9
AACCAACCCAAGAGTTTGATCCTGGCTCAGAACGAACGTTAGCGGCGTGCTCAACACATGCAAGTCGAACGAGAAAGTATCTTCGGATATGAGTAGAGTGGCGCACGGGTGAGTAACACGTGGGTAATCTGCCCTTTGGAGGGGGACAACATCTGGAAACGGATGCTAATACCGCATAAGTCGTCTTCGGACGGGAAAGGTGGCTTCGGCTACCGCCAGAGGATGAGCCCGCGGCCCATCAGCTAGTTGGCAGGGTAATGGCCT
>F0OV55004H9TU3
AACCAACCCAAGAGTTTGATCCTGGCTCAGGATGAACGCTAGCGGCAGGCCTAACACATGCAAGTCGAGGGGCAGCACGGGTAGCAATACTTGGTGGCGACCGGCGCACGGGTGAGTAACGCGTATGCAACCTACCCATAACTGGGGGATAGCCCGGAGAAATTCGGATTAATACCGCATAACATTATTGAATCGCATGGTTTAATAATTAAATATTTATAGGTTATGGATGGGCATGCGTGACATTAGCTAGTTGGTAGGGTAACGG
>F0OV55004IGPN2
AACCAACCCAAGAGTTTGATCCTGGCTCAGGATGAACGCTGGCGGCATGCCTAATACATGCAAGTCGAACGCACTAGTTTACTAGTGAGTGGCGAACGGGTGAGTAACACGTAGATAACCAACCCTAAAGACGAGGATAACCCGGGGAAACCTGGACTAATACTGGATAGGAGCTAATTTCACAAGGGATTAGTTTTAAAGGCGCATTAAAGCGCCGCTATAGGATGGGACTGCGTCGCATTAGCTAGTTGGTGGGGTAACGGCCTACCAAGGCAACGA
>F0OV55004JMJVD
AACCAACCCAAGAGTTTGATCCTGGCTCAGAGTGAACGCTGGCGGCGTGGATTAGGCATGCAAGTCGAGCGATGCTTTTTGTCGAGAGGTTGAAGCCGCAAGGCAGATGCCAATTGACTTCTAGCAGAGCGGCAAACGGGTGAGGAATACGTGAGTAATCTACCTCTATGTCGAGCATAACCTCGCGAAAGTGAGGATAATTCTTGATGTGCCCCGCACTTCATAAGAAGCGCGGGGTAAAGGTACCCG
>F0OV55004I4XWH
AACCAACCCAAGAGTTTGATCCTGGCTCAGGATGAACGCTAGCGGTGCGCCTAACACATGCAAGTCGAGCGATATAGCGGCGAACGGGTGAGTAACACGTTGGAACCTGCCTCGAACTCAGGGATAGCCATCCGAAAGGATGATTAATACCGGATAGTCCCGAAAGGGTAAAGATTTTTCGGTTCGAGAGGGGCCTGCGGCCTATCAGCTAGTTGGTAAGGTAATGGCTTACCAAGGCTATGACGGGTAACTGGTGTGAGAGCATG
>F0OV55004IJ1NJ
AACCAACCCAAGAGTTTGATCCTGGCTCAGGATGAACGCTGGCGGCGTGCCTAACACATGCAAGTCGAACGGGAATCCCTGGACTCGTCTGGGGAGGAGAGTGGCGTACGGGTGAGTAACACGTAGCTGACCTACCCTGGAGAGGGGGATAACTATTGGAAACGATAGCTAAAACCCCATACGCTCTTGATAATTTGAAAGTCAAGAGGAAAACTCCGGTGCTCTGGGATGGGGCTGCGGTCCATCAGCTAGTTGGTGCGGTAAAAGCGC
>F0OV55004H66PT
AACCAACCCAAGAGTTTGATCCTGGCTCAGGATGAACGCTGGCGGCGTGCCTAATACATGCAAGTCGAACGAGCGACTATGTTCGTAAGGATATAGGAGCAAGTGGCAAACGGGTGAGTAACACGTAGTTGACCTGCCCTGAAGAGGGGGATAACGTTTCGAAAGAGATGCTAATATCCCATAAGCACCCAGAGGTTAGAGGCTCAGGGTGAAAAGGGTTATTGAAAGATAACCTGCTTCAGGAGGGGACTGCGGCCCATCAG
>F0OV55004I8651
AACCAACCCAAGAGTTTGATCCTGGCTCAGAACGAACGCTGGCGGCGCGTTTTAAGCATGCAAGTCGAGGGAGAATCCGGTGCTTGCACTGGAGGGAACCGGCGAACGGGTGAGTAACACGTAGATAATCTGCCTTTAGGTTGGGGATAGCTCATGGAAACATGGGGTAATACCGAATGTGGTTCGATGTTCAAAAGGACATTGAAAGAAAGGAGCTTAGGCTTCGCCTGAAGATGAGTCTGCGTCTGATTAGGTAGTAGGTAGGGTAACGG
>F0OV55004JD333
AACCAACCCAAGAGTTTGATCCTGGCTCAGAGCGAACGCTGGCGGCGTGCCTAACACATGCAAGTCGAACGGACTCGGGGGGCAACTCCTGAGTTAGTGGCGGACGGGTGAGTAACACGTGGGTCATCTCCCCCCGAGTGAGGAATAAGCCTGCGAAAGCGGGTCTAATACCGCATAACACTCCGGGACACAAGTCTTCGGAGTCAAAGCCGCAAGGCGCTTGGGGATGAGCCTGCGTCCTATTGGCTAGTTGGTAGGGTAATGGCCTACCAAGG
>F0OV55004IC0N3
AACCAACCCAAGAGTTTGATCCTGGCTCAGGATTAACGTTGGCAGCGTGCCTAACACATGCAAGTCGAGCGATATAGCGGCAGACGAGAGAGTACAAGCAAGGAACGTACCCCCGAGTGAAGGATAGCCACCCGAAAGGGTGGGTAATCCTGCATAACGTCGAAAGACCAAAGTCTTCGGACGCTTGGGGAGCGGCCTTGCTCCTATCAGCTAGTTGGTGAGGTAAAGGCCCACCAAGGCGATGACGGGTAGCTGGCCCGAGAGGGTG
>F0OV55004IROSH
AACCAACCCAAGAGTTTGATCCTGGCTCAGAATGAACGCTGGCGGCGTGCTTAACACATGCAAGTCGAACGAGAAAGGGATTGCTTGCAATCCCGAGTAGAGTGGCGCACGGGTGAGTAACACGTAGATAATCTGCCTTCAAGCCTGGGATAACTATTCGAAAGGGTAGCTAATACCGGATAAAGTCGATCTACACAAGTAGATTGATGAAAGATTGCCTCTTCTTGAAAGCAATTGTTTGGAGATGAGTTTGCG
>F0OV55004IMHER
AACCAACCCAAGAGTTTGATCCTGGCTCAGGATGAACGCTGGCGGCGTGCTTAATACATGCAAGTCGAACGGAGACATTGTAGCAATACGATGTTCTTAGTGGCGAACGGGTGAGTAACGCGTTGGTGACCTGCCCCAAAGCGGGGGATAACAGTCCGAAAGGACTGCTAATACCCCATGTGGTCTCAGGGATTAGATGCCCTGAGTCTAAAGGAGTAATCCACTTTGGGAGGGACCTGCGTCCCATCAGCTAGTTGGTAAGGTAACGG
>F0OV55004IPH78
AACCAACCCAAGAGTTTGATCCTGGCTCAGAACGAACGTTAGCGGCGTGCTTAACACATGCAAGTCGAACGAGAAAGTATCTTCGGATATGAGTAGAGTGGCGCACGGGTGAGTAACACGTGGGTAACCTGCCCTTTGGAGGGGGACAACATCTGGAAACGGATGCTAATACCGCATAAGTCGTCTTCGGACGGGAAAGGTGGCTTCGGCTACCGCCAGAGGATGGGCCCGCGTCCCATCAGCTAGTTGGTAAGGTAACGGCTTACCAAGGCAACGACGGGTAG
>F0OV55004INIAA
AACCAACCCAAGAGTTTGATCCTGGCTCAGAATGAACGCTGGCGGCGTGGATTAGGCATGCAAGTCGAACGCGAAAGTCACCTTCGGGTGGCGAGTAGAGTGGCGAACTGGTGAGTACAAGATGGATAACGTGCCCTTCAGCGGGGGATAACCTCTGGAAACAGGGGCTAATACCGCATGAGCCCCTCGGGATTTCGGTTCTGAGGGGGAAAGACCTTCGGGTCACTGGAGGATCGGTCCATCTCCCATTAGCTTGTTGGTGAGGTAACGGCT
>F0OV55004I3OAH
AACCAACCCAAGAGTTTGATCCTGGCTCAGGATGAACGCTAGCGGCAGGCCTAACACATGCAAGTCGAGGGGTAACAGGAGTAGCAATACTTGCTGACGACCGGCGCACGGGTGAGTAACGCGTATGCAACCTACCCTTAACTGGGGAATAGCCCGAAGAAATTCGGATTAATGCCCCATAATACTGTATTGAAGCATTTCAGTGCATTTAAAACTCCGGTGGTTAAGGATGGGCATGCGTGACATTAGCTAGTTGGTGAGGTAACGG
>F0OV55004JSSYT
AACCAACCCAAGAGTTTGATCCTGGCTCAGGATGAACGCTGGCGGCGTGCCTAATACATGCAAGTCGAACGCACCGGTTTACCGGTGAGTGGCGAACGGGTGAGTAACACGTAGGTAACCTGCCCTCAAGACGAGGATAACCGTTGGAAACGATGGCTAAGACTGGATAGGAACCGAGGAGGCATCTCCATGGTTTTAAAGGACCCGCAAGGGTACGCTTGAGGAGGGGCCTGCGGCGCATTAGTTAGTTGGCGGGGTGAAGGCCCACCAAGACTTTG
>F0OV55004JJUDZ
AACCAACCCAAGAGTTTGATCCTGGCTCAGAACGAACGCTGGCGGCGCGTTTTAAGCATGCAAGTCGAGCGGCAAGGGCCTTCGGGCCCCTAGAGCGGCGGACGGGTGAGTAACACGTGGACAATCTGCCCCCCGGTCCGGGATAGCCCAGGGAAACCTGGATCAATACCGGATGCGAGCGCGAGCACACAGGTGCTTGCGGGGAAAGGCGCTTCGGCGCCGCCGGGGGATGAGTCCGCGGCCCATTAGCTAGACGGCGGGGTAAAGGCCCACCGTGGCGACG
>F0OV55004IZF3G
AACCAACCCAAGAGTTTGATCCTGGCTCAGGATGAACGCTGGCGGCGTGCTTAACACATGCAAGTCGAACGAGGTCCAACCTTCGGGTGAAGACCGAGTGGCGAACGGGTGAGTAACACGTGGGGAACCTGCCCTTCTCTCTGGGATAACGTCGAGAAATCGTCGCTAATACCGGATACTCCTTGCGGACCGCATGGTCTGCTCGGGAAAGCTCCGGCGGAGATGGATGGCCCCGCGGCCCATTAGCTAGTTGGTGAGGTAACGGCCACCAAGG
>F0OV55004H78RD
AACCAACCCAAGAGTTTGATCCTGGCTCAGAACTAACGCTGGCGGCGTGCCTAACACATGCAAGTCGTACGAGAAAGTTCGCTTCGGTGGATGAGTAAAGTGGCGCACGGGTGAGTAGCGCGTGGATAATCTGCCCTTTAGTTAGGAATAACCCATCGAAAGATGGGCTAATGCCCAATGATGCTGACGTGCTTCGGCAGGTCAGCCAAAGGTGGCCTCTACATGTAAGCTATCGCTGAAGGATGAGTTCG
>F0OV55004JDUC0
AACCAACCCAAGAGTTTGATCCTGGCTCAGGATGAACGCTAGCGACAGGCCTAACACATGCAAGTCGAACGGGATTCACCTTCGGGTGATGAGAGTGGCGCACGGGTGAGTAACGCGTATGCAACCTACCTACAACAGGGGGATAGCTCCCGGAAACGGGGATTAATACCGCATAAGACTACGGTTTCACATGGGACAGTAGTAAAAATTCAGATGGTTGTAGATGGGCATGCGTGACATTAGGTAGTTGGTGAGGTAATGGCT
>F0OV55004H84PT
AACCAACCCAAGAGTTTGATCCTGGCTCAGGACGAACGCTGGCGGCGTGCTTAATACATGCAAGTCAACTGAAATGACAGTAGTAATATTTTCATGGAGGTGGCGCACGGGTGAGTAACACGTAGGTAATCTACCTTTGGGACTGACATAATACCGGGAAATCGGTACTAATATCAGATAATGCAGCGGCTCCGCATGGAGACAGTTGTTAAAGCTTCGGCGCCTGAAGATGAACCTGCGGCCCATTAGATAGTTGGG
>F0OV55004I9FBO
AACCAACCCAAGAGTTTGATCCTGGCTCAGATTGAACGCTGGCGGCATGCTTTACACATGCAAGTCGAACGGCAGCGGGTCCTTCGGGATGCCGGCGAGTGGCGAACGGGTGAGTAATGCATCGGAACGTACCCAGTCGTGGGGGACAACGTAGCGAAAGTTACGCTAATACCGCATACGACCTGAGGGTGAAAGCAGGGGATCGCAAGACCTTGCGCGATTGGAGCGGCCGATGTCAGATTAGCTAGTTGGTGGGGTAAAGG
>F0OV55004ISQW3
AACCAACCCAAGAGTTTGATCCTGGCTCAGGATGAACGCTGGCGGCGTGCCTAACACATGCAAGTCGAACGGGACACTTGTTTTCGGATGAGTGTTTAGTGGCGGACGGGTGAGTAACGCGTGAGCAACCTGCCTTTCAGAGGGGGACAACAGTTGGAAACGACTGCTAATACCGCATAATGTATTTAGATGGCATCATCTAAATACCAAAGATTTATCACTGAAAGATGGGCTCGCGTCTGATTAGCTAGTTGGTG
>F0OV55004JG1PC
AACCAACCCAAGAGTTTGATCCTGGCTCAGGATGAACGCTGGCGGCATGCCTAATACATGCAAGTCGAACGCACTAGTTTACTAGTGAGTGGCGAACGGGTGAGTAACACGTAGATAACCAACCCTTTTGACGAGGATAACCCGGGGAAACCTGGACTAATACTGGATAGGAGCTATTTGCATAAGCAGGTGGTTTTAAAGGTGCTTTAAAGCACCACGAGAGGATGGGACTGCGTCGCATTAGCTAGTTGGTCGGGGTAATGGCCCACCAAGG
>F0OV55004IPY12
AACCAACCCAAGAGTTTGATCCTGGCTCAGGACGAACGCTGGCGGCGTGCTTAACACATGCAAGTCGTACGAGAAAGTTTCCTTCGGGAGATGAGTAGAGTGGCGCACGGGTGAGTAACACGTGGATAATCTGCCCAGTGGACCGGGATAACACTTCGAAAGGGGTGCTAATACCGGATAAGCCCACAGGCTCTTCGGAGCTTGCGGGAAAAGGTGGGGACCTTCGGGCCTGCCGTCATTGGATGAGTCCGCGGCCCATTAGCTAGTTGGTAGGGTAA
>F0OV55004IQ5TE
AACCAACCCAAGAGTTTGATCCTGGCTCAGAACGAACGCTGGCGGCGCGTTTTAAGCATGCAAGTCGAGCGGCAAGGGCCTTCGGGCCCCTAGAGCGGCGGACGGGTGAGTAACACGTGGACAATCTGCCCCCCGGCCGGGGATAGCCCAGGGAAACCTGGATTAATACCGGATGAGACGGGACGCACACAGGTGCGATCCGGGAAAGGCGCTGCGGCGCCGCCGGGGGATGAGTCCGCGACCCATTAGCTAGACGGCGGGGTAAAGGCCCACCGTGGCGACGATGGG
>F0OV55004I1BSR
AACCAACCCAAGAGTTTGATCCTGGCTCAGGACAAACGCTGGCGGCGTGCCTAACACATGCAAGTCGAACGATAGGTATTCGTTTCACTTCGGTGAGATGGATATACTGAGTGGCGAACGGGTGAGTAAGACGTGGGAACGTACCCTAAAGTGGGGGATAGCGTCCCGAAAGGGGCGGTAATACCGCATAAGCTCGAAAGAGGAAAGGTGCAAATGCATCGCTTGAGGAGCGGCTCACGTCCCATTAGCTAGTTGGTGAGGTAACGGCCCACCAAGG
>F0OV55004IMN94
AACCAACCCAAGAGTTTGATCCTGGCTCAGGATGAACGCTAGCGGCAGGCCTAACACATGCAAGTCGTGGGGTAATCCCGCAGCAATGCGGGAACGACCGGCGCACGGGTGAGTAATGCATATGCAACCTTCCTCTAACTAGGGGATAGCTTCCGGAAACGGAAATTAATACCCTATAATATCCAGAAGACGCATGTTTTACGGATTAAAGCTCCGGCGGTTAGAGATGGGCATATGTGCCATTAGCTAGTTGGTGAGGT
>F0OV55004IE3M0
AACCAACCCAAGAGTTTGATCCTGGCTCAGGATGAACGCTAGCGGGAGGCTTAACACATGCAAGTCGAGGGGCATCACGGGGTAGCAATACTCTGGTGGCGACCGGCGCACGGGTGAGTAACGCGTATGCAACCTACCTTCTACAGGAGGATAGCTTTCGGAAACGGAAATTAATACTCCATAACTTCAGTTGAAGGCATCTTTGATTGATTAAAGCTCCGGCGGTAGGAGATGGGCATGCGTAACATTAGTTAGTTGGTGAGGTAACGG
>F0OV55004IBRTL
AACCAACCCAAGAGTTTGATCCTGGCTCAGGATGAACGCTGGCGGCGTGCCTAATACATGCAAGTCGAACGAGAAGGGGGAAGTCTTCGGACGGAACCTGGAGAGTGGCGCACGGGTGAGTAACACGTAGATGACCTGCCCCGGAGAGGGGGATAACCGTTGGAAACGACAGCTAATACCCCATGAGCTCACGGTGATTAGAAAACTGTGAGAAAAGGTTCCGGCGCTCCGGGAGGGTCTGCGGCCCATCAGCTGGTTGGTAGGGTAATGGCCTACCAAGG
>F0OV55004IBI6C
AACCAACCCAAGAGTTTGATCCTGGCTCAGAGTTAACGCTGGCGGCGCGCCTAACACATGCAAGTCGAGCGAGGGTCTGTACGACCTAGCGGCAGACGGGTGAGTAATGCGTAGACAATCTGCCCTTGAATGGAAGATAACCCGGCGAAAGTCGAGCTAATATTCCATATAATCCCGAGGAGGCATCTCCCTGGGATGAAAGCAGCAATGCGTTCAAGGAGGAGTCTGCGGCCTATCAGCTAGTTGGCGGGG
>F0OV55004ICP7Q
AACCAACCCAAGAGTTTGATCCTGGCTCAGAACGAACGCTGGCGGCGTGCCTAACACATGCAAGTCGCACGAGAACGCTTCAGCTTGCTGAAGCTAGTAAAGTGGCGCACGGGTGAGTATCGCGTGGGTAACCTATCCTTGAATCGGGGATAACGTTGCGAAAGCGACGCTAATACCGGATAACATCCCTTGGACCCTGGTCTTGGGGATCAAAGGTGGCCTCTCCATGGAAGCTACTGTTTGAGGGGGAGCCCGCGTCCCATTAG
>F0OV55004IPTTG
AACCAACCCAAGAGTTTGATCCTGGCTCAGATTGAACGCTGGCGGCAGGCTTAACACATGCAAGTCGAGCGGTAGCAGATCCAGCTTGCTGGATGCTGACGAGCGGCGGACGGGTGAGTAATGCATAGGAATCTGCCCAGTAGTGGGGGATAGCCCGGGGAAACCCGGATTAATACCGCATACGCCCTTTGGGGAAAGCAGGGGATCTTCGGACCTTGCGCTATTGGATGAGCCTATGTCGGATTAGCTAGTTGGG
>F0OV55004IJWZN
AACCAACCCAAGAGTTTGATCCTGGCTCAGGATGAACGCTAGCGGCAGGCTTAACACATGCAAGTCGAGGGGTAACAGGGTGCTTGCACCGCTGACGACCGGCGCACGGGTGCGTAACGCGTATACAATCTACCTTTTACAGGGGCATAGCCCGGGGAAACCCGGATTAATATCCCATGGTATCATTTAGTGGCATCATTTGAATGATCAAAGCTTCGGCGGTAAAAGATGAGTATGCGTCCTATTAGTTAGTTGGTAAGGTAACGGCTT
>F0OV55004JOFWO
AACCAACCCAAGAGTTTGATCCTGGCTCAGAACGAACGCTGGCGGCGTGCTTAACACATGCAAGTCGAACGAGAAAGGGACTTCGGTCCTGAGTAGAGTGGCGCACGGGTGAGTAACACGTGGATAATCTACCCAATGATTCGGAATAACACTTCGAAAGGGGTGCTAATACCGGATAAGCCCACAGGCTCTTCGGAGTTTGCGGGAAAAGGTGGGGACCTTCGGGCCTGCCGTCATTGGATGAGTCCGCGGCCCATTAGCTAGTTGGTAGGGTAATGG
>F0OV55004H3H5T
AACCAACCCAAGAGTTTGATCCTGGCTCAGAGCGAACGCTGGCGGCAGGCTTAACGCATGCAAGTCGAACGCTCCTAGCAATAGGGGAGTGGCAGACGGGTGAGTAACGCGTGGGAACATACCCTTTGGTTCGGAATAACTCGGCGAAAGCCGTGCTAATACCGGATAAGCCCCTCACGGGGGAAAGATTTATCGCCGAAGGATTGGCCCGCGTCCGATTAGCTAGTTGGTGAGGTAATGGCTCACCAAGGCGACGATCGGTAGCTGGT
>F0OV55004INORG
AACCAACCCAAGAGTTTGATCCTGGCTCAGGATGAACGCTAGCGGGAGGCTTAACACATGCAAGTCGAGCGGGATTAGCAGCAATGCTATGAGAGCGGCGCACGGGTGCGTAACGCGTATGCAACCTGCCTTATACAGGGGAATAGCCCATGGAAACGTGGATTAACGTCCCATAGGATGATGATATCGCATGGTATTATGATTAAAACTGAGGTGGTATAAGATGGGCATGCGT
>F0OV55004IDID3
AACCAACCCAAGAGTTTGATCCTGGCTCAGAACGAACGCTGGCGGCGCGTTTTAAGCATGCAAGTCGAACGGGATTGATCCTTCGGGATCATGAGAGTGGCGAACGGGTGAGTAACACGTAGATGATCTGCCTTGAAGTTGGGGATAGCCCATAGAAATATGGGGTAATACCGGATAATCTCTTTTTACTTTGGTGAATAGAGGAAAGGGGCTTCGGCCTCGCTTTGAGATGAGTCTGCGGCTGATTAGCTAGTTGGTAGGGTAAAGG
>F0OV55004I5EAH
AACCAACCCAAGAGTTTGATCCTGGCTCAGGATGAACGCTGGCGGCATGCCTAATACATGCAAGTCGAGCGGACCGATGGGAGCTTGCTCCTTTAGGTTAGCGGCGGACGGGTGAGTAACACGTGGGCAACCTGCCCTGCAGACTGGGATAACTTCGGGAAACCGGAGCTAATACCGGATAACACCGAAAACCGCATGGTTTTCGGTTGAAAGGCGGCTTTTAGCTGTCACTGCAGGATGGGGCCCGCGGCGCATTAGCTAGTTGGTGAGG
>F0OV55004H2SHL
AACCAACCCAAGAGTTTGATCCTGGCTCAGAACGAACGCTGGCGGCGTGCCTAAGACATGCAAGTCGTGCGGAAAGGCTCCTTCGGGAGTACTCGAGCGGCGCACGGGTGAGTAACACGTGGGTAATCTACCTGAGGGTCTGGGACAACCCCGGGAAACTGGGGCTAATACCGGATGAGACCACGGCGTCCTCGGGCGCAGCGGTCAAAGATGGCCTCTCCTTGGAAGCTATCGCCCGCAGATGAGCCCGCGTCCCATTAGCTAGTTGGCGGGG
>F0OV55004IWH0R
AACCAACCCAAGAGTTTGATCCTGGCTCAGGATGAACGCTGGCGGCATGCCTAATACATGCAAGTCGAACGAATTGACCTTCGGGTCAGTTAGTGGCGAACGGGTGAGTAACACGTAGATAACCAACCCTAAAGACGAGGATAACCCGGGGAAACCTGGACTAATACTGGATAGGAGCTATTTTCAAAAGAGGATAGTTTTAAAGATGCCTTAAAGCATCGCTATAGGCTGGGACTGCGTCGCATTAGCTAGTTGGTGGAGTAACGGCCCACCAAGG
>F0OV55004H3XCZ
AACCAACCCAAGAGTTTGATCCTGGCTCAGAACGAACGCTGGCGGCGTGCCTAATCCATGCAAGTCGAACGAGAAGTCGGTCTTCGGACCGGCGGAGAGTGGCGGACTGGTGAGTAACACGTGGGCAATCTGCCTGAAGGTGGGGAATAGCCCTTCCAACGAGGGGATAATACCGCATATGATCCTGTCGTCGCATGTCGACTCGATCAAAGAGGGGGATCTTAGGACCTCTCGCCTTCAGATGAACCCGCGCCCCATTAG
>F0OV55004IRORY
AACCAACCCAAGAGTTTGATCCTGGCTCAGAACGAACGTTAGCGGCGTGCTTAACACATGCAAGTCGAACGAGAAAGTATCTTCGGATATGAGTAGAGTGGCGCACGGGTGAGTAACACGTGGGTAACCTGCCCTTTGGAGGGGGACAACATCTGGAAACGGATGCTAATACCGCATAAGTCGTCTTCGGACGGGAAAGGTGGCTTCGGCTACCGCCAGAGGATGGGCCCGCGTCCCATCAGCTAGTTGGTAAGGTAACGGCTTACCAAGGCAACGACGGGTAG
>F0OV55004IPMD8
AACCAACCCAAGAGTTTGATCCTGGCTCAGAACGAACGCTGGCGGCAGGCTTAACACATGCAAGTCGAGCGGTCCCTTCGGGGACAGCGGCGGACGGGTGAGTAACGCGTGGGAACGTGCCCTGGGGTGCGGAACAACCGCTGGAAACGGCGGCTGATACCGCATGATGTCCGGAGTAGAGATACTCGGGACCAAAGATTTATCGCCCTGGGATCGGCCCGCGTCTGATTAGGTAGTTGGTGGGGTAACGGCCTACCAAGCCATCGAT
>F0OV55004H87UG
AACCAACCCAAGAGTTTGATCCTGGCTCAGGATAAACGCTGGCGGCATGCCTAATACATGCAAGTCGAACGAACATAGTAATATGTTAGTGGCGAACGGGTGAGTAACACGTAAGTAACCAACCTTCAAGACGAGGATAACCACTGGAAACGGTAGCTAAAACTGGATAGGATATCTTATCATAAGATGGGATATTTAAAAGCGCTGAAAGGCGCTACTTGAAGCTGGGCTTGCGGCGCATTAGATAGTTGGTGAGGTAACGGCCC
>F0OV55004JXVBN
AACCAACCCAAGAGTTTGATCCTGGCTCAGGATGAATGCTGGCGGCGTGGATAAGGCATGCAAGTCGAACGGTCTTTTCTTTTGCGAGAAGTGAAACTTCGGTTGATCTAATCAAAGTTGAAAAGATAGTGGCAGACGAGCTAGTAACACCTTGGTACGTACTCGGAAGTCTGGTATAGCCATTCGAAAGGATGGGTAATCCCAGATGGTCTCGCAAGAGTAAAGATTTATCGCTTCCGAAGCGGCCTAGGTCCGATCAGTTTGTTGG
>F0OV55004IN89F
AACCAACCCAAGAGTTTGATCCTGGCTCAGGATGAACGCTGGCGGCGTGCCTAATACATGCAAGTCGAACGCACTAGTTTACTAGTGAGTGGCGAACGGGTGAGTAACACGTAGGTAACCTGCCCTTAAGACGAGGATAACCATTGGAAACGATGGCTAAGACTGGATAGGAATATTTGAGGCATCTTAAATATTTTAAAAGACCTAGCAATAGGTATGCTTAAGGAGGGGCCTGCGGCGCATTAGTTAGTTGGTGGGGTAGAAGCCTACCAAGACG
>F0OV55004I7I4R
AACCAACCCAAGAGTTTGATCCTGGCTCAGAACGAACGCTGGCGGCGTGCTTAACACATGCAAGTCATACGGGAAAGCTTACTTCGGTGAGCGAGTACAGTGGCGCACGGGTGAGTAACACGTGGGTAACCTACCCTCCGAACCGGGATAACATTTCGAAAGAGGTGCTAAGACCGGATACGTCCTTCGCTTCTTCGGCGGCGAAGGGGAAAAAGTAGGCCTCTGCTTGCAAGCTATTATCGGTGGATGGCCGCGGGCCATTAGTTTGTTGGTAGGGTAACGGGCCT
>F0OV55004I8JUS
AACCAACCCAAGAGTTTGATCCTGGCTCAGAACGAACGCTGGCGGCGCGTTTTAAGCATGCAAGTCGAGCGGCAAGGGCCTTCGGGCCCCTAGAGCGGCGGACGGGTGAGTAACACGTGGACAATCTGCCCCCCGGCCGGGGATAGCCCAGGGAAACCTGGATTAATACCGGATGAGACGGGACCCGCGAAGGCGGGATCCGGGAAAGGCGCTACGGCGCCGCCGGGGGATGAGTCTGCGTCCCATTAGCTAGACGGCGGGGTAACGGCCCACCGTGGCGACGATGGGTAGCCGG
>F0OV55004ID5LN
AACCAACCCAAGAGTTTGATCCTGGCTCAGAATGAACGCTGGCGGCGTGCTTAACACATGCAAGTCGCACGAGAACGCTTCAGCTTGCTGAAGCTAGTAAAGTGGCGCACGGGTGAGTATCGCGTGGGTAATCTACCCTTCGGTCGGGAATAACGTTGCGAAAGTGACGCTAATACCCGATAACATTTCGGTGCCTTTGGTTGCCGAAATCAAAGGTGGCCTCTCCATGGAAGCTACCGCAGGAGGATGAGCCCGCGTCCCA
>F0OV55004IOBV6
AACCAACCCAAGAGTTTGATCCTGGCTCAGGACGAACGCTGGCGGCGGGCCTAACACATGCAAGTCGTGGGAGAAGGTGAGTGCTTGCACTCACTGGAGACCGGCGGATGGGTGAGTAACGCGTAGGCAACCTGCCTTTGGACCGGGGATAACATCGCGAAAGCGGTGCTAATACCCGATGATGCAGCGGCCCCGCATGGGGACAGTTGTTAAAGCCTTCGGGCGGCCAAAGAGGGGCCTGCGTGCCATTAGCTAGTTGGTAGGGTAAAAG
>F0OV55004INI03
AACCAACCCAAGAGTTTGATCCTGGCTCAGAACGAACGTTAGCGGCGTGCTTAACACATGCAAGTCGAACGAGAAAGTATCTTCGGATATGAGTAGAGTGGCGCACGGGTGAGTAACACGTGGGTAACCTGCCCTTTGGAGGGGGACAACATCTGGAAACGGATGCTAATACCGCATAAGTCGTCTTCGGACGGGAAAGGTGGCTTCGGCTACCGCCAGAGGATCGGGCCCGCGTCCCATCAGCTAGTTGGTAAGGTACGGCTTACCAAGGCAACGGACGGGTA
>F0OV55004IBDFP
AACCAACCCAAGAGTTTGATCCTGGCTCAGAACGAACGCTGGCGGCGTGCTTAATACATGCAAGTCGAACGTGAAGCCTTGGCTTGCCAGGGTGGAAAGTGGCGAACGGGTGAGTAACACGTAAGTAATCTACCTCTAAGTTTGGGATAACCTTGCCAACGCGGGGCTAATACCGGATGTGATCATGAAAACGCATGTTTTTATGATTAAAGATGCAAATCGCTTGGAGATGAGCTTGCGGCCCATTATGCTTGTTGGTGGGGTAACGG
>F0OV55004H7LK9
AACCAACCCAAGAGTTTGATCCTGGCTCAGAGTGAACGCTGGCGGCGTGCTTAACACATGCAAGTCGAACGATGAAGTCTTTGCTTGCAAAGACGGATTAGTGGCGCACGGGTGAGTAATGTATAGCTAACCTGCCCTTTAGTGGGGGACAACAGCTGGAAACGACTGCTAATACCCCATACTCCTTTTTACTCTAAGGTAAATTGGAAGATTTATTGCTAAAGGATGGGGCTGTATCGTATCAGCTAGTTGGTGAGGTAATGG
>F0OV55004IN2ZI
AACCAACCCAAGAGTTTGATCCTGGCTCAGGATGAACGCTGGCGGCGTGCCTAACACATGCAAGTCGAACGAGAAGTTAACCACTGATTCCTTCGGGATGAGGAGGTTAGCGGAAAGTGGCGAACGGGTGAGTAACGCGTGGGTAATCTACCCTGTAAGTGGGGGATAACCCTCCGAAAGGAGGGCTAATACCGCATAATATCTTCACTTCTAAAAGAAGAGAAGATGAAAGATGGCCTCTGTCTTAAGCTATCACTTCAGG
>F0OV55004IXFZ6
AACCAACCCAAGAGTTTGATCCTGGCTCAGGATGAACGCTAGCGGGAGGCTTAACACATGCAAGTCGAGCGGGATTCACCTTCGGGTGATGAGAGCGGCGAACGGGTGCGTAACGCGTATGCAACCTGCCTTATGCAGGGGGATAGCCCATGGAAACGTGGATTAATACCCCATAGAATATGTTAATCGCATGGTTTACATATTAAAACTTTGGTGGCATAAGATGGGCATGCGTAGGATTAGCTTGTTGGTGAGGTAACGG
>F0OV55004H7C4F
AACCAACCCAAGAGTTTGATCCTGGCTCAGAACGAACGCTGGCGGCGTGCTTAACACATGCAAGTCGAACGTGAAAGGGACTTCGGTCCTGAGTAAAATGGCGCACGGGTGAGTAACACGTGGATAATCTACCCGATGGACCGGGATAACACTTCGAAAGGGGTGCTAATACCGGATAAGCCCACAGGCTCTTTGGAGTTTGCGGGAAAAGGTGGGGACCTTCGGGCCTACTGTCATTGGATGAGTCCGCGGCCCATTAGCTAGTTGGTAGGGTAATGGCCTACCAAGG
>F0OV55004H9SIP
AACCAACCCAAGAGTTTGATCCTGGCTCAGGATGAACGCTGGCGGCGTGCCTAACACATGCAAGTCGAACGGGAATCCCTGGACTCGTCTGGGGAGGAGAGTGGCGTACGGGTGAGTAACACGTAGCTGACCTACCCTGGAGAGGGGGGATAACTATTGGAAACGATAGCTAAAACCCCATACGCTCTTGATAATTTGAAAGTCAAGAGGAAAACTCCGGTGCTCTGGGATGGGGCTGCGGTCCATCAGCTAGTTGGTGCGGTAAAAGCGC
>F0OV55004IIGQY
AACCAACCCAAGAGTTTGATCCTGGCTCAGAATGAACGCTGGCGGCGTGCCTAACACATGCAAGTCGTACGAGAAAGGGGCTTCGGCCCTGAGTAGAGTGGCGCACGGGTGAGTAACGCGTGGGTAATCTACCCTTGGATTTGGGATAACTCTGCGAAAGTGGAGCTAATACCGGATAGTCTGGCTTTAAATAAGAAGTCGGTAAAGGATGCCTCTGCATATGCATTCGTCCGAGGATGAGCCCGCGTCTCATTAGCTAGG
>F0OV55004JOI4D
AACCAACCCAAGAGTTTGATCCTGGCTCAGAACGAACGCTGGCGGCATGCCTAACACATGCAAGTCGAACGCCATGGTTTCGGCCATGGAGTGGCGCACGGGTGAGTAACACGTGGGGAACCTGCCCTTCTCTCTGGGATAACGTCGAGAAATCGTCGCTAATACCGGATACTCCTTGCGGACCGCATGGTCTGCTCGGGAAAGCTCCGGCGGAGATGGATGGCCCCGCGGCCCATTAGCTAGTTGGTGAGGTAACGGCCCACCAAGG
>F0OV55004I2KHV
AACCAACCCAAGAGTTTGATCCTGGCTCAGGATGAACGCTGGCGGCGTGCTTAACACATGCAAGTCGAACGAGGTCCAACCTTCGGGTGAAGACCGAGTGGCGAACGGGTGAGTAACACGTGGGGAACCTGCCCTTCTCTCTGGGATAACGTCGAGAAATCGTCGCTAATACCGGATACTCCTTGCGGACCGCATGGTCTGCTCGGGAAAGCTCCGGCGGAGATGGATGGCCCCGCGGCCCATTAGCTAGTTGGTGAGGTAACGGCCCACCAAGG
>F0OV55004IGCIR
AACCAACCCAAGAGTTTGATCCTGGCTCAGGTTTAACGCTAGCGACGTGCCTAAGGTATGCAAGTCGAACGATAAGCCATCTTCGGATGGTGGACAGTGGCAGACGGCTGAGTAACACGTGGGAATCTTCCCAAAACTCAAGTATAGCTCATCGGAAGGTGGGGTAATCCTTGATGGTCCCTTCGGGGTAAAGCTTCGGCGGTTTTGGATGAGCCCGCGTCCTATCAGGTTGTTGGTGGGGTAATTGCCTACCAAGCCTATGACGGGTAGCTGGTCTTAG
>F0OV55004IP53D
AACCAACCCAAGAGTTTGATCCTGGCTCAGGATGAACGCTAGCGGTGCGTCTAATACATGCAAGTCGAGCGCCCCGGTTTACCGGGGAGCGGCAGACGGCTGAGTAACACGTTGGAATCTACCCGATACTCGAGAATAGCCCGGAGAAATCCGGATTAATGCTCGATAGTCCCTTAGGGGTAAAGATTTATCGGTATCGGAGGATCCTGCGGCCTATCAGTTTGTTGGTGGGGTAATGGCTTACCAAGACAATGACGGGTAGGCTGGTGTGAGGGCG
>F0OV55004H3371
AACCAACCCAAGAGTTTGATCCTGGCTCAGGACGAACGCTGGCGGCGTGCTTAATACATGCAAGTCAACTGAAATGACAGTAGTAATATTTTCATGGAGGTGGCGCACGGGTGAGTAACACGTAGGTAATCTACCTTTGGGACTGACATAATACCGGGAAATCGGTACTAATATCAGATAATGCAGCGGCTCCGCATGGAGACAGTTGTTAAAGCTTCGGCGCCTGAAGATGAACCTGCGGCCCATTAGATAGTTGG
>F0OV55004IQ7EQ
AACCAACCCAAGAGTTTGATCCTGGCTCAGGATGAACGCTAGCGGCAGGCCTAACACATGCAAGTCGAGGGGCAGCACGGGTAGCAATACCTGGTGGCGACCGGCGCACGGGTGCGTAACGCGTATGCAACCTACCTTTAACTGGAGCATAGCCCCGAGAAATCGGGATTAATACTCCATAACAACAAGAAGTGGCATCACTTTTTATTTAAAGCTTTGGCGGTTAAAGATGGGCATGCGTGACATTAGTTAGTTGGTGAGGTAACGG
>F0OV55004IA2F9
AACCAACCCAAGAGTTTGATCCTGGCTCAGATTGAACGCTGGCGGCGTGCCTAACACATGCAAGTCGAGCGGTAACAGGCGTAGCAATACGTGCTGACGAGCGGCGAACGGGTAAGCAATGCTTCGGAATCTGCCCAATGGTGGGGAATAACCAGTCGAAAGATTGGCTAATACCGCATACGCCCTTCGGGGAAAGCGGGGTCGCAAGACCTCGCGCCGATGGATGAGCCGAAGTCGGATTAGCTAGTTGGTAGGGTAACGGCCT
>F0OV55004JPA5K
AACCAACCCAAGAGTTTGATCCTGGCTCAGGACGAACGCTGGCGGCGTGCCTAACACATGCAAGTCAAGGAGAAAGACTGGTTTCGGCCGGTCAAGTAAACTGGCGGACGGGTGAGTAACGCGTAGGCGACCTGCCCTTGTGTTTGGAATAACCCCGAGAAATTGGGGCTAATACCGAATGACGCATTGAGTATGCATGTACTTGATGTTAAAGGTGCTGCAAGGTACCGCACAGGGATGGGCCTGCGTTCCATTAGTTAGATGGTAGGGTAACGG
>F0OV55004JUO5U
AACCAACCCAAGAGTTTGATCCTGGCTCAGATTGAACGCTGGCGGCATGCTTTACACATGCAAGTCGAACGGGGTGGTGGGGCAACCTGCCATTCAGTGGCGAACGGGTGAGTAATGCATCGGAACGTGTCCCGTAGTGGGGGATAACGCCGGGAAACCGGCGCTAATACCGCATATGCTCTGAGGAGGAAAGTGGGGGACCCGCAAGGGCCTCACGCTATGGGAGCGGCCGATGTCCGATTAGCTAGTTGGCGGGGTAAAGGCCCACCAAGGCG
>F0OV55004IT9Y9
AACCAACCCAAGAGTTTGATCCTGGCTCAGGATGAACGCTGGCGGCGTGCCTAACACATGCAAGTCGAGCGCGATTAGTTGGAACGGCGACTTCGGTCAAAGAGAAGACTATGAAAGCGGCGGACGGGTGAGTAACGCGTGAGCAACCTGCCCTGTACAGGGGGATAGCCACTGGAAACGGTGATTAATACCCCATAACCCCATTGGATCGCATGGTCTGATGGGCAAAGCCTTGGCGGTACAGGATGGG
>F0OV55004I12W1
AACCAACCCAAGAGTTTGATCCTGGCTCAGGATGAACGCTGGCGGCGTGCCTAATACATGCAAGTCGAACGCACTAGTTTACTAGTGAGTGGCGAACGGGTGAGTAACACGTAGGTAACCTGCCCTCAAGACGAGGATAACCGTTGGAAACGATGGCTAAGACTGGATAGGAACAGAAGAGGCATCTCTTGTGTTTTAAAAGACCTAGCAATAGGTATGCTTGAGGAGGGGCCTGCGGCGCATTAGTTAGTTGGCGGGGTGAAGGCCC
>F0OV55004IC2PN
AACCAACCCAAGAGTTTGATCCTGGCTCAGGATGAACGCTGGCGGCGTGCCTAATACATGCAAGTCGAACGCACTAGTTTACTAGTGAGTGGCGAACGGGTGAGTAACACGTAGGTAACCTGCCCTTAAGATGAGGATAACCACTGGAAACGATGGCTAAGACTGGATAGGAATATTTAAGGCATCTTAAATATTTTAAAAGACCTAGCAATAGGTATGCTTAAGGAGGGGCCTGCGGCGCATTAGTTAGTTGGTGAGGTGAGAGCT
>F0OV55004IL03J
AACCAACCCAAGAGTTTGATCCTGGCTCAGATTGAACGCTGGCGGCATGCCTTACACATGCAAGTCGAACGGCAGCACGGGGGCAACCCTGGTGGCGAGTGGCGAACGGGTGAGTAATGCATCGGAACGTGCCCAGTAGTGGGGGATAACCCGGCGAAAGCCGGGCTAATACCGCATACGACCTAAGGGTGAAAGCGGGGGACCGCAAGGCCTCGCGCTATTGGAGCGGCCGATGTCTGATTAGCTAGTTGGCGGGGTAAGAGCCCACCAAGG
>F0OV55004H8CWX
AACCAACCCAAGAGTTTGATCCTGGCTCAGAACGAACGCTGGCGGCGCGTTTTAAGCATGCAAGTCGAGCGGCAAGGGCCTTCGGGCCCCTAGAGCGGCGGACGGGTGAGTAACACGTGGACAATCTGCCCCCCGGACCGGGATAGCCCAGGGAAACCTGGATTAATACCGGATGAGAGCGTCGGCGCACAAGCGTCGGCGGGGAAAGGCGCTGCGGCGCCGCCGGGGGATGAGTCCGCGGCCCATTAGCTGGATGGCGGGGTAAAGGCCCACCATGGCGACG
>F0OV55004JKN4G
AACCAACCCAAGAGTTTGATCCTGGCTCAGGATGAACGCTGGCGGCGTGCCTAACACATGCAAGTCGAGCGCGATTAGTTGGAACGGAGACTTCGGTCAAAGAGAAGACTATGAAAGCGGCGGACGGGTGAGTAACGCGTGAGCAACCTGCCCTGTACAGGGGGATAGCCACTGGAAACGGTGATTAATACCCCATAACCCCAAAGGATCGCATGGTCTAATGGGCAAAGCCTTGGCGGTACAGGATGGGCTCGCGTCTGATTAG
>F0OV55004I32RU
AACCAACCCAAGAGTTTGATCCTGGCTCAGAACAAACGCTAGCGGCGTGCCTAACACATGCAAGTCAGACGAGAAAGTTCGCTTCGGCGAATGAGTAGAGTGGCGCACGGGTGAGTAACGCGTGGACAATCTGCCCTAGAGTTAGGAATAACCCACCGAAAGGTGGGCTAATACCCAATAATGCTATACTTCTTCGGGAGTATAGCCAAAGATGGCCTCTGTTTACAAGCTATCGCTCAAGGATGAGTTCGCGTACCATTAG
>F0OV55004IE4SG
AACCAACCCAAGAGTTTGATCCTGGCTCAGAACGAACGCTGGCGGCGTGCTTAACACATGCAAGTCGTACGAGAAAGTTTCCTTCGGGAGATGAGTAGAGTGGCGCACGGGTGAGTAACACGTGGATAATCTGCCCAATGGACCGGGATAACACTTCGAAAGGGGTGCTAATACCGGATAAGCCCACAGGCTCTTCGGAGCTTGCGGGAAAAGGTGGGGACCTTCGGGCCTGCCGTCATTGGATGAGTCCGCGGCCCATTAGCTAGTTGGTAGGGT
>F0OV55004IWLW6
AACCAACCCAAGAGTTTGATCCTGGCTCAGAACGAACGCTGGCGGCGTGCTTAACACATGCAAGTCGAACGCGAAAGGGACTTCGGTCCTGAGTAAAGTGGCGCACGGGTGAGTAACACGTGGATAATCTACCCGATGGACCGGGATAACACTTCGAAAGGGGTGCTAATACCGGATAAGCCCACAGGCTCCCTGGAGCTTGCGGGAAAAGGTGGGGACCTTCGGGCCTGCCGTCATCGGATGAGTCCGCGGCCCATTAGCTAGTTGGTGGGGTAACGGCCCACCAAGG
>F0OV55004I2AC2
AACCAACCCAAGAGTTTGATCCTGGCTCAGATTGAACGCTGGCGGAATGCTTTACACATGCAAGTCGAACGGCAGCACGGGAGCTTGCTCCTGGTGGCGAGTGGCGAACGGGTGAGTAATGCGTCGGAACGTACCGAGTAATGGGGGATAACGCAGCGAAAGTTGTGCTAATACCGCATACGCCCTGAGGGGGAAAGCGGGGGATCGTAAGACCTCGCGTTATTCGAGCGGCCGACGTCTGATTAGCTAGTTGGTGGGGTAAAGGCCTACCAAGG
>F0OV55004IS44A
AACCAACCCAAGAGTTTGATCCTGGCTCAGGACGAACGCTGGCGGCGTGCTTAACACATGCAAGTCAAGGGGAAAGTTTTCTTCGGAGAGCGAGTATACTGGCGAACGGGTGAGTAATATATAAGTAATCTACCCATGGGTTGGGGATAACCTCGAGAAATCGGGGCTAATACCGAATAATGCAGCGGCACCGCATGGTGATGTTGTTAAAGCCTTCGGGCGCCTTTGGATGGGCTTGTATCTGATTAGCTAGTTGGTAGGGTAATAGCCT
>F0OV55004IYEFF
AACCAACCCAAGAGTTTGATCCTGGCTCAGGATGAACGCTGGCGGCATGCCTAATACATGCAAGTCGAACGAACTAGTTTACTAGTTAGTGGCGAACGGGTGAGTAACACGTAGATAACCAACCCTTAAGACGAGGATAACCCGGGGAAACCTGGACTAATACTGGATAGGAGCTATTTTCAAAAGAGGATAGTTTTAAAGGTGCCCTAAAGCACCGCTAAAGGCTGGGACTGCGTCGCATTAGCTAGTTGGTGGAGTAACGGCCCACCAAGGCAACGATGCGTAG
>F0OV55004H5VH4
AACCAACCCAAGAGTTTGATCCTGGCTCAGAACGAACGCTGGCGGCGTGCTTAACACATGCAAGTCGAACGGGATCCAGAGCTTGCTCTGGTGAGAGTGGCGCACGGGTGAGTAACGCGTGGATAACCTGCCCTGGTATCTGGAATAACATCTCGAAAGGGGTGCTAATACCGGATAAGCCCACGGGGTCCTCGGACTCTGCGGGAAAAGGTGGCCTCTGAATATGCTACCGTATCAGGATGGGTCCGCGTACCATTAGCTAGG
>F0OV55004JQZDZ
AACCAACCCAAGAGTTTGATCCTGGCTCAGGATGAACGCTGGCGGCGTGCCTAATACATGCAAGTCGAACGCACCATTTCGGTGGTGAGCGGCGAACGGGTGAGTAACACGTAGATAACCTGCCCTTAAGACGAGGATAACCATTGGAAACGATGGCTAAGACTGGATAGGAATATTAGAGGCATCTCTGATATTTTAAAAGACCTAGCAATAGGTATGCTTAAGGAGGGGTCTGCGGCGCATTAGTTAGTTGGTGGGGTGATGG
>F0OV55004H5TOW
AACCAACCCAAGAGTTTGATCCTGGCTCAGAATGAACGTTGGCAGCATGGATTAGGCATGCAAGTCGAGCGGGGGTGAGCAATCACTCAAGCGGCGAAAGGGTGAGTAATGCATAGATAACTTTCCCTTACACTGGGAATAACAGCTCTAACGAGCTGCTAATACCGAATGTGGTTATATGGTTGCATGATTGTATAACTAAAGGAGGGGCAACCTACCGTGTAAGGAGAGGTCTATGTCCTATTAGCTAGTAGGG
>F0OV55004IMR46
AACCAACCCAAGAGTTTGATCCTGGCTCAGAACGAACGCTGGCGGCGCGTTTTAAGCATGCAAGTCGGACGGTAGAAGTCCTTCGGGACTTTGAGAGTGGCGAACGGGTGAGTAACACGTAGATGATCTACCTTGGGATTGGGGATAGCCTATGGAAACATGGGGTAATACCGAATACGTCCTGTCATGTAAGGGTGACAGGGGAAAGGAGCTGAGGCTTCGTCCTGGGATGAGTCTGCGGCTCATTAGCTAGTTGGTGGGGTAAAGGCCTACCAAGG
>F0OV55004H74MS
AACCAACCCAAGAGTTTGATCCTGGCTCAGGACGAACGCTGGCGGCGTGCCTAATACATGCAAGTCGAGCGGACCGATGGGAGCTTGCTCCTTTAGGTTAGCGGCGGACGGGTGAGTAACACGTGGGCAACCTGCCCTGCAGACTGGGATAACTTCGGGAAACCGGAGCTAATACCGGATAACACCGAAAACCGCATGGTTTTCGGTTGAAAGGCGGCTTTTAGCTGTCACTGCAGGATGGGCCCGCGGCGCATTAGCTAGTTGGTGAGGTAACGG
>F0OV55004IJQKX
AACCAACCCAAGAGTTTGATCCTGGCTCAGGATAAACGCTGGCGGTGTGCTTTATGCATGCAAGTCGAACGAACTATTTCGGTAGTTAGTGGCAGACGGGTGAGTAACACGTAAGCAACCTATCCCCAAGTGGGGAATAACTCTGAGAAATCGGAGCTAATACCGCATGTGAATCATCTTCGCGAGTGGATGATTTAAAGCCTTCGGGCGCTTAAGGAGGGGCTTGCGTACGATTAGCTTGTTGGTGGGGTAACGGCCTACCAAGGCGACGA
>F0OV55004IIMFT
AACCAACCCAAGAGTTTGATCCTGGCTCAGGGTGAACGCTGGCGGCGTGCTTTACACATGCAAGTTGAACGAGAACTCGGAGGTTCTTACTTCGGTAAGAAAGGAAGAGGGACAGTAGCGAACGAGTGAGTAACACGTAGTAACCTGCCCACTGGAGGGGGAGAACCACTGGAAACGGTGGCTAATACCGCATAAGCCCGAAAGGGGAAAGCAATTTATTGTGCCGGTGGAGGGGACTGCGGGCCATCAGGAAGATGGTGAGGTAAAAGCTCACCAAACCGACGACGG
>F0OV55004H8436
AACCAACCCAAGAGTTTGATCCTGGCTCAGATTGAACGCTAGCGGGATGCCTTACACATGCAAGTCGAACGGCAGCACGGACTTCGGTCTGGTGGCGAGTGGCGAACGGGTGAGTAATGTATCGGAACGTGCCCAGTAGCGGGGGATAACTACGCGAAAGCGTAGCTAATACCGCATACGCCCTACGGGGAAAGCAGGGGATCGCAAGACCTTGCACTATTGGAGCGGCCGATATCGGATTAGCTAGTTGGTGGGGTAACGGCTC
>F0OV55004I7CKM
AACCAACCCAAGAGTTTGATCCTGGCTCAGAACGAACGCTGGCGGCGCGTTTTAAGCATGCAAGTCGGACGGTATAGGGAGCTTGCTCCCTAGAGAGTGGCGAACGGGTGAGTAACACGTAGATGATCTGCCTTTTAAGTTGGGGATAGCCCATGGAAACATGGGGTAATACCGAATACGTTCTCACTGGTAAAGTGGTGAGAAGAAAGGGGCTAAGGCCCCGCTTAAAGATGAGTCTGCGGTTCATTAGCTAGTTGGTGGGGTAAAGGCCTACCAAGGCGACG
>F0OV55004I5I7Q
AACCAACCCAAGAGTTTGATCCTGGCTCAGAACGAACGCTGGCGGCGTGCCTAACACATGCAAGTCGAACGCGAACGGGATCTTCGGATTCCAAGTAGAGTGGCGCACGGGTGAGTAACACGTGGATAACCTGCCCTAGAGTCTGGGATAACACTTCGAAAGGGGTGCTAATACCGGATAAGCCCACGCCATCTTCGGATGAAGTGGGAAAAGATTTATTGCTTTAGGATGGGTCCGCGGTCCATTAGCTAGTTGGTGGGGTAATGGCCTACCAAGG
>F0OV55004I3758
AACCAACCCAAGAGTTTGATCCTGGCTCAGAACGAACGCTGGCGGCGTGCTTAATACATGCAAGTCGAACGTGAAGCCTTGGCTTGCCAGGGTGGAAAGTGGCGAACGGGTGAGTAACACGTAAATAATCTACCTCTAAGTTTGGGATAACCTTGCCAACGCGGGGCTAATACCGGATGTGATCACGAAGACGCATGTTTTTGTGATTAAAGATGCAAATCGCTTAGAGATGAATTTGCGGCCCATTATGCTTGTTGGTGAGGTAACGG
>F0OV55004ISVJ7
AACCAACCCAAGAGTTTGATCCTGGCTCAGGATGAACGCTAGCGACAGGCTTAACACATGCAAGTCGAGGGGCAGCATAAAAGTAGCAATACTTTGGTGGCGACCGGCGCACGGGTGAGTAACGCGTATGCAACCTACCTATCAGAGGGGGATAACCCGGCGAAAGTCGGACTAATACCGCATAAAACAGGGGCACCGCATGGTGCTATTTGTTAAAAATTTATGCTGATAGATGGGCATGCGTTCCATTAGGTAGTTTGGAGAAGGG
>F0OV55004I0IGE
AACCAACCCAAGAGTTTGATCCTGGCTCAGGACGAACGCTGGCGGCGTGGATTAGGCATGCAAGTCGAACGGTAGTACCCCTTCGGGGGTATGAGAGTGGCGAACGGGTGAGTAACGCGTAGGTGATCTACCTTCAGATGGGGGACAACCCAGGGAAACTTGGGCTAATACCGCATGTGGCTGTAAAGCTAAAGCCGGCCTCTATTTATAAGCTGGTGTCTGGAGATGAGCCTGCGTCTGATTAGCTAGTTGGTGGGGTAACGGCCTACCGAGGCG
>F0OV55004IL02G
AACCAACCCAAGAGTTTGATCCTGGCTCAGAACGAACGCTGGCGGCGTGCCTAACACATGCAAGTCGTACGTGAAATCTTCCTTCGGGTCGAGAGTAAAGTGGCGCACGGGTGAGTAACGCGTGGGTAATCTACCCATGGGTTCGGGATAACCGGCCGAAAGGCTGGCTAATACCGGATAATGTCACCGTACACAAGTCCGGTGACCAAAGGGGGCGTAAGCTTCCGCCGATGGATGAGCCCGCGTACCATTAGCTAGTTGGTAGGGTAATGGCCTACCAAGG
>F0OV55004JFLW4
AACCAACCCAAGAGTTTGATCCTGGCTCAGAACGAACGCTGGCGGCGTGCTTAACACATGCAAGTCGAACGCGAAAGGGACCTTCGGGTCCTGAGTAAAGTGGCGCACGGGTGAGTAACACGTGGATAATCTACCCGGTGATCTGGGATAACATTCCGAAAGGAGTGCTAATACCGGATAAGCCCACGGGCTCTTCGGAGCTTGCGGGAAAAGGTGGGGACCTTCGGGCCTGCCGTCATTGGATGAGTCCGCGGCCCATTAGCTAGTTGGTAGGGTAATGG
>F0OV55004IO47K
AACCAACCCAAGAGTTTGATCCTGGCTCAGAACGAACGCTGGCGGCGTGCTTAACACATGCAAGTCGAACGCGAAAGGGACTTCGGTCCTGAGTAAAGTGGCGCACGGGTGAGTAACGCGTAGATAACCTGTCTTTGTGTCTGGAATAATACTTCGAAAGGGGTACTAATACCGGATAATCTTGCTTTATATAAGTTTTGCAAGCAAAGGTGGCCTCTGACATAAGCTACTGCATAAAGAGGGGTCTGCGTACCATTAGCTAGTAGGTAGGGTAA
>F0OV55004IAA74
AACCAACCCAAGAGTTTGATCCTGGCTCAGAACGAACGCTGGCGGCAGGCCTAACACATGCAAGTCGAACGCCGTAGCAATACGGAGTGGCAGACGGGTGAGTAACGCGTGGGAACCTTCCCAATGGTACGGAATAGCTCAGGGAAACTTGTGGTAATACCGTATAAGCCCGAAAGGGGAAAGATTTATCGCCATTGGATGGGCCCGCGTAGGATTAGCTAGTTGGTGAGGTAATGGCTCACCAAGGCGACGATCCTTAGCTGGTCTGAGAGGACG
>F0OV55004ICBIG
AACCAACCCAAGAGTTTGATCCTGGCTCAGGATTAACGCTGGCGGCGTGCTTAACACATGCAAGTCGAACGAGAAGCTTTCACATGATTTCTTCGGATTGATTATGGGAGCGGAAAGTGGCGAACGGGTGAGTAACGCGTGGGTAACCAACCTTAGACTGGGGGACAACACAGGGAAACTTGTGCTAATACCGCATATATGCAGACATGGCATCATGATTGCAGGAAAGGCTTCGGCCGGTTTAAGACGGACCCGCGTCCGATTAG
>F0OV55004IVD1G
AACCAACCCAAGAGTTTGATCCTGGCTCAGGACGAACGCTGGCGGCGTGCTTAACACATGCAAGTCGAACGATAAATCAAGAACCGAGTTTTTCGGAATGAGGGGAAGGATGGAAAGTGGCGAACGGGTGAGTAACGCGTGGGGAACCAACCTTGAACTGGGGACAACACCGGGAAACCGGTGCTAATACCGCATATATCCGGACATGGCATCATGACCGGAGGAAAGGCTTCGGCCGGTTCGAGACGGACCCGCGTCCAATTAGCTAGTTGGTAGGGTAATGGCCTACCAAGG
>F0OV55004H5R6T
AACCAACCCAAGAGTTTGATCCTGGCTCAGGACGAACGCTGGCGGCGTGCTTAACACATGCAAGTCAAGGAGAAAGAGAATCTTCGGAATCTCGAGTAAACTGGCGTAAGGGTGAGTAACACGTAGATAACCTGCCCTAGAGTGGGGGATAACATTGGGAAACCGGTGCTAATACCGCATGACATCCCACAGATGCATGTTTGTGGGATTAAAGATTTATTGCTTCAGGATGGATCTGCGTTCTATTAGTTAGTTGGTGGGGTAACGG
>F0OV55004IV5JM
AACCAACCCAAGAGTTTGATCCTGGCTCAGAATGAACGCTGGCGGCGTGCCTAACACATGCAAGTCGTACGAGAAAGGGGCTTCGGCCCTGAGTAGAGTGGCGCACGGGTGAGTAACGCGTGGGTAATCTACCCTTGGATTTGGAATAACTCCGCGAAAGTGGAGCTAATACCGGATAGTCTGGCTTTTAATAGAAGTCGGTAAAGGATGCCTCTGCATATGCATTCGTCCGAGGATGAGCCCGCGTCTCATTAGCTAGTTGG
>F0OV55004IGS1N
AACCAACCCAAGAGTTTGATCCTGGCTCAGAGCGAACGCTGGCGGCGTGCCTAACACATGCAAGTCGAACGGACTCGGGGGGCAACTCCTGAGTTAGTGGCGGACGGGTGAGTAACACGTGGGTCATCTCCCCCCGAGTGAGGAATAAGCCTGCGAAAGCGGGTCTAATACCGCATAACACTCCGGGACACAAGTCTTCGGAGTCAAAGCCGCAAGGCGCTTGGGGATGAGCCTGCGTCCTATTAGCTAGTTGGTAGGGTAATGGCCTACCAAGG
>F0OV55004IY1W8
AACCAACCCAAGAGTTTGATCCTGGCTCAGGATGAACGCTGGCGGCATGCCTAATACATGCAAGTCGAACGAATTGACCTTCGGGTCAGTTAGTGGCGAACGGATGAGTAACACGTAGATAACCAACCCTAAAGACGAGGATAACCCGGGGAAACCTGGACTAATACTGGATAGGAGCTATTTTCAAAAGAGGATAGTTTTAAAGATGCCTTAAAGCATCGCTATAGGCTGGGACTGCGTCGCATTAGCTAGTTGGTGGAGTAACGGCCCACCAAGG
>F0OV55004JHLLQ
AACCAACCCAAGAGTTTGATCCTGGCTCAGAATGAACGCTGGCGGCGTGCCTAACACATGCAAGTCGCACGAGAACGCTTCAGCTTGCTGAAGCTAGTAAAGTGGCGCACGGGTGAGTATCGCGTGGGTAATCTATCCTTGAATCGGGGATAACGTTGCGAAAGCGACGCTAATACCGGATAACATCCCTTGGACCCTGGTCTTGGGGATCAAAGGTGGCCTCTCCATGGAAGCTACTGTTTGAGGGGGAGCCCGCGTCCCA
>F0OV55004JOTZF
AACCAACCCAAGAGTTTGATCCTGGCTCAGAACGAACGCTGGCGGCGTGGATAAGGCATGCAAGTCGAACGACGGCCTGGAAGCGGATCTTCGGAAAAGTGGAAGGGATACGGAGTGGCGAAAGGGTGAGTAACCCGTGAGCAATCTGCCCTTATGTTGGGGATAACGCAGGGAAACCTGTGCTAATACCGGATGTGGCCCGAGTTTACCTGAACTCGAGGCTAAAGGTGGGGATCTTCGGACCTGCCGCACAAGGATGAGCTCGCGC
>F0OV55004H2ZOV
AACCAACCCAAGAGTTTGATCCTGGCTCAGAGTGAACGCTGGCGGCGTGCTTAACACATGCAAGTCGAACGATGAAGTCTTTGCTTGCAAAGACGGATTAGTGGCGCACGGGTGAGTAATGTATAGCTAACCTGCCCTTTAGTGGGGGACAACAGTTGGAAACGACTGCTAATACCCCATACTCCTTTTTACTCTAAGGTAAATTGGGAAAGATTTATTGCTAAAGGATGGGGCTGTATCGTATCAGCTAGTTGGTGAGGTAATGGCT
>F0OV55004IZZOH
AACCAACCCAAGAGTTTGATCCTGGCTCAGGATGAACGCTAGCGGCAGGCCTAATACATGCAAGTCGAGGGGTAAGGCTCCTTCGGGAGTACACGACCGGCGCACGGGTGCGTAACGCGTATGCAACCTACCTTTAACAGGGGGATAGCCCCGAGAAATCGGGATTAATACCCCATAACACTGCGAAATGGCATCATTTTGCAATTAAAGCTCCGGCGGTTAAAGATGGGCATGCGTGACATTAGCTAGTTGGCAGGGTAACGGCCTACCAAGG
>F0OV55004IISY6
AACCAACCCAAGAGTTTGATCCTGGCTCAGGATGAACGCTGGCGGCGTGCCTAATACATGCAAGTCGAACGCACTAGTTTACTAGTGAGTGGCGAACGGGTGAGTAACACGTAGGTAACCTGCCCTTAAGACGAGGATAACCATTGGAAACGATGGCTAAGACTGGATAGGAATATTTGAGGCATCTTAAATATTTTAAAAGACCTAGCAATAGGTATGCTTAAGGAGGGGCCTGCGGCGCATTAGTTAGTTGGTGGGGTAGAAGCCTACCAAG
>F0OV55004IHH4R
AACCAACCCAAGAGTTTGATCCTGGCTCAGGACGAACGCTGGCGGCGTGCCTAACACATGCAAGTCAAGGGGAAAGTGGGCTTCGGCCTGTGAGTATACTGGCGGACGGGTGAGTAACGCGTAGGCAACCTGCCCTTGTGACTGGAATAACCCACCGAAAGGCGGACTAATACCGGATAATATTTTGGATACGCATGTATTTAAAATCAAAGGTGCTGCAAAGTACCACACAAGGATGGGCCTGCGTTCCATTAGTTAGTTGGTAAGGTAACGGCTTACCAAG
>F0OV55004INYJH
AACCAACCCAAGAGTTTGATCCTGGCTCAGAACGAACGCTGGCGGCGCGTTTTAAGCATGCAAGTCGAGCGGCAAGGGCCTTCGGGCCCCTAGAGCGGCGGACGGGTGAGTAACACGTGGACAATCTGCCCCCCGGCCGGGGATAGCCCAGGGAAACCTGGATTAATACCGGATGAGACGGGACGCACACAAGTGCGAGCCGGGAAAGGCGCTGCGGCGCCGCCGGGGGATGAGTCCGCGACCCATTAGCTAGACGGCGGGGTAAAGGCCCACCGTGGCGACGATGGG
>F0OV55004JPXAS
AACCAACCCAAGAGTTTGATCCTGGCTCAGAACGAACGCTGGCGGCGCGCCTAATACATGCAAGTCGAACGAGAATGTGTAGCAATACACATGTAAAGTGGCGAACGGGTGAGGACTACATGGGTAACCTACCCTCGAGTGGGGGATAACCAGCCGAAAGGTTGGCTAATACCGCGTACGCTTCCCGGACTGCGGTTCGGGAAGGAAAGCGATACCGTGGGTATCGCGCTCTTGGATGGGCTCATGCCCTATCAGCTTGTTGGTGAGGTAACGG
>F0OV55004IL07N
AACCAACCCAAGAGTTTGATCCTGGCTCAGAACGAACGCTGGCGGCGTGCTTAATACATGCAAGTCGAACGTGAAGGTGTAGCAATACATCTGAAAGTGGCGAACGGGTGAGTAACACGTAAGTAATCTGCCTCTAAGATTGGGATAACCCTGCCAACGCGGGGCTAATACCGGATGTGGTCCTGATAACGCATGTTGTCGGGATTAAAGGAGTGATCCGCTTAGAGATGAACTTGCGGCCCATTAGTTAGTTGGCGGGGTAATGG
>F0OV55004I4MLB
AACCAACCCAAGAGTTTGATCCTGGCTCAGGATGAACGCTGGCGGCGTGCCTAACACATGCAAGTCGAGCGCGATTAGTTGGAACGGAGACTTCGGTTGAAGAGAAGACTATGAAAGCGGCGGACGGGTGAGTAACGCGTGAGCAACCTGCCCTGTACAGGGGGATAGCCACTGGAAACGGTGATTAATACCCCATAACCCCAATAGGTCACATGGCCTGCTGGGCAAAGCCTTGGCGGTACAGGATGGGCTCGCGT
>F0OV55004JB8DY
AACCAACCCAAGAGTTTGATCCTGGCTCAGAACGAACGTTAGCGGCGTGCTTAACACATGCAAGTCGAACGAGAAAGTATCTTCGGATATGAGTAGAGTGGCGCACGGGTGAGTAACACGTGGGTAATCTGCCCTTTGGAGGGGGACAACATCTGGAAACGGATGCTAATACCGCATAAGTCGTCTTCGGACGGGAAAGGTGGCTTCGGCTACCGCCAGAGGATGAGCCCGCGGCCCATCAGCTAGTTGGCAGGGTAATGGCCTACCAAGG
>F0OV55004IE7IB
AACCAACCCAAGAGTTTGATCCTGGCTCAGAATGAACGCTGGCGGCGTGCTTAACACATGCAAGTCGTACGAGAAAGCTTTGGCTTGCCAGAGCGAGTAAAGCGGCGCACGGGTGAGTAACGCGTGGGTAATCTACCCTCGAATCTGGGATAACAGCTCGAAAGGGCTGCTAATACCGGATGACATCATCGTGTTTTCGAACATGATGATCAAAGGTGGCCTCTACATGTAAGCTACTGTTTGGGG
>F0OV55004IY6LR
AACCAACCCAAGAGTTTGATCCTGGCTCAGGACGAACGCTGGCGGCATGCCTAACACATGCAAGTCGAACGGAGATGTTTGGGAAGTTTACTTCTCGAGCATCTTAGTGGCGGACGGGTGAGTAACACGTGGGTAATCTGCCTATCACATTGGGATAACAGGGTGAAAACGCTGCTAATACCGAATAAGCCGACGGAGGTGGGAGCCTCTGCCGGAAAAGGAGCAATCCGGTGATAGATGAGCCCGCGGCTGATTAG
>F0OV55004IS9T5
AACCAACCCAAGAGTTTGATCCTGGCTCAGAACGAACGCTGGCGGCGTGCTTAACACATGCAAGTCGAACGCGAAAGGGACTTCGGTCCTGAGTAAAGTGGCGCACGGGTGAGTAACGCGTAGATAACCTGTCTTTGTGTCTGGAATAATACTTCGAAAGGGGTACTAATACCGGATAATCTTGCTTTATATAAGTTTTGCAAGCAAAGGTGGCCTCTGACATAAGCTACTGCATAAAGAGGGGTCTGCGTACCATTAGCTAGTAGGTAGGGTAA
>F0OV55004H3DWW
AACCAACCCAAGAGTTTGATCCTGGCTCAGGATGAACGCTAGCGGTAGGCTTAACACATGCAAGTCGAGGGGTAACGCTATCTTCGGATAGGCGACGACCGGCGCACGGGTGAGTAACGCGTATGCAACCTACCTGAAGCAGGAAAATAGCCCCCGGAAACGGGGATTAATGTTCCATAATGTTTGGGCACTGCCTGGTGCTCAAACCAAAGCTCCGGCGGCTTCAGATGGGCATGCGTGACATTAGTTTGTTGGTGAGGTAACGGCT
>F0OV55004JRRW6
AACCAACCCAAGAGTTTGATCCTGGCTCAGGATGAACGCTAGCGGGAGGCCTAACACATGCAAGTCGAACGGGATTGAGAGCTTGCTCTCATGAGAGTGGCGCACGGGTGAGTAACGCGTATGCAACCTGCCCTTGACAGGGGGATAGCCCGGAGAAATCCGGATTAATACCCCATGGTATTTAAGTTCCGCATGGGATTTAAATTAAAGATTTATCGGTCAGGGGAGTGGGCAGTGCGTGACTATTAGCTTAGGTTGGGGACGGGGGTAACCGG
>F0OV55004H21QX
AACCAACCCAAGAGTTTGATCCTGGCTCAGAGTGAACGCTGGCGGCGTGGATTAGGCATGCAAGTCGAGCGATCTTTGTTGTGCGGTAGTTTGAAGTTTTCGGATGGATAGCTGCCACATGACGCTAGATAGCGGCAAACCGGTGAGTAACACGTTGGTGACCTACCTTAGGGAAGGGCATAGCTTCGCGAAAGCGAAGGTAATTTCCTATACAGTCCCGGATTTGAGGATCCGGGATGAAAGACGGCCTCT
>F0OV55004H7BA4
AACCAACCCAAGAGTTTGATCCTGGCTCAGGACGAACGCTGGCGGCGTGCTTAACACATGCAAGTCAAGGAGAGGATTCCTTTCGGGGAATTAGTAAACTGGCGCACGGGTGAGTAACATGTAAGTAACCTACCCTTAGGATTGGGATAACCTTGAGAAATTAGGGATAATACCAAATGATACAATGAACTCGCATGGGTTTATTGTTAAAGTTGCTTTTGTAACACTTAAGGATGGGCTTGCACCCAATTAGTTTGTTGGCGGAGTAAAAGCCCACCAAGACTACGA
>F0OV55004IA234
AACCAACCCAAGAGTTTGATCCTGGCTCAGGATGAATGCTGGCGGCGTGCTTAACACATGCAAGTCGAGCGGTAACATGCTTCTCACCAAGGTCCGAAGCGGGCTTGGGGGTCAGGAAATAGGAAATAGGGAATACAAAACTTCCCAATTCCCATTTCCCAGTCCCTAGCCCCCTTACTTCGAGCTTTAGTGAGAAGTGATGACGAGCGGCGGACGGCTGAGTAACGCGTGGGAACATACCCCAAAGTGAGGGATAACCGCCCGAAAGGGTGGCTAATACCG
>F0OV55004I5SN4
AACCAACCCAAGAGTTTGATCCTGGCTCAGGACGAACGCTGGCGGCGTGCTTAACACATGCAAGTCAAGGAGAAAGCTAATCTTCGGAATAGTGATTAAACTGGCGAACGGGTGAGTAACGCGTGGATAACCTGCCCCACGGACTGGGATAACACTGCTAACGCGGTGCTAATACCGGATAGGGTTATTGTAACACATGTTGTAATAATTAAAGCGGGCCTCTGTATATGCTCGTGCCATGGGATGGATCTGCGTTCCATTAG
>F0OV55004JED8F
AACCAACCCAAGAGTTTGATCCTGGCTCAGAACGAACGCTGGCGGCGCGTTTTAAGCATGCAAGTCGAACGGCAGTGGTAGCAATACCATGAGAGTGGCGAACGGGTGAGTAACACGTGGGTGATCTGTCCTTGGGGACTGGGATAGCCTGTGGAAACACAGGGTAATACCGGGTACGCTCCCTTGAGTAAAGGTGAGGGAGGAGAGGCGCTTTAGCGCCGTCCTAGGATGAGCCTGCGGCCCATTAGCTAGTTGGTGAGGTAAAGGCCC
>F0OV55004IC6MK
AACCAACCCAAGAGTTTGATCCTGGCTCAGAACGAACGCTGGCGGCATGCTTAACACATGCAAGTCGAACGAAGGCCCTGGCTTGCCAGGTGTCCTTAGTGGCGCACGGGTGAGTAACGCGTGGGGACCTGCCCTGGAGTGGGGAATAACGACGGGAAACTGTCGCTAATACCGCATACGCCCTGAGGGGGAAAGGCTTCGGCCGCTCTTGGATGGACCCGCGTCGGATTAGCTTGTTGGTGGGGTTATGGCCTACCAAGGCGACGATCCGTAG
>F0OV55004H8LSJ
AACCAACCCAAGAGTTTGATCCTGGCTCAGGACGAACGCTGGCGGCGTGCCTAATACATGCAAGTCGAGCGGACCGATGGGAGCTTGCTCCTTTAGGTTAGCGGCGGACGGGTGAGTAACACGTGGGCAACCTGCCCTGCAGACTGGGATAACTTCGGGAAACCGGAGCTAATACCGGATAACACCGAAAACCGCATGGTTTTCGGTTGAAAGGCGGCTTTTAGCTGTCACTGCAGGATGGGCCCGCGGCGCATTAGCTAGTTGGTGAGGTAACGG
>F0OV55004IWKS6
AACCAACCCAAGAGTTTGATCCTGGCTCAGAACGAACGCTGGCGGCGTGCCTAACACATGCAAGTCGAACGCGAACGGAATCTTCGGATTCCTAGTAGAGTGGCGCACGGGTGAGTAACACGTGGATAACCTGCCCTAGAGTCTGGGATAACACTTCGAAAGGGGTGCTAATACCGGATAAGCCCACAACGTCTTCGGACGATGCGGGAAAAGATTTATTGCTTTAGGATGGGTCCGCGGTCCATTAGCTAGTTGGTGGGGTAATGGCCTACCAAGG
>F0OV55004ICAAO
AACCAACCCAAGAGTTTGATCCTGGCTCAGGATGAACGCTAGCGGCAGGCTTAACACATGCAAGTCGAGGGGTAACAGGGTGCTTGCACCGCTGACGACCGGCGCACGGGTGCGTAACGCGTATACAATCTACCTTTTACAGGGGCATAGCCCGGGGAAACCCGGATTAATATCCCATGGTATCAAGAAGTGGCATCGCTTTTTGATTAAAGTTTCGGCGGTAAAAGATGAGTATGCGTTCTATTAGCTAGATGGTAAGGTAACGGCTTACCATGG
>F0OV55004H76RT
AACCAACCCAAGAGTTTGATCCTGGCTCAGGATGAACGCTGGCGGCGTGCTTAACACATGCAAGTCTAGGAAAGGCTTCGAGCTTGCTTGAGGCTGAAACTGGCGAACGGGTGAGTAACACGTAGATAACCTACCCATTGGCGGGGGATAACGTCGAGAAATTGACACTAATACCGCATAAGATCCCGGGATGATTTTCCGGGATGAAAGGGGGCTTCGGCTTCCACCGATGGATGGGTCTGCGTCTGATTAGCTTGTTGGTGAGGTAACGG
>F0OV55004IYLGH
AACCAACCCAAGAGTTTGATCCTGGCTCAGAATGAACGCTGGCGGCGTGCTTAACACATGCAAGTCGAACGAGAAAGGGACTGCTTGCAGTCCTGAGTAGAGTGGCGCACGGGTGAGTAACACGTAGATAATCTGCCTTCAAGCCCGGGATAACTATTCGAAAGGGTAGCTAATACCGGATAAAGTTGATTCACATAAGTGGATTAATGAAAGATTGCCTATTCTTGAAAGCAATTGTTTGAAGATGAGTTTGCGT
>F0OV55004IAEH4
AACCAACCCAAGAGTTTGATCCTGGCTCAGGATTAACGCTGGCGGCATGCCTAAGACATGCAAGTCGAACGGAGTGGCCCTTTGAAATTGAAGTGCTTGCACAGATATGGAAGAGGATTTTCCACTTAGTGGCGGACGGGTGAGTAACACGTAGACAACCTACCTTTGAGTTGGGGACAACAGTTGGAAACGACTGCTAATACCGAATAATATGTAGAATTTAGTTTTTCTATATTAAAAGGAGCTTTCAAGCTTCGCTTTTAGATGGGTCTGCGG
>F0OV55004IHK00
AACCAACCCAAGAGTTTGATCCTGGCTCAGAGTGAACGCTGGCGGCGTGCCCAACACATGCAAGTCGAACGGTCCCGCCCCTTATAGCAATATAAGGGAACGGGATAGTGGCAGACGGGTGAGTAACACGTGGGTCATCTACCTTCAAGAGGAAAATAACTCCGAGAAATCGAAGCTAATGTTCCATAAGACCAAAATCTCTCCTAAAAGGGATACGGGTCAAAGCTCCGCAAGGGGTACTTGAAGATGAGCCTGCGGTCTATCAACTAGTTGGTG
>F0OV55004JQ39H
AACCAACCCAAGAGTTTGATCCTGGCTCAGGATGAACGCTGGCGGTGTGCCTTAGACATGCAAGTCGAACGAAGCACCTTGAACGGATCCCTTCGGGGTGAAGTCCTCGGTGACTTAGTGGCGAACGGGTGAGTAACACGTGGGTGATCTGCCCCAAGTCCGGCATAACAGTGGGAAACCGCTGCTAATTCCGGATGTGCTCCCGCCTCTTGTGGCGTGAGTAAAGCTTTTGCGCTTGGGGATGAGCCCGCGGTCCATCAG
>F0OV55004H6MEH
AACCAACCCAAGAGTTTGATCCTGGCTCAGAATGAACGCTGGCGGCGTGCCTAACACATGCAAGTCGAGCGAGAAAGTCCGTAAGGATGAGTAAAGCGGCGAACGGGTGAGTAATACCTAGGAATCTACCCTTTGGTGAAGAATACCCTCGAGAAATCGAGGTTAATACTGCATAAGTCGATGAATAATCGAGAAAGATGGCCTAATTGCTATCGCCGAAGGATGAGCCTATGCACTATTAGCTAGTTGGTGGGGTAATGG
>F0OV55004IZZHQ
AACCAACCCAAGAGTTTGATCCTGGCTCAGAACGAACGCTGGCGGCGCGTTTTAAGCATGCAAGTCGAACGGTATACGGTCTTCGGACTGTAGAGAGTGGCGAACGGGTGAGTAACACGTAGATAATCTGCCTTGAAGTGGGGGATAGTCCATGGAAACATGGAGTAATACCGCATATGTCTTTGGATGAAAGTTCCAATTGGAACGCTTTGGGATGAGTCTGCGGCTCATTAGCTAGTTGGTGGGGTAAAGGCCTACCAAGGCAACGA
>F0OV55004IFMMU
AACCAACCCAAGAGTTTGATCCTGGCTCAGAATGAACGCTGGCGGCGTGCTTAACACATGCAAGTCGTACGAGAAAGCCTTGGCTTGCCGAGGCGAGTAAAGTGGCGCACGGGTGAGTAACGCGTGGGTAACCTGCCTTCGAATTTGGGATAACACCCCGAAAGGGGTGCTAATACCGGATAATATCGTTTGCATTGCGGTGTAAGCGATCAAAGACAGCCTCTACATGTAAGCTGTTGTTTGAAGATGGGCCCGCGTACCATTAG
>F0OV55004IFMXX
AACCAACCCAAGAGTTTGATCCTGGCTCAGGACGAACGCTGGCGGCGTGCCTAACACATGCAAGTCAAAGGAAAGCGACTTCGGTCGTAAGTACTTGGCGCAAGGGTGAGTAAGGTATAGGTAATCTGCCCTTTGGACTGGGATAACTCCGAGAAATCGGTGACAATACCAGATGATGCAGCGGGACCGCATGGTCATGTTGTTAAAGATTTATCGCCAAAAGATGAGCCTATATTCCATCAGGTAGTTGGTAGGGTAACGGCCT
>F0OV55004IC9H0
AACCAACCCAAGAGTTTGATCCTGGCTCAGAATGAACGCTGGCGGCGTGCCTAACACATGCAAGTCGTACGAGAAAGGGGCTTCGGCCCTGAGTAGAGTGGCGCACGGGTGAGTAACGCGTGGGTAATCTACCCTTGGATTTGGAATAACTCCGCGAAAGTGGAGCTAATACCGGATAGTCTGGCTTTTAATAGAAGTCGGTAAAGGATGCCTCTGCATATGCATTCGTCCGAGGATGAGCCCGCGTCTCATTAGCTAGTTGGG
>F0OV55004IN8IF
AACCAACCCAAGAGTTTGATCCTGGCTCAGGATAAACGCTGGCGGCATGCCTAATACATGCAAGTCGAACGGATCAGCTTAGGCTGGTTAGTGGCGAACGGGTGAGTAACACGTAAGTAACCCAACCTTCAGACGAGGATAACTGCTGGAAACGGTAGCTAATACTGGATAGGATTATCGATAGGATGATTGATAATTTAAAGGCGCTTTCGGGCGGTACTGGAGGAGGGGCTTGCGGCGCATTAGATAGTTGGTGAGGTAACGGCCC
>F0OV55004I15L3
AACCAACCCAAGAGTTTGATCCTGGCTCAGGATGAACGCTGGCGGCGTGCCTAACACATGCAAGTCGAGCGGAGATTACGAGGAGTACTTGTACAAATTGTAATCTTAGCGGCGGACGGGTGAGTAACACGTGAGGAACCTGCCCTTGAGTGGGGAATAACACCGAGAAATGGGTGCTAATACCGCATAATGTCTTGGAAGCGCATGCTTTCGGGACCAAAGGATTTATTCGCTTAAGGATGGACTCGCGTCCGATTAGGTAGTTGGTG
>F0OV55004ISFK3
AACCAACCCAAGAGTTTGATCCTGGCTCAGGATGAACGCTAGCGGGAGGCTTAACACATGCAAGTCGAACGGTAAGGTCCCTTCGGGGATACACGAGTGGCGCACGGGTGAGTAACGCGTATGCAACCTACCTTTTACAGGGGAATAGCCCAGAGAAATTTGGATTAATGCCCCATGGTTCTGTAATGTCGCATGGCATAACAGATAAAGTTACGGCGGTAAAAGATGGGCATGCGTGACATTAGCTAGTTGGCGGGGTAACGGCCCACCAAGG
>F0OV55004IL4MZ
AACCAACCCAAGAGTTTGATCCTGGCTCAGGACGAACGCTGGCGGCGTGCTTAACACATGCAAGTCGAGGAGAATGAGAATCTTCGGAATCTCTAGTAAACTGGCGCACGGGTGCGTAACACGTAGGCAACCTACCCCCGAGTGGGGAATAACATCGCGAAAGTGGTGCTAATACCGCATGACATTCAGTTGTCGCATGGCATCTGAATTAAAGATTTTTCGCTCGAGGATGGGCCTGCGTCCTATTAGCTTGTTGG
>F0OV55004H4A2U
AACCAACCCAAGAGTTTGATCCTGGCTCAGAACGAACGCTGGCGGCGTGCTTAACACATGCAAGTCGAACGAGAAAGCTTCCTTCGGGAAGTAAGTAGAGTGGCGCACGGGTGAGTAACACGTGGATAATCTACCCGATGATCTGGGATAACATTCCGAAAGGGGTGCTAATACCGGATAAGCCCACATTTCCTTCGGGTTATGCGGGAAAAGGTGGGGACCTTCGGGCCTACCGTCATCGGATGAGTCCGCGGCCCATTAGCTTGTTGGCAGGGTAATGG
>F0OV55004IXTJF
AACCAACCCAAGAGTTTGATCCTGGCTCAGGATGAACGCTAGCGGCAGGCCTAACACATGCAAGTCGAGGGGTAAGGTTCAGCTTGCTGAACACACGACCGGCGCACGGGTGAGTAACGCGTTTGTAATCTACCTCTAACTGGGGCATAGCCCGAAGAAATTCGGATTAATACCCCATAACATCATAGAAGGGCATCCTTTAGTGATTAAAGCTCCGGCGGTTAGAGATGAGCATGCGTGTCATTAGCTTGTTGGTGAGG
>F0OV55004IC3XX
AACCAACCCAAGAGTTTGATCCTGGCTCAGGATGAACGCTAGCGGCAGGCTTAACACATGCAAGTCGAGGGGTAACGGGGTAGCAATACTGCCGACGACCGGCGCACGGGTGAGTAACGCGTATGCAACCTACCCATAACAGGGGGATAGCTTTCGGAAACGGAAATTAATACCCTATAGTATCTAAATATCGCATGATATTAAGATTAAAGTTACGACGGTTATGGATGGGCATGCGTGCCATTAGCTAGTTGGTGAGGTAACGGCTC
>F0OV55004I2G8M
AACCAACCCAAGAGTTTGATCCTGGCTCAGAACGAACGCTGGCGGCGCGTTTTAAGCATGCAAGTCGAACGGTAGGGAGAAGCTTGCTTCTCCTGAGAGTGGCGAACGGGTGAGTAACACGTAGATGATCTACCTTGGGGTTGGGGATAGCCCATGGAAACATGGGGTAATACCGAATAATCTGTCACTGGTAAAGTGGTGAGAGGAAAGGGGCTTAGGCCTCGCCCTGAAGATGAGTCTGCGGCTCATTAGCTAGTTGGTAGGGTAAAGG
>F0OV55004I48U2
AACCAACCCAAGAGTTTGATCCTGGCTCAGAATGAACGCTGGCGGCGTGCTTAACACATGCAAGTCGCACGAGAACTCTTCAGCTTGCTGAAGATAGTAAAGTGGCGCACGGGTGAGTAACGCGTGGGTAATCTACCCTCGAATCGGGGATAACGTTGCGAAAGCGACGCTAATACCGGATGACATCCGCGGAGTTTCGGCTCTGCGGATCAAAGGTGGCCTCTCCATGGAAGCTACTGTTTGAGGATGAGCCCCG
>F0OV55004JD9FF
AACCAACCCAAGAGTTTGATCCTGGCTCAGGATGAACGCTGGCGGCGTGCCTAATACATGCAAGTCGAACGCACCATTTCGGTGGTGAGTGGCGAACGGGTGAGTAACACGTAGATAACCTGCCCTTAAGACGAGGATAACCATTGGAAACGATGGCTAAGACTGGATAGGAATATTAGAGGCATCTCTGATATTTTAAAAGACCTAGCAATAGGTATGCTTAAGGAGGGGTCTGCGGCGCATTAGTTAGTTGGTGGGGTGATGG
>F0OV55004IT0F9
AACCAACCCAAGAGTTTGATCCTGGCTCAGGACGAACGCTGGCGGCGTGCTTAACACATGCAAGTCAAGGGGAAAGGTTGACTTCGGTTGACCGAGTATACTGGCGAACGGGTGAGTAACGCGTAGGTAACCTGCCTATGAGTTTGGGATAACACTGCTAACGCGGTGCTAATACCGGATAAAGCATCATTTTTGCATATTTATGATGTTAAAGCGGGCTTTCGGGCTCGTGCTTATAGATGGACCTGCGTCCCATTAGTTAGTTGGCGGGGTAACGG
>F0OV55004H5JS7
AACCAACCCAAGAGTTTGATCCTGGCTCAGGATGAACGCTGGCGGCGTGCCTAATACATGCAAGTCGAACGCACCATTTCGGTGGTGAGTGGCGAACGGGTGAGTAACACGTAGATAACCTGCCCTTAAGACGAGGATAACCATTGGAAACGATGGCTAAGGCTGGATAGGAATATTAGAGGCATCTCTGATATTTTAAAAGACCTAGCAATAGGTATGCTTAAGGAGGGGTCTGCGGCGCATCAGTTAGTTGGTGGGGTGA
>F0OV55004IBIQN
AACCAACCCAAGAGTTTGATCCTGGCTCAGAATGAACGCTGGCGGCGTGCTTAACACATGCAAGTCGAACGAGAAAGGGACTGCTTGCAGTCCTGAGTAGAGTGGCGCACGGGTGAGTAACACGTAGATAATCTGCCTTCAAGCCCGGGATAACTATTCGAAAGGGTAGCTAATACCGGATAAAGTTGATTCACATAAGTGGATTAATGAAAGATTGCCTATTCTTGAAAGCAATTGTTTGAAGATGAGTTTGCGT
>F0OV55004IQVQG
AACCAACCCAAGAGTTTGATCCTGGCTCAGAACGAACGCTGGCGGCGCGTTTTAAGCATGCAATCTTGAGTAGAGTGGCGCACGGGTGAGTAACACGTAGATAATCTACCTTCAAGCCCGGGATAACCCTTCGAAAGGATGGCTAATACCGGATGCAGTTTCTATGCACAGGTGTAGAGATGAAAGATTGCCTCTTCATGAAAGCAGTTGTTTGGAGATGAGTTTGCGTACCATTAGCTTGTTGGTGGGTAAGGCCT
>F0OV55004JAJ74
AACCAACCCAAGAGTTTGATCCTGGCTCAGGACGAACGCTGGCGGCGTGCCTAACGCATGCAAGTCGAGCGAGGGGAGGTCGCAAGACCGAACCTAGCGGCGAACGGGTGAGTAACACGTGGGTAATCTGCCTTTGAGACGGGGATAGCCCCGGGAAACTGGGGATAATACCGGATGTGATCCAGCTGACGGAGGTTAGTTGGAGGAAAGGCGCAAGCCGCTCATAGATGAGCCCGCGGCCCATTAGCTAGTTGGTAGGGTAAAGGCCTACCAAGGCG
>F0OV55004IQPOK
AACCAACCCAAGAGTTTGATCCTGGCTCAGAACGAACGCTGGCGGCGTGCTTAACACATGCAAGTCGAACGTGAAAGGGACTTCGGTCCTGAGTAAAGTGGCGCACGGGTGAGTAACACGTGGATAATCTACCCGATGGACCGGGATAACACTTCGAAAGGGGTGCTAATACCGGATAAGCCCACAGGCTCTTTGGAGTTTGCGGGAAAAGGTGGGGACCTTCGGGCCTACTGTCATTGGATGAGTCCGCGGCCCATTAGCTAGTTGGTAGGGTAATGGCCTACCAAGG
>F0OV55004H6YNM
AACCAACCCAAGAGTTTGATCCTGGCTCAGGACAAACGCTGGCGGCGTGCCTAACACATGCAAGTCTCACGGGAACGTCTCCTTCGGGAGACAAGTACAGTGGCGGACGGGTGAGTAACGCGTGGGAATCTACCCGGTAGTGGGGAATAACCCCTCGAAAGGGGGGCTAATACCGCATAAGTCCTACGGGGTAAAGATGGCCTCTTTACAATGCTGTCGCTTCCGGATGAGCCCGCGTCCTATTAGCTAGTTGGTGAGGTAATGGCTTACCAAGGCCACGATGGGTAG
>F0OV55004H4JH6
AACCAACCCAAGAGTTTGATCCTGGCTCAGAATAAACGCTGGCGGCGTGCTTAACACATGCAAGTCGAACGAGAATTCTTTAGCTTGCTAAAGATAGTAAAGTGGCGTACGGGTGAGTAACGCGTGGGTAATCTGCCCTCGAATTGGGGATAACATTGCGAAAGCGATGCTAATACCGAATAATATCTTTTTGGCCTTGGCCTTTAAGATCAAAGGTGGCCTCTACATGTAAGCTTCTGTTTGAGGATGAGCCCGCGTACCATTAG
>F0OV55004JRRXI
AACCAACCCAAGAGTTTGATCCTGGCTCAGGATGAACGCTGGCGGCGTGCCTAATACATGCAAGTCGAACGCACCGGTTTACCGGTGAGTGGCGAACGGGTGAGTAACACGTAGGTAACCTGCCCTCAAGACGAGGATAACCGTTGGAAACGATGGCTAAGACTGGATAGGAACCGAGGAGGCATCTCTTTGGTTTTAAAGGACCCGCAAGGGTACGCTTGGGGAGGGGCCTGCGGCGCATTAGTTAGTTGGCGGGGTGAAGGCCCACCAAGACTTTGATGCGTAGCCGG
>F0OV55004H67RA
AACCAACCCAAGAGTTTGATCCTGGCTCAGGATGAACGCTAGCGGTGCGCCTAACACATGCAAGTCGAGCGATATAGCGGCGAACGGGTGAGTAACACGTTGGAACCTGCCTCGAACTCAGGGATAGCCATCCGAAAGGATGATTAATACCGGATAGTCCCGAAAGGGTAAAGATTTTTCGGTTCGAGAGGGGCCTGCGGCCTATCAGCTAGTTGGTAAGGTAATGGCTTACCAAGGCTATGACGGGTAACTGGTGTGAGAGCATG
>F0OV55004IUZML
AACCAACCCAAGAGTTTGATCCTGGCTCAGAACGAACGCTGGCGGCGTGCTTAACACATGCAAGTCGAACGTGAAAGGGACTTCGGTCCTGAGTAAAGTGGCGCACGGGTGAGTAACACGTGGATAATCTACCCGATGGACCGGGATAACACTTCGAAAGGGGTGCTAATACCGGATAAGCCCACAGGCTCTTTGGAGTTTGCGGGAAAAGGTGGGGACCTTCGGGCCTACTGTCATTGGATGAGTCCGCGGCCCATTAGCTAGTTGGTAGGGTAATGGCCTACCAAGG
>F0OV55004ITEVZ
AACCAACCCAAGAGTTTGATCCTGGCTCAGGATGAACGCTGGCGGCATGCCTAATACATGCAAGTCGAACGAATTGACCTTCGGGTCAGTTAGTGGCGAACGGGTGAGTAACACGTAGATAACCAACCCTAAAGACGAGGATAACCCGGGGAAACCTGGACTAATACTGGATAGGAGCTATTTTCAAAAGAGGATAGTTTTAAAGATGCCTTAAAGCATCGCTATAGGCTGGGACTGCGTCGCATTAGCTAGTTGGTGGAGTAACGGCCCACCAAGG
>F0OV55004H626H
AACCAACCCAAGAGTTTGATCCTGGCTCAGGATGAACGCTAGCGACAGGCCTAACACATGCAAGTCGAACGGGATTTATCCTTCGGGGTAATGAGAGTGGCGCACGGGTGAGTAACGCGTATGCAACCTACCTGTAACTGGGGAATAGCTCCCTGAAAGGGGAATTAACACCGCATAAGACCACACTTTCGCATGGAAGAGTGGTAAAATATTTATAGGTTACAGATGGGCATGCGTGACATTAGTTTGTTGGTGAGGTAACGGCTC
>F0OV55004ISU6S
AACCAACCCAAGAGTTTGATCCTGGCTCAGGATGAACGCTGGCGGCGTGCCTAACACATGCAAGTCGAACGAGAAGTTAACCGCTGATTCCTTCGGGATGAGGAGGTTAGCAGAAAGTGGCGAACGGGTGAGTAACGCGTGGGTAATCTACCCTGTAAGTGGGGGATAACCCTCCGAAAGGAGGGCTAATACCGCATAATATCTTCACTTCTAAAAGAAGAGAAGATTAAAGATGGCCTCTGTCTTAAGCTATCACTTCAGG
>F0OV55004JHN6P
AACCAACCCAAGAGTTTGATCCTGGCTCAGGATGAACGCTAGCGGCGCGCTTAATGCATGTAAGTCGAGCGATGAGGCCCTACGGGGTACATCAGCGGCAGACGGGTGAGTAACACGTGGATGACCTGCCCTCAAGACCGGGATAACGCGTGGAAACATGCGCTAATACCGGATAGACTTCTGGGGTCGCAGCCAGAAGTAAAGCTACGGTGCTTGGGGAGGGGTCCGCGGCCCATCAGCTCGTTGGTAGGGTAACGGCCTACCAAGG
>F0OV55004IBYVP
AACCAACCCAAGAGTTTGATCCTGGCTCAGAACAAACGCTGGCGGCGTGCTTAATACATGCAAGTCGAACGTGATGTGTAGCAATACACTGAAAGTGGCGAACGGGTGAGTAACACGTAAATAATCTGCCCCTAAGTTCGGGATAACCTTGCCAACGCGAGGCTAATACCGGATGTGGTCATGGAAACGCATGTTTTTATGACTAAAGGCGCAAGTCGCTTAGGGATGAGTTTGCGGCCCATTATGCTTGTTGGTGGGGTAACGGCCT
>F0OV55004H9T4S
AACCAACCCAAGAGTTTGATCCTGGCTCAGGATGAACGCTGGCGGCGTGCCTAACACATGCAAGTCGAGCGGAGATTACGAGGAGTACTTGTACAAATTGTAATCTTAGCGGCGGACGGGTGAGTAACACGTGAGGAACCTGCCCTTGAGTGGGGAATAACACCGAGAAATGGGTGCTAATACCGCATAATGTCTTGGAAGCGCATGCTTTCAGGACCAAAGGATTTATTCGCTTAAGGATGGACTCGCGTCCGATTAGGTAGTTGG
>F0OV55004IVWO4
AACCAACCCAAGAGTTTGATCCTGGCTCAGGATGAACGCTAGCGGCAGGCTTAACACATGCAAGTCGAGGGGTAACGGGGTAGCAATACTGCCGACGACCGGCGCACGGGTGAGTAACGCGTATGCAACCTACCCATAACAGGGGGATAGCTTTCGGAAACGGAAATTAATACCCTATAGTATCTAAATATCGCATGATATTAAGATTAAAGTTACGACGGTTATGGATGGGCATGCGTGCCATTAGCTAGTTGGTGAGGTAACGGCTC
>F0OV55004IQP96
AACCAACCCAAGAGTTTGATCCTGGCTCAGGATGAACGCTGGCGGCGTGCCTAACACATGCAAGTCGAGCGGAGATATAGAGGAGTACTTGTACGAATCTTTATCTTAGCGGCGGACGGGTGAGTAACACGTGAGGAACCTGCCCTTAAGTGTGGAATAACACCGAGAAATCGGTGCTAATACCGCATAACGTCCTGGAAGCGCATGCTTTCGGGACCAAAGGATTTATTCGCTTAAGGATGGCCTCGCGGCCGATTAGGTAGTTGGTG
>F0OV55004IVMX5
AACCAACCCAAGAGTTTGATCCTGGCTCAGGATGAACGCTAGCGACAGGCCTAACACATGCAAGTCGAGGGGTAACATGAGAGCTTGCTCTTGATGACGACCGGCGCACGGGTGAGTAACGCGTATGCAACCTTCCTTTAACAGGAGAATAGCCCCCGGAAACGGGGATTAATGCTCCATAGCAATTATTTGCCACCTGACAGATAATTTAAAGTTCCGACGGTTAAAGATGGGCATGCGTGACATTAGCCAGTTGGCGGGGTAACGG
>F0OV55004ICPJ1
AACCAACCCAAGAGTTTGATCCTGGCTCAGGACGAACGCTGGCGGCGTGCTTAACACATGCAAGTCAAGGGGAAAGGTTGACTTCGGTTGACCGAGTATACTGGCGAACGGGTGAGTAACGCGTAGGTAACCTGCCTATGAGTTTGGGATAACACTGCTAACGCGGTGCTAATACCGGATAATGCATCATTTTTGCATATTTATGATGTTAAAGCGGGCTTTCGGGCTCGTGCTTATAGATGGACCTGCGTCCCATTAGTTAGTTGGCGGGG
>F0OV55004IE3TX
AACCAACCCAAGAGTTTGATCCTGGCTCAGGATGAACGCTAGCGACAGGCCTAACACATGCAAGTCGAACGGGATTTATCCTTCGGGGTAATGAGAGTGGCGCACGGGTGAGTAACGCGTATGCAACCTACCTGTAACTGGGGAATAGCTCCCTGAAAGGGGAATTAACACCGCATAAGACCACACTTTCGCATGGAAGAGTGGTAAAATATTTATAGGTTACAGATGGGCATGCGTGACATTAGTTTGTTGGTGAGGTAACGGCTC
>F0OV55004I6NUR
AACCAACCCAAGAGTTTGATCCTGGCTCAGAATGAACGCTGGCGGCGTGCCTAACACATGCAAGTCGTACGAGAAAGGGGCTTCGGCCCTGAGTAGAGTGGCGCACGGGTGAGTAACGCGTGGGTAATCTACCCTTGGATTTGGGATAACTCTGCGAAAGTGGAGCTAATACCGGATAGTCTGGCTTTAAATAAGAAGTCGGTAAAGGATGCCTCTGCATATGCATTCGTCCGAGGATGAGCCCGCGTCTCATTAG
>F0OV55004H9WV2
AACCAACCCAAGAGTTTGATCCTGGCTCAGGATGAACGCTGGCGGCATGCCTAATACATGCAAGTCGAACGAACTAGTTTACTAGTTAGTGGCGAACGGGTGAGTAACACGTAGATAACCAACCCTTAAGACGAGGATAACCCGGGGAAACCTGGACTAATACTGGATAGGAGCTATTTTCAAAAGAGGATAGTTTTAAAGGTGCCCTAAAGCACCGCTAAAGGCTGGGACTGCGTCGCATTAGCTAGTTGGTGGGGTAACGGCCTACCAAGGCAACGATGCGTAG
>F0OV55004I5M1Z
AACCAACCCAAGAGTTTGATCCTGGCTCAGGATGAACGCTGGCGGCATGCCTAATACATGCAAGTCGAACGCACTAGTTTACTAGTGAGTGGCGAACGGGTGAGTAACACGTGGGGAACCTGCCCCTCTCTCTGGGACAACTCCGGGAAACCGGAGCTAATACCGGATATTCCGATCGGATCGCATGGTCTGATCGGGAAAGCTCCGGCGGTGAGGGATGGCCCCGCGGCCCATTAGCTTGTTGGTGAGGTAACGGCTCACCAAGGCGACG
>F0OV55004I4LQI
AACCAACCCAAGAGTTTGATCCTGGCTCAGGACGAACGCTGGCGGCGTGCCTAACACATGCAAGTCGAGCGGGGACATAGGAGGAGTAATCTGACTATGTTCTAGCGGCGGACGGGTGAGTAACGCGTGAGCAACCTGTCCTTGTCTGGGGGATAAGGAGCCGAAAGGCTCTCTAATACCGCATGAGACCACGAGATCACATGGTTTTGAGGTCAAAGGAGTAATCCGGACAGGGGTGGGCTCGCGTCTGATTAG
>F0OV55004I0KHR
AACCAACCCAAGAGTTTGATCCTGGCTCAGAACGAACGCTGGCGGCGTGCTTAACACATGCAAGTCGAACGCGAAAGGGACTTCGGTCCTGAGTAAAGTGGCGCACGGGTGAGTAACACGTGGATAATCTACCCGATGGACCGGGATAACACTTCGAAAGGGGTGCTAATACCGGATAAGCCCACAGGCTCCCTGGAGCTTGCGGGAAAAGGTGGGGACCTTCGGGCCTGCCGTCATCGGATGAGTCCGCGGCCCATTAGCTAGTTGGTGGGGTAACGGCCCACCAAGG
>F0OV55004I9R9O
AACCAACCCAAGAGTTTGATCCTGGCTCAGGATGAACGCTGGCGGCGTGCCTAACACATGCAAGTCGAGCGAGAACGGGAAAGCGGAAGCTTCGGCAGAAGGTTTTCCGGGACAGCGGCGGACGGGTGAGTAACGCGTGGGCAACCTGCCCTGTGGAGGGGGATAACACAGAGAAATCTGTGCTAATACCGCATAAGCGCACAGCATCGCATGATGCCGTGTGAAAAACTCCGGTGCCACAGGATGGGCCCGCGT
>F0OV55004IFKZO
AACCAACCCAAGAGTTTGATCCTGGCTCAGAATGAACGCTGGCGGCGTGCTTAACACATGCAAGTCGCACGAGAACGCTTCAGCTTGCTGAAGCTAGTAAAGTGGCGCACGGGTGAGTATCGCGTGGGTAATCTACCCTTCGGTCGGGAATAACGTTGCGAAAGTGACGCTAATACCCGATAACATTTCGGTGCCTTTGGTTGCCGAAATCAAAGGTGGCCTCTCCATGGAGGCTACCGCAGGAGGATGAGCCCGCGTCCCA
>F0OV55004IQB0G
AACCAACCCAAGAGTTTGATCCTGGCTCAGAACGAACGCTGGCGGCGTGCCTAACACATGCAAGTCGAACGCGAAAGCCCTTTCGGGGGTGAGTAAAGTGGCGCACGGGTGAGTAACACGTGGATAATCTGCCTGATAATCTGGGATAACATCTCGAAAGAGATGCTAATACCGGATAAGCCCACAGTCTCCTCGGAGACAGCGGGAAAAGATGGCCTCTTCTTGAAAGCTATTGTTATCAGATGAGTCCGCGGTCCA
>F0OV55004IG0KR
AACCAACCCAAGAGTTTGATCCTGGCTCAGAATGAACGCTGGCGGCGTGCCTAACACATGCAAGTCGTACGAGAAAGGGGCTTCGGCTCTGAGTAGAGTGGCGCACGGGTGAGTAACGCGTGGGTAATCTACCCTTGGATTTGGAATAACTCCGCGAAAGTGGAGCTAATACCGGATAGTCTGGCTTTTAATAGAAGTCGGTAAAGGATGCCTCTGCATATGCATTCGTCCGAGGATGAGCCCGCGTCTCATTAGCTAGG
>F0OV55004IJTL8
AACCAACCCAAGAGTTTGATCCTGGCTCAGAACGAACGCTGGCGGCGCGTTTTAAGCATGCAAGTCGAACGGTAGAGACCCTTCGGGGTCTTGAGAGTGGCGAACGGGTGAGTAACACGTAGATGATCTACCTTGGGGTTGGGGATAGCCCATGGAAACATGGGGTAATACCGAATAATCTCTTACTGGTAAAGTGGTGAGAGGAAAGGGGCTTAGGCCTCGCCCTGAAGATGAGTCTGCGGCTCATTAGCTAGTTGGTAGGGTAACGGCCTACCAAGGCGACG
>F0OV55004IZF37
AACCAACCCAAGAGTTTGATCCTGGCTCAGGACGAACGCTGGCGGCGTGCCTAACACATGCAAGTCTACTCAGCAATGGGTGGCGAACGGGTGAGTAACGCGTGGACAATCTGCCCTTTAATCACGGATAACCTAGTGAAAACTGGACTAACACGGGATGTGGTCGCGATATGGCATCATATGCGATCAAAGACGTAGTCGTTAAAGGAGGAGTCTGCGTAACATTAGCTAGTTGGTAAGGTAACGGCTTACCAAGGCGACGA
>F0OV55004H4WL4
AACCAACCCAAGAGTTTGATCCTGGCTCAGGACGAACGCTGGCGGCATGCCTAATACATGCAAGTCGAGCGGAACGTTGGGAGCTTGCTCCCTTCGTTTAGCGGCGGACGGGTGAGTAACACGTGGGCAACCTGCCCTGCAGATCGGGATAACTCCGGGAAACCGGTGCTAATACCGAATAGTTTTTTGCCCCTCCTGGGGCGAAACGGAAAGACGGTTTCGGCTGTCACTGCAGGATGGGCCCGCGGCGCATTAGCTAGTTGGTGGGGTAATGGCCCACCAAGG
>F0OV55004IT3YF
AACCAACCCAAGAGTTTGATCCTGGCTCAGGATGAACGCTAGCGGGAGGCTTAACACATGCAGGTCGAGCGGGATCCCCTTCGGGGGTGAGAGCGGCGCACGGGTGCGTAACGCGTATGCAACCTGCCTTATACAGGGGGATAGCCCATGGAAACGTGGATTAATATCCCATAGGACTTTTGGGCCGCATGGTTTGGAAGTTAAAGCTGAGGTGGTATAAGATGGGCATGCGTCTGATTAGGTAGTTGGTAGGGTAACGGCCTACCAAGCCGACG
>F0OV55004IAYDH
AACCAACCCAAGAGTTTGATCCTGGCTCAGGATGAACGCTAGCGGCAGGCCTAACACATGCAAGTCGAGGGGCAGCGGGGTGTAGCAATACACTGCCGGCGACCGGCGCACGGGTGAGTAACGCGTATGCAACCTACCTTCAACAGGAGGATAGCCCCGAGAAATCGGGATTAATACTCCATAATGTATATTAATCGCATGGTTGATATATTAAAGCTCCGGCGGTTAAAGATGGGCATGCGTGACATTAG
>F0OV55004JK65J
AACCAACCCAAGAGTTTGATCCTGGCTCAGAACGAACGCTGGCGGCGTGCTTAACACATGCAAGTCGAACGTGAAAGGGACTTCGGTCCTGAGTAAG
>F0OV55004I2LXK
AACCAACCCAAGAGTTTGATCCTGGCTCAGAATGAACGCTGGCGGCGTGCCTAACACATGCAAGTCGAACGAGAAATCCCGGGCTTGCTCGGGAGAGTAAAGTGGCGCACGGGTGAGTAACGCGTGGGTAACCTGCCCTTGAATCTGGGATAACTTCGCGAAAGCGATGCTAATACCGGATATTGTTCACCGGACTCCGGTCTGATGAATGAAAGGTGACCTCTTCATGAAAGTTGCCGTTTGAGGAGGGGCTCGCGTACCATTAG
>F0OV55004JLDL0
AACCAACCCAAGAGTTTGATCCTGGCTCAGGACGAACGCTGGCGGCGTGCCTAACACATGCAAGTCAAAGGAAAGCGACTTCGGTCGTAAGTACTTGGCGCAAGGGTGAGTAAGGTATAGGTAATCTGCCCTTTGGACTGGGATAACTCCGAGAAATCGGTGACAATACCAGATGATGCAGCGGGACCGTATGGTCATGTTGCTAAAGATTTATCGCCAAAGGATGAGCCTATATTCCATCAGGTAGTTGGTAGGGTAACGGCCT
>F0OV55004IF17D
AACCAACCCAAGAGTTTGATCCTGGCTCAGGATGAACGCTGGCGGCGTGGATAAGGCATGCAAGTCGAATGGGTTTAGGCCCATGGCAAACGGGTTAGTAACGCGTAGGAATTTTCCCCAAAGTCGTGAATAATCCGGAGAAATCCGGAATAATACACGATGTGCTCTACGGAGTAAAGATTTATCGCTTTGGGATAAGCCTGCGTCCTATCAGCCTGTTGGTGAGGTAATAGCTCACCAAGGCTATGACGGGTAGGGGGTGTGAGAGCA
>F0OV55004I69K0
AACCAACCCAAGAGTTTGATCCTGGCTCAGAACGAACGCTGGCGGCGTGCTTAACACATGCAAGTCGAACGTGAAAGGGACTTCGGTCCTGAGTAAAGTGGCGCACGGGTGAGTAACACGTGGATAATCTACCCGATGGACCGGGATAACACTTCGAAAGGGGTGCTAATACCGGATAAGCCCACAGGCTCTTTGGAGTTTGCGGGAAAAGGTGGGGACCTTCGGGCCTACTGTCATTGGATGAGTCCGCGGCCCATTAGCTAGTTGGTAGGGTAACGGCCTACCAAG
>F0OV55004IY7EN
AACCAACCCAAGAGTTTGATCCTGGCTCAGAATCAACGTTGGCGGCGCGCTTAACACATGCAAGTCGAGCGAGAAAGGGGCAACCTGAGTAAAGCGGCAAACGGGTGAGTAACACGTGGGTATCCACTCCTTGGTGGGGAATAACTCTGGGAAACCGGAGCTAATACCGCATAAGTCCGAGAGGAGAAAGGCGAAAGTCGCCGAGGAAGGAGCCCGCGGCTGATTAGCTAGTTGGTGAGGTAATGGCTCACCAAGGCGTAGATCGGTAGCCGG
>F0OV55004JHBUK
AACCAACCCAAGAGTTTGATCCTGGCTCAGGACGAACGCTGGCGGCGTGGATTAGGCATGCAAGTCGAACGGTAGTACCCCTTCGGGGGTATGAGAGTGGCGAACGGGTGAGTAACGCGTAGGTGATCTACCTTCAGAGTGGGGGACAACCCAGGGAACTTGGGCTAATACCGCATGTGGCTGTAAAGCTAAAGCCGGCCTCTATTTATAAGCTGGTGTCTGGAGATGAGCCTGCGTCTGATTAGCTAGTTGGTGGGGTAACGCCTACCGAGGCG
>F0OV55004IA80B
AACCAACCCAAGAGTTTGATCCTGGCTCAGGATGAACGCTGGCGGCGTGCCTAATACATGCAAGTCGAACGCACCATTTCGGTGGTGAGTGGCGAACGGGTGAGTAACACGTAGGTAACCTGCCCTTAAGACGAGGATAACCAAGGGAAACTTTGGCTAAAACTGGATAGGAACATAAGAGGCATCTCTAATGTTTTAAAAGACCTAGCAATAGGTATGCTTAAGGAGGGGCCTGCGGCGCATTAGTTAGTTGGTGAGGTGAAGGCTTACCAAGACGA
>F0OV55004IK6DQ
AACCAACCCAAGAGTTTGATCCTGGCTCAGGACGAACGCTGGCGGCGTGCTTAACACATGCAAGTCTAGGGGAAAGTGGTCTTCGGATCGCAAGTATACTGGCGAACGGGTGAGTAACACGTAGGTAATCTACCTTCGAGATTGGGATAACGTCGAGAAATTGACGCTAATACCGAATGATGCCTCGGTAGTTAATATCGGGATGAAAGATGGGGATCTTCGGACCTATCGCTTGAAGATGAGCCTGCGTCTGATTAGCTTGG
>F0OV55004IZDQ0
AACCAACCCAAGAGTTTGATCCTGGCTCAGGATGAACGCTAGCGGCGCGCTTAATGCATGTAAGTCGAGCGATGAGGCCCTACGGGGTACATCAGCGGCAGACGGGTGAGTAACACGTGGATGACCTGCCCTCAAGACCGGGATAACGCGTGGAAACATGCGCTAATACCGGATAGACTTCTGGGGTCGCAGCCAGAAGTAAAGCTACGGTGCTTGGGGAGGGGTCCGCGGCCCATCAGCTCGTTGGTAGGGTAACGGCCTACCAAGG
>F0OV55004JIVNJ
AACCAACCCAAGAGTTTGATCCTGGCTCAGAACGAACGCTGGCGGCGCGTTTTAAGCATGCAAGTCGAGCGGCAAGGGCCTTCGGGCCCCTAGAGCGGCGGACGGGTGAGTAACACGTGGACAATCTGCCCCCCGGCCGGGGATAGCCCAGGGAAACCTGGATTAATACCGGATGAGACGGGACGCACACAGGTGCGATCCGGGAAAGGCGCTGCGGCGCCGCCGGGGGATGAGTCCGCGACCCATTAGCTAGACGGCGGGGTAAAGGCCCACCGTGGCGACGAT
>F0OV55004IHDO7
AACCAACCCAAGAGTTTGATCCTGGCTCAGAACGAACGCTGGCGGCATGGATTAGGCATGCAAGTCGAACGGGACTTAAGGGGCTTGCTCCTTAGGTTCAGTGGCGAAAGGGTGAGTAACGCGTGAGTAACTTACCCCCAAGTTGGGAATAACTCCGCGAAAGCGGAGCTAATACCGAATGTGGATGTACGGTCGCATGACTGTATTTCTAAAGATTCATCGCTTGGGGATGGGCTCGCGTCCCATTAGCTAGTTGGTGAGGTAACGGCCCACCAAGG
>F0OV55004IWOLZ
AACCAACCCAAGAGTTTGATCCTGGCTCAGGACGAACGCTGGCGGCGCGCCTAACACATGCAAGTCGAGCGGGAACCTCAGGTGGGGTAACCCACCTGAGGGGAGAGCGGCGAACGGGTGAGTAACACGTGGGCGACCTGCCCCAGACTCTGGGATAACTCCGGGAAACCGGGGCTAATACCGGATACTCCGATCGGATCGCATGGTCTGACCGGGAAAGCTCCGGCGGTCTGGGATGGGCCCGCGGCCTATCAGCTTGTTGGTGGGGTAACGGCCTACCAAGGCGACG
>F0OV55004IPRPD
AACCAACCCAAGAGTTTGATCCTGGCTCAGAACGAACGCTGGCGGCGTGCTTAACACATGCAAGTCGTACGAGAAAGTTTCCTTCGGGAGATGAGTAGAGTGGCGCACGGGTGAGTAACACGTGGATAATCTGCCCAATGGACCGGGATAACACTTCGAAAGGGGTGCTAATACCGGATAAGCCCACAGGCTCTTCGGAGCTTGCGGGAAAAGGTGGGGACCTTCGGGCCTGCCGTCATTGGATGAGTCCGCGGCCCATTAGCTAGTTGGTAGGGTAA
>F0OV55004IPQRN
AACCAACCCAAGAGTTTGATCCTGGCTCAGGACGAACGCTGGCGGCGTGCCTAATACATGCAAGTCGAGCGGACCGAAGGGAGCTTGCTCCTTTAGGTTAGCGGCGGACGGGTGAGTAACACGTGGGCAACCTGCCCTGCAGACTGGGATAACTTCGGGAAACCGGAGCTAATACCGGATAACACCGAAAACCGCATGGTTTTCGGTTGAAAGGCGGCATTAGCTGTCACTGCAGGGTGGGCCCGCGGCGCATTAGCTAGTTGGTGAGGTAACGGCT
>F0OV55004I7A2Y
AACCAACCCAAGAGTTTGATCCTGGCTCAGGACGAACGCTGGCGGCGTGGATTAGGCATGCAAGTCGAACGGTAGTATTTCTTTCGGGAGATATGAGAGTGGCGAACGGGTGAGTAACGCGTAGGTGATCTACCTTCAAGTGGGGGACAACCCAGGGAAACTTGGGCTAATACCGCATGTGGCAGCAATGCTAAAGCCGGCCTCTGTATATGCTGGTGCTTGGAGATGAGCTTGCGTCTGATTAGCTAGTTGGTGGGG
>F0OV55004IQZYH
AACCAACCCAAGAGTTTGATCCTGGCTCAGGATGAACGCTAGCGGTGCGCCTAACACATGCAAGTCGAGCGATATAGCGGCGAACGGGTGAGTAACACGTTGGAACCTGCCTCGAACTCAGGGATAGCCATCCGAAAGGATGATTAATACCGGATAGTCCCGAAAGGGTAAAGATTTTTCGGTTCGAGAGGGGCCTGCGGCCTATCAGCTAGTTGGTAAGGTAATGGCTTACCAAGGCTATGACGGGTAACTGGTGTGAGAGCATG
>F0OV55004IMVZ1
AACCAACCCAAGAGTTTGATCCTGGCTCAGGACGAACGCTGGCGGCGTGCTTAACACATGCAAGTCAAGGAGAAAGTTTCCTTCGGGAGATGATTAAACTGGCGCACGGGTGAGTAATATATAAGCAATCTACCCATAGGTTTGGGATAACGTCGAGAAATCGGCGCTAATACCGTATGATGCAGCGGCACCGCATGGTGATGTTGTTAAAGTTCTTAGAAACGCCTATGGATGAGCTTGTATCTGATTAGCTTAGG
>F0OV55004IDCAN
AACCAACCCAAGAGTTTGATCCTGGCTCAGAACGAACGTTGGCGGCGTGCTTAACACATGCAAGTCGAGCGAGAAAGCCCCCGCAAGGGGGTGAGTAAAGCGGCGCACGGGTGAGTATCACGTGGGTGACGTACCCTCCGTTGGGGGATAACACCTCGCAAGGGGTGCTAATACCGCGTACGACCCCCCGACCACGGTCGAGGGGTGATAGGAGCAATCCGGCGGAGGATCGGCCCGCGGCCCATCAGCTAGTTGGCGGGTAAAGGCCCACCAAGGCAACGACGGGTAG
>F0OV55004ICBYV
AACCAACCCAAGAGTTTGATCCTGGCTCAGGATGAACGCTGGCGGCGTGCCTAACACATGCAAGTCGAGCGGAGATATAGAGGAGTACTTGTACGAATCTTTATCTTAGCGGCGGACGGGTGAGTAACACGTGAGGAACCTGCCCTTAAGTGTGGAATAACACCGAGAAATCGGTGCTAATACCGCATAACGTCCTGGAAGCGCATGCTTTCGGGACCAAAGGATTTATTCGCTTAAGGATGGCCTCGCGGCCGATTAGGTAGTTGGTG
>F0OV55004JALER
AACCAACCCAAGAGTTTGATCCTGGCTCAGGATGAACGCTGGCGGCGTGCCTAACACATGCAAGTCGAGCGAGATCTTTCGGAACAAAACTTCGGTCTAGTGAAGGAAGTGAAAGCGGCGGACGGGTGAGTAACGCGTAGGCAACCTGCCCCATACAGAGGGATAGCCTCGGGAAACCGGGATTAAAACCTCATAACGCGAATTTATCACATGGTTGATTCGCCAAAGATTTATCGGTATGGGATGGGCCTGCGTCTGATTAGCTAGTTGG
>F0OV55004ILLTL
AACCAACCCAAGAGTTTGATCCTGGCTCAGAACAAACGCTGGCGGCGTGCCTAACACATGCAAGTCGTACGAGAAAGGGTCCTTCGGGACCTGAGTAAAGTGGCGCACGGGTGAGTTACGCGTGGATAATCTGCCCCTCAGTTGGGAACAACCCACCGAAAGGTGGGCTAATACCGAATAACGCTGCTCGACGATGGTCGAACAGCCAAAGGGTGCCTCTGCTTGCATGCATCTGCTGAGGGATGAGTCCGCGTACCATTAG
>F0OV55004IY6GM
AACCAACCCAAGAGTTTGATCCTGGCTCAGGATGAACGCTAGCGATAGGCTTAACACATGCAAGTCGAGGGGCAGCACAGGCAGCAATGTTGGGTGGCGACCGGCGCACGGGTGCGTAACACGTATGCAACCTGCCTATAAGCGTGGGATAGCCTCCTGAAAGGGAGATTAATACCGCATAACATGTAGATACTGCATGGTATTTACATCAAACATTTATGGCTTATAGATGGGCATGCG
>F0OV55004IHHIQ
AACCAACCCAAGAGTTTGATCCTGGCTCAGGATGAACGCTGGCGGCATGCCTAATACATGCAAGTCGAACGAATTGACCTTCGGGTCAGTTAGTGGCGAACGGGTGAGTAACACGTAGATAACCAACCCTAAAGACGAGGATAACCCGGGGAAACCTGGACTAATACTGGATAGGAGCTATTTTCAAAAGAGGATAGTTTTAAAGATGCCTTAAAGCATCGCTATAGGCTGGGACTGCGTCGCATTAGCTAGTTGGTGGAGTAACGGCCCACCAAGG
>F0OV55004H391U
AACCAACCCAAGAGTTTGATCCTGGCTCAGGACGAACGCTGGCGGCGTGCTTAACACATGCAAGTCAAGGAGAACGAGAATCTTCGGAATCTCTAGTAAACTGGCGCACGGGTGCGTAACACGTAGGCAACCTACCCTTGAGTGGGGAATAACTCCGGGAAACCGGAGCTAATACCGCATAATATTTTAATGGCATATGTCGTTTTAATCAAAGACTTGTCGCTTGAGGATGGGCCTGCGGCCTATTAGCTTGTTGGTGAGGTAACGGCTC
>F0OV55004JC159
AACCAACCCAAGAGTTTGATCCTGGCTCAGAACGAACGCTGGCGGCGTGCTTAACACATGCAAGTCGAACGTGAAAGGGACTTCGGTCCTGAGTAAAGTGGCGCACGGGTGAGTAACACGTGGATAATCTACCCGATGGACCGGGATAACACTTCGAAAGGGGTGCTAATACCGGATAAGCCCACAGGCTCTTTGGAGTTTGCGGGAAAAGGTGGGGACCTTCGGGCCTACTGTCATTGGATGAGTCCGCGGCCCATTAGCTAGTTGGTAGGGTAATGGCCTACCAAGG
>F0OV55004H24VF
AACCAACCCAAGAGTTTGATCCTGGCTCAGAACGAACGCTGGCGGCGTGCTTAACACATGCAAGTCGTACGAGAAAGTTTCCTTCGGGAGATGAGTAGAGTGGCGCACGGGTGAGTAACACGTGGATAATCTGCCCAATGGACCGGGATAACACTTCGAAAGGGGTGCTAATACCGGATAAGCCCACAGGCTCTTCGGAGCTTGCGGGGAAAGGTGGGGACCTTCGGGCCTGCCGTCATTGGATGAGTCCGCGGCCCATTAGCTAGTTGGTAGGGTAA
>F0OV55004IBLCJ
AACCAACCCAAGAGTTTGATCCTGGCTCAGGACGAACGCTGGCGGCGTGCCTAACACATGCAAGTCAAGGAGAAAGACTGGTTTCGGCCGGTCAAGTAAACTGGCGGACGGGTGAGTAACGCGTAGGCGACCTGCCCTTGTGTTTGGAATAACCCCGAGAAATTGGGGCTAATACCGAATGACGCATTGAGTATGCATGTACTTGATGTTAAAGGTGCTGCAAGGTACCGCACAGGGATGGGCCTGCGTTCCATTAGTTAGATGGTAGGGTAACGG
>F0OV55004I9VJ8
AACCAACCCAAGAGTTTGATCCTGGCTCAGGACGAACGCTGGCGGCGTGCCTAATACATGCAAGTCGAGCGGAAGTTGGAGAGCTTGCTCTTCAACTTTAGCGGCGGACGGGTGAGTAACACGTGGGCAACCTGCCCTGCAGATCGGGATAACTCCGGGAAACCGGTGCTAATACCGAATAGTTTTCGCCACCTCCTGGTGGCGTACGGAAAGACGGTTTCGGCTGTCACTGCAGGATGGGCCCGCGGCGCATTAGCTAGTTGGTGAGGTAAAAG
>F0OV55004IC184
AACCAACCCAAGAGTTTGATCCTGGCTCAGAATGAACGCTGGCGGCGTGCCTAACACATGCAAGTCGTACGAGAAAGGGGCTTCGGCCCTGAGTAGAGTGGCGCACGGGTGAGTAACGCGTGGGTAATCTACCCTTGGATTTGGGATAACTCTGCGAAAGTGGAGCTAATACCGGATAGTCTGGCTTTAAATAAGAAGTCGGTAAAGGATGCCTCTGCATATGCATTCGTCCGAGGATGAGCCCGCGTCTCATTAGCTAGG
>F0OV55004I19ZD
AACCAACCCAAGAGTTTGATCCTGGCTCAGAGCGAACGCTGGCGGCGTGCCTAACACATGCAAGTCGAACGGACTCGGGGGGCAACTCCTGAGTTAGTGGCGGACGGGTGAGTAACACGTGGGTCATCTCCCCCCGAGTGAGGAATAAGCCTGCGAAAGCGGGTCTAATACCGCATAACACTCCGGGACACAAGTCTTCGGAGTCAAAGCCGCAAGGCGCTTGGGGATGAGCCTGCGTCCTATTAGCTAGTTGGTAGGGTAATGGCCTACCAAGG
>F0OV55004IG4Z7
AACCAACCCAAGAGTTTGATCCTGGCTCAGAGTGAACGCTGGCGGCGTGCTTAACACATGCAAGTCGAACGAGAACGGGACATAGCTTGCTATGTTTGTCAGCTAAGTGGCGGACGGGTGAGTAATGTATAGCTAATGTACCCCTTGGAGGGGGATAACAGTTGGAAACGGCTGCTAATACCCCATACTCCTTCTATCTTAATGGTAGTTGGGAAATGTTTTTTCGCCAAGGGATCGGGCTATATGGTATCAGTTAGTTGGTGAGGTAATGG
>F0OV55004JMIHJ
AACCAACCCAAGAGTTTGATCCTGGCTCAGGATGAACGCTGGCGGCGTGCCTAATACATGCAAGTCGAACGAAGAACTAGCTTGCTAGTTCTTAGTGGCGAACGGGTGAGTAATACATAAATAATCTGCCCATATGACTGGGATAACTATTGGAAACGATAGCTAATACCGGATAGGTTAATTGAAGGCATCTTCGATTAATTAAAGTAGGTTTTCTACACAAATGGATGAGTTTATGGCGCATTAGTTAGTTGGTGGGGTAACGGCCT
>F0OV55004IWEGC
AACCAACCCAAGAGTTTGATCCTGGCTCAGGATAAACGCTGGCGGTGTGCTTTATGCATGCAAGTCGAACGAGTCACTTCGGTGGCTAGTGGCAGACGGGTGAGTAACACGTAAGCAACCTGTCCTTATGTGGGGAATAACTCTGAGAAATCGGAGCTAATACCGCATGTGAATCTTTCCCGCGAGGGATAGATTTAAAGGCTTCGGCCGCATATTGAGGGGCTTGCGCACGATTAGCTTGTTGGTGGGGTAACGGCCTACCAAGG
>F0OV55004H5GR9
AACCAACCCAAGAGTTTGATCCTGGCTCAGAACAAACGCTGGCGGCGTGCCTAACACATGCAAGTCGTACGTGAAATCTTCCTTCGGGTTGAGAGTAAAGTGGCGCACGGGTGAGTAACGCGTGGGTAATCTACCCATGGGTTCGGGATAACCGGCCGAAAGGCTGGCTAATACCGGATAATGTCACCGTACACAAGTCCGGTGACCAAAGGGGGCGTAAGCTTCCGCCGATGGATGAGCCCGCGTACCATTAGCTAGTTGGTAGGGTAATGGCCTACCAAGG
>F0OV55004IRGPX
AACCAACCCAAGAGTTTGATCCTGGCTCAGGATGAACGCTAGCGGTGCGCCTAACACATGCAAGTCGAGCGATATAGCGGCGAACGGGTGAGTAACACGTTGGAACCTGCCTCGAACTCAGGGATAGCCATCCGAAAGGATGATTAATACCGGATAGTCCCGAAAGGGTAAAGATTTTTCGGTTCGAGAGGGGCCTGCGGCCTATCAGCTAGTTGGTAAGGTAATGGCTTACCAAGGCTATGACGGGTAACTGGTGTGAGAGCATG
>F0OV55004IVILF
AACCAACCCAAGAGTTTGATCCTGGCTCAGAACGAACGTTAGCGGCGTGCTTAACACATGCAAGTCGAACGAGAAAGTATCTTCGGATATGAGTAAAGTGGCGCACGGGTGAGTAACACGTGGATAATCTACCCGATGGACCGGGATAACACTTCGAAAGGGGTGCTAATACCGGATAAGCCCACAGGCTCTTTGGAGTTTGCGGGAAAAGGTGGGGACCTTCGGGCCTACTGTCATTGGATGAGTCCGCGGCCCATTAGCTAGTTGGTAGGGTAATGGCCT
>F0OV55004IOYBF
AACCAACCCAAGAGTTTGATCCTGGCTCAGAACGAACGCTGGCGGCGTGCTTAACACATGCAAGTCGAACGTGAAAGGGACTTCGGTCCTGGGTAAAGTGGCGCACGGGTGAGTAACACGTGGATAATCTACCCGATGGACCGGGATAACACTTCGAAAGGGGTGCTAATACCGGATAAGCCCACAGGCTCTTTGGAGTTTGCGGGAAAAGGTGGGGACCTTCGGGCCTACTGTCATTGGATGAGTCCGCGGCCCATTAGCTAGTTGGTAGGGTAATGGCCTACCAAGG
>F0OV55004JQWNV
AACCAACCCAAGAGTTTGATCCTGGCTCAGGATGAACGCTAGCGGTGCGCCTAACACATGCAAGTCGAGCGATATAGCGGCGAACGGGTGAGTAACACATTGGAACCTGCCTCGAACTCAGGGATAGCCATCCGAAAGGATGATTAATACCGGATAGTCCCGAAAGGGTAAAGATTTTTCGGTTCGAGAGGGGCCTGCGGCCTATCAGCTAGTTGGTAAGGTAATGGCTTACCAAGGCTATGACGGGTAACTGGTGTGAGAGC
>F0OV55004H26D4
AACCAACCCAAGAGTTTGATCCTGGCTCAGAACGAACGCTGGCGGCGCGTTTTAAGCATGCAAGTCGGACGGTAGAGGGAGCTTGCTCCCTTGAGAGTGGCGAACGGGTGAGTAACACGTAGATGATCTGCCTTTTAAGTTGGGGATAGCCCATGGAAACATGGGGTAATACCGAATACGTTCTTTTGTGTAAAGGCAAGAGAAGAAAGGGGCTAAGGCCCCGCTTAAAGATGAGTCTGCGGTTCATTAGCTAGTTGGTGGGGTAAAGGCCTACCAAGGCGACGA
>F0OV55004H70MS
AACCAACCCAAGAGTTTGATCCTGGCTCAGAACGAACGCTGGCGGCGTGCTTAACACATGCAAGTCGAACGAGAAAGGGACTTCGGTCCTGAGTAGAGTGGCGCACGGGTGAGTAACACGTGGATAATCTACCCAATGATTCGGATAACACTTCGAAAGGGGTGCTAATACCGGATAAGCCCACAGGCTCTTCGGAGTTTGCGGGAAAAGGTGGGGACCTTCGGGCCTGCCGTCATTGGATGAGTCCGCGGCCCATTAGCTAGTTGGTAGGGTAATGG
>F0OV55004IU08O
AACCAACCCAAGAGTTTGATCCTGGCTCAGAATGAACGCTGGCGGCGTGCTTAACACATGCAAGTCGTACGAGAAATCTTCAGCTTGCTGAAGAAAGTAAAGTGGCGCACGGGTGAGTAACGCGTGGGTAATCTACCCTCGAATTTGGGATAACATTGCGAAAGCGATGCTAATACCGGATAATATCCATTGAGCTTTGGTTTGGTGGATCAAAGGTGGCCTCTACATGTAAGCTACTGTTTGGGGATGAGCCCGCGT
>F0OV55004H2VIX
AACCAACCCAAGAGTTTGATCCTGGCTCAGAATCAACGCTGGCGGCGTGCCTAACACATGCAAGTCGAACGCGAAAGGGGCTTCGGCCCTGAGTAGAGTGGCAGACGGGTGAGTAACGCGTGGGTGACCTACCCTCGAGCGGGGGATAACGTTCCGAAAGGGACGCTAATACCGCATGACATCCCGCCTTTAGACAGGTGGAGATCAAAGCTGGGGATCGCAAGACCTGGCACTCGAGGAGGGGCCCGCGTCCGATTAGCTAGTTGGTGGGGTAACGG
>F0OV55004JBKHT
AACCAACCCAAGAGTTTGATCCTGGCTCAGAACGAACGCTGGCGGCGTGCTTAACACATGCAAGTCGTACGAGAAAGTTTCCTTCGGGAGATGAGTAGAGTGGCGCACGGGTGAGTAACACGTGGATAATCTGCCCAATGGACCGGGATAACACTTCGAAAGGGGTGCTAATACCGGATAAGCCCACAGGCTCTTCGGAGCTTGCGGGAAAAGGTGGGGACCTTCGGGCCTGCCGTCATTGGATGAGTCCGCGGCCCATTAGCTAGTTGGTAGGGTAA
>F0OV55004ICD65
AACCAACCCAAGAGTTTGATCCTGGCTCAGATTGAACGCTGGCGGCATGCCTTACACATGCAAGTCGAACGCGAAAGGGGGCAACCCCAAGTAGGGTGGCGAACGGGTGAGTAACACATCGGAACGTGTCCAATAGTGGGGGACAACCCCGAGAAATCGGGGCTAATACCGCATACGTCCTACGGGAGAAAGCGGGGGACCGCAAGGCCTCGCGCTACCGGAGCGGCCGATGTCCGATTAGCTAGTTGGTGGGGTAAAGGCCCACCAAGGCAACGATCGGTAGCTGGT
>F0OV55004IBD39
AACCAACCCAAGAGTTTGATCCTGGCTCAGGATGAACGCTGGCGGCGTGCCTAACACATGCAAGTCGAGCGATAAACAGTGGATGGAATTCTTCGGAAGGAAAGAAACTGTTGAAAGCGGCGGACGGGTGAGTAACGCGTGGGCAACCTGCCCTATACAGGGGGATAGCCACTGGAAACGGTGATTAATACCCCATGACACCTTAACCTCGCATGAGGAGAGGGTCAAAGATTATATCGGTATAGGATGGGCCCGCGTCTGATTAG
>F0OV55004H32CZ
AACCAACCCAAGAGTTTGATCCTGGCTCAGGACGAACGCTGGCGGCGTGCCTAACACATGCAAGTCAAAGGAAAGCGACTTCGGTCGTAAGTACTTGGCGCAAGGGTGAGTAAGGTATAGGTAATCTGCCCTTTGGACTGGGATAACTCCGAGAAATCGGTGACAATACCAGATGATGCAGCGGGACCGCATGGTCATGTTGTTAAAGATTTATCGCCAAAGGATGAACCTATATTCCATCAGGTAGTTGGTAGGGTAACGGCCTACCAAG
>F0OV55004IX4MY
AACCAACCCAAGAGTTTGATCCTGGCTCAGAACGAACGCTGGCGGCAGGCTTAACACATGCAAGTCGCGCGAAGTCTTCGGACTTAGCGGCGGACGGGTGAGTAACGCGTGGGAACGTGCCCTTCACTGCGGAATAGCCACTGGAAACGGTGAGTAATACCGCATACGCCCTTTGGGGGAAAGATTTATCGGTGAAGGATCGGCCCGCGTCTGATTAGGTAGTTGGTGGGGTAATGGCCTACCAAGCCTACGATCAGTAGCTGGTTTGAGAGG
>F0OV55004I0CZA
AACCAACCCAAGAGTTTGATCCTGGCTCAGGATGAACGCTAGCGGCAGGCCTAACACATGCAAGTCGAGGGGTAACAGGGTAGCAATATCGCTGACGACCGGCGCACGGGTGAGTAACGCGTATGCAACCTTCCTTTAACTGGGGGATAGCCCGGAGAAATTCGGATTAATACCCCATAACATTGCGGAGAGGCATCTTTCTGCAATTAAAGCTCCGGCGGTTAAAGATGGGCATGCGTGCCATTAGCTAGTTGGTGAGGT
>F0OV55004H9QTO
AACCAACCCAAGAGTTTGATCCTGGCTCAGGATGAACGCTAGCGGGAGGCTTAACACATGCAAGTCGAGCGGTAACAGGCGTAGCAATACGTGCTGACGAGCGGCGAACGGGTGCGTAATACATGGGAATCTGCCCTTTGGTGGGGAATAACCCGGCGAAAGCCGGGCTAATGCCGCATGAGATCTTCGGATGAAAGCGGGGGATCGTAAGACCTCGCGCCGATGGATGAGCCCATGTCGGATTAGCTAGTTGGTGAGG
>F0OV55004H43GI
AACCAACCCAAGAGTTTGATCCTGGCTCAGAATGAACGCTGGCGGCGTGCTTAACACATGCAAGTCGCACGAGAACGCTTCAGCTTGCTGAAGCTAGTAAAGTGGCGCACGGGTGAGTATCGCGTGGGTAATCTGCCCTTTGGTCGGGAATAACGTTGCGAAAGCGGCGCTAATACCCAATGACATCCTAACGACCCTGGTCGTAAGGATCAAAGGTGGCCTCTCCATGGAAGCTACCGCTGAAGGATGAGCCCGCG
>F0OV55004IBBZV
AACCAACCCAAGAGTTTGATCCTGGCTCAGGATGAACGCTGGCGGCGTGCCTAACACATGTAAGTCGAACGGTGAAGCCCGTCTTTGACGGGCAGATCAGTGGCGAACGGGTGAGTAACACGTAGGTGACCTGCCCCAAAGAGGGGAACAACCCTGCGAAAGCGGGGCTAATACCCCGTGTGATCGGCGATTCGTTTCGTCGATTAAAGCTCCGGCGCTTTGGGAGGGGCCTGCGGCCCATCAGCTAGTTGGTAGGGTAATGGCCTACCAAGGCTAAGACGGGTAG
>F0OV55004I3E9E
AACCAACCCAAGAGTTTGATCCTGGCTCAGGATGAACGCTGGCGGCATGCCTAATACATGCAAGTCGAACGCACTAGTTTACTAGTGAGTGGCGAACGGGTGAGTAACACGTAGATAACCAACCCTAAAGACGAGGATAACCCGGGGGAACCTGGACTAATACTGGATAGGAGCTAATTTCACAAGAGATTAGTTTTAAAGGCGCATTAAAGCGCCGCTATAGGATGGGACTGCGTCGCATTAGCTAGTTGGTGGGGTAACGGCCTACCAAGGCAACG
>F0OV55004INQPB
AACCAACCCAAGAGTTTGATCCTGGCTCAGGATGAACGCTGGCGGCGTGCCTAACACATGCAAGTCGAACGTGAGGGGATAGCAATATCCCTGAAAGTGGCGAACGGGTGAGTAACACGTAGGTAACCTGCCGCGCAGAGGGGGATAACGACTGGAAACGGTCGCTAATACCGCATGGTACTGTGGGATGTGGATGTTCCACGGTTAAAACTATTGTGCTGCGCGAGGGGCCTGCGTCCGATTAGTTAGTTGGTGAGGTAATGGCT
>F0OV55004I8CNW
AACCAACCCAAGAGTTTGATCCTGGCTCAGGATGAACGCTAGCGGCGCGCTTAATGCATGTAAGTCGAGCGATGAGTATCTTCGGATACATCAGCGGCAGACGGGTGAGTAACACGTGGATGACCTGCCCTCAAGACTGGGATAACGGGTGGAAACACGCGCTAATACCGGATAGACTTCTGGGGTCGCAGCCAGAAGTAAAGCTACGGTGCTTGAGGAGGGGTCCGCGGCCCATCAGCTAGTTGGCAGGGTAACGG
>F0OV55004INRQG
AACCAACCCAAGAGTTTGATCCTGGCTCAGGATGAACGCTAGCGACAGGCCTAACACATGCAAGTCGAACGGGATTTATCCTTCGGGGTAATGAGAGTGGCGCACGGGTGAGTAACGCGTATGCAACCTACCTGTAACTGGGGAATAGCTCCCTGAAAGGGGAATTAACACCGCATAAGACCACACTTTCGCATGGAAGAGTGGTAAAATATCCATAGGTTACAGATGGGCATGCGTGACATTAGTTTGTTGGTGAGGTAACGGCT
>F0OV55004IAWZH
AACCAACCCAAGAGTTTGATCCTGGCTCAGAACGAACGCTGGCGGCGTGCTTAACACATGCAAGTCGAGCGAGAACGGGTACTTCGGTTCCCTAGTACAGCGGCGCACGGGTGAGTAACACGTGGGTAATCTACCTTTGGGTTCGGGATAACGGGAGGAAACTCCCGCTAATACCGGGTAAGACCACAGCCCCGAGGGGTGGTGGGAAAAGGTGGCCTCTTCTTGAAAGCTTCTGCCTGAAGATGAGCCCGCGGCCCATTAGCTTGTTGGTGGGGTAATGGCCTACCAAGGCTACG
>F0OV55004H87RZ
AACCAACCCAAGAGTTTGATCCTGGCTCAGGGTGAACGCTGGCGGCGTGCTTTACACATGCAAGTTGAACGAGAACTCGGAGGTTCTTACTTCGGTAAGAAAGGAAGAGGGACAGTAGCGAACGAGTGAGTAACACGTAGTAACCTGCCCACTGGAGGGGGAGAACCACTGGAAACGGTGGCTAATACCGCATAAGCCCGAAAGGGGAAAGCAATTTATTGTGCCGGTGGAGGGGACTGCGGGCCATCAGGAAGATGGTGAGGTAAAAGCTCACCAAACCGACGACGG
>F0OV55004I95RE
AACCAACCCAAGAGTTTGATCCTGGCTCAGAATCAACGCTGGCGGCGTGCCTAACACATGCAAGTCGAACGAGAAAGCTGTCTTCGGACGGCAAGTACAGTGGCAAACGGGTGAGTAACGCGTGGGACATCTACCCTGATGAGGGGAATAACTCTCCGAAAGGAAAGCTAATACCGCATATACCGTGCAAACGGGAAAGGCCTTCGGGCCGCATCAGGAGGAGCCCGCGTCCGATTAGCTAGTTGGTGAGGTAATGGCTCACCAAGGCG
>F0OV55004IYA03
AACCAACCCAAGAGTTTGATCCTGGCTCAGAACGAACGTTAGCGGCGTGCTTAACACATGCAAGTCGAACGAGAAAGTATCTTCGGATATGAGTAGAGTGGCGCACGGGTGAGTAACACGTGGGTAACCTGCCCTTTGGAGGGGGACAACATCTGGAAACGGATGCTAATACCGCATAAGTCGTCTTCGGACGGGAAAGGTGGCTTCGGCTACCGCCAGAGGATGGGCCCGCGTCCCATCAGCTAGTTGGTAAGGTAACGGCTTACCAAGGCAACGACGGGTAG
>F0OV55004IXYBU
AACCAACCCAAGAGTTTGATCCTGGCTCAGATTGAACGCTGGCGGCAGGCTTAACACATGCAAGTCGAGCGGCAGCGGGTCCTTCGGGATGCCGGCGAGCGGCGGACGGGTGAGTAATGCCTAGGAATCTGCCTGGTAGTGGGGGATAACTCGGGGAAACTCGAGCTAATACCGCATACGTCCTACGGGAGAAAGCGGGGGATCTTCGGACCTCGCGCTACCAGATGAGCCTAGGTCGGATTAGCTAGTTGGTGAGGTAAAGGCTC
>F0OV55004I3U9Z
AACCAACCCAAGAGTTTGATCCTGGCTCAGGATGAACGCTGGCGGCGTGCCTAACACATGCAAGTCGAGCGCGATTAACCTAACTGGAGACTTCGGTCAAAGGGAAGATTATGAAAGCGGCGGACGGGTGAGTAACGCGTGAGCAACCTGCCCTGTACAGGGGGATAGCCACTGGAAACGGTGATTAATACCCCATAAACCCACAAGATCGCATGGTCAAATGGGCAAAGTCCAAACGGTACAGGATGGGCTCGCGTCTGATTAG
>F0OV55004IJEVM
AACCAACCCAAGAGTTTGATCCTGGCTCAGAATGAACGCTGGCGGCGTGCTTAACACATGCAAGTCGAACGAGAAAGGGATTGCTTGCAATCCCGAGTAGAGTGGCGCACGGGTGAGTAACACGTAGATAATCTGCCTTCAAGCCTGGGATAACTATTCGAAAGGGTAGCTAATACCGGATAAAGTCGATCTACACAAGTAGATTGATGAAAGATTGCCTCTTCTTGAAAGCAATTGTTTGGAGATGAGTTTGCG
>F0OV55004H4KHR
AACCAACCCAAGAGTTTGATCCTGGCTCAGGATGAACGCTGGCGGCGTGCCTAACACATGCAAGTCGAGCGGAGATTTCCGAGTAGTAATACGAGGGGATTTTAGCGGCGGACGGGTGAGTAACACGTGAGCAATCTGCCTTCTGCTGGGGAATAACATTGTGAAAACAGTGCTAATACCGCATAACGTACCTTGGGGGCATCTCCGGGGTACCAAAGGAGAAATCCGGCAGGAGATGAGCTCGCGCCCGATTAGGTAGTTGGTGAGG
>F0OV55004JDTNO
AACCAACCCAAGAGTTTGATCCTGGCTCAGAACGAACGCTGGCGGCGTGCTTAACACATGCAAGTCGTACGAGAAAGTTTCCTTCGGGAGATGAGTAGAGTGGCGCACGGGTGAGTAACACGTGGATAATCTGCCCAATGGACCGGGATAACACTTCGAAAGGGGTGCTAATACCGGATAAGCCCACAGGCTCTTCGGAGCTTGCGGGAAAAGGTGGGGACCTTCGGGCCTGCCGTCATTGGATGAGTCCGCGGCCCATTAGCTAGTTGGTAGGGTAA
>F0OV55004JDCYJ
AACCAACCCAAGAGTTTGATCCTGGCTCAGAATGAACGCTGGCGGCGTGCTTAACACATGCAAGTCGTACGAGAAAGCCTTGGCTTGCCGAGGCGAGTAAAGTGGCGCACGGGTGAGTAACGCGTGGGTAACCTGCCTTCGAATTTGGGATAACACCCCGAAAGGGGTGCTAATACCGGATAACATCTTTTGTATTGCGGTACGGAAGATCAAAGACAGCCTCTACATGTAAGCTGTTGTTTGAAGATGGGCCCGCGTACCATTAGCTAGTTGGG
>F0OV55004JC785
AACCAACCCAAGAGTTTGATCCTGGCTCAGAATGAACGCTGGCGGCGTGCTTAACACATGCAAGTCGAACGAGAAAGGGATTGCTTGCAATCCCGAGTAGAGTGGCGCACGGGTGAGTAACACGTGGATAATCTACCTTTGAATCCGGGATAACTGTTCGAAAGAATCGCTAATACCGGATGAAGTCAGTCATTCCTTGGATAGATTGATGAAAGACAGCCTCTTCTTGAAAGCTGTTGTTTGAAGATGAGTCCG
>F0OV55004I0OZR
AACCAACCCAAGAGTTTGATCCTGGCTCAGAATGAACGCTGGCGGCGTGCCTAACACATGCAAGTCGTACGAGAAAGGGGCTTCGGCCCTGAGTAGAGTGGCGCACGGGTGAGTATCGCGTGGGTAATCTACCCTTGGATTTGGGATAACTCTGCGAAAGTGGAGCTAATACCGGATAGTCTGGCTTTAAATAAGAAGTCGGTAAAGGATGCCTCTGCATATGCATTCGTCCGAGGATGAGCCCGCGTCTCATTAG
>F0OV55004H72P9
AACCAACCCAAGAGTTTGATCCTGGCTCAGGATGAACGCTAGCGGGAGGCTTAACACATGCAAGTCGAGGGGTAACAGGGGTAGCAATACCTGCTGACGACCGGCGAACGGGTGAGTAACGCGTATGCAACCTGCCTCGAACCGGGGGATAGCTTTCGGAAACGGAAATTAAAACCCCATAATGTTAATAGACGGCATCGTTTTTAACTAAAACTCCGGTGGTTTGAGATGGGCATGCGTAACATTAGCTTGTTGGTGAGGTAACGGCTCACCAAGGCTACGATGTTTAGGGG
>F0OV55004IYL91
AACCAACCCAAGAGTTTGATCCTGGCTCAGGACGAACGCTGGCGGCATGCCTAACACATGCAAGTCGAACGGGACTTCATACGACTAAGATTTCGGTCAAGGAAATATGAAGTTTAGTGGCGGACGGGTGAGTAACGCGTGAGCAACCTGCCTTTCAGAGGGGGACAACAGTTGGAAACGACTGCTAATACCGCATGAAATATACGAATGGCATCATTTGTATATCAAAGATTTATCGCTGAAAGATGGGCTCGCGT
>F0OV55004JH0WS
AACCAACCCAAGAGTTTGATCCTGGCTCAGATTGAACGCTGGCGGCGTGGATAAGGCATGCAAGTCGAACGCGAAAATTTTCTTCGGAAAATGAGTAGAGTGGCAAACGGGTGAGTAATACGTGAGTAACCTACCTTCTTGAGGGGGACAACTCGCCGAAAGGCGAGCTAATACCGCGTGAAATTCAAGTGTCGCATGGCACTTGGGTCAAAGGTGGCCTCTCCATGGAAGCTACCGCAGGAAGAGGGGCTCGCGCCTGATTAG
>F0OV55004JD22V
AACCAACCCAAGAGTTTGATCCTGGCTCAGGATGAACGCTAGCGGCAGGCCTAACACATGCAAGTCGAGGGGCAGCGGGAGTAGCAATACTTGCCGGCGACCGGCGCACGGGTGCGTAACGCGTATGGAACCTACCCACCGCAGGGGGATAGCCCGCCGAAAGGCGGATTAATACCCCATGGCCCCCCGGTCCGGCATCGGGCTGGGGGTAAAGGAGCGATCCGGGGGTGGATGGTCATGCGTGCCATTAGCTGGTTGGCGGGGTAACGGCCCACCAAGGCGACG
>F0OV55004JKA42
AACCAACCCAAGAGTTTGATCCTGGCTCAGATTGAACGCTGGCGGCACGCTTAACACATGCAAGTCGAGCGGAAACGGCAGAAAAGATTTCTTCGGAATGATTTTTTGGACGTCGAGCGGCGGACGGGTGAGTAACACATAGGAATCTGCCTTGGAGAGGGGGACAACCCGGGGAAACTCGGGCTAATACCGCATGAAGTCGAAAGACCAAAGCTTTCGGGCGCTCTGAGAGGGGCCTATGTAAGATTAGCTAGTTGGTAGGGTAAAGGCCTACCAAGGCGACG
>F0OV55004IITJW
AACCAACCCAAGAGTTTGATCCTGGCTCAGGATGAACGCTGGCGGCGTGCCTAACACATGCAAGTCGAGCGATAAACAGTGGATGGAATTCTTCGGAAGGAAAGAAACTGTTGAAAGCGGCGGACGGGTGAGTAACGCGTGGGCAACCTGCCCTATACAGGGGGATAGCCACTGGAAACGGTGATTAATACCCCATGACACCTTAACCTCGCATGAGGAGAGGGTCAAAGATTATATCGGTATAGGATGGGCCCGCGTCTGATTAG
>F0OV55004IMAN4
AACCAACCCAAGAGTTTGATCCTGGCTCAGAACGAACGCTGGCGGCGTGCTTAACACATGCAAGTCGAACGAGAAAGCTTCCTTCGGGAAGTAAGTAGAGTGGCGCACGGGTGAGTAACACGTGGATAATCTACCCGATGATCTGGGATAACATTCCGAAAGGGGTGCTAATACCGGATAAGCCCACATTTCCTTCGGGTTATGCGGGAAAAGGTGGGGACCTTCGGGCCTACCGTCATCGGATGAGTCCGCGGCCCATTAGCTTGTTGGCAGGGTAATGG
>F0OV55004INP81
AACCAACCCAAGAGTTTGATCCTGGCTCAGGATGAACGCTAGCGGCAGGCCTAACACATGCAAGTCGAGGGGTAACAGGTAGAAAGCTTGCTTTCTATGCTGACGACCGGCGCACGGGTGAGTAACGCGTATGCAACCTACCTTTAACAGGAAGATAGCCCCGAGAAATCGGGATTAATACTCCATAATATATATGAATCGCATGGTTTATATATTAAAGCTCCGGCGGTTAAAGATGGGCATGCGTGACATTAG
>F0OV55004JLP4A
AACCAACCCAAGAGTTTGATCCTGGCTCAGGATGAACGCTAGCGGCAGGCTTAACACATGCAAGTCGAGGGGTAACAGGGTGCTTGCACCGCTGACGACCGGCGCACGGGTGCGTAACGCGTATACAATCTACCTTTTACAGGGGCATAGCCCGGGGAAACCCGGATTAATATCCCATGGTATCAAGAAGTGGCATCGCTTTTTGATTAAAGTTTCGGCGGTAAAAGATGAGTATGCGTTCTATTAGCTAGATGGTAAGGTAACGGCTTACCATGG
>F0OV55004IYXY4
AACCAACCCAAGAGTTTGATCCTGGCTCAGGATGAACGCTAGCGACAGGCCTAACACATGCAAGTCGAGGGGCAGCATAAAAGTAGCAATACTTTGGTGGCGACCGGCGCACGGGTGAGTAACACGTATGCAACCTGCCTGTAAGAGGGGAATAACCCGGAGAAATCCGGACTAATACCGCATAATACTGTATTACCGCATGGTATAACAGTTAAACATTTATGGCTTACAGATGGGCATGCGTATGATTAGCTAGTTGG
>F0OV55004JE09N
AACCAACCCAAGAGTTTGATCCTGGCTCAGGATGAACGCTGGCGGCGTGCCTAATACATGCAAGTCGAACGCACCATTTCGGTGGTGAGTGGCGAACGGGTGAGTAACACGTAGATAACCTGCCCTTAAGACGAGGATAACCATTGGAAACGATGGCTAAGACTGGATAGGAATATTAGAGGCATCTCTGATATTTTAAAAGACCTAGCAATAGGTATGCTTAAGGAGGGGTCTGCGGCGCATTAGTTAGTTGGTGGGGTGATGG
>F0OV55004IINRU
AACCAACCCAAGAGTTTGATCCTGGCTCAGAACTAACGCTAGCGGCGTGCCTAACACATGCAAGTCTTACGAGAAAGTCCCGTTCGCGGGATGAGTAAAGTGGCGCACGGGTGAGTAACGCGTGGATAATCTGCCCTTTAGTCTGGGATAACTTGTCGAAAGATGGGCTAATAAACCAGATAATGCTTATCTGTTTAGACGGATAAGCCGAAGGTGGCCTCTATTTATAAGCTACTGCTAAAGGATGAGTTCGCGTACCATTAG
>F0OV55004IZUCY
AACCAACCCAAGAGTTTGATCCTGGCTCAGGATGAACGTTGGCGGTGCGCTTTATGCATGCAAGTCGTACGGAGCCATAGTTTTCGGATTATGGTTCAGTGGCGGACGGCTGAGTAACACGTAGGTAACTTGCCCGTGAGCGGGGGATAACTTGCCGAAAGGTAGGCTAATACCGCATGGCATGGATTTGTCAAGCAGATCCATCAAAGTCGCAAGACACTCGCGGATAGGCCTGCGGCCGATTAGGCTAGTTGGCGGGGG
>F0OV55004JH6EO
AACCAACCCAAGAGTTTGATCCTGGCTCAGAACGAACGCTGGCGGCGCGTTTTAAGCATGCAAGTCGAACGGTAAAAGGGTGCTTGCACCCTTTGAGAGTGGCGAACGGGTGAGTAACACGTAGGTGATCTGCCCTTTGGTTGGGGATAGCCTGTGGAAACACAGGGTAATACCGAATAAGATCGGGACTCTTTGGAGATCCGATGAAAGCAGCTTCGGCTGCACCGAAGGATGAGCCTGCGGCTGATTAGCTTGTTGGCGGGGTAAAGG
>F0OV55004IRJ65
AACCAACCCAAGAGTTTGATCCTGGCTCAGGATGAACGCTAGCGGTGCGCCTAACACATGCAAGTCGAGCGATATAGCGGCGAACGGGTGAGTAACACGTTGGAACCTGCCTCGAACTCAGGGATAGCCATCCGAAAGGATGATTAATACCGGATAGTCCCGAAAGGGTAAAGATTTTTCGGTTCGAGAGGGGCCTGCGGCCTATCAGCTAGTTGGTAAGGTAATGGCTTACCAAGGCTATGACGGGTAACTGGTGTGAGAGCATG
>F0OV55004H78ER
AACCAACCCAAGAGTTTGATCCTGGCTCAGGATGAACGCTAGCGGCAGGCCTAACACATGCAAGTCGAGGGGTAACAGGTAGAAAGCTTGCTTTCTATGCTGACGACCGGCGCACGGGTGAGTAACGCGTATGCAACCTACCTTTAACAGGAAGATAGCCCCGAAAAATCGGGATTAATACTCCATAATATATATGAATCGCATGGCTTATATATTAAAGCTCCGGCGGTTAAAGATGGGCATGCGTGACATTAG
>F0OV55004IOSVY
AACCAACCCAAGAGTTTGATCCTGGCTCAGAATGAACGCTGGCGGCGTGCCTAACACATGCAAGTCGAACGAGAAATTTCCTGCTTGCAGGAGAGAGTAAAGTGGCGCACGGGTGAGTAACGCGTGGGTAACCTACCCTTGAATCGGGGATAACCTTGCGAAAGCGTTGTTAATACCGGATATTGTCCCAAGGACTATGGTTTTTGTGATGAAAGGTGACCTCTTCATGAAAGTTGCCGTTTAAGGATGGGCCCGCGTACCATTAGCTTGTTGGTAGGGTAA
>F0OV55004JM6PS
AACCAACCCAAGAGTTTGATCCTGGCTCAGAACGAACGCTGGCGGCGTGCTTAACACATGCAAGTCGTACGAGAAAGTTTCCTTCGGGAGATGAGTAGAGTGGCGCACGGGTGAGTAACACGTGGATAATCTGCCCAATGGACCGGGATAACACTTCGAAAGGGGTGCTAATACCGGATAAGCCCACAGGCTCTTCGGAGCTTGCGGGAAAAGGTGGGGACCTTCGGGCCTGCCGTCATTGGATGAGTCCGCGGCCCATTAGCTAGTTGGTAGGGTAA
>F0OV55004I3O8S
AACCAACCCAAGAGTTTGATCCTGGCTCAGGATGAACGCTAGCGGCAGGCCTAACACATGCAAGTCGAGGGGTAACAGGGTAGCAATATCGCTGACGACCGGCGCACGGGTGAGTAACGCGTATGCAACCTTCCTTTAACTGGGGGATAGCCCGGAGAAATTCGGATTAATACCCCATAACATTGCGGAGAGGCATCTTTCTGCAATTAAAGCTCCGGCGGTTAAAGATGGGCATGCGTGCCATTAGCTAGTTGGTGAGGT
>F0OV55004JM39O
AACCAACCCAAGAGTTTGATCCTGGCTCAGGATGAACGCTAGCGGCAGGCCTAACACATGCAAGTCGAGGGGTAACGATGGCTTCGGCCAGGCGACGACCGGCGCACGGGTGAGTAACGCGTTTGTAACCTACCTCTAACTGGAGAATAGCCCGAAGAAATTCGGATTAATACTCCATATGGCTATGATTTGGCATCTTTTTATAGTCAAAGCTCCGGCGGTTAGAGATGGGCATGCGTGACATTAGTTAGTTGGTGAGGTAATGG
>F0OV55004ILV4J
AACCAACCCAAGAGTTTGATCCTGGCTCAGGATGAACGCTAGCGGCAGGCCTAACACATGCAAGTCGAGGGGTAACGATGGCTTCGGCCAGGCGACGACCGGCGCACGGGTGAGTATCGCGTTTGTAACCTACCTCTAACTGGAGAATAGCCCGAAGAAATTCGGATTAATACTCCATAAAGCTATGATTCGGCATCTTTTTATAGTTAAAGCTCCGGCGGTTAGAGATGGGCATGCGTGACATTAGTTAGTTGGTGAGGTAATGG
>F0OV55004I9SY2
AACCAACCCAAGAGTTTGATCCTGGCTCAGAACGAACGCTGGCGGCGTGCTTAACACATGCAAGTCGTACGAGAAAGCTCGCTTCGGTGAGTGAGTAGAGTGGCGCACGGGTGAGTAACACGTGGGTAACCTACCCGACAGTCCGGGATAACATTCCGAAAGGAGTGCTAATACCAGATACGTCCGGTGGCCCTTCGGAGTTGCCGGGGAAAGATGGCCTCTGCTTGCATGCTATCGCTGACGGATGGGCCCGCGGGCCATTAG
>F0OV55004JOSC9
AACCAACCCAAGAGTTTGATCCTGGCTCAGAACGAACGCTGGCGGCGTGCTTAACACATGCAAGTCGAACGCGAAAGGGACTTCGGTCCTGAGTAGAGTGGCGCACGGGTGAGTAACGCGTAAGTAATCTACCCCTGTATTTGGAATAACCCACCGAAAGGTGAGCTAATACCGGATACGTTTATCTTGATGCGAATGATGATAAAGAAAGGTGGCCTCTTCATGAAAGCTACTGTACAGGGACGAGCTTGCGTACCATTAGCTAGTTGG
>F0OV55004I2KH7
AACCAACCCAAGAGTTTGATCCTGGCTCAGAACGAACGCTGGCGGCGTGCTTAACACATGCAAGTCGTACGAGAAAGCTCGCTTCGGTGAGTGAGTAGAGTGGCGCACGGGTGAGTAACACGTGGGTAACCTACCCGACAGTCCGGGATAACATTCCGAAAGGAGTGCTAATACCAGATACGTCCGGTGGCTCTTCGGAGTTGCCGGGGAAAGATGGCCTCTGCTTGCATGCTATCGCTGACGGATGGGGCCCGCGGGCCATTAG
>F0OV55004JQDBQ
AACCAACCCAAGAGTTTGATCCTGGCTCAGAACGAACGTTAGCGGCGCGCTTAACACATGCAAGTCGCACGAGAAAGGGCTTCGGCCCCGGTAAAGTGGCGCACGGGTGAGTAACACGTAGGTCATCTACCCTCGAGTGGGGGACAACCCTCCGAAAGGAGGGCTAATACCGCATGACGCCAGAAATGGCCAAAGCGGGCCTCTCCATGGAAGCTCGCGCTTAAGGATGAGCCTGCGGCCCATCAGCTTGTTGGCGGGGTAACGGCCCACCAAGG
>F0OV55004JY17C
AACCAACCCAAGAGTTTGATCCTGGCTCAGAACGAACGCTGGCGGCGTGCTTAACACATGCAAGTCGTACGAGAAAGTTTCCTTCGGGAGATGAGTAGAGTGGCGCACGGGTGAGTAACACGTGGATAATCTGCCCAATGGACCGGGATAACACTTCGAAAGGGTGCTAATACCGGATAAGCCCACAGGCTCTTCGGAGCTTGCGGGAAAAGGTGGGGACCTTCGGGCCTGCCGTCATTGGATGAGTCCGCGGCCCATTAGCTAGTTGGTAGGGTAA
>F0OV55004IAGYS
AACCAACCCAAGAGTTTGATCCTGGCTCAGAACGAACGCTGGCGGCGTGCTTAACACATGCAAGTCGAACGTGAAAGGGACTTCGGTCCTGAGTAAAGTGGCGCACGGGTGAGTAACACGTGGATAATCTACCCGATGGACCGGGATAACACTTCGAAAGGGGTGCTAATACCGGATAAGCCCACAGGCTCTTTGGAGTTTGCGGGAAAAGGTGGGGACCTTCGGGCCTACTGTCATTGGATGAGTCCGCGGCCCATTAGCTAGTTGGTAGGGTAATGGCCTACCAAGG
>F0OV55004H3HOG
AACCAACCCAAGAGTTTGATCCTGGCTCAGATTGAACGCTGGCGGCGTGCTTAACACATGCAAGTCGAGCGAGAAAGTCTCCTTCGGGAGATGAGTAGAGCGGCGCACGGGTGAGTAACGCGTGGATAATCTACCTTTAGGATCGGGATAACAGTTGGAAACGGCTGCTAATACCAAATACGCTGCATATTAACTTATGTGGGAAAGATGGCCTCTCCATGGAAGCTATCACCTGAAGATGAGTCCGCGTT
>F0OV55004IVMJB
AACCAACCCAAGAGTTTGATCCTGGCTCAGGATGAACGCTGGCGGCGTGCCTAACACATGCAAGTCGAGCGGAAATCACGGAAGTAGTAATACGGACGTGATTTTAGCGGCGGACGGGTGAGTAACACGTGAGCAATCTGCCTTCTGCAGGGGAATAACATTGTGAAAACAGTGCTAATACCGCATAACGTCCTATCGGGGCATCCCGTAAGGACCAAAGGAGAAATCCGGCAGGAGATGAGCTCGCGTCCGATTAG
>F0OV55004H2IYY
AACCAACCCAAGAGTTTGATCCTGGCTCAGGATGAACGCTAGCGGTAGGCTTAACACATGCAAGTCGAGGGGTAACAGGGGTTTCGGCCCGCTGACGACCGGCGCACGGGTGAGTAACACGTATGCAACCTGCCTTTAACCAGAGGATAGCTCCGAGAAATCGGGATTAATACTCTATAATATCCAGATATCGCATGATAATTGGATTAAAGCTCCGGCGGTTATAGATGGGCATGCGGGACATTAGCTTGTTGGTGAGGTAACGG
>F0OV55004IJSGF
AACCAACCCAAGAGTTTGATCCTGGCTCAGGATGAACGCTAGCGGCAGGCTTAACACATGCAAGTCGAGGGGTAACAGGTAAAAAGCTTGCTTTTTATGCTGACGACCGGCGCACGGGTGAGTAACGCGTATGCAACCTACCTTTAACAGGAGGATAGCCCCGAGAAATCGGGATTAATACTCCATATCATATTTGAATCGCATGGTTTAAATATAAAAGCTCCGGCGGTTAAAGATGGGCATGCGTGACATTAGTTAGTTGGTGAGGTAACGG
>F0OV55004JXIZG
AACCAACCCAAGAGTTTGATCCTGGCTCAGGATGAACGCTAGCGGCAGGCCTAACACATGCAAGTCGAGGGGCAGCGGGAGTAGCAATACTTGCCGGCGACCAGCGCACGGGTGCGTAACGCGTATGGAACCTACCCACCGCAGGGGGATAGCCCGCCGAAAGGCGGATTAATACCCCATGGCCCCCCGGTCCGGCATCGGGCTGGGGGTAAAGGAGCGATCCGGGGGTGGATGGTCATGCGTGCCATTAGCTGGTTGGCGGGGTAACGGCCCACCAAGGCG
>F0OV55004JD1VW
AACCAACCCAAGAGTTTGATCCTGGCTCAGGATGAACGCTGGCGGCATGCCTAATACATGCAAGTCGAACGAACTAGTTTACTAGTTAGTGGCGAACGGGTGAGTAACACGTAGATAACCAACCCTTAAGACGAGGATAACCCGGGGAAACCTGGACTAATACTGGATAGGAGCTATTTTCAAAAGAGGATAGTTTTAAAGGTGCCCTAAAGCACCGCTAAAGGCTGGGACTGCGTCGCATTAGCTAGTTGGTGGGGTAACGGCCTACCAAGGCAACGATGCGTAG
>F0OV55004IB3WD
AACCAACCCAAGAGTTTGATCCTGGCTCAGGATGAACGCTGGCGGCGTGCCTAATACATGCAAGTCGAACGAAACACCTCGGTGCTTAGTGGCGAACGGGTGAGTAACACGTGGGTAACCTGCCCTCAAGACGAGGATAACCGTTGGAAACGATGGCTAAGACTGGATAGGAACCGAGGAGGCATCTCTTTGGTTTTAAAGGACCCGCAAGGGTACGCTTGAGGAGGGGCCTGCGGCGCATTAGTTAGTTGGCGGGGTGATGGCCCACCAAGACG
>F0OV55004IIOSY
AACCAACCCAAGAGTTTGATCCTGGCTCAGGACGAACGCTGGCGGCATGCCTAACACATGCAAGTCGAACGGACTTTATTACGGAAAGTTTTTCGGAACCGGAAGTAATGAAGTTAGTGGCGGACGGGTGAGTAACGCGTGGATAACCTGCCCATAGGTTGGGGACAACTCCGGGAAACCGGAGCTAATACCGAATATTATTTGTAGATCGCATGATCAACAAATAAAAGGAGGCCTCTCGAAGAAGCTTCCGCCAATGGATGGATCCGCGTCTGATTAG
>F0OV55004I80I1
AACCAACCCAAGAGTTTGATCCTGGCTCAGGATGAACGCTAGCGGGAGGCCTAACACATGCAAGTCGAACGGGATTGAGAGCTTGCTCTCATGAGAGTGGCGCACGGGTGAGTAACGCGTATGCAACCTGCCCTTGACAGGGGGATAGCCCGGAGAAATCCGGATTAATACCCCATGGTATTTAAGTTCCGCATGGGATTTAAATTAAAGATTTATCGGTCAGGGATGGGCATGCGTGACATTAGCTAGTTGGCGGGGTAACGG
>F0OV55004H554H
AACCAACCCAAGAGTTTGATCCTGGCTCAGAACGAACGCTGGCGGCAGGCCTAACACATGCAAGTCGAGCGTGAAGCGGACTTCGGTCCGTGGAAAGCGGCGGACGGGTGAGTAACGCGTGGGAACGTGCCCTTTGGTGGGGGATAACTGCTGGAAACGGCAGCTAATACCGCATAAGCCCTATGGGGGAAAGATTTATCGCCGAAGGAGCGGCCCGCGTTGGATTAGGTAGTTGGTGGGGTAAAGGCCTACCAAGCCTACGATCCATAGCT
>F0OV55004JMVQ7
AACCAACCCAAGAGTTTGATCCTGGCTCAGAATGAACGCTGGCGGCGTGCTTAACACATGCAAGTCGTACGAGAACTCTTTAGCTTGCTAAAGATAGTAAAGTGGCGCACGGGTGAGTAACACGTGGGTAATCTACCTCCGAATTGGGGATAACATTGCGAAAGCGATGCTAATACCGGATAATATCTTTTTAGCCTCGGCTTTAAGGATCAAAGGTGGTCACTACATGTAAACTACTGTTTGGAGATGAGCCCGCGTACCATTAG
>F0OV55004ILSQ0
AACCAACCCAAGAGTTTGATCCTGGCTCAGAACGAACGCTGGCGGCGTGCTTAACACATGCAAGTCGTACGAGAAAGTTTCCTTCGGGAGATGAGTAGAGTGGCGCACGGGTGAGTAACACGTGGATAATCTGCCCAATGGACCGGGATAACACTTCGAAAGGGGTGCTAATACCGGATAAGCCCACAGGCTCTTCGGAGCTTGCGGGAAAAGGTGGGGACCTTCGGGCCTGCCGTCATTGGATGAGTCCGCGGCCCATTAGCTAGTTGGTAGGGTAA
>F0OV55004IMAGH
AACCAACCCAAGAGTTTGATCCTGGCTCAGGACGAACGCTGGCGGCGTGCTTAACACATGCAAGTCAAGGAGAAAGAGAATCTTCGGAATCTCGAGTAAACTGGCGTAAGGGTGAGTAACACGTAGATAACCTGCCCTGGAGTGGGGGATAACATTGGGAAACCGGTGCTAATACCGCATGACATCCCACAGATGCATGTTTGTGGGATTAAAGTATTTATTGCTTCAGGATGGATCTGCGTTCTATTAGTTAGTTGGCGGGGTAACCGG
>F0OV55004JINJB
AACCAACCCAAGAGTTTGATCCTGGCTCAGAACGAACGCTGGCGGCGTGCTTAACACATGCAAGCCGAACGCGAAAGGGACTTCGGTCCTGAGTAAAGTGGCGCACGGGTGAGTAACACGTGGATAATCTACCCGATGGACCGGGATAACACTTCGAAAGGGGTGCTAATACCGGATAAGCCCACAGGCTCCCTGGAGCTTGCGGGAAAAGGTGGGAACCTTCGGGCCTGCCGTCATCGGATGAGTCCGCGGCCCATTAGCTAGTTGGTGGGGTAACGGCCCACCAAGG
>F0OV55004IUXHM
AACCAACCCAAGAGTTTGATCCTGGCTCAGGATGAACGCTAGCGGTGCGCTTAACACATGCAAGTCGTGCGATCGAACCAAACGGATCTCCCTTCGGGGTTTGAAGATTGGTCACGGAGCGGCGAACTGGTGAGTAACACGTAGCTAACCTACCCTCTTGACGGGGGCAACCTACCGAAAGGGAGGCTAATACCCGATGTTGTGCGGAGTCTATGGCTCCGCACCAAAGACGGTCCTGCCGTCGCAAGGGGAGGGGCTGCGTCCTATTAGCTTGTTGG
>F0OV55004INS94
AACCAACCCAAGAGTTTGATCCTGGCTCAGAACGAACGCTGGCGGCGTGCTTAGCACATGCAAGTCGAACGCGAAAGGGACTTCGGTCCTGAGTAAAGTGGCGCACGGGTGAGTAACGCGTGGATAATCTACCCAATGATCTGGGATAACATCTCGAAAGGGGTGCTAATACCGGATAAGACCACGGGATCTCTGGATTCTGCGGTAAAAGGTGGGGACCTTCGGGCCTACCGTCATCGGATGAGTCCGCGTACCATTAGCTAGTTGGCAGGG
>F0OV55004JS3QO
AACCAACCCAAGAGTTTGATCCTGGCTCAGAGTGAACGCTGGCGGCGTGCTTAACACATGCAAGTCGAACGATGAAGTCTTTGCTTGCAAAGACGGATTAGTGGCGCACGGGTGAGTAATGTATAGCTAACCTGCCCTTTAGTGGGGGACAACAGTTGGAAACGACTGCTAATACCCCATACTCCTTTTTACTCTAAGGTAAATTGGGAAAGATTTATTGCTAAAGGATGGGGCTGTATCGTATCAGCTAGTTGGTGAGGTAATGGCT
>F0OV55004IHLVO
AACCAACCCAAGAGTTTGATCCTGGCTCAGGACGAACGCTGGCGGCGTGCCTAATACGTGCAAGTCGAGCGGACCGAAGGGAGCTTGCTCCTTTAGGTTAGCGGCGGACGGGTGAGTAACACGTGGGCAACCTGCCCTGCAGACTGGGATAACTTCGGGAAACCGGAGCTAATACCGGATAACACCGAAAACCGCATGGTTTTCGGTTGAAAGGCGGCTTA
>F0OV55004I0DAY
AACCAACCCAAGAGTTTGATCCTGGCTCAGGACGAACGCTGGCGGCGTGGATTAGGCATGCAAGTCGAACGGTAGTACCCCTTCGGGGGTATGAGAGTGGCGAACGGGTGAGTAACGCGTAGGTGATCTACCTTCAGATGGGGGACAACCCAGGGAAACTTGGGCTAATACCGCATGTGGCTGTAAAGCTAAAGCCGGCCTCTATTTATAAGCTGGTGTCTGGAGATGAGCCTGCGTCTGATTAGCTAGTTGGTGGGGTAACGGCCTACCGAGGCG
>F0OV55004ICJAG
AACCAACCCAAGAGTTTGATCCTGGCTCAGGACGAACGCTGGCGGCGTGCTTAACACATGCAAGTCAAGGAGAAAGCATTTTTCGGAATGCAAGTAAACTGGCGAACGGGTGAGTAACGCGTAGGTAACCTGCCTTTAAGATTGGGATAACACTGCTAACGCGGTGCTAATACCGGATGAAGCATAACGATCGCATGGTGGTTATGTTAAAGCGGGCTTCGGCTCGTGCTTAGAGATGGACCTGCGTCTCATTAGCTAGTTGGG
>F0OV55004H5F6M
AACCAACCCAAGAGTTTGATCCTGGCTCAGAACTAACGCTAGCGGCGTGCCTAACACATGCAAGTCTTACGAGAAAGTCCCGTTCGCGGGATGAGTAAAGTGGCGCACGGGTGAGTAACACGTGGATAATCTACCCTTTAGTCGGGAATAACTCATCGAAAGATGGGATAATACGCGATGATGCTTGTCTGTTACGACGGATAAGCCAAAGGTGGCCTCTCTATAGAAGCTACCGCTGAGGGATGAGTTCGCGCACCATTAG
>F0OV55004H3PBY
AACCAACCCAAGAGTTTGATCCTGGCTCAGAACGAGCGTTAGCGGCGCGCTTAACACATGCAAGTCGAACGAGAAAGCACCTTCGGGTGTGAGTAAAGTGGCGCACGGGTGAGTAACACGTGGGTTATCTACCTTCTGGCGGGGGACAACATCTCGAAAGGGGTGCTAATACCGCATAAGTCCACTTCGGTGGGGAAAGGCGGCTTCGGCTGTCACCAGAAGATGAGCCCGCGGCCCATCAGCTTGTTGGTAGGGTAATGGCCTACCAAGGCTACG
>F0OV55004I01J4
AACCAACCCAAGAGTTTGATCCTGGCTCAGGATGAACGCTGGCGGCATGCCTAATACATGCAAGTCGAACGAACTAGTTTACTAGTTAGTGGCGAACGGGTGAGTAACACGTAGATAACCAACCCTTAAGACGAGGATAACCCGGGGAAACCTGGACTAATACTGGATAGGAGCTATTTTCAAAAGAGGATAGTTTTAAAGGTGCCCTAAAGCACCGCTAAAGGCTGGGACTGCGTCGCATTAGCTAGTTGGTGGGGTAACGGCCTACCAAGGCAACGATGCGTAG
>F0OV55004INFOO
AACCAACCCAAGAGTTTGATCCTGGCTCAGGACGAACGCTGGCGGCGTGCCTAATACATGCAAGTCGAGCGCGTGAAATACAACAGAACCTTCGGGTGACGTTGTATGGATCGAGCGGCGAACGGGTGAGTAACACGTGGGCAACCTGCCTACAAGACTGGGATAACTCCGGGAAACCGGGGCTAATACCGGATAATCCATCGAGCCGCATGGTTCGGTGTTGAAAGATGGCTTTTAGCTATCACTTGTAGATGGGCCCGCGGCGCA
>F0OV55004IDMJK
AACCAACCCAAGAGTTTGATCCTGGCTCAGGACGAACGCTGGCGGCGTGGATTAGGCATGCAAGTCGAACGGTAGTACCCTTTCGGGGGTATGAGAGTGGCGAACGGGTGAGTAACGCGTAGGTGATCTACCTTCAAGTGGGGGACAACCCAGGGAAACTTGGGCTAATACCGCATGTGGCAGCAATGCTAAAGCCGGCCTCTGTATATGCTGGTGCTTGGAGATGAGCTTGCGTCTGATTAGCTAGTTGGTGGGGTAATGG
>F0OV55004H9E3H
AACCAACCCAAGAGTTTGATCCTGGCTCAGAACAAACGCTGGCGGCGTGCCTAACACATGCAAGTCGTACGAGAAAGTCCGCTTCGGTGGGCAAGTAAAGTGGCGCACGGGTGAGTAACGCGTGGATAACCTACCCTTTAGTCTGGAATAACTTACCGAAAGGTGAACTAATACCGGATAATATCCCGACTTCCCCGGAAGTCGGGTTCAAAGAAGGCCTCTGCTTGCAAGCTTTTGCTGAAGGATGGGTCCGCGTACCATTAGCTAGTTGGTAGGGTAACGGCCTACCAAGG
>F0OV55004H4WEN
AACCAACCCAAGAGTTTGATCCTGGCTCAGGATGAACGCTAGCGGCAGGCTTAATACATGCAAGTCGAGGGGCAGCGGGGGTAGCAATACCTGCCGGCGACCGGCAAACGGGTGCGGAACACGTACACAACCTTCCTATAAGTGGGGGATAGCCCAGAGAAATTTGGATTAATACCCCGTAATATTATTTAGTGGCATCATTAGATAATTAAAGCTCCGGCGCTTATTGATGGGTGTGCGTCTGATTAGGTAGTTGGCGGGGTAACGGCCCACCAAG
>F0OV55004JUHR5
AACCAACCCAAGAGTTTGATCCTGGCTCAGGATGAACGCTGGCGGCGTGCCTAATACATGCAAGTCGAGCGGCAACACGGTCTTCGGACTGGTGGCGAGCGGCGGACGGCTGAGTAACGCGTAGGAACGTACCCCAAAGTGAGGGATAAGCATCAGAAATGGTGTCTAATACCGCATGTGGTCTCCGGATTAAAGCCTTCGGGCGCTATGGGAACGGCCTGCGTCTGATTAGCTAGTTGGTGAGGTAACGGCCCACCAAGGCGACG
>F0OV55004JL51H
AACCAACCCAAGAGTTTGATCCTGGCTCAGGATTAACGCTGGCGGCGTGCTTAACACATGCAAGTCGAACGAGAAGCTTTCACATGATTTCTTCGGATTGATTATGGGAGCGGAAAGTGGCGAACGGGTGAGTAACGCGTGGGTAACCAACCTTAGACTGGGGGACAACACAGGGAAACTTGTGCTAATACCGCATATATGCAGACATGGCATCATGATTGCAGGAAAGGCTTCGGCCGGTTTAAGACGGACCCGCGTCCGATTAG
>F0OV55004JJUA6
AACCAACCCAAGAGTTTGATCCTGGCTCAGAACGAACGCTGGCGGCGTGCTTAACACATGCAAGTCGTACGAGAAAGTTTCCTTCGGGAGATGAGTAGAGTGGCGCACGGGTGAGTAACACGTGGATAATCTGCCCAATGGACCGGGATAACACTTCGAAAGGGGTGCTAATACCGGATAAGCCCACAGGCTCTTCGGAGCTTGCGGGAAAAGGTGGGGACCTTCGGGCCTGCCGTCATTGGATGAGTCCGCGGCCCATTAGCTAGTTGGTAGGGTAA
>F0OV55004INQ42
AACCAACCCAAGAGTTTGATCCTGGCTCAGAGCGAACGCTAGCGGCGGGCTTAACACATGCAAGTCGAACGCCATCTTCGGATGGAGTGGCGAACGGGTGAGTAACACGTAGGTTACCTGCCCTGAGGTGGGGGATAACCCGAGGAAACTCGGGCTAATACCGCGTATGGTCTACGGATCAGAGACTTCGGTCGCCTCGGGATGGGCCTGCGTCCCATTATTTAATCCTGGTTGGTAGGGTAATGGCCTACCAAGGGTACGATGGGTAGCT
>F0OV55004IBSZ0
AACCAACCCAAGAGTTTGATCCTGGCTCAGGATGAACGCTGGCGGCGTGCCTAACACATGCAAGTCGAGCGGTATATGGTGGAATGAAACTTCGGTCGAGTGAAGCCATAGAGAGCGGCGGACGGGTGAGTAACGCGTAGGCAACCTGCCCCATACAGAGGGATAGCCTCGGGAAACCGGGATTAAAACCTCATAACGCAGAGAGTTCACATGGACTATCTGCCAAAGATTTATCGGTATGGGATGGG
>F0OV55004IXBDQ
AACCAACCCAAGAGTTTGATCCTGGCTCAGGATAAACGCTGGCGGCATGCCTAATACATGCAAGTCGAACGGATCAGCTTAGGCTGGTTAGTGGCGAACGGGTGAGTAACACGTAAGTAACCCAACCTTCAGACGAGGATAACTGCTGGAAACGGTAGCTAATACTGGATAGGATTATCGATAGGATGATTGATAATTTAAAGGCGCTTTCGGGCGGTACTGGAGGAGGGGCTTGCGGCGCATTAGATAGTTGGTGAGGTAACGGCCC
>F0OV55004IYPVY
AACCAACCCAAGAGTTTGATCCTGGCTCAGGATGAACGCTGGCGGCGTGCCTAACACATGCAAGTCGAGCGATAAACAGTGGATGGAATTCTTCGGAAGGAAAGAAACTGTTGAAAGCGGCGGACGGGTGAGTAACGCGTGGGCAACCTGCCCTATACAGGGGGATAGCCACTGGAAACGGTGATTAATACCCCATGACACCTTAACCTCGCATGAGGAGAGGGTCAAAGATTATATCGGTATAGGATGGGCCCGCGTCTGATTAG
>F0OV55004JK25P
AACCAACCCAAGAGTTTGATCCTGGCTCAGAACGAACGCTGGCGGCGTGCTTAACACATGCAAGTCGAACGCGAAAGGGACTTCGGTCCTGAGTAAAGTGGCGCACGGGTGAGTAACACGTGGATAATCTACCCGATGGACCGGGATAACACTTCGAAAGGGTGCTAATACCGGATAAGCCCACAGGCTCCCTGGAGCTTGCGGGAAAAGGTGGGGACCTTCGGGCCTGCCGTCATCGGATGAGTCCGCGGCCCATTAGCTAGTTGGTGGGGTAACGGCCCACCAAGG
>F0OV55004IXT0O
AACCAACCCAAGAGTTTGATCCTGGCTCAGAATCAACGCTGGCGGCGTGCCTAACACATGCAAGTCGAACGAGAAAGTGGGGCTTGCTCCACGAGTAAAGTGGCAAACGGGTGAGTAACACGTGAACAACCTACCCTCGAGTGGGGAATAACACCGCGAAAGCGGTGCTAATACCGCATAACATCCCGGGGTCGCATGGTCCTGGGATCAAAAGCGCAAGTTGCTTGAGGAGGGGTTCACGGCTGATTAGCTAGTTGGTGGGGTAACGGCCCACCAAGG
>F0OV55004INMUN
AACCAACCCAAGAGTTTGATCCTGGCTCAGAACGAACGCTGGCGGCGTGCTTAACACATGCAAGTCGAACGCGAAAGGGACTTCGGTCCTGAGTAAAGTGGCGCACGGGTGAGTAACGCGTAGATAACCTGTCTTTGTGTCTGGAATAATACTTCGAAAGGGGTACTAATACCGGATAATCTTGCTTTATATAAGTTTTGCAAGCAAAGGTGGCCTCTGACATAAGCTACTGCATAAAGAGGGGTCTGCGTACCATTAGCTAGTAGGTAGGGTAA
>F0OV55004JORKR
AACCAACCCAAGAGTTTGATCCTGGCTCAGGATGAACGCTGGCGGCGTGTCTAAGGCATGCAAGTCGAACGGGTCTTTTAGACCAGTGGCAAACGGGTGAGTAACACATTGGTAACCTACCTCCAACACGGGAATAACTCCGAGAAATCGGCGCTAATACCCGATGTGCTCGGTTTTTCAATTAAAATCGAGTAAAGTTCCGGCGGTTGGAGAGGGGCCTATGTCCTATCAGCTAGTTGGTAAGGTAAAAGCTTACCAAGGCGACGACGGGTAGCGGGTGTGAGAGCA
>F0OV55004H6ODH
AACCAACCCAAGAGTTTGATCCTGGCTCAGAATGAACGCTGGCAGCATGGATTAGGCATGCAAGTCGAGCGGTAAGGCCCCGCAAGGGGTACACGAGCGGCGAAAGGGTGAGTAACGCGTGAACAATCTGCCCTGAAGTTCGGGATAGCCCATGGAAACGTGGATTAATACCGGATGTGGCGGTCCTCTTATGGGGGATTTGCTAAAGGTTTACTGCTTCAGGAGGAGTTCGCGTACCATCAGCTAGTTGGTGAGGTAACGGCCCACCAAGG
>F0OV55004IRQGR
AACCAACCCAAGAGTTTGATCCTGGCTCAGGATGAGCGCTGGCGGCGTGCCTAATACATGCAAGTCGAACGCACCGGTTTACCGGTGAGTGGCGAACGGGTGAGTAACACGTAAGTGATCTGCCCTGAGGATGGGGATAGCTCATGGAAACATGGGGTAATACCGAATAGCATAACGATTTTTGAAGAGAATGTTATGAAAAGAGCTACGGCTCTGCCTTGGGATGAGCTTGCGGCCCATTAGCTAGTTGGTGAGG
>F0OV55004IGI0V
AACCAACCCAAGAGTTTGATCCTGGCTCAGAACGAACGCTGGCGGCGCGTTTTAAGCATGCAAGTCGAACGGTATATAGTCTTCGGATTATAGAGAGTGGCGAACGGGTGAGTAACACGTAGATAATCTACCTTGAAGTGGGGGATAGTCCATGGAAACATGGAGTAATACCGCATATGTCTTTGGATGAAAGTTCCAATTGGAACGCTTTGAGATGAGTCTGCGGCTCATTAGCTTGTTGGTGGGGTAAAGGCCTACCAAGGCAACG
>F0OV55004JGH1M
AACCAACCCAAGAGTTTGATCCTGGCTCAGAACGAACGCTGGCGGCGCGTCTTAAGCATGCAAGTCGAGCGGCAAGGCGGGGCAACCCGCCCTAGAGCGGCGGACTGGTGAGTAACACGTGGGTGATCTGCCTCTGGGTTGGGGATAGCCGCTAGAAATAGCGGATAATACCGAATACGTTCGCGGGGTTTTGACCCTGTGAGGAAAGGTCCGATTGGACCGCCCGGAGATGAGCCCGCGCCTGATTAGCTTGTTGGCGGGGTAATGGCCCACCAAGG
>F0OV55004JEFQD
AACCAACCCAAGAGTTTGATCCTGGCTCAGGATGAACGCTGGCGGCGTGCCTAATACATGCAAGTCGAACGCACTAGTTTACTAGTGAGTGGCGAACGGGTGAGTAACACGTAGGTAACCTGCCCTTAAGACGAGGATAACCATTGGAAACGATGGCTAAGACTGGATAGGAATATTTAAGGCATCTTAAATATTTTAAAAGACCTAGCAATAGGTATGCTTAAGGAGGGGCCTGCGGCGCATTAGTTAGTTGGTGAGGTGGGAGCTTCACCCAAGG
>F0OV55004H46B3
AACCAACCCAAGAGTTTGATCCTGGCTCAGGATGAACGCTGGCGGCGTGCCTAATACATGCAAGTCGAACGCACTAGTTTACTAGTGAGTGGCGAACGGGTGAGTAACACGTAGGTAACCTGCCCTTAAGACGAGGATAACCGTTGGAAACGATGGCTAAGACTGGATAGGAACATTGAAGGACATCTTTGATGTTTTAAAAGACCTAGCAATAGGTATGCTTAAGGAGGGGCCTGTGGCGCATTAGTTAGTTGGTGAGGTGAAGGCTTACCAAG
>F0OV55004IHJRH
AACCAACCCAAGAGTTTGATCCTGGCTCAGAATGAACGCTGGCGGCGTGCCTAACACATGCAAGTCGTACGAGAAAGGGGCTTCGGCCCTGAGTAGAGTGGCGCACGGGTGAGTAACGCGTGGGTAATCTCCCCTTGGATTTGGGATAACTCTGCGAAAGTGGAGCTAATACCGGATAGTCTGGCTTTAATTGATAAGTCGGTAAAGGATGCCTCTGCATATGCATTCGTCCAAGGATGAGCCCGCGTCTCATTAG
>F0OV55004JNB37
AACCAACCCAAGAGTTTGATCCTGGCTCAGGACGAACGCTGGCGGCGTGCTTAACACATGCAAGTCAAGGGGAAAGGTTAATTTCGGTTGACCGAGTATACTGGCGAACGGGTGAGTAACGCGTAGGTAACCTGCCTGAGAGTTTGGGATAACACTGCAAACGTGGTGCTAATACCGGATGAGGCCTGCTATTCGCATGGGTAGTGGGTTAAAGCGGGCGCAAGCCTGTGCTCACAGATGGACCTGCGTCTCATTAGCTAGTTGG
>F0OV55004JSG5Q
AACCAACCCAAGAGTTTGATCCTGGCTCAGGACGAACGCTGGCGGCGTGGATTAGGCATGCAAGTCGAACGGTAGTACCCCTTCGGGGGTATGAGAGTGGCGAACGGGTGAGTAACGCGTAGGTGATCTACCTTCAGATGGGGGACAGCCCAGGGAAACTTGGGCTAATACCGCATGTGGCTGTAAAGCTAAAGCCGGCCTCTATTTATAAGCTGGTGTCTGGAGATGAGCCTGCGTCTGATTAGCTAGTTGGTGGGGTAACGGCCTACCGAGG
>F0OV55004JSW0Y
AACCAACCCAAGAGTTTGATCCTGGCTCAGAACGAACGCTGGCGGCGTGTCTTAAGCATGCAAGTCGAGCGGCAAGGGTAGCAATACCCTTAGAGCGGCGGACTGGTGAGTAACACGTGGGTGATCTACCTCGGGGTTGGGGATAGCCATTAGAAATAGTGGGTAATACCGAATACGTTCCGTCGACTACGGTCGGCGGAGGAAAGGCGCTACGGCGCCGCCCCGAGATGAGCCCGCGCCCCATTAGCTAGTTGGTGAGGTAACGGCCCACCAAGGCT
>F0OV55004H439I
AACCAACCCAAGAGTTTGATCCTGGCTCAGGACGAACGCTGGCGGCGTGCTTAACACATGCAAGTCTAGGGGAAAGTGGTCTTCGGATCGCAAGTATACTGGCGAACGGGTGAGTAACACGTAGGTAATCTACCTTCGAGATTGGGATAACGTCGAGAAATTGACGCTAATACCGAATGATGCCTCGGTAGTTAATATCGGGATGAAAGATGGGGATCTTCGGACCTATCGCTTGAAGATGAGCCTGCGTCTGATTAGCTTG
>F0OV55004JS7IO
AACCAACCCAAGAGTTTGATCCTGGCTCAGGACGAACGCTGGCGGCGTGCCTAACACATGCAAGTCGAACGGGAATACATTTGTAGCAATATGAGTGTATTTTAGTGGCGGACGGGTGAGTAACGCGTGAGCAACCTACCTTTCGGAGGGGGACAACAGCTGGAAACGGCTGCTAATACCGCATGAAGTATATTGGGGGCATCTCCGATATACCAAAGATTTATCGCCGAAAGATGGGCTCGCGTCTGATTAGCTAGTTGGTAGGG
>F0OV55004JVBSE
AACCAACCCAAGAGTTTGATCCTGGCTCAGGACGAACGCTGGCGGCGTGGATTAGGCATGCAAGTCGAACGCGAACGAACACCTTCGGGTGTTCAAGTAGAGTGGCGGACGGGTGAGTAACGCGTAGGTGATCTACCTTTAAGTGGGGGATAGCCCCGGGAAACCGGGATTAATACCGCATATGTCCCGAGAGATTGGGATAAAGATGGCCTCTGACATAAGCTGTTGCTTAGAGATGAGCCTGCGTCCTATTAGCTAGTTGGTGGGGTAAAGG
>F0OV55004JQ81G
AACCAACCCAAGAGTTTGATCCTGGCTCAGAACGAACGCTGGCGGCGTGCTTAACACATGCAAGTCGAACGTGAAAGGGACTTCGGTCCTGAGTAAAGTGGCGCACGGGTGAGTAACACGTGGATAATCTACCCGATGGACCGGGATAACACTTCGAAAGGGGTGCTAATACCGGATAAGCCCACAGGCTCTTTGGAGTTTGCGGGAAAAGGTGGGGACCTTCGGGCCTACTGTCATCGGATGAGTCCGCGGCCCATTAGCTAGTTGGTAGGGTAATGGCCTACCAAGG
>F0OV55004JLSX1
AACCAACCCAAGAGTTTGATCCTGGCTCAGAACGAACGCTGGCGGCGCGTTTTAAGCATGCAAGTCGAACGGTAACAGGGTCTTCGGACCGCTGACGAGTGGCGGACGGGTGAGTAACACGTAGGTGATCTGCCTTTGGGTTGGGGATAGCTCATGGAAACATGGGGTAATACCGAATACGCTCTCGACACTGTGGTGATGAGAGGAAAGGGGCTTCGGCCTCGCCTGAAGATGAGCCTGCGGCTGATTAGTTAGTTGGTGGGGTAACGG
>F0OV55004ID9LN
AACCAACCCAAGAGTTTGATCCTGGCTCAGGATGAACGCTAGCGACAGGCCTAACACATGCAAGTCGAACGGGATTTATCCTTCGGGGTAATGAGAGTGGCGCACGGGTGAGTAACGCGTATGCAACCTACCTGTAACTGGGGAATAGCTCCCTGAAAGGGGAATTAACACCGCATAAGACCACACTTTCGCATGGAAGAGTGGTAAAATATTCATAGGTTACAGATGGGCATGCGTGACATTAGTTTGTTGGTGAGGTAACGGCT
>F0OV55004IJYJW
AACCAACCCAAGAGTTTGATCCTGGCTCAGAACGAACGCTGGCGGCGTGCTTAACACATGCAAGTCGTACGAGAAAGTTTCCTTCGGGAGATGAGTAGAGTGGCGCACGGGTGAGTAACACGTGGATAATCTGCCCAATGGACCGGGATAACACTTCGAAAGGGGTGCTAATACCGGATAAGCCCACAGGCTCTTCGGAGCTTGCGGGAAAAGGTGGGGACCTTCGGGCCTGCCGTCATTGGATGAGTCCGCGGCCCATTAGCTAGTTGGTAGGGTAA
>F0OV55004I2G6N
AACCAACCCAAGAGTTTGATCCTGGCTCAGGATGAACGTTGGCGGTGCGCTTTATGCATGCAAGTCGTACGAAATCATGGTTTTCGGATTATGGTTTAGTGGCGGACGGCTGAGTAACACGTAGGTAACTTGCCCACGAGTGGGGGATAACTTGCCGAAAGGTAAGCTAATACCGCATGGCATGGATCTGCATAAGTAGATTCATCAAAGCCGTAAGGCGCTTGTGGATGGGCCTGCGGCCGATTAGCTTGTTGGTGGGGTAACGG
>F0OV55004JD18H
AACCAACCCAAGAGTTTGATCCTGGCTCAGAATGAACGCTGGCGGCGTGCCTAACACATGCAAGTCGTACGAGAAAGGGGCTTCGGCCCTGAGTAGAGTGGCGCACGGGTGAGTAACGCGTGGGTAATCTACCCTTGGATTTGGGATAACTCCGCGAAAGTGGAGCTAATACCGGATAGTCTGGCTTTAAATAAGAAGTCGGTAAAGGATGCCTCTGCATATGCATTCGTCCGAGGATGAGCCCGCGTCTCATTAGCTAGTTGG
>F0OV55004IKTV3
AACCAACCCAAGAGTTTGATCCTGGCTCAGGATGAACGCTAGCGGCAGGCCTAATACATGCAAGTCGAACGGTAAGGACCCGCTTGCGGGTCACACGAGTGGCGTACGGGTGCGTAACGCGTATGCAACCTACCTTCAACTGGAGCATAGCCCCGAGAAATCGGGATTAATACTCCATAACATCCAGCTTTCGCATGTTAGCTGGATTAAAGTCCCGACGGTTGAAGATGGGCATGCGTGACATTAGTTAGTTGGTGAGGTAACGG
>F0OV55004H7Y7K
AACCAACCCAAGAGTTTGATCCTGGCTCAGAACGAACGCTGGCGGCAGGCCTAACACATGCAAGTCGAACGCTCCGCAAGGAGAGTGGCGGACGGGTGAGTAACACGTGGGAATCTTCCTATCGGTACGGAATAGCTCAGGGAAACTTGAGGTAATACCGCATACGCCCTTCGGGGAAAGATTTATCGCCGATAGATGAGCCCGCGTCTGATTAGCTAGTTGGTGGGGTAATGGCCTACCAAGGCGACGATCAGTAGCTGGT
>F0OV55004ILVRV
AACCAACCCAAGAGTTTGATCCTGGCTCAGAACGAACGCTGGCGGCGCGTTTTAAGCATGCAAGTCGGACGGTAGAAGTCCTTCGGGACTTTGAGAGTGGCGAACGGGTGAGTAACACGTAGATGATCTACCTTGGGATTGGGGATAGCCTATGGAAACATGGGGTAATACCGAATACGTCCTGTCATGTAAGGGTGACAGGGGAAAGGAGCTGAGGCTTCGTCCTGGGATGAGTCTGCGGCTCATTAGCTAGTTGGTGGGGTAAAGGCCTACCAAGG
>F0OV55004H9JS7
AACCAACCCAAGAGTTTGATCCTGGCTCAGAATCAACGCTGGCGGCGTGCCTAACACATGCAAGTCGAACGAGAAAGTGGGGCTTGCTCCACGAGTAAAGTGGCAAACGGGTGAGTAACACGTGAACAACCTACCCTCGAGTGGGGAATAACACCGCGAAAGCGGTGCTAATACCGCATAACATCCCGGGGTCGCATGGTCCTGGGATCAAAAGCGCAAGTTGCTTGAGGAGGGGTTCACGGCTGATTAGCTAGTTGGTGAGGTAACGGCCC
>F0OV55004IPEYS
AACCAACCCAAGAGTTTGATCCTGGCTCAGGATGAACGCTGGCGGCGTGCCTAACACATGCAAGTCGAGCGTGAAGTCTTGGAATGATACTTCGGTAAAGTAAAGAGATGGAAAGCGGCGGACGGGTGAGTAACGCGTAGGTAACCTGCCCCATACACAGGGATAGCCTAGGGAAACCTGGATTAATACCTGATAACGCAGAGGAGTCACATGACTTTTCTGCCAAAGATTTATCGGTATGGGATGGACCTGCGTCTGATTAG
>F0OV55004I4JEO
AACCAACCCAAGAGTTTGATCCTGGCTCAGAATGAACGCTGGCGGCGTGCTTAACACATGCAAGTCGAACGAGAAAGGGACTGCTTGCAGTCCCGAGTAGAGTGGCGCACGGGTGAGTAACACGTAGATAATCTGCCTTCAAGCCCGGGATAACTATTCGAAAGGGTAGCTAATACCGGATAAAGTTGATTCACATAAGTGGATTAATGAAAGATTGCCTATTCTTGAAAGCAATTGTTTGAAGATGAGTTTGCGTACCA
>F0OV55004JGWA1
AACCAACCCAAGAGTTTGATCCTGGCTCAGAACGAACGCTGGCGGCGTGGATTAGGCATGCAAGTCGAACGGGATCCTTGGGATTCAATTCTTCGGAAAAGAATCCCTTGGTGAGAGTGGCGGAAGGGTGAGTAACGCGTGGGCAATCTGCCCTTAAGTTGGGGATAGCCCTCCGAAAGGAGGGGTAATACCGAATGTGGTCGCCTCGGGCATCCGGGGCTGTCTAAAGATGGGGATCCTTCGGGACCTGTCGCTTGAGGATGAGCCCGCGTCCCATCAG
>F0OV55004JEIU8
AACCAACCCAAGAGTTTGATCCTGGCTCAGAATGAACGCTGGCGGCGTGCTTAACACATGCAAGTCGCACGAGAAAGTTTCTGCTTGCAGAGACGAGTAAAGTGGCGCACGGGTGAGTAACGCGTGGGTAATCTACCCCTGAATCCGGGATAACATTTCGAAAGGAGTGCTAATACCGGGTAAAATTGTGAGGACTCCGGTTCTTGCGGTCAAAGACGGCCTCTCCATGGAAGCTGTTGTTTTGGGATGAGCCCGCGTACCATTAG
>F0OV55004H759H
AACCAACCCAAGAGTTTGATCCTGGCTCAGGATGAACGCTGGCGGCGTGCCTAATACATGCAAGTCGAACGAAGATCTAGCTTGCTAGATCTTAGTGGCGAACGGGTGAGTAATACATAAATAATCTGCCCATTGGACTGGGATAACTATTGGAAACGATAGCTAATACCGGATAGGGTGATTTGAAGGCATCTTCGAATCATTAAAGTAGGGTCACTACACCAATGGATGAGTTTATGGCGCATTAGTTAGTTGGG
>F0OV55004IA7WX
AACCAACCCAAGAGTTTGATCCTGGCTCAGGATTAACGCTGGCGGCGTGCTTAACACATGCTAGTCGAACGAGAAGCTTTCACATGATTTCTTCGGATTGATTATGGGAGCGGAAAGTGGCGAACGGGTGAGTAACGCGTGGGTAACCAACCTTAGACTGGGGGACAACACAGGGAAACTTGTGCTAATACCGCATATATGCAGACATGGCATCATGATTGCAGGAAAGGCTTCGGCCGGTTTAAGACGGACCCGCGTCCGATTAG
>F0OV55004INAAB
AACCAACCCAAGAGTTTGATCCTGGCTCAGGACAAACGCTGGCGGCGTGCCTAACACATGCAAGTCGAGCGCGAAAGGGACCTTCGGGTCCCCTGAGAGCGGCGAACGGGTGAGTAACGCGTAGGTAACCTGCCCTTCAGACTGGGATAACGGTTCGAAAGGATCGCTAATACCGGATGACATCCTCAGGTCGCATGGCCAGGGGATCAAATGGGTGCCTCTGATTCAAGCATCTGCTGAGGGATGG
>F0OV55004INMSI
AACCAACCCAAGAGTTTGATCCTGGCTCAGAACGAACGCTGGCGGCGTGCCTAACACATGCAAGTCGAACGAGAAAGGGTCCTTCGGGCCTTAGTACAGTGGCGCACGGGTGAGTAACACGTGGATAATCTGCCCTACAGTTGGGAATAACCCACCGAAAGGTGTGCTAATATCGAATAATGCTGACTGACCTTGGTCAATCAGCCAAAGAGAGCCTCTTCTTGAAAGCCCTCGCTGTTGGATGAGTCCGCGTACCATTAG
>F0OV55004IX9H3
AACCAACCCAAGAGTTTGATCCTGGCTCAGGATGAACGCTAGCGGCAGGCCTAACGCATGCAAGTCGAACGGTAAGGCTCCTTCGGGAGTACACGAGTGGCGCACGGGTGAGTAACGCGTATGCAACCTACCCTTAACTGGGGGATAGCCCGGAGAAATTCGGATTAATACCCCATAATATCCCGACGACACCTGTTGATGGGATTAAAATTCCGGTGGTTAAGGATGGGCATGCGTGACATTAGCTAGTTGGTAAGGTAACGGCTTACCAAGGCTACG
>F0OV55004JFTWQ
AACCAACCCAAGAGTTTGATCCTGGCTCAGAATGAACGCTGGCGGCGTGCCTAACACATGCAAGTCGCACGAGAACGCTTCAGCTTGCTGAAGCTAGTAAAGTGGCGCACGGGTGAGTATCGCGTGGGTAATCTATCCTTGAATCGGGGATAACGTTGCGAAAGCGACGCTAATACCGGATAACATCCCTTGGACCCTGGTCTTGGGGATCAAAGGTGGCCTCTCCATGGAAGCTACTGTTTGAGGGGGAGCCCGCGTCCCA
>F0OV55004IWNFQ
AACCAACCCAAGAGTTTGATCCTGGCTCAGAACGAACGCTGGCGGCGTGCTTAACACATGCAAGTCGAGCGAGAACGTACTTTCGGGTACTAGTAGAGCGGCGCACGGGTGAGTAACACGTGAGTGACCTTCCCACGGGTATGGGATAACCATTGGAAACGATGGCTAATACCGTATAAGACCACGTATTTTTGTCGCGTGGGAAAAGCGGGGGACCTTTTGGGGCTTCGCGCCGGTGGATGGGCTCGCGTCCCATCAGCTAGTTGGTAGGGTAAAGGCCTACCAAGGCG
>F0OV55004JK0SU
AACCAACCCAAGAGTTTGATCCTGGCTCAGGACGAACGCTGGCGGCGTGCCTAATACATGCAAGTCGAGCGGACCGAAGGGAGCTTGCTCCTTTAGGTTAGCGGCGGACGGGTGAGTAACACGTGGGCAACCTGCCCTGCAGACTGGGATAACTTCGGGAAACCGGAGCTAATACCGGATAACACCGAAAACCGCATGGTTTTCGGTTGAAAGGCGGCTTTTAGCTGTCACTGCAGGATGGGCCCGCGGCGCATTAGCTAGTTGGTGAGGTAACGGCT
>F0OV55004IAGZZ
AACCAACCCAAGAGTTTGATCCTGGCTCAGGATGAACGCTAGCGGGAGGCTTAACACATGCAAGTCGAGGGGCAGCACGGACTTCGGTCTGGTGGCGACCGGCGCACGGGTGCGTAACGCGTATGCAACCTGCCTTATACAGGAGGATAGCCCATGGAAACGTGGATTAATACTCCATAGTATCAATGAATCGCATGGTTTATTGATTAAAACTTTGGTGGTATAAGATGGGCATGCGTAAGATTAGCTAGTTGGTG
>F0OV55004IBFHM
AACCAACCCAAGAGTTTGATCCTGGCTCAGAACGAACGCTGGCGGCGTGCTTAACACATGCAAGTCGAACGCGAAAGGGACTTCGGTCCTGAGTAAAGTGGCGCACGGGTGAGTAACACGTGGATAATCTACCCGATGGACCGGGATAACACTTCGAAAGGGGTGCTAATACCGGATAAGCCCACAGGCTCCCTGGAGCTTGCGGGAAAAGGTGGGGACCTTCGGGCCTGCCGTCATCGGATGAGTCCGCGGCCCATTAGCTAGTTGGTGGGGTAACGGCCCACCAAGG
>F0OV55004IE3W1
AACCAACCCAAGAGTTTGATCCTGGCTCAGAACGAACGCTGGCGGCGTGCTTAACACATGCAAGTCGTACGAGAAAGTTTCCTTCGGGAGATGAGTAGAGTGGCGCACGGGTGAGTAACACGTGGATAATCTGCCCAATGGACCGGGATAACACTTCGAAAGGGGTGCTAATACCGGATAAGCCCACAGGCTCTTCGGAGCTTGCGGGAAAAGGTGGGGACCTTCGGGCCTGCCGTCATTGGATGAGTCCGCGGCCCATTAGCTAGTTGGTAGGGTAA
>F0OV55004IVVN4
AACCAACCCAAGAGTTTGATCCTGGCTCAGAACGAACGTTAGCGGCGTGCTTAACACATGCAAGTCGAACGAGAAAGTATCTTCGGATATGAGTAGAGTGGCGCACGGGTGAGTAACACGTGGGTAACCTGCCCTTTGGAGGGGGACAACATCTGGAAACGGATGCTAATACCGCATAAGTCGTCTTCGGACGGGAAAGGTGGCTTCGGCTACCGCCAGAGGATGGGCCCGCGTCCCATCAGCTAGTTGGTAAGGTAACGGCTTACCAAGGCAACGACGGGTAG
>F0OV55004IMEU5
AACCAACCCAAGAGTTTGATCCTGGCTCAGAACAAACGCTGGCGGCGTGCCTAACACATGCAAGTCGAGCGAGAAAGGGACCTTCGGGTCCTGAGTAAAGCGGCGCACGGGTGAGTAACGCGTGGGTAACCTGCCCAGGAGTGGGGGATAACCAGCCGAAAGGCTGACTAATCCCGCATACGAACACCAGACTCAAGTCTGGTGAGGAAAGATGGCCTCTACTTGTAAGCTATCGCTCTTGGATGGGCCCGCGTTGGATTAGCTTG
>F0OV55004IORV7
AACCAACCCAAGAGTTTGATCCTGGCTCAGAACGAACGCTGGCGGCGTGCTTAACACATGCAAGTCGTACGAGAAAGTTTCCTTCGGGAGATGAGTAGAGTGGCGCACGGGTGAGTAACACGTGGATAATCTGCCCAATGGACCGGGATAACACTTCGAAAGGGGTGCTAATACCGGATAAGCCCACAGGCTCTTCGGAGCTTGCGGGAAAAGGTGGGGACCTTCGGGCCTGCCGTCATTGGATGAGTCCGCGGCCCATTAGCTAGTTGGTAGGGTAA
>F0OV55004JQS95
AACCAACCCAAGAGTTTGATCCTGGCTCAGAACGAACGCTGGCGGCGTGCTTAATACATGCAAGTCGAGCGTGAAAGTCCCTTCGGGGATGAGTAAAGCGGCGCACGGGTGAGGAACACGTAGATTATCTGCCCCTGAGACTGAGATAACCCTGGGAAACCGGGGCTAATACCGGATGAAGCATCATTATTGGTTTAATGATGTTAAAGTGGCGCAAGTCACACTTGGGGATGAGTCTGCGACCTATCAGCTAGTTGGCGG
>F0OV55004I4U5K
AACCAACCCAAGAGTTTGATCCTGGCTCAGAACGAACGCTGGCGGCGTGCTTAACACATGCAAGTCGAACGTGAAAGGGACTTCGGTCCCGAGTAAAGTGGCGCACGGGTGAGTAACACGTGGATAATCTACCCGATGGACCGGGATAACACTTCGAAAGGGGTGCTAATACCGGATAAGCCCACAGGCTCCCTGGAGCTTGCGGGAAAAGGTGGGGACCTTCGGGCCTACTGTCATCGGATGAGTCCGCGGCCCATTAGCTAGTTGGTAGGGTAATGGCCTACCAAGG
>F0OV55004JDGEP
AACCAACCCAAGAGTTTGATCCTGGCTCAGGACGAACGCTGGCGGCGTGCCTAACACATGCAAGTCGAGCGGGGATATGCAAGGAGTAATCTGAGTGTATTCTAGCGGCGGACGGGTGAGTAACGCGTGAGCAACCTGTCCTTGTCTGGGGGATAAGAAGCCGAAAGGCTTTCTAATACCGCATGAGACCACGAGATCACATGGTTTTGAGGTCAAAGGAGCAATCCGGACAAGGGTGGGCTCGCGTCTGATTAG
>F0OV55004IIBQD
AACCAACCCAAGAGTTTGATCCTGGCTCAGGACGAACGCTGGCGGCGTGCTTAACACATGCAAGTCTAGGGGAAAGTGGTCTTCGGATCGCAAGTATACTGGCGAACGGGTGAGTAACACGTAGGTAATCTACCTTCGAGATTGGGATAACGTCGAGAAATTGACGCTAATACCGAATGATGCCTCGGTAGTTAATATCGGGATGAAAGATGGGGATCTTCGGACCTATCGCTTGAAGATGAGCCTGCGTCTGATTAGCTTG
>F0OV55004IITSG
AACCAACCCAAGAGTTTGATCCTGGCTCAGGATGAACGCTAGCGGTAGGCTTAACACATGCAAGTCGAGGGGTAACAGGTCTTTCGGGACGCTGACGACCGGCGCACGGGTGAGTAACGCGTATGCAACCTGCCTGAAGCAGGAAAATAGCCCCCGGAAGCGGGGATTAATGTTCCATAATGTTCAATTGTCGCATGGCAGTTGAACCAAAGTTCTGGCGGCTTCAGATGGGCATGCGTGACATTAGCTTGTTGGTGAGG
>F0OV55004I8XBY
AACCAACCCAAGAGTTTGATCCTGGCTCAGAACGAACGCTGGCGGCGTGCTTAACACATGCAAGTCGAACGTGAAAGGGACTTCGGTCCTGAGTAAAGTGGCGCACGGGTGAGTAACACGTGGATAATCTACCCGATGGACCCGGGATAACACTTCGAAAGGGGTGCTAATACCGGATAAGCCCACAGGCTCTTTGGAGTTTGCGGGAAAAGGTGGGGACCTTCGGGCCTACTGTCATTGGATGAGTCCGCGGCCCATTAGCTAGTTGGTAGGGTAATGGCCTACCAAGG
>F0OV55004JJR03
AACCAACCCAAGAGTTTGATCCTGGCTCAGGACGAACGCTGGCGGCGTGCTTCATACATGCAAGTCGAACGAGAAATCTTCCTTCGGGAAGTGAGTAAAGTGGCGAACGGGTGCGTAACACGTGGGTAATCTGCCTTGAAGCCGGGGATAACCTTCCTAACGGGGGGCTAATACCGGATGTGTTCACCGGCTGGCATCTGCTGGTGGATAAAGATGGCGTGCTAAGCGCTATCACTTCAAGATGAGCCCGCGGCCTATTAG
>F0OV55004JQOOU
AACCAACCCAAGAGTTTGATCCTGGCTCAGAACGAACGCTGGCGGCGCGTTTTAAGCATGCAAGTCGAACGGTAGAGGTGCTTGCACCTTGAGAGTGGCGAACGGGTGAGTAACACGTAGGTGATCTGCCCTGAGGTTGGGGATAGCCTGTGGAAACACAGGGTAATACCGAATGAGCCCATAATACTGTGGTGTTATGGGGAAAGTTGCTAAGGCAACACCTTGGGATGAGCCTGCGGCTGATTAGCTAGTTGGTGGGGTAAGAG
>F0OV55004JG2GG
AACCAACCCAAGAGTTTGATCCTGGCTCAGGACGAACGCTGGCGGCGTGCTTAACACATGCAAGTCGAACGATGAAGCCAGCTTGCTGGTGGATTAGTGGCGAACGGGTGAGTAACACGTGAGCAACCTGCCCCTGACTTCGGGATAACCGCGGGAAACCGTGGCTAATACCGGATATGACGCGCTATCGCATGGTGGTGTGTGGAAAGATTTTTCGGTTGGGGATGGGCTCGCGGCCTATCAGCTTGTTGGTGGGGTGATGG
>F0OV55004I00P6
AACCAACCCAAGAGTTTGATCCTGGCTCAGAACGAACGCTGGCGGCGCGTTTTAAGCATGCAAGTCGAACGGTAGAGGTGCTTGCACCTTGAGAGTGGCGAACGGGTGAGTAACACGTAGGTGATCTGCCCTGAGGTTGGGGATAGCCTGTGGAAACACAGGGTAATACCGAATGAGTCCATGATACTTTGGTGTTATGGGGAAAGTTGCTAAGGCAACGCCTTGGGATGAGCCTGCGGCTGATTAGCTAGTTGGTAGGGTAA
>F0OV55004INPKH
AACCAACCCAAGAGTTTGATCCTGGCTCAGGATGAACGCTAGCGGTAGGCTTAACACATGCAAGTCGAGGGGTAACAGGGAGCTTGCTCTGCTGACGACCGGCGCACGGGTGCGTAACGCGTATGCAACCTACCTTATACAGGAGGATAGCCCATGGAAACGTGGATTAATACTCCATAGTATCATTAATCTGCATGGAATAATGATTAAACTTCGGTGGTATAAGATGGGCATGCGTAGGATTAGCTAGTTGG
>F0OV55004I1U6R
AACCAACCCAAGAGTTTGATCCTGGCTCAGGACGAACGCTGGCGGCGTGCCTAACACATGCAAGTCAAGGAGAAAGACTGGTTTCGGCCGGTCAAGTAAACTGGCGGACGGGTGAGTAACGCGTAGGCGACCTGCCCTTGTGTTTGGAATAACCCCGAGAAATTGGGGCTAATACCGAATGACGCATTGAGTATGCATGTACTTGATGTTAAAGGTGCTGCAAGGTACCGCACAGGGATGGGCCTGCGTTCCATTAGTTAGATGGTAGGGTAACGG
>F0OV55004H7HMY
AACCAACCCAAGAGTTTGATCCTGGCTCAGAATGAACGCTGGCGGCGTGCCTAACACATGCAAGTCGTACGAGAAAGGGGCTTCGGCCCTGAGTAGAGTGGCGCACGGGTGAGTAACGCGTGGGTAATCTACCCTTGGATTTGGAATAACTCCGCGAAAGTGGAGCTAATACCGGATAGTCTGGCTTTTAATAGAAGTCGGTAAAGGATGCCTCTGCATATGCATTCGTCCGAGGATGAGCCCGCGTCTCATTAGCTAGTTGGG
>F0OV55004IX906
AACCAACCCAAGAGTTTGATCCTGGCTCAGGATGAACGCTGGCGGCGTGCCTAACACATGCAAGTCGAGCGCGATTAGTTGGAACGGAGACTTCGGTCAAAGGGAAGGCTATGAAAGCGGCGGACGGGTGAGTAACGCGTGAGCAACCTGCCCTGTACAGGGGGATAGCCACTGGAAACGGTGATTAATACCCCATAACCCCACCAGATCGCATGGTCTGATGGGCAAAGCCTTGGCGGTACAGGATGGGCTCGCGT
>F0OV55004I3RE6
AACCAACCCAAGAGTTTGATCCTGGCTCAGGACGAACGCTGGCGGCGTGCTTAACACATGCAAGTCTAGGGGAAAGTGGTCTTCGGATCGCAAGTATACTGGCGAACGGGTGAGCAACACGTAGGTAATCTACCTTCGAGATTGGGATAACGTCGAGAAATTGACGCTAATACCGAATGATGCCTCGGTAGTTAATATCGGGATGAAAGATGGGGATCTTCGGACCTATCGCTTGAAGATGAGCCTGCGTCTGATTAG
>F0OV55004IYXHH
AACCAACCCAAGAGTTTGATCCTGGCTCAGGATGAACGCTGGCGGCGTGCCTAATACATGCAAGTCGAACGCACCATTTCGGTGGTGAGTGGCGAACGGGTGAGTAACACGTAGGTAACCTGCCCTTAAGACGAGGATAACCATTGGAAACGATGGCTAAGACTGGATAGGAATATTTAAGGCATCTTAAATATTTTAAAAGACCTTAGCAATAGGTATGCTTAAGGAGGGGCCTGCGGCGCATTAGTTAGTTGGTGAGGTGAGAGCTC
>F0OV55004H5R52
AACCAACCCAAGAGTTTGATCCTGGCTCAGGACGAACGCTGGCGGCGCGCTTAACACATGCAAGTCGAGCGAGAACCAGCCCTTCGGGGCTGGGGAAAGCGGCGAACGGGTGAGTAACACGTGAGTAATCTGCCCTCGGCATCGGGATAGCCCGGGGAAACCCGGATTAATACCGGATGGCCTCTCGAGCTCTCGGGCTCGTCAGAAAAGGTGGCTTCGGCTTCCGGCCGAGGAGGAGCTCGCGGCGGATTAGCTTGTTGGTGGGGTAACGGCCTACCAAGGCG
>F0OV55004IZE22
AACCAACCCAAGAGTTTGATCCTGGCTCAGGACGAACGCTGGCGGCGTGCCTAATACATGCAAGTCGAACGGTCTTTTCTATGGAAGCTTGCTTCCACTGGAAAGATAGTGGCGAACGGGTGAGTAACACGTGGGTAACCTGCCCATAAGAGGGGGATAACATCCGGAAACGGGTGCTAATACCGCATAGTTTTCTTGACTCGCATGATCGAAGAAAAGGAAAGCGTCTTTGTGCTGTCGTCTTAGTGGATCGGACCCGGCGGCGTTATTAGTTAGGTTGG
>F0OV55004I9EOV
AACCAACCCAAGAGTTTGATCCTGGCTCAGGACGAACGCTGGCGGCGTGCCTAACACATGCAAGTCAACTGGAAGCAGCAATGTTTTCGGTGGCGAACGGGTGAGTAACGCGTAGACAATCTGCCATTTAGCCACGGATAACCTAGTGAAAACTGGACTAATACGTGATGAAATCATTATTCGGCATCGGATATTGATTAAAGGCTATAAGCTGTTAAATGAGGAGTCTGCGTAACATTAGCTAGTTGGTAAGGTAACGG
>F0OV55004IMLHV
AACCAACCCAAGAGTTTGATCCTGGCTCAGGATGAACGCTGGCGGTGTGCCTTAAGCATGCAAGTCGAGCGGGATTAGTAGCAATACTAGTTCAGCGGCAGACGGGTGAGTAATACGCAGGAATCTACCTCTTTGTGGGGAATAGCCAGCCGAAAGGTTGGGTAATACCGCATGATATCGCAAGATTAAAGGTCTTAACGGGCCGCGAAGAGAGGAGCCTGCGTCCTATCAGCTAGTTGGTGAGGTAATGGCTC
>F0OV55004JJX7T
AACCAACCCAAGAGTTTGATCCTGGCTCAGGATGAACGCTAGCGGCAGGCCTAACACATGCAAGTCGTACGGTAACAGGGAAAAGCTTGCTTTTCCGCTGACGAGTGGCGCACGGGTGCGCAACGCGTATAGAACCTACCCTGTACAGGGAGATAGCCCATGGAAACGTGGATTAATACCCCGTGGAGACTTAAGGTGGCACCACTTTTAGTTTAAAGTTTCGGCGGTACGGGATGGCTATGCGTCCCATTAGTTAGTAGGTGAGGTAACGGCTCACCTAGG
>F0OV55004IWYUM
AACCAACCCAAGAGTTTGATCCTGGCTCAGAGCGAACGCTGGCGGCAGGCCTAACACATGCAAGTCGAGCGCCGTAGCAATACGGAGCGGCAGACGGGAGAGTAACACGTGGGAACGTACCCTTTGGTTCGGAACAACCCAGGGAAACTTGGGCTAATACCGGATAAGCCCTCACGGGGAAAGATTTATCGCCGAAGGATCGGCCCGCGTCTGATTAGCTAGTTGGTGGGGTAATGGCCCACCAAGGCGACGATCAGTAGCTGGT
>F0OV55004INAYX
AACCAACCCAAGAGTTTGATCCTGGCTCAGAATGAACGCTGGCGGCGTGCTTAACACATGCAAGTCGAACGAGAAAGGGATTGCTTGCAGTCCCGAGTAGAGTGGCGCACGGGTGAGTAACACGTAGATAATCTACCTTCAAGCCTGGGATAACTATTCGAAAGGGTAGCTAATACCGGATAAAGTCGATCTACACAAGTAGATTGATGAAAGATTGCCTCTTCTTGAAAGCAATTGTTTGGAGATGAGTTTGCGT
>F0OV55004ITCU5
AACCAACCCAAGAGTTTGATCCTGGCTCAGAACGAACGCTGGCGGCGCGTCTTAAGCATGCAAGTCGGACGGCAAGGGGAGCTTGCTCCCCCTAGAGTGGCGGACTGGTGAGTAACGCGTGGGTGACCTGCCCTTGAGAGTGGGGATAGCCATTAGAAATAGTGGATAATACCGAATACGCTTCTTTTGCTGTGGCGAGAAGAGGAAACAGGCTACGGTCTGGCTCGAGGATGGGCCCGCGTCCCATTAGCTAGTTGGTGAGGTAACCGG
>F0OV55004IY6PK
AACCAACCCAAGAGTTTGATCCTGGCTCAGAATCAACGCTGGCGGCGTGCCTAACACATGCAAGTCGAACGCGACTGGGGGCTTCGGCTCTCAGTTGAGTGGCGAACGGGTGAGTAACACGTGGGTGACCTACCTTCGAATGGGGGATAACGTCCCGAAAGGGACGCTAATACCGCATAACATCCTGCCTTTGAACAGGTGGAGATCAAAGCTGGGGATCGTAAGACCTGGCGTTTGGAGAGGGGCCCGCGTCCGATTAGCTAGTTGGTGAGGTAACCGG
>F0OV55004I43PB
AACCAACCCAAGAGTTTGATCCTGGCTCAGAGTGAACGCTGGCGGCGTGCTTAACACGTGCAAGTCGAACGGGACTTGTAGGGTAGTAATACCTTATAAGTTTAGTGGCAGACGGGTGAGTAACACGTAGGAAACCTACTTAAAAGAGGGGAATAACCCCGGGAAACCGGAGCTAATACCCCATAAGACCACAGGAAGGCATCTTCCAAGGGTCAAAGGTTCGTAAGAATGCTTTTAAATGGTCCTGCGTCCTATCAGCTAGTTGGTGAGGTAACGGCCCACCAAGGCTACGACGGGTATCCGG
>F0OV55004IJLFS
AACCAACCCAAGAGTTTGATCCTGGCTCAGAGTGAACGCTGGCGGCGTGCTTAACACATGCAAGTCGAACGAGAACGGATTATAGCTTGCTATAATTGTCAGCTAAGTGGCGCACGGGTGAGTAATGTATAGATAACCTGCCCTTAAGAAAGGAATAACAGTTGGAAACGACTGCTAATGCCCTATATGCCTTTAATACATAAGTATGCAAGGGAAACGCTTTAGTGCTTAAGGATGGGTCTGTATGGTATCAG
>F0OV55004I4MN7
AACCAACCCAAGAGTTTGATCCTGGCTCAGAACGAACGCTGGCGGCGTGCTTAACACATGCAAGTCGTACGAGAAAGTTTCCTTCGGGAGATGAGTAGAGTGGCGCACGGGTGAGTAACACGTGGATAATCTGCCCAATGGACCGGGATAACACTTCGAAAGGGTGCTAATACCGGATAAGCCCACAGGCTCTTCGGAGCTTGCGGGAAAAGGTGGGGACCTTCGGGCCTGCCGTCATTGGATGAGTCCGCGGCCCATTAGCTAGTTGGTAGGGTAA
>F0OV55004H29BQ
AACCAACCCAAGAGTTTGATCCTGGCTCAGAACGAACGCTGGCGGCGCGTTTTAAGCATGCAAGTCGAGGGGTAGAGTGCCTTCGGGCACTTGAGACCGGCGGACGGGTGAGTAACACGTAGGTAATCTACCTGAGGGTTGGGGATAGCCCATGGAAACATGGGGTAAAACCGAATAAGTCTTGCACCACAGAAGTGGAGTAAGGGAAAGGCGCTTAGGCGCTGCCCACAGATGAGCCTGCGGCCCATTAGTTAGTTGGTGGGGTAACGGCCTACCAAGGCAACG
>F0OV55004IACD1
AACCAACCCAAGAGTTTGATCCTGGCTCAGGATGAACGCTGGCGGCATGCCTAATACATGCAAGTCGAACGCACTAGTTTACTAGTGAGTGGCGAACGGGTGAGTAACACGTAGATAACCAACCCTAAAGACGAGGATAACCCGGGGAAACCTGGACTAATACTGGATAGGAGCTAATTTCACAAGGGATTAGTTTTAAAGGCGCATTAAAGCGCCGCTATAGGATGGGACTGCGTCGCATTAGCTAGTTGGTGGGGTAACGGCCTACCAAGGCAACGA
>F0OV55004ISV4H
AACCAACCCAAGAGTTTGATCCTGGCTCAGAACGAACGCTGGCGGCGCGTTTAAGCATGCAAGTCGAACGGTATACGGTCTTCGGACTGTAGAGAGTGGCGAACGGGTGAGTAACACGTAGATAATCTGCCTTGAAGTGGGGGATAGTCCATGGAAACATGGAGTAATACCGCATATGTCTTAGGATGAAAGTTCCAATTGGAACGCTTTGGGATGAGTCTGCGGCTCATTAGCTAGTTGGTGGGGTAAAGGCCTACCAAGGCAACGA
>F0OV55004I5S19
AACCAACCCAAGAGTTTGATCCTGGCTCAGAACGAACGCTGGCGGCGCGTCTTAAGCATGCAAGTCGAGCGGGATCCGTAGCAATACGGTGAGAGCGGCGGACTGGTGAGTAACACGTAGGTGATCTGCCTCTGGGATGGGGATAGCCCGTGGAAACACGGGGTAATACCGAATACGCTCTTTCCGCCGTGGCGGGAAGAGGAAACGAGCGATTGCTCGGCCCGGAGATGAGCCTGCGTCTGATTAGCTAGTTGGCGGGGTAAAGG
>F0OV55004ID66L
AACCAACCCAAGAGTTTGATCCTGGCTCAGGACGAACGCTGGCGGCGTGGATTAGGCATGCAAGTCGAACGGTATCATACCTTCGGGTATGAGAGAGTGGCGAACGGGTGAGTAACACGTAGGTGATCTACCCTCGAATCGGGGACAACCCAGGGAAACTTGGGCTAATACCGGATGCGCGTATCCTTAGGGATGCGTAAAAGATGGCAGTAATGCTGTCGTTTGGGGATGAGCCTGCGCCCTATTAGTTAGTTGGTGAGGTAACGGCTTACCAAGG
>F0OV55004JGEDC
AACCAACCCAAGAGTTTGATCCTGGCTCAGGATGAACGCTGGCGGCGTGCCTAACACATGCAAGTCGTACGAGAAAGGGGCTTCGGCCCTGAGTAGAGTGGCGCACGGGTGAGTAACGCGTGGGTAATCTACCCTTGGATTTGGAATAACTCCGCGAAAGTGGAGCTAATACCGGATAGTCTGGCTTTTAATAGAAGTCGGTAAAGGATGCCTCTGCATATGCATTCGTCCGAGGATGAGCCCGCGTCTCATTAGCTAGTTGG
>F0OV55004I0LCN
AACCAACCCAAGAGTTTGATCCTGGCTCAGGATGAACGCTGGCGGCGTGCCTAACACATGCAAGTCGAACGGGAAGTCTCACTTTGGTGAGGCGGAGAGTGGCGCACGGGTGAGTAACACGTAGCTGATCTACCCTCAAGCGGGGGATAACGCACCGAAAGGTGTGCTAATACCCCATAAGCTCACGGAAGTTAGAGGTTTTGTGAGAAAAATTCAGGTGCTTGAGGATGAGGCTGCGGCCCATCAGCTAGTTGGTAAGGTAAAGG
>F0OV55004H8Z5P
AACCAACCCAAGAGTTTGATCCTGGCTCAGGATGAACGCTGGCGGCGTGCCTAATACATGCAAGTCGAACGCACTAGTTTACTAGTGAGTGGCGAACGGGTGAGTAACACGTAGGTAACCTGCCCTCAAGACGAGGATAACCGTTGGAAACGATGGCTAAGACTGGATAGGAACAGAAGAGGCATCTCTTGTGTTTTAAAAGACCTAGCAATAGGTATGCTTGAGGAGAGGCCTGCGGCGCATTAGTTAGTTGGCGGGGTGAAGG
>F0OV55004I9B25
AACCAACCCAAGAGTTTGATCCTGGCTCAGAGCGAACGCTGGCGGCAGGCCTAACACATGCAAGTCGAGCGCCCGTGGCAACACGGGAGCGGCAGACGGGAGAGTAACACGTGGGAACGTACCCTTTGGTTCGGAACAACCCAGGGAAACTTGGGCTAATACCGGATAAGCCCTCACGGGGAAAGATTTATCGCCGAAGGATCGGCCCGCGTCTGATTAGCTAGTTGGTGGGGTAATGGCCCACCAAGGCGACGATCAGTAGCTGGT
>F0OV55004JFCFW
AACCAACCCAAGAGTTTGATCCTGGCTCAGAACGAACGCTGGCGGCGTGCTTAACACATGCAAGTCGAACGCGAACGAGTTCTTCGGAACTTTAGTAGAGTGGCGCACGGGTGAGTAACGCGTAAGTAATCTGTCCTGATATCTGGAATAACACTCCGAAAGGTGTGCTAATACCGGATACGCTGAGAAATCAGGAAAGGTGGCCTCTTCATGAAAGCTACTGTATCAGGAGGAGCTTGCGTACCATTAGCTAGTTGGTGGGG
>F0OV55004IAWNZ
AACCAACCCAAGAGTTTGATCCTGGCTCAGGATGAACGCTGGCGGCGTGCCTAACACATGCAAGTCGAGCGGAGATATAGAGGAGTACTTGTACGAATCTTTATCTTAGCGGCGGACGGGTGAGTAACACGTGAGGAACCTGCCCTTAAGTGTGGAATAACACCGAGAAATCGGTGCTAATACCGCATAACGTCCTGGAAGCGCATGCTTTCGGGACCAAAGGATTTATTCGCTTAAGGATGGCCTCGCGGCCGATTAGGTAGTTGGTG
>F0OV55004IZWVA
AACCAACCCAAGAGTTTGATCCTGGCTCAGGACGAACGCTGGCGGCGTGCCTAATGCATGCAAGTCGAACGAGAATATGTTGAAGTACTTGTACGAATATATATGACAGTGGCGAACGGGTGAGTAACGCGTGAACAACCAACCCTTCACAGGGGGACAACATCTGGAAACGGATGCTAATACCGCATATGCTCACAGTACCGCATGGTACAGTGAGGAAAACTCCGGTGGTGAAGGACGGGTTCGCGTTCCATTAGTTAGTAGGG
>F0OV55004H5QPS
AACCAACCCAAGAGTTTGATCCTGGCTCAGGATGAACGCTAGCGGCAGGCCTAATACATGCAAGTCGAACGATACTTTCCAGCTTGCTGGAGAGGAAAGTGGCGCACGGGTGCGTAACGCGTATGCAACCTACCTTAATCAGGGGGATAGCCCGAAGAAATTCGGATTAACACCGCATAAAATCACAGTACAGCATTGTACAATGATCAAATATTTATAGGATTAAGATGGGCATGCGTGACATTAGTTAGTTGGG
>F0OV55004JPB9B
AACCAACCCAAGAGTTTGATCCTGGCTCAGGATGAACGCTGGCGGCGTGCCTAATACATGCAAGTCGAACGCACCGGTTTACCGGTGAGTGGCGAACGGGTGAGTAACGCGTAGGTAACCTGCCCTCAAGACGAGGATAACCGTTGGAAACGATGGCTAAGACTGGATAGGAACCGAGGAGGCATCTCCATGGTTTTAAAGGACCCGCAAGGGTACGCTTGAGGAGGGCCTGCGGCGCATTAGTTAGTTGGCGGGGTGAAGGCCCCACCAAGACTTTGATGCG
>F0OV55004I0B41
AACCAACCCAAGAGTTTGATCCTGGCTCAGGATGAACGCTAGCGGCAGGCCTAACACATGCAAGTCGAGGGGTAACAGGAGTAGCAATACTTGCTGACGACCGGCGCACGGGTGAGTAACGCGTATGCAACCTACCCTTAACTGGGGAATAGCCCGAAGAAATTCGGATTAATGCCCCATAATACTGTATTGAAGCATTTCAGTGCATTTAAAACTCCGGTGGTTAAGGATGGGCATGCGTGACATTAGCTAGTTGGTGAGGTAACGG
>F0OV55004IBUSX
AACCAACCCAAGAGTTTGATCCTGGCTCAGGATGAACGCTAGCGGGAGGCTTAACACATGCAAGTCGAGGGGCAGCACGGACTTCGGTCTGGTGGCGACCGGCGCACGGGTGCGTAACGCGTACGCAACCTGCCTTATACAGGAGGATAGCCCATGGAAACGTGGATTAATACTCCATAGTATCAATGAATCGCATGGTTTATTGATTAAAACTTTGGTGGTATAAGATGGGCATGCGTAAGATTAGCTAGTTGGTGAGG
>F0OV55004IAYNT
AACCAACCCAAGAGTTTGATCCTGGCTCAGAACGAACGCTGGCGGCATGCCTAACACATGCAAGTCGAACGAGACCTTCGGGTCTAGTGGCGCACGGGTGCGTAACGCGTGGGAACCTGCCTTTAGGTTCGGAATAACTCCCCGAAAGGGGTGCTAATACCGAATAATGTCTTCGGACCAAAGATTTATCGCCTTTAGATGGGCCCGCGTTGGATTAGCTAGTTGGTGGGGTAAAGGCCTACCAAGGCGACGATCCATAGCTGGTCTTA
>F0OV55004IXOSZ
AACCAACCCAAGAGTTTGATCCTGGCTCAGGATGAACGCTGGCGGCGTGCTTAACACATGTAAGTCGAACGGTGAAGCCCGTCTTTGACGGGCGGATCAGTGGCGAACGGGTGAGTAACACGTAGGTGACCTGCCCCAAAGAGGAGAACAACCCTGCGAAAGCGGGGCTAATACTCCGTGTGATCGGCGATTCGCTTCGTCGATTAAAGCTCCGGCGCTTTGGGAGGGGCCTGCGGCCCATCAGCTAGTTGGTAGGGTAATGGCCTACCAAGGCTACGG
>F0OV55004JP9WG
AACCAACCCAAGAGTTTGATCCTGGCTCAGAACGAACGCTGGCGGCGTGCCTAACACATGCAAGTCGAGCGAGAACGTGGCCCTCGGGTCACTAGTAAAGCGGCAGACGGGTGAGTAACACGTGGGTAATCTACCCTCAGGTTCAGGATAACGGCTCGAAAGGGCCGCTAATACCGAAAAAATTCGCCTGGCCTACGGGCCAAGCGAAGGAAGGGGGCCTCTCAAAGAAGCTCTCGCCCGAGGATGAGCCCGCGGCCCATTAGCTAGTTGGTGAGGTAATGG
>F0OV55004JMR44
AACCAACCCAAGAGTTTGATCCTGGCTCAGAATGAACGCTGGCGGCGTGCTTAACACATGCAAGTCGAACGAGAAAGGGATTGCTTGCAATCCCGAGTAGAGTGGCGCACGGGTGAGTAACACGTGGATAATCTACCTTTGAATCCGGGATAACTGTTCGAAAGAATCGCTAATACCGGATGAAGTCAGTCATTCCTTGGATAGATTGATGAAAGACAGCCTCTTCTTGAAAGCTGTTGTTTGAAGATGAGTCCG
>F0OV55004IVWGZ
AACCAACCCAAGAGTTTGATCCTGGCTCAGAACGAACGCTGGCGGCGTGCCTAACACATGCAAGTCGAACGAGAAAGGGATCTTCGGATCCCGAGTAGAGTGGCGCACGGGTGAGTAACACGTGGATAACCTGCCCTATGATCTGGGATAACATTTCGAAAGGGATGCTAATACCGGATAAGCCCACGACTTCCTCGGAAGATGTGGGAAAAGATTTATCGTCATAGGATGGGTCCGCGGTCCATTAGCTAGTTGGTGGGGTAATGGCCT
>F0OV55004JAFGD
AACCAACCCAAGAGTTTGATCCTGGCTCAGAACGAACGCTGGCGGCGTGCTTAACACATGCAAGTCGTACGAGGAAGTTTCCTTCGGGAGATGAGTAGAGTGGCGCACGGGTGAGTAACACATGGATAATCTGCCCAATGGACCGGGATAACACTTCGAAAGGGGTGCTAATACCGGATAAGCCCACAGGCTCTTCGGAGCTTGCGGGAAAAGGTGGGGACCTTCGGGCCTGCCGTCATTGGATGAGTCCGCGGCCCATTAGCTAGTTGGTAGGG
>F0OV55004IOFWO
AACCAACCCAAGAGTTTGATCCTGGCTCAGAACGAACGCTGGCGGCGTGCTTAACACATGCAAGTCGTACGAGAAAGTTTCCTTCGGGAGATGAGTAGAGTGGCGCACGGGTGAGTAACACGTGGATAATCTGCCCAATGGACCGGGATAACACTTCGAAAGGGGTGCTAATACCGGATAAGCCCACAGGCTCTTCGGAGCTTGCGGGAAAAGGTGGGGACCTTCGGGCCTGCCGTCATTGGATGAGTCCGCGGCCCATTAGCTAGTTGGTAGGGTAA
>F0OV55004IP7IL
AACCAACCCAAGAGTTTGATCCTGGCTCAGGATGAACGCTAGCGACAGGCCTAACACATGCAAGTCGAACGGGATTTATCCTTCGGGGTAATGAGAGTGGCGCACGGGTGAGTAACGCGTATGCAACCTACCTGTAACTGGGGAATAGCTCCCTGAAAGGGGAATTAACACCGCATAAGACCACACTTTCGCATGGAAGAGTGGTAAAATATTTATAGGTTACAGATGGGCATGCGTGACATTAGTTTGTTGGTGAGGTAACGGCTC
>F0OV55004IHDGV
AACCAACCCAAGAGTTTGATCCTGGCTCAGATTGAACGCTGGCGGCAGGCCTAACACATGCAAGTCGAGCGAACCTAGCTTGCTAGGTGAGCGGCGAACGGGTGAGTAACGCGTAGGAATCTGCCTGGTAGTGGGGGACAACGTCTCGAAAGGGACGCTAATACCGCATACGCCCTACGGGGAAAGCAGGGGATCTTCGGACCTTGCGCTATCAGATGAGCCTGCGTCGGATTAGCTAGTTGGTGGGGTAAAGGCTCACCAAGGCG
>F0OV55004ITBII
AACCAACCCAAGAGTTTGATCCTGGCTCAGATTGAACGCTGGCGGCAGGCCTAACACATGCAAGTCGAGCGGTAGCACAGAGAAGCTTGCTTCTTGGGTGACGAGCGGCGGACGGGTGAGTAACGCGTGGGAATCTGCCTGGTAGTGGGGGACAACAGTCGGAAACGACTGCTAATACCGCATACGCCCTTCGGGGAAAGTGGGGGATCTTCGGACCTCACGCTATCAGATGAGCCCGCGTCGGATTAGCTTGTTGGTGAGG
>F0OV55004IXQSG
AACCAACCCAAGAGTTTGATCCTGGCTCAGAACGAACGCTGGCGGCGTGCTTAACACATGCAAGTCGTACGAGAAAGTTTCCTTCGGGAGATGAGTAGAGTGGCGCACGGGTGAGTAACACGTGGATAATCTGCCCAATGGACCGGGATAACACTTCGAAAGGGGTGCTAATACCGGATAAGCCCACAGGCTCTTCGGAGCTTGCGGGAAAAGGTGGGGACCTTCGGGCCTGCCGTCATTGGATGAGTCCGCGGCCCATTAGCTAGTTGGTAGGGTAA
>F0OV55004I17YE
AACCAACCCAAGAGTTTGATCCTGGCTCAGGATGAACGCTAGCGACAGGCCTAACACATGCAAGTCGAACGGGATTCACCTTCGGGTGATGAGAGTGGCGCACGGGTGAGTAACGCGTATGCAACCTACCTACAACAGGGGGATAGCTCCCGGAAACGGGGATTAATACCGCATAAGACTACGGTTTCACATGGGACAGTAGTAAAAATTCAGATGGTTGTAGATGGGCATGCGTGACATTAGGTAGTTGGTGAGGTAATGGCT
>F0OV55004JSRIF
AACCAACCCAAGAGTTTGATCCTGGCTCAGGACGAACGCTGGCGGCGTGCTTAATACATGCAAGTCGAGCGTGAAAGTCCCTTCGGGGATGAGTAAAGCGGCGCACGGGTGAGGAACACGTAGATTATCTGCCCCTGAGACTGAGATAACCCTGGGAAACCGGGGCTAATACCGGATGAAGCATCATTATTGGTTTAATGATGTTAAAGTGGCGCAAGTCACACTTGGGGATGAGTCTGCGACCTATCAGCTAGTTGGCGG
>F0OV55004H9QDN
AACCAACCCAAGAGTTTGATCCTGGCTCAGAACGAACGCTGGCGGCGTGCTTAACACATGCAAGTCGAACGCGAAAGGGACTTCGGTCCTGAGTAAAGTGGCGCACGGGTGAGTAACACGTGGATAATCTACCCGATGGACCGGGATAACACTTCGAAAGGGGTGCTAATACCGGATAAGCCCACAGGCTCCCTGGAGCTTGCGGGAAAAGGTGGGGACCTTCGGGCCTGCCGTCATCGGATGAGTCCGCGGCCCATTAGCTAGTTGGTGGGGTAACGGCCCACCAAGG
>F0OV55004IWX9S
AACCAACCCAAGAGTTTGATCCTGGCTCAGGACGAACGCTGGCGGCGTGCCTAATACATGCAAGTCGAGCGGACCGATGGGAGCTTGCTCCTTTAGGTTAGCGGCGGACGGGTGAGTAACACGTGGGCAACCTGCCCTGCAGACTGGGATAACTTCGGGAAACCGGAGCTAATACCGGATAACACCGAAAACCGCATGGTTTTCGGTTGAAAGGCGGCTTTTAGCTGTCACTGCAGGATGGGCCCGCGGCGCATTAGCTAGTTGGTGAGGTAACGG
>F0OV55004IYUEH
AACCAACCCAAGAGTTTGATCCTGGCTCAGAACGAACGCTGGCGGCATGCCTAACACATGCAAGTCGAACGAAGCCTTCGGGCTTAGTGGCGCACGGGTGCGTAACGCGTGGGAATCTGCCCTTGGGTTCGGAATAACAGTTAGAAATGACTGCTAATACCGGATGATGTCTTCGGACCAAAGATTTATCGCCCAAGGATGAGCCCGCGTCGGATTAGCTAGTTGGTGAGGTAAAGGCTCACCAAGGCGACGATCCGTAGCTGGT
>F0OV55004IMGNN
AACCAACCCAAGAGTTTGATCCTGGCTCAGAACGAACGCTGGCGGCGTGCTTAACACATGCAAGTCGAACGCGAAAGGGACTTCGGTCCTGAGTAAAGTGGCGCACGGGTGAGTAACACGTGGATAATCTACCCGATGGACCGGGATAACACTTCGAAAGGGGTGCTAATACCGGATAAGCCCACAGGCTCCCTGGAGCTTGCGGGAAAAGGTGGGGACCTTCGGGCCTGCCGTCATCGGATGAGTCCACGGCCCATTAGCTAGTTGGTAGGGTAATGGCCT
>F0OV55004I9YCX
AACCAACCCAAGAGTTTGATCCTGGCTCAGGACGAACGCTGGCGGCGTGCTTAACACATGCAAGTCAAGGGGAACGGTCGACTTCGGTTGACTTAGTATACTGGCGAACGGGTGAGTAACGCGTAGGTAACCTGCCTATGAGTTTGGGATAACACTGCTAACGCGGTGCTAATACCGGATAACGCATCATTTTTGCATATTTATGATGTTAAAGCGGGCTTTTAGCTCGTGCTTATAGATGGACCTGCGTCCCATTAGTTAGTTGGCGGGGTAACCGG
>F0OV55004ILUKR
AACCAACCCAAGAGTTTGATCCTGGCTCAGGATGAACGCTAGCGACAGGCCTAACACATGCAAGTCGAACGGGATTCACCTTCGGGTGATGAGAGTGGCGCACGGGTGAGTAACGCGTATGCAACCTACCTACAACAGGGGGATAGCTCCCGGAAACGGGGATTAATACCGCATAAGACTACGGTTTCACATGGGACAGTAGTAAAAATTCAGATGGTTGTAGATGGGCATGCGTGACATTAGGTAGTTGGTGAGGTAATGGCT
>F0OV55004JFPG0
AACCAACCCAAGAGTTTGATCCTGGCTCAGGATGAACGCTGGCGGCGTGCCTAACACATGCAAGTCGAGCGAACCCTTCGGGGTGAGCGGCGGACGGGTGAGTAACGCGTGGGTAACCTGCCCTGTACACACGGATAACATACCGAAAGGTATGCTAATACGGGATAATATGTTTTGATCGCATGGTCGGAACATCAAAGCTCCGGCGGTACAGGATGGACCCGCGTCTGATTAGCTAGTTGGTGAGGTAATGGCTCACCAAGGCG
>F0OV55004H9OV0
AACCAACCCAAGAGTTTGATCCTGGCTCAGAACGAACGCTGGCGGCATGCCTAACACATGCAAGTCGAACGAGACCTTCGGGTCTAGTGGCGCACGGGTGCGTAACGCGTGGGAACCTGCCTTTAGGTTCGGAATAACTCCCCGAAGGGGGTGCTAATACCGAATAATGTCTTCGGACCAAAGATTTATCGCCTTTAGATGGGCCCGCGTTGGATTAGCTAGTTGGTGGGGTAAAGGCCTACCAAGGCGACGATCCATAGCTGGTCTGAGAGGATGAT
>F0OV55004IJHAJ
AACCAACCCAAGAGTTTGATCCTGGCTCAGAACGAACGCTGGCGGCGCGTTTTAAGCATGCAAGTCGAACGGTATACGGTCTTCGGACTGTAGAGAGTGGCGAACGGGTGAGTAACACGTAGATAATCTGCCTTGAAGTGGGGGATAGTCCATGGAAACATGGAGTAATACCGCATATGTCTTAGGATGAAAGTTCCAATTGGAACGCTTTGGGATGAGTCTGCGGCTCATTAGCTAGTTGGTGGGGTAAAGGCCTACCAAGGCAACGA
>F0OV55004I362Z
AACCAACCCAAGAGTTTGATCCTGGCTCAGAACGAACGCTGGCGGCGTGCTTAACACGTGCAAGTCGAACGCGAAAGAGTTCCTCGGAACTTGAGTAGAGTGGCGCACGGGTGAGTAACGCGTAAGTGATCTACCCCTGTATCTGGAATAACTATGGGAAACTGTAGCTAATACCGGATACGTTCATGTGATTGCGATCATGTGAAGAAAGATGGCCTCTGACATAAGCTATCGTACAGGGAGGAGCTTGCGT
>F0OV55004JNTPA
AACCAACCCAAGAGTTTGATCCTGGCTCAGGATAAACGCTGACGGCGTGCCTTACGCATGCAAGTCGAACGATTCTGATTTATCAGTTTAGTGGCAAACGGGTGAGTAACACGTAAGTAACCTGCCCTTAAGCAGGGGATAATCCGCCGAAAGGTGGACTAATACCGTATGTGATAACAGAGGTAATGCTTTGTTATTAAAGCCTTCGGGCACTTAAGGAGGGGCTTGCGGCCGATTAGCTAGTTGGTGGGGTAACGGTTCACCAAGGCGATGATCGGTAG
>F0OV55004J0P0M
AACCAACCCAAGAGTTTGATCCTGGCTCAGGACGAACGCTGGCGGCGTGGATTAGGCATGCAAGTCGAACGGTATCATACCTTCGGGTATGAGAGAGTGGCGAACGGGTGAGTAGCACGTAGGTGATCTACCCTCGAATCGGGGACAACCCAGGGAAACTTGGGCTAATACCGGATGCGCGTATCCTTAGGGATGCGTAAAAGATGGCAGTAATGCTGTCGTTTGGGGATGAGCCTGCGCCCTATTAGTTAGTTGGTGAGGTGACGG
>F0OV55004IM992
AACCAACCCAAGAGTTTGATCCTGGCTCAGAGTGAACGCTGGCGGCGTGCTTAACACATGCAAGTCGAACGAGAACGGGACATAGCTTGCTATGTTTGTCAGCTAAGTGGCGGACGGGTGAGTAATGTATAGCTAATGTACCCCTTGGAGGGGGATAACAGTTGGAAACGGCTGCTAATACCCCATACTCCTTCTATCTTAATGGTAGTTGGGAAATGTTTTTTCGCCAAGGGATCGGGCTATATGGTATCAGTTAGTTGGTGAGGT
>F0OV55004I2SVF
AACCAACCCAAGAGTTTGATCCTGGCTCAGAACGAACGCTGGCGGCGTGCTCAACACATGCAAGTCGAACGTGAAAGGGACTTCGGTCCTGGGTAAAGTGGCGCACGGGTGAGTAACACGTGGATAATCTACCCGATGGACCGGGATAACACTTCGAAAGGGGTGCTAATACCGGATAAGCCCACAGGCTCTTTGGAGTTTGCGGGAAAAGGTGGGGACCTTCGGGCCTACTGTCATCGGATGAGTCCGCGGCCCATTAGCTAGTTGGTAGGGTAATGGCCTACCAAGG
>F0OV55004JTMPD
AACCAACCCAAGAGTTTGATCCTGGCTCAGAGCGAACGTTAGCGGCGGGCCTAACACATGCAAGTCGAGCGAGAAAGGGGCTTCGGCCCTTAGTAAAGCGGCGGACGGGTGAGTAACACGTAGGTAATCTTCCCTTGAGCGGGGGACAACGAGCCGAAAGGCTCGCTAATACCGCATAAGTTCCCAGGGACCCCGGTCTCTGGGAGGAAAGCTAGGCCGCAAGGTCCGGCACTCGAGGAGGAGCCTGCGTCGCATCAGCTAGTTGGTGGGGTAACGGCCTACCAAGGCG
>F0OV55004IB2IE
AACCAACCCAAGAGTTTGATCCTGGCTCAGAACGAACGCTGGCGGCGTGCTTAACACATGCAAGTCGTACGAGAAAGTTTCCTTCGGGAGATGAGCAGAGTGGCGCACGGGTGAGTAACACGTGGATAATCTGCCCAATGGACCGGGATAACACTTCGAAAGGGGTGCTAATACCGGATAAGCCCACAGGCTCTTCGGAGCTTGCGGGAAAAGGTGGGGACCTTCGGGCCTGCCGTCATTGGATGAGTCCGCGGCCCATTAGCTAGTTGGTAGGG
>F0OV55004I2NLO
AACCAACCCAAGAGTTTGATCCTGGCTCAGGATGAACGCTAGCGACAGGCCTAACACATGCAAGTCGAACGGGATTTATCCTTCGGGGTAATGAGAGTGGCGCACGGGTGAGTAACGCGTATGCAACCTACCTGTAACTGGGGAATAGCTCCCTGAAAGGGGAATTAACACCGCATAAGACCACACTTTCGCATGGAAGAGTGGTAAAATATTTATAGGTTACAGATGGGCATGCGTGACATTAGTTTGTTGGTGAGGTAACGGCTC
>F0OV55004JZWDW
AACCAACCCAAGAGTTTGATCCTGGCTCAGGATGAACGCTAGCGACAGGCCTAACACATGCAAGTCGAACGGGATTTAGTAGCTTGCTACTAATGAGAGTGGCGCACGGGTGAGTAACGCGTATGCAACCTGCCTGTAACAGGGGAATAGCTCCCTGAAAGGGGAATTAACACCGCATAAGACCACACTGCCGCATGGTAGAGTGGTAAAATATTTATAGGTTACAGATGGGCATGCGTGACATTAGCTAGTTGG
>F0OV55004INTI4
AACCAACCCAAGAGTTTGATCCTGGCTCAGATTGAACGCTGGCGGCAGGCCTAACATATGCAAGTCGAGCGGTAACAGATCCAGCTTGCTGGATGCTGACGAGCGGCGGACGGGTGAGTAATGCATAGGAATCTGCCCGATAGTGGGGGATAACCTGGGGAAACCCAGGCTAATACCGCATACGTCCTACGGGAGAAAGGGGTTCCGGCTCCCGCTATGGGATGAGCCTATGTCGGATTAGCTGGTTGGTGAGGTAAAGG
>F0OV55004IY7GC
AACCAACCCAAGAGTTTGATCCTGGCTCAGAACGAACGCTGGCGGCGTGCTTAACACATGCAAGTCGTACGAGAAAGTTTCCTTCGGGAGATGAGTAGAGTGGCGCACGGGTGAGTAACACGTGGATAATCTGCCCAATGGACCGGGATAACACTTCGAAAGGGGTGCTAATACCGGATAAGCCCACAGGCTCTTCGGAGCTTGCGGGAAAAGGTGGGGACCTTCGGGCCTGCCGTCATTGGATGAGTCCGCGGCCCATTAGCTAGTTGGTAGGGTAA
>F0OV55004JB32X
AACCAACCCAAGAGTTTGATCCTGGCTCAGAACGAACGCTGGCGGCGTGCTTAACACATGCAAGTCGAACGCGAAAGGGACTTCGGTCCTGAGTAAAGTGGCGCACGGGTGAGTAACACGTGGATAATCTGCCTGATGATCTGGGATAACATTTCGAAAGGAGTGCTAATACCAGATAAGCCCACAGCATCTTCGGATGCAGCGGGAAAAGGGGGCCTCTTCATGAAAGCTTCTGTCATTAGATGAGTCCGCGG
>F0OV55004H7YT1
AACCAACCCAAGAGTTTGATCCTGGCTCAGAACGAACGTTAGCGGCGTGCTTAACACATGCAAGTCGAACGAGAAAGTTTCCTTCGGGAGATGAGTAGAGTGGCGCACGGGTGAGTAACACGTGGATAATCTGCCCAATGGACCGGGATAACACTTCGAAAGGGGTGCTAATACCGGATAAGCCCACAGGCTCTTCGGAGCTTGCGGGAAAAGGTGGGGACCTTCGGGCCTGCCGTCATTGGATGAGTCCGCGGCCCATTAGCTAGTTGGTAGGGTAATGG
>F0OV55004IL8LP
AACCAACCCAAGAGTTTGATCCTGGCTCAGGACGAACGCTGGCGGCGTGCCTAACACATGCAAGTCAACTGGAAGCAGCAATGTTTTCGGTGGCGAACGGGTGAGTAACGCGTAGACAATCTGCCATTTAGCCACGGATAACCTAGTGAAAACTGGACTAATACGTGATGAAATCATTATTCGGCATCGGATATTGATTAAAGGCTATAAGCTGTTAAATGAGGAGTCTGCGTAACATTAGCTAGTTGGTAAGGTAACGG
>F0OV55004IK1US
AACCAACCCAAGAGTTTGATCCTGGCTCAGGATAAACGCTGGCGGCGTGCCTAATGCATGCAAGTCGAACGGTATCAATCCTCGGATTGAGAGGAGTGGCAAACGGGTGAGTAACACGTAAGTAACCTACCCCTAAGTAGAGGATAGCTCTAAGAAATTAGGATTAATACTTTATGTGGTGGTGTGAATAATGTCGCATCACTAAAGCCGCAAGGCGCTTGGGGATGGGCTTGCGTCCGATTAGCTTGTTGGTGGGGTAAGAGCTT
>F0OV55004IR2MR
AACCAACCCAAGAGTTTGATCCTGGCTCAGAACGAACGCTGGCGGCGTGCTTAACACATGCAAGTCGTACGAGAAAGTTTCCTTCGGGAGATGAGTAGAGTGGCGCACGGGTGAGTAACACGTGGATAATCTGCCCAATGGACCGGGATAACACTTCGAAAGGGGTGCTAATACCGGATAAGCCCACAGGCTCTTCGGAGCTTGCGGGAAAAGGTGGGGACCTTCGGGCCTGCCGTCATTGGATGAGTCCGCGGCCCATTAGCTAGTTGGTAGGGTAA
>F0OV55004H5TM0
AACCAACCCAAGAGTTTGATCCTGGCTCAGGATGAACGCTAGCGGGAGGCCTAACACATGCAAGTCGAACGGGATTGAGAGCTTGCTCTCATGAGAGTGGCGCACGGGTGAGTAACGCGTATGCAACCTGCCCTTGACAGGGGGATAGCCCGGAGAAATCCGGATTAATACCCCATGGTATTTAAGTTCCGCATGGGATTTAAATTAAAGATTTATCGGTCAGGGATGGGCATGCGTGACATTAGCTAGTTGGCGGGGTAACGG
>F0OV55004IHCZZ
AACCAACCCAAGAGTTTGATCCTGGCTCAGGGTGAACGCTGGCGGCGTGCTTTACACATGCAAGTTGAACGAGAACTCGGAGGTTCTTACTTCGGTAAGAAAGGAAGAGGGACAGTAGCGAACGAGTGAGTAACACGTAGTAACCTGCCCACTGGAGGGGGAGAACCACTGGAAACGGTGGCTAATACCGCATAAGCCCGAAAGGGGAAAGCAATTTATTGTGCCGGTGGAGGGGACTGCGGGCCATCAGGAAGATGGTGAGGTAAAAGCTCACCAAACCGACGACGG
>F0OV55004I3ISW
AACCAACCCAAGAGTTTGATCCTGGCTCAGGACGAACGCTGGCGGCGTGCCTAACGCATGCAAGTCGAGCGAGGGGAGGTCGCAAGACCGAACCTAGCGGCGAACGGGTGAGTAACACGTGGGTAATCTGCCTTTGAGACGGGGATAGCCCCGGGAAACTGGGGATAATACCGGATGTGATCCAGCTGACGGAGGTTAGTTGGAGGAAAGGCGCAAGCCGCTCATAGATGAGCCCGCGGCCCATTAGCTAGTTGGTAGGGTAAAGGCCTACCAAGGCG
>F0OV55004JIY65
AACCAACCCAAGAGTTTGATCCTGGCTCAGAACGAACGCTGGCGGCGTGCTTAACACATGCAAGTCAAGGAGAAGGTTCCTTCGGGAATCATTAAACTGGCGCACGGGTGAGTAACGCGTGAGAAACCTGCCCTAGAGATTGGGACAACAACCCGAAAGGGTTGCTAATACTAAATAAGCCCACGATTCGCATGTTTTGTGGGAAAAGGCCGGGGTAACCTGGCGCTTTGGGATGGTCTCGCGTATCATTAGCTAGTTGGTGAGGTAACGGCTCACCAAGG
>F0OV55004H8EMN
AACCAACCCAAGAGTTTGATCCTGGCTCAGGATGAACGCTAGCGGTGCGCCTAACACATGCAAGTCGAGCGATATAGCGGCGAACGGGTGAGTAACACGTTGGAACCTGCCTCGAACTCAGGGATAGCCATCCGAAAGGATGATTAATACCGGATAGTCCCGAAAGGGTAAAGATTTTTCGGTTCGAGAGGGGCCTGCGGCCTATCAGCTAGTTGGTAAGGTAATGGCTTACCAAGGCTATGACGGGTAACTGGTGTGAGAGCATG
>F0OV55004H90K5
AACCAACCCAAGAGTTTGATCCTGGCTCAGGATGAACGCTAGCGGCAGGCTTAATACATGCAAGTCGAGGGGCAGCAGGTTTGTAGCAATACAAACGCTGGCGACCGGCAAACGGGTGCGGAACACGTACGCAACCTTCCTTTAACTGGAAGATAGCCCACCGAAAGGTGGATTAATACTCCATAATATAACTGAATGGCATCATTTGGATATTAAAGCTCCGGCGGTTAAAGATGGGTGTGCGTCTGATTAGGTAGTTGGCGGGGTAACGG
>F0OV55004JMNBS
AACCAACCCAAGAGTTTGATCCTGGCTCAGGATGAACGCTAGCGGGAGGCTTAACACATGCAAGTCGAACGGTAACAGTTCCTTCGGGAAGCTGACGAGTGGCGCACGGGTGCGTAACGCGTATGCAACCTGCCTTATACAGGAGGATAGCCCATGGAAACGTGGATTAATACTCCATAGTATATAATTATCGCATGGTAATTATATTAAAACTTCGGTGGTATAAGATGGGCATGCGTAGGATTAGCTAGTAGGTGAGGTAA
>F0OV55004IYRI0
AACCAACCCAAGAGTTTGATCCTGGCTCAGGATGAACGCTAGCGACAGGCCTAACACATGCAAGTCGAACGGGATTTATCCTTCGGGGTAATGAGAGTGGCGCACGGGTGAGTAACGCGTATGCAACCTACCTGTAACTGGGGAATAGCTCCCTGAAAGGGGAATTAACACCGCATAAGACCACACTTTCGCATGGAAGAGTGGTAAAAATATTTATAGGTTACAGATGGGCATGCGTGACATTAGTTTGTTGGTGAGGTAACGGCTC
>F0OV55004I0ODA
AACCAACCCAAGAGTTTGATCCTGGCTCAGGATGAACGCTAGCGGCAGGCTTAACACATGCAAGTCGAGGGGTAACAGGGTGCTTGCACCGCTGACGACCGGCGCACGGGTGCGTAACGCGTATACAATCTACCTTTTACAGGGGCATAGCCCGGTGAAAACCGGATTAATATCCCATGGTATCATTAGATGGCATCATTTAGTGATTAAAGCTTCGGCGGTAAAAGATGAGTATGCGTTCTATTAGCTAGATGGTAAGGTAACGG
>F0OV55004JM6AD
AACCAACCCAAGAGTTTGATCCTGGCTCAGGACGAACGCTGGCGGCGTGCTTAACACATGCAAGTCAAGGAGAAAGGTCTGCTTCGGTGGACCGAGTACACTGGCGGATGGGTGAGTAACACGTAGGCAACCTACCTCTGGATTGGGGATAACACTGCTAACGCGGTGCTAATACCGAATAAAGCGATTGGATCGCATGGTTTGATCGTTAAAGTTGGCATTTGCTAACGACTGGAGATGGGCCTGCGTCCCATTAGTTAGTTGG
>F0OV55004I08EK
AACCAACCCAAGAGTTTGATCCTGGCTCAGGACGAACGCTGGCGGCGTGCCTAACACATGCAAGTCTACTCAGCAATGGGTGGCGAACGGGTGAGTAACGCGTAGACAATCTGCCCTTTAATCACGGATAACCTAGTGAAAACTGGACTAAAACGGGATGTGGTCGCGATATGGCATTATATGCGATCAAAGACGTAGTCGTTAAAGGAGGAGTCTGCGTAACATTAGCTAGTTGGTAAGGTAACGGCTTACCAAGGCGACGATGTTTAG
>F0OV55004H5MQZ
AACCAACCCAAGAGTTTGATCCTGGCTCAGGATGAACGCTGGCGGCGTGCCTAACACATGCAAGTCGAGCGCGATTAGTTGGAACGGCGACTTCGGTCAAAGAGAAGACTATGAAAGCGGCGGACGGGTGAGTAACGCGTGAGCAACCTGCCCTGTACAGGGGGATAGCCACTGGAAACGGTGATTAATACCCCATAACCCCATTGGATCGCATGGTCTGATGGGCAAAGCCTTGGCGGTACAGGATGGG
>F0OV55004IVJQJ
AACCAACCCAAGAGTTTGATCCTGGCTCAGAATGAACGCTGGCGGCGTGCCTAACACATGCAAGTCGCACGAGAACGCTTCAGCTTGCTGAAGCTAGTAAAGTGGCGCACGGGTGAGTATCGCGTGGGTAATCTATCCTTGAATCGGGGATAACGTTGCGAAAGCGACGCTAATACCGGATAACATCCCTTGGACCCTAGTCTTGGGGATCAAAGGTGGCCTCTCCATGGAAGCTACTGTTTGAGGGGGAGCCCGCGTCCCA
>F0OV55004IWRTJ
AACCAACCCAAGAGTTTGATCCTGGCTCAGGATGAACGCTAGCGGCAGGCTTAACACATGCAAGTCGAGGGGCAGCACGGGTAGCAATACCCGGTGGCGACCGGCGCACGGGTGCGTAACGCGTATGCAACCTACCTTTAACCGGGGGATAGCCCGAAGAAATTCGGATTAATACCCCATAACATCGCCGAACCGCATGGTTTGGCGCTTAAAGCTCCGGCGGTTACAGATGGGCATGCGTGACATTAGTTTGTTGGTGAGGTAACGGCTCACCAAG
>F0OV55004I0U07
AACCAACCCAAGAGTTTGATCCTGGCTCAGAATCAACGCTGGCGGCGTGCCTAACACATGCAAGTCGTGCGCGAAAGGGGCTTCGGCTCTGAGTAGAGCGGCAAACGGGTGAGTAACGCGTGGGTGACCTACCTTCGAGTGGGGGATAACGTCCCGAAAGGGACGCTAATACCGCATGACATCCTGTCCTTGGACGGATGGAGATCAAAGCCGGGGATCGCAAGACCTGGCGCTTGAAGAGGGGCCCGCGTTCGATTAGCTAGTTGGTG
>F0OV55004H9JXO
AACCAACCCAAGAGTTTGATCCTGGCTCAGGATGAACGCTGGCGGCGTGCCTAACACATGCAAGTCGAGCGAGATCTTTCGGAACAAAACTTCGGTCTAGTGAAGGAAGTGAAAGCGGCGGACGGGTGAGTAACGCGTAGGCAACCTGCCCCATACAGAGGGATAGCCTCGGGAAACCGGGACTAAAACCTCATAACGCGAATTTATCACATGGTTGATTCGCCAAAGATTTATCGGTATGGGATGGGCCTGCGTCTGATTAGCTAGTTGG
>F0OV55004H7I5T
AACCAACCCAAGAGTTTGATCCTGGCTCAGAACGAACGCTGGCGGCGCGTTTTAAGCATGCAAGTCGAGGGAGAATCCGGTGCTTGCACTGGAGGGAACCGGCGAACGGGTGAGTAACACGTAGATAATCTGCCTTTAGGTTGGGGATAGCTCATGGAAACATGGGGTAATACCGAATGTGGTTCGATGTTCAAAAGGACATTGAAAGAAAGGAGCTTAGGCTTCGCCTGAAGATGAGTCTGCGTCTGATTAGGTAGTAGGTAGGGTAACGG
>F0OV55004IHXJB
AACCAACCCAAGAGTTTGATCCTGGCTCAGAACGAACGCTGGCGGCGTGCCTAACACATGCAAGTCGAACGAGAAAGCACCTTCGGGTGTGAGTACAGTGGCGCACGGGTGAGTAACACGTGAGTAATCTGCCCTAGGGTCCGGGACAACATCTCGAAAGGGGTGCTAATACCGGATAAGCCCACAGGCTCTTCGGAGCTTGCGGGAAAAGGTGGGGACCTTCGGGCCTGCCGTCATTGGATGAGTCCGCGGCCCATTAGCTAGTTGGTAGGGTAA
>F0OV55004H5JRK
AACCAACCCAAGAGTTTGATCCTGGCTCAGGACGAACGCTGGCGGCGTGGATTAGGCATGCAAGTCGAACGGTAGTACCCCTTCGGGGGTATGAGAGTGGCGAACGGGTGAGTAACGCGTAGGTGATCTACCTTCAGATGGGGGACAACCCAGGGAAACTTGGGCTAATACCGCATGTGGCTGTAAAGCTAAAGCCGGCCTCTATTTATAAGCTGGTGTCTGGAGATGAGCCTGCGTCTGATTAGCTAGTTGGTGGGGTAACGGCCTACCGAGGCG
>F0OV55004ITCKX
AACCAACCCAAGAGTTTGATCCTGGCTCAGGATAAACGCTGGCGGTGTGCATTATGCATGCAAGTCGAACGAACTATTTTCGGATAGTTAGTGGCAAACGGGTGAGTAACACGTAAGTAACCTGCCCTTAAGTGGGGAATAACTCTGAGAAATCGGAGCTAATACCGCATGTGATGAGGGGGTAACGCCCCATCATTAAAGGCTTCGGCCGCTTGAGGAGGGGCTTGCGCAAGATTAGCTAGTTGGTGAGGTAACAGCCTACCAAGGCTACG
>F0OV55004H5Z60
AACCAACCCAAGAGTTTGATCCTGGCTCAGGATGAACGCTAGCGGCAGGCCTAACACATGCAAGTCGAGGGGTAACGATGGCTTCGGCCAGGCGACGACCGGCGCACGGGTGAGTATCGCGTTTGTAACCTACCTCTAACTGGAGAATAGCCCGAAGAAATTCGGATTAATACTCCATAAAGCTATGATTCGGCATCTTTTTATAGTTAAAGCTCCGGCGGTTAGAGATGGGCATGCGTGACATTAGTTAGTTGGTGAGGTAATGG
>F0OV55004JLOEJ
AACCAACCCAAGAGTTTGATCCTGGCTCAGAACGAACGGTGGCGGTGTGCCTATTACATGTAAGTCGAGCGGTATCCGGACTTGTCCGGAGAGAGCGGCGGAAGGGTGAGTAAAGTATAGACAACCTGCCCTTGAGAGGGGGATAACAATCTGAAAAGATTGCTAATACCGCGTACGATAGATGCGATGCCTGTCGCATTTATGAAAGTGGGGGACCTTAGGGCCCCATGCTCAAGGAGGGGTTTATATCCTATTAGCTAGTTGGTAGGGTAAAGG
>F0OV55004I5X3U
AACCAACCCAAGAGTTTGATCCTGGCTCAGAATGAACGCTGGCGGCGTGCTTAACACATGCAAGTTGTACGAGAAATCTTCTGCTTGCAGGAGAGAGTAAAGTGGCGCACGGGTGAGTAACGCGTGGGTAATCTACCTTCGAATCGGGGATAACTCGCCGAAAGGCGTGGTAATACCGGATGAAGTCTTTTTATTTGCGGATAAAGAGATGAAAGGTGGCCTCTACGAGTAAGCTACTGTTTGGAGATGAGCCTGCGTACCATTAG
>F0OV55004JPQ3E
AACCAACCCAAGAGTTTGATCCTGGCTCAGAGTGAACGCTGGCGGCATGCTTAACACATGCAAGTCGAACGGGATCCGTTCTTCGGAACGGTGAGAGTGGCGGACGGGTGAGTAACGCGTGGGAACCTGCCCAGTGGTGGGGGATAACTGCGGGAAACTGCAGCTAATACCGCATGAGCCCGAGAGGGGAAAGATTTATCGCCATTGGAGGGGCCCGCGTTCGATTAGGTAGTTGGTGAGGTAATGGCTCACCAAGCCGACGATCGATAG
>F0OV55004ITBTX
AACCAACCCAAGAGTTTGATCCTGGCTCAGGATGAACGCTAGCGGGAGGCTTAGCACATGCAAGTCGAGGGGCAGCACGAGGTAGCAATACTTTGGTGGCGACCGGCAGACGGGTGAGTAACGCGTATGTAACCTGCCCTGTACAGGGGGATAACCCGGAGAAATTCGGACTAATATCCCATGGTAATATTGGAAGGCATCTTCTGATATTTAAAGTTCCGGCGGTACAGGAGGGGCATGCGTAACATTAGCTGGTTGGTAAGGTAACGGCTT
>F0OV55004JJPDI
AACCAACCCAAGAGTTTGATCCTGGCTCAGGATGAACGCTAGCGGCAGGCCTAATACATGCAAGTCGAGGGGTAAGGCTCTTTCGGGAGTACACGACCGGCGCACGGGTGCGTAACGCGTATGCAACCTACCTTTAACAGGAAGATAGCCCCGAGAAATCGGGATTAATATTCCATAATATATACGAATCGCATGGTTTGTATATTAAAGCTCCGGCGGTTAAAGATGGGCATGCGTGACATTAGCTAGTTGGTGAGGTAACGGCTC
>F0OV55004I8UI4
AACCAACCCAAGAGTTTGATCCTGGCTCAGGACGAACGCTGGCGGCGTGCCTAACACATGCAAGTCGTACGGGACTTAGGGGCAACTCTGAGTTCAGTGGCAGACGGGTGCGTAACACGTGAGGAACCTGTCCACGGGTGGGGGATAGCCGGCCTAACGGCCGGGTAATACCGCATACGTTCGTTCGGGGGCATCCCTGGGCGAGGAAAGCAGCCGCAAGGTTGCGCCGGTGGAGGGTCTCGCGTCCTATCAGCTAGTTGGCGGGGTAACGGCCCACCAAGGCGACG
>F0OV55004ILWLL
AACCAACCCAAGAGTTTGATCCTGGCTCAGGATGAACGCTGGCGGCATGCCTAATACATGCAAGTCGAACGAATTGACCTTCGGGTCAGTTAGTGGCGAACGGGTGAGTAACACGTAGATAACCAACCCTAAAGACGAGGATAACCCGGGGAAACCTGGACTAATACTGGATAGGAGCTATTTTCAAAAGAGGATAGTTTTAAAGATGCCTTAAAGCATCGCTATAGGCTGGGACTGCGTCGCATTAGCTAGTTGGTGGAGTAACCGGCCCCACCAAAGG
>F0OV55004JIY8P
AACCAACCCAAGAGTTTGATCCTGGCTCAGGATGAACGCTGGCGGCGTGCCTAATACATGCAAGTCGAACGCACTAGTTTACTAGTGAGTGGCGAACGGGTGAGTAACACGTAGGTAACCTGCCCTTAAGACGAGGATAACCGTTGGAAACGATGGCTAAGACTGGATAGGAACATTGAAGGCATCTTTGATGTTTTAAAAGACCTAGCAATAGGTATGCTTAAGGAGGGGCCTGCGGCGCATTAGTTAGTTGGTGAGGTGAAGGCTTACCAAG
>F0OV55004JBY4P
AACCAACCCAAGAGTTTGATCCTGGCTCAGAACGAACGCTGGCGGCGTGCTTAACACATGCAAGTCGAACGTGAAAGGGACTTCGGTCCTGAGTAAAGTGGCGCACGGGTGAGTAACACGTGGATAATCTACCCGATGGACCGGGATAACACTTCGAAAGGGGTGCTAATACCGGATAAGCCCACAGGCTCTTCGGAGCTTGCGGGAAAAGGTGGGGACCTTCGGGCCTGCCGTCATTGGATGAGTCCGCGGCCCATTAGCTAGTTGGTAGGGTAATGGCCT
>F0OV55004IYIIB
AACCAACCCAAGAGTTTGATCCTGGCTCAGAACGAACGCTGGCGGCGTGCTTAACACATGCAAGTCGAACGCGAAAGGGACTTCGGTCCTGAGTAAAGTGGCGCACGGGTGAGTAACACGTGGATAATCTACCCGATGGGCCGGGATAACACTTCGAAAGGGGTGCTAATACCGGATAAGCCCACAGGCTCCCTGGAGCTTGCGGGAAAAGGTGGGGACCTTCGGGCCTGCCGTCATCGGATGAGTCCGCGGCCCATTAGCTAGTTGGTGGGGTAACGGCCCACCAAGG
>F0OV55004JMJ8F
AACCAACCCAAGAGTTTGATCCTGGCTCAGAACGAACGCTGGCGGCGTGCTTAACACATGCAAGTCGAACGTGAAAGGGACTTCGGTCCTGAGTAAAGTGGCGCACGGGTGAGTAACACGTGGATAATCTACCCGATGGACCGGGATAACACTTCGAAAGGGGTGCTAATACCGGATAAGCCCACAGGCTCTTTGGAGTTTGCGGGAAAAGGTGGGGACCTTCGGGCCTACTGTCATTGGATGAGTCCGCGGCCCATTAGCTAGTTGGTAGGGTAATGGCCTACCAAGG
>F0OV55004I6BQ3
AACCAACCCAAGAGTTTGATCCTGGCTCAGGACGAACGCTGGCGGCGTGCTTAACACATGCAAGTCGAACGGAAAGGCCCTGCTTTTGTGGGGTGCTCGAGTGGCGAACGGGTGAGTAACACGTGAGTAACCTGCCCTTGACTTTGGGATAACTTCAGGAAACTGGGGCTAATACCGGATAGGAGCTCCTGCTGCATGGTGGGGGTTGGAAAGTTTCGGCGGTTGGGGATGGACTCGCGGCTTATCAGCTTGTTGGTGGGGTAGTGGCTTACCAAGGCTTTG
>F0OV55004IYW4V
AACCAACCCAAGAGTTTGATCCTGGCTCAGGATGAACGCTGGCGGCGTGTCTAATACATGCAAGTCGAACGTGAGCCTTATTTCGGTAAGGTGAAAGTGGCAGACGGGTGAGTAACACATGGTTGACCTGCCCTCCAGAGGGGGACAACTGCTGGAAACGGCAGCTAATACCCCGTACGTTCCCCGGGGTTAGAGGCCTGGGGAAGAAAGCGTTAGTGCTGGGGGAGGGGACTGTGGCCCATCAGCTAGTTGGCAGGGTAACGGCCTACCAAGGCGAGGACGGGTAGGGGG
>F0OV55004H45YF
AACCAACCCAAGAGTTTGATCCTGGCTCAGAACGAACGCTGGCGGCGTGCTTAACACATGCAAGTCGCACGAGAAAGTTTCCTTCGGGAGATGAGTAGAGTGGCGCACGGGTGAGTAACACGTGGATAATCTGCCCAATGGACCGGGATAACACTTCGAAAGGGGTGCTAATACCGGATAAGCCCACAGGCTCTTCGGAGCTTGCGGGAAAAGGTGGGGACCTTCGGGCCTGCCGTCATTGGATGAGTCCGCGGCCCATTAGCTAGTTGGTAGGG
>F0OV55004IK9S0
AACCAACCCAAGAGTTTGATCCTGGCTCAGGACGAACGCTGGCGGCGTGCCTAACACATGCAAGTCTACTCAGCAATGGGTGGCGAACGGGTGAGTAACGCGTAGATAATCTGCCCTTTAATCACGGATAACCTAGTGAAAACTGGACTAATACGGGATATTATCACTGATTGGCATCAATGGTGATGAAAGACTACGGGTCGTTAAAGGATGAGTCTGCGTATCATTAGCTAGTTGGCGGGGTAACGGCCCACCAAGGCAACG
>F0OV55004IYQ67
AACCAACCCAAGAGTTTGATCCTGGCTCAGAATGAACGCTGGCGGCGTGCTTAACACATGCAAGTCGAACGATGAAGTCTTTGCTTGCAAAGACGGATTAGTGGCGCACGGGTGAGTAATGTATAGCTAACCTGCCCTTTAGTGGGGGACAACAGTTGGAAACGACTGCTAATACCCCATACTCCTTTTTACTCTAAGGTAAATTGGGAAAGATTTATTGCTAAAGGATGGGGCTGTATCGTATCAGCTAGTTGGTGAGGTAATGGCT
>F0OV55004H9QOE
AACCAACCCAAGAGTTTGATCCTGGCTCAGGACGAACGCTGGCGGCGTGGATAAGGCATGCAAGTCGAACGGGAACTTAACATCTAATTCGTTAGAAGTTTTGTTCTAGTGGCGAACGGGTGAGTAACGCGTGAACAACATACCTCTCAGAGGGGAATAACACAGGGAAACTTGTGCTAATACCGCATATGTGCTTATGATGATTTCATATTCATGAAAGGTGGGACCTTCGGGCCTGCCGCTGAGAGATTGGTTCGCGTCCC
>F0OV55004H93BN
AACCAACCCAAGAGTTTGATCCTGGCTCAGGATGAACGCTGGCGGCATGCCTAATACATGCAAGTCGAACGAACTAGTTTACTAGTTAGTGGCGAACGGGTGAGTAACACGTAGATAACCAACCCTTAAGACGAGGATAACCCGGGGAAACCTGGACTAATACTGGATAGGAGCTATTTTCAAAAGAGGATAGTTTTAAAGGTGCCCTAAAGCACCGCTAAAGGCTGGGACTGTGTCGCATTAGCTAGTTGGTGGGGTAACGGCCTACCAAGGCAACGATGCGTAG
>F0OV55004I0FB7
AACCAACCCAAGAGTTTGATCCTGGCTCAGGATGAACGCTAGCGGCAGGCTTAATACATGCAAGACGAACGGCAAGATTTTTAGCAATAAGAATCCCAGAGTGTCGTAAGGGTGCGTAACACGTATGCAATCTGCCCTCAACAGGAGGATAGCTCCCCGAAAGGGGAATTAACACTCCATAAGATTGTGGTGTGGCATCACACAGCAATTAAAACTACGGTGGTTGAGGATGAGCATGCGCATGATTAG
>F0OV55004JEOU9
AACCAACCCAAGAGTTTGATCCTGGCTCAGAACTAACGCTAGCGGCGTGCCTAACACATGCAAGTCTTACGAGAAAGTCCCGTTCGCGGGATGAGTAAAGTGGCGCACGGGTGAGTAACGCGTGGATAATCTGCCCTTTAGTCTGGGATAACTTGTCGAAAGATGGGCTAATACCAGACAATGCTTATCTGTTTAGACGGATAAGCCGAAGGTGGCCTCTATTTATAAGCTACTGCTAAAGGATGAGTTCGCGTACCATTAG
>F0OV55004IA2L5
AACCAACCCAAGAGTTTGATCCTGGCTCAGGATTAACGCTGGCGGCGTGCTTAACACATGCAAGTCGAACGAGAAGCTTTCACATGATTTCTTCGGATTGAGTTATGGGAGCGGAAAGTGGCGAACGGGTGAGTAACGCGTGGGTAACCAACCTTAGACTGGGGGACAACACAGGGAAACTTGTGCTAATACCGCATATATGCAGACATGGCATCATGATTGCAGGAAAGGCTTCGGCCGGTTTAAGACGGACCCGCGTCCGATTAG
>F0OV55004H6HMN
AACCAACCCAAGAGTTTGATCCTGGCTCAGGATAAACGCTGGCGGTGTGCTTTATGCATGCAAGTCGAACGAACTATTTCGGTAGTTAGTGGCAGACGGGTGAGTAACACGTAAGCAACCTATCCCCAAGTGGGGAATAACTCTGAGAAATCGGAGCTAATACCGCATGTGAATCATCTTCGCGAGTGGATGATTTAAAGCCTTCGGGCGCTTAAGGAGGGGCTTGCGTACGATTAGCTTGTTGGTGGGGTAACGGCCTACCAAGGCGACGA
>F0OV55004JS9HV
AACCAACCCAAGAGTTTGATCCTGGCTCAGGATGAACGCTAGCGGCAGGCCTAACACATGCAAGTCGAGGGGCAGCATGAGTAGCAATACTTGATGGCGACCGGCGCACGGGTGAGTATCGCGTTTGTAACCTACCTCTAACTGGAGCATAGCCCGAAGAAATTCGGATTAATACTCCATAAGACTATAGTCTGGCATCATTTTATAGTTAAAGCTCCGGCGGTTAGAGATGGGCATGCGTAACATTAG
>F0OV55004I03CN
AACCAACCCAAGAGTTTGATCCTGGCTCAGGACGAACGCTGGCGGCGTGCTTAACACATGCAAGTCGAACGGGGCATACGGATAGCTTGCTAGAAGTATGTTTAGTGGCGGACGGGTGAGTAACGCGTGAATACCTGTCCATCGGAGGGGGACAACGGCTGGAAACGGCCGCTAATACCGCGTAAGCCGAGAGGTGAAAGGTGCTCTTCGGAGTGCCGCCGATGGGGGGGTTCGCGTCCTATCAGCTAGTTGGTGGGGTAAGGGCCTACCAAGGCGAAGACGGG
>F0OV55004JD27I
AACCAACCCAAGAGTTTGATCCTGGCTCAGAATGAACGCTGGCGGCGTGCCTAACACATGCAAGTCGAACGAGGAATTTCCCGCTTGCGGGAGAGAGTAAAGTGGCGCACGGGTGAGTAACGCGTGGGTAACCTGCCCTTGAATCGGGGATAACCTTGCGAAAGCGTTGTTAATACCGGATATTGTCACAAGGACTATGGTTTTTGTGATGAAAGGTGACCTCTTCATGAAAGTTGCCGTTTAAGGATGGGCCCGCGTACCATTAGCTTGTTGGTAGGGT
>F0OV55004IYL94
AACCAACCCAAGAGTTTGATCCTGGCTCAGGACGAACGCTGGCGGCGTGGATTAGGCATGCAAGTCGAACGGTAGTACCCCTTCGGGGGTATGAGAGTGGCGAACGGGTGAGTAACGCGTAGGTGATCTACCTTCAGATGGGGGACAACCCAGGGAAACTTGGGCTAATACCGCATGTGGCTGTAAAGCTAAAGCCGGCCTCTATTTATAAGCTGGTGTCTGGAGATGAGCCTGCGTCTGATTAGCTAGTTGGTGGGGTAACGGCCTACCGAGGCG
>F0OV55004JVRY5
AACCAACCCAAGAGTTTGATCCTGGCTCAGAACGAACGCTGGCGGCGTGCTTAACACATGCAAGTCGAACGCGAAAGGGACTTCGGTCCTGAGTAAAGTGGCGCACGGGTGAGTAACGCGTGGATAATCTACCCAATGATCCGGGATAACACTTCGAAAGGGGTGCTAATACCGGATAAGACCACGGGATCTACGGGTTCTGCGGTAAAAGGTGGGGACCTTCGGGCCTACCGTCATCGGATGAGTCCGCGTACCATTAGCTAGTTGGTGGGGTAATGGCCTACCAAGG
>F0OV55004IIAMZ
AACCAACCCAAGAGTTTGATCCTGGCTCAGAACGAACGCTGGCGGCGTGCTTAACACATGCAAGTCGAACGCGAAAGGGACTTCGGTCCTGAGTAAAGTGGCGCACGGGTGAGTAACGCGTGGATAATCTACCCAATGATCTGGGATAACATTTCGAAAGGGGTGCTAATACCGGATAAGACCACGGAGTCTCTGGACTCTGCGGTAAAAGGTGGGGACCTTCGGGCCTACCGTCATCGGATGAGTCCGCGTACCATTAGCTAGTTGGCAGGGTAATGG
>F0OV55004IASYV
AACCAACCCAAGAGTTTGATCCTGGCTCAGAATGAACGCTGGCGGCGTGCTTAACACATGCAAGTCGAACGAGAAACCCCGGCTTGCCGGGGAAGTAAAGTGGCGCACGGGTGAGTAACGCGTGGGTAATCTACCCTCGAATTGGGGATAACACATCGAAAGGTGTGCTAATACCGAATAAGACCACGGTGGTTTCGGCCACTGGGGTCAAAGATGGCCTCTGCTTGCAAGCTGTCGTTTGAGGATGAGCCCGCGTCCCATTAGCTAGTTGGTGGGG
>F0OV55004IRKRO
AACCAACCCAAGAGTTTGATCCTGGCTCAGGACTAACGCTGGCGGCGTGCCTAACACATGCAAGTCGAACGAGTTGTTCAACAGTAGCAATACCATTGAACGGCAAGTGGCGAACGGGTGAGTAACACGTAGATAATCTGCCTTTCAGACGGGGACAACCCAGGGAAACTTGGGCTAATACCCGATAAGACCACGTCCAGGGATGGATGCGGCCAAAGGTGGGGGTAACCTCATGCTGGAAGATGAGTCTGCGTCCTATCAGGTAGTTGGG
>F0OV55004H67MI
AACCAACCCAAGAGTTTGATCCTGGCTCAGGACGAACGCTGGCGGCGTGGATTAGGCATGCAAGTCGAACGGTAGTATTTCTTTCGGGAGATATGAGAGTGGCGAACGGGTGAGTAACGCGTAGGTGATCTACCTTCAAGTGGGGGACAACCCAGGGAAACTTGGGCTAATACCGCATGTGGCAGCAATGCTAAAGCCGGCCTCTGTATATGCTGGTGCTTGGAGATGAGCTTGCGTCTGATTAGCTAGTTGGT
>F0OV55004JCBL9
AACCAACCCAAGAGTTTGATCCTGGCTCAGAACGAACGCTGGCGGCGTGGATAAGGCATGCAAGTCGAGCGCGAAAGTATCCTTCGGGAGATGAGTAGAGCGGCTAACGGGTGAGTAACACGTGAGAAACCTGTCTTGTGGTGGGGGACAACTCCGGGAAACCGGGGCTAATACCGCATGAAGTTATCTGATCGCATGGTTGGATAACCAAAGGGGGGGACCTTCGGGCCTCCCGCCAGGAGAGGGTCTCGCGCCTGATTAGTTAGTTGGTGAGGTAACGG
>F0OV55004IK6HI
AACCAACCCAAGAGTTTGATCCTGGCTCAGGACGAACGCTGGCGGCGTGCTTAACACATGCAAGTCGAACGGGGCATACGGATAGCTTGCTAGAAGTATGTTTAGTGGCGGACGGGTGAGTAACGCGTGAATACCTGTCCATCGGAGGGGGACAACGGCTGGAAACGGCCGCTAATACCGCGTAAGCCGAGAGGTGAAAGGTGCTCTTCGGAGTGCCGCCGATGGGGGGGTTCGCGTCCTATCAGCTAGTTGGTGGGGTAAGGGCCTACCAAGGCGAAGACGGG
>F0OV55004IIFDP
AACCAACCCAAGAGTTTGATCCTGGCTCAGAACGAACGCTGGCGGCGTGCTTAACACATGCAAGTCGAACGAGAAAGGGACTTCGGTCCTGAGTAGAGTGGCGCACGGGTGAGTAACACGTGGATAATCTACCCAATGATTCGGAATAACACTTCGAAAGGGGTGCTAATACCGGATAAGCCCACAGGCTCTTCGGAGCTTGCGGGAAAAGGTGGGGACCTTCGGGCCTGCCGTCATTGGATGAGTCCGCGGCCCATTAGCTAGTTGGTAGGGTAATGG
>F0OV55004I0MRO
AACCAACCCAAGAGTTTGATCCTGGCTCAGGATGAACGCTAGCGGCAGGCCTAACACATGCAAGTCGAACGGTAAGGCTCCTTCGGGAGTACACGAGTGGCGCACGGGTGAGTAACGCGTATGCAACCTACCCTTAACTGGGGGATAGCCCGGAGAAATTCGGATTAATACCCCATAATATCCCGACGACACCTGTTGATGGGATTAAAATTCCGGTGGTTAAGGATGGGCATGCGTGACATTAGCTAGTTGGTAAGGTAACGGCTTACCAAGGCTACG
>F0OV55004IT621
AACCAACCCAAGAGTTTGATCCTGGCTCAGGATAAACGCTGGCGGCGTGCCTTACGCATGCAAGTCGAACGATTCTGATTTATCAGTTTAGTGGCAAACGGGTGAGTAACACGTAAGTAACCTGCCCTTAAGCAGGGGATAATCCGCCGAAAGGTGGACTAATACCGTATGTGATAACAGAGGTAATGCTTTGTTATTAAAACCTTCGGGCACTTAAGGAGGGGCTTGCGGCCGATTAGCTAGTTGGTGGGGTAACGGTTCACCAAGGCGATGATCGGTAG
>F0OV55004IIUM4
AACCAACCCAAGAGTTTGATCCTGGCTCAGGATGAACGCTAGCGGGAGGCTTAACACATGCAAGTCGAGGGGCAGCACGAGGTAGCAATACTTTGGTGGCGACCGGCAGACGGGTGAGTAACGCGTATGTAACCTGCCCTGTACAGGGGGATAACCCGGAGAAATTCGGACTAATATCCCATGGTAATATTGGAAGGCATCTTCTGATATTTAAAGTTCCGGCGGTACAGGAGGGGCATGCGTAACATTAGCTGGTTGGTAAGGTAACGGCTTACCAAGG
>F0OV55004JTO4M
AACCAACCCAAGAGTTTGATCCTGGCTCAGGACGAACGCTGGCGGCGTGCTTAACACATGCAAGTCGAGCGGGGATATACCGGGATTTATCTTAGTATATTCTAGCGGCGGACGGGTGAGTAACGCGTAGGCAACCTACCCAATACAGGGGGATAACATCGGGAAACCGGTGCTAATACCGTATAAGATTGTAGTGTGGCATCATACAGCAATCAAAGGAGAAATCCGGTAATGGATGGGCCTGCGTCCGATTAGCTAGTTGGTGAGA
>F0OV55004JTV86
AACCAACCCAAGAGTTTGATCCTGGCTCAGGATGAACGCTGGCGGCGTGCCTAATACATGCAAGTCGAACGCACCGGTTTACCGGTGAGTGGCGAACGGGTGAGTAACACGTAGGTAACCTGCCCTCAAGACGAGGATAACCGTTGGAAACGATGGCTAAGACTGGATAGGAACCGAGGAGGCATCTCTTTGGTTTTAAAGGACCCGCAAGGGTACGCTTGAGGAGGGGCCTGCGGCGCATTAGTTAGTTGGCGGGGTGAAGGCCCCACCCAAGACTTTTGATGCGTA
>F0OV55004JJ8IL
AACCAACCCAAGAGTTTGATCCTGGCTCAGAACGAACGCTGGCGGCGTGCCTAAGACATGCAAGTCGTACGGAAAGGCCCCCTTCGGGGGGCACTCGAGTGGCGCACGGGTGAGTAACGCGTGGGTAATCTGCCTTAGGGTCTAGGACAACCCCGGGAAACTGGGGCTAATACTGGATAAGACCACGAGCTCTTCGGAGCTTGCGGAAAAAGATGGCCTCTCCTTGGAAGCTATCGCCCTTCGATGAGCCCGCGTCCCATTAGCTAGTTGGTGAGGTGACGG
>F0OV55004JIDNG
AACCAACCCAAGAGTTTGATCCTGGCTCAGAACGAACGCTGGCGGCGTGTCTTAGGCATGCAAGTCGAGCGGCAAGGAAGTGCTTGCACTTCCCTAGAGCGGCGGACTGGTGAGTAACGCGTGGGTGATCTGCCCTCTGGTTGGGGATAGCCATTAGAAATAGTGGGTAATACCGAATACGTTGCCATGACCACGGTCATGGCAGGAAAGGCGCTACGGCGCCGCCGGAGGATGAGCCCGCGTCCCATTAGCTAGTTGGG
>F0OV55004JQP1D
AACCAACCCAAGAGTTTGATCCTGGCTCAGAACGAACGCTGGCGGCGCGTTTTAAGCATGCAAGTCGAGGGGTAGGGACTTTCGGGTCCTGAGACCGGCGAACGGGTGAGTAACACGTAGGTGATCTACCATTGGGATGGGGATAGCCTGTGGAAACACAGGGTAATACCGAATGAGCTTATACGACTGTGGTTGTATAAGGAAAAGCGCTACGGCGCTGCCCGATGATGAGCCTGCGGCTGATTAGCTAGTTGGTGGGGTAAGAGCCT
>F0OV55004JA1BZ
AACCAACCCAAGAGTTTGATCCTGGCTCAGAATGAACGCTGGCGGCGTGGATTAGGCATGCAAGTCGGACGAGGTGGTTTCCTTCGGGATTCCCACCTAGTGGCGAACTGGTCCGTACAAGTTGGGTAACCTGCCCGGAAGTGGGGGATAACGGAGGGAAACCTTCGCTAATACCGCATGTGGTTTGGGGGACTTCGGCCCCCCTAACTAAAGCAGCAGTGCGCTTCCGGATGGGCCCGACTCCCATTAGCTTGTTGGTGGGGTAATGGCTTACCAAGGCAGCGATGGGTAGGTGG
>F0OV55004IGBN3
AACCAACCCAAGAGTTTGATCCTGGCTCAGGATTAACGCTGGCGGCGTGCTTAACACATGCAAGTCGAACGAGAAGCTTTCACATGATTTCTTCGGATTGATTATGGGAGCGGAAAGTGGCGAACGGGTGAGTAACGCGTGGGTAACCAACCTTAGACTGGGGGACAACACAGGGAAACTTGTGCTAATACCGCATATATGCAGACATGGCATCATGATTGCAGGAAAGGCTTCGGCCGGTTTAAGACGGACCCGCGTCCGATTAG
>F0OV55004JLF8D
AACCAACCCAAGAGTTTGATCCTGGCTCAGAATGAACGTTAGCGGCGTGCTTAACACATGCAAGTCGAACGAGAAAGTATCTTCGGATATGAGTAGAGTGGCGCACGGGTGAGTAACACGTGGGTAACCTGCCCTTTGGAGGGGGACAACATCTGGAAACGGATGCTAATACCGCATAAGTCGTCTTCGGACGGGAAAGGTGGCTTCGGCTACCGCCAGAGGATGGGCCCGCGTCCCATCAGCTAGTTGGTAAGGTAACGGCTTACCAAGGCAACGACGGG
>F0OV55004IBXA2
AACCAACCCAAGAGTTTGATCCTGGCTCAGGATGAACGCTGGCGGCGTGCCTAATACATGCAAGTCGAACGCACCATTTCGGTGGTGAGTGGCGAACGGGTGAGTAACACGTAGATAACCTGCCCTTAAGACGAGGATAACCATTGGAAACGATGGCTAAGACTGGATAGGAATATTAGAGGCATCTCTGATATTTTAAAAGACCTAGCAATAGGTATGCTTAAGGAGGGGTCTGCGGCGCATTAGTTAGTTGGTGGGGTGATGG
>F0OV55004JE0IK
AACCAACCCAAGAGTTTGATCCTGGCTCAGAACGAACGCTGGCGGCGTGCTTAACACATGCAAGTCGAACGTGAAAGGGACTTCGGTCCTGAGTAAAGTGGCGCACGGGTGAGTAACACGTGGATAATCTACCCGATGGACCGGGATAACACTTCGAAAGGGGTGCTAATACCGGATAAGCCCACAGGCTCTTTGGAGTTTGCGGGAAAAGGTGGGGACCTTCGGGCCTACTGTCATTGGATGAGTCCGCGGCCCATTAGCTAGTTGGTAGGGTAATGGCCTACCAAGG
>F0OV55004H8X5Z
AACCAACCCAAGAGTTTGATCCTGGCTCAGGACGAACGCTGGCGGCGTGGATTAGGCATGCAAGTCGGACGCGAAAGGACTGCTTCGGCAGACCGAGTAGAGTGGCGAACGGGTGAGTAACGCGTAGGTAATCTGCCTTTAAGTGGGGGATAGCCTCGGGAAACCGGGGGTAATACCGCATGTGTCAGGCGTAAGCCTGATAAAGATGGCCTCTGACATAAGCTGTTGCTTAGAGATGAGCCTGCGTCCTATTAGCTAGTTGG
>F0OV55004JU9VJ
AACCAACCCAAGAGTTTGATCCTGGCTCAGGATGAACGCTAGCGGTGCGCCTAACACATGCAAGTCGAGCGATATAGCGGCGAACGGGTGAGTAACACGTTGGAACCTGCCTCGAACTCAGGGATAGCCATCCGAAAGGATGATTAATACCGGATAGTCCCGAAAGGGTAAAGATTTTTCGGTTCGAGGGGGCCTGCGGCCTATCAGCTAGTTGGTAAGGTAATGGCTTACCAAGGCTATGACGGGTAACTGGTGTGAGAGCATG
>F0OV55004I5ITW
AACCAACCCAAGAGTTTGATCCTGGCTCAGGATGAACGCTGGCGGCGTGCCTAATACATGCAAGTCGAACGGGGTATTTGAGCAATCGAATACTTAGTGGCGAACGGGTGAGTAACGCGTTGGTGACCTGCCCCAAAGCGGGGGATAACAGCCTGAAAGGGTTGCTAATACCGCATATGGTCTAGGGAGATTAGAAGCTCTAGATTAAAGGAGAAATCCACTTTGGGAGGGGCCTGCGTCCCATCAGCTAGTTGGTAGGGTAAAAGCCTACCAAGGCG
>F0OV55004I0X1H
AACCAACCCAAGAGTTTGATCCTGGCTCAGGATGAACGCTAGCGGCAGGCTTAACACATGCAAGTCGAACGGTAACAGGGGTAGCAATACCTGCTGACGAGTGGCGCACGGGTGAGTAACACGTTTGTAACCTACCTTTGACTGGGGAATAGCCCGGAGAAATTCGGATTAATACCCCATAATATTTATAGGAGACATCTTTTATAAATTAAAGTTTCGGCGGTCAAAGATGGGCATGCGTACCATTAGCTTGTTGGTGAGGTAAGAGCTCACCAAGG
>F0OV55004IIR3J
AACCAACCCAAGAGTTTGATCCTGGCTCAGGACGAACGCTGGCGGCGTGCCTAACACATGCAAGTCTACTCAGCAATGGGTGGCGAACGGGTGAGTAACGCGTAGATAATCTGCCCTTTAATCACGGATAACCTAGTGAAAACTGGACTAATACGGGATATTATCACTGATCGGCATCGATGGTGATGAAAGACTACGGGTCGTTAAAGGATGAGTCTGCGTATCATTAGCTAGTTGGCGGGGTAACGGCCCACCAAGGCAACG
>F0OV55004IFFW5
AACCAACCCAAGAGTTTGATCCTGGCTCAGGATGGACGCTAGCGACAGGCCTAACACATGCAAGTCGAGGGGCAGCACATAAGGTAGCAATACTTTTGGTGGCGACCGGCGCACGGGTGAGTAACACGTATGCAACCTACCTGTAAGTGGGGGATAACCCGTTGAAAGACGGACTAACACCGCATAAGACTCATTTACTGCATGGTAAAAGAGTTAAACATTAATGGTTTACAGATGGGCATGCGCATGATTAGCTAGTTGG
>F0OV55004JQ6OE
AACCAACCCAAGAGTTTGATCCTGGCTCAGGATGAACGCTAGCGACAGGCCTAACACATGCAAGTCGAACGGGATTTATCCTTCGGGGTAATGAGAGTGGCGCACGGGTGAGTAACGCGTATGCAACCTACCTGTAACTGGGGAATAGCTCCCTGAAAGGGGAATTAACACCGCATAAGACCACACTTTCGCATGGAAGAGTGGTAAAATATTTATAGGTTACAGATGGGCATGCGTGACATTAGTTTGTTGGTGAGGTAACGGCTC
>F0OV55004JHFYR
AACCAACCCAAGAGTTTGATCCTGGCTCAGAACGAACGCTGGCGGCGCGTTTTAAGCATGCAAGTCGAACGGGAAAGTAGTGCTTGCACTACTGGAGAGTGGCGAACGGGTGAGTAACACGTAGGTGATCTACCTTGAGGCTGGGGATAGCCTGTGGAAACACAGGGTAATACCGAATACGCCCTTTAGAGTAAAGACTGAAGGGGAAAGGCGCGATTGCGTCACCTTGGGATGAGCCTGCGGCTCATTAGTTAGTTGGTAGGGTAACGGCCTACCAAGG
>F0OV55004H5YRH
AACCAACCCAAGAGTTTGATCCTGGCTCAGGATGAACGCTAGCGACAGGCCTAACACATGCAAGTCGAGGGGTAACATGAGAGCTTGCTCTTGATGACGACCGGCGCACGGGTGAGTAACGCGTATGCAACCTTCCTTTAACAGGAGAATAGCCCCCGGAAACGGGGATTAATGCTCCATAGCAATTATTTGCCACCTGACAGATAATTTAAAGTTCCGACGGTTAAAGATGGGCATGCGTGACATTAGCCAGTTGGCGGGGTAACCGG
>F0OV55004IYJL1
AACCAACCCAAGAGTTTGATCCTGGCTCAGGATGAACGCTGGCGGCATGCCTAATACATGCAAGTCGAACGAATTGACCTTCGGGTCAGTTAGTGGCGAACGGGTGAGTAACACGTAGATAACCAACCCTAAAGACGAGGATAACCCGGGGAAACCTGGACTAATACTGGATAGGAGCTATTTTCAAAAGAGGATAGTTTTAAAGATGCCTTAAAGCATCGCTATAGGCTGGGACTGCGTCGCATTAGCTAGTTGGTGGAGTAACGGCCCACCAAGG
>F0OV55004JDC85
AACCAACCCAAGAGTTTGATCCTGGCTCAGAATGAACGCTGGCGGCGTGCCTAACACATGCAAGTCGAACGAGAAATCCCGGGCTTGCTCGGGAGAGTAAAGTGGCGCACGGGTGAGTAACACGTGGGTAACCTACCCTTGAATTTGGGATAACTTCGCGAAAGCGTTGCTAATACCAGATATTGTTAATTTAGCTTAGGTTTTTTAATGAAAGGTGACCTCTTCATGAAAGTTGCCGTTCAAGGATGGGCTCGCGTACCATTAGCTTGTTGGTGGGGT
>F0OV55004JTCDN
AACCAACCCAAGAGTTTGATCCTGGCTCAGAATGAACGCTGGCGGCATGGATTAGGCATGCAAGTCGAGCGGTCCGCGGGGCTTGCCCTGCGGGCAGCGGCGAAAGGGTGAGTAACGCGTGAGTAACCTGCCCCCGAATCCGGGATAATCGCGGGAAACTGTGACTAATACCGGATGAGGCTCCCCCGTGCATACGGGGGCGGCCAAAGATCCGTCGTCCGGGGATGGGCTCGCGTCCTATTAGCTTGTTGGTGAGGTAACGGCCCACCAAGG
>F0OV55004I19WE
AACCAACCCAAGAGTTTGATCCTGGCTCAGGACGAACGCTGGCGGCGTGCTTAACACATGCAAGTCAAGGAGAAAGTTTTCTTCGGAAAGCGAGTAAACTGGCGCACGGGTGAGTAATATGTAAGTAATCTACCCATAGGTTAGGAATAACTCAGAGAAATCTGGGCTAATACCAAATAATGCAGCGGCATCGCATGATGATGTTGTTAAAGTTGCTTCGGTAACGCCTATGGATGAGCTTGCAGCCGATTAG
>F0OV55004IWSDY
AACCAACCCAAGAGTTTGATCCTGGCTCAGAACGAACGCTGGCGGCGTGCTTAACACATGCAAGTCGAACGCGAAAGGGACCTTCGGGTCCTGAGTAAAGTGGCGCACGGGTGAGTAACACGTGGATAATCTACCCGGTGATCTGGGATAACATTCCGAAAGGAGTGCTAATACCGGATAAGCCCACGGGCTCTTCGGAGCTTGCGGGAAAAGGTGGGGACCTTCGGGCCTACTGTCATTGGATGAGTCCGCGGCCCATTAGCTAGTTGGTAGGGTAATGG
>F0OV55004I29M6
AACCAACCCAAGAGTTTGATCCTGGCTCAGGACGAACGCTGGCGGCGTGCCTAACACATGCAAGTCAAGGAGAAAGACTGGTTTCGGCCGGTCAAGTAAACTGGCGGACGGGTGAGTAACGCGTAGGCGACCTGCCCTTGTGTTTGGAATAACCCCGAGAAATTGGGGCTAATACCGAATGACGCATTGAGTATGCATGTACTTGATGTTAAAGGTGCTGCAAGGTACCGCACAGGGATGGGCCTGCGTTCCATTAGTTAGATGGTAGGGTAACGG
>F0OV55004JFT8Y
AACCAACCCAAGAGTTTGATCCTGGCTCAGAACGAACGCTGGCGGCGTGCTTAACACATGCAAGTCGTACGAGAAAGTTTCCTTCGGGAGATGAGTAGAGTGGCGCACGGGTGAGTAACACGTGGATAATCTGCCCAATGGACCGGGATAACACTTCGAAAGGGGTGCTAATACCGGATAAGCCCACAGGCTCTTCGGAGCTTGCGGGAAAAGGTGGGGACCTTCGGGCCTGCCGTCATTGGATGAGTCCGCGGCCCATTAGCTAGTTGGTAGGGTAA
>F0OV55004JKEAD
AACCAACCCAAGAGTTTGATCCTGGCTCAGAACGAACGCTGGCGGCGTGCTTAACACATGCAAGTCGTACGAGAAAGTTTCCTTCGGGAGATGAGTAGAGTGGCGCACGGGTGAGTAACACGTGGATAATCTGCCCAATGGACCGGGATAACACTTCGAAAGGGGTGCTAATACCGGATAAGCCCACAGGCTCTTCGGAGCTTGCGGGAAAAGGTGGGGACCTTCGGGCCTGCCGTCATTGGATGAGTCCGCGGCCCATTAGCTAGTTGGTAGGGTAA
>F0OV55004IP64Y
AACCAACCCAAGAGTTTGATCCTGGCTCAGGACAAACGCTGGCGGCGTGCCTAACACATGCAAGTCGAACGGAGACAGTAGCAATATTGTCTTAGTGGCGGACGGGTGAGTAATGCGTGAGCAACCTGCCTTTCAGAGGGGGACAACAGTTGGAAACGACTGCTAATACCGCATAAAGTATAACCAAGGCATCTTGGATATACCAAAGATTTATCGCTGAAAGATGGGCTCGCGTCTGATTAGTTAGTTGGTGGGGTAAAGG
>F0OV55004I2AAK
AACCAACCCAAGAGTTTGATCCTGGCTCAGAACGAACGTTAGCGGCGTGCTTAACACATGCAAGTCGAACGAGAAAGTATCTTCGGATATGAGTAGAGTGGCGCACGGGTGAGTAACACGTGGGTAACCTGCCCTTTGGAGGGGGACAACATCTGGAAACGGATGCTAATACCGCATAAGTCGTCTTCGGACGGGAAAGGTGGCTTCGGCTACCGCCAGAGGATGGGCTCGCGTCCCATCAGCTAGTTGGTAAGGTAATGGCTTACCAAGGCAACG
>F0OV55004IFP05
AACCAACCCAAGAGTTTGATCCTGGCTCAGAACGAACGCTGGCGGCAGGCTTAACACATGCAAGTCGAACGCGAAAGGGACTTCGGTCCTGAGTAAAGTGGCGCACGGGTGAGTAACACGTGGATAATCTACCCGATGGACCGGGATAACACTTCGAAAGGGGTGCTAATACCGGATAAGCCCACAGGCTCCCTGGAGCTTGCGGGAAAAGGTGGGGACCTTCGGGCCTGCCGTCATCGGATGAGTCCGCGGCCCATTAGCTAGTTGGTGGGGTAACGGCCCACCAAGG
>F0OV55004JR881
AACCAACCCAAGAGTTTGATCCTGGCTCAGATTGAACGCTGGCGGCATGCCTTACACATGCAAGTCGAACGGCAGCACGGGGGCAACCCTGGTGGCGAGTGGCGAACGGGTGAGTAATGCATCGGAACGTGCCCTGAAGTGGGGGATAACGTAGCGAAAGTTACGCTAATACCGCATATTCTGTGAGCAGGAAAGCAGGGGATCGCAAGACCTTGCGCTTTAGGAGCGGCCGATGTCGGATTAGCTAGTTGGTGGGGTAAG
>F0OV55004IT4VT
AACCAACCCAAGAGTTTGATCCTGGCTCAGGATAAACGCTGGCGGCGTGCCTTACGCATGCAAGTCGAACGATTCTGATTTATCAGTTTAGTGGCAAACGGGTGAGTAACACGTAAGTAACCTGCCCTTGAGTGGGGGATAGCCTCGGGAAACCGGGGTTAATACCGCGTAACATAGTAGAGGTAATGCATTACTATTAAAGCTTTCGAGCGCTTAAGGAGGGGCTTGCGGCCGATTAGCTAGTTGGTGGGGTAAAGGCTTACCAAGGCAGTGATCGGTAG
>F0OV55004IHBQJ
AACCAACCCAAGAGTTTGATCCTGGCTCAGGATGAACGCTGGCGGCGTGCCTAACACATGCAAGTCGAACGGGAATCCCTGGACTCGTCTGGGGAGGAGAGTGGCGTACGGGTGAGTAACACGTAGCTGACCTACCCTGGAGAGGGGGATAACTATTGGAAACGATAGCTAAAACCCCATACGCTCTTGATAATTTGAAAGTCAAGAGGAAAACTCCGGTGCTCTGGGATGGGGCTGCGGTCCATCAGCTAGTTGGTGCGGTAAAAGCGC
>F0OV55004IC2Q5
AACCAACCCAAGAGTTTGATCCTGGCTCAGGACGAACGCTGGCGGCGTGCTTAACACATGCAAGTCTAGGGGAAGTTCCGCTTCGGTGGAATGGATACTGGCGAACGGGTGAGTAACGCGTATGCAATCTGCCCTTGATCCGGGGATAACACTTCCAACGAGGTGCTAATACCCGATGACGCAGCGGCACCGCATGGTGACAGTTGTTAAAGTTTCGACGATCAAGGATGAGCATGCGTCCCATTAGGTAGTTGGTGAGG
>F0OV55004I8IJG
AACCAACCCAAGAGTTTGATCCTGGCTCAGGATGAACGCTGGCGGCGTGCCTAACACATGCAAGTCGAGCGAGAATTGATGGAATGCGGACTTCGGTCCAAGTGAAGTCGAGGAAAGCGGCGGACGGGTGAGTAACGCGTGGGTAACCTGCCCCATACAATGGGATAGCCACTGGAAACGGTGATTAATACCATATGATGCTTTAAAATCGCATGATTTAAAAGCTAAAGATTTATCGGTATGGGATGGACCCGCGT
>F0OV55004JUL40
AACCAACCCAAGAGTTTGATCCTGGCTCAGAACGAACGCTGGCGGCGTGCTTAACACATGCAAGTCGAACGTGAAAGGGACTTCGGTCCTGAGTAAAGTGGCGCACGGGTGAGTAACACGTGGATAATCTACCCGATGGACCGGGATAACACTTCGAAAGGGGTGCTAGTACCGGATAAGCCCACAGGCTCTTTGGAGTTTGCGGGAAAAGGTGGGGACCTTCGGGCCTACTGTCATTGGATGAGTCCGCGGCCCATTAGCTAGTTGGTAGGGTAATGGCCTACCAAGG
>F0OV55004H3SVS
AACCAACCCAAGAGTTTGATCCTGGCTCAGGACGAACGCTGGCGGCGTGCTTAACACATGCAAGTCAACTTGAGGGGGCAACTCTGATGGTGGCGAACGGGTGAGTAACGCGTAGACAATCTGCCCCTCAGTCTGGAATAATTCATGGAAACGTGGACTAATACCGGATAATGTCTTTCAGATGCATGTTTGAAGGATTAAAGATCTCGAATTGCTGAGGGATGAGTCTGCGTGGCATTAGCTAGTTGG
>F0OV55004I08IS
AACCAACCCAAGAGTTTGATCCTGGCTCAGAACGAACGCTGGCGGCGTGCTTAACACATGCAAGTCGAACGTGAAAGGGACTTCGGTCCCGAGTAAAGTGGCGCACGGGTGAGTAACACGTGGATAATCTACCCGATGGACCGGGATAACACTTCGAAAGGGGTGCTAATACCGGATAAGCCCACAGGCTCTCTGGAGCTTGCGGGAAAAGGTGGGGACCTTCGGGCCTACTGTCATCGGATGAGTCCGCGGCCCATTAGCTAGTTGGTAGGGTAATGGCTT
>F0OV55004I8ZLS
AACCAACCCAAGAGTTTGATCCTGGCTCAGAATGAACGCTGGCGGCGTGCTTAACACATGCAAGTCGAACGAGAAAGGGATTGCTTGCAATCCCGAGTAGAGTGGCGCACGGGTGAGTAACACGTAGATAATCTGCCTTCAAGCCTGGGATAACTATTCGAAAGGGTAGCTAATACCGGATAAAGTCGATCTACACAAGTAGATTGATGAAAGATTGCCTCTTCTTGAAAGCAATTGTTTGGAGATGAGTTTGCG
>F0OV55004I8M9R
AACCAACCCAAGAGTTTGATCCTGGCTCAGAACGAACGCTGGCGGCGTGCTTAACACATGCAAGTCGTACGAGAAAGTTTCCTTCGGGAGATGAGTAGAGTGGCGCACGGGTGAGTAACACGTGGATAATCTGCCCAATGGACCGGGATAACACTTCGAAAGGGGTGCTAATACCGGATAAGCCCACAGGCTCTTCGGAGCTTGCGGGAAAAGGTGGGGACCTTCGGGCCTGCCGTCATTGGATGAGTCCGCGGCCCATTAGCTAGTTGGTAGGGTAA
>F0OV55004IXV3Z
AACCAACCCAAGAGTTTGATCCTGGCTCAGGATGAACGCTAGCGGCAGGCTTAACACATGCAAGTCGAGGGGTAACAGGGTGCTTGCACCGCTGACGACCGGCGCACGGGTGCGTAACGCGTATACAATCTACCTTTTACAGGGGCATAGCCCGGGGAAACCCGGATTAATATCCCATGGTATCATTTAGTGGCATCATTTGAATGATTAAAGTTTCGGCGGTAAAAGATGAGTATGCGTCCTATTAGTTAGTTGGTAAGGTAACGGCTTACCAAGG
>F0OV55004ISH59
AACCAACCCAAGAGTTTGATCCTGGCTCAGGATAAACGCTAGCGGCAGGCTTAACACATGCAAGTCGAGGGGTAACGGGGTAGCAATACTGCCGACGACCGGCGCACGGGTGAGTAACGCGTTGGTGACCTGCCCCAAAGCGGGGGATAACAGTCCGAAAGGACTGCTAATACCCCATGTGGTCTCAGGGATTAGATACCCTGAGTCTAAAGGAGTAATCCACTTTGGGAGGGACCTGCGTCCCATCAGCTAGTTGGTAAGGTAACGGCTTACCAAGGCTTCGACGGGG
>F0OV55004IYLLT
AACCAACCCAAGAGTTTGATCCTGGCTCAGAATGAACGCTGGCGGCGTGCCTAACACATGCAAGTCGTACGAGAAAGGGGCTTCGGCCCTGAGTAGAGTGGCGCACGGGTGAGTAACGCGTGGGTAATCTACCCTTGGATTTGGAATAACTCCGCGAAAGTGGAGCTAATACCGGATAGTCTGGCTTTTAATAGAAGTCGGTAAAGGATGCCTCTGCATATGCATTCGTCCGAGGATGAGCCCGCGTCTCATTAGCTAGTTGG
>F0OV55004IELHD
AACCAACCCAAGAGTTTGATCCTGGCTCAGAACGAACGCTGGCGGCGTGCCTAACACATGCAAGTCGAACGAGAAAGGGACTTCGGTCCTGAGTAGAGTGGCGCACGGGTGAGTAACACGTGGATAATCTGCCTGATAATCCGGGATAACCTCTCGAAAGAGGAGCTAATACCGGATAAGCCCACAGCCTCCTCGGAGGCAGCGGGAAAAGATGGCCTCTTCATGAAAGCTATTGTTATCAGATGAGTCCGCGGTCCA
>F0OV55004JBHZ8
AACCAACCCAAGAGTTTGATCCTGGCTCAGAGTGAACGCTGGCGGCGTGCTTAACACATGCAAGTCGAACGAGAACGGGACATAGCTTGCTATGTTTGTCAGCTAAGTGGCGGACGGGTGAGTAATGTATAGCTAATGTACCCCTTGGAGGGGGATAACAGTTGGAAACGGCTGCTAATACCCCATACTCCTTCTATCTTAATGGTAGTTGGGAAATGTTTTTTCGCCAAGGGATCGGGCTATATGGTATCAGTTAGTTGGTGAGGTAATGG
>F0OV55004JBKON
AACCAACCCAAGAGTTTGATCCTGGCTCAGGACGAACGCTGGCGGCGTGCTTAACACATGCAAGTCGAACGGTCTGGCATTGAAAGCTTGCTGGATATGCCAGATAGTGGCGGACGGGTGAGTAACGCGTGAATACCTGTCCATCGGAGGGGGACAACGGCTGGAAACGGCCGCTAATACCGCGTAAGCCGAGAGGTGAAAGGTTCTCTTCGGGGAGCCGCCGATGGGGTGGTTCGCGTCCTATCAGCTAGTTGGTGGGGTAAGGGCCTACCAAGG
>F0OV55004I69T7
AACCAACCCAAGAGTTTGATCCTGGCTCAGGACGAACGCTGGCGGCGTGCTTAACACATGCAAGTCGAACGATAAATCAAGAACCGAGTTTTTCGGAATGAGGGGAAGGATGGAAAGTGGCGAACGGGTGAGTAACGCGTGGGGAACCAACCTTGAACTGGGGGACAACACCGGGAAACCGGTGCTAATACCGCATATATCCGGACATGGCATCATGACCGGAGGAAAGGCTTCGGCCGGTTCGAGACGGACCCGCGTCCAATTAGCTAGTTGGTAGGGTAATGGCCTACCAAGG
>F0OV55004IQUJ3
AACCAACCCAAGAGTTTGATCCTGGCTCAGGATGAACGCTAGCGACAGGCCTAACACATGCAAGTCGAGGGGTAACATGAGAGCTTGCTCTTGATGACGACCGGCGCACGGGTGAGTAACGCGTATGCAACCTTCCTTTAACAGGAGAATAGCCCCCGGAAACGGGGATTAATGCTCCATAGCAATTATTTGCCACCTGACAGATAATTTAAAGTTCCGACGGTTAAAGATGGGCATGCGTGACATTAGCCAGTTGGCGGGGTAACGG
>F0OV55004JU3B0
AACCAACCCAAGAGTTTGATCCTGGCTCAGGATGAACGCTGGCGGCGTGCCTAACACATGCAAGTCGAGCGAGAATTGATGGAATGCGGACTTCGGTCCAAGTGAAGTTGAGGAAAGCGGCGGACGGGTGAGTAACGCGTGGGTAACCTGCCCCATACAATGGGATAGCCACTGGAAACGGTGATTAATACCATATGACGCTTTTGGATCGCATGATCCGGAAGCTAAAGATTTATCGGTATGGGATGGACCCGCGT
>F0OV55004JG113
AACCAACCCAAGAGTTTGATCCTGGCTCAGGATGAACGCTGGCGGCATGCCTAATACATGCAAGTCGAACGAATTGACCTTCGGGTCAGTTAGTGGCGAACGGGTGAGTAACACGTAGATAACCAACCCTAAAGACGAGGATAACCCGGGGAAACCTGGACTAATACTGGATAGGAGCTATTTTCAAAAGAGGATAGTTTTAAAGATGCCTTAAAGCATCGCTATAGGCTGGGACTGCGTCGCATTAGCTAGTTGGTGGAGTAACCGGCCCACCAAGG
>F0OV55004I5QCU
AACCAACCCAAGAGTTTGATCCTGGCTCAGGACGAACGCTGGCGGCGCGCTTAACACATGCAAGTCGAGGGGCAGCACGAGGTAGCAATACTTTGGTGGCGACCGGCAGACGGGTGAGTAACGCGTATGTAACCTGCCCTGTACAGGGGGATAACCCGGAGAAATTCGGACTAATATCCCATGGTAATATTGGAAGGCATCTTCTGATATTTAAAGTTCCGGCGGTACAGGAGGGGCATGCGTAACATTAGCTGGTTGGTAAGGTAACGGCTTACCAAGG
>F0OV55004IFPPO
AACCAACCCAAGAGTTTGATCCTGGCTCAGGATAAACGCTGGCGGCGTGCCTTACGCATGCAAGTCGAACGATTCTGATTTATCAGTTTAGTGGCAAACGGGTGAGTAACACGTAAGTAACCTGCCCTTAAGCAGGGGATAATTCGTCGAAAGACGGACTAATACCGTATGTGATAGTTGAGGTAATGCTCTACTATTAAAGCCTTCGGGCACTTAAGGAGGGGCTTGCGGCCGATTAGCTAGTTGGTGGGGTAACGGTTCACCAAGGCGATGATCGGTAG
>F0OV55004ISJR3
AACCAACCCAAGAGTTTGATCCTGGCTCAGAACGAACGCTGGCGGCGTGCTTAACACATGCAAGTCGAACGAGAAAGGGACTTCGGTCCTGAGTAGAGTGGCGCACGGGTGAGTAACACGTGGATAATCTACCCAATGATTCGGAATAACACTTCGAAAGGGGTGCTAATACCGGATAAGCCCACAGGCTCTTCGGAGTTTGCGGGAAAAGGTGGGGACCTTCGGGCCTGCCGTCATTGGATGAGTCCGCGGCCCATTAGCTAGTTGGTAGGGTAATGG
>F0OV55004IMKSC
AACCAACCCAAGAGTTTGATCCTGGCTCAGGACTAACGCTGGCGGCGTGCCTAACACATGCAAGTCGAACGAGTTGTTTATAGTAGCAATATTGTAAACGGCAAGTGGCGAACGGGTGAGTAACACGTAGATAATCTGCCTTTCAGACGGGGACAACTCAGGGAAACTTGTGCTAATACCCGATGAGACTACGAGAGGGGACTTTCGTAGCCAAAGGTGGGGGTAACCTCACGCTGAAAGATGAGTCTGCGTCCTATCAGCTAGTTGGT
>F0OV55004IF92W
AACCAACCCAAGAGTTTGATCCTGGCTCAGGATGAACGCTAGCGGCAGGCCTAACACATGCAAGTCGAGGGGTAGCAGGGTAGCAATATCGCTGACGACCGGCGCACGGGTGAGTAATGCATATGCAACCTTCCTTTAACTGGGGCATAGCCCGGAGAAATTCGGATTAATACCCCATAACATCATGAGAAGGCATCTTTTTATGATTAAAGCTCCGGCGGTTAAAGATGGGCATATGCGCCATTAGCTTGTTGG
>F0OV55004I2CE2
AACCAACCCAAGAGTTTGATCCTGGCTCAGAACGAACGCTGGCGGCGTGCTTAACACATGCAAGTCGAACGAGGTCCAACCTTCGGGTGAAGACCGAGTGGCGAACGGGTGAGTAACACGTGGGGAACCTGCCCTTCTCTCTGGGATAACGTCGAGAAATCGTCGCTAATACCGGATACTCCTTGCGGACCGCATGGTCTGCTCGGGAAAGCTCCGGCGGAGATGGATGGCCCCCGCGGCCCATTAGCTAGTTGGTAAGGTAACGGCCCACCAAGGCAACGA
>F0OV55004IOUQ2
AACCAACCCAAGAGTTTGATCCTGGCTCAGAACGAACGCTGGCGGCGTGCTTAACACATGCAAGTCGTACGAGAAAGTTTCCTTCGGGAGATGAGTAGAGTGGCGCATGGGTGAGTAACACGTGGATAATCTGCCCAATGGACCGGGATAACACTTCGAAAGGGGTGCTAATACCGGATAAGCCCACAGGCTCTTCGGAGCTTGCGGGAAAAGGTGGGGACCTTCGGGCCTGCCGTCATTGGATGAGTCCGCGGCCCATTAGCTAGTTGGTAGGG
>F0OV55004JXT59
AACCAACCCAAGAGTTTGATCCTGGCTCAGAATGAACGCTGGCGGCGTGCTTAACACATGCAAGTCGTACGAGAAAGCCTTGGCTTGCCGAGGCGAGTAAAGTGGCGCACGGGTGAGTAACGCGTGGGTAACCTGCCTTCGAATTTGGGATAACACCCCGAAAGGGGTGCTAATACCGGATAACATCTTTTGTATTGCGGTACGGAAGATCAAAGACAGCCTCTACATGTAAGCTGTTGTTTGAAGATGGGCCCGCGTACCATTAGCTAGTTGGG
>F0OV55004IOVZV
AACCAACCCAAGAGTTTGATCCTGGCTCAGGATGAACGCTAGCGGCAGGCCTAACACATGCAGGTCGAGGGGTAACGATGTCTTCGGACAGGCGACGACCGGCGCACGGGTGAGTATCGCGTTTGTAACCTACCTTTAACTGGAGAATAGCCCGAAGAAATTCGGATTAATACTCCATAATACTATGATCTGGCATCTTTTTATAGTTAAAGCTCCGGCGGTTAAAGATGGGCATGCGTGACATTAGTTTGTTGGTGAGGTAATAGCT
>F0OV55004H3MRI
AACCAACCCAAGAGTTTGATCCTGGCTCAGATTGAACGCTGGCGGCATGCCTTACACATGCAAGTCGAACGGTAACAGGTCTTCGGACGCTGACGAGTGGCGAACGGGTGAGTAATACATCGGAACGTGCCCAGTCGTGGGGGATAACTACTCGAAAGAGTAGCTAATACCGCATACGATCTGAGGATGAAAGCGGGGGACCTTCGGGCCTCGCGCGATTGGAGCGGCCGATGGCAGATTAGGTAGTTGGTGGGATAAAAGCTT
>F0OV55004IGC6A
AACCAACCCAAGAGTTTGATCCTGGCTCAGGACGAACGCTGGCGGCGTGCTTAACACATGCAAGTCAAGGGGAAAGGTTGACTTCGGTTGACCGAGTATACTGGCGAACGGGTGAGTAACGCGTAGGTAACCTGCCTATGAGTTTGGGATAACACTGCTGACGCGGTGCTAATACCGGATAACGCATCATTTTTGCATATTTATGATGTTAAAGCGGGCTTTCGGGCTCGTGCTTATAGATGGACCTGCGTCCCATTAGTTAGTTGGCGGGG
>F0OV55004IYJUM
AACCAACCCAAGAGTTTGATCCTGGCTCAGGACGAACGCTGGCGGCGTGCTTAACACATGCAAGTCTAGGGGAAAGTTTTCTTCGGAGAGCGAGTATACTGGCGAACGGGTGAGGAATATATAAGTAATCTACCCATGGGACTGGAATAACGTCGAGAAATCGGCGCTAATACCGGATAATGCAGCGGCATCACAAGATGATGTTGTTAAAGTCATTTATGGCGCCTATGGATGAGCTTGTACATGATTAG
>F0OV55004JIN5H
AACCAACCCAAGAGTTTGATCCTGGCTCAGGATGAACGCTGGCGGCGTGCCTAATACATGCAAGTCGAACGCACTAGTTTACTAGTGAGTGGCGAACGGGTGAGTAACACGTAGATAACCAACCCTAAAGACGAGGATAACCCGGGGAAACCTGGACTAATACTGGATAGGAGCTAATTTCACAAGAGATTAGTTTTAAAGGCGCATTAAAGCGCCGCTATAGGATGGGACTGCGTCGCATTAGCTAGTTGGTGGGGTAACGGCCTACCAAGGCAACGA
>F0OV55004IPX1H
AACCAACCCAAGAGTTTGATCCTGGCTCAGAACTAACGCTAGCGGCGTGCCTAACACATGCAAGTCTTACGAGAAAGTCCCGTTCGCGGGATGAGTAAAGTGGCGCACGGGTGAGTAACACGTGGATAATCTACCCTTTAGTCGGGAATAACTCATCGAAAGATGGGATAATACGCGATGATGCTTGTCTGTTACGACGGATAAGCCAAAGGTGGCCTCTCTATAGAAGCTACCGCTGAGGGATGAGTTCGCGCACCATTAG
>F0OV55004JO8OX
AACCAACCCAAGAGTTTGATCCTGGCTCAGGATGAACGCTAGCGGGAGGCTTAACACATGCAAGTCGAGCGGGATTCACCTTCGGGTGATGAGAGCGGCGCACGGGTGCGAAACGCGTATGCAACCTGCCTTATGCAGGGGGATAGCCCATGGAAACGTGGATTAATACCCCATAGGATATATGATTCGCATGGATTATATATTAAAAACTGAGGTGGCATAAGATGGGCATGCGTAGGATTAG
>F0OV55004IO4EA
AACCAACCCAAGAGTTTGATCCTGGCTCAGAATGAACGCTGGCGGCGTGCCTAACACATGCAAGTCGCACGAGAACGCTTCAGCTTGCTGAGGCTAGTAAAGTGGCGCACGGGTGAGTATCGCGTGGGTAATCTATCCTTGAATCGGGGATAACGTTGCGAAAGCGACGCTAATACCGGATAACATCCCTTGGACCCTGGTCTTGGGGATCAAAGGTGGCCTCTCCATGGAAGCTACTGTTTGAGGGGGAGCCCGCGTCCCA
>F0OV55004JUE6N
AACCAACCCAAGAGTTTGATCCTGGCTCAGGACGAACGCTGGCGGCGTGCTTAACACATGCAAGTCGAGCGGTAAGGCCCTTTCGGGGTACACGAGCGGCGAACGGGTGAGTAACACGTGAGTAATCTGCCCCTCACTCTGGGATAAGCTTCGGAAACGGGGTCTAATACCGGATATGACCGCTCCCTGCATGGGGTGGTGGTGGAAAGGGTTTCCGGTGGGGGATGTGCTCGCGGCCTATCAGCTTGTTGGTGGGGTAATGGCCTACCAAGGCTTTGACGGGTAG
>F0OV55004IZDLR
AACCAACCCAAGAGTTTGATCCTGGCTCAGAACGAACGCTGGCGGCGTGTCTTAAGCATGCAAGTCGGGCGGCAAGGCGGGGCAACCCGCCCTAGAGCGGCGGACTGGTGAGTAACACGTGGGTGATCTGCCCTTGGATTGGGGATAGCCATTAGAAATAGTGGGTAATACCGAATAAGTCTGCGAGGTTGCGACCTTGCGGGGAAAGGCGCTACGGCGCCGTCCGAGGATGAGCCCGCGGCCCATTAGCTAGTTGGCGGGGTAATGGCCCACCAAGG
>F0OV55004H99KM
AACCAACCCAAGAGTTTGATCCTGGCTCAGGATGAACGCTGGCGGCGTGGATAAGGCATGCAAGTCGAATGGGTTTAGGCCCATGGCAAACGGGTTAGTAACGCGTAGGAATTTTCCCCAAAGTCGTGAATAATCCGGAGAAATCCGGAATAATACACGATGTGCTCTACGGAGTAAAGATTTATCGCTCTGGGATAAGCCTGCGTCCTATCAGCTTGTTGGTGAGGTAATAGCTCACCAAGGCTATGACGGGTAGGGGGTGTGAGAG
>F0OV55004IPAGK
AACCAACCCAAGAGTTTGATCCTGGCTCAGGATGAACGCTAGCGGCAGGCCTAACACATGCAAGTCGAGGGGTAACAGAATAGCAATATTGCTGACGACCGGCGCACGGGTGAGTAATGCATATGCAACCTTCCTCTGACTGGGGCATAGCTTTCGGAAACGGAAATTAATACCCCATAATGTTCCGACAGGGCATCCTGATGGAATTAAAGCTCCGGCGGTCAGAGATGGGCATATGTGCCATTAG
>F0OV55004ILS1N
AACCAACCCAAGAGTTTGATCCTGGCTCAGGACTAACGCTGGCGGCGTGCCTAACACATGCAAGTCGAACGAGTTGTGTATAGTAGCAATATTGTATACGGCAAGTGGCGAACGGGTGAGTAACACGTAGATAATCTGCCTTTCAGACGGGGACAACTCAGGGAAACTTGTGCTAATACCCGATGAGACTACGGGAGGGGACTTTCGTAGCCAAAGGTGGGGGCAACCTCACGCTGAAAGATGAGTCTGCGTCCT
>F0OV55004I8S2I
AACCAACCCAAGAGTTTGATCCTGGCTCAGAATGAACGCTGGCGGCGTGCCTAACACATGCAAGTCGAACGAGAAATTCCGACTTCGGTTGGAAGAGTAAAGTGGCGCACGGGTGAGTAATGCGTGGGTAACCTGCCCTTGAATCTGGGATAACTTCGCGAAAGCGTTGCTAATACTAGATATCGTCCAGAGAACTTTGGTTTTTTGGATGAAAGATGACCTCTTCATGAAAGTTGTCGTTCAGGGAGGGGCCCGCGTACCATTAGCTTGTTGGG
>F0OV55004IK9D7
AACCAACCCAAGAGTTTGATCCTGGCTCAGGATGAACGCTAGCGGGAGGCCTAACACATGCAAGTCGAACGGGATTGAGAGCTTGCTCTCATGAGAGTGGCGCACGGGTGAGTAACGCGTATGCAACCTGCCCTTGACAGGGGGATAGCCCGGAGAAATCCGGATTAATACCCCATGGTATTTAAGTTCCGCATGGGATTTAAATTAAAGATTTATCGGTCAGGGATGGGCATGCGTGACATTAGCTAGTTGGCGGGGTAACGG
>F0OV55004IINSU
AACCAACCCAAGAGTTTGATCCTGGCTCAGGATGAACGCTAGCGGCAGGCTTAACACATGCAAGTCGAGGGGCAGCACGTCTTCGGATGGTGGCGACCGGCGCACGGGTGCGTAACGCGTATACAATCTACCTTTTACAGGGGCATAGCCCGGGGAAACCCGGATTAATATCCCATGGTATCATTTAGTGGCATCACTTGAATGATTAAAGTTTCGGCGGTAAAAGATGAGTATGCGTCCTATTAGTTAGTCGGTAAGGTAACGGCTTACCAAGG
>F0OV55004H7246
AACCAACCCAAGAGTTTGATCCTGGCTCAGGACGAACGCTGGCGGCGTGCTTAACACATGCAAGTCGAACGGGGCATACAGATAGCTTGCTAGAAGTATGTTTAGTGGCGGACGGGTGAGTAACGCGTGAATACCTGTCCATCGGAGGGGGACAACGGCTGGAAACGGCCGCTAATACCGCGTAAGCCGAGAGGTGAAAGGTTGTTTTCGGACAGCCGCCGATGGGGGGTTCGCGTCCTATCAGCTAGTTGGTGGGGTAAGGGCCTACCAAGGCGAAGACGGGTAG
>F0OV55004H3DW2
AACCAACCCAAGAGTTTGATCCTGGCTCAGAATGAACGCTGGCGGCGTGCCTAACACATGCAAGTCGTACGAGAAAGGGGCTTCGGCCCTGAGTAGAGTGGCGCACGGGTGAGTAACGCGTGGGTAATCTACCCTTGGATTTGGAATAACTCCGCGAAAGTGGAGCTAATACCGGATAGTCTGGCTTTTAATAGAAGTCGGTAAAGGATGCCTCTGCATATGCATTCGTCCGAGGATGAGCCCGCGTCTCATTAGCTAGTTGG
>F0OV55004IUY1W
AACCAACCCAAGAGTTTGATCCTGGCTCAGAATAAACGCTGGTGGCGTGCCTAACACATGCAAGTCGAGCGAGAAAGCTCCTTCGGGAGTGAGTACAGCGGCGGACGGTTGAGTAACACGTGAAAATCTACCCTTTAGTGAAGGATACCCTCGAGAAATCGAGGTTAATACTGCATAAGCCCCCTCGGGGGAAAGGCGGCCTCTTTGCTGTCGCTAAAGGATGAGTTTGCGGCCTATCAGCTAGTTGGTGAGGTAAAGGCTCACCAAGGCGA
>F0OV55004JAE9Q
AACCAACCCAAGAGTTTGATCCTGGCTCAGGACGAACGCTGGCGGCGGGCTTAACACATGCAAGTCGCGGGAGAAGGGGCCTTTCGGGGCCCCGGAGACCGGCGGATGGGTGAGTAACGCGTAGGTAATCTGCCGTTAGGCCGGGGATAACATCGCGAAAGCGGTGCTAATACCGGATGATGCAGCGGCCCCGCATGGGGACAGTTGTTAAACCCTTCGGGGGCCTAACGATGAGCCTGCGTGCCATTAGCCGGTTGGTAGGGTAACGGCCTACCAAGGCGATGATGG
>F0OV55004ICH7O
AACCAACCCAAGAGTTTGATCCTGGCTCAGAACGAACGCTGGCGGCGTGCCTAACACATGCAAGTCGAACGCGAACGGAATCTTCGGATTCCTAGTAGAGTGGCGCACGGGTGAGTAACACGTGGATAACCTGCCCTAGAGTCTGGGATAACACTTCGAAAGGGGTGCTAATACCGGATAAGCCCACAACGTCTTCGGACGATGCGGGAAAAGATTTATTGCTTTAGGATGGGTCCGCGGTCCATTAGCTAGTTGGTGGGGTAATGGCCTACCAAGG
>F0OV55004IEHC7
AACCAACCCAAGAGTTTGATCCTGGCTCAGATTGAACGCTGGCGGCAGGCCTAACACATGCAAGTCGAGCGGAAATGATGGAGCTTGCTCCAGGCGTCGAGCGGCGGACGGGTGAGTAATGCATAGGAATCTGCCCGGTAGTGGGGGATAACCTGGGGAAACCCAGGCTAATACCGCATACGTCCTACGGGAGAAAGCAGGGGATCTTCGGACCTTGCGCTATCGGATGAGCCCATGTCGGATTAGCTTGTTGGTGAGG
>F0OV55004ITPTL
AACCAACCCAAGAGTTTGATCCTGGCTCAGAACGAACGCTGGCGGCGTGCTTAACACATGCAAGTCGAACGTGAAAGGGACTTCGGTCCTGAGTAAAGTGGCGCACGGGTGAGTAACACGTGGATAATCTACCCGATGGACCGGGATAACACTTCGAAAGGGGTGCTAATACCGGATAAGCCCACAGGCTCTTTGGAGTTTGCGGGAAAAGGTGGGGACCTTCGGGCCTACTGTCATTGGATGAGTCCGCGGCCCATTAGCTAGTTGGTAGGGTAATGGCCTACCAAGGG
>F0OV55004JA5J0
AACCAACCCAAGAGTTTGATCCTGGCTCAGGATAAACGCTGGCGGTGTGCATTATGCATGCAAGTCGAACGAGCTACTTCGGTAGCTAGTGGCAGACGGGTGAGTAACACGTAAGCAACCTGTCCTCAAGTGGGGAATAACTCTGAGAAATCGGAGCTAATACCGCATGTGAATCGTCATTGCAAGGAGATGATTTAAAGCCTTCGGGCGCTTAAGGAGGGGCTTGCGCACGATTAGTTAGTTGGTGGGGTAACGGCCT
>F0OV55004I09SR
AACCAACCCAAGAGTTTGATCCTGGCTCAGGATGAACGCTGGCGGCGTGCCTAATACATGCAAGTCGAACGCACTAGTTTACTAGTGAGTGGCGAACGGGTGAGTAACACGTAGGTAACCTGCCCTTAAGACGAGGATAACCGTTGGAAACGATGGCTAAGACTGGATAGGAACATTGAAGGCATCTTTGATGTTTTAAAAGACCTAGCAATAGGTATGCTTAAGGAGGGGCCTGCGGCGCATTAGTTAGTTGGTGAGGTGAAGGCTTACCAAG
>F0OV55004JT9GF
AACCAACCCAAGAGTTTGATCCTGGCTCAGGACGAACGCTGGCGGCGTGCTTAATACATGCAAGTCGAGCGGGGTCCATCCAGTGGCAACACTGGTGAAGACCTAGCGGCGAACGGGTGAGTAACACGTGAGGAACCTGCCCCAGAGACCGGGATAACTCTCCGAAAGGAGTGCTAATACCGGATACCCCCACCGGATCGCATGGTCTGGTGAGGAAATGGATTCCGCTCTGGGAGGGCCTCGCGGCCTATCAGCTTGTTGGTGAGG
>F0OV55004IFKD6
AACCAACCCAAGAGTTTGATCCTGGCTCAGGATGAACGCTAGCGGCAGGCCTAACACATGCAAGTCGAGGGGTAACGATTCCAAGCAATTGGAAGGCGACGACCGGCGGACGGGTGAGTAACGCGTTTGTAACCTACCTCTAACTGGAAGATAGCCCGAAGAAATTCGGATTAATACTCCATAATACTATGAACTGGCATCTTTTTATAGTCAAAGCTTTGGCGGTTAGAGATGGGCATGCGTGACATTAGCTTGTTGGTGAGGTAACGG
>F0OV55004I3LNK
AACCAACCCAAGAGTTTGATCCTGGCTCAGAACGAACGCTGGCGGCGTGCTTAACACATGCAAGTCGAACGTGAAAGGGACTTCGGTCCTGAGTAAAGTGGCGCACGGGTGAGTAACACGTGGATAATCTACCCGATGGACCGGGATAACACTTCGAAAGGGGTGCTAATACCGGATAAGCCCACAGGCTCTTTGGAGTTTGCGGGAAAAGGTGGGGACCTTCGGGCCTACTGTCATTGGATGAGTCCGCGGCCCATTAGCTAGTTGGTAGGGTAATGGCCTACCAAGG
>F0OV55004I3JSX
AACCAACCCAAGAGTTTGATCCTGGCTCAGAACGAACGTTAGCGGCGTGCTTAACACATGCAAGTCGAACGAGAAAGTATCTTCGGATATGAGTAGAGTGGCGCACGGGTGAGTAACACGTGGGTAATCTGCCCTTTGGAGGGGGACAACATCTGGAAACGGATGCTAATACCGCATAAGTCGTCTTCGGACGGGAAAGGTGGCTTCGGCTACCGCCAGAGGATGAGCCCGCGGCCCATCAGCTAGTTGGCAGGGTAATGGCCTACCAAGG
>F0OV55004JCC3A
AACCAACCCAAGAGTTTGATCCTGGCTCAGAACGAACGCTGGCGGCATGCCTAACACATGCAAGTCGAACGCCCTCTTCGGAGGGAGTGGCGCACGGGTGCGTAACGCGTGGGAACCTGCCCTTAGGTCCGGAATAACTCCTCGAAAGGGGTGCTAATGCCGGATAATGTCTTCGGACCAAAGATTTATTGCCTTTGGATGGGCCCGCGTTGGATTAGCTAGTTGGTGGGGTAAAGGCCTACCAAGGCGACGATCCATAGCTGGTCTTAGAGG
>F0OV55004I64KL
AACCAACCCAAGAGTTTGATCCTGGCTCAGGATGAACGCTGGCGGCGTGCCTAACACATGTAAGTCGAACGGTGAACCTCGCTTTATAGTGAGGGGATCAGTGGCGAACGGGTGAGTAACACGTAGGTGACCTGCCCCAAAGAGGAGAACAACCATGCGAAAGCGTGGCTAATACTCCATATGGTCGGCCATTCGTTTGGTCGATTAAAGCTCCGGCGCTTTGGGAGGGGCCTGCGGCCATCAGCTAGTTGGTAGGGTAATGGCCTACCAAGG
>F0OV55004IMNW5
AACCAACCCAAGAGTTTGATCCTGGCTCAGAATCAACGCTGGCGGCGTGCCTAACACATGCAAGTCGCGCGCGAAAGGGGGGCAACTCCCGAGTAGAGCGGCGGACGGGTGAGTAACGCGTGGGTGATCTGCCTCCGAGTGGGGAATAACACCGGGAAACTGGTGCTAATACCGCATGACATCCTCGGTTCAGACCGAGGATCAAAGCCGGGGACCGCAAGGCCTGGCGCTTGGAGATGAGCCCGCGTCCGATTAGCTGGTTGGCGGGG
>F0OV55004H4OP2
AACCAACCCAAGAGTTTGATCCTGGCTCAGAACGAACGCTGGCGGCGTGCCTAACACATGCAAGTCGAACGCGAACGGAATCTTCGGATTCCTAGTAGAGTGGCGCACGGGTGAGTAACACGTGGATAACCTGCCCTAGAGTCTGGGATAACACTTCGAAAGGGGTGCTAATACCGGATAAGCCCACAACGTCTTCGGACGATGCGGGAAAAGATTTATTGCTTTAGGATGGGTCCGCGGTCCATTAGCTAGTTGGTGGGGTAATGGCCTACCAAGG
>F0OV55004ISWL8
AACCAACCCAAGAGTTTGATCCTGGCTCAGAACGAACGCTGGCGGCAGGCCTAACACATGCAAGTCGAGCGGGACCTTCGGGTCTAGCGGCGGACGGGTGAGTAACGCGTGGGAATATGCCCTTCTCTACGGAATAGCCTCGGGAAACTGGGAGTAATACCGTATACGCCCCTTGGGGGAAAGATTTATCGGGGAAGGATTAGCCCGCGTTGGATTAGGTAGTTGGTGGGGTAATGGCCTACCAAGCCGACGATCCATAGCTGGTTTGAGAGG
>F0OV55004I37ER
AACCAACCCAAGAGTTTGATCCTGGCTCAGAACGAACGCTGGCGGCGTGCTTAACACATGCAAGTCGAACGCGAAAGGGACTTCGGTCCTGAGTAAAGTGGCGCACGGGTGAGTAACGCGTAGATAACCTGTCTTTGTGTCTGGAATAATACTTCGAAAGGGGTACTAATACCGGATAATCTTGCTTTATATAAGTTTTGCAAGCAAAGGTGGCCTCTGACATAAGCTACTGCATAAAGAGGGGTCTGCGTACCATTAGCTAGTAGGTAGGGTAA
>F0OV55004H4IBC
AACCAACCCAAGAGTTTGATCCTGGCTCAGGACGAACGCTGGCGGCGTGGATTAGGCATGCAAGTCGAACGAGAAAGGAGACCTTCGGGATTCCGAGTACAGTGGCGGACTGGTGAGTAACGCGTAGGTAATCTACCTTTAAGTGGGGGATAGCCCTCGGAAACGGGGATTAATACCGCATGTGATCCTTCGGGATTAAAGGCGGCCTCTGATATAAGCTGTCGCTTAGAGATGAGCCTGCGTCCTATTAGCTAGTTGGTGTGGTAATGGCG
>F0OV55004I19JL
AACCAACCCAAGAGTTTGATCCTGGCTCAGAACGAACGCTGGCGGCGCGTTTTAAGCATGCAAGTCGAACGGTATATAGTCTTCGGATTATAGAGAGTGGCGAACGGGTGAGTAACACGTAGATAATCTACCTTGAAGTGGGGGATAGTCCATGGAAACATGGAGTAATACCGCATATGTCTTTGGATGAAAGTTCCAATTGGAACGCTTTGAGATGAGTCTGCGGCTCATTAGCTTGTTGGTGGGGTAAAGGCCTACCAAGGCAACG
>F0OV55004ISEBP
AACCAACCCAAGAGTTTGATCCTGGCTCAGAACGAACGCTGGCGGCGTGCTTAACACATGCAAGTCGTACGAGAAAGTTTCCTTCGGGAGATGAGTAGAGTGGCGCACGGGTGAGTAACACGTGGATAATCTGCCCAATGGACCGGGATAACACTTCGAAAGGGGTGCTAATACCGGATAAGCCCACAGGCTCTTCGGAGCTTGCGGGAAAAGGTGGGGACCTTCGGGCCTGCCGTCATTGGATGAGTCCGCGGCCCATTAGCTAGTTGGTAGGGTAA
>F0OV55004IHE2S
AACCAACCCAAGAGTTTGATCCTGGCTCAGGATGAACGCTGGCGGCGTGCCTAATACATGCAAGTCGAACGCACCATTTCGGTGGTGAGTGGCGAACGGGTGAGTAACACGTAGATAACCTGCCCTTAAGACGAGGATAACCATTGGAAACGATGGCTAAGACTGGATAGGAATATTAGAGGCATCTCTGATATTTTAAAAGACCTAGCAATAGGTATGCTTAAGGAGGGGTCTGCGGCGCATTAGTTAGTTGGTGGGGTGATGG
>F0OV55004I551Y
AACCAACCCAAGAGTTTGATCCTGGCTCAGAGTGAACGCTGGCGGCGTGCTTAACACATGCAAGTCGAACGAGAACGGAACATAGCTTGCTATGTTTGTCAGCTAAGTGGCGGACGGGTGAGTAATGTATAGCTAATGTGCCCCTTGGAGGGGGATAACAGTTGGAAACGACTGCTAATACCCCATATTCCTTCTATGTTAATCATAGTTGGGAAATGTTTTTTCGCCAAGGGATCGGGCTATATGGTATCAGCTAGTTGGTG
>F0OV55004H9O39
AACCAACCCAAGAGTTTGATCCTGGCTCAGGATGAACGCTAGCGGGAGGCTTAACACATGCAAGTCGAGCGGCAGCACGGTTTTCGGACTGGTGGCGAGCGGCGCACGGGTGCGTAACGCGTATGCAACCTTCCTTATGCAGGGGGATAGCCCATGGAAACGTGGATTAATACCCCATATTATTTATGGATCGCATGGTTTATAGATGAAAGTTTTAATGGCATAAGATGGGCATGCGTCTGATTAGCTTGTTGG
>F0OV55004IS62F
AACCAACCCAAGAGTTTGATCCTGGCTCAGAGTGAACGCTAGCGGTGCGCCTAACACATGCAAGTCGAGCGGTAGACTTTCTAGCTTGCTAGAGAGTTGAGAGCGGCGAACGGGTGAGTAGTACGTTGATATTTGCCCCTAGGTCAGGGATAGCCATCTGAAAAGATGATTAATACCGGATAGTCTCTTCGGAGTAAAAATTTATTGCCTAGGGAGAAGTCTTCGTTCTATCAGTTAGTTGGTGAGGTAATGGCTCACCAAG
>F0OV55004IJNAV
AACCAACCCAAGAGTTTGATCCTGGCTCAGAACGAACGTTGGCGGCGTGGTTTAGGCATGCAAGTCGAACGAGAAAGTTTCCTTCGGGAAGCGAGTACAGTGGCGAACGGGAGAGTAACGCGTGGGAAACCTGCCCTTCAGCGGGGGACAACACTCCTAACGGAGTGCTAATACCGCATACGATCCGGAGATCGCATGGTCACCGGATGAAAGATGGCCTCTACATGTAAGCTGTCACTGAAGGATGGTCCCGCGTCCCATTAGCTAGTTGGG
>F0OV55004I8BSG
AACCAACCCAAGAGTTTGATCCTGGCTCAGGATGAACGCTGGCGGTGTGCCTTAAGCATGCAAGTCGAACGATAAATTCCCTTCGGGGAACAGACAGTGGCAGACGGGTGAGTAATACGTAGGAATCTACCCTTGAGTGGGGAATAGCCTGCCGAAAGGTGGGGTAATACCGCATGTGTCCGCAAGGACAAAGCATTTATGCGCTCAAGGAGGAGCCTACGTCCTATCAGGTAGTTGGTGGGGTAATAGCCTACCAAGCCAATGACGGGTAG
>F0OV55004ISV4Q
AACCAACCCAAGAGTTTGATCCTGGCTCAGATTGAACGCTGGCGGCGTGCTTAACACATGCAAGTCGATCGGTAACAGGTGTAGCAATACATGCTGACGAGAGGCGGACGGGTGAGGAATATTTGGGAATCTGCCCATCAGCGGGGGACAACCCGGGGAAACCCGGGCTAATACCGCATACGCTCTACGGAGGAAAGCCGGGGACCGCAAGGCCTGGCACTGATGGATGAGCCCAAATCGGATTAGCTAGTTGGCGGGTAACGCCC
>F0OV55004H6NP9
AACCAACCCAAGAGTTTGATCCTGGCTCAGATTGAACGCTGGCGGCAGGCCTAACACATGCAAGTCGAGCGGCAGCGGGTCCTTCGGGATGCCGGCGAGCGGCGGACGGGTGAGTAATGCCTAGGAATCTGCCTGGTAGTGGGGGATAACTCGGGGAAACTCGAGCTAATACCGCATACGTCCTACGGGAGAAAGCGGGGGATCTTCGGACCTCGCGCTACCAGATGAGCCTAGGTCGGATTAGCTAGTTGGTGAGGTAAAGGCTC
>F0OV55004I8QBW
AACCAACCCAAGAGTTTGATCCTGGCTCAGAACGAACGCTGGCGGCGTGCTTAACACATGCAAGTCGTACGAGAAAGTTTCCTTCGGGAGATGAGTAGAGTGGCGCACGGGTGAGTAACACGTGGATAATCTGCCCAATGGACCGGGATAACACTTCGAAAGGGGTGCTAATACCGGATAAGCCCACAGGCTCTTCGGAGCTTGCGGGAAAAGGTGGGGACCTTCGGGCCTGCCGTCATTGGATGAGTCCGCGGCCCATTAGCTAGTTGGTAGGGTAA
>F0OV55004IHOVE
AACCAACCCAAGAGTTTGATCCTGGCTCAGAACGAACGTTAGCGGCGTGCTTAACACATGCAAGTCGAACGAGAAAGTATCTTCGGATATGAGTAGAGTGGCGCACGGGTGAGTAACACGTAGGTCATCTACCCTCGAGTGGGGGGCAACCCTCCGAAAGGAGGGCTAATACCGCATGACGCCAGAAATGGCCAAAGCGGGCCTCTCCATGGAAGCTCGCGCTTAAGGATGAGCCTGCGGCCCATCAGCTTGTTGGCGGGTAACGG
>F0OV55004JIFU4
AACCAACCCAAGAGTTTGATCCTGGCTCAGGATGAACGCTAGCGACAGGCCTAACACATGCAAGTCGAACGGGATTTATCCTTCGGGGTAATGAGAGTGGCGCACGGGTGAGTAACGCGTATGCAACCTACCTGTAACTGGGGAATAGCTCCCTGAAAGGGGAATTAACACCGCATAAGACCACACTTTCGCATGGAAGAGTGGTAAAATATTTATAGGTTACAGATGGGCATGCGTGACATTAGTTTGTTGGTGAGGTAACGGCTC
>F0OV55004IH5T4
AACCAACCCAAGAGTTTGATCCTGGCTCAGGATGAACGCTAGCGGCAGGCTTAACACATGCAAGTCGAGGGGTAACAGGGTGCTTGCACCGCTGACGACCGGCGCACGGGTGCGTAACGCGTATACAATCTACCTTTTACAGGGGCATAGCCCGGGGAAACCCGGATTAATATCCCATGGTATCATTTAGTGGCATCATTTGAATGATTAAAGCTTCGGCGGTAAAAGATGAGTATGCGTCCTATTAGTTAGTTGGTAAGGTAACGGCTTACCAAGG
>F0OV55004IBEP0
AACCAACCCAAGAGTTTGATCCTGGCTCAGGATGAACGCTGGCGGCGTGCCTAACACATGCAAGTCGAACGAGAAGTTAACCGCTGATTCCTTCGGGATGAGGAGGTTAGCAGAAAGTGGCGAACGGGTGAGTAACGCGTGGGTAATCTACCCTGTAAGTGGGGGATAACCCTCCGAAAGGAGGGCTAATACCGCATAATATCTTCACTTCTAAAAGAAGAGAAGATTAAAGATGGCCTCTGTCTTAAGCTATCACTTCAGG
>F0OV55004IU48J
AACCAACCCAAGAGTTTGATCCTGGCTCAGAATGAACGCTGGCGGCGTGCCTAACACATGCAAGTCGAGCGAGAAATTTCCTGCTTGCAGGAGAGAGTAAAGTGGCGCACGGGTGAGTAACGCGTGGGTAACCTACCCTTGAATCGGGGATAACCTTGCGAAAGCGTTGTTAATACCGGATATTGTCCCAAGGACTATGGTTTTTGTGATGAAAGGTGACCTCTTCATGAAAGTTGCCGTTTAAGGATGGGCCCGCGTACCATTAGCTTGTTGGTAGGG
>F0OV55004IOJHO
AACCAACCCAAGAGTTTGATCCTGGCTCAGAACGAACGCTGGCGGCGTGCTTAACACATGCAAGTCGGATGCGAAAGGGGCTTTCGGGCGCTGAGTAGCATGGCAGACGGGTGAGGAGTGCGTATCTGACGAAACTCAGGCTGGGGGATAGTCCCTCGAAGGGGGTTGAATACCGCATGTGCTCGGCACTGTCATGGTGTCGAGGAAAGGTGGCCTCTGCATGCACGCTATTGGCCTGAGATCGGG
>F0OV55004IAISE
AACCAACCCAAGAGTTTGATCCTGGCTCAGAACTAACGCTGGCGGCGTGCCTAACACATGCAAGTCGTACGAGAAAGTTCGCTTCGGTGGATGAGTAAAGTGGCGCACGGGTGAGTAGCGCGTGGATAATCTGCCCTTTAGTTAGGAATAACCCATCGAAAGATGGGCTAATGCCCAATGATGCTGACGTGCTTCGGCAGGTCAGCCAAAGGTGGCCTCTACATGTAAGCTATCGCTGAAGGATGAGTTCG
>F0OV55004H3KNY
AACCAACCCAAGAGTTTGATCCTGGCTCAGAACGAACGCTGGCGGCGTGCTTAACACATGCAAGTCGAACGTGAAAGGGACTTCGGTCCTGAGTAAAGTGGCGCACGGGTGAGTAACACGTGGATAATCTACCCGATGGACCGGGATAACACTTCGAAAGGGGTGCTAATACCGGATAAGCCCACAGGCTCTTTGGAGTTTGCGGGAAAAGGTGGGGACCTTCGGGCCTACTGTCATCGGATGAGTCCGCGGCCCATTAGCTAGTTGGTAGGGTAATGGCCTACCAAGG
>F0OV55004H8GNO
AACCAACCCAAGAGTTTGATCCTGGCTCAGGATGAACGCTGGCGGCATGCCTAATACATGCAAGTCGAACGCACTAGTTTACTAGTGAGTGGCGAACGGGTGAGTAACGCGTAGATAACCAACCCTAAAGACGAGGATAACCCGGGGAAAACCCGTGGACTAATAACTGGATAGGAGCTAATTTCACAAGGGATTAGTTTTAAAGGCGCATTAAAGCGCCGCTATAGGATGGGACTGCGTCGCATTAGCTAGTTGGTGGGGTAACGGCCTACCAAGGCAACGA
>F0OV55004H7ZPC
AACCAACCCAAGAGTTTGATCCTGGCTCAGGATGAACGCTGGCGGCGTGCCTAACACATGCAAGTCGAGCGCGATTAGTTGGAACAGAGACTTCGGTTGAAGGGAAGACTATGAAAGCGGCGGACGGGTGAGTAACGCGTGAGCAACCTGCCCTGTACAGGGGGATAGCCACTGGAAACGGTGATTAATACCCCATAACCCCAATAGGTCGCATGGCCTGCTGGGCAAAGCCTTGGCGGTACAGGATGGGCTCGCGT
>F0OV55004IG4Y8
AACCAACCCAAGAGTTTGATCCTGGCTCAGAGCGAACATTGGCGGCGCGTTTAACACATGCAAGTCGAGCGAGAAAACTTCTTCGGAAGTGAGTAGAGCGGCGAACGGGTGAGTAACACGTGAGTGACCTGCCCCCAAGCTTGGGATAGCCACGGGAAACTGTGGGTAATACCGGATGCGACTTTATTATTAGAAGATGAAGTTGAAAGCGTGGGACCCTTCGGGGCCACGTACTTGGGGATGGGCTCGCGTCCCATTAGCTAGTTGGAGAGGTAACGG
>F0OV55004IK3J7
AACCAACCCAAGAGTTTGATCCTGGCTCAGAGCGAACGTTAGCGGCGTGCTTAACACATGCAAGTCGAACGAGAAAGTATCTTCGGATATGAGTAGAGTGGCGCACGGGTGAGTAACACGTGGGTAACCTGCCCTTTGGAGGGGGACAACATCTGGAAACGGATGCTAATACCGCATAAGTCGTCTTCGGACGGGAAAGGTGGCTTCGGCTACCGCCAGAGGATGGGCCCGCGTCCCATCAGCTAGTTGGTAAGGTAACGGCTTACCAAGGCAACGACGGG
>F0OV55004IZJDA
AACCAACCCAAGAGTTTGATCCTGGCTCAGGACGAACGCTGGCGGCGTGCTTAACACATGCAAGTCAAGGAGAAAGCATTTTTCGGAATGCAAGTAAACTGGCGAACGGGTGAGTAACGCGTAGGTAACCTGCCTTTAAGATTGGGATAACACTGCTAACGCGGTGCTAATACCGGATGAAGCATAACGATCGCATGGTGGTTATGTTAAAGCGGGCTTCGGCTCGTGCTTAGAGATGGACCTGCGTCTCATTAGCTAGTTGGG
>F0OV55004IGBR7
AACCAACCCAAGAGTTTGATCCTGGCTCAGAGTGAACGCTGGCGGCGTGCTTAACACATGCAAGTCGAACGCGAAAGTGGAGCAATCCATGAGTAGAGTGGCGAACGGGTGAGTAAAGTGTGGGTAATCTAGCTTTCAGAGGGGGATAACCCGGGGAAACCTGGGCTAAAACCGCGTACGATTTTTGGGTTTACGGACCTGGGAATGAAAACATGGGGATCCGCAAGGACCTATGGCTGGAAGATGAGCCCACATCCTATCACGCTTGTTGGTGGGGTAAA
>F0OV55004JET3N
AACCAACCCAAGAGTTTGATCCTGGCTCAGGATGAACGTTGGCGGTGCGCTTTATGCATGCAAGTCGTACGAAATCATGGTTTTCGGATTATGGTTTAGTGGCGGACGGCTGAGTAACACGTAGGTAACTTGCCCACGAGTGGGGGATAACTTGCCGAAAGGTAAGCTAATACCGCATGGCATGGATCTGCATAAGTAGATTCATCAAAGCCGTAAGGCGCTTGTGGATGGGCCTGCGGCCGATTAGCTTGTTGGTGGGGTAACGG
>F0OV55004JZBNT
AACCAACCCAAGAGTTTGATCCTGGCTCAGGACGAACGCTGGCGGCGTGCCTAACACATGCAAGTCTTGGGAGAAAGAGGTAGCAATATCTTGAGTAAACCGGCGCAAGGGTGAGTAACACGTAGGCAATCTGCCCAGAGGACGGGAATAACTTCGAGAAATCGAGGCTAATGCCCGATGATTTTCCGATATAGCATTATGTTGGAATTAAATGCCGCAAGGTGCCTTTGGATGAACCTGCGTCCCATTAGGTAGTTGGTGAGG
>F0OV55004JRPMN
AACCAACCCAAGAGTTTGATCCTGGCTCAGGATGAACGCTGGCGGCGTGCTTGACACATGCAAGTCGAACGCATCGACAATGTCTGGAGGTTCTGGATGAACGGGCGTACGAGAAATCGTACAAGCGGGAAGAAGGGGCTAAAGGGCGACGTTGGTGAGTGGCGGACGGGTGAGTAACACGTAGGTAATCTGCCTCAAAGTGGGGGATAACTGTTCGAAAGAGCAGCTAATACCGCATAATATCCAGGCTAAGCCTGGAGGAAAGG
>F0OV55004IW6UM
AACCAACCCAAGAGTTTGATCCTGGCTCAGAACGAACGCTGGCGGCGTGCTTAACACATGCAAGTCGAACGAGAAAGGGACTTCGGTCCTGAGTAGAGTGGCGCACGGGTGAGTAACACGTGGATAATCTACCCAATGATTCGGAATAACACTTCGAAAGGGGTGCTAATACCGGATAAGCCCACAGGCTCTTCGGAGTTTGCGGGAAAAGGTGGGGACCTTCGGGCCTGCCGTCATTGGATGAGTCCGCGGCCCATTAGCTAGTTGGTAGGGTAATGG
>F0OV55004H9RJY
AACCAACCCAAGAGTTTGATCCTGGCTCAGGATGAACGCTGGCGGCGTGCTTAACACATGCAAGTCGAACGATTAAGACCCTCTTCGGAGGGTGCATAAAGTGGCGAACGGGTGAGTAACACGTGGGGAACCTGCCCCTCTCTCTGGGACAACTCCGGGAAACCGGAGCTAATACCGGATATTCCGATCGGATCGCATGGTCTGATCGGGAAAGCTCCGGCGGTGAGGGATGGCCCCGCGGCCCATTAGCTTGTTGGTGAGGTAACGGCTCACCAAGG
>F0OV55004I75CA
AACCAACCCAAGAGTTTGATCCTGGCTCAGAACGAACGCTGGCGGCGTGCCTAACACATGCAAGTCGAACGTGAAAGGGACTTCGGTCCTGAGTAAAGTGGCGCACGGGTGAGTAACACGTGGATAATCTACCCGATGGACCGGGATAACACTTCGAAAGGGGTGCTAATACCGGATAAGCCCACAGGCTCTTTGGAGTTTGCGGGAAAAGGTGGGGACCTTCGGGCCTACTGTCATCGGATGAGTCCGCGGCCCATTAGCTAGTTGGTAGGGTAATGGCCTACCAAGG
>F0OV55004IPSJH
AACCAACCCAAGAGTTTGATCCTGGCTCAGAACGAACGCTGGCGGCGTGCTTAACACATGCAAGTCGTACGAGAAAGTTTCCTTCGGGAGATGAGTAGAGTGGCGCACGGGTGAGTAACACGTGGATAATCTGCCCAATGGACCGGGATAACACTTCGAAAGGGGTGCTAATACCGGATAAGCCCACAGGCTCTTCGGAGCTTGCGGGAAAAGGTGGGGACCTTCGGGCCTGCCGTCATTGGATGAGTCCGCGGCCCATTAGCTAGTTGGTAGGGTAA
>F0OV55004I3KQQ
AACCAACCCAAGAGTTTGATCCTGGCTCAGAACTAACGCTAGCGGCGTGCCTAACACATGCAAGTCTTACGAGAAAGTCCCGTTCGCGGGATGAGTAAAGTGGCGCACGGGCGAGTAACACGTGGATAATCTACCCTTCAGTCGGGAATAACTCATCGAAAGATGGGATAATACGCGATGATGCTTATCTGTTTCGACGGATAAGCCAAAGGTGGCCTCTCTATAGAAGCTACCGCTGAGGGATGAGTTCGCGCACCA
>F0OV55004JY6LQ
AACCAACCCAAGAGTTTGATCCTGGCTCAGGACGAACGCTGGCGGCGTGCTTAACACATGCAAGTCAAGGAGAAAGTTTTCTTCGGAAAGCGAGTAAACTGGCGCACGGGTGAGTAATATGTAAGTAATCTACCCATAGGTTAGGAATAACTCAGAGAAATCTGGGCTAATACCAAATAATGCAGCGGCATCGCATGATGATGATGTTAAAGTTGCTTCAGTAACGCCTATGGATGAGCTTGCAGCCGA
>F0OV55004ID5G4
AACCAACCCAAGAGTTTGATCCTGGCTCAGGATTAACGCTGGCGGCGTGCTTAACACATGCAAGTCGAACGAGAAGCTTTCACATGATTTCTTCGGATTGATTATGGGAGCGGAAAGTGGCGAACGGGTGAGTAACGCGTGGGTAACCAACCTTAGACTGGGGGACAACACAGGGAAACTTGTGCTAATACCGCATATATGCAGACATGGCATCATGATTGCAGGAAAGGCTTCGGCCGGTTTAAGGCGGACCCGCGTCCGATTAG
>F0OV55004H6P11
AACCAACCCAAGAGTTTGATCCTGGCTCAGGGTGAACGCTGGCGGCGTGCTTTACACATGCAAGTTGAACGAGAACTCGGAGGTTCTTACTTCGGTAAGAAAGGAAGAGGGACAGTAGCGAACGAGTGAGTAACACGTAGTAACCTGCCCACTGGAGGGGGAGAACCACTGGAAACGGTGGCTAATACCGCATAAGCCCGAAAGGGGAAAGCAATTTATTGTGCCGGTGGAGGGGACTGCGGGCCATCAGGAAGATGGTGAGGTAAAAGCTCACCAAACCGACGACGG
>F0OV55004I6VD6
AACCAACCCAAGAGTTTGATCCTGGCTCAGAACGAACGCTGGCGGCGTGCTTAACACATGCAAGTCGTACGAGAAAGTTTCCTTCGGGAGATGAGTAGAGTGGCGCACGGGTGAGTAACACGTGGATAATCTGCCCAATGGACCGGGATAACACTTCGAAAGGGGTGCTAATACCGGATAAGCCCACAGGCTCTTCGGAGCTTGCGGGAAAAGGTGGGGACCTTCGGGCCTGCCGTCATTGGATGAGTCCGCGGCCCATTAGCTAGTTGGTAGGGTAA
>F0OV55004INCEB
AACCAACCCAAGAGTTTGATCCTGGCTCAGAACGAACGCTGGCGGCAGGCTTAACACATGCAAGTCGAACGCCCCGCAAGGGGAGTGGCAGACGGGTGAGTAACGCGTGGGAATCTACCTAGTTCTACGGAACAACAGAGGGAAACTTCTGCTAATACCGTATACGCCCTAAGGGGGAAAGATTTATCGGAATTAGATGAGCCCGCGTAAGATTAGCTAGTTGGTGGGGTAATGGCCTACCAAGGCGACGATCTTTAGCTGGTCTGAGAGG
>F0OV55004JAA9G
AACCAACCCAAGAGTTTGATCCTGGCTCAGGATGAACGCTGGCGGCGTGCCTAATACATGCAAGTCGAACGCACCATTTCGGTGGTGAGTGGCGAACGGGTGAGTAACACGTAGATAACCTGCCCTTAAGACGAGGATAACCATTGGAAACGATGGCTAAGACTGGATAGGAATATTAGAGGCATCTCTGATATTTTAAAAGACCTAGCAATAGGTATGCTTAAGGAGGGGTCTGCGGCGCATTAGTTAGTTGGTGGGGTGATGG
>F0OV55004H92LJ
AACCAACCCAAGAGTTTGATCCTGGCTCAGGGTGAACGCTGGCGGCGTGCTTGACACATGCAAGTCGAACGGTATGTGGCAACACATAGAGTGGCGAACGGGTGAGTAACACGTGGGAACGTACCTTCTGCAGGGGGATAACTGACCGAAAGGACAGCTAATACCGCATAAGACCGAGAGGAGAAAGGTGCAACAGCATCGGCAGAGGAGCGGCCCGCGGACCATCAGCTAGTTGGTGGGGTAAGAGCCTACCAAGGCAACG
>F0OV55004II1NY
AACCAACCCAAGAGTTTGATCCTGGCTCAGAATGAACGCTGGCGGCGTGCCTAACACATGCAAGTCGTACGAGAAAGGGGCTTCGGCCCTGAGTAGAGTGGCGCACGGGTGAGTAACGCGTGGGTAATCTACCCTTGGATTTGGGATAACTCTGCGAAAGTGGAGCTAATACCGGATAGTCTGGCTTTAAATAAGAAGTCGGTAAAGGATGCCTCTGCATATGCATTCGTCCGAGGATGAGCCCGCGTCTCATTAGCTAG
>F0OV55004INLTH
AACCAACCCAAGAGTTTGATCCTGGCTCAGAACGAACGCTGGCGGCGCGTTTTAAGCATGCAAGTCGAGCGGGCGTAGCAATACGTCAGCGGCAGACGGGTGAGTAACGCGTGGGAACGTACCTTTTGGTTCGGAACAACACAGGGAAACTTGTGCTAATACCGGATAAGCCCTTACGGGGAAAGATTTATCGCCGAAAGATCGGCCCGCGTCTGATTAGCTAGTTGGTGAGGTAACGGCTCACCAAGGCGACGATCAGTAGCTGGTCTGAGAGGA
>F0OV55004IS4PM
AACCAACCCAAGAGTTTGATCCTGGCTCAGAACGAACGCTGGCGGCGCGTTTTAAGCATGCAAGTCGAGCGGCAAGGGCCTTCGGGCCCCTAGAGCGGCGGACGGGTGAGTAACACGTGGACAATCTGCCCCCCGGCCGGGGATAGCCCAGGGAAACCTGGATTAATACCGGATGAGACGGGACGCACGAGGGTGCGATCCGGGAAAGGCGCTGCGGCGCCGCCGGGGGATGAGTCCGCGACCCATTAGCTAGACGGCGGGGTAAAGGCCCACCGTGGCGACGATGGGTAG
>F0OV55004IIR6Q
AACCAACCCAAGAGTTTGATCCTGGCTCAGGATGAACGCTAGCGGGAGGCCTAACACATGCAAGTCGAACGGGATTGAGAGCTTGCTCTCATGAGAGTGGCGCACGGGTGAGTAACGCGTATGCAACCTGCCCTTGACAGGGGGATAGCCCGGAGAAATCCGGATTAATACCCCATGGTATTTAATTTCCGCATGGGATTTAAATTAAAGATTTATCGGTCAGGGATGGGCATGCGTGACATTAGCTTGTTGGCGGGGTAACGG
>F0OV55004IKPF6
AACCAACCCAAGAGTTTGATCCTGGCTCAGGACGAACGCTGGCGGCGTGCCTAACACATGCAAGTCGAACGGAGATATCAATGAAGCTTGCGATTTGATATCTTAGTGGCGGACGGGTGAGTAACGCGTGGGTAATCTGCCCATAAGTGGGGAACAACAGTTGGAAACGACTGCTAATACCGCATACGCTGTCGCAAGACAGGAAAGGTGGCCTCTGAATATGCTGCCGCTTATGGATGAGCCCGCGT
>F0OV55004I712O
AACCAACCCAAGAGTTTGATCCTGGCTCAGAACGAACGCTGGCGGCGTGCCTAACACATGCAAGTCGAACGCGAACGGAATCTTCGGATTCCTAGTAGAGTGGCGCACGGGTGAGTAACACGTGGATAACCTGCCCTAGAGTCTGGGATAACACTTCGAAAGGGGTGCTAATACCGGATAAGCCCACAACGTCTTCGGACGATGCGGGAAAAGATTTATTGCTTTAGGATGGGTCCGCGGTCCATTAGCTAGTTGGTGGGGTAATGGCCTACCAAGG
>F0OV55004JVRFT
AACCAACCCAAGAGTTTGATCCTGGCTCAGGATGAACGCTAGCGACAGGCCTAACACATGCAAGTCGAACGGGATTTATCCTTCGGGGTAATGAGAGTGGCGCACGGGTGAGTAACGCGTATGCAACCTACCTGTAACTGGGGAATAGCTCCCTGAAAGGGGAATTAACACCGCATAAGACCACACTTTCGCATGGAAGAGTGGTAAAATATTTATAGGTTACAGATGGGCATGCGTGACATTAGTTTGTTGGTGAGGTAACGGCTC
>F0OV55004H9XSJ
AACCAACCCAAGAGTTTGATCCTGGCTCAGGACGAACGCTGGCGGCGTGGATTAGGCATGCAAGTCGAACGCGAAAGGACTGCTTCGGCAGACCGAGTAGAGTGGCGAGCGGGTGAGTAACGCGTAGGTAATCTGCCTTTAAGTGGGGGATAGCCTCGGGAAACCGGGGGTAATACCGCATGTGTCAGGCGTAAGCCTGATAAAGATGGCCTCTGACATAAGCTGTTGCTTAGAGATGAGCCTGCGTCCTATTAG
>F0OV55004H816E
AACCAACCCAAGAGTTTGATCCTGGCTCAGAACGAACGTTAGCGGCGTGCTTAACACATGCAAGTCGAACGAGAAAGTATCTTCGGATATGAGTAGAGTGGCGCACGGGTGAGTAACACGTGGGTAACCTGCCCTTTGGAGGGGGACAACATCTGGAAACGGATGCTAATACCGCATAAGTCGTCTTCGGACGGGAAAGGTGGCTTCGGCTACCGCCAGAGGATGGGCCCGCGTCCCATCAGCTAGTTGGTAAGGTAACGGCTTACCAAGGCAACGACGGGTAG
>F0OV55004IRTNY
AACCAACCCAAGAGTTTGATCCTGGCTCAGGATGAACGCTGGCGGCGTGCCTAACACATGCAAGTCGAGCGATAAACAGTGGATGGAATTCTTCGGAAGGAAAGAAACTGTTGAAAGCGGCGGACGGGTGAGTAACGCGTGGGCAACCTGCCCTATACAGGGGGATAGCCACTGGAAACGGTGATTAATACCCCATGACACCTTAACCTCGCATGAGGAGAGGGTCAAAGATTATATCGGTATAGGATGGGCCCGCGTCTGATTAG
>F0OV55004I7SD1
AACCAACCCAAGAGTTTGATCCTGGCTCAGGATAAACGCTGGCGGTGTGCATTATGCATGCAAGTCGAACGAACTATTTTCGGATAGTTAGTGGCAAACGGGTGAGTAACACGTAAGTAACCTGCCCTTAAGTGGGGAATAACTCTGAGAAATCGGAGCTAATACCGCATGTGATGGAGGGGGTAACGCCCCATCATTAAAGGCTTCGGCCGCTTGAGGAGGGGCTTGCGCAAGATTAGCTAGTTGGTGAGGTAACGGCCTACCAAGGCTACGA
>F0OV55004H8V2O
AACCAACCCAAGAGTTTGATCCTGGCTCAGGACTAACGCTGGCGGCGTGCCTAACACATGCAGGTCGAACGAGTTGATTTATAGTAGCAATATTGTAGATCGGCAAGTGGCGAACGGGTGAGTAACACGTAGATAATCTGCCTTTCAGACGGGGAAAACTCAGGGAAACTTGTGCTAATACCCGATAAGACTACGGGAGGGGACTTCTGTAGCCAAAGGTGGGCGAAAGCTCACGCTGGAAGATGAGTCTGCGTCCTATCAG
>F0OV55004ILUAZ
AACCAACCCAAGAGTTTGATCCTGGCTCAGGACGAACGCTGGCGGCGTGCCTAATACATGCAAGTCGAGCGCGTGAAATACAACAGAACCTTCGGGTGACGTTGTATGGATCGAGCGGCGAACGGGTGAGTAACACGTGGGCAACCTGCCTACAAGACTGGGATAACTCCGGGAAACCGGGGCTAATACCGGATAATTCATCGAACCGCATGGTTCGGTGTTGAAAGATGGCTTTTAGCTATCACTTGTAGATGGGCCCGCGGCGCATTAG
>F0OV55004I0PAF
AACCAACCCAAGAGTTTGATCCTGGCTCAGAATGAACGCTGGCGGCGTGCCTAACACATGCAAGTCGAACGAGAAAGGTCGCAAGACTGAGTACAGTGGCGCACGGGTGAATAATACATAGGAATCTACCTCTTTGTGGAGAATACCCTGGAGAAATCCAGGCTAATACTGCATAAGCCCAGAAATGGGGAAAGGTGGCCTCAAGCTACCGCTGAGAGATGAGCCTGTGTCCTATTAGCTAGTTGGTAGGGTAAG
>F0OV55004IWXYU
AACCAACCCAAGAGTTTGATCCTGGCTCAGAATGAACGCTGGCGGCGTGCTTAACACATGCAAGTCGAACGATGATGGGGGGTTCGCCCTCCTGATTAGTGGCGCACGGGTGAGTAATATATAGATAACGTACCTCTTAGTCTGGGATAGCCATTGGAAACGATGATTAATACTAGATACTCCTTCTAACTCCAATGTTAGTCGGGAAAGTTTTTTCGCTAAGAGATCGGTCTATATCCTATCAGTTAGTTGGTGAGGTAATGG
>F0OV55004JPDOC
AACCAACCCAAGAGTTTGATCCTGGCTCAGAGCGAACGCTGGCGGCGTGCCTAACACATGCAAGTCGAACGGACTCGGGGGGCAACTCCTGAGTTAGTGGCGGACGGGTGAGTAACACGTGGGTCATCTCCCCCCGAGTGAGGAATAAGCCTGCGAAAGCGGGTCTAATACCGCATAACACTCCGGGACACAAGTCTTCGGAGTCAAAGCCGCAAGGCGCTTGGGGATGAGCCTGCGTCCTATTAGCTAGTTGGTAGGGTAATGGCCTACCAAGG
>F0OV55004IJYS9
AACCAACCCAAGAGTTTGATCCTGGCTCAGGATGAACGCTAGCGGGAGGCTTAACACATGCAAGTCGAGGGGCAGCACGGACTTCGGTCTGGTGGCGACCGGCGCACGGGTGCGTAACGCGTATGCAACCTGCCTTATACAGGAGGATAGCCCATGGAAACGTGGATTAATACTCCATAGTATCAATGAATCGCATGGTTTATTGATTAAAATTTCGATGGTATAAGATGGGCATGCGTAGGATTAGCTAGTAGG
>F0OV55004IQWCC
AACCAACCCAAGAGTTTGATCCTGGCTCAGGACGAACGCTGGCGGCGTGCCTAATACATGCAAGTCGAGCGCGTGAAATACAACAGAACCTTCGGGTGACGTTGTATGGATCGAGCGGCGAACGGGTGAGTAACACGTGGGCAACTTGCCTACAAGACTGGGATAACTCCGGGAAACCGGGGCTAATACCGGATAATCCATCGAACCGCATGGTTCGGTGTTGAAAGATGGCTTTTAGCTATCACTTGTAGATGGGCCCGCGGCGCAT
>F0OV55004I9P50
AACCAACCCAAGAGTTTGATCCTGGCTCAGAGCGAACGCTGGCGGCAGGCTTAACACATGCAAGTCGAGCGGCCGTAGCAATACGGCAGCGGCAGACGGGAGAGTAACACGTGGGAACGTGCCTATCAGTTCGGAACAACCCAGGGAAACTTGGGCTAATACCGGATACGCCTTTACGGGGAAAGATTTATCGCTGATAGAGCGGCCCGCGTCTGATTAGCTAGTTGGTGAGGTAATGGCTCACCAAGGCGACGATCAGTAG
>F0OV55004H8BJX
AACCAACCCAAGAGTTTGATCCTGGCTCAGGATGAACGCTAGCGGGAGGCTTAACACATGCAAGTCGAGGGGCAGCACGGACTTCGGTCTGGTGGCGACCGGCGCACGGGTGCGTAACGCGTATGCAACCTGCCTTATACAGGAGGATAGCCCATGGAAACGTGGATTAATACTCCATAGTATCAATGAATCGCATGGTTTATTGATTAAAACTTTGGTGGTATAAGATGGGCATGCGTAAGATTAGCTAGTTGGTG
>F0OV55004H6VWX
AACCAACCCAAGAGTTTGATCCTGGCTCAGGATGAACGCTGGCGGCGTGCCTAATACATGCAAGTCGAACGAGAAAGTCTGTTTTCGGACGGGCGAGTAAAGTGGCGAACGGGTGAGTAACACGTAGGTAACCTGCCCCGGAGAGCGGGACAACCATTGGAAACGATGGCTAACACCGCATAAGCTCACGCGGAATAGCAGAGTGTGAGAAAAGACTGAGGTGCTCTGGGAGGGGCCTGCGGCCCATCAGCTGGTTGGTGAGGTAACGG
>F0OV55004IMLN2
AACCAACCCAAGAGTTTGATCCTGGCTCAGGATGAACGCTGGCGGCGTGCCTAATACATGCAAGTCGAACGCACTAGTTTACTAGTGAGTGGCGAACGGGTGAGTAACACGTAGGTAACCTGCCCTTAAGACGAGGATAACCGTTGGAAACGATGGCTAAGACTGGATAGGAACATTGAAGGCATCTTTGATGTTTTAAAAGACCTAGCAATAGGTATGCTTAAGGGGGGCCTGCGGCGCATTAGTTAGTTGGTGAGGTGAAGGCTTACCAAGACCG
>F0OV55004JAIMB
AACCAACCCAAGAGTTTGATCCTGGCTCAGGATGGACGCTAGCGACAGGCTTAACACATGCAAGTCGAGCGAGAAAGTCTCCTTCGGGAGATGAGTAGAGCGGCGCACGGGTGAGTAACGCGTGGATGATCTACCCAGAGGATCGGGATAACAGTGGGAAACCGCTGCTAATACCGGATACGCTTCACGGTTTATCTGTGAAGGAAAGGTGGCCTATGCTTGCAAGCTACCACCTCTGGATGAGTCCGCGT
>F0OV55004IK3MM
AACCAACCCAAGAGTTTGATCCTGGCTCAGGATGAACGCTAGCGGGAGGCTTAACACATGCAAGTCGAGGGGCATCACGCCTTCGGGTGGTGGCGACCGGCGCACGGGTGCGTAACGCGTATGCAACCTGCCTTATGCAGGGGGATAGCCCATGGAAACGTGGATTAATACCCCATAAGCTTTATTATATGCATATATATTAAAGGAAAACTTAGGTGGCATAAGATGGGCATGCGTCTGATTAGCTAGTTGGTAAGGTACG
>F0OV55004ILGRJ
AACCAACCCAAGAGTTTGATCCTGGCTCAGAACGAACGCTGGCGGCGTGCCTAACACATGCAAGTCGAGCGAGAAAGCCCGCAAGGGTGAGTACAGCGGCGCACGGGTGAGTAACACGTGGGTAATCTGCCCTGGAGTCCGGAATAACCTCCCGAGAGGGAAGCTAATGCCGGATGAGACCACGGGGGCCCCGGCCCCTGAGGGAAAAGGTGGCCTCTGCATGCAAGCTATCACTCCAGGATGAGCCCGCGGCCCATCAG
>F0OV55004JYUOJ
AACCAACCCAAGAGTTTGATCCTGGCTCAGAACGAACGCTGGCGGCGTGCTTAACACATGCAAGTCGTACGAGAAAGTTTCCTTCGGGAGATGAGTAGAGTGGCGCACGGGTGAGTAACACGTGGATAATCTGCCCAATGGACCGGGATAACACTTCGAAAGGGGTGCTAATACCGGATAAGCCCACAGGCTCTTCGGAGCTTGCGGGAAAAGGTGGGGACCTTCGGGCCTGCCGTCATTGGATGAGTCCGCGGCCCATTAGCTAGTTGGTAGGGTAA
>F0OV55004I4E8W
AACCAACCCAAGAGTTTGATCCTGGCTCAGGACGAACGCTGGCGGCGTGCTTAATACATGCAAGTCGAGCGTGAAAGTCCCTTCGGGGATGAGTAAAGCGGCGCACGGGTGAGGAACACGTAGATTATCTGCCCCTGAGACTGAGATAACCCTGGGAAACCGGGGCTAATACCGGATGAAGCATCATTATTGGTTTAATGATGTTAAAGTGGCGCAAGTCACACTTGGGGATGAGTCTGCGACCTATCAGCTAGTTGGCGG
>F0OV55004JHNZ8
AACCAACCCAAGAGTTTGATCCTGGCTCAGAACGAACGCTGGCGGCGCGTTTTAAGCATGCAAGTCGAACGGTATACGGTCTTCGGACTGTAGAGAGTGGCGAACGGGTGAGTAACACGTAGATAATCTGCCTTGAAGTGGGGGATAGTCCATGGAAACATGGAGTAATACCGCATATGTCTTTGGATGAAAGTTCCAATTGGAACGCTTTGGGATGAGTCTGCGGCTCATTAGCTAGTTGGTGGGGTAAAGGCCTACCAAGGCAACGA
>F0OV55004H2MC2
AACCAACCCAAGAGTTTGATCCTGGCTCAGAACGAACGCTGGCGGCGTGCTTAACACATGCAAGTCGAACGTGAAAGGGACTTCGGTCCCGAGTAAAGTGGCGCACGGGTGAGTAACACGTGGATAATCTACCCGATGGACCGGGATAACACTTCGAAAGGGGTGCTAATACCGGATAAGCCCACAGGCTCTTTGGAGTTTGCGGGAAAAGGTGGGGACCTTCGGGCCTACTGTCATTGGATGAGTCCGCGGCCCATTAGCTAGTTGGTAGGGTAATGGCCTACCAAGG
>F0OV55004I0GV9
AACCAACCCAAGAGTTTGATCCTGGCTCAGGATGAACGCTAGCGGTGCGCCTAACACATGCAAGTCGAGCGATATAGCGGCGAACGGGTGAGTAACACGTTGGAACCTGCCTCGAACTCAGGGATAGCCATCCGAAAGGATGATTAATACCGGATAGTCCCGAAAGGGTAAAGATTTTTCGGTTCGAGAGGGGCCTGCGGCCTATCAGCTAGTTGGTAAGGTAATGGCTTACCAAGGCTATGACGGGTAACTGGTGTGAGAGCATG
>F0OV55004JFWD2
AACCAACCCAAGAGTTTGATCCTGGCTCAGGACGAACGCTGGCGGCGTGCCTAACACATGCAAGTCGAACGGCAGCACGGGCTTCGGCCTGGTGGCGAGTGGCGCACGGGTGCGTAACGCGTATGCAACCTACCTTATACAGGAGGATAGCCCATGGAAACGTGGATTAATACTCCATAGTATCATTAATCTGCATGGAATAATGATTAAAACTTCGGTGGTATAAGATGGGCATGCGTAGGATTAGCTAGTTGG
>F0OV55004H3M02
AACCAACCCAAGAGTTTGATCCTGGCTCAGGATGAACGCTAGCGGCAGGCCTAACACATGCAAGTCGAGGGGTAACGATGGCTTCGGCCAGGCGACGACCGGCGCACGGGTGAGTAACGCGTTTGTAACCTACCTCTAACTGGAGAATAGCCCGAAGAAATTCGGATTAATACTCCATATGGCTATGATTTGGCATCTTTTTATAGTCAAAGCTCCGGCGGTTAGAGATGGGCATGCGTGACATTAGTTAGTTGGTGAGGT
>F0OV55004IYFGG
AACCAACCCAAGAGTTTGATCCTGGCTCAGGATGAACGCTGGCGGCGTGCCTAATACATGCAAGTCGAACGAGCGACTATGTTCGTAAGGATATAGGAGCAAGTGGCAAACGGGTGAGTAACACGTAGTTGACCTGCCCTGAAGAGGGGGATAACGTTTCGAAAGAGATGCTAATACCCCATAAGCACCCAGAGGTTAGAGGCTCAGGGTGAAAAGGGTTATTGAAAGATAACCTGCTTCAGGAGGGGACTGCGGCCCATCAG
>F0OV55004I0EYB
AACCAACCCAAGAGTTTGATCCTGGCTCAGAACGAACGTTCGCGGCGCGCTTAACACATGCAAGTCGAACGAGAAAGCATCTTCGGATGTGAGTAAAGTGGCGCACGGGTGAGTAACACGTGGGTAATCTACCTTATGGTGGGGGACAACATCTTGAAAAGGGTGCTAATACCGCATAAGTCAACTTCGGTTGGGAAAGGCGCTTTTGTGTCGCCATAAGATGAGCTCGCGTCCCATCAGCTAGTTGGTAAGGTAATGGCTTACCAAGG
>F0OV55004IAXAV
AACCAACCCAAGAGTTTGATCCTGGCTCAGGATGAACGCTGGCGGCGTGCTTAACACATGCAAGTCGAACGAGGTCCAACCTTCGGGTGAAGACCGAGTGGCGAACGGGTGAGTAACACGTGGGGAACCTGCCCTTCTCTCTGGGATAACGTCGAGAAATCGTCGCTAATACCGGATACTCCTTGCGGACCGCATGGTCTGCTCGGGAAAGCTCCGGCGGAGATGGATGGCCCCGCGGCCCATTAGCTAGTTGGTGAGGTAACGGCCCACCAAGG
>F0OV55004IHJ5X
AACCAACCCAAGAGTTTGATCCTGGCTCAGGATGAACGCTGGCGGCGTGCCTAATACATGCAAGTCGAACGCACCATTTCGGTGGTGAGTGGCGAACGGGTGAGTAACACGTAGATAACCTGCCCTTAAGACGAGGATAACCATTGGAAACGATGGCTAAGACTGGATAGGAATATTAGAGGCATCTCTGATATTTTAAAAGACCTAGCAATAGGTATGCTTAAGGAGGGGTCTGCGGCGCATTAGTTAGTTGGTGGGGTGATGG
>F0OV55004J0YCG
AACCAACCCAAGAGTTTGATCCTGGCTCAGAACGAACGCTGGCGGCGTGGATTAGGCATGCAAGTCGAACGATTCTTTTGTGCTGAAGATGCTGATAGCTTGCTATTAGCATCGGATGCGTGAAAGGATAGTGGCAGAAGGGTGAGTAACACGTGGGTAATCTACCCTAAAGTCCGGAATAACTTGACGAAAGTCGAACTAATACCGGATGTGGTTTAAGGAGGACATCCTCCTTAAACTAAAGGCGGGGATCCGCAAGGACCTGTCG
>F0OV55004JPL67
AACCAACCCAAGAGTTTGATCCTGGCTCAGAACGAACGCTGGCGGCGTGCTTAACACATGCAAGTCGAACGTGAAAGGGACTTCGGTCCTGAGTAAAGTGGCGCACGGGTGAGTAACACGTGGATAATCTACCCGATGGACCGGGATAACACTTCGAAAGGGGTGCTAATACCGGATAAGCCCACAGGCTCTTTGGAGTTTGCGGGAAAAGGTGGGGACCTTCGGGCCTACTGTCATCGGATGAGTCCGCGGCCCATTAGCTAGTTGGTAGGGTAATGGCCTACCAAGG
>F0OV55004JLKZD
AACCAACCCAAGAGTTTGATCCTGGCTCAGGATGAACGCTGGCGGCGTGCCTAATACATGCAAGTCGAACGCTTCGATTTATCGAAGAGTGGCGAACGGGTGAGTAATACATAAGTAACCTGCCCTTAACAGGGGGATAACTACTAGAAATGGTAGCTAAGACCGCATAGGTGGATTGATCGCATGATCGATTCATTAAAAGACCTTTCAAGGTCTGGATAAGGATGGACTTATGTCGCATTAGCTAGTTGGTAAGGTAACGG
>F0OV55004IP8HV
AACCAACCCAAGAGTTTGATCCTGGCTCAGAACGAACGCTGGCGGCGCGTCTTAAGCATGCAAGTCGGACGGCAAGGGGAGCTTGCTCCCCCTAGAGTGGCGGACTGGTGAGTAACGCGTGGGTGACCTACCCTTGAGATGGGGATAGCCATTAGAAATAGTGGATAATACCGAATACGCTCATGACCCTGTGGGGATATGAGGAAATCAGGCTACGGCCTGGCTCGAGGATGGGCCCGCGTCCCATTAGCTAGTTGGTGAGG
>F0OV55004J1FZU
AACCAACCCAAGAGTTTGATCCTGGCTCAGGATGAACGCTAGCGGCAGGCTTAACACATGCAAGTCGAGGGGTAACAGGGTGCTTGCACCGCTGACGACCGGCGCACGGGTGCGTAACGCGTATACAATCTACCTTTTACAGGGGCATAGCCCGGGGAAACCCGGATTAATATCCCATGGTATCATTTAGTGGCATCATTTGAATGATTAAAGCTTCGGCGGTAAAAGATGAGTATGCGTCCTATTAGTTAGTTGGTAAGGTAACGGCTTACCAAGG
>F0OV55004H64SJ
AACCAACCCAAGAGTTTGATCCTGGCTCAGGATGAACGCTGGCGGCATGCCTAACACATGCAAGTCGAACGGGAAGGTATCCTTCGGGGTACTGGAGAGTGGCGAACGGGTGAGTAACACGTAGACGACCTGCCCTGGAGAGGGGGATAACTGTTGGAAACGGCAGCTAATCCCCCGTAGGCTCGATGCGGAAGTATTGAGTGAGAAGTTCCGGCGCTCCGGGAGGGTCTGCGGCCTATCAGCTAGTTGGTGGGGTAGAGGCCTACCAAGGCGAAGG
>F0OV55004IG99D
AACCAACCCAAGAGTTTGATCCTGGCTCAGAACGAACGTTAGCGGCGCGCTTAACACATGCAAGTCGCACGAGAAAGGGCTTCGGCCCCGGTAAAGTGGCGCACGGGTGAGTAACACGTAGGTCATCTACCCTCGAGTGGGGGACAACCCTCCGAAAGGAGGGCTAATACCGCATGACGCCAGAAATGGCCAAAGCGGGCCTCTCCATGGAAGCTCGCGCTTAAGGATGAGCCTGCGGCCCATCAGCTTGTTGGCGGGGTAACGGCCCACCAAGG
>F0OV55004JIZVP
AACCAACCCAAGAGTTTGATCCTGGCTCAGGATGAACGCTAGCGGCAGGCCTAACACATGCAAGTCGAGGGGTAACAGGGTAGCAATATCGCTGACGACCGGCGCACGGGTGAGTAATGCATATGCAACCTTCCTTTAACTGGGGCATAGCCCGGAGAAATTCGGATTAATACCCCATAACATCATTGAAAGGCATCTTTTGATGATTAAAGCTCCGGCGGTTAAAGATGGGCATATGTGCCATTAGCTTGTTGGTG
>F0OV55004I93NF
AACCAACCCAAGAGTTTGATCCTGGCTCAGGACGAACGTTGGCGGCGTGCTTAACACATGCAAGTCAAGGAGAAAGTTTTCTTCGGAGAACAAGTAAACTGGCGCACGGGTGAGTAATACATAAGTAACCTTCCTTTGGGTCTGGAATAACTCCGAGAAATCGGGGCTAATGCCGGATGATGCAGCGGCACCGCATGGTGATGTTGTTAAAGTTGCTTCGGTAACGCCTAAAGATGGGCTTATGTCTGATTGGTTTGTTGGTAGGGTAACGGCCTACCAAGG
>F0OV55004JDBCK
AACCAACCCAAGAGTTTGATCCTGGCTCAGAACGAACGCTGGCGGCGTGCTTAACACATGCAAGTCGAACGTGAAAGGGACTTCGGTCCTGAGTAAAGTGGCGCACGGGTGAGTAACACGTGGATAATCTACCCGATGGACCGGGATAACACTTCGAAAGGGGTGCTAATACCGGATAAGCCCACAGGCTCTTTGGAGTTTGCGGGAAAAGGTGGGGACCTTCGGGCCTACTGTCATTGGATGAGTCCGCGGCCCATTAGCTAGTTGGTAGGGTAATGGCCTACCAAGG
>F0OV55004I1QZJ
AACCAACCCAAGAGTTTGATCCTGGCTCAGGACGAACGCTGGCGGCGTGCCTAACACATGCAAGTCGAGCGGGGATACGGACGGAGTAATCTGACCGTATTCTAGCGGCGGACGGGTGAGTAACGCGTGAGCAACCTGTCCTTGCCTGGGGGATAAGAAGCCGAAAGGCTTTCTAATACCGCATGAGACCACAGGTACCGCATGGTTCAAGAGGTCAAAGGAGAAATTCGGGCAAGGGTGGGCTCGCGTCTGATTAGCTAGTTGGTGGGGTAA
>F0OV55004H54K3
AACCAACCCAAGAGTTTGATCCTGGCTCAGAATGAACGCTGGCGGCGTGCTTAACACATGCAAGTCGAACGAGGAAGGGACTGCTTGCAGTCCTGAGTAGAGTGGCGCACGGGTGAGTAACACGTAGATAATCTGCCTTCAAGCCCGGGATAACTATTCGAAAGGGTAGCTAATACCGGATAAAGTTGATTCACATAAGTGGATTAATGAAAGATTGCCTATTCTTGAAAGCAATTGTTTGAAGATGAGTTTGCGT
>F0OV55004I22OZ
AACCAACCCAAGAGTTTGATCCTGGCTCAGAACGAACGCTGGCGGCGTGCTTAACACATGCAAGTCGTACGAGAAAGTTTCCTTCGGGAGATGAGTAGAGTGGCGCACGGGTGAGTAACACGTGGATAATCTGCCCAATGGATCGGGATAACACTTCGAAAGGGGTGCTAATACCGGATAAGCCCACAGGCTCTTCGGAGCTTGCGGGAAAAGGTGGGGACCTTCGGGCCTGCCGTCATTGGATGAGTCCGCGGCCCATTAGCTAGTTGGTAGGG
>F0OV55004JZX5W
AACCAACCCAAGAGTTTGATCCTGGCTCAGAATTAACGCTGGCGGCGTGCCTAACACATGCAAGTCGTACGAGAAAGTTCTTCGGAATGAGTAAAGTGGCGGACGGGTGAGTAACACGTAGGTAACCTGCCCTCAAGAGGGGGATAACATGCCGAAAGGCATGCTAATACCACATAACGCCTAAGTTGCTGCGGCGATTTAGGTCAAACGATGGTCTCTATTTATAAGCTATCGCTTGAGGATGGGCCTGCGCTCCATTAG
>F0OV55004I56Q6
AACCAACCCAAGAGTTTGATCCTGGCTCAGAACGAACGTTAGCGGCGTGCTTAACACATGCAAGTCGAACGAGAAAGTATCTTCGGATATGAGTAGAGTGGCGCACGGGTGAGTAACACGTGGGTAACCTGCCCTTTGGAGGGGGACAACATCTGGAAACGGATGCTAATACCGCATAAGTCGTCTTCGGACGGGAAAGGTGGCTTCGGCTACCGCCAGAGGATGGGCCCGCGTCCCATCAGCTAGTTGGTAAGGTAACGGCTTACCAAGGCAACGACGGGTAG
>F0OV55004I2Z79
AACCAACCCAAGAGTTTGATCCTGGCTCAGAATGAACGCTGGCGGCAGGCTTAACACATGCAAGTCGAACGGTAACAGAAGAAAGCTTGCTTTCTTGCTGACGAGTGGCGGACGGGTGAGTAATGTATGGGAATCTGCCCTCTAGTTGGGGACAACATATGGAAACGTATGCTAATACCGAATGTGATCTACGGATTAAAGGTGCCCTCTCCTTGGAAGGTATCGCTAGAGGATGAGCCCATATTAGATTAGCTAGG
>F0OV55004H6TK0
AACCAACCCAAGAGTTTGATCCTGGCTCAGGATGAACGCTGGCGGCATGCCTAATACATGCAAGTCGAACGAACTAGTTTACTAGTTAGTGGCGAACGGGTGAGTAACACGTAGATAACCAACCCTTAAGACGAGGATAACCCGGGGAAACCTGGACTAATACTGGATAGGAGCTATTTTCAAAAGAGGATAGTTTTAAAGGTGCCCTAAAGCACCGCTAAAGGCTGGGACTGCGTCGCATTAGCTAGTTGGTGGGGTAACGGCCTACCAAGGCAACGATGCGTAG
>F0OV55004H78RY
AACCAACCCAAGAGTTTGATCCTGGCTCAGAACGAACGCTGGCGGCGTGCTTAACACATGCAAGTCGAACGCGAAAGGGACTTCGGTCCTGAGTAAAGTGGCGCACGGGTGAGTAACGCGTAGATAACCTGTCTTTGTGTTTGGAATAACCCACCGAAAGGTGGACTAATACCGGATATTCTTGCTTTATATAAGTTGAGTAAGGAAAGGTGGCCTCTGATTCAAGCTATCGCATAAAGAGGGGTCTGCGTACCATTAGCTAGTAGGTGGGGTAAAGGCCT
>F0OV55004J1AJ0
AACCAACCCAAGAGTTTGATCCTGGCTCAGGACGAACGCTGGCGGCGCGCTTAACACATGCAAGTCGAGCGAGAACCAGTCCTTCGGGACTGGGGACGAGCGGCGAACGGGTGAGTAACACGTGGGTAATCTGCCCTCGATTCTGGGATAGCCCGGGGAAACCCGGATTAATACCGGATAGCCTCTCGAGCTTACGAGCTCGTGAGAAAAGGTAGCTTCGGCCTCCGATCGAGGATGAGCCCGCGGCGGATTAGCTTGTTGGTGAGGTAATGG
>F0OV55004IP9RE
AACCAACCCAAGAGTTTGATCCTGGCTCAGATTGAACGTTGGCGGCAGGCTTAACACATGCAAGTCGAACGAGAAAGTCCTTTCGGGGATGAGTACAGTGGCGGACGGGTGAGTAACGCGTAGGAATCTACCTGATAGTGGGGGATAACTCGGGGAAACCCGAGCTAATACCGCATACGCTCTACGGAGGAAAGAGGGCCTCTATTTATAAGCTCTCGTTATCAGAGGAGCCTGCGTTGGATTAGCTAGTTGGTAGGGTAAAAGCCTACCAAGGCGACGA
>F0OV55004IQ0R2
AACCAACCCAAGAGTTTGATCCTGGCTCAGGACGAACGCTGGCGGCGTGCCTAACACATGCAAGTCTACTCAGCAATGGGTGGCGAACGGGTGAGTAACGCGTAGACAATCTGCCCTTTAATCACGGATAACCTAGTGAAAACTGGACTAAAACGGGGTGTGGTCGCGATATGGCATCATAAGCGATCAAAGACATAGTCGTTAAAGGAGGAGTCTGCGTAACATTAGCTAGTTGGTAAGGTAACGGCTTACCAAGGCGACGATGTTTAG
>F0OV55004IG044
AACCAACCCAAGAGTTTGATCCTGGCTCAGGACGAACGCTGGCGGCGTGCTTAACACATGCAAGTCAAGGCAGAAAATACTTTCGGGTATGAGTAAACTGGCGAACGGGTGAGTAACATGTAGGTAATTTACCTTTGAATGGGGGATAGCCACGGGAAACTGTGATTAATACCGCATAAAGTCCGATTACGATGGTATTCGGATGAAAGTTGGGGACTTTCGGGCCCAACGTTTGAAGATAAGCCTGCATCTGATTAGTTAGTTGGTAGGGTAATGGCCTACCAAG
>F0OV55004IKPOW
AACCAACCCAAGAGTTTGATCCTGGCTCAGAACTAACGCTGGCGGCGCGTCTTAAACATGCAAGTCGTACGAGAACCCCGGTGCTTGCATTGGGGGGAGAGTGGCGAACGGGTGAGTAACACGTGGATAATCTGCTTTCAGGATGGGGACAACCACTGGAAACGGTGGCTAATACCGAATAAGATGGTAGTTACATAAGTAGCAGCCATTAAATGATGGGGACCTTCGGGCCTATCGCCTGAAAATGAGTCCGCGGCCCATTAGCTAGTTGGTAGGG
>F0OV55004H3X0L
AACCAACCCAAGAGTTTGATCCTGGCTCAGGATGAACGCTAGCGGGAGGCCTAACACATGCAAGTCGAGCGGGAACCCCTTTCGGGGGGTGAGAGCGGCGCACGGGTGAGTAACGCGTATGCAACCTGCCTTTAACAGGGGGATAGCCCGGGGAAACCCGGATTAATACCCCATAACATTATTGAATGGCATCATTTAATAATTAAAGCTCCGGCGGTTAAAGATGGGCATGCGTGACATTAGTTAGTTGGTGAGGTAACGGCTCACCAAGGCTACGATGTCG
>F0OV55004H6H9I
AACCAACCCAAGAGTTTGATCCTGGCTCAGAACGAACGCTGGCGGCGTGCTTAACACATGCAAGTCGAACGTGAAGGGGGCTTCGGTCCCTGGAAAGTGGCGCACGGGTGAGTAACACGTGGATAATCTACCCGATGATCCGGGATAACCTTTCGAAAGGGGGGCTAATACCGGGTAAGCTCACGAACTCCTCGGAGTTTGCGGGAAAAGGTGGGGACCTTCGGGCCTACCGTCATCGGATGAGTCCGCGGCCCATTAGCTAGTTGGTGGGGTAATGGCCTACCAAGGCAACGATGGG
>F0OV55004IYSM6
AACCAACCCAAGAGTTTGATCCTGGCTCAGAACGAACGTTAGCGGCGCGCTTAACACATGCAAGTCGAACGAGAAAGGGGCTTCGGCCCTGAGTAGAGTGGCGCACGGGTGAGTAACGCGTGGGTAATCTACCCTTTGGTGGGGGACAACATCTAGAAATGGATGCTAATACCGCATGAGTCCACTTCGGTGGGGAAAGGCGGCTTCGGCTGTCGCCAAAGGATGAGCCCGCGGCCCATCAGCTAGTTGGTAGGGTAAAGGCCTACCAAGGCAACGACGGG
>F0OV55004II6L4
AACCAACCCAAGAGTTTGATCCTGGCTCAGGATAAACGCTGGCGGTGTGCTTTATGCATGCAAGTCGAACGAACTATTTCGGTAGTTAGTGGCAGACGGGTGAGTAACACGTAAGCAACCTATCCCCAAGTGGGGAATAACTCTGAGAAATCGGAGCTAATACCGCATGTGAATCATCTTCGCGAGTGGATGATTTAAAGCCTTCGGGCGCTTAAGGAGGGGCTTGCGTACGATTAGCTTGTTGGTGGGGTAACGGCCTACCAAGGCGACGA
>F0OV55004IH9U2
AACCAACCCAAGAGTTTGATCCTGGCTCAGAATGAACGCTGGCGGCGTGGATTAGGCATGCAAGTCGAACGAGAAAGTGAAATTTATTTCGCGAGTAAAGTGGCGAACGGGTGAGTAACGCGTGGGAAACCTACCCTTGAGTGGGGGATAACATTTCTAACGGAATGCTAATACCGCATAATATTCTCTGGCGCATGTCAGGGAATCGAAGGTGGCCTCTACTTGTAAGCCATCGCTTAAGGATGGTCCCGCGTCCAATTAGCTTGTTGGTAGGG
>F0OV55004JE1PC
AACCAACCCAAGAGTTTGATCCTGGCTCAGAATGAACGCTGGCGGCGTGCCTAACACATGCAAGTCGAACGAGAAATTTCCCGCTTGCGGGAGAGAGTAAAGTGGCGCACGGGTGAGTAACGCGTGGGTAACCTGCCCTTGAATCTGGGATAACCTTGCGAAAGCGTTGTTAATACCGGATATTGTCACAAGAACTATGGTTTTTGTGATGAAAGGTGACCTCTTCATGAAAGTTGCCGTTTAAGGATGGGCCCGCGTACCATTAGCTTGTTGGTAGGG
>F0OV55004JDM3D
AACCAACCCAAGAGTTTGATCCTGGCTCAGAACGAACGCTGGCGGCATGCCTAACACATGCAAGTCGAACGAGACCTTCGGGTCTAGTGGCGCACGGGTGCGTAACGCGTGGGAATCTGCCCTCTGGTACGGAATAACTCAGGGAAACTTGAGCTAATACCGTATAATGACTTCGGTCCAAAGATTTATCGCCTGAGGATGAGCCCGCGTCGGATTAGCTAGTTGGTGAGGTAAAGGCTCACCAAGGCGACGATCCGTAGCTGGT
>F0OV55004I4BBC
AACCAACCCAAGAGTTTGATCCTGGCTCAGAACGAACGCTGGCGGCGTGCTTAACACATGCAAGTCGTACGAGAAAGTTTCCTTCGGGAGATGAGTAGAGTGGCGCACGGGTGAGTAACACGTGGATAATCTGCCCAATGGACCGGGATAACACTTCGAAAGGGGTGCTAATACCGGATAAGCCCACAGGCTCTTCGGAGCTTGCGGGAAAAGGTGGGGACCTTCGGGCCTGCCGTCATTGGATAAGTCCGCGGCCCATTAGCTAGTTGGTAGGGTAATGG
>F0OV55004I2VEF
AACCAACCCAAGAGTTTGATCCTGGCTCAGAACGAACGCTGGCGGCGTGCTTAACACATGCAAGTCGAACGTGAAAGGGACTTCGGTCCTGAGTAAAGTGGCGCACGGGTGAGTAACACGTGGATAATCTACCCGATGGACCGGGATAACACTTCGAAAGGGGTGCTAATACCGGATAAGCCCACAGGCTCTTTGGAGTTTGCGGGAAAAGGTGGGGACCTTCGGGCCTACTGTCATTGGATGAGTCCGCGGCCCATTAGCTAGTTGGTAGGGTAATGGCCTACCAAGG
>F0OV55004H27KN
AACCAACCCAAGAGTTTGATCCTGGCTCAGAACGAACGCTGGCGGCGCGTTTTTAAGCATGCAAGTCGAACGGGATAGATCCTTCGGGGTCTTGAGAGTGGCGAACGGGTGAGTAACACGTAGATGATCTGCCTTGAAGTTGGGGATAGCCCGTAGAGATGCGGGGTAATACCGGATAATCTCTTTTTGCTTTGGCGAGATGAGGAAAGGGGCTTCAGCCCTGCTTTGAGATGAGTCTGCGGCTGATTAGCTAGTTGGTAGGGTAAA
>F0OV55004I4GB1
AACCAACCCAAGAGTTTGATCCTGGCTCAGGATGAACGCTAGCGGCAGGCTTAACACATGCAAGTCGAGGGGCAGCACGGGTAGCAATACTTGGTGGCGACCGGCGCACGGGTGAGTAACGCGTATGCAACCTACCTTCAACTGGGGGATAGCCCAGGGAAACTTGGATTAATACCCCATAGTATTTATGAATCGCATGGTTTATAAATTAAAGTTCCGGCGGTTAAAGATGGGCATGCGTGCCATTAGTTAGTTGGTGAGGTAACGGCTC
>F0OV55004IOHMR
AACCAACCCAAGAGTTTGATCCTGGCTCAGAACGAACGCTGGCGGCGCGTTTTAAGCATGCAAGTCGAACGGTAGGGAGAAGCTTGCTTCTCCTGAGAGTGGCGAACGGGTGAGTAACACGTAGATGATCTACCTTGGGGTTGGGGATAGCCCATGGAAACATGGGGTAATACCGAATAATCTGTCACTCGTAAAGAGGTGAGAGGAAAGGGGCTCAGGCCTCGCCCTGAAGATGAGTCTGCGGCTCATTAGCTAGTTGGTAGGGTAAA
>F0OV55004H4IZ9
AACCAACCCAAGAGTTTGATCCTGGCTCAGAACGAACGCTGGCGGCATGCCTAACACATGCAAGTCGAACGGCTCTTCGGAGCAGTGGCGCACGGGTGAGTAACGCGTGGGAACCTACCCTGAGGTTCGGAATAACGGCTGGAAACGGCCGCTAATACCGGATGTGTCCTATGGGGCAAAGGCTTGCCGCCTTGGGAGGGGCCCGCGTCCGATTAGCTTGTTGGTGGGGTAACGGCCTACCAAGGCGACGATCGGTAGCTGGTCTGAGAGG
>F0OV55004IUE9A
AACCAACCCAAGAGTTTGATCCTGGCTCAGGATGAACGCTAGCGGCAGGCTTAATACATGCAAGTCGTGGGGCAGCAGGGGTGTAGCAATACATCTGCTGGCGACCGGCAAACGGGTGCGTAACACGTACGCAACCTTCCCGTTACTGTGGCATAGCCCAGGGAAACTTGGATTAATACCACATATTATATTGATGAGGCATCTCATTGATATCAAAGCTTCGGCGGTAACGGATGGGCGTGCGGTTGATTAGG
>F0OV55004ILJA4
AACCAACCCAAGAGTTTGATCCTGGCTCAGGACGAACGCTGGCGGCGTGCCTAATACATGCAAGTCGAGCGGGCCGAAGGGAGCTTGCTCCTTTAGGTTAGCGGCGGACGGGTGAGTAACACGTGGGCAACCTGCCCTGCAGACTGGGATAACTTCGGGAAACCGGAGCTAATACCGGATAACACCGAAAACCGCATGGTTTTCGGTTGAAAGGCGACTTTTAGCTGTCACTGCAGGATGGGCCCGCGGCGCATTAGCTAGTTGGTGAGGTAACGGCT
>F0OV55004I3DNC
AACCAACCCAAGAGTTTGATCCTGGCTCAGGACGAACGCTGGCGGCGTGGATTAGGCATGCAAGTCGAACGGTAGTACCCCTTCGGGGGTATGAGAGTGGCGAACGGGTGAGTAACGCGTAGGTGATCTACCTTCAGATGGGGGACAACCCAGGGAAACTTGGGCTAATACCGCATGTGGCTGTAAAGCTAAAGCCGGCCTCTATTTATAAGCTGGTGTCTGGAGATGAGCCTGCGTCTGATTAGCTAGTTGGTGGGGTAACGGCCTACCGAGGCG
>F0OV55004IWHIZ
AACCAACCCAAGAGTTTGATCCTGGCTCAGGACGAACGCTGGCGGCGTGTCTAAGGCATGCAAGTCGAACGCTCTACTTCGGTAGAGAGTGGCAAACGGGAGAGTAACACCTTGGCAACTTACCTCTAAGATGGGCACAACTCCGCGAAAGCGGGGCTAATTCCCAATATGCTGATATTGCATAAGTGATATTAGTAAAACTCCGGTGCTTAGAGAGAGGCCTAGGTTCCATCAGCTTGTTGGTGAGGTAAAAGCTCACCAAGG
>F0OV55004H7D3V
AACCAACCCAAGAGTTTGATCCTGGCTCAGGATGAACGCTGGCGGCGTGCCTAACACATGCAAGTCGAGCGGAGATATAGAGGAGTACTTGTACGAATCTTTATCTTAGCGGCGGACGGGTGAGTAACACGTGAGGAACCTGCCCTTAAGTGTGGAATAACACCGAGAAATCGGTGCTAATACCGCATAACGTCCTGGAAGCGCATGCTTTCGGGACCAAAGGATTTATTCGCTTAAGGATGGCCTCGCGGCCGATTAGGTAGCTGG
>F0OV55004IYSOO
AACCAACCCAAGAGTTTGATCCTGGCTCAGGATGAACGCTGGCGGCGTGCCTAATACATGCAAGTCGAACGCACTAGTTTACTAGTGAGTGGCGAACGGGTGAGTAACACGTAGGTAACCTGCCCTTAAGACGAGGATAACCGTTGGAAACGATGGCTAAGACTGGATAGGAACATTGAAGGCATCTTTGATGTTTTAAAAGACCTAGCAATAGGTATGCTTAGGGAGGGGCCTGCGGCGCATTAGTTAGTTGGTGAGGTGAAGGCTTACCAAG
>F0OV55004JCRMG
AACCAACCCAAGAGTTTGATCCTGGCTCAGGACGAACGCTGGCGGCGTGCCTAACACATGCAAGTCAAGGAGAAAGACTGGTTTCGGCCGGTCAAGTAAACTGGCGGACGGGTGAGTAACGCGTAGGCGACCTGCCCTTGTGTTTGGAATAACCCCGAGAAATTGGGGCTAATACCGAATGACGCATTGAGTATGCATGTACTTGATGTTAAAGGTGCTGCAAGGTACCGCACAGGGATGGGCCTGCGTTCCATTAGTTAGATGGTAGGGTAACCGG
>F0OV55004IBU3P
AACCAACCCAAGAGTTTGATCCTGGCTCAGGATGAACGCTAGCGACAGGCCTAACACATGCAAGTCGAACGGGATTTAGTAGCTTGCTACTAATGAGAGTGGCGCACGGGTGAGTAACGCGTATGCAACCTGCCTGTAACAGGGGAATAGCTCCCTGAAAGGGGAATTAACACCGCATAAGACCACACTGCCGCATGGTAGAGTGGTAAAATATTTATAGGTTACAGATGGGCATGCGTGACATTAGCTAGTTGG
>F0OV55004IAZKF
AACCAACCCAAGAGTTTGATCCTGGCTCAGGATGAACGCTAGCGGCAGGCTTAATACATGCAAGTCGAACGGTAAATAATAGCAATATTATGAGAGTGGCGCACGGGTGAGTAACACGTATGTAACCTACCCATTACTGGGGCATAGCTTCGAGAAATTGAAATTAATTCCCCATAACATTTTTAACAGGCATCTGTTTTAAATTAAAGTTTTTCGGTAATGGATGGGCATGCGGCCCATTAGCTAGTTGGTAGAGGTAACGGCCTACCAAGGCAACG
>F0OV55004JGWUY
AACCAACCCAAGAGTTTGATCCTGGCTCAGAACGAACGCTGGCGGCGTGCTTAACACATGCAAGTCGTACGAGAAAGTTTCCTTCGGGAGATGAGTAGAGTGGCGCACGGGTGAGTAACACGTGGATAATCTGCCCAATGGACCGGGATAACACTTCGAAAGGGGTGCTAATACCGGATAAGCCCACAGGCTCTTCGGAGCTTGCGGGAAAAGGTGGGGACCTTCGGGCCTGCCGTCATTGGATGAGTCCGCGGCCCATTAGCTAGTTGGTAGGGTAA
>F0OV55004I809P
AACCAACCCAAGAGTTTGATCCTGGCTCAGAACGAACGCTGGCGGCGTGCTTAACACATGCAAGTCAAGGAGAAGGTTCCTTCGGGAATCATTAAACTGGCGCACGGGTGAGTAACGCGTGAGAAACCTGCCCTGGAGATTGGGACAACAACCCGAAAGGGTTGCTAATACTAAATAAGTCCACGATTCGCATGTTTTGTGGGAAAAGGCCGGGGTAACCTGGCGCTTTGGGATGGTCTCGCGTATCATTAGCTAGTTGGTGAGGTAACGGCTCACCAAGG
>F0OV55004IRBB9
AACCAACCCAAGAGTTTGATCCTGGCTCAGAACGAACGCTGGCGGCATGCCTAACACATGCAAGTCGAACGAAGGCTTCGGCCTTAGTGGCGCACGGGTGCGTAACGCGTGGGAATCTACCCTTAGGTTCGGAATAACAGTTAGAAATGACTGCTAATACCGGATGATGACGTAAGTCCAAAGATTTATCGCCTAAGGATGAGCCCGCGTAGGATTAGCTTGTTGGTGAGGTAAAGGCTCACCAAGGCGACGATCCTTAGCTGGT
>F0OV55004IT6V1
AACCAACCCAAGAGTTTGATCCTGGCTCAGGATGAACGCTGGCGGCGTGCCTAACACATGCAAGTCGAGCGGAGATATAGAGGAGTACTTGTACGAATCTTTATCTTAGCGGCGGACGGGTGAGTAACACGTGAGGAACCTGCCCTTAAGTGTGGAATAACACCGAGAAATCGGTGCTAATACCGCATAACGTCCTGGAAGCGCATGCTTTCGGGACCAAAGGATTTATTCGCTTAAGGATGGCCTCGCGGCCGATTAGGTAGTTGGTG
>F0OV55004I3IAB
AACCAACCCAAGAGTTTGATCCTGGCTCAGAATGAACGCTGGCGGCGTGCTTAACACATGCAAGTCGCACGAGAATTCTTCTGCTTGCAGAAGATAGTAAAGTGGCGCACGGGTGAGTAACGCGTGGGTAATCTACCCTTGAATCGGGGATAACATCGCGAAAGCGGTGCTAATACCGGATGACATCCATTTGCCTGCGGGTGAATGGATCAAAGGTGGCCTCTACATGTAAGCTACTGTTTGAGG
>F0OV55004I3BHO
AACCAACCCAAGAGTTTGATCCTGGCTCAGGACTAACGCTGGCGGCGTGCCTAACACATGCAAGTCGAACGAGTTGTTCAACAGTAGCAATACCATTGAACGGCAAGTGGCGAACGGGTGAGTAACACGTAGATAATCTGCCTTTCAGACGGGGACAACCCAGGGAAACTTGGGCTAATACCCGATAAGACCACGTCCAGGGATGGATGCGGCCAAAGGTGGGGGTAACCTCATGCTGGAAGATGAGTCTGCGTCCTATCAGGTAGTTGGG
>F0OV55004IOUN9
AACCAACCCAAGAGTTTGATCCTGGCTCAGGATGAACGCTGGCGGCATGCCTAATACATGCAAGTCGAACGAACTAGTTTACTAGTTAGTGGCGAACGGGTGAGTAACACGTAGATAACCAACCCTTAAGACGAGGATAACCCGGGGAAACCTGGACTAATACTGGATAGGAGCTATTTTCAAAAGAGGATAGTTTTAAAGGTGCCCTAAAGCACCGCTAAAGGCTGGGACTGCGTCGCATTAGCTAGTTGGTGGGGTAACGGCCTACCAAGGCAACGATGCGTAG
>F0OV55004I6F8V
AACCAACCCAAGAGTTTGATCCTGGCTCAGGACGAACGCTGGCGGCGTGCTTAACACATGCAAGTCAAGGAGAAAGTTTCCTTCGGGAGATGATTAAACTGGCGCACGGGTGAGTAATATATAAGCAATCTACCCATAGGTTTGGGATAACGTCGAGAAATCGGCGCTAATACCGTATGATGCAGCGGCACCGCATGGTGATGTTGTTAAAGTTCTTGAAACGCCTATGGATGAGCTTGTATCTGATTAG
>F0OV55004IDG9J
AACCAACCCAAGAGTTTGATCCTGGCTCAGGATGAATGCTGGCGGCGTGGATAAGGCATGCAAGTCGAACGGTCCTTTCTTTTGCGAGAAGTGAAACTTCGGTTGATCTAATCAAAGTTGAAAAGATAGTGGCAGACGAGCTAGTAACACCTTGGTACGTACTCGGAGGTCTGGTATAGCCATTCGAAAGGATGGGTAATCCCAGATGGTCTCGCAAGAGTAAAGATTTATCGCTTCCGAAGCGGCCTAGGTCCGATCAGTTTGTTGG
>F0OV55004I8XSE
AACCAACCCAAGAGTTTGATCCTGGCTCAGAACGAACGCTGGCGGCGTGCTTAACACATGCAAGTCGAACGCGAAAGGGACTTCGGTCCTGAGTAAAGTGGCGCACGGGTGAGTAACACGTGGATAATCTACCCGATGGTCCGGGATAACACTTCGAAAGGGGTGCTAATACCGGATAAGCCCACAGGCTCCCTGGAGCTTGCGGGAAAAGGTGGGGACCTTCGGGCCTGCCGTCATCGGATGAGTCCGCGGCCCATTAGCTAGTTGGTGGGGTAACAGCCC
>F0OV55004I28E1
AACCAACCCAAGAGTTTGATCCTGGCTCAGAACGGACGCTGGCGGCGTGCTTAACACATGCAAGTCGAACGTGAAAGGGACTTCGGTCCTGAGTAAAGTGGCGCACGGGTGAGTAACACGTGGATAATCTACCCGATGGACCGGGATAACACTTCGAAAGGGGTGCTAATACCGGATAAGCCCACAGGCTCCCTGGAGCTTGCGGGAAAAGGTGGGGACCTTCGGGCCTGCCGTCATCGGATGAGTCCGCGGCCCATTAGCTAGTTGGTGGGGTAACGGCCCACCAAGG
>F0OV55004I6UAH
AACCAACCCAAGAGTTTGATCCTGGCTCAGAACGAACGTTAGCGGCGTGCTTAACACATGCAAGTCGAACGAGAAAGTATCTTCGGATATGAGTAGAGTGGCGCACGGGTGAGTAACGCGTGGGTAATCTACCCTTGGATTTGGAATAACTCCGCGAAAGTGGAGCTAATACCGGATAGTCTGGCTTTTAATAGAAGTCGGTAAAGGATGCCTCTGCATATGCATTCGTCCGAGGATGAGCCCGCGTCTCATTAGCTAGTTGGG
>F0OV55004I33H1
AACCAACCCAAGAGTTTGATCCTGGCTCAGAATCAACGCTGGCGGCGTGCCTAACACATGCAAGTCGAACGCGAAAGGGGCTTCGGCCCTGAGTAGAGTGGCGAACGGGTGAGTAACACGTGGGTGATCTACCTCTGAGTGGGGGATAACGTTCCGAAAGGAGCGCTAATACCGCATGACGTTCCGGGTTTGAAGACCTGGAAACCAAAGCCGGGACCGCAAGGCCTGGCGCTTGGAGAGGAGCCCGCGCCTGATTAGCTAGTTGGTGAGGTAACGG
>F0OV55004I064L
AACCAACCCAAGAGTTTGATCCTGGCTCAGAGTGAACGCTGGCGGCGTGCTTAACACATGCAAGTCGAACGGACTTAAGGGCTTGCTTCTTAAGTTAGTGGCGCACGGGTGAGTAATATATAGCTAACCTGCCCTTTAGTGGGGACAACAGTTGGAAACGACTGCTAATACCCTATATTCCTTCTTATCTCAAGATAAGTTGGGAAAGATTTATCGCTAAAGGATGGGGCTTTATTGTATCAGCTAGTTGGTGGGGTAATGGCCTACCAAGGCTA
>F0OV55004JRQZ0
AACCAACCCAAGAGTTTGATCCTGGCTCAGGATGAACGCTGGCGGCGTGGATAAGGCATGCAAGTCGAATGGGTTTAGGCCCATGGCAAACGGGTTAGTAGCGCGTAGGAATTTTCCCCAAAGTCGTGAATAATCCGGAGAAATCCGGAATAATACACGATGTGCTCTACGGAGTAAAGATTTATCGCTTTGGGATAAGCCTGCGTCCTATCAGCTTGTTGGTGAGGTAATAGCTCACCAAGGCTATGACGGGTAGGGGGTGTGAGAG
>F0OV55004I272J
AACCAACCCAAGAGTTTGATCCTGGCTCAGGATGAACGCTAGCGGGAGGCTTAACACATGCAAGTCGAGGGGCAGCACGGACTTCGGTCTGGTGGCGACCGGCGCACGGGTGCGTAACGCGTATGCAACCTGCCTTATACAGGAGGATAGCCCATGGAAACGTGGATTAATACTCCATAGTATCAATGAATCGCATGGTTTATTGATTAAAACTTTGGTGGTATAAGATGGGCATGCGTAAGATTAGCTAGTTGGTGG
>F0OV55004IMH3T
AACCAACCCAAGAGTTTGATCCTGGCTCAGATGAACGCTGGCGGCATGCCTAATACATGCAAGTCGAACGCACTAGTTTACTAGTGAGTGGCGAACGGGTGAGTAACACGTAGATAACCAACCCTAAAGACGAGGATAACCCGGGGAAACCTGGACTAATACTGGATAGGAGCTAATTTCACAAGGGATTAGTTTTAAAGGCGCATTAAAGCGCCGCTATAGGATGGGACTGCGTCGCATTAGCTAGTTGGTGGGGTAACGGCCTACCAAGGCAACG
>F0OV55004H9Q1G
AACCAACCCAAGAGTTTGATCCTGGCTCAGGATGAACGCTAGCGACAGGCCTAACACATGCAAGTCGAGGGGCAGCACAAGGAGTAATCTGAGGTGGCGACCGGCGCACGGGTGAGTAACACGTATGCAACCTACCTGTAAGTGGGGGATAACCCGTTGAAAGACGGACTAACACCGCATAAGACTCATTTACTGCATGGTAAAAGAGTTAAACATTAATGGTTTACAGATGGGCATGCGCATGATTAGCTAGTTGGAG
>F0OV55004I4P1I
AACCAACCCAAGAGTTTGATCCTGGCTCAGGATGAACGCTAGCGGCAGGCCTAACACATGCAAGTCGAGGGGCAGCGGGGTGTAGCAATACACTGCCGGCGACCGGCGCACGGGTGAGTAACGCGTATGCAACCTACCTTCAACAGGAGGATAGCCCCGAGAAATCGGGATTAATACTCCATAATGTATATTAATCGCATGGTTGATATATTAAAGTTCCGGCGGTTGAAGATGGGCATGCGTGACATTAG
>F0OV55004I3RDU
AACCAACCCAAGAGTTTGATCCTGGCTCAGGATGAACGCTAGCGGCAGGCTTAACACATGCAAGTCGAGGGGTAACAGGTAAAAAGCTTGCTTTTATGCTGACGACCGGCGCACGGGTGAGTAACGCGTATGCAACCTACCTTTAACAGGAGGATAGCCCCGAGAAATCGGGATTAATACTCCATATCATATTTGAATCGCATGGTTTAAATATAAAAGCTCCGGCGGTTAAAGATGGGCATGCGTGACATTAGTTAGTTGGTGAGGTAACGG
>F0OV55004JHNSE
AACCAACCCAAGAGTTTGATCCTGGCTCAGGACGAACGCTGGCGGCGTGCCTAATACATGCAAGTCGAGCGGACCGATGGGAGCTTGCTCCTTTAGGTTAGCGGCGGACGGGTGAGTAACACGTGGGCAACCTGCCCTGCAGACTGGGATAACTTCGGGAAACCGGAGCTAATACCGGATAACACCGAAAACCGCATGGTTTTCGGTTGAAAGGCGGCTTTTAGCTGTCACTGCAGGATGGGCCCGCGGCGCATTAGCTAGTTGGTGAGGTAACGG
>F0OV55004J1PGY
AACCAACCCAAGAGTTTGATCCTGGCTCAGGACGAACGCTGGCGGCGTGGATTAGGCATGCAAGTCGAACGGTAGTACCCCTTCGGGGGTATGAGAGTGGCGAACGGGTGAGTAACGCGTAGGTGATCTACCTTCAGATGGGGGACAACCCAGGGAAACTTGGGCTAATACCGCATGTGGCTGTAAAGCTAAAGCCGGCCTCTATTTATAAGCTGGTGTCTGGAGATGAGCCTGCGTCTGATTAGCTAGTTGGTGGGGTAACGGCCTACCGAGGCG
>F0OV55004JH7P0
AACCAACCCAAGAGTTTGATCCTGGCTCAGAATGAACGCTGGCGGCGTGCCTAACACATGCAAGTCGTACGAGAAAGGGGCTTCGGCCCTGAGTAGAGTGGCGCACGGGTGAGTAACGCGTGGGTAATCTACCCTTGGATTTGGGATAACTCTGCGAAAGTGGAGCTAATACCGGATAGTCTGGCTTTAAATAAGAAGTCGGTAAAGGATGCCTCTGCATATGCATTCGTCCGAGGATGAGCCCGCGTCTCATTAG
>F0OV55004JAV3A
AACCAACCCAAGAGTTTGATCCTGGCTCAGGACGAACGCTGGCGGCGTGCTTAACACATGCAAGTCAAGGGGAAAGGTTAATTTCGGTTGACCGAGTATACTGGCGAACGGGTGAGTAACGCGTAGGTAACCTGCCTGAGAGTTTGGGATAACACTGCAAACGTGGTGCTAATACCGGATGAGGCCTGCTATTCGCATGGGTAGTGGGTTAAAGCGGGCGCAAGCCTGTGCTCACAGATGGACCTGCGTCTCATTAGCTAGTTGGG
>F0OV55004JFJCX
AACCAACCCAAGAGTTTGATCCTGGCTCAGGACTAACGCTGGCGGCGTGCCTAACACATGCAAGTCGAACGAGTTGTTCAACAGTAGCAATACCATTGAACGGCAAGTGGCGAACGGGTGAGTAACACGTAGATAATCTGCCTTTCAGACGGGGACAACCCAGAGAAACTTGGGCTAATACCCGATAAGACCACGTCCAGGGATGGATGCGGCCAAAGGTGGGGGTAACCTCATGCTGGAAGATGAGTCTGCGTCCTATCAGGTAG
>F0OV55004H9N4R
AACCAACCCAAGAGTTTGATCCTGGCTCAGGACGAACGCTGGCGGCGTGGATTAGGCATGCAAGTCGAACGGTAGTACCCCTTCGGGGGTATGAGAGTGGCGAACGGGTGAGTAACGCGTAGGTGATCTACCTTCAGATGGGGGACAACCCAGGGAAACTTGGGCTAATACCGCATGTGGCTGTAAAGCTAAAGCCGGCCTCTATTTATAAGCTGGTGTCTGGAGATGAGCCTGCGTCTGATTAGCTAGTTGGTGGGGTAACGGCCTACCGAGGCG
>F0OV55004IB3QL
AACCAACCCAAGAGTTTGATCCTGGCTCAGATTGAACGCTGGCGGCGTGCTTAACACATGCAAGTCGAACGTGAAAGGGACTTCGGTCCTGAGTAAAGTGGCGCACGGGTGAGTAACACGTGGATAATCTACCCGATGGACCGGGATAACACTTCGAAAGGGGTGCTAATACCGGATAAGCCCACAGGCTCTTTGGAGTTTGCGGGAAAAGGTGGGGACCTTCGGGCCTACTGTCATTGGATGAGTCCGCGGCCCATTAGCTAGTTGGTAGGGTAATGGCCT
>F0OV55004IGHRS
AACCAACCCAAGAGTTTGATCCTGGCTCAGAACGAACGCTGGCGGCGTGCTTAACACATGCAAGTCGAACGCGAAAGGGACTTCGGTCCTGAGTAAAGTGGCGCACGGGTGAGTAACACGTGGATAATCTACCCGATGGACCGGGATAACACTTCGAAAGGGGTGCTAATACCGGATAAGCCCACAGGCTCCCTGGAGCTTGCGGAAAAGGTGGGACCTTCGGGCCGTGCCGTCATCGGATGAGTCCGCGGCCCATTAGCTAGTTGGTGGGGTAACGGCCCACCAAGG
>F0OV55004JMY9O
AACCAACCCAAGAGTTTGATCCTGGCTCAGGATTAACGCTGGCGGCGTGCTTAACACATGCAAGTCGAACGAGAAGCTTTCACATGATTTCCTCGGATTGATTATGGGAGCGGAAAGTGGCGAACGGGTGAGTAACGCGTGGGTAACCAACCTTAGACTGGGGGACAACACAGGGAAACTTGTGCTAATACCGCATATATGCAGACATGGCATCATGATTGCAGGAAAGGCTTCGGCCGGTTTAAGACGGACCCGCGTCCGATTAG
>F0OV55004JS8WA
AACCAACCCAAGAGTTTGATCCTGGCTCAGAACGAACGCTGGCGGCGTGCCTAACACATGCAAGTCGAACGAGAAACTCCGACTTCGGTTGGGGGAGTAAAGTGGCGCACGGGTGAGTAACGCGTGGGCAACCTACCCCTAAATCTGGGATAACTTCGCGAAAGCGTTGCTAATACCGGATGTTGTTCTTAAGGCTATGGCCTTGGGAATTAAAGGTGACCTCTTCATGAAAGTTGCCGTTTAGGGATGGGCCCGCGTACCATTAGCTTGTTGGTGAGGTAACGGCTC
>F0OV55004H73MV
AACCAACCCAAGAGTTTGATCCTGGCTCAGATTGAACGCTGGCGGCGTGCCTAACACATGCAAGTCGTGCGAGAAAGTTCCCTTCGGGGAGCGAGTAGAGCGGCGCACGGGTGAGTAACGCGTGGGTAATCTGCCCGAAAGACCGGGATAACAGTGGGAAACCGCTGCTAATACCGGATGTGCTTCATGTTTGACTTCATGGGGTAAAGGTGGCCTCTGCTTGCAAGCTACCGCTTTTGGATGAGCCCGCGTCTCATTAG
>F0OV55004JSWOS
AACCAACCCAAGAGTTTGATCCTGGCTCAGAACGAACGCTGGCGGCGTGTCTTAAGCATGCAAGTCGAGCGGCAAGGCGGGGCAACCCGCCCTAGAGCGGCGGACTGGTGAGTAACGCGTGGGTGATCTACCCTTCGGGATGGGGATAGCCATTAGAAATAGTGGGTAATACCGAATACGCTCGTCACTTCGGTGTGACGAGGAAAGGCGCCACGGCGCCACCCGAGGATGAGCCCGCGTCTCATTAGCTAGTTGGTGGGGTAATGGCT
>F0OV55004H8PAP
AACCAACCCAAGAGTTTGATCCTGGCTCAGAACGAACGCTGGCGGCGCGTTTTAAGCATGCAAGTCGAGCGGCAAGGGCCTTCGGGCCCCTAGAGCGGCGGACGGGTGAGTAACACGTGGACAATCTGCCCCCCAGCCGGGGATAGCCCAGGGAAACCTGGATTAATACCGGATGAGACGGGACGCACGAGGGTGCGATCCGGGAAAGGCGCTGCGGCGCCGCCGGGGGATGAGTCCGCGACCCATTAGCTAGACGGCGGGGTAAAGGCCTACCAAGGCGACG
>F0OV55004JOALZ
AACCAACCCAAGAGTTTGATCCTGGCTCAGGACGAACGCTGGCGGCGTGCCTAACACATGCAAGTCAAGGAGAAAGACTGGTTTCGGCCGGTCAAGTAAACTGGCGGACGGGTGAGTAACGCGTAGGCGACCTGCCCTTGTGTTTGGAATAACCCCGAGAAATTGGGGCTAATACCGAATGACGCATTGAGTATGCATGTACTTGATGTTAAAGGTGCTGCAAGGTACCGCACAGGGATGGGCCTGCGTTCCATTAGTTAGATGGTAGGGTAACGG
>F0OV55004JISAR
AACCAACCCAAGAGTTTGATCCTGGCTCAGAACGAACGCTGGCGGCGTGCTTAACACATGCAAGTCGAACGCGAAAGGGACTTCGGTCCTGAGTAAAGTGGCGCACGGGTGAGTAACACGTGGATAATCTACCCGATGGACCGGGATAACACTTCGAAAGGGGTGCTAATACCGGATAAGCCCACAGGCTCCCTGGAGCTTGCGGGAAAAGGTGGGGACCTTCGGGCCTGCCGTCATCGGATGAGTCCGCGGCCCATTAGCTAGTTGGTGGGGTAACGGCCCACCAAGG
>F0OV55004I3D6R
AACCAACCCAAGAGTTTGATCCTGGCTCAGAACGAACGCTGGCGGCGTGCTTAACACATGCAAGTCGAACGTGAAAGGGACTTCGGTCCTGAGTAAAGTGGCGCACGGGTGAGTAACACGTGGATAATCTACCCGATGGACCGGGATAACACTTCGAAAGGGGTGCTAATACCGGATAAGCCCACAGGCTCTTTGGAGTTTGCGGGAAAAGGTGGGGACCTTCGGGCCTACTGTCATTGGATGAGTCCGCGGCCCATTAGCTAGTTGGTAGGGTAATGGCCTACCAAGG
>F0OV55004I9JBA
AACCAACCCAAGAGTTTGATCCTGGCTCAGGATGAACGCTAGCGACAGGCCTAACACATGCAAGTCGAACGGGATTTATCCTTCGGGGTAATGAGAGTGGCGCACGGGTGAGTAACGCGTATGCAACCTACCTGTAACTGGGAATAGCTCCCTGAAAGGGGAATTAACACCGCATAAGACCACACTTTCGCATGGAAGAGTGGTAAAATATTTAGTAGGTTACAGATGGGCATGCGTGACATTAGTTGTTGGTGAGGTAACGGCTCG
>F0OV55004IECPC
AACCAACCCAAGAGTTTGATCCTGGCTCAGGATAAACGCTGGCGGCGTGCATGAGACATGCAAGTCGAACGGACGGCTCGAGGCTTGCTTCGAGTCGTTAGTGGCGGACGGCTGAGTAACGCGTGGGTGACCTGCCCCGAAGTGGGGAATAACTGCCCGAAAGGGTGGCTAATACCGCATGTGGTGATGCGATCAATCGCATCAGTAAAGCCGCAAGGCGCTTCGGGAGGGGCCTGCGTCCGATTAGCTCGTTGGTGGGG
>F0OV55004IIAKT
AACCAACCCAAGAGTTTGATCCTGGCTCAGAACGAACGCTGGCGGCGCGTTTTAAGCATGCAAGTCGAGCGGCAAGGGCCTTCGGGCCCCTAGAGCGGCGGACGGGTGAGTAACACGTGGACAATCTGCCCCCCGGACCGGGATAGCCCAGGGAAACCTGGATTAATACCGGATGAGAGCGTCGGCGCACAAGCGTCGGCGGGAAAGGCGCTGCGGCGCCGCCGGGGGATGAGTCCGCGGCCCATTAGCTGGATGGCGGGGTAAAGGCCCACCATGGCGACG
>F0OV55004JY9HL
AACCAACCCAAGAGTTTGATCCTGGCTCAGAACGAACGCTGGCGGCGTGCTTAACACATGCAAGTCGAACGCGAAAGGGACTTCGGTCCTGAGTAAAGTGGCGCACGGGTGAGTAACGCGTGGATAATCTACCCAATGATCCGGGATAACACTTCGAAAGGGTGCTAATACCGGATAAGACCACGGGATCTACGGGTTCTGCGGTAAAAGGTGGGGACCTTCGGGCCTACCGTCATCGGATGAGTCCGCGTACCATTAGCTAGTTGGTGGGGTAATGGCCTACCAAGG
>F0OV55004IW33J
AACCAACCCAAGAGTTTGATCCTGGCTCAGAATGAACGCTGGCGGCGTGCTTAACACATGCAAGTCGAACGAGAAAGGGACTGCTTGCAGTCCTGAGTAGAGTGGCGCACGGGTGAGTAACACGTAGATAATCTGCCTTCAAGCCCGGGATAACTATTCGAAAGGGTAGCTACTACCGGATAAAGTTGATTCACATAAGTGGATTAATGAAAGATTGCCTATTCTTGAAAGCAATTGTTTGGAGATGAGTTTGCGT
>F0OV55004JUX2M
AACCAACCCAAGAGTTTGATCCTGGCTCAGGATGAACGCTGGCGGCGTGCCTAATACATGCAAGTCGAACGCACCATTTCGGTGGTGAGTGGCGAACGGGTGAGTAACACGTAGATAACCTGCCCTTAAGACGAGGATAACCATTGGAAACGATGGCTAAGACTGGATAGGAATATTAGAGGCATCTCTGATATTTTAAAAGACCTAGCAATAGGTATGCTTAAGGAGGGTCTGCGGCGCATTAGTTAGTTGGTGGGGTGATGG
>F0OV55004H8YLO
AACCAACCCAAGAGTTTGATCCTGGCTCAGAACGAACGCTGGCGGCGTGCCTAACACATGCAAGTCGAATGCGAACGCGGCTTTCGGGCGGCAAGTAGCATGGCAGACGGGTGAGGAGCACGTATCTGACCGGACACATCATGGGGGATACCCTTGCGAAAGTGGGGATAATACCGCATACGCTCGTCGCCGTAGCAGGCGAGGAGGAAAGCTGGCCTCTGGGACATGCTGGCGTGGTGTGAGGGGG
>F0OV55004IDR8T
AACCAACCCAAGAGTTTGATCCTGGCTCAGGACGAACGCTGGCGGCGTGCCTAACACATGCAAGTCAAGGAGAAAGACTGGTTTCGGCCGGTCAAGTAAACTGGCGGACGGGTGAGTAACGCGTAGGCGACCTGCCCTTGTGTTTGGAATAACCCCGAGAAATTGGGGCTAATACCGAATGACGCATTGAGTATGCATGTACTTGATGTTAAAGGTGCTGCAAGGTACCGCACAGGGATGGGCCTGCGTTCCATTAGTTAGATGGTAGGGTAACGG
>F0OV55004H97KR
AACCAACCCAAGAGTTTGATCCTGGCTCAGAATGAACGCTGGCGGCGTGCCTAACACATGCAAGTCGAGCGAGAAAGGGACCTTCGGGTCCTGAGTAAAGCGGCGCACGGGTGAGTAACGCGTGGGTAACCTGCCCAGGAGTGGGGGATAACCAGCCGAAAGGCTGACTAATCCCGCATACGAACACCAGACTCAAGTCTGGTGAGGAAAGATGGCCTCTACTTGTAAGCTATCGCTCTTGGATGGGCCCGCGTTGGATTAGCTTTG
>F0OV55004IRQNC
AACCAACCCAAGAGTTTGATCCTGGCTCAGAATGAACGCTGGCGGCGTGGATTAGGCATGCAAGTCGAACGAGAAAGTGAAATTTATTTCATGAGTAGAGTGGCGAACGGGTGAGTAACGCGTGGGAAACCTACCCTTGAGTGGGGGATAACATTTCTAACGGAATGCTAATACCGCATAATATTCTCTGGCGCATGTCAGAGAATCGAAGGTGGCCTCTACTTGTAAGCTATCGCTTAAGGATGGTCCCGCGTCCAATTAG
>F0OV55004JB0Y5
AACCAACCCAAGAGTTTGATCCTGGCTCAGAGTGAACGCTTGCGACGTGCCTCACACATGCAAGTCGAGCGAGAGAGCACCTTCGGGTGTGAGTAAAGCGGCGAACGGGTGAGTAACACGTGGGTAACCTACCCTCAGGTGGGGGATAACACCCCGAAAGGGGTGCTAATACCGCATGACATCTCTTGCATTAGTTTGCTTGAGATCAAAGGTGAAAGTCGCCTGAGGAGGGGCCCGCGCCCCATTAGCTAGATGGCAGGGTAA
>F0OV55004H9345
AACCAACCCAAGAGTTTGATCCTGGCTCAGGACGAACGCTGGCGGCGTGCTTAACACATGCAAGTCTAGGGGAAAGTGGTCTTCGGATCGCAAGTATACTGGCGAACGGGTGAGTAACACGTAGGTAATCTACCTTCGAGATTGGGATAACGTCGAGAAATTGACGCTAATACCGAATGATGCCTCGGTAGTTAATATCGGGATGAAAGATGGGGATCTTCGGACCTATCGCTTGAAGATGAGCCTGCGTCTGATTAGCTTG
>F0OV55004I37O7
AACCAACCCAAGAGTTTGATCCTGGCTCAGGATGAACGCTAGCGGCAGGCCTAACACATGCAAGTCGAGGGGTAACGATGGCTTCGGCCAGGCGACGACCGGCGCACGGGTGAGTAACGCGTTTGTAACCTACCTCTAACTGGAGAATAGCCCGAAGAAATTCGGATTAATACTCCATATGGCTATGATTTGGCATCTTTTTATAGTCAAAGCTCCGGCGGTTAGAGATGGGCATGCGTGACATTAGTTAGTTGGTGAGGTAATGG
>F0OV55004IR0OF
AACCAACCCAAGAGTTTGATCCTGGCTCAGGATGAACGCTGGCGGCGTGCTTAACACATGCAAGTCGAACGAGGTCCAACCTTCGGGTGAAGACCGAGTGGCGAACGGGTGAGTAACACGTGGGGAACCTGCCCTTCTCTCTGGGATAACGTCGAGAAATCGTCGCTAATACCGGATACTCCTTGCGGACCGCATGGTCTGCTCGGGAAAGCTCCGGCGGAGATGGATGGCCCCGCGGCCCATTAGCTAGTTGGTGAGGTAAAGGCCCACCAAGG
>F0OV55004IBXDU
AACCAACCCAAGAGTTTGATCCTGGCTCAGGACGAACGCTGGCGGCGTGCTTAACACATGCAAGTCAAGGCAGAAAATACTTTCGGGTATGAGTAAACTGGCGAACGGGTGAGTAACATGTAGGTAATTTACCTTTGAATGGGGGATAGCCACGGGAAACTGTGATTAATACCGCATAAAGTCCGATTACGATGGTATTCGGATGAAAGTTGGGGACTTTCGGGCCCAACGTTTGAAGATAAGCCTGCATCTGATTAGTTAGTTGGTAGGGTAATGGCCTACCAAG
>F0OV55004IIWMS
AACCAACCCAAGAGTTTGATCCTGGCTCAGAACGAACGCTGGCGGCGTGCTTAACACATGCAAGTCGTACGAGAAAGTTTCCTTCGGGAGATGAGTAGAGTGGCGCACGGGTGAGTAACACGTGGATAATCTGCCCAATGGACCGGGATAACACTTCGAAAGGGGTGCTAATACCGGATAAGCCCACAGGCTCTTCGGAGCTTGCGGGAAAAGGTGGGGACCTTCGGGCCTGCCGTCATTGGATGAGTCCGCGGCCCATTAGCTAGTTGGTAGGTAA
>F0OV55004I44HK
AACCAACCCAAGAGTTTGATCCTGGCTCAGATTGAACGCTGGCGGCATGCCTAACACATGCAAGTCGAACGGTAACAGGTCTAGCTTGCTAGATGCTGACGAGTGGCGAACGGGTGAGTAATGCATAGGAATCTGCCCAGTAGTGGGGGACAACTCGGGGAAACTCGAGCTAATACCGCATACGTCCTACGGGAGAAAGTGGGGGACCTTCGGGCCTCACGCTATTGGATGAGCCTATGTCTGATTAGCTTGTTGGG
>F0OV55004IGVFR
AACCAACCCAAGAGTTTGATCCTGGCTCAGAACGAACGCTGGCGGCGCGTTTTAAGCATGCAAGTCGAGCGGCAAGGGCCTTCGGGCCCCTAGAGCGGCGGACGGGTGAGTAACACGTGGACAATCTGCCCCCCGGCCGGGGATAGCCCAGGGAAACCTGGATTAATACCGGATGAGACGGGACGCACGAGGGTGCGATCCGGGAAAGGCGCTGCGGCGCCGCCGGGGGATGAGTCCGCGACCCATTAGCTAGACGGCGGGGTAAAGGCCCACCGTGGCGACGATGGGTAG
>F0OV55004I34O4
AACCAACCCAAGAGTTTGATCCTGGCTCAGGATGAACGCTGGCGGCGTGCCTAATACATGCAAGTCGAACGCACTAGTTTACTAGTGAGTGGCGAACGGGTGAGTAACACGTAGGTAACCTGCCCTTAAGACGAGGATAACCGTTGGAAACGATGGCTAAGACTGGATAGGAACATTGAAGGCATCTTTGATGTTTTAAAAGACCTAGCAATAGGTATGCTTAAGGAGGGGCCTGCGGCGCATTAGTTAGTTGGTGAGGTGAAGGCTTACCAAG
>F0OV55004I2EUK
AACCAACCCAAGAGTTTGATCCTGGCTCAGGATGAACGTTGGCGGTGCGCTTTATGCATGCAAGTCGTACGAAATCATGGTTTTCGGATTATGGTTTAGTGGCGGACGGCTGAGTAACACGTAGGTAACTTGCCCACGAGTGGGGGATAACTTGCCGAAAGGTAAGCTAATACCGCATGGCATGGATCTGCATAAGTAGATTCATCAAAGCCGTAAGGCGCTTGTGGATGGGCCTGCGGCCGATTAGCTTGTTGGTGGGGTAACGG
>F0OV55004JQ5YN
AACCAACCCAAGAGTTTGATCCTGGCTCAGGATGAACGCTGGCGGCGTGCCTAACACATGCAAGTCGAGCGGAAATCACGGAAGTAGTAATACGGACGTGATTTTAGCGGCGGACGGGTGAGTAACACGTGAGCAATCTGCCTTCTGCAGGGGAATAACATTGTGAAAACAGTGCTAATACCGCATAACGTCCTATCGGGGCATCCCGTAAGGACCAAAGGAGAAATCCGGCAGGAGATGAGCTCGCGTCCGATTAG
>F0OV55004JEJRR
AACCAACCCAAGAGTTTGATCCTGGCTCAGAACGAACGCTGGCGGCGTGCTTAACACATGCAAGTCGTACGTGAAAGGGACTTCGGTCCTGAGTAAAGTGGCGCACGGGTGAGTAACACGTGGATAATCTGCCCAATGGTCCGGGATAACACTTCGAAAGGGGTGCTAATACCGGATAAGCCCACAGGCTCTTCGGAGCTTGCGGGAAAAGGTGGGGACCTTCGGGCCTGCCGTCATTGGATGAGTCCGCGGCCCATTAGCTAGTTGGTAGGGTAATGG
>F0OV55004JGHX6
AACCAACCCAAGAGTTTGATCCTGGCTCAGAACAAACGCTAGCGGCGTGCCTAACACATGCAAGTCAGACGAGAAAGTTCGCTTCGGCGAATGAGTAGAGTGGCGCACGGGTGAGTAACGCGTGGACAATCTGCCCTAGAGTTAGGAATAACCCACCGAAAGGTGGGCTAATACCCAATAATGCTATACTTCTTCGGGAGTATAGCCAAAGATGGCCTCTGTTTACAAGCTATCGCTCAAGGATGAGTTCGCGTACCATTAG
>F0OV55004I7WK5
AACCAACCCAAGAGTTTGATCCTGGCTCAGGATGAACGCTAGCGACAGGCCTAACACATGCAAGTCGAGGGGCAGCACAGGTAGCAATACTGGGTGGCGACCGGCGCACGGGTGAGTAACGCGTATGCAACCTACCTGTAACAGGGGGATAGCTCCCTGAAAGGGGAATTAAAACCGCATAAGACCACACTATCGCATGGTAGAGTGGTAAAATATTTATAGGTTACAGATGGGCATGCGTGACATTAGCCAGTTGGTG
>F0OV55004IX5L9
AACCAACCCAAGAGTTTGATCCTGGCTCAGAACGAACGCTGGCGGCGCGCCTAATACATGCAAGTCGAACGAGAAGGTGTAGCAATACACTTGTACAGTGGCGAACGGGTGAGGAATGCATGGGTAACCTACCCTCGAGTGGGGAATAACCAGCCGAAAGGCTGGCTAATACCGCGTACGCTTCCGGGTCTGCGGATTCGGAAGGAAAGTCACACCGTGGGTGTGACGCTCAAGGATGGGCTCATGTCCTATCAGCTTGTTGGTAGGG
>F0OV55004JDK5H
AACCAACCCAAGAGTTTGATCCTGGCTCAGGACGAACGCTGGCGGCGTGGATTAGGCATGCAAGTCGAACGGTAGTACCCCTTCGGGGGTATGAGAGTGGCGAACGGGTGAGTAACGCGTAGGTGATCTACCTTCAGATGGGGGACAACCCAGGGAAACTTGGGCTAATACCGCATGTGGCTGTAAAGCTAAAGCCGGCCTCTATTTATAAGCTGGTGTCTGGAGATGAGCCTGCGTCTGATTAGCTAGTTGGTGGGGTAACGGCCTACCGAGGCG
>F0OV55004JFVPW
AACCAACCCAAGAGTTTGATCCTGGCTCAGAGCGAACGTTTGCGGCGGGCCTAACACATGCAAGTCGAACGGGCAGGGGCAACCCTGTCAGTGGCGCACGGGTGCGTAACACGTGGGTAATCAACCCTTTGGACTGGGACAACCCGGGGAAACTCGGGCTAATACCGGATGTGGCGTAGTGGTCTTCGGGCCGCTACGCGAAAGCTCCGCAAGGGGCACCAGAGGACGAGCCCGCGTCCCATCAGCTAGTTGGTGAGGTAATGGCTCACCAAGGCTAAGACGGG
>F0OV55004IOQ3H
AACCAACCCAAGAGTTTGATCCTGGCTCAGGATGAACGCTGGCGGCGTGCCTAATACATGCAAGTCGAACGGGAAGCCTGTTTTCGGATAGGTGGAGAGTGGCGCACGGGTGAGTAACACATGGCTGACCTGCCCTTCAGCGGGGGACAACCAGTGGAAACGCTGGCTAATACCCCATACGTTCGCCGGAATTAGAACCCGGTGAAGAAAACCTTGGTGCTGAAGGAGGGGGCTGTGGCCCATCAGCTAGTTGGTAGGGTAACGGCCTACCAAGGCGAGGG
>F0OV55004IOUGD
AACCAACCCAAGAGTTTGATCCTGGCTCAGATTGAACGCTGGCGGCGTGCTTAACACATGCAAGTCGATCGGTAACGCGGGGGCAACCCTGGCGACGAGAGGCGGACGGGTGAGGAACGCTTGGGAATCTGCCCTTCAGCGGGGGACAACCCGGGGAAACCCGGGCTAATACCGCATACGCTCCACGGAGGAAAGCCGGGGACCGCAAGGCCTGGCACTGAAGGATGAGCCCAAGTCGGATTAGCTAGTTGGCGGGGTAACGCCCACCAAGGCGACGATCCGTAG
>F0OV55004JGSBT
AACCAACCCAAGAGTTTGATCCTGGCTCAGAACGAACGCTGGCGGCAGGCCTAACACATGCAAGTCGTACGAGAAGGTTCTTTCGGGAACTGGAGAGTGGCGCACGGGTGAGTAACGCGTGGGGACCTACCTCTTAGTGGGGGATAACGGTTGGAAACGACCGCTAATACCGCATACGCCCTTCGGGGAAGATTATCGCTAAGAGATGGACCCGCGTTGGATTAGCTAGTTGGCGAGGTAACGGCTCACCAAGGCATCGATCCATAGCTGGTTTGAGAGG
>F0OV55004JVYGI
AACCAACCCAAGAGTTTGATCCTGGCTCAGAACGAACGCTGGCGGCAGGCTTAACACATGCAAGTCGAACGCTCTCTTCGGAGGGAGTGGCAGACGGGTGAGTAACGCGTGGGAATCTACCCAGTTCTACGGAATAACGCAGGGAAACTTGTGCTAATACCGTATACGCCCTACGGGGGAAAGATTTATCGGAATTGGATGAGCCCGCGTCGGATTAGCTAGTTGGTGAGGTAACGGCTCACCAAGGCGACGATCCGTAGCT
>F0OV55004INA0O
AACCAACCCAAGAGTTTGATCCTGGCTCAGGACGAACGCTGGCGGCGTGCTTAACACATGCAAGTCAAGGAGAAAGCATTTTTCGGAATGCAAGTAAACTGGCGAACGGGTGAGTAACGCGTAGGTAACCTGCCTTTAAGATTGGGATAACACTGCTAACGCGGTGCTAATACCGGATGAAGCATAACGATCGCATGGTGGTTATGTTAAAGCGGGCTTCGGCTCGTGCTTAGAGATGGACCTGCGTCTCATTAGCTAGTTGG
>F0OV55004H5JVB
AACCAACCCAAGAGTTTGATCCTGGCTCAGGATGAACGCTAGCGGCAGGCCTAACACATGCAAGTCGAGGGGTAACAGGAGTAGCAATACTTGCTGACGACCGGCGCACGGGTGAGTAACGCGTATGCAACCTACCCTTAACTGGGGAATAGCCCGAAGAAATTCGGATTAATGCCCCATAATACTGTATTGAAGCATTTCAGTGCATTTAAAACTCCGGTGGTTAAGGATGGGCATGCGTGACATTAGCTAGTTGGTGAGGTAACGG
>F0OV55004IZN9L
AACCAACCCAAGAGTTTGATCCTGGCTCAGAATGAACGCTGGCGGCGTGCTTAACACATGCAAGTCGCACGAGAAAGCCTTGGCTTGCCAGGGCGAGTAAAGTGGCGCACGGGTGAGTAACGCGTGGGTAATCTACCCTCGAATTTGGGATAACAGCTCGAAAGGGTTGCTAATACCGGATAACATCACGGTTTCTTCGGAGGCTGTGATCAAAGGTGGCCTCTACATGTAAGCTACTGTTTGGGGATGAGCCCGCGTACCATTAG
>F0OV55004JTNB5
AACCAACCCAAGAGTTTGATCCTGGCTCAGAACGAACGCTGGCGGCGTGCTTAACACATGCAAGTCGAACGAGAAAGGGACTTCGGTCCTGAGTAGAGTGGCGCACGGGTGAGTAACACGTGGATAATCTACCCAATGATTCGGAATAACACTTCGAAAGGGGTGCTAATACCGGATAAGCCCACAGGCTCTTCGGAGTTTGCGGGAAAAGGTGGGGACCTTCGGGCCTGCCGTCATTGGATGAGTCCGCGGCCCATTAGCTAGTTGGTAGGGTAATGG
>F0OV55004I8C2F
AACCAACCCAAGAGTTTGATCCTGGCTCAGGATGAACGCTAGCGGCGCGCTTAATGCATGCAAGTCGAGCGATGAGGCTCCTTCGGGAGTACATCAGCGGCAGACGGGTGAGTAACACGTGGGTGACCTACCCCAGAGACGGGAATAACGGATGGAAACATGCGCTAAAACCCGATGGCCTTCGAGGGTCGAAGCTTGAAGGAAAACTACGGTGCTCTGGGAGGGGCCTGCGGCCCATCAGCTAGTTGGTGAGGTAACGGCT
>F0OV55004IIADK
AACCAACCCAAGAGTTTGATCCTGGCTCAGGACGAACGCTGGCGGCGTGCCTCATACATGCAAGTCGAGCGGATGTAGCAATACATCAGCGGCGGACGGGTGAGTAACACGTGGGCAACCTGGCCTTAAGAGGGGATAACGTCCCGAAAGGGACGCTAATACCGCGTAAATCAGCGAGATCGCATGATCTTGTTGGAAAAGGAGCAATCCGCTTAAGGATGGGCCCGCGGCCTATTAGCTAGTTGGTAGGGTAACGGCCTACCAAGGCG
>F0OV55004H4QC1
AACCAACCCAAGAGTTTGATCCTGGCTCAGGATGAACGCTAGCGGGAGGCTTAACACATGCAAGTCGAACGAGACCTTCGGGTCTAGTGGCGGACGGGTGAGTAACGCGTGGGAATTTGCCCAGAGGTGGGGAACAACCGAGGGAAACTTCGGCTAATACCGCATATCCCCTGAGGGGGAAAGGCTTCGGCCGCCTTTGGATGAGCCCGCGTCGGATTAGCTAGTTGGTGGGGTAATGGCCTACCAAGGCGACGATCCGTAGCTGGTCTGAGAGG
>F0OV55004H2WCG
AACCAACCCAAGAGTTTGATCCTGGCTCAGAATGAACGCTGGCGGCATGGATTAGGCATGCAAGTCGAACGGACTGTTTGTCGTAAGATTAACAGTTAGTGGCGAAAGGGTGAGTAACACGTGAGCAACCTGCCCCCAAGTCCGGAATAGCTCGTGGAAACGCGGATTAATACCGGATGTGGTCCTCTTCCGCATGGTTGAGGCACTAAAGTTTTTCGCTTGGGGATGGGCTCGCGGCCCATTAGCTAGTTGGTGAGGTAACGGCCCACCAAGG
>F0OV55004I3KR6
AACCAACCCAAGAGTTTGATCCTGGCTCAGGATGAACGCTGGCGGCGTGCTTAACACATGCAAGTCTAGGAAAGGCTTCGAGCTTGCTTGAGGCTGAAACTGGCGAACGGGTGAGTAACACGTAGATAACCTACCCATTGGCGGGGGATAACGTCGAGAAATTGACACTAATACCGCATAAGATCCCGGGATGATTTTCCGGGATGAAAGGGGGCTTCGGCTTCCACCGATGGATGGGTCTGCGTCTGATTAGCTTGTTGGTGAGGTAACGG
>F0OV55004H9QN8
AACCAACCCAAGAGTTTGATCCTGGCTCAGAACGAACGCTGGCGGCGTGCTTAATACATGCAAGTCGAACGAGAAAGTCTGGCTTCGGCTGGACAAGTAAAGTGGCGAACGGGTGAGTAACACGTGGGTAATCTGCCTTCGAGTCCGGGATAAGCCCTCGAAAGGGGGTCTAATACCGGATAATATCTTCGGGCGGCATCGTCTGAAGATCAAAGACGGGGCAACCTGTCACTTGGAGATGAACCCGCGCTCCATTAGCTAGTTGGTGAGGTAACCGG
>F0OV55004H9FET
AACCAACCCAAGAGTTTGATCCTGGCTCAGGACGAACGCTGGCGGCGTGCCTAACACATGCAAGTCGAACGCGAAAGGGGCTTCGGCCCTGAGTAAAGTGGCGCACGGGTGAGTAACACGTGGATAATCTACCCGACGATCCGGGGCAACATTCCGAAAGGGGTGCTAATACCGGATAAGCCCACGCATCCTTCGGGATATGCGGGAAAAGGTGGGGACCTTCGGGCCTACTGTCATCGGATGAGTCCGCGTCCCATTAGCTAGTTGGCAGGGTAATGG
>F0OV55004JAJ64
AACCAACCCAAGAGTTTGATCCTGGCTCAGAATGAACGCTGGCGGCGTGCCTAACACATGCAAGTCGTACGAGAAAGGGGCTTCGGCCCTGAGTAGAGTGGCGCACGGGTGAGTAACGCGTGGGTAATCTCCCCTTGGATTTGGGATAACTCTGCGAAAGTGGAGCTAATACCGGATAGTCTGGCTTTAATTGATAAGTCGGTAAAGGATGCCTCTGCATATGCATTCGTCCAAGGATGAGCCCGCGTCTCATTAG
>F0OV55004I7TXQ
AACCAACCCAAGAGTTTGATCCTGGCTCAGGACGAACGCTGGCGGCGTGGATTAGGCATGCAAGTCGAACGGTAGTATTTCTTTCGGGAGATATGAGAGTGGCGAACGGGTGAGTAACGCGTAGGTGATCTACCTTCAAGTGGGGGACAACCCAGGGAAACTTGGGCTAATACCGCATGTGGCAGCAATGCTAAAGCCGGCCTCTGTATATGCTGGTGCTTGGAGATGAGCTTGCGTCTGATTAGCTAGTTGGTGGGG
>F0OV55004IGLA9
AACCAACCCAAGAGTTTGATCCTGGCTCAGAGCGAACGCTGGCGGCGCGCTTAATACATGCAAGTCGAGCGTTAGTCATTTTGGGTAACTAAGATGGCAAAAGCGGCGGACGGGTGAGTAACACGTAGATAACCTGCCCTTAAATCGAGGATAACATCGGGAAACTGGTGCTAATACTCGATGTGCCCATAAACTTACGAGGAGTTTTTGGGTAAAGGTGGCCTATGCTTGCAAGCTAATGTTTAAGGAAGGTCTGCGTCCTATCAGGTTGTTGG
>F0OV55004ITFTN
AACCAACCCAAGAGTTTGATCCTGGCTCAGAACGAACGCTGGCGGCGTGCTTAATGCATGCAAGTCGAACGAGAAAGTCTGGCTTCGGCCGGGCGAGTAAAGTGGCGAACGGGTGAGTAACACGTGGATAATCTGCCCTTGAATTCGGGATAATCTCTCGAAAGGGGGTCTAATACCGGGTAACATCTTGAAGGGGCATCCCTTTAAGATCAAAGGCGGGGCAACCTGCCGTTCAAGGATGAGTCCGCGCTTCATTAGCTTGTTGGTGAGGTAACGG
>F0OV55004JWJGW
AACCAACCCAAGAGTTTGATCCTGGCTCAGGATGAACGCTGGCGGCGTGCCTAACACATGCAAGTCGAGCGAGATCTTTTGGAACAAAACTTCGGTCTAGTGAAGAAAGTGAAAGCGGCGGACGGGTGAGTAACGCGTAGGCAACCTGCCCCATACAGAGGGATAGCCTCGGGAAACCGGGATTAAAACCTCATGATGCGATCTGGTCACATGTCCGGATCGCCAAAGATTTATCGGTATGGGGTGGGCCTGCGTCTGATTAG
>F0OV55004I7PSG
AACCAACCCAAGAGTTTGATCCTGGCTCAGAACGAACGCTGGCGGCGTGCCTAACACATGCAAGTCGAACGCGAACGGAATCTTCGGATTCCTAGTAGAGTGGCGCACGGGTGAGTAACACGTGGATAACCTGCCCTAAAGTCTGGGATAACACTTCGAAAGGGGTGCTAATACCGGATAAGCCCACGACGTCCTCGGACGATGTGGGAAAAGATTTATTGCTTTAGGATGGGTCCGCGGTCCATTAGCTAGTTGGTGGGGTAATGGCCTACCAAGG
>F0OV55004JRLAJ
AACCAACCCAAGAGTTTGATCCTGGCTCAGAATGAACGCTGGCGGCGTGCCTAACACATGCAAGTCGTACGAGAAAGGGGCTTCGGCCCTGAGTAGAGTGGCGCACGGGTGAGTAACGCGTGGGTAATCTACCCTTGGATTTGGAATAACTCCGCGAAAGTGGAGCTAATACCGGATAGTCTGGCTTTTAATAGAAGTCGGTAAAGGATGCCTCTGCATATGCATTCGTCCGAGGATGAGCCCGCGTCTCATTAGCTAGTTGG
>F0OV55004IBQ43
AACCAACCCAAGAGTTTGATCCTGGCTCAGGACGAACGCTGGCGGCGTGCTTAACACATGCAAGTCGAACGATATCCGCCTGACGAATTTTTCGGAAGGAGTCAGTCGGTGAAAGTGGCGAACGGGTGAGTAACGCGTGGGCAACCTGCCCCGAACCGGGGGACAACACCGGGAAACCGGTGCTAACACCGCATAATACGACGGCAAGGCATCTTGCTGTCGGGAAAGGATCTCGATCCGGTACGGGATGGGCCCGCGTCTGATTAGCTTGTTGGCAGGGTAACGG
>F0OV55004H5XJO
AACCAACCCAAGAGTTTGATCCTGGCTCAGAGTGAACGCTGGCGGCGTGCTTAACACATGCAAGTCGAACGGACTTAAGGGGCTTGCTTCTTAAGTTAGTGGCGCACGGGTGAGTAATATATAGCTAACCTGCCCTTTAGTGGGGGACAACAGTTGGAAACGACTGCTAATACCCTATATTCCTTCTTATCTCAAGATAAGTTGGGAAAGATTTATCGCTAAAGGATGGGGCTTTATTGTATCAGCTAGTTGGTGGGGTAATGGCCTACCAAGG
>F0OV55004JP8EU
AACCAACCCAAGAGTTTGATCCTGGCTCAGAACGAACGCTGGCGGCGCGTTTTAAGCATGCAAGTCGAGCGGCAAGGGCCTTCGGGCCCCTAGAGCGGCGGACGGGTGAGTAACACGTGGACAATCTGCCCCCCGGCCGGGGATAGCCCAGGGAAACCTGGATTAATACCGGATGAGACGGGACGCACACAGGTGCGATCCGGGAAAGGCGCTGCGGCGCCGCCGGGGGATGAGTCCGCGACCCATTAGCTAGACGGCGGGGTAAAGGCCCACCGTGGCGACGATGGG
>F0OV55004I6QOD
AACCAACCCAAGAGTTTGATCCTGGCTCAGATTGAACGCTGGCGGAATGCTTTACACATGCAAGTCGAACGGCAGCACGGGAGCTTGCTCCTGGTGGCGAGTGGCGAACGGGTGAGTAATGCGTCGGAACGTACCGAGTAATGGGGGATAACGCAGCGAAAGTTGTGCTAATACCGCATACGCCCTGAGGGGGAAAGTGGGGGATCGCAAGACCTCACGTTATTCGAGCGGCCGACGTCTGATTAGCTAGTTGGTGGGGTAATGG
>F0OV55004IRGY4
AACCAACCCAAGAGTTTGATCCTGGCTCAGGACGAACGCTGGCGGCGTGCCTAATACATGCAAGTCGAGCGGACCGAAGGGAGCTTGCTCCTTTAGGTTAGCGGCGGACGGGTGAGTAACACGTGGGCAACCTGCCCTGCAGACTGGGATAACTTCGGGAAACCGGAGCTAATACCGGATAACACCGAAAACCGCATGGTTTTCGGTTGAAAGGCGGCTTTTAGCTGTCACTGCAGGATGGGCCCGCGGCGCATTAGCTAGTTGGTGAGGTAACGGCT
>F0OV55004JAILE
AACCAACCCAAGAGTTTGATCCTGGCTCAGGATGAACGCTAGCGGGAGGCTTAACACATGCAAGTCGAGGGGCAGTCACGGGTAGG
>F0OV55004JAT1Z
AACCAACCCAAGAGTTTGATCCTGGCTCAGGATGAACGCTGGCGGCGTGGATAAGGCATGCAAGTCGAATGGGTTTAGGCCCATGGCAAACGGGTTAGTAACGCGTAGGAATTTTCCCCAAAGTCGTGAATAATCCGGAGAAATCCGGAATAATACACGATGTGCTCTACGGAGTAAAGATTTATCGCTTTGGGATAAGCCTGCGTCCTATCAGCTTGTTGGTGAGGTAATAGCTCACCAAGGCTATGACGGGTAGGGGGTGTGAGAGCA
>F0OV55004JWXXD
AACCAACCCAAGAGTTTGATCCTGGCTCAGGACGAACGCTGGCGGCGTGGATTAGGCATGCAAGTCGAACGGTAAACATTCCTTCGGGGATGTTGAGAGTGGCGAACGGGTGAGTAACGCGTAGGTGATCTACCTTCAGGTGGGGGACAACCCAGGGAAACTTGGGCTAATACCGCATGAGTCCGCAAGGACAAAGCCGGCCTCTATTTATAAGCTGGTGCCTGGAGCTGAGCCTGCGTCTGATTAGCTAGTTGGTGGGGTAACGGCCTACCGAGG
>F0OV55004JLF6Z
AACCAACCCAAGAGTTTGATCCTGGCTCAGAACGAACGCTGGCGGCGTGCTTAACACATGCAAGTCGTACGAGAAAGTTTCCTTCGGGAGATGAGTAGAGTGGCGCACGGGTGAGTAACACGTGGATAATCTGCCCAATGGACCGGGATAACACTTCGAGAGGGGTGCTAATACCGGATAAGCCCACAGGCTCTTCGGAGCTTGCGGGAAAAGGTGGGGACCTTCGGGCCTGCCGTCATTGGATGAGTCCGCGGCCCATTAGCTAGTTGGTAGGG
>F0OV55004I8CK5
AACCAACCCAAGAGTTTGATCCTGGCTCAGGATGAACGCTGGCGGCGTGCCTAATACATGCAAGTCGAACGCACTAGTTTACTAGTGAGTGGCGAACGGGTGAGTAACACGTAGGTAACCTGCCCTTAAGACGAGGATAACCGTTGGAAACGATGGCTAAGACTGGATAGGAACATTGAAGGCATCTTTGATGTTTTAAAAGACCTAGCAATAGGTATGCTTAAGGAGGGGCCTGCGGCGCATTAGTTAGTTGGTGAGGTGAAGGCTTACCAAG
>F0OV55004JOQT9
AACCAACCCAAGAGTTTGATCCTGGCTCAGGACGAACGCTGGCGGCGTGCTTAACACATGCAAGTCAAGGAGAATAGGAATCTTCGGAATCCTTAGTAAACTGGCGTAAGGGTGAGTAACGCGTAGGTAACCTGCCCTCGAGTGGGGAATAACATCGGGAAACTGGTGATAATACCGCATGATATCTTAGAATTGCATGATTCTTTGATTAAAGACTTGTCGCTTGAGGATGGACCTGCGTTTTATTAGCTAGTTGGTAGGGTAACGGCCT
>F0OV55004JHWGT
AACCAACCCAAGAGTTTGATCCTGGCTCAGAACGAACGCTGGCGGCGTGCCTAACACATGCAAGTCGAACGCGAAAGCCCTTTCGGGGGTGAGTAAAGTGGCGCACGGGTGAGTAACACGTGGATAATCTGCCTGATAATCTGGGATAACATCTCGAAAGAGATGCTAATACCGGATAAGCCCACAGTCTCCTCGGAGACAGCGGGAAAAGATGGCCTCTTCTTGAAAGCTATTGTTATCAGATGAGTCCGCGGTCCA
>F0OV55004IFRIZ
AACCAACCCAAGAGTTTGATCCTGGCTCAGGATTAACGCTGGCGGCGTGCTTAACACATGCAAGTCGAACGAGAAGCTTTCACATGATTTCTTCGGATTGATTATGGGAGCGGAAAGTGGCGAACGGGTGAGTAACGCGTGGGTAACCAACCTTAGACTGGGGGACAACACAGGGAAACTTGTGCTAATACCGCATATATGCAGACATGGCATCATGATTGCAGGAAAGGCTTCGGCCGGTTTAAGACGGACCCGCGTCCGATTAG
>F0OV55004IEDJQ
AACCAACCCAAGAGTTTGATCCTGGCTCAGGACGAACGCTGGCGGCGTGGATTAGGCATGCAAGTCGAACGGTAGTACCCCTTCGGGGGTATGAGAGTGGCGAACGGGTGAGTAACGCGTAGGTGATCTACCTTCAGATGGGGGACAACCCAGGGAAACTTGGGCTAATACCGCATGTGGCTGTAAAGCTAAAGCCGGCCTCTATTTATAAGCTGGTGTCTGGAGATGAGCCTGCGTCTGATTAGCTAGTTGGTGGGGTAACGCCTACCGAGGCG
>F0OV55004ISQOZ
AACCAACCCAAGAGTTTGATCCTGGCTCAGGATGAACGCTGGCGGCGTGCCTAACACATGCAAGTCGAGCGGAGTTACAGGGAAGCACTTGTGCTGAACAGTAACTTAGCGGCGGACGGGTGAGTAACACGTGAGCAACCTGCCTTTTGCAGGGGAATAACATTGGGAAACCAGTGCTAATACCGCATGACATTCATTTTCGGCATCGGAGATGAATCAAAGGAGAAATCCGGCAAAAGATGGGCTCGCGTCCGA
>F0OV55004JPS4R
AACCAACCCAAGAGTTTGATCCTGGCTCAGGATGAACGCTAGCGGGAGGCTTAACACATGCAAGTCGAGCGGCAGCACGGTTTTCGGACTGGTGGCGAGCGGCGCACGGGTGCGTAACGCGTATGCAACCTTCCTTATGCAGGGGGATAGCCCATGGAAACGTGGATTAATACCCCATATTATTTATGGATCGCATGGTTTATAGATGAAAGTTTTAATGGCATAAGATGGGCATGCGTCTGATTAGCTTGTTGG
>F0OV55004H24XA
AACCAACCCAAGAGTTTGATCCTGGCTCAGGATGAACGCTGACAGAATGCTTAACACATGCAAGTCTTTGGCGAAGCTGCGCTTGCGCAGACAAGCCAAGGCGGACGGGTGAGTAACGCGTAAGGAACTTGCCCTGCAGACAGGGATAACAGACGGAAACGACTGACAAGACCTGATACAGTTGCCGGCACGCATGTGCCTGGCGATGAAAGGAGACGCTGCAGGAGAGCCTTGCGT
>F0OV55004ISB9O
AACCAACCCAAGAGTTTGATCCTGGCTCAGAGTGAACGCTGGCGGCGTGCTTAACACATGCAAGTCGAGCGGGGTTACTGCCTGTAGCAATACAGGTGTGTGCCCAGCGGCAGACGGGTGAGTAACACGTAGACAATCTACCTCTTAAAGGGGGATAGCCCACCGAAAGGTGGGGTAATACCGCGTAAGATCCGGGCCCGGCATCGGGCCCTGATGAAACGTCCGCAAGGACGGTTGAGAGAAGAGTCTGCGGCCTATCAGCTAGTTGGG
>F0OV55004JN3AW
AACCAACCCAAGAGTTTGATCCTGGCTCAGAGCGAACGCTGGCGGCAGGCTTAACACATGCAAGTCGAGCGGGCCCTTCGGGGTCAGCGGCGGACGGGTGAGTAACGCGTGGGAACGTGCCTTCTGGTTCGGAATAACCCTGGGAAACTAGGGCTAATACCGGATACGCCCTTATGGGGGAAAGGTTTACTGCCGGAAGATCGGCCCGCGTCTGATTAGCTAGTTGGTGGGGTAATGGCCTACCAAGGCGACGATCAGTAGCTGGTCTGAGAGGATGAT
>F0OV55004JFL0A
AACCAACCCAAGAGTTTGATCCTGGCTCAGGACGAACGCTGGCGGCGTGGATAAGGCATGCAAGTCGAACGCGAACGGAATAACTAATTCGTTAGGAGTTCCTAGTAGAGTGGCGAACGGGTGAGTAACACGTGGATAACATACCTCTCAGTGGGGAATAACATCGGGAAACTGATGCTAATACCGCAGATGTCATTTCGTCGTATGGTGGAATGACTGAAGGTGGGGCTCCTTCGGGACCTACCGCTGAGAGATTGGTCCGCGTCCCA
>F0OV55004H93ZJ
AACCAACCCAAGAGTTTGATCCTGGCTCAGGATGAACGCTGGCGGCGTGCCTAACACATGCAAGTCGAGCGGAGATTACGAGGAGTACTTGTACAAATTGTAATCTTAGCGGCGGACGGGTGAGTAACACGTGAGGAACCTGCCCTTGAGTGGGGAATAACACCGAGAAATGGGTGCTAATACCGCATAATGTCTTGGAAGCGCATGCTTTCGGGACCAAAGGATTTATTCGCTTAAGGATGGACTCGCGTCCGATTAGGTAGTTGGTG
>F0OV55004IA5CB
AACCAACCCAAGAGTTTGATCCTGGCTCAGGATGAACGCTAGCGGCAGGCCTAACACATGCAAGTCGAGGGGCAGCACGAGGTAGCAATACTTTGGTGGCGACCGGCAGACGGGTGAGTAACGCGTATGTAACCTGCCCTGTACAGGGGGATAACCCGGAGAAATTCGGACTAATATCCCATGGTAATATTGGAAGGCATCTTCTGATATTTAAAGTTCCGGCGGTACAGGAGGGGCATGCGTAACATTAGCTGGTTGGTAAGGTAACGGCTT
>F0OV55004I9ZS2
AACCAACCCAAGAGTTTGATCCTGGCTCAGAACGAACGCTGGCGGCGTGCTTAACACATGCAAGTCGAACGTGAAAGGGACTTCGGTCCCGAGTAAAGTGGCGCACGGGTGAGTAACACGTGGATAATCTACCCGATGGACCGGGATAACACTTCGAAAGGGGTGCTAATACCGGATAAGCCCACAGGCTCCCTGGAGCTTGCGGGAAAAGGTGGGGACCTTCGGGCCTACTGTCATCGGATGAGTCCGCGGCCCATTAGCTAGTTGGTAGGGTAATGGCCTACCAAGG
>F0OV55004JS289
AACCAACCCAAGAGTTTGATCCTGGCTCAGAGCGAACGCTGGCGGCGTGCCTAACACATGCAAGTCGAACGGACTCGGGGGGCAACTCCTGAGTTAGTGGCGGACGGGTGAGTAACACGTGGGTCATCTCCCCCCGAGTGAGGAATACGCCTGCGAAAGCGGGTCTAATACCGCATAACACTCCGGGACACAAGTCTTCGGAGTCAAAGCCGCAAGGCGCTTGGGGATGAGCCTGCGTCCTATTAGCTAGTTGGTAGGGTAATGGCCTACCAAGG
>F0OV55004IT70D
AACCAACCCAAGAGTTTGATCCTGGCTCAGGATGAACGCTAGCGGCAGGCCTAACACATGCAAGTCGAGGGGTAACAGGAGTAGCAATACTTGCTGACGACCGGCGCACGGGTGAGTAACGCGTATGCAACCTACCCTTAACTGGGGAATAGCCCGAAGAAATTCGGATTAATGCCCCATAATACTGTATTGAAGCATTTCAGTGCATTTAAAACTCCGGTGGTTAAGGATGGGCATGCGTGACATTAGCTAGTTGGTGAGGTAACGG
>F0OV55004JS6XL
AACCAACCCAAGAGTTTGATCCTGGCTCAGGATGAACGCTAGCGGCAGGCCTAACACATGCAAGTCGCGGGGCAGCGCGGTGTAGCAATACACTGGCGGCGACCGGCGCACGGGTGCGTAACGCGTATGCAACCTGCCCATCCCCGGGGGATAGCCCGCCGAAAGGCGGATTAATACCCTATGGACCCTTAGCGCCGCATGGCGCGGAGGGTAAAGCTCCGGCGGGGATGGATGGGCATGCGTGCCATTAGCTTGTTGGTAAGG
>F0OV55004JNSBN
AACCAACCCAAGAGTTTGATCCTGGCTCAGAACGAACGCTGGCGGCGTGCTTAACACATGCAAGTCGTACGAGAAAGTTTCCTTCGGGAGATGAGTAGAGTGGCGCACGGGTGAGTAACACGTGGATAATCTGCCCAATGGACCGGGATAACACTTCGAAAGGGGTGCTAATACCGGATAAGCCCACAGGCTCTTCGGAGCTTGCGGGAAAAGGTGGGGACCTTCGGGCCTGCCGTCATTGGATGAGTCCGCGGCCCATTAGCTAGTTGGTAGGGTAA
>F0OV55004JHPME
AACCAACCCAAGAGTTTGATCCTGGCTCAGATTGAACGCTGGCGGCATGCCTTACACATGCAAGTCGAACGGCAGCACGGGAGCAATCCTGGTGGCGAGTGGCGAACGGGTGAGTAATGCATCGGAACGTGCCCTGAAGTGGGGGATAACGTAGCGAAAGTTACGCTAATACCGCATATTCTGTGAGCAGGAAAGCAGGGGATCTTCGGACCTTGTGCTTTAGGAGCGGCCGATGTCGGATTAGCTAGTTGGTG
>F0OV55004IA87Q
AACCAACCCAAGAGTTTGATCCTGGCTCAGGATGAACGCTAGCGACAGGCCTAACACATGCAAGTCGAACGGGATTTATCCTTCGGGGTAATGAGAGTGGCGCACGGGTGAGTAACGCGTATGCAACCTACCTGTAACTGGGGAATAGCTCCCTGAAAGGGGAATTAACACCGCATAAGACCACACTTTCGCATGGAAGAGTGGTAAAATATTTATAGGTTACAGATGGGCATGCGTGACATTAGTTTGTTGGTGAGGTAACGGCTC
>F0OV55004JCZM6
AACCAACCCAAGAGTTTGATCCTGGCTCAGGATGAACGCTGGCGGCGTGCCTAACACATGCAAGTCGAACGAGAAGTTAACCGCTGATTCCTTCGGGATGAGGAGGTTAGCAGAAAGTGGCGAACGGGTGAGTAACGCGTGGGTAATCTACCCTGTAAGTGGGGGATAACCCTCCGAAAGGAGGGCTAATACCGCATAATATCTTCACTTCTAAAAGAAGAGAAGATTAAAGATGGCCTCTGTCTTAAGCTATCACTTCAGG
>F0OV55004JARQY
AACCAACCCAAGAGTTTGATCCTGGCTCAGATTGGACGCTGGCGGCGTGCCTAACACATGCAAGTCGCGCGAGAAAGTCCGCTTCGGTGGATGAGTAGAGCGGCGCACGGGTGAGTAACGCGTGGGTAATCTACCCGGAAGACTGGGATAACAGTGGGAAACCGCTGCTAATACCGGATACGCTTCATGCATTATCGTATGAGGGAAAGGTGGCCTCTGCTTGCAAGCTACCACTTCTGGATGAGCCCGCGT
>F0OV55004IWKW1
AACCAACCCAAGAGTTTGATCCTGGCTCAGAACAAACGCTAGCGGCGTGCCTAACACATGCAAGTCAGACGAGAAAGTTCGCTTCGGCGAATGAGTAGAGTGGCGCACGGGTGAGTAACGCGTGGACAATCTGCCCTAGAGTTAGGAATAACCCACCGAAAGGTGGGCTAATACCCAATAATGCTATACTTCTTCGGGAGTATAGCCAAAGATGGCCTCTGTTTACAAGCTATCGCTCAAGGATGAGTTCGCGTACCATTAG
>F0OV55004JQJ0V
AACCAACCCAAGAGTTTGATCCTGGCTCAGGATGAACGCTGGCGGCGTGCTTAACACATGCAAGTCGAACGGGAATTATAAGAAATTTATTTCATATAATTTTAGTGGCGAACGGGTGAGTAACGCGTAGGCAACCTACCTATGGCAGGGGGATAACACAGGGAAACTTGTGCTAATACCGCATAAAATTACTAAACGGCATCGAGTAGTAATCAAAGGAGAAATCCGGGCAATAGATGGGCCTGCGTCCAATTAGCTAGTTGGTAAGGTAAAGGCTTACCAAGG
>F0OV55004JH8OG
AACCAACCCAAGAGTTTGATCCTGGCTCAGGATGAACGCTGGCGGCGTGCCTAATACATGCAAGTCGAACGCACTAGTTTACTAGTGAGTGGCGAACGGGTGAGTAACACGTAGGTAACCTGCCCTTAAGACGAGGATAACCATTGGAAACGATGGCTAAGACTGGATAGGAATATTTAAGGCATCTTAAATATTTTAAAAGACCTAGCAATAGGTATGCTTAAGGAGGGGCCTGCGGCGCATTAGTTAGTTGGTGAGGTGAGAGCTC
>F0OV55004I30ZO
AACCAACCCAAGAGTTTGATCCTGGCTCAGGATGAACGCTGGCGGCATGCCTAATACATGCAAGTCGAACGCACTAGTTTACTAGTGAGTGGCGAACGGGTGAGTAACACGTAGATAACCAACCCTAAAGACGAGGATAACCCGGGGAAACCTGGACTAATACTGGATAGGAGCTAATTTCACAAGAGATTAGTTTTAAAGGCGCATTAAAGCGCCGCTATAGGATGGGACTGCGTCGCATTAGCTAGTTGGTGGGGTAACGGCCTACCAAGGCAACG
>F0OV55004I94UM
AACCAACCCAAGAGTTTGATCCTGGCTCAGAACGAACGCTGGCGGCGCGTTTTAAGCATGCAAGTCGAACGGTAAAGACCCTTCGGGGTCTTGAGAGTGGCGAACGGGTGAGTAACACGTAGATGATCTACCTTGGGGTTGGGGATAGCCCATGGAAACATGGGGTAATACCGAATAATCTCGCACTGGTAAAGTGGTGTGAGGAAAGGGGCTTAGGCCTCGCCCTGAAGATGAGTCTGCGGCTCATTAGCTAGTTGGTAGGGTAACGGCCTACCAAGGCGACG
>F0OV55004JRH8A
AACCAACCCAAGAGTTTGATCCTGGCTCAGAACGAACGCTGGCGGCAGGCTTAACACATGCAAGTCGAACGCCCGTAGCAATACGGGAGTGGCAGACGGGTGAGTAACGCGTGGGAATCTCCCCAAAGGTACGGAACAACTCAGGGAAACTTGAGCTAATACCGTATGTGCCCGAGAGGGCAAAGATTCATCGCCTTTGGATGAGCCCGCGTTGGATTAGCTAGTTGGTGGGGTAATGGCCTACCAAGGCGACGATCCATAG
>F0OV55004H4ET9
AACCAACCCAAGAGTTTGATCCTGGCTCAGGATGAACGTTGGCGGCGTGCCTAATACATGCAAGTCGAACGTGATCCATTAGCAATAATGGTGAAAGTGGCGCACGGGTGAGTAACACATGGCTGACCTGCCCTTCAGCGGGGGACAACCACTGGAAACGGTGGCTAATACCCCATACGTTCGCACGGGTTAGAGGCTGTGCGAGGAAAGCTGCGGCGCTGAGGGAGGGGGCTGTGGCCCATCAGCTAGTTGGTAGGGTAACCGG
>F0OV55004ILHN3
AACCAACCCAAGAGTTTGATCCTGGCTCAGAATCAACGCTGGCGGCGTGCCTAACACATGCAAGTCGCGCGCGAAAGGGGGGCAACTCCCAAGTAGAGCGGCGGACGGGTGAGTAACGCGTGGGTGATCTGCCTCCGAGTGGGGAATAACACCGGGAAACTGGTGCTAATACCGCATGACATCCTCGGTTCAGACCGAGGATCAAAGCCGGGGACCGCAAGGCCTGGCGCTTGGAGATGAGCCCGCGTCCGATTAGCTGGTTGGCGGGG
>F0OV55004I1P8V
AACCAACCCAAGAGTTTGATCCTGGCTCAGGGCGAACGCTGGCGGCGTGCCTAACACATGCAAGTCGAGCGGAGATTTAAGTTTACTTAGATCTTAGCGGCGGACGGGTGAGTAACGCGTGAGTAACCTGCCTTATACAGAGGGATAGCCTTGGGAAACCGGGATTAATACCTCATGACATAGTGCGATCGCATGATGGTGCTATCAAAATGAACGTGGTATAAGATGGACTCGCGTCTGATTAGTTAGTTGGCGGGGTAACCGG
>F0OV55004IQFMH
AACCAACCCAAGAGTTTGATCCTGGCTCAGAACGAACGCTGGCGGCGTGCTTAACACATGCAAGTCGAACGCGAAAGGGACTTCGGTCCTGAGTAAAGTGGCGCACGGGTGAGTAACGCGTGGATAATCTACCCAATGATCCGGGATAACACTTCGAAAGGGGTGCTAATACCGGATAAGACCACGGGATCTACGGGTTCTGCGGTAAAAGGTGGGGACCTTCGGGCCTACCGTCATCAGATGAGTCCGCGTACCATTAGCTAGTTGGTGGGGTAATGGCCTACCAAGG
>F0OV55004IGJKR
AACCAACCCAAGAGTTTGATCCTGGCTCAGAACGAACGCTGGCGGCGTGCTTAACACATGCAAGTCGTACGAGAAAGTTTCCTTCGGGAGATGAGTAGAGTGGCGCACGGGTGAGTAACACGTGGATAATCTGCCCAATGGACCGGGATAACACTTCGAAAGGGGTGCTAATACCGGATAAGCCCACAGGCCCTTCGGAGCTTGCGGGAAAAGGTGGGGACCTTCGGGCCTGCCGTCATTGGATGAGTCCGCGGCCCATTAGCTAGTTGGTAGGGTAATGG
>F0OV55004JF8I0
AACCAACCCAAGAGTTTGATCCTGGCTCAGGATGAACGCTAGCGGGAGGCTTAACACATGCAAGTCGGGCGGCAGCACGGTTTTCGGACTGGTGGCGAGCGGCGCACGGGTGCGTAACGCGTATGCAACCTTCCTTATGCAGGGGGATAGCCCATGGAAACGTGGATTAATACCCCATATTATTTATGGATCGCATGGTTTATAGATGAAAGTTTTAATGGCATAAGATGGGCATGCGTCTGATTAGCTTGTTGGTG
>F0OV55004JUCG4
AACCAACCCAAGAGTTTGATCCTGGCTCAGAACGAACGCTGGCGGCGTGCTTAACACATGCAAGTCGAACGCGAAAGGGACCTTCGGGTCCTGAGTAAAGTGGCGCACGGGTGAGTAACACGTGGATAATCTACCCGGTGATCTGGGATAACATTCCGAAAGGAGTGCTAATACCGGATAAGCCCACGGGCTCTTCGGAGCTTGCGGGAAAAGGTGGGGACCTTCGGGCCTACTGTCATTGGATGAGTCCGCGGCCCATTAGCTAGTTGGTAGGGTAATGG
>F0OV55004IZ3D8
AACCAACCCAAGAGTTTGATCCTGGCTCAGGGTAAACGCTGGCGGCGTGCCTAAAACATGCAAGTCGAACGCGTACCTTCGGGTACGAGTGGCAGACGGCTGAGTAACGCGTGGGTGACATACCCGTTGGTGGGGAATAACTGCCCGAAAGGGTGGCTAATTCCGCATACGTCCACCGTTTCGTGATGGTGGAGAAAGTCGCAAGACGCCGATGGAGTGGCCCGCGTTCGATTAGCTGGTTGGTGGGGTAACGGCCTACCAAGGCGACGATCGATAGCTGGT
>F0OV55004JI9PY
AACCAACCCAAGAGTTTGATCCTGGCTCAGGATGAACGCTGGCGGCGTGCCTAATACATGCAAGTCGAACGCACTAGTTT
>F0OV55004IT4K5
AACCAACCCAAGAGTTTGATCCTGGCTCAGGACGAACGCTGGCGGTGTGCTTCATACATGCAAGTCGAACGAGAAAGTTCCCTTCGGGGAGCGAGTAAAGTGGCGAACGGGTGCGTAACACGTGAGCAATCTGCCTCGAAGCCGGGGATAACCTTCCTAACGGGGGGCTAATACCGGATGTGTTTACCGGGTGGCATCGCCTGGTGAATAAAGATGGCGTGCTGAACGCTATCACTTTGAGATGAGCTCGCGGCCTATTAGCTAGTTGG
>F0OV55004IZQ76
AACCAACCCAAGAGTTTGATCCTGGCTCAGAACGAACGCTGGCGGCGTGCTTAACACATGCAAGTCGGATGCGAAAGGGGCTTTCGGGCGCTGAGTAGCATGGCAGACGGGTGAGGAGTGCGTATCTGACGAAACTCAGGCTGGGGGATAGTCCCTCGAAAGGGGGTTGAATACCGCATGTGCTCAGGGATGTCATGTTCCTGAGGAAAGGTGGCCTCTCTATGGAAGCTGCTGGCCTGAGATCGGGA
>F0OV55004IZ822
AACCAACCCAAGAGTTTGATCCTGGCTCAGGATGAACGCTGGCGGCGTGCTTAACACATGCAAGTCGAACGAGGTCCAACCTTCGGGTGAAGACCGAGTGGCGAACGGGTGAGTAACACGTGGGGAACCTGCCCTTCTCTCTGGGATAACGTCGAGAAATCGGTGCTAATACCGGATACTCCTTGCGGACCGCATGGTCTGCTCGGGAAAGCTCCGGCGGAGAGGGATGGCCCCGCGGCCCATTAGCTAGTTGGTGAGGTAATGGCCCACCAAGGCG
>F0OV55004I066M
AACCAACCCAAGAGTTTGATCCTGGCTCAGATTGAACGCTGGCGGCAGGCTTAACACATGCAAGTCGAGCGGTAACAGGGGGAGCTTGCTCCCTGCTGACGAGCGGCGGACGGGTGAGTAATGCTTAGGAATCTGCCTGGTAGTGGGGGATAGCCCGGGGAAACCCGGATTAAATACCGCATACGCCCTACGGGGGAAAGCAGGGGATCTTCGGACCTTGCGCTATTGGATGAGCCTAAGTCGGATTAGCTAGTTGGTAGGGTAATGGCCTACCAAGG
>F0OV55004I48SI
AACCAACCCAAGAGTTTGATCCTGGCTCAGGATGAACGCTAGCGGGAGGCCTAACACATGCAAGTCGAACGGGATTGAGAGCTTGCTCTCATGAGAGTGGCGCACGGGTGAGTAACGCGTATGCAACCTGCCCTTGACAGGGGGATAGCCCGGAGAAATCCGGATTAATACCCCATGGTATTTAAGTTCCGCATGGGATTTAAATTAAAGATTTATCGGTCAGGGATGGGCATGCGTGACATTAGCTAGTTGGCGGGGTAACGG
>F0OV55004JY0L6
AACCAACCCAAGAGTTTGATCCTGGCTCAGGATGAACGCTGGCGGCGTGCCTAATACATGCAAGTCGAACGCACTAGTTTACTAGTGAGTGGCGAACGGGTGAGTAACACGTAGGTAACCTGCCCTTAAGACGAGGATAACCATTGGAAACGATGGCTAAGACTGGATAGGAATATTTGAGGCATCTTAAATATTTTAAAAGACCTAGCAATAGGTATGCTTAAGGAGGGGCCTGCGGCGCATTAGTTAGTTGGTGGGGTAGAAGCCTACCAAGACG
>F0OV55004ILZXG
AACCAACCCAAGAGTTTGATCCTGGCTCAGGATGAACGCTAGCGGTGCGCCTAACACATGCAAGTCGAGCGATATAGCGGCGAACGGGTGAGTAACACGTTGGAACCTGCCTCGAACTCAGGGATAGCCATCCGAAAGGATGATTAATACCGGATAGTCCCGAAAGGGTAAAGATTTTTCGGTTCGAGAGGGGCCTGCGGCCTATCAGCTAGTTGGTAAGGTAATGGCTTACCAAGGCTATGACGGGTAACTGGTGTGAGAGCATG
>F0OV55004JRU7Q
AACCAACCCAAGAGTTTGATCCTGGCTCAGGATGAACGCTGGCGGCGTGCCTAATACATGCAAGTCGAACGAAGATCTAGCTTGCTAGATCTTAGTGGCGAACGGGTGAGTAATACATAAATAATCTGCCCATTGGACTGGGATAACTATTGGAAACGATAGCTAATACCGGATAGGTGATTTGAAGGCATCTTCGAATCATTAAAGTAGGGTCACTACACCAATGGATGAGTTTATGGCGCATTAGTTAGTTGGG
>F0OV55004IZZHW
AACCAACCCAAGAGTTTGATCCTGGCTCAGAACGAACGCTGGCGGCGTGCTTAACACATGCAAGTCGAACGTGAAAGGGACTTCGGTCCTGAGTAAAGTGGCGCACGGGTGAGTAACACGTGGATAATCTACCCGATGGACCGGGATAACACTTCGAAAGGGGTGCTAATACCGGATAAGCCCACAGGCTCTTCGGAGCTTGCGGGAAAAGGTGGGGACCTTCGGGCCTGCCGTCATTGGATGAGTCCGCGACCCATTAGCTAGTTGGTAGGGTAATGGCCT
>F0OV55004JRW1P
AACCAACCCAAGAGTTTGATCCTGGCTCAGAACGAACGCTGGCGGCGTGCTTAACACATGCAAGTCGAACGTGAAAGGGACTTCGGTCCTGAGTAAGGTGGCGCACGGGTGAGTAACACGTGGATAATCTACCCGATGGACCGGGATAACACTTCGAAAGGGGTGCTAATACCGGATAAGCCCACAGGCTCTTTGGAGTTTGCGGGAAAAGGTGGGGACCTTCGGGCCTACTGTCATTGGATGAGTCCGCGGCCCATTAGCTAGTTGGTAGGGTAATGGCCTACCAAGG
>F0OV55004JVVSK
AACCAACCCAAGAGTTTGATCCTGGCTCAGGACGAACGCTGGCGGCGTGCTTAACGCATGCAAGTCAAGGAGAAAGTCCCGCTTGCGGGATGATTAAACTGGCGCACGGGTGAGGAATATATAAGCAATCTACCCATAGGTTCGGAATAACGTCGAGAAATCGGCGCTAATACCGTATAATGCAGCGGCATCGCATGATGATGTTGTTAAAGTTCTTGAAACGCCTGTGGATGAGCTTGTATCTGATTAG
>F0OV55004IOBRB
AACCAACCCAAGAGTTTGATCCTGGCTCAGATTGAACGCTGGCGGCGTGCTTAACACATGCAAGTCGAGCGAGAAAGTCTCCTTCGGGAGATGAGTAGAGCGGCGCACGGGTGAGTAACGCGTGGATGATCTACCCAGAGGATCGGGATAACAGTGGGAAACCGCTGCTAATACCGGATACGCTTCACGGTTTATCTGTGAAGGAAAGGTGGCCTATGCTTGCAAGCTACCACCTCTGGATGAGTCCGCGT
>F0OV55004H5E9J
AACCAACCCAAGAGTTTGATCCTGGCTCAGGATGAACGCTAGCGGCGCGCTTAATGCATGTAAGTCGAGCGATGAGGCCCTACGGGGTACATCAGCGGCAGACGGGTGAGTAACACGTGGATGACCTGCCCTCAAGACCGGGATAACGCGTGGAAACATGCGCTAATACCGGATAGACTTCTGGGGTCGCAGCCAGAAGTAAAGCTACGGTGCTTGGGGAGGGGTCCGCGGCCCATCAGCTCGTTGGTAGGGTAACGGCCTACCAAGG
>F0OV55004IBURT
AACCAACCCAAGAGTTTGATCCTGGCTCAGGATGAACGCTAGCGGCAGGCTTAATACATGCAAGTCGAGGGGCAGCAGGTCTGTAGCAATACAGATGCTGGCGACCGGCAAACGGGTGCGGAACACGTACAGAACCTTCCTTAAGGCGGGGGATAGCCCAGAGAAATTTGGATTAACTACCCCATAGTATTATTGAGTGGCATCACTTAATGATTAAAGATTTATCACTTAAAGATGGCTGTGCGGCTGATTAGGTAGG
>F0OV55004I9PWM
AACCAACCCAAGAGTTTGATCCTGGCTCAGGACGAACGCTGGCGGCGCGCTTAACACATGCAAGTCGAGGGGCAGCACGAGGTAGCAATACTTTGGTGGCGACCGGCAGACGGGTGAGTAACGCGTATGTAACCTGCCCTGTACAGGGGGATAACCCGGAGAAATTCGGACTAATATCCCGATGGTAATATTGGAAGGCATCTTCTGATATTTAAAGTTCCGGCGGTACAGGAGGGGCATGCGTAACATTAGCTGGTTGGTAAGGTAACGGCTTACCAAGG
>F0OV55004IR992
AACCAACCCAAGAGTTTGATCCTGGCTCAGGATGAACGCTGGCGGCGTGCCTAATACATGCAAGTCGAACGCACTAGTTTACTAGTGAGTGGCGAACGGGTGAGTAACACGTAGGTAACCTGCCCTCAAGACGAGGATAACCGTTGGAAACGATGGCTAAGACTGGATAGGAACAGAAGAGGCATCTCTTGTGTTTTAAAAGACCTAGCAATAGGTATGCTTGAGGAGGGGCCTGCGGCGCATTAGTTAGTTGGCGGGGTGAAGGCCC
>F0OV55004INP8Y
AACCAACCCAAGAGTTTGATCCTGGCTCAGGGTGAACGCTGGCGGCGTGCTTTACACATGCAAGTTGAACGAGAACTCGGAGGTTCTTACTTCGGTAAGAAAGGAAGAGGGACAGTAGCGAACGAGTGAGTAACACGTAGTAACCTGCCCACTGGAGGGGAGAACCACTGGAAACGGTGGCTAATACCGCATAAGCCCGAAAGGGGAAAGCAATTTATTGTGCCGGTGGAGGGGACTGCGGGCCATCAGGAAGATGGTGAGGTAAAAGCTCACCAAACCGACGACGG
>F0OV55004H827F
AACCAACCCAAGAGTTTGATCCTGGCTCAGGACGAACGCTGGCGGCGTGCCTAATACATGCAAGTCGAACGGTCTTTTCTATGGAAGCTTGCTTCCACTGGAAAGATAGTGGCGAACGGGTGAGTAACACGTGGGTAACCTGCCCATAAGAGGGGGATAACATCCGGAAACGGGTGCTAATACCGCATAGTTTTCTTGATCGCATGATTGAGAAAGGAAAGACGGCCTTTGTGCTGTCGCTTATGGATGGACCCGCGGCGTATTAGTTAGTTGG
>F0OV55004I621N
AACCAACCCAAGAGTTTGATCCTGGCTCAGAGTGAACGCTGGCGGCGTGCTTAACACATGCAAGTCGAACGAGAAAGGGATTGCTTGCAGTCCCGAGTAGAGTGGCGCACGGGTGAGTAACACGTAGATAATCTGCCTTCAAGCCCGGGATAACTATTCGAAAGGGTAGCTAATACCGGATAAAGTTGATTCACATAAGTGGATTAATGAAAGATTGCCTATTCTTGAAAGCAATTGTTTGAAGATGAGTTTGCGTACCA
>F0OV55004JF6B7
AACCAACCCAAGAGTTTGATCCTGGCTCAGGATGAACGCTGGCGGCGTGCCTAACACATGCAAGTCGAACGGGAAACCTTTGATTCGTCAGAGGTGGAGAGTGGCGCACGGGTGAGTAACACGTAGCTGACCTGCCCTGGAGCGGGGGATAACTATTGGAAACGATGGCTAATACCCCATACGTTTACGGTGCTTAGCAAGCCGTAAGGAAAACTCTGGTGCTCTGGGAGGGGGCTGCGGTCCATCAGCTAGTTGGTGTGGTAAAAGCG
>F0OV55004IHBOZ
AACCAACCCAAGAGTTTGATCCTGGCTCAGAACAAACGCTGGCGGCATGCTTAACACATGCAAGTCGTACGAGAAAGCTTCCTTCGGGGAGCGAGTAAAGTGGCAGACGGGTGAGTAACACGTAAGAACCTGCCCTGGGGATCGGGATAACACCGTGAAAGTGGTGCTAATACCGGATAATGTCCACGGACCAAAGGAGGCTTCGGCTTCTGCCCGAGGAGGGGCTTGCGCCCCATTAGCTAGTTGGTAGGGTAATGGCCTACCAAGGCAACGATGGGTAG
>F0OV55004IPH72
AACCAACCCAAGAGTTTGATCCTGGCTCAGGATGAACGCTGGCGGCGTGCCTAATACATGCAAGTCGAACGCACTAGTTTACTAGTGAGTGGCGAACGGGTGAGTAACACGTAGGTAACCTGCCCTTAAGACGAGGATAACCATTGGAAACGATGGCTAAGACTGGATAGGAATATTTAAGGCATCTTAAATATTTTAAAAGACCTAGCAATAGGTATGCTTAAGGAGGGGCCTGCGGCGCATTAGTTAGTTGGTGAGGTGAGAGCTC
>F0OV55004H79L2
AACCAACCCAAGAGTTTGATCCTGGCTCAGAACGAACGCTGGCGGCATGCCTAACACACGCAAGTCGAACGAGACCTTCGGGTCTAGTGGCGCACGGGTGCATAACGCGTGGGAACCTGCCTTTAGGTTCGGAATAACTCCTCGAAAGGGGTGCTAATACCGGATGATGTCTTCGGACCAAAGATTTATCGCCTTTAGATGGGCCCGCGTTGGATTAGCTAGTTGGTGGGGTAATGGCTCACCAAGGCGACGATCCATAGCT
>F0OV55004JJCUZ
AACCAACCCAAGAGTTTGATCCTGGCTCAGGATGAACGCTAGCGACAGGCCTAACACATGCAAGTCGAGGGGTATCGGTTTCGGCCGAGAGACCGGCGCACGGGTGCGTAACGCGTATGTAACCTGCCTCACACTGGGGGATAGCCTTCCGAAAGGGAGATTAATACCGCATAATAATATTGTTCTGCCTGGGATGATATTTAAAACTTCGGTGGTGTGAGATGGACATGCGTATGATTAGCTAGTTGGCGGGGTAACGGCCCACCAAGG
>F0OV55004JPFSO
AACCAACCCAAGAGTTTGATCCTGGCTCAGGATGAACGCTGGCGGCGTGCCTAACACATGCAAGTCGAACGGGAATCCCTGGACTCGTCTGGGGAGGAGAGTGGCGTACGGGTGAGTAACACGTAGCTGACCTACCCTGGAGAGGGGGATAACTATTGGAAACGATAGCTAAAACCCCATACGCTCTTGATAATTTGAAAGTCAAGAGGAAAACTCCGGTGCTCTGGGATGGGGCTGCGGTCCATCAGCTAGTTGGTGCGGTAAAAGCGC
>F0OV55004JF28K
AACCAACCCAAGAGTTTGATCCTGGCTCAGGACGAACGCTGGCGGCGCGCCTAACACATGCAAGTCGAGCGAGAACCAGGGCTTCGGTCCTGGGGACAGCGGCGAACGGGTGAGTAACACGTGGGTAACCTGCCCTCGGCACCGGGATAGCCCGGGGAAACCCGGATTAATACCGGACAGCCTCACGAGCTCTCGGGCTCGTGAGAAAAGGTGGCTTCGGCTTCCGGCTGAGGATGGGCCCGCGGCCGATTAGCTTGTTGGTGGGGTAACGGCTCACCAAGGCGACG
>F0OV55004JNWX5
AACCAACCCAAGAGTTTGATCCTGGCTCAGAACGAACGCTGGCGGCGTGCTTAACACATGCAAGTCGGATGCGAAAGGGGCTTTCGGGCGCTGAGTAGCATGGCAGACGGGTGAGGAGTGCGTATCTGACGAAACTCAGGCTGGGGGATAGTCCCTCGAAAGGGGGTTGAATACCGCATGTGCTCAGGGATGTCATGTTCCTGAGGAAAGGTGGCCTCTCTATGGAAGCTGCTGGCCTGAGATCGGGA
>F0OV55004H2I3F
AACCAACCCAAGAGTTTGATCCTGGCTCAGGATGAACGCTGGCGGCATGCCTAATACATGCAAGTCGAACGCACTAGTTTACTAGTGAGTGGCGAACGGGTGAGTAACACGTAGATAACCAACCCTAAAGACGAGGATAACCCGGGGAAACCTGGACTAATACTGGATAGGAGCTAATTTCACAAGGGATTAGTTTTAAAGGCGCATTAAAGCGCCGCTATAGGATGGGACTGCGTCGCATTAGCTAGTTGGTGGGGTAACGGCCTACCAAGGCAACGA
>F0OV55004JI7XO
AACCAACCCAAGAGTTTGATCCTGGCTCAGATTGAACGCTGGCGGCGTGCCTAACACATGCAAGTCGATCGGTAACGCGGGGGCAACCCTGGCGACGAGAGGCGGACGGGTGAGCAACGCTTGGGAATCTGCCCATCAGCGGGGGACAACCCGGGGAAACCCGGGCTAATACCGCATACGCTCTACGGAGGAAAGCCGGGGACCGCAAGGCCTGGCACTGATGGATGAGCCCAAGTCGGATTAGCTAGTTGGCGGGGTAACGGCCCACCAAGGCGACGA
>F0OV55004IX3G5
AACCAACCCAAGAGTTTGATCCTGGCTCAGGACGAACGCTGGCGGCGTGGATTAGGCATGCAAGTCGAACGGTAGTATTTCTTTCGGGAGATATGAGAGTGGCGAACGGGTGAGTAACGCGTAGGTGATCTACCTTCAAGTGGGGGACAACCCAGGGAAACTTGGGCTAATACCGCATGTGGCAGCAATGCTAAAGCCGGCCTCTGTATATGCTGGTGCTTGGAGATGAGCTTGCGTCTGATTAGCTAGTTGGTGGGG
>F0OV55004H63H8
AACCAACCCAAGAGTTTGATCCTGGCTCAGGATGAACGCTGGCGGCGTGCTTAACACATGCAAGTCGAACGATTAAGACCCTCTTCGGAGGGTGTATAAAGTGGCGAACGGGTGAGTAACACGTGGGGAACCTGCCCCTCTCTCTGGGACAACTCCGGGAAACCGGAGCTAATACCGGATATTCCGATCGGATCGCATGGTCTGATCGGGAAAGCTCCGGCGGTGAGGGATGGCCCCGCGGCCCATTAGCTTGTTGGTGAGGTAACGGCTCACCAAGGCG
>F0OV55004I2VVC
AACCAACCCAAGAGTTTGATCCTGGCTCAGGATGAACGCTGGCGGCGTGCCTAACACATGCAAGTCGAACGAGAAGTTAACCGCTGATTCCTTCGGGATGAGGAGGTTAGCAGAAAGTGGCGAACGGGTGAGTAACGCGTGGGTAATCTACCCTGTAAGTGGGGGATAACCCTCCGAAAGGAGGGCTAATACCGCATAATATCTTCACTTCTAAAAGAAGAGAAGATTAAAGATGGCCTCTGTCTTAAGCTATCACTTCAGG
>F0OV55004IVSDT
AACCAACCCAAGAGTTTGATCCTGGCTCAGATTGAACGCTGGCGGCGTGCCTAACACATGCAAGTCGAGCGGTAACAGGCGTAGCAATACGTGCTGACGAGCGGCGAACGGGTGAGCAATGCTTCGGAATCTGCCCAATGGTGGGGAATAACCAGTCGAAAGATTGGCTAATACCGCATACGCCCTTCGGGGAAGCGGGGTCGCAAGACCTCGCGCCGATGGATGAGCCGAAGTCGGATTAGCTAGTTGGTAGGGTAACGG
>F0OV55004IX0WE
AACCAACCCAAGAGTTTGATCCTGGCTCAGAGTGAACGCTGGCGGCGTGCTTAACACATGCAAGTCGAACGGGACTTGTAGGGTAGTAATACCTTATAAGTTTAGTGGCAGACGGGTGAGTAACACGTAGGAAACCTACTTAAAAGAGGGGAATAACCCCGGGAAACCGGAGCTAATACCCCATAAGACCACAGGAAGGCATCTTCCAAGGGTCAAAGGTTCGTAAGAATGCTTTTAAATGGTCCTGCGTCCTATCAGCTAGTTGGTGAGGTAACGGCCCACCAAGGCTACGACGGGTATCCGG
>F0OV55004JMJOK
AACCAACCCAAGAGTTTGATCCTGGCTCAGGATGAACGCTAGCGGTGCGCCTAACACATGCAAGTCGAGCGATATAGCGGCGAACGGGTGAGTAACACGTTGGAACCTGCCTCGAACTCAGGGATAGCCATCCGAAAGGATGATTAATACCGGATAGTCCCGAAAGGGTAAAGATTTTTCGGTTCGAGAGGGGCCTGCGGCCTATCAGCTAGTTGGTAAGGTAATGGCTTACCAAGGCTATGACGGGTAACTGGTGTGAGAGCATG
>F0OV55004IABIK
AACCAACCCAAGAGTTTGATCCTGGCTCAGAGCGAACGCTGGCGGCGTGCCTAACACATGCAAGTCGAACGGACTCGGGGGACAACTCCTGAGTTAGTGGCGGACGGGTGAGTAACACGTGGGTCATCTCCCCCCGAGTGAGGAATAAGCCTGCGAAAGCGGGTCTAATACCGCATAACACTCCGGGACACAAGTCTTCGGAGTCAAAGCCGCAAGGCGCTTGGGGATGAGCCTGCGTCCTATTAGCTAGTTGGTAGGGTAATGGCCTACCAAGG
>F0OV55004IU9NL
AACCAACCCAAGAGTTTGATCCTGGCTCAGAACAAACGCTAGCGGCGTGCCTAACACATGCAAGTCAGACGAGAAAGTTCGCTTCGGCGAATGAGTAGAGTGGCGCACGGGTGAGTAACGCGTGGACAATCTGCCCTAGAGTTAGGAATAACCCACCGAAAGGTGGGCTAATACCCAATAATGCTATACTTCTTCGGGAGTATAGCCAAAGATGGCCTCTGTTTACAAGCTATCGCTCAAGGATGAGTTCGCGTACCATTAG
>F0OV55004ITS07
AACCAACCCAAGAGTTTGATCCTGGCTCAGATTGAACGCTGGCGGCGTGCTTAACACATGCAAGTCGTGCGAGAAAGTTCGCTTCGGCGGACGAGTACAGCGGCGCACGGGTGAGTAACGCGTGGATAATCTACCCTAAGGATCGGGATAACAGTGGGAAACCGCTGCTAATACCGGATACGCTTCATACTTTACGTTTGAGGGAAAGGCGGCCTCTGTTTCAAGCTGCCGTCTTAGGATGAGTCCGCGTCTCATTAGCTTGTTGGG
>F0OV55004JVOWQ
AACCAACCCAAGAGTTTGATCCTGGCTCAGGATGAACGCTAGCGGCAGGCTTAACACATGCAAGTCGAGGGGTAACAGGGGAGCTTGCTCTCGCTGACGACCGGCGCACGGGTGAGTAACGCGTATGCAACCTACCTACAACAGGGGGATAGCTTTCGGAAACGGAAATTAATACCCCATAGTACCTAAATATCGCATGGTATTAAGGTTAAAACTCCGGTGGTTGTAGATGGGCATGCGTGACATTAGCTAGATGGCGGGGTAACGGCCCACCA
>F0OV55004I378D
AACCAACCCAAGAGTTTGATCCTGGCTCAGAACGAACGCTGGCGGCGCGTCTTAAGCATGCAAGTCGGACGGCAAGGGGAGCTTGCTCCCCCTAGAGTGGCGGACTGGTGAGTAACGCGTGGGTGACCTACCCTTGAGATGGGGATAGCCATTAGAAATAGTGGATAATACCGAATACGCTCATGACCCTGTGGGGATATGAGGAAACAGGCTACGGCCTGGCTCGAGGATGGGCCCGCGTCCCATTAGCTAGTTGGTGAGGTAACCGG
>F0OV55004JR3I3
AACCAACCCAAGAGTTTGATCCTGGCTCAGCCTGAACGCTGGCGGCGTGGCTAAGACATGCAAGTCGCACGCATGTAGCAATACATGAGTGGCGAACGGGTGAGTAATGAATCGCTAACGTACCCTGGACTCTGGGATAGTCAGCCGAAAGGCTGGGTAATACCAGATGAGACCACGACACCGCATGGTGTTGTGCTCAAAGGTCCGCCGGTCTGGGATCGGGCGATTTCGTATCAGCTAGTTGGTG
>F0OV55004IGUB3
AACCAACCCAAGAGTTTGATCCTGGCTCAGAACGAACGCTGGCGGCGTGCTTAACACATGCAAGTCGGATGCGAAAGGGGCTTTCGGGCGCTGAGTAGCATGGCAGACGGGTGAGGAGTGCGTATCTGACGAAACTCAGGCTGGGGGATAGTCCCTCGAAAGGGGGTTGAATACCGCATGTGCTCGGCACTGTCATGGTGTCGAGGAAAGGTGGCCTCTGCATGCACGCTATTGGCCTGAGATCGGG
>F0OV55004IFFUX
AACCAACCCAAGAGTTTGATCCTGGCTCAGGATGAACGCTAGCGGGAGGCTTAACACATGCAAGTCGAGCGGGATTCACCTTCGGGTGATGAGAGCGGCGAACGGGTGCGTAACGCGTATGCAACCTGCCTTATGCAGGGGGATAGCCCATGGAAACGTGGATTAATACCCCATAGAATATGTTAATCGCATGGTTTACATATTAAAACTTTGGTGGCATAAGATGGGCATGCGTAGGATTAGCTTGTTGGTGAGGTAACGG
>F0OV55004ICMCU
AACCAACCCAAGAGTTTGATCCTGGCTCAGGACGAACGCTGGCGGCGTGGATTAGGCATGCAAGTCGAACGGTAGTATTTCTTTCGGGAGATATGAGAGTGGCGAACGGGTGAGTAACGCGTAGGTGATCTACCTTCAAGTGGGGGACAACCCAGGGAAACTTGGGCTAATACCGCATGTGGCAGCAATGCTAAAGCCGGCCTCTGTATATGCTGGTGCTTGGAGATGAGCTTGCGTCTGATTAGCTAGTTGGT
>F0OV55004JYJH2
AACCAACCCAAGAGTTTGATCCTGGCTCAGATTGAACGCTGGCGGCATGCCTTACACATGCAAGTCGAACGGCAGCACGGGGGCAACCCTGGTGGCGAGTGGCGAACGGGTGAGTAAAGCATCGGAACGTGCCCTGGAGTGGGGGATAACGTAGCGAAAGTTACGCTAATACCGCATATTCTGTGAGCAGGAAAGCAGGGGATCGCAAGACCTTGCGCTTTGGGAGCGGCCGATGTCGGATTAGCTAGTTGGTGAGGTAAAGG
>F0OV55004IPT9F
AACCAACCCAAGAGTTTGATCCTGGCTCAGGATGAACGCTAGCGGGAGGCCTAACACATGCAAGTCGAACGGGATTGAGAGCTTGCTCTCATGAGAGTGGCGCACGGGTGAGTAACGCGTATGCAACCTGCCCTTGACAGGGGGATAGCCCGGAGAAATCCGGATTAATACCCCATGGTATTTAAGTTCCGCATGGGATTTAAATTAAAGATTTATCGGTCAGGGATGGGCATGCGTGACATTAGCTAGTTGGCGGGGTAACG
>F0OV55004IELR5
AACCAACCCAAGAGTTTGATCCTGGCTCAGATTGAACGCTGGCGGCATGCTTTACACATGCAAGTCGAACGGCAGCGGGTCCTTCGGGATGCCGGCGAGTGGCGAACGGGTGAGTAATGCATCGGAACGTACCCAGTCGTGGGGGACAACGTAGCGAAAGTTACGCTAATACCGCATACGACCTGAGGGTGAAAGCAGGGGATCGCAAGACCTTGCGCGATTGGAGCGGCCGATGTCAGATTAGCTAGTTGGTGGGGTAAAGG
>F0OV55004IJAT8
AACCAACCCAAGAGTTTGATCCTGGCTCAGAACGAACGCTGGCGGCGTGCTTAACACATGCAAGTCGTACGAGAAAGTTTCCTTCGGGAGATGAGTAGAGTGGCGCACGGGTGAGTAACACGTGGATAATCTGCCCAATGGACCGGGATAACACTTCGAAAGGGGTGCTAATACCGGATAAGCCCACAGGCTCTTCGGAGCTTGCGGGAAAAGGTGGGGACCTTCGGGCCTGCCGTCATTGGATGAGTCCGCGGCCCATTAGCTAGTTGGTAGGGTAA
>F0OV55004JDV8K
AACCAACCCAAGAGTTTGATCCTGGCTCAGAACGAACGCTGGCGGCGTGCCTAACACATGCAAGTCGAACGCGAACGGAATCTTCGGATTCCTAGTAGAGTGGCGCACGGGTGAGTAACACGTGGATAACCTGCCCTAGAGTCTGGGATAACACTTCGAAAGGGGTGCTAATACCGGATAAGCCCACAACGTCTTCGGACGATGCGGGAAAAGATTTATTGCTTTAGGATGGGTCCGCGGTCCATTAGCTAGTTGGTGGGGTAATGGCCTACCAAGG
>F0OV55004JIPSS
AACCAACCCAAGAGTTTGATCCTGGCTCAGGACGAACGCTGGCGGCGTGCTTAACACATGCAAGTCAAGGGGAACGGTCGACTTCGGTTGACTTAGTATACTGGCGAACGGGTGAGTAACGCGTAGGTAACCTGCCTATGAGTTTGGGATAACACTGCTAACGCGGTGCTAATACCGGATAACGCATCATTTTTGCATATTTATGATGTTAAAGCGGGCTTTTAGCTCGTGCTTATAGATGGACCTGCGTCCCATTAGTTAGTTGGCGGGGTAACGG
>F0OV55004JOFSV
AACCAACCCAAGAGTTTGATCCTGGCTCAGGATTAACGCTAGCGGCAGGCCTAACACATGCAAGTCGAGGGGTAACAGGGAGCTTGCTCCGCTGACGACCGGCGCACGGGTGCGTAACGCGTATGAAACTTGCCCTGTACAGGGAGATAGCCCGGGGAAACTCGGATTAATATCCCATAATGTTTAGATATCGCATGGTATTTAAATTAAAGCTCCGGCGGTACAGGATGGTCATGCGTGACATTAGCTAGTTGGTGAGGTAACGG
>F0OV55004IU2HL
AACCAACCCAAGAGTTTGATCCTGGCTCAGGATTAACGCTGGCGGCGTGCTTAACACATGCAAGTCGAACGAGAAGCTTTCACATGATTTCTTCGGATTGATTATGGGAGCGGAAAGTGGCGAACGGGTGAGTAACGCGTGGGTAACCAACCTTAGACTGGGGGACAACACAGGGAAACTTGTGCTAATACCGCATATATGCAGACATGGCATCATGATTGCAGGGAAGGCTTCGGCCGGTTTAAGACGGACCCGCGTCCGATTAG
>F0OV55004I08V2
AACCAACCCAAGAGTTTGATCCTGGCTCAGGACGAACGCTGGCGGCGTGCTTAATGCATGCAAGTCGAACGAGGCCCCACGGACGGGTAACCGTCCCGGGGTCCTAGTGGCGAACGGGTGAGTAACACGTGAGGAACCTGCCCCGAAGTCCGGGATAGCCCAGGGAAACCTGGATTAATACCGGATACCCTCGACCGGTCGCATGTCTGGTCGAGGAAAGGTCTGCTGCTTCGGGATGGCCTCGCGGCCTATCAGCTTGTTGGTGAGGTAACGGCTCACCAAGG
>F0OV55004I7J5G
AACCAACCCAAGAGTTTGATCCTGGCTCAGGATGAACGCTAGCGGCAGGCTTAACACATGCAAGTCGAGGGGTAACAGGGTGCTTGCACCGCTGACGACCGGCGCACGGGTGCGTAACGCGTATACAATCTACCTTTTACAGGGGCATAGCCCGGGGAAACCCGGATTAATATCCCATGGTATCAAGAAGTGGCATCGCTTTTTGATTAAAGTTTTGGCGGTAAAAGATGAGTATGCGTTCTATTAGCTAGATGGTAAGGTAACGGCTTACCATGG
>F0OV55004JE0GW
AACCAACCCAAGAGTTTGATCCTGGCTCAGGATGAACGCTGGCGGCGTGCCTAACACATGCAAGTCGAGCGATAAACAGTGGATGGAATTCTTCGGAAGGAAAGAAACTGTTGAAAGCGGCGGACGGGTGAGTAACGCGTGGGCAACCTGCCCTATACAGGGGGATAGCCACTGGAAACGGTGATTAATACCCCATGACACCTTAACCTCGCATGAGGAGAGGGTCAAAGATTATATCGGTATAGGATGGGCCCGCGTCTGATTAG
>F0OV55004IRXLF
AACCAACCCAAGAGTTTGATCCTGGCTCAGGATGAACGCTAGCGGGAGGCTTAACACATGCAAGTCGAGCGGGATCCCCTTCGGGGGTGAGAGCGGCGCACGGGTGCGTAACGCGTATGCAACCTGCCTTGTACAGGGGGATAGCCCATGGAAACGTGGATTAATACCCCATAGCATTGTTAGATCGCATGGTTTAACAATTAAAGCTTAGGTGGTACAAGATGGGCATGCGTAGGATTAGCTAGTAGGTGAGGTAACGGCTC
>F0OV55004IF0VK
AACCAACCCAAGAGTTTGATCCTGGCTCAGGACGAACGCTGGCGGCGTGCCTAATACATGCAAGTCGAACGGTCTTTTCTATGGAAGCTTGCTTCCACTGGAAAGATAGTGGCGAACGGGTGAGTAACACGTGGGTAACCTGCCCATAAGAGGGGGATAACATCCGGAAACGGGTGCTAATACCGCATAGTTTTCTTGATCGCATGATTGAGAAAGGAAAGACGGCCTTTGTGCTGTCGCTTATGGATGGACCCGCGGCGTATTAGTTAGTTGG
>F0OV55004JIXN7
AACCAACCCAAGAGTTTGATCCTGGCTCAGGGTGAACGCTGGCGGCGTGCTTTACACATGCAAGTCGAACGGGATTCATTTTGAAGGACACTTCGGTGAACGGAGAGATGATGAGAGTGGCGAACGGGTGAGTAACACGTGGACAACCTGCCCAACCGCGGGGGACAACAGTTGGAAACGACTGCTAATACCGCGTAAGCTCGAAAGAGGAAAGCCGAAAGGCGCGGATGGAGGGGTCTGCGGCCCATCAGGTAGTTGGTGGCGGTAACGGCGC
>F0OV55004I1MAK
AACCAACCCAAGAGTTTGATCCTGGCTCAGGATGAACGCTAGCGGCAGGCTTAACACATGCAAGTCGAGGGGTAACGGGGTAGCAATACTGCCGACGACCGGCGCACGGGTGAGTAACGCGTATGCAACCTACCCATAACAGGGGGATAGCTTTCGGAAACGGAAATTAATACCCTATAGTATCTAAATATCGCATGATATTAAGATTAAAGTTACGACGGTTATGGATGGGCATGCGTGCCATTAGCTAGTTGGTGAGGTAACGGCTC
>F0OV55004I1ILL
AACCAACCCAAGAGTTTGATCCTGGCTCAGGATGAACGCTGGCGGCATGCCTAATACATGCAAGTCGAACGAACTAGTTTACTAGTTAGTGGCGAACGGGTGAGTAACACGTAGATAACCAACCCTTAAGACGAGGATAACCCGGGGAAACCTGGACTAATACTGGATAGGAGCTATTTTCAAAGAGGATAGTTTTAAAGGTGCCCTAAAGCACCGCTAAAGGCTGGGACTGCGTCGCATTAGCTAGTTGGTGGGGTAACGGCCTACCAAGGCAACGATGGGTAG
>F0OV55004IUGDO
AACCAACCCAAGAGTTTGATCCTGGCTCAGAACGAACGCTGGCGGCGTGCTTAACACATGCAAGTCGAACGCGAAAGGGACTTCGGTCCTGAGTAAAGTGGCGCACGGGTGAGTAACGCGTGGATAATCTACCCAATGATCCGGGATAACACTTCGAAAGGGGTGCTAATACCGGATAAGACCACGGGATCTACGGGTTCTGCGGTAAAAGGTGGGGACCTTCGGGCCTACCGTCATCGGATGAGTCCGCGTACCATTAGCTAGTTGGTGGGGTAATGGCCTACCAAGG
>F0OV55004J01DE
AACCAACCCAAGAGTTTGATCCTGGCTCAGAACGAACGCTGGCGGCGTGCTTAACACATGCAAGTCGAACGTGAAAGGGACTTCGGTCCTGAGTAAAGTGGCGCACGGGTGAGTAACACGTGGATAATCTACCCGATGGACCGGGATAACACTTCGAAAGGGGTGCTAATACCGGATAAGCCCACAGGCTCTTTGGAGTTTGCGGGAAAAGGTGGGGACCTTCGGGCCTACTGTCATTGGATGAGTCCGCGGCCCATTAGCTAGTTGGTAGGGTAATGGCCTACCAAGG
>F0OV55004JFZIH
AACCAACCCAAGAGTTTGATCCTGGCTCAGAACGAACGCTGGCGGCAGGCCTAACACATGCAAGTCGAACGCCCCGCAAGGGGAGTGGCAGACGGGTGAGTAACGCGTGGGAACGTGCCCTTCGGTTCGGAATAACTCAGGGAAACTTGAGCTAATACCGGATACGTCCGTAAGGAGAAAGATTTATCGCCGAAGGATCGGCCCGCGTCGGATTAGCTAGTTGGTGAGGTAATGGCTCACCAAGGCGACGATCCGTAGCTGGT
>F0OV55004IHEST
AACCAACCCAAGAGTTTGATCCTGGCTCAGGATGAACGCTGGCGGCGTGCCTAATACATGCAAGTCGAACGCACCATTTCGGTGGTGAGTGGCGAACGGGTGAGTAACACGTAGATAACCTGCCCTTAAGACGAGGATAACCATTGGAAACGATGGCTAAGACTGGATAGGAATATTAGAGGCATCTCTGATATTTTAAAAGACCTAGCAATAGGTATGCTTAAGGAGGGTCTGCGGCGCATTAGTTAGTTGGTGGGGTGAT
>F0OV55004IQ5RB
AACCAACCCAAGAGTTTGATCCTGGCTCAGAATTAACGCTGACGGCGTGCTTAACACATGCAAGTCGAACGGGATCTATGTGTTTTAAGATTTCGGTCAAGAAACATATAGTGAGAGTGGCAAACGGGTGAGTAACACGTGGGTAATCTACCTTTGAGTGGGGGATAGCTTCGCGAAAGCGGAGGTAATACTCCATAAGACCACGATTTGGCAACAAATTGAGGTCAAAGGCTTCGGCCGCTTGAAGATGAGCCTGCGGCCTATCAG
>F0OV55004INAJS
AACCAACCCAAGAGTTTGATCCTGGCTCAGAATGAACGCTGGCGGCGTGCCTAACACATGCAAGTCGTACGAGAAAGGGGCTTCGGCCCTGAGTAGAGTGGCGCACGGGTGAGTAACGCGTGGGTAATCTACCCTTGGATTTGGAATAACTCCGCGAAAGTGGAGCTAATACCGGATAGTCTGGCTTTTAATAGAAGTCGGTAAAGGATGCCTCTGCATATGCATTCGTCCGAGGATGAGCCCGCGTCTCATTAGCTAGTTGG
>F0OV55004I9GRQ
AACCAACCCAAGAGTTTGATCCTGGCTCAGGATGAACGCTGGCGGCGTGCCTAACACATGCAAGTCGAGCGATAAACAGTGGATGGAATTCTTCGGAAGGAAAGAAACTGTTGAAAGCGGCGGACGGGTGAGTAACGCGTGGGCAACCTGCCCTATACAGGGGGATAGCCACTGGAAACGGTGATTAATACCCCATGACACCTTAACCTCGCATGAGGAGAGGGTCAAAGATTATATCGGTATAGGATGGGCCCGCGTCTGATTAG
>F0OV55004JJZL3
AACCAACCCAAGAGTTTGATCCTGGCTCAGAACGAACGCTGGCGGCGTGCTTAACACATGCAAGTCGAACGCGAAAGGGACTTCGGTCCTGAGTAAAGTGGCGCACGGGTGAGTAACGCGTGGATAATCTACCCAATGATCCGGGATAACACTTCGAAAGGGGTGCTAATACCGGATAAGACCACGGGATCTACGGGTTCTGCGGTAAAAGGTGGGGACCTTCGGGCCTACCGTCATCGGATGAGTCCGCGTACCATTAGCTAGTTGGTGGGGTAATGGCCTACCAAGG
>F0OV55004JNX28
AACCAACCCAAGAGTTTGATCCTGGCTCAGGATGAACGCTGGCGGCGTGCCTAATACATGCAAGTCGAGCGGACGAGGAGTATTTATACTTCGAGTTAGTGGCGAACGGGTGAGTAACGCGTTGGCGACCTGCCCCGAAGCGGGGGATAACAGTTCGAAAGGACTGCTAATACCCCATGTGCTGTAAGAGTTTAGAAATGTTACAGTAAAGGAGAAATTCACTTCGGGAGGGGCCTGCGTCCCATCAGCTAGTTGGTAAGGTAAAAGCTTACCAAGGCGAAGG
>F0OV55004ICBHD
AACCAACCCAAGAGTTTGATCCTGGCTCAGAACGAGCGCTGGCGGCGTGCTTAACACATGCAAGTCGAACGTGAAAGGGACTTCGGTCCTGAGTAAAGTGGCGCACGGGTGAGTAACACGTGGATAATCTACCCGATGGACCGGGATAACACTTCGAAAGGGGTGCTAATACCGGATAAGCCCACAGGCTCTTTGGAGTTTGCGGGAAAAGGTGGGGACCTTCGGGCCTACTGTCATTGGATGAGTCCGCGGCCCATTAGCTAGTTGGTAGGGTAATGGCCT
>F0OV55004IV9AV
AACCAACCCAAGAGTTTGATCCTGGCTCAGAGTGAACGCTGGCGGCGTGCTTAACACATGCAAGTCGAACGAGAACGGGACATAGCTTGCTATGTTTGTCAGCTAAGTGGCGGACGGGTGAGTAATGTATAGCTAATGTACCCCTTGGAGGGGGATAACAGTTGGAAACGGCTGCTAATACCCCATACTCCTTCTATCTTAATGGTAGTTGGGAAATGTTTTTTCGCCAAGGGATCGGGCTATATGGTATCAGTTAGTTGGTGAGGT
>F0OV55004I10MO
AACCAACCCAAGAGTTTGATCCTGGCTCAGGACGAACGCTGGCGGCGTGCCTAACACATGCAAGTCTACTCAGCAATGGGTGGCGAACGGGTGAGTAACGCGTAGATAATCTGCCCTTTAATCACGGATAACCTAGTGAAAACTGGACTAATACGGGATATTATCACTGATTGGCATCAATGGTGATGAAAGACTACGGGTCGTTAAAGGATGAGTCTGCGTATCATTAGCTAGTTGGCGGGGTAACGGCCCACCAAGGCAACG
>F0OV55004I1EUG
AACCAACCCAAGAGTTTGATCCTGGCTCAGAGTGAACGCTGGCGGCGTGCTTAATACATGCAAGTCGAACGTGAAAGTTTCCTTCGGGAAGCGAGTAAAGTGGCGCACGGGTGAGTAACACGTAGATAATCTACCTTGTAGTGGGGAATAACACTGGGAAACTAGTGCTAATACCGCATAACCTGATGATGGCCCCGGTCATTATCAGTAAAGATGGCCTCTGCTTGCAAGCTATCGCTATAAG
>F0OV55004JQLXZ
AACCAACCCAAGAGTTTGATCCTGGCTCAGGATTAACGCTAGCGGCAGGCCTAACACATGCAAGTCGAGGGGCAGCACGGGGTAGCAATACTCTGGTGGCGACCGGCGCACGGGTGAGTAACGCGTATGCAACCTACCTTTAACAGGAAGATAGCCCCGAGAAATCGGGATTAATACTCCATAATGATTAGAAATCGCATGGTTTTTAATTTAAAGTTCCGACGGTTAAAGATGGGCATGCGTGACATTAGCTAGTTGGTGAGGTAACGGCT
>F0OV55004IGE2W
AACCAACCCAAGAGTTTGATCCTGGCTCAGGATGAACGCTAGCGGGAGGCTTAACACATGCAAGTCGAGCGGGATTTACCTTCGGGTAATGAGAGCGGCGCACGGGTGAGTAACGCGTATGCAACCTACCTTTTACAGGGGAATAGCCCAGAGAAATTTGGATTAATGCCCCATAGTACTTGAGGACCGCATGGTTTTCAAGTTAAAGATTCATCGGTAAAAGATGGGCATGCGTGACATTAGATTGTTGGCGGGGTAACGGCCCACCAAGT
>F0OV55004JELQN
AACCAACCCAAGAGTTTGATCCTGGCTCAGGATGAACGCTGGCGGCGTGCCTAATACATGCAAGTCGAGCGGCAACACGGTCTTCGGACTGGTGGCGAGCGGCGGACGGCTGAGTAACGCGTAGGAACGTACCCCAAAGTGAGGGATAAGCATCAGAAATGGTGTCTAATACCGCATGTGGTCTCCGGATTAAAGCCTTCGGGCGCTATGGGAACGGCCTGCGTCTGATTAGCTAGTTGGTGAGGTAACGGCCCACCAAGGCGACG
>F0OV55004IET4T
AACCAACCCAAGAGTTTGATCCTGGCTCAGAACTAACGCTGGCGGTATGCATAATACATGCAAGTCAAAGTGAAAGTCTGCTTGCAGATGATTAGCTTGGCGAACGGGTGAGTAACACGTGAGTAACCTACCCTAGAGATCGGTATAAACTCCGGAAACGGAGGGTAATCCCGGATAATATCCTTAAACGCATGTTTTTGGATCAAAGGTGGCCTCTACTTGTAAGCTATCACTTTAGGATGGACTCGCGGCCTATCAGTTTGTTGGTGGGG
>F0OV55004JYDAD
AACCAACCCAAGAGTTTGATCCTGGCTCAGAACGAACGCTGGCGGCGTGCTTAACACATGCAAGTCGTACGAGAAAGTTTCCTTCGGGAGATGAGTAGAGTGGCGCACGGGTGAGTAACACGTGGATAATCTGCCCAATGGACCGGGATAACACTTCGAAAGGGTGCTAATACCGGATAAGCCCACAGGCTCTTCGGAGCTTGCGGGAAAGGTGGGGACCTTCGGGCCTGCCGTCATTGGATGAGTCCGCGGCCCATTAGCTAGTTGGTAGGGTAA
>F0OV55004JHQXO
AACCAACCCAAGAGTTTGATCCTGGCTCAGAACGAACGCTGGCGGCGTGCCTAACACATGCAAGTCGAACGAGAAAGCACCTTCGGGTGTGAGTACAGTGGCGCACGGGTGAGTAACACGTGAGTAATCTGCCCTAGGGTCCGGGACAACATCTCGAAAGGGGTGCTAATACCGGATAAGACCACACCTGGTTTGCCAGGAGTGGTAAAAGGTGGCCTCTTCATGAACGCTATTGCCTAAGGATGAGCTCGCGGCCCATCAG
>F0OV55004I5S6A
AACCAACCCAAGAGTTTGATCCTGGCTCAGGATGAACGCTAGCGGCAGGCTTAACACATGCAAGTCGAGGGGCAGCACGGACTTCGGTCTGGTGGCGACCGGCGCACGGGTGCGTAACGCGTATGCAACCTGCCTTATACAGGAGGATAGCCCATGGAAACGTGGATTAATACTCCATAGTATCAATGAATCGCATGGTTTATTGATTAAAACTTTGGTGGTATAAGATGGGCATGCGTAAGATTAGCTAGTTGG
>F0OV55004H7F5E
AACCAACCCAAGAGTTTGATCCTGGCTCAGAACGAACGCTGGCGGCAGGCCTAACACATGCAAGTCGAACGTGAAGCAGAAGCTTGCTTCTGTGGAAAGTGGCGGACGGGTGAGTAACGCGTGGGAATCTGCCCAGCAGTACGGAATAACCACGGGAAACTGTGGCTAATACCGTATACGCCCTACGGGGGAAAGATTTATCGCTGTTGGATGAGCCCGCGTCGGATTAGCTAGTTGGTAGGGTAATGGCCTACCAAGGCTCCGATCCGTAG
>F0OV55004H9EJB
AACCAACCCAAGAGTTTGATCCTGGCTCAGATTGAACGCTGGCGGCGTGCTTAACACATGCAAGTCGAGCGGTAACAGGCGTAGCAATACGTGCTGACGAGCGGCGAACGGGTGCGTAATACATGGGAATCTGCCCTTTGGTGGGGAATAACCCGGCGAAAGCCGGGCTAATGCCGCATGAGATCTTCGGATGAAAGCGGGGGATCGTAAGACCTCGCGCCGATGGATGAGCCCATGTCGGATTAGCTTGTTGGTGG
>F0OV55004IDM6T
AACCAACCCAAGAGTTTGATCCTGGCTCAGGACGAACGCTGGCGGCGTGCCTAACACATGCAAGTCGAACGCGATCCAGGGAGTAGTTTACTATGAACTGGTGAAAGTGGCGGACGGGTGAGTAACGCGTGGGTAACCTGGCTTATGGAAGGGGATAGCCTCGGGAAACCGGGATTAATACCGTATGGAGTTGGCAGACCGCATGGTCTGCCAATGAAAGATTTTATCGCCATAAGATGGACCCGCGTCCCATTAGCTAGTTGGTGAGAT
>F0OV55004IF0JD
AACCAACCCAAGAGTTTGATCCTGGCTCAGGATGAACGCTAGCGACAGGCCTAACACATGCAAGTCGAACGGGATTTATCCTTTGGGGTAATGAGAGTGGCGCACGGGTGAGTAACGCGTATGCAACCTACCTGTAACTGGGGAATAGCTCCCTGAAAGGGGAATTAACACCGCATAAGACCACACTTTCGCATGGAAGAGTGGTAAAATATTTATAGGTTACAGATGGGCATGCGTGACATTAGTTTGTTGGTGAGGTAACGGCTC
>F0OV55004ITML9
AACCAACCCAAGAGTTTGATCCTGGCTCAGAACGAACGCTGGCGGCGTGCTTAACACATGCAAGTCGAACGCGAAAGGGACTTCGGTCCTGAGTAAAGTGGCGCACGGGTGAGTAACACGTGGATAATCTACCCGATGGACCGGGATAACACTTCGAAAGGGGTGCTAATACCGGATAAGCCCACAGGCTCCCTGGAGCTTGCGGGAAAAGGTGGGGACCTTCGGGCCTGCCGTCATCGGATGAGTCCGCGGCCCATTAGCTAGTTGGTGGGGTAACGGCCCCACCAAGGG
>F0OV55004IEOG5
AACCAACCCAAGAGTTTGATCCTGGCTCAGGACGAACGCTGGCGGCGTGCCTAACACATGCAAGTCGAACGGAAATACTTTGGAAGCTTGCGAAGAAGTATTTTAGTGGCGGACGGGTGAGTAACGCGTGGGTAATCTGCCCATAAGTGGGGAACAACAGTTGGAAACGACTGCTAATACCGCATACGCTGTCGCAAGACAGGAAAGGTGGCCTCTGAATATGCTGCCGCTTATGGATGAGCCCGCGTCTGATTAG
>F0OV55004IHMNJ
AACCAACCCAAGAGTTTGATCCTGGCTCAGAACGAACGCTGGCGGCAGGCTTAACACATGCAAGTCGAGCGGGCCCTTCGGGGTCAGCGGCGGACGGGTTAGTAACGCGTGGGAACGTGCCTTTTGCTTCGGAATAGCCCTGGGAAACTGGGGGTAATACCGGATGTGCCCTGAGGGGGAAAGATTTATCGGCAAGAGATCGGCCCGCGTCTGATTAGGTAGTTGGTGTGGTAATGGCGCACCAAGCCGACGATCGGTAGCTGGTTTGAGAGGATGAT
>F0OV55004JFFZQ
AACCAACCCAAGAGTTTGATCCTGGCTCAGAACGAACGCTGGCGGCGTGTCTTAAGCATGCAAGTCGGGCGGCAAGGCGGGGCAACCCGCCCTAGGGCGGCGGACTGGTGAGTAACACGTGGGTGATCTGCCCTTGGATTGGGGATAGCCATTAGAAATAGTGGGTAATACCGAATAAGTCCGCGAGGTTGCGACCTTGCGGGGAAAGGCGCTACGGCGCCGTCCGAGGATGAGCCCGCGGCCCATTAGCTAGTTGGCGAGGTAATGGCCCACCAAGGCG
>F0OV55004IO5LO
AACCAACCCAAGAGTTTGATCCTGGCTCAGAATGAACGCTGGCGGCGTGCCTAACACATGCAAGTCGAACGAGAAATTTCCTGCTTGCAGGAGAAAGTAAAGTGGCGCACGGGTGAGTAACACGTGGGTAACCTACCCTTGAATTTGGGATAACTTCGCGAAAGCGACGCTAATACCGAATATTATAATTTTTACTCCGGTTTTAATTATGAAAGGTGACCTCTTCTTGAAAGTTGCCGTTTAAGGATGGGCCCGCGCACCATTAGCTAGTTGGTAGGGTAATGGCCT
>F0OV55004IYW38
AACCAACCCAAGAGTTTGATCCTGGCTCAGAACAAACGCTAGCGGCGTGCCTAACACATGCAAGTCAGACGAGAAAGTTCGCTTCGGCGAATGAGTAGAGTGGCGCACGGGTGAGTAACGCGTGGACAATCTGCCCTAGAGTTAGGAATAACCCACCGAAAGGTGGGCTAATACCCAATAATGCTATACTTCTTCGGGAGTATAGCCAAAGATGGCCTCTGTTTACAAGCTATCGCTCAAGGATGAGTTCGCGTACCATTAG
>F0OV55004JEWPN
AACCAACCCAAGAGTTTGATCCTGGCTCAGGATGAACGCTGGCGGCGTGCTTGATACATGCAAGTCGAACGAACCGGTAGGTAGCGGAAAGTTTGGAAGGCACAGACCATGAGAAATCGTGGAAAGTACGTGAAGGATTGGAAGTTTCAATACCGGTGAGTGGCGGACGGGTGAGTAACACGTGGGTAATCTGCCTCAAAGTGGGGAACAACTGTTCGAAAGAGCAGCTAATTCCGCATGTGATCCAGGAATGGATGAAAGGGTTTCGGCCCG
>F0OV55004IEUX4
AACCAACCCAAGAGTTTGATCCTGGCTCAGAACGAACGCTGGCGGCGCGTTTTAAGCATGCAAGTCGGACGGTAGAAGTCCTTCGGGACTTTGAGAGTGGCGAACGGGTGAGTAACACGTAGATGATCTACCTTGGGATTGGGGATAGCCTATGGAAACATGGGGTAATACCGAATACGTCCTGTCATGTAAGGGTGACAGGGGAAAGGAGCTGAGGCTTCGTCCTGGGATGAGTCTGCGGCTCATTAGCTAGTTGGTGGGGTAAAGGCCTACCAAGG
>F0OV55004IWHW4
AACCAACCCAAGAGTTTGATCCTGGCTCAGATTGAACGCTGGCGGCATGGATTAGGCATGCAAGTCGAACGAGAAGCCACCTTCGGGTGGCAGACAGTGGCGAAAGGGTGAGTAACACGTGAGCAACCTGCCCCCGAGTTCGGAATAGTTCGCGGAAACGCGGGGTAATACCGGATGCGAAGAGTATGGCCGCATGGCCGCTCTCTTCAAAGTTTTTCGCTCGGGGATGGGCTCGCGCCCCATTAGCTTGTTGGCGGGGTAACGGCCCACCAAGG
>F0OV55004I2VNJ
AACCAACCCAAGAGTTTGATCCTGGCTCAGGATGAACGCTGGCGGCGTGCCTAACACATGCAAGTCGAGCGGAGATTTCAAGAAGTACTTGTACGGACGGAAATCTTAGCGGCGGACGGGTGAGTAACACGTGAGCAATCTGCCTTTTGCTGGGGAATAACATTGTGAAAACAGTGCTAATACCGCATGACATCCGACCGGGGCATCCCGGACGGATCAAAGGAGAAATCCGGCAGAAGATGAGCTCGCGTCCGATTAG
>F0OV55004JGH17
AACCAACCCAAGAGTTTGATCCTGGCTCAGGACGAACGCTGGCGGCGTGGATTAGGCATGCAAGTCGAACGGTAGTACCCCTTCGGGGGTATGAGAGTGGCGAACGGGTGAGTAACGCGTAGGTGATCTACCTTCAGATGGGGGACAACCCAGGGAAACTTGGGCTAATACCGCATGTGGCTGTAAAGCTAAAGCCGGCCTCTATTTATAAGCTGGTGTCTGGAGATGAGCCTGCGTCTGATTAGCTAGTTGGTGGGGTAACGGCCTACCGAGGCG
>F0OV55004I5V6A
AACCAACCCAAGAGTTTGATCCTGGCTCAGATTGAACGCTGGCGGCATGCCTAACACATGCAAGTCGAACGGTAACAGGAGCTAGCTTGCTAGCTTGCTGACGAGTGGCGGACGGGTGAGTAATGCGTAGGAATTTACCTCAAAGCGGGGGATAGCCCGGAGAAATCCGGATTAATACCGCATGTGCTCTAAGGAGGAAAGCGGGCCTCTACTTGTAAGCTCGCACTTGGGGATGAGCCTACGTCGGATTAGCTAGTTGGG
>F0OV55004IVLLJ
AACCAACCCAAGAGTTTGATCCTGGCTCAGATTGAACGCTGGCGGCATGCCTTACACATGCAAGTCGAACGGGCTTTGGGGCTTGCTCCAAAGTTAGTGGCGGACGGGTGAGTAATGTATCGGAACGTACCCTTGAGTGGGGGATAACCAGTCGAAAGACTGGCTAATACCGCATACGATCTACGGATGAAAGTGGGGGACCTTAGGGCCTCATGCTCGTGGAGCGGCCGATATCTGATTAGCTGGTTGGTGGGGTAAAAGCCTACCAAGGCG
>F0OV55004JUV5B
AACCAACCCAAGAGTTTGATCCTGGCTCAGGATGAACGCTAGCGGCAGGCCTAACACATGCAAGTCGAGGGGTAACGATGGCTTCGGCCAGGCGACGACCGGCGCACGGGTGAGTAACGCGTTTGTAACCTACCTCTAACTGGAGAATAGCCCGAAGAAATTCGGATTAATACTCCATATGGCTATGATTTGGCATCTTTTTATAGTCAAAGCTCCGGCGGTTAGAGATGGGCATGCGTGACATTAGTTAGTTGGTGAGGTAATGG
>F0OV55004H4G74
AACCAACCCAAGAGTTTGATCCTGGCTCAGAGTGAACGCTGGCGGCGTGCCTAACACATGCAAGTCGAACGCGAAAGTCCCGCAAGGGATAAGTAGAGTGGCAGACGGGTGAGTAATGCATAGGTAATCTACCCTTGAGTGGGGGATAATTCCGGGAAACCGGTGCTAATCCCGCATGACTTCCTGATGCGAAGGCATTAGGATCAAAGGGGGGGGATCCTTCGGGACCTCCCGCTTGAGGATGAGCCTATGTCCTATTAGCTAGTTGG
>F0OV55004IN0FU
AACCAACCCAAGAGTTTGATCCTGGCTCAGGATGAACGCTGGCGGCGTGCCTAACACATGCAAGTCGAGCGATAAACAGTGGATGGAATTCTTCGGAAGGAAAGAAACTGTTGAAAGCGGCGGACGGGTGAGTAACGCGTGGGCAACCTGCCCTATACAGGGGGATAGCCACTGGAAACGGTGATTAATACCCCATGACACCTTAACCTCGCATGAGGAGAGGGTCAAAGATTATATCGGTATAGGATGGGCCCGCGTCTGATTAG
>F0OV55004IGF7L
AACCAACCCAAGAGTTTGATCCTGGCTCAGGACGAACGCTGGCGGCGTGCTTAACACATGCAAGTCAAGGAGAAAGTTTCTTTCGGGAGATAAGTAAACTGGCGCACGGGTGAGTAAAATGTAAGTAATCTACCCTTTGGATGGGAATAACTACTAGAAATGGTGGCTAATACCGAATAATGCAGCGGCACCGAGTGGTGATGTTGTTAAAGACCGAAAGGTTGCCAAGGGATGAGCTTGCATCTGATTAGCTAGTTGGCGGGGTAAAAGCCC
>F0OV55004I2SAI
AACCAACCCAAGAGTTTGATCCTGGCTCAGAATGAACGCTGGCGGCGTGCCTAACACATGCAAGTCGTACGAGAAAGGGGCTTCGGCCCTGAGTAGAGTGGCGCACGGGTGAGTAACGCGTGGGTAATCTACCCTTGGATTTGGGATAACTCCGCGAAAGTGGAGCTAATACCGGATAGTCTGGCTTTAAATAAGAAGTCGGTAAAGGATGCCTCTGCATATGCATTCGTCCGAGGATGAGCCCGCGTCTCATTAGCTAGTTGG
>F0OV55004IRZWK
AACCAACCCAAGAGTTTGATCCTGGCTCAGAACGAACGCTGGCGGCGCGTTTTAAGCATGCAAATCGAGGGAGAATCCGGTGCTTGCACTGGAGGGAACCGGCGAACGGGTGAGTAACACGTAGATAATCTGCCTTTAGGTTGGGGATAGCTCATGGAAACATGGGGTAATACCGAATGTGGTTCGATGTTCAAAAGGACATTGAAAGAAAGGAGCTTAGGCTTCGCCTGAAGATGAGTCTGCGTCTGATTAGGTAGTAGGTAGGGTAACGG
>F0OV55004ILKTR
AACCAACCCAAGAGTTTGATCCTGGCTCAGGATGAACGCTGGCGGCGTGCCTAACACATGCAAGTCGAGCGGAGATTTCTGGAGTACTTGTACAAAAGGGATCTTAGCGGCGGACGGGTGAGTAACACGTGAGCAATCTGCCTTTTACAGGGGAATAACACTGGGAAACCAGTGCTAATACCGCATAATGTCGCCGGGTGGCATCACCTGGTGACCAAAGGAGAAATCCGGTAAAAGATGAGCTCGCGTCCGATTAGGTAGTTGGTGG
>F0OV55004JTH0G
AACCAACCCAAGAGTTTGATCCTGGCTCAGATTGAACGCTGGCGGCATGCTTTACACATGCAAGTCGAACGGCAGCACGGGAGCAATCCTGGTGGCGAGTGGCGAACGGGTGAGTAATACATCGGAACGTGCCCAGTAATGGGGGATAACCCGGCGAAAGCCGGACTAATACCGCATACGACCTACGGGTGAAAGCGGGGGATCGCAAGACCTCGCGTTATTGGAGCGGCCGATGGCAGATTAGCTAGTTGGTGGGGTAAAGGCCTACCAAGG
>F0OV55004JF27F
AACCAACCCAAGAGTTTGATCCTGGCTCAGAACGAACGCTGGCGGCGTGTCTTAAGCATGCAAGTCGAGCGGCAAGGAAGTGCTTGCACTTCCCTAGAGCGGCGGACTGGTGAGTAACGCGTGGGTGATCTGCCCTCTGGTTGGGGATAGCCATTAGAAATAGTGGGTAATACCGAATACGTTCGCATGGTTACGGTCATGCGAGGAAAGGCGCTACGGCGCCGCCGGAGGATGAGCCCGCGTCCCATTAGCTAGTTGGTGGGG
>F0OV55004JMAQJ
AACCAACCCAAGAGTTTGATCCTGGCTCAGAACGAACGCTGGCGGCGTGCTTAACACATGCAAGTCGAACGTGAAAGGGACTTCGGTCCTGAGTAAAGTGGCGCACGGGTGAGTAACACGTGGATAATCTACCCGATGGACCGGGATAACACTTCGAAAGGGGTGCTAATACCGGATAAGCCCACAGGCTCTTTGGAGTTTGCGGGAAAAGGTGGGGACCTTCGGGCCTACTGTCATTGGATGAGTCCGCGGCCCATTAGCTAGTTGGTAGGGTAATGGCCTACCAAGG
>F0OV55004I94XO
AACCAACCCAAGAGTTTGATCCTGGCTCAGAACGAACGCTGGCGGCGTGCTTAACACATGCAAGTCGAATGCGAGCTTTCCTTTCGGGGGAAGAGTAGCATGGCAGACGGGTGAGGAACACGTATCTGACCGGACGCTTGATGGGGGATAGTCCTGCGAAAGTGGGTTGAATACCGCATACGGTGGGCAGGGGAGCCTGCTCAGGAAAGTTGGCCTCTGCAAGCAAGCTGATGTCGAGCGACGGGGATGCGG
>F0OV55004IB4J9
AACCAACCCAAGAGTTTGATCCTGGCTCAGGATAAACGCTGGCGGCATGCCTAATACATGCAAGTCGAACGGATCAGCTTAGGCTGGTTAGTGGCGAACGGGTGAGTAACACGTAAGTAACCCAACCTTCAGACGAGGATAACTGCTGGAAACGGTAGCTAATACTGGATAGGATTATCGATAGGATGATTGATAATTTAAAGGCGCTTTCGGGCGGTACTGGAGGAGGGGCTTGCGGCGCATTAGATAGTTGGTGAGGTAACGGCCC
>F0OV55004H84R4
AACCAACCCAAGAGTTTGATCCTGGCTCAGGATGAACGCTAGCGGCAGGCTTAACACATGCAAGTCGAGGGGTAACAGGGGAGCTTGCTCTCGCTGACGACCGGCGCACGGGTGAGTAACGCGTATGCAACCTACCTACAACAGGGGGATAGCTTTCGGAAACGGAAATTAATACCCCATAGTACCTAAATATCGCATGGTATTAAGGTTAAAACTCCGGTGGTTGTAGATGGGCATGCGTGACATTAGCTAGATGGCGGGGTAACGGCCCACCA
>F0OV55004IUJU9
AACCAACCCAAGAGTTTGATCCTGGCTCAGAATGAACGCTGGCGGCGTGCCTAACACATGCAAGTCGAACGAGAAATTTCCCGCTTGCGGGAGAGAGTAAAGTGGCGCACGGGTGAGTAACGCGTGGGTAACCTGCCCTTGAATCGGGGATAACCTTGCGAAAGCGTTGTTAATACCGGATATTGTCACAAGGACTATGGTTTTTGTGATGAAAGGTGACCTCTTCATGAAAGTTGCCGTTTAAGGATGGGCCCGCGTACCATTAGCTTGTTGGTAGGGTAA
>F0OV55004JIUH4
AACCAACCCAAGAGTTTGATCCTGGCTCAGGATGAACGCTGGCGGCGTGCCTAATACATGCAAGTCGAACGCACTAGTTTACTAGTGAGCGGCGCACGGGTGAGTAACACGTAGGTAACCTGCCCCACAGTCCGGAACAACTGGAGGAAACTTCAGCTAATGCCGGATGAGACCACGACCCCCTCGGGGGCTGTGGCCAAAGATGGCCTCTGCTTGCAAGCTATCGCTGAGGGATGGGCCTGCGGGTCATTAG
>F0OV55004I4S36
AACCAACCCAAGAGTTTGATCCTGGCTCAGAACGAACGCTGGCGGCGTGTCTTAAGCATGCAAGTCGAGCGGCAAGGCGGGGCAACCCGCCCTAGAGCGGCGGACTGGTGAGTAACGCGTGGGTGATCTACCCTTCGGGATGGGGATAGCCATTAGAAATAGTGGGTAATACCGAATACGCTCGTCACTTCGGTGTGACGAGGAAAGGCGCCACGGCGCCACCCGAGGATGAGCCCGCGTCTCATTAGCTAGTTGGTGGGGTAATGGCT
>F0OV55004H2WAK
AACCAACCCAAGAGTTTGATCCTGGCTCAGGATGAACGCTGGCGGCGTGCCTAATACATGCAAGTCGAACGCACCGGTTTACCGGTGAGTGGCGAACGGGTGAGTAACACGTAGGTAACCTGCCCTCAAGACGAGGATAACCGTTGGAAACGATGGCTAAGACTGGATAGGAACCGAGGAGGCATCTCTTTGGTTTTAAAGGACCCGCAAGGGTACGCTTGAGGAGGGGCCTGCGGCGCATTAGTTAGTTGGCGGGGTGAAGGCCCACCAAGACTTTGATGCGTAG
>F0OV55004I84FW
AACCAACCCAAGAGTTTGATCCTGGCTCAGGATGAACGCTGGCGGCATGCCTAATACATGCAAGTCGAACGCACTAGTTTACTAGTGAGTGGCGAACGGGTGAGTAACACGTAGATAACCAACCCTAAAGACGAGGATAACCCGGGGAAACCTGGACTAATACTGGATAGGAGCTAATTTCACAAGAGATTAGTTTTAAAGGCGCATTAAAGCGCCGCTATAGGATGGGACTGCGTCGCATTAGCTAGTTGGTGGGGTAACGGCCTACCAAGGCAACG
>F0OV55004I5W5B
AACCAACCCAAGAGTTTGATCCTGGCTCAGGATGAACGCTGGCGGCGTGCCTAACACATGCAAGTCGAGCGGAGATTACGAGGAGTACTTGTACAAATTGTAATCTTAGCGGCGGACGGGTGAGTAACACGTGAGGAACCTGCCCTTGAGTGGGGAATAACACCGAGAAATGGGTGCTAATACCGCATAATGTCTTGGAAGCGCATGCTTTCGGGACCAAAGGATTTATTCGCTTAAGGATGGACTCGCGTCCGATTAGGTAGTTGGTG
>F0OV55004JDADF
AACCAACCCAAGAGTTTGATCCTGGCTCAGGATGAACGCTGGCGGCGTGCCTAATACATGCAAGTCGAACGCACTAGTTTACTAGTGAGTGGCGAACGGGTGAGTAACACGTAGGTAACCTGCCCTTAAGACGAGGATAACCATTGGAAACGATGGCTAAGACTGGATAGGAATATTTAAGGCATCTTAAATATTTTAAAAGACCTAGCAATAGGTATGCTTAAGGAGGGGCCTGCGGCGCATTAGTTAGTTGGTGGGGTAGAAGCCTACCAAGACGA
>F0OV55004JDSTI
AACCAACCCAAGAGTTTGATCCTGGCTCAGAACGAACGCTGGCGGCAGGCCTAACACATGCAAGTCGAGCGCATCCTTCGGGATGAGCGGCGCACGGGTGAGTAACGCGTGGGAACGTGCCCTGGGGTGGGGGATAACCGCTGGAAACGGCGGCTAATACCGCATACGCCGGAAACGGGAAAGATTTATTGCCCTGGGATCGGCCCGCGTTGGATTAGGTAGTTGGTGTGGTAACGGCGCACCAAGCCTTCGATCCATAGCTGGTCTGAGAGGA
>F0OV55004I6Q6J
AACCAACCCAAGAGTTTGATCCTGGCTCAGGATGAACGCTGGCGGCGTGCCTAACACATGCAAGTCGAGCGCGATTAATTGGACTGGAGGCTTCGGCCAAAGGGAAGATTATGAAAGCGGCGGACGGGTGAGTAACGCGTGAGCAACCTGCCCTGTACAGGGGGATAGCCACTGGAAACGGTGATTAATACCCCATAAACCCAAAGGATCGCATGATCTAATGGGCAAAGTCCTAACGGTACAGGATGGGCTCGCGTCTGATTAG
>F0OV55004JVLHS
AACCAACCCAAGAGTTTGATCCTGGCTCAGGACGAACGCTGGCGGCGTGCCTAATCCATGCAAGTCGAGCGGACCGAAGGGAGCTTGCTCCTTTAGGTTAGCGGCGGACGGGTGAGTAACACGTGGGCAACCTGCCCTGCAGACTGGGATAACTTCGGGAAACCGGAGCTAATACCGGATAACACCGAAAACCGCATGGTTTTCGGTTGAAAGGCGACTTTTAGCTGTCACTGCAGGATGGGCCCGCGGCGCATTAGCTAGTTGGTGAGGTAACGGCT
>F0OV55004JPAZ8
AACCAACCCAAGAGTTTGATCCTGGCTCAGGATGAACGCTGGCGGCGTGCCTAACGCATGCAAGTCGAACGGTGAAGCCTGCTATTTATAGTGGGCGGATCAGTGGCGGACTGGTGAGTAACACGTAGGTGACCTGCCCCGAAGTGGAGAATAACTTTACGAAAGTGAAGCTAATACTTCATGTGATCGGTCATTCATTTGGCCGATGAAAGCTCCGGCGCTTCGGGAGGGGCCTGCGGCCCATCAGCTAGTTGGTAGGG
>F0OV55004JXR3I
AACCAACCCAAGAGTTTGATCCTGGCTCAGGATGAACGCTGGCGGCGTGCCTAATACATGCAAGTCGAACGCACCATTTCGGTGGTGAGTGGCGAACGGGTGAGTAACACGTAGATAACCTGCCCTTAAGACGAGGATAACCATTGGAAACGATGGCTAAGACTGGATAGGAATATTAGAGGCATCTCTGATATTTTAAAAGACCTAGCAATAGGTATGCTTAAGGAGGGGTCTGCGGCGCATTAGTTAGTTGGTGGGGTGATGG
>F0OV55004I4JT5
AACCAACCCAAGAGTTTGATCCTGGCTCAGAACGAACGCTGGCGGCAGGCTTAACACATGCAAGTCGAACGAAGTCTTCGGACTTAGTGGCAGACGGGTGAGTAACGCGTGGGAACCTACCTTTCGGTACGGAACAACAGTTGGAAACGACTGCTAATACCGTATGCGCCCTACGGGGGAAAGATTTATCGCCGAGAGATGGGCCCGCGTTGGATTAGCTAGTTGGTAGGGTAATGGCCTACCAAGGCGACGATCCATAGCTGGTCTGAGAGG
>F0OV55004I6KUL
AACCAACCCAAGAGTTTGATCCTGGCTCAGGACGAACGCTGGCGGCGTGCCTAATACATGCAAGTCGAGCGGACCGAAGGGAGCTTGCTCCTTTAGGTTAGCGGCGGACGGGTGAGTAACACGTGGGCAACCTGCCCTGCAGACTGGGATAACTTCGGGAAACCGGAGCTAATACCGGATAACACCGAAAACCGCATGGTTTTCGGTTGAAAGGCGGCTTTTAGCTGTCACTGCAGGATGGGCCCGCGGCGCATTAGCTAGTTGGTGAGGTAACGGCT
>F0OV55004I7YRS
AACCAACCCAAGAGTTTGATCCTGGCTCAGAACGAACGCTGGCGGCGTGCTTAACACATGCAAGTCGAACGCGAAAGGGACTTCGGTCCTGAGTAAAGTGGCGCACGGGTGAGTAACGCGTGGATAATCTACCCAATGATCCGGGATAACACTTCGAAAGGGGTGCTAATACCGGATAAGACCACGGGATCTACGGGTTCTGCGGTAAAAGGTGGGGACCTTCGGGCCTACCGTCATCGGATGAGTCCGCGTACCATTAGCTAGTTGGTGGGGTAATGGCCTACCAAGG
>F0OV55004JZWFP
AACCAACCCAAGAGTTTGATCCTGGCTCAGGACGAACGCTGGCGGCGTGCTTAACACATGCAAGTCGAACGGAAAGGCCCTGCTTTTGTGGGGTGCTCGAGTGGCGAACGGGTGAGTAACACGTGAGTAACCTGCCCTTGACTTTGGGATAACTTCAGGAAACTGGGGCTAATACCGGATAGGAGCTCCTGCTGCATGGTGGGGGTTGGAAAGTTTCGGCGGTTGGGGATGGACTCGCGGCTTATCAGCTTGTTGGTGGGGTAGTGGCTTACCAAGGCTTTGG
>F0OV55004JOYHH
AACCAACCCAAGAGTTTGATCCTGGCTCAGGATGAACGCTGGCGGCATGCCTAATACATGCAAGTCGAACGCACTAGTTTACTAGTGAGTGGCGAACGGGTGAGTAACACGTAGATAACCAACCCTAAAGACGAGGATAACCCGGGGAAACCTGGACTAATACTGGATAGGAGCTAATTTCACAAGGGATTAGTTTTAAAGGCGCATTAAAGCGCCGCTATAGGATGGGACTGCGTCGCATTAGCTAGTTGGTGGGGTAACGGCCTACCAAGGCAACGA
>F0OV55004ITG4I
AACCAACCCAAGAGTTTGATCCTGGCTCAGGATGAACGCTAGCGGGAGGCTTAACACATGCAAGTCGAGGGGCAGCACGGACTTCGGTCTGGTGGCGACCGGCGCACGGGTGTGTAACGCGTATGCAACCTGCCTTATACAGGAGGATAGCCCATGGAAACGTGGATTAATACTCCATAGTATCAATGAATCGCATGGTTTATTGATTAAAACTTTGGTGGTATAAGATGGGCATGCGTAAGATTAGCTAGTTGGTG
>F0OV55004IZA0P
AACCAACCCAAGAGTTTGATCCTGGCTCAGGATGAACGCTAGCGGCAGGCCTAACACATGCAAGTCGAGGGGTAACAGGAGTAGCAATACTTGCTGACGACCGGCGCACGGGTGAGTAACGCGTATGCAACCTACCCTTAACTGGGGAATAGCCCGAAGAAATTCGGATTAATGCCCCATAATACTGTATTGAAGCATTTCAGTGCATTTAAAACTCCGGTGGTTAAGGATGGGCATGCGTGACATTAGCTAGTTGGTGAGGTAACGG
>F0OV55004JZ2S0
AACCAACCCAAGAGTTTGATCCTGGCTCAGAGTGAACGCTGGCGGCGTGCTTAACACATGCAAGTCGAACGAGAACGGGACATAGCTTGCTATGTTTGTCAGCTAAGTGGCGGACGGGTGAGTAATGTATAGCTAATGTACCCCTTGGAGGGGGATAACAGTTGGAAACGGCTGCTAATACCCCATACTCCTTCTATCTTAATGGTAGTTGGGAAATGTTTTTTCGCCAAGGGATCGGGCTATATGGTATCAGTTAGTTGGTGAGGTAATGG
>F0OV55004JH3D4
AACCAACCCAAGAGTTTGATCCTGGCTCAGGATGAACGCTAGCGGCAGGCCTAACACATGCAAGTCGAGGGGTAACAGGTAGAAAGCTTGCTTTCTATGCTGACGACCGGCGCACGGGTGAGTAACGCGTATGCAACCTACCTTTAACAGGAAGATAGCCCCGAGAAATCGGGATTAATACTCCATAATATATATGAATCGCATGGTTTATATATTAAAGCTCCGGCGGTTAAAGATGGGCATGCGTGACATTAGCTTAGG
>F0OV55004IPIB8
AACCAACCCAAGAGTTTGATCCTGGCTCAGAACGAACGCTGGCGGCGTGCTTAACACATGCAAGTCGAACGTGAAGGGGGCTTCGGTCCCTGGAAAGTGGCGCACGGGTGAGTAACACGTGGATAATCTACCCAATGATCCGGGATAACACTTCGAAAGGGGTGCTAATACCTGATAAGCCCACGGGCTCCTCGGAGCTTGCGGGAAAAGGTGGGGAACCTTCGGGTCCTGCCGTCACTGGATGAGTCCGCGTCCCATTAGCTAGTTGGTGGGGTAATGGCCT
>F0OV55004IDYZR
AACCAACCCAAGAGTTTGATCCTGGCTCAGGATGAACGCTAGCGGGAGGCTTAACACATGCAAGTCGAGGGGCATCACGGAGTAGCAATATTCTGGTGGCGACCGGCGCACGGGTGAGTAACACGTATGCAACCTGCCTCGTACAGGGGGATAACCCGGAGAAATTCGGACTAATATCCCATAATGATATTGAAAGGCATCTTTTAATATTTAAAGCTCAGGCGGTACGGGATGGGCATGCGGAACATTAGCTGGTTGGTAGGGTAACGG
>F0OV55004IF8W1
AACCAACCCAAGAGTTTGATCCTGGCTCAGAACGAACGCTGGCGGCGTGCTTAACACATGCAAGTCGTACGAGAAAGTTTCCTTCGGGAGATGAGTAGAGTGGCGCACGGGTGAGTAACACGTGGATAATCTGCCCAATGGACCGGGATAACACTTCGAAAGGGGTGCTAATACCGGATAAGCCCACAGGCTCTTCGGAGCTTGCGGGAAAAGGTGGGGACCTTCGGGCCTGCCGTCATTGGATGAGTCCGCGGCCCATTAGCTAGTTGGTAGGGTAA
>F0OV55004JDRB2
AACCAACCCAAGAGTTTGATCCTGGCTCAGGATGAACGCTAGCGACAGGCCTAACACATGCAAGTCGAGGGGCAGCACGTCTTCGGATGGTGGCGACCGGCGCACGGGTGAGTAACGCGTATGTAACCTGCCTACAACAGGGGGATAGCTCGCTGAAAAGCGAATTAAGACCGCATAAGACCACGCTTTCGCATGTTAGCGTGGTAAAAATATTTATAGGTTGTAGATGGGCATGCGTGACATTAGCTAGTTGGTAAAGG
>F0OV55004JT7V2
AACCAACCCAAGAGTTTGATCCTGGCTCAGGACGAACGCTGGCGGCGCGCTTAACACATGCAAGTCGAGCGAGAACCCAGGCTTCGGCCTGGGGGAAAGCGGCGAACGGGTGAGTAACACGTGGGTAATCTGCCCTCGGCATCGGGATAGCCCGGGGAAACCCGGATTAATACCGAATGGCCCAGCAGCTCTTCGGAGCGGCTGGAAAAGGTAGCTTTGGCCTCCGGCCGAGGAGGAGCCCGCGGCGGATTAGCTTGTTGGTGGGGTAACGGCCTACCAAGGCTCCGA
>F0OV55004IY31G
AACCAACCCAAGAGTTTGATCCTGGCTCAGAACGAACGCTGGCGGCAGGCTTAACACATGCAAGTCGAGCGCGCCCTTCGGGGTGAGCGGCGGACGGGTGAGTAACGCGTGGGAACGTGCCCTCTTCTGCGGGATAGCCTCTGGAAACGGAGAGTAATACCGCATACGCCCTTTTGGGGAAAGATTTATCGGAGGAGGATCGGCCCGCGTTGGATTAGGTAGTTGGTGGGGTAATGGCCTACCAAGCCGACGATCCATAGCTGGTTTTAGAGGATGAT
>F0OV55004I7SCO
AACCAACCCAAGAGTTTGATCCTGGCTCAGGATGAACGCTGGCGGCGTGCCTAATACATGCAAGTCGAACGAGAAGCTTGTTTTCGAACGAGCGGAGAGTGGCGCACGGGTGAGTAACACGTAGCTGACCTGCCCTTCAGGGGGGGACAACCATTGGAAACGATGGCTAATACCCCATACGTTCGCCGGGGCTAGAGGCCCGGTGAAGAAAGCTACGGCGCTGAAGGAGGGGGCTGCGGCCCATCAGCTAGTTGGTAGGGTAACGGCCTACCAAGGCG
>F0OV55004H5SBG
AACCAACCCAAGAGTTTGATCCTGGCTCAGGACGAACGCTGGCGGCGTGCTTAACACATGCAAGTCAAGGGGAACGGTCGACTTCGGTTGACTTAGTATACTGGCGAACGGGTGAGTAACGCGTAGGTAACCTGCCTATGAGTTTGGGATAACACTGCTAACGCGGTGCTAATACCGGATAACGCATCATTTTTGCATATTTATGATGTTAAAGCGGGCTTTTAGCTCGTGCTTATAGATGGACCTGCGTCCCATTAGTTAGTTGGCGGGGTAACCGG
>F0OV55004JCK0E
AACCAACCCAAGAGTTTGATCCTGGCTCAGAATGAACGCTGGCGGCGTGCTTAACACATGCAAGTCGAACGAGAAAGGGACTGCTTGCAGTCCCGAGTAAAGTGGCGCACGGGTGCGTAACGCGTGGGTAATCTACCCTTGAAACGGGGATAACATTGCGAAAGCGATGCTAATACCCGATAAAGTCAAGTTGGCTCAGGCGGATTTGATGAAAGGTGGCCTCTTCCTGAAAGCCATTGATTGAGGATGAGCCCGCGTACCA
>F0OV55004IYITS
AACCAACCCAAGAGTTTGATCCTGGCTCAGAACGAACGCTGGCGGCGTGCTTAACACATGCAAGTCGATCGCGAACGTATCCTTCGGGGTACTAGTAGAGAGGCGCACGGGTGAGTAACACGTGGGTAACCTGCCCACTGGAGTGGGATAACTGCTGGAAACGGCAGCTAATACCACATGAGACCACGATGCGAGAGCATAGTGGGAAAAGCGGGGGCTTCTTCGGGACCTCGCACCAGTGGATGGGCCCGCGTCCCATCAG
>F0OV55004JMASY
AACCAACCCAAGAGTTTGATCCTGGCTCAGAACGAACGCTGGCGGCGTGCTTAACACATGCAAGTCGAACGTGAAAGGGACTTCGGTCCTGAGTAAAGTGGCGCACGGGTGAGTAACACGTGGATAATCTACCCGATGGACCGGGATAACACTTCGAAAGGGGTGCTAATACCGGATAAGCCCACAGGCTCTTTGGAGTTTGCGGGAAAAGGTGGGGACCTTCGGGCCTACTGTCATTGGATGAGTCCGCGGCCCATTAGCTAGTTGGTAGGGTAATGGCCTACCAAGG
>F0OV55004I3LRP
AACCAACCCAAGAGTTTGATCCTGGCTCAGGACGAACGCTGGCGGCGCGCTTAACACATGCAAGTCGTACGGAGCCGTCCCTTCGGGGGCGGCTCAGTGGCGAACGGGTGCGTAACACGTGAGCAACCTGCCTGCCGGTGGGGGATAACCCGGGGAAACCCGGGCTAATACCGCATTCGCTCTTCGGCTCGATTGGGCTGTTGAGGAAAGGTGCTGCAAGGCACTGCCGGCAGAGGGGCTCGCGGCGTATCAGCTAGCTGGTGGGGTAACGG
>F0OV55004IXZS2
AACCAACCCAAGAGTTTGATCCTGGCTCAGAACGAACGCTGGCGGCATGCTTAACACATGCAAGTCGAACGTGAAAGTGGACTTCGGTCCGCGAGTAAAGTGGCGCACGGGTGAGTAACACGTGGATAATCTACCCGATGATCTGGAATAACACTTCGAAAGGGGTGCTAATACCGGATAAGCCCACGACGTCCTCGGACGGCGCGGGAAAAGGGGGCTTCGGCTCCTGTCATCGGATGAGTCCGCGGCCCATTAGCTAGTTGGTAGGGTAATGG
>F0OV55004IVZOP
AACCAACCCAAGAGTTTGATCCTGGCTCAGGATTAACGCTGGCGGCGTGCCTAATACATGCAAGTCGAGCGGTCCGACGTTACGTCGGATAGCGGCAAACGGGTGAGTAACACATGGGTACTTGCCCCTGACTCGAGAATAACTCCGAGAAATCGGAGCTAATACTCGATATGTTGTGAAAAATTTATTTTTTATAATGAAAGTTACGGCGGTCAGGGAGAGGCCTGTGGGATATCAGCTTGTTGGTGAGGTAAAAGCTCACCAAGGCT
>F0OV55004I2MB2
AACCAACCCAAGAGTTTGATCCTGGCTCAGGACGAACGCTGGCGGCGTGCTTAACACATGCAAGTCAAGGGGAAAGGTTAATTTCGGTTGACCGAGTATACTGGCGAACGGGTGAGTAACGCGTAGGTAACCTGCCTGAGAGTTTGGGATAACACTGCAAACGTGGTGCTAATACCGGATGAGGCCTGCTATTCGCATGGGTAGTGGGTTAAAGCGGGCGCAAGCCTGTGCTCACAGATGGACCTGCGTCTCATTAGCTAGTTGGG
>F0OV55004H4X41
AACCAACCCAAGAGTTTGATCCTGGCTCAGAACGAACGCTGGCGGCGTGCTTAACACATGCAAGTCGAACGCGAAAGGGACTTCGGTCCTGAGTAAAGTGGCGCACGGGTGAGTAACGCGTGGATAATCTACCCAATGATCCGGGATAACACTTCGAAAGGGGTGCTAATACCGGATAAGACCACGGGATCTACGGGTTCTGCGGTAAAAGGTGGGGACCTTCGGGCCTACCGTCATCGGATGAGTCCGCGTACCATTAGCTAGTTGGTGGGGTAATGGCCTACCAAGG
>F0OV55004IPUR6
AACCAACCCAAGAGTTTGATCCTGGCTCAGGATGAACGCTAGCGGGAGGCTTAACACATGCAAGTCGAGGGGCAGCAGGTCGAAATTTCGGTTTTGATGCTGGCGACCGGCGTACGGGTGAGTAACGCGTATGCAACCTACCCTGTACCGGGAAATAACCCGGAGAAATTCGGACTAATATCCCATAATAATATAAAGGGGCATCCCTTAATATTTAAAGTTCCGGCGGTACAGGATGGGCATGCGTAACATTAGCTAGTTGGAGGGTAACGGCCACCAAGGCAACGA
>F0OV55004IE539
AACCAACCCAAGAGTTTGATCCTGGCTCAGATTGAACGCTGGCGGCATGCTTAACACATGCAAGTCGAACGGCAGCATGAGAGGGGTAACTCTGTTGATGGCGAGTGGCGAACGGGTGAGTAACGCGTAGGGATCTGCCCTTGAGTGGGGGACAACCCGGGGGAAACCCGGGCTAATACCGCATAATTTCTGAGGAATAAAGTGTGCCTCTGCTTGCAAGCACACGCTCGAGGAGGAACCTGCGTCTGATTAG
>F0OV55004IKFVS
AACCAACCCAAGAGTTTGATCCTGGCTCAGAACGAACGCTGGCGGCATGCCTAACACATGCAAGTCGAACGGGATCCTGGCTTCGGTCAGGTGAGAGTGGCGGACGGGTGAGTAACGCGTGGGAACCTGCCCAGTGGTGGGGGATAACTGCGGGAAACTGCAGCTAATACCGCATGAGCCCGAGAGGGGAAAGATTTATCGCCATTGGAGGGGCCCGCGTTCGATTAGGTAGTTGGTGAGGTAATGGCTCACCAAGCCTACG
>F0OV55004IRZ6F
AACCAACCCAAGAGTTTGATCCTGGCTCAGGATGAACGCTAGCGGGAGGCTTAACACATGCAAGTCGAGCGGGATTCCCGATTTATCGGGATGAGAGCGGCGCACGGGTGAGTAACGCGTATGCAACCTGCCTTTTACAGGGGAATAGCCCAGAGAAATTTGGATTAATACCCCATAGTATCACTTTATCGCATGATAAATTGATTAAAGATTTATCGGTAAAAGATGGGCATGCGTGGCATTAGCTAGTTGGTAAGGTAACGG
>F0OV55004H5P90
AACCAACCCAAGAGTTTGATCCTGGCTCAGGATGAACGCTAGCGGGAGGCTTAACACATGCAAGTCGAGGGGCAGCACGAGGTAGCAATACTTTGGTGGCGACCGGCAGACGGGTGAGTAACGCGTATGTAACCTGCCCTGTACAGGGGGATAACCCGGAGAAATTCGGACTAATATCCCATGGCAATATTGGAAGGCATCTTCTGATATTTAAAGTTCCGGCGGTACAGGAGGGGCATGCGTAACATTAGCTGGTTGGTAAGGTAACGGCTTAACCG
>F0OV55004JY3YQ
AACCAACCCAAGAGTTTGATCCTGGCTCAGGACGAACGCTTGCGGCGTGCCTAAGAAATGCAAGTCGAGCGAGCTCAGGGCTTCGGCCCGAAAGCTAGCGGCGAACGGTCGAGTAACACGTGAGCAACCTGCCCCAGAGCGGGGGATAGCCCACCGAAAGGTGGATTAATACCGCATATGATCCGTGCCGGGCATCCGGCATTGATTAAAGCAGCAATGCGCTTTGGGATGGGCTCGCGGCCTATCAGCTTGTTGGG
>F0OV55004IE4T4
AACCAACCCAAGAGTTTGATCCTGGCTCAGAGTGAACGTCTGGCGGCAGGCCTAACACATGCAAGTCGAGCGGCAGCGGGTCGTAGCAATACGATGCCGGCGAGCGGCGGACGGGTGAGGAATACATCGGAATCTACCCAGTCGTGGGGGATAACGTAGGGAAACTTACGCTAATACCGCATACGACCTGAGGGTGAAAGCAGGGGACCGCAAGGCCTTGCGCGATTGGATGAGCCGATGTCGGATTAGCTAGTTGGTGAGG
>F0OV55004I8ZQG
AACCAACCCAAGAGTTTGATCCTGGCTCAGGATGAACGCTGGCGGCGTGCCTAACACATGCAAGTCGAGCGCGATTAGTTGGACTGGAGACTTCGGTCAAAGGGAAGATTATGAAAGCGGCGGACGGGTGAGTAACGCGTGAGCAACCTGCCCTGTACAGGGGGATAGCCACTGGAAACGGTGATTAATACCCCATAAACCCAAAAGATCGCATGATCTAATGGGCAAAGTTCCAACGGTACAGGATGGGCTCGCGTCTGATTAG
>F0OV55004JT7WA
AACCAACCCAAGAGTTTGATCCTGGCTCAGGATGAACGCTGGCGGCGTGGATAAGGCATGCAAGTCGAATGGGTTTAGGCCCATGGCAAACGGGTTAGTAACGCGTAGGAATTTTCCCCAAAGTCGTGAATAATCCGGAGAAATCCGGAATAATACACGATGTGCTCTACGGAGTAAAGATTTATCGCTTTGGGATAAGCCTGCGTCCTATCAGCTTGTTGGTGAGGTAATAGCTCACCAAGGCTATGACGGGTAGGGGGTGTGAGAGCA
>F0OV55004IJ6HX
AACCAACCCAAGAGTTTGATCCTGGCTCAGAACGAACGCTGGCGGCGCGTTTTAAGCATGCAAGTCGAACGGTAATATGCCTTCGGGTATATGAGAGTGGCGAACGGGTGAGTAACACGTAGATAATCTGCCTTGAGGTTGGGGATAGCTTGTGGAAACACAGGGTAATACCGAATAAGCCCTACGGGGGAAAGGTGCTAAGGCACCGCCTTGAGATGAGTCTGCGGCTCATTAGCTTGTTGGTGGGGTAAAGGCCTACCAAGGCGACG
>F0OV55004JGW0G
AACCAACCCAAGAGTTTGATCCTGGCTCAGAATAAACGCTGGCGGCGTGCTTTACACATGCAAGTCGAACGGGATTTTTTGAATTGAGTAGCTTGCTACGATTTTCGGATTAATCTAGTGGCAAACGGGTGAGTAATACGTGAATAATCTGCCTCTCAGTGGGGGAAAACTTCGGGAAACTGGAGCTAATCCCATATATTGATGCGACCTGTACGCAGGGTGCATTGAAAGGCCTTATCGGTTTACCGGTAAGATCGCTGAGAG
>F0OV55004IJA7S
AACCAACCCAAGAGTTTGATCCTGGCTCAGAACGAACGCTGGCGGCGCGTTTTAAGCATGCAAGTCGAACGGTATATAGTCTTCGGATTATAGAGAGTGGCGAACGGGTGAGTAACACGTAGATAATCTACCTTGAAGTGGGGGATAGTCCATGGAAACATGGAGTAATACCGCATATGTCTTTGGATGAAAGTTCCAATTGGAACGCTTTGAGATGAGTCTGCGGCTCATTAGCTTGTTGGTGGGGTAAAGGCCTACCAAGGCAACG
>F0OV55004I5344
AACCAACCCAAGAGTTTGATCCTGGCTCAGAACGAACGCTGGCGGCGTGCTTAATACATGCAAGTCGTGCGAGAAAGCCCGCAAGGGTGAGTAAAGCGGCAAACGGGTGAGTAACACGTGAGCAATCTCCCCCCTGGTCCGGGATAACACTGCCAACGCGGTGCTAATACCGGATATTATCCTAAAGCGGCATCGCTTAGGGATGAAAGGCTTCGGCCTCCAAGGGATGAGCTCGCGCCCCATTAGCTAGTTGGCGGGGTAACGGCCCACCAAGG
>F0OV55004IPSUQ
AACCAACCCAAGAGTTTGATCCTGGCTCAGAATCAACGCTGGCGGCGTGCCTAACACATGCAAGTCGAACGAGAAAGTGGGGGCAACTCCATGAGTACAGTGGCAGACGGGTGAGTAACACGTGAACAACCTACCCTTGAGTGTGGAATAACACCGCGAAAGCGGTGCTAATACCGCATGATATCTCCGGGTCGCATGATTGGGAGATCAAAAGCGCAAGCTGCTCGAGGAGGGTTCGCGCCTGATTAG
>F0OV55004JQK9L
AACCAACCCAAGAGTTTGATCCTGGCTCAGGACGAACGCTGGCGGCGTGCCTAATACATGCAAGTCGAGCGTGAAAGGGTCTTCGGACCTGAGTAAAGCGGCGCACGGGTGAGTAACGCGTGGATAATCTACCTTTGAGCTTGAGATACCACTGGGAAACTGGTGTTAATACCGAATGAAGCAGCGGGAAGAGATTTCTGTTGTTAAAGGGGGCAACTCCCGCTTGAAGATGAGTCTGCGTTCTATCAGCTAGTTGGTGGGGTAAAGG
>F0OV55004I8H8K
AACCAACCCAAGAGTTTGATCCTGGCTCAGGACGAACGCTGGCGGCGTGCTTAACACATGCAAGTCTAGGGGAAAGTGGTCTTCGGATCGCAAGTATACTGGCGAACGGGTGAGTAACACGTAGGTAATCTACCTTCGAGATTGGGATAACGTCGAGAAATTGACGCTAATACCGAATGATGCCTCGGTAGTTAATATCGGGATGAAAGATGGGGATCTTCGGACCTATCGCTTGAAGATGAGCCTGCGTCTGATTAGCTTGG
>F0OV55004ITE6V
AACCAACCCAAGAGTTTGATCCTGGCTCAGGATGAACGCTAGCGGCAGGCTTAATACATGCAAGTCGAACGGGATTTATCCTTCGGGGTAATGAGAGTGGCGCACGGGTGAGTAACGCGTATGCAACCTACCTGTAACTGGGGAATAGCTCCCTGAAAGGGGAATTAACACCGCATAAGACCACACTTTCGCATGGAAGAGTGGTAAAATATTTATAGGTTACAGATGGGCATGCGTGACATTAGTTCGTTGGTGAGGTAACGGCTC
>F0OV55004IOKZU
AACCAACCCAAGAGTTTGATCCTGGCTCAGGATGAACGCTAGCGGCAGGCCTAACACATGCAAGTCGAGGGGTAACAGGAGTAGCAATACTTGCTGACGACCGGCGCACGGGTGAGTAACGCGTATGCAACCTACCCTTAACTGGGGAATAGCCCGAAGAAATTCGGATTAATGCCCCATAATACTGTATTGAAGCATTTCAGTGCATTTAAAACTCCGGTGGTTAAGGATGGGCATGCGTGACATTAGCTAGTTGGTGAGGTAACGG
>F0OV55004I48LD
AACCAACCCAAGAGTTTGATCCTGGCTCAGAACGAACGCTGGCGGCAGGCTTAACACATGCAAGTCGAACGAGACCTTCGGGTCTAGTGGCGGACGGGTGAGTAACGCGTGGGAATTTGCCCAGAGGTGGGGAACAACCGAGGGAAACTTCGGCTAATACCGCATATCCCCTGAGGGGGAAAGGCTTCGGCCGCCTTTGGATGAGCCCGCGTCGGATTAGCTAGTTGGTGGGGTAATGGCCTACCAAGGCGACGATCCGTAGCTGGTCTGAGAGG
>F0OV55004IWYX2
AACCAACCCAAGAGTTTGATCCTGGCTCAGGATGAACGCTAGCGGCAGGCCTAACACATGCAAGTCGAGGGGTAACAGAATAGCAATATTGCTGACGACCGGCGCACGGGTGAGTAATGCATATGCAACCTTCCTCTGACTGGGGCATAGCTTTCGGAAACGGAAATTAATACCCCATAATGTTCCGACAGGGCATCCTGATGGAATTAAAGCTCCGGCGGTCAGAGATGGGCATATGTGCCATTAG
>F0OV55004JTQVJ
AACCAACCCAAGAGTTTGATCCTGGCTCAGAATAAACGCTGGTGGCGTGCCTAACACATGCAAGTCGAGCGAGAAAGCTCCTTCGGGAGTGAGTACAGCGGCGGACGGTTGAGTAACACGTGAAAATCTACCCTTTAGTGAAGGATACCCTCGAGAAATCGAGGTTAATACTGCATAAGCCCCCTCGGGGGGAAAGGCGGCCTCTTTGCTGTCGCTAAAGGATGAGTTTGCGGCCTATCAGCTAGTTGGTGAGGTAAAGGCTCACCAAGGCGA
>F0OV55004IX6S7
AACCAACCCAAGAGTTTGATCCTGGCTCAGGATGAACGTTGGCGGTGCGCTTTATGCATGCAAGTCGTACGAAATCATGGTTTTCGGATTATGGTTTAGTGGCGGACGGCTGAGTAACACGTAGGTAACTTGCCCACGAGTGGGGGATAACTTGCCGAAAGGTAAGCTAATACCGCATGGCATGGATCTGCATAAGTAGATTCATCAAAGCCGTAAGGCGCTTGTGGATGGGCCTGCGGCCGATTAGCTTGTTGGTGGGGTAACGG
>F0OV55004JCANA
AACCAACCCAAGAGTTTGATCCTGGCTCAGGATGAACGCTAGCGACAGGCCTAACACATGCAAGTCGAGGGGTAACGATGGTAGCTTGCTACCAGTCGACGACCGGCGCACGGGTGAGTAACGCGTATGCAACCTTCCTTTAACAGGGAGAATAGCCCCCGGAAACGGGGATTAATGCTCCATAGCAATTATTTGCCACCTGACAGATAATTTAAAGTTCCGACGGTTAAAGATGGGCATGCGTGACATTAGCCAGTTGGCGGGGTAACGGCCC
>F0OV55004IQ2JA
AACCAACCCAAGAGTTTGATCCTGGCTCAGAACGAACGCTGGCGGCGTGCTTAACACATGCAAGTCGAACGCGAAAGGGACCTTCGGGTCCTGAGTAAAGTGGCGCACGGGTGAGTAACACGTGGATAATCTACCCGGTGATCTGGGATAACATTCCGAAAGGAGTGCTAATACCGGATAAGCCCACGGGCTCTTCGGAGCTTGCGGGAAAAGGTGGGGACCTTCGGGCCTACTGTCATTGGATGAGTCCGCGGCCCATTAGCTAGTTGGTAGGGTAATGG
>F0OV55004I7V7E
AACCAACCCAAGAGTTTGATCCTGGCTCAGAACGAACGCTGGCGGCGTGGTTGATACATGCAAGTCGAACGGGAACGATTCCTTCGGGAATCTAGTATAGTGGCGGACGGGTGAGTAACACGTGATCAACATACCCATGGTACCGGGATAGCCAACCGAAAGGGTGGGTAATACCGGATAAGACCACGGCATCGCATGGTGCTGCGGTAAAAGGTTTACTCCGACCATGGAGTGGATCGCGGCCTATCAGCTTGTTGGTGAGGTAACGGCTC
>F0OV55004JYBGJ
AACCAACCCAAGAGTTTGATCCTGGCTCAGGACGAACGCTGGCGGCGTGCCTAATACATGCAAGTCGAGCGCGGGAAGCTAACTGAAACCTTCGGGTGGACGTTAGTGGAACGAGCGGCGGACGGGTGAGTAACACGTGGGTAACCTGCCTGTAAGACTGGGATAACTCCGGGAAACCGGGGCTAATACCGGATAACACCTCGGATCGCATGATCCGAAGTTGAAAGATGGTTCTGCTATCACTTACAGATGGACCCGCGGCGCATTAGCTAGTTGG
>F0OV55004IOXLN
AACCAACCCAAGAGTTTGATCCTGGCTCAGGACGAACGCTGGCGGCGCGCCTAACACATGCAAGTCGAACGGTACATTTTCCGAGTTTACTTGGGAGATGTATAGTGGCGGACGGGTGAGTAACACGTGAGCAACCTGCCTTACAGAGGGGGATAACACCGGGAAACCGGTGCTAATACCGCATGAAATGGTGAGTGGACATCCACATACCATCAAAGATTTATCGCTGTAAGATGGGCTCGCGCCCGATTAGGTAGTTGGTGAGGTAAACGG
>F0OV55004JPGJF
AACCAACCCAAGAGTTTGATCCTGGCTCAGGACGAACGCTGGCGGCGTGCCTAACACATGCAAGTCAAGGAGAAAGACTGGTTTCGGCCGGTCAAGTAAACTGGCGGACGGGTGAGTAACGCGTAGGCGACCTGCCCTTGTGTTTGGAATAACCCCGAGAAATTGGGGCTAATACCGAATGACGCATTGAGTATGCATGTACTTGATGTTAAAGGTGCTGCAAGGTACCGCACAGGGATGGGCCTGCGTTCCATTAGTTAGATGGTAGGGTAACGG
>F0OV55004JFRSI
AACCAACCCAAGAGTTTGATCCTGGCTCAGGACGAACGCTGGCGGCGTGCCTAACACATGCAAGTCTACTCAGCAATGGGTGGCGAACGGGTGAGTAACGCGTAGATAATCTGCCCTTTAATCACGGATAACCTAGTGAAAACTGGACTAATACGGGATATTATCACTGATTGGCATCAATGGTGATGAAAGACTACGGGTCGTTAAAGGATGAGTCTGCGTATCATTAGCTAGTTGGCGGGGTAACGGCCCACCAAGGCAACG
>F0OV55004JSJFR
AACCAACCCAAGAGTTTGATCCTGGCTCAGGATGAACGCTAGCGGTGCGCCTAACACATGCAAGTCGAGCGATATAGCGGCGAACGGGTGAGTAACACGTTGGAACCTGCCTCGAACTCAGGGATAGCCATCCGAAAGGATGATTAATACCGGATAGTCCCGAAAGGGTAAAGATTTTTCGGTTCGAGAGGGGCCTGCGGCCTATCAGCTAGTTGGTAAGGTAATGGCTTACCAAGGCTATGACGGGTAACTGGTGTGAGAGCATG
>F0OV55004JQFWM
AACCAACCCAAGAGTTTGATCCTGGCTCAGAGTGAACGCTGGCGGCGTGCTTAACACATGCAAGTCGAACGATGAAGTCTTTGCTTGCAAAGACGGATTAGTGGCGCACGGGTGAGTAATGTATAGCTAACCTGCCCTTTAGTGGGGGACAACAGTTGGAAACGACTGCTAATACCCCATACTCCTTTTTACTCTAAGGTAAATTGGGAAAGATTTATTGCTAAAGGATGGGGCTGTATCGTATCAGCTAGTTGGTGAGGTAATGGCT
>F0OV55004IX1O8
AACCAACCCAAGAGTTTGATCCTGGCTCAGAACGAACGCTGGCGGCGTGCTTAACACATGCAAGTCGAACGCGAAAGGGACTTCGGTCCTGAGTAAAGTGGCGCACGGGTGAGTAACACGTGGATAATCTACCCGATGGACCGGGATAACACTTCGAAAGGGGTGCTAATACCGGATAAGCCCACAGGCTCCCTGGAGCTTGCGGGAAAAGGTGGGGACCTTCGGGCCTGCCGTCATCGGATGAGTCCGCGGCCCATTAGCTAGTTGGTGGGGTAAAGGCCTACCAAGG
>F0OV55004JOFN0
AACCAACCCAAGAGTTTGATCCTGGCTCAGAACGAACGCTGGCGGCGCGTTTTAAGCATGCAAGTCGAGGGGTAGAGTGCCTTCGGGCACTTGAGACCGGCGGACGGGTGAGTAACACGTAGGTAATCTACCTGAGGGTTGGGGATAGCCCATGGAAACATGGGGTAAAACCGAATAAGTCTTACCGGACAAAAGTCTGGTAAGGGAAAGGCGCTTAGGCGCTGCCCACAGATGAGCCTGCGGCCCATTAGTTAGTTGGTGGGGTAACGGCCTACCAAGGCAGCGATGGG
>F0OV55004I8ADF
AACCAACCCAAGAGTTTGATCCTGGCTCAGGATGAACGCTAGCGGCAGGCCTAACACATGCAAGTCGAGGGGTAACAGGTAGAAAGCTTGCTTTCTATGCTGACGACCGGCGCACGGGTGAGTAACGCGTATGCAACCTACCTTTAACAGGAAGATAGCCCCGAGAAATCGGGATTAATACTCCATAATATATATGAATCGCATGGTTTATATATTAAAGCTCCGGCGGTTAAAGATGGGCATGCGTGACATTAG
>F0OV55004IXX8H
AACCAACCCAAGAGTTTGATCCTGGCTCAGGACGAACGCTGGCGGCGTGCTTAACACATGCAAGTCAGGGGGAAAGGTTAATTTCGGTTGACCGAGTATACTGGCGAACGGGTGAGTAACGCGTAGGTAACCTGCCTGAGAGTTTGGGATAACACTGCAAACGTGGTGCTAATACCGGATGAGGCCTGCTATTCGCATGGGTAGTGGGTTAAAGCGGGCGCAAGCCTGTGCTCACAGATGGACCTGCGTCTCATTAGCTAGTTGGG
>F0OV55004IZTP6
AACCAACCCAAGAGTTTGATCCTGGCTCAGAACGAACGCTGGCGGCAGGCTTAACACATGCAAGTCGAGCGGGCCCTTCGGGGTCAGCGGCGGACGGGTTAGTAACGCGTGGGAACGTGCCCTTTGCTCTGGAATAGCCCTGGGAAACTGGGGGTAATACCGGATGTGCCCTGAGGGGGAAAGATTTATCGGCAAGGGATCGGCCCGCGTCTGATTAGGTAGTTGGTGAGGTAATGGCTCACCAAGCCGACGATCGGTAGCTGGTTTGAGAGG
>F0OV55004JYW4S
AACCAACCCAAGAGTTTGATCCTGGCTCAGGATGAACGCTGGCGGCATGCCTAATACATGCAAGTCGAACGCACTAGTTTACTAGTGAGCGGCGAACGGGTGAGTAACACGTAGATAACCAACCCTAAAGACGAGGATAACCCGGGGAAACCTGGACTAATACTGGATAGGAGCTAATTTCACAAGGGATTAGTTTTAAAGGCGCATTAAAGCGCCGCTATAGGATGGGACTGCGTCGCATTAGCTAGTTGGTGGGGTAACGGCCTACCAAGGCAACGA
>F0OV55004JKLQS
AACCAACCCAAGAGTTTGATCCTGGCTCAGGACGAACGCTGGCGGCGTGCTTTATACATGCAAGTTGAACGAGAAAGCATTCTTCGGAGTGTGAGTAAAGTGGCGAACGGGTGAGTAACACGTGGGTAATCTGCCCACGGGCTGGGGATAACATGCCTAACGGCGTGCTAATACCGAATAATGCACTAAGATGTAGGTTTTAGTGTTAAAGGTGTCCTTCGGGACATTGCCTGTGGATGAGCCTGCGCTCCATTAGCTAGTTGG
>F0OV55004IWFNY
AACCAACCCAAGAGTTTGATCCTGGCTCAGAATGAACGCTGGCGGCGTGCTTAACACATGCAAGTTGTACGAGAAATCTTCTGTTTGCAGGAGAGAGTAAAGTGGCGCACGGGTGAGTAACGCGTGGGTAATCTACCTTCGAATCGGGGATAACTCGCCGAAAGGCGTGGTAATACCGGATGAAGTCTTTTTATTTGCGGATAAAGAGATGAAAGGTGGCCTCTACGAGTAAGCTACTGTTTGGAGATGAGCCTGCGTACCATTAG
>F0OV55004J028J
AACCAACCCAAGAGTTTGATCCTGGCTCAGGACGAACGCTGGCGGCGTGCTTAACACATGCAAGTCGAACGGTGATCTCGGTGCTTGCACCGGGTGATCAGTGGCGAACGGGTGAGTAACACGTGAGCAACCTACCCCTGACTCCGGGATAACCCCGAGAAATCGGAGCTAATACCGGATACGAGACGCACAGGCATCTGTAGTGTCTGGAAAGAATTTTGGTCAGGGATGGGCTCGCGGCCTATCAGCTTGTTGGTAAGGTAACGG
>F0OV55004IVMF3
AACCAACCCAAGAGTTTGATCCTGGCTCAGAGTGAACGCTGGCGGCGTGCTTAACACATGCAAGTCGAACGGTAACAGGAAGAGCTTGCTCTTTGCTGACGAGTGGCGCACGGGTGAGTAATATATAGTTAATGTACCTTCAAGACTGGGATAGCCACTGGAAACGGTGATTAATACTAGATACACCTTCATGTCATAAGGCATGAAGGGAAACGTTTTTTCGCTTGAAGATCAGACTATATCCTATCAGTTAG
>F0OV55004JVZ13
AACCAACCCAAGAGTTTGATCCTGGCTCAGGATGAACGCTAGCGGGAGGCTTAACACATGCAAGTCGAGGGGCATCACGGAGTAGCAATATTCTGGTGGCGACCGGCGCACGGGTGAGTAACACGTATGCAACCTGCCTCGTACAGGGGGATAACCCGGAGAAATTCGGACTAATATCCCATAATGATATTGAAAGGCATCTTTTAATATTTAAAGCTCAGGCGGTACGGGATGGGCATGCGGAACATTAGCTGGTTGGTAGGGTAACCGG
>F0OV55004ILUBJ
AACCAACCCAAGAGTTTGATCCTGGCTCAGGATGAACGCTGGCGGCGTGCCTAACACATGCAAGTCGAGCGGAGATATAGAGGAGTACTTGTACGAATCTTTATCTTAGCGGCGGACGGGTGAGTAACACGTGAGGAACCTGCCCTTAAGTGTGGAATAACACCGAGAAATCGGTGCTAATACCGCATAACGTCCTGGAAGCGCATGCTTTCGGGACCAAAGGATTTATTCGCTTAAGGATGGCCTCGCGGCCGATTAGGTAGTTGGTG
>F0OV55004IPCHU
AACCAACCCAAGAGTTTGATCCTGGCTCAGGACGAACGCTGGCGGCGTGCTTAACACATGCAAGTCGAGCGGAAAGGCCCTTCGGGGTACTCGAGCGGCGAACGGGTGAGTAACACGTGAGGAACCTGCCCCGGACTTTGGGATAACCCTCGGAAACGGGGGCTAATACCGAATATGACTGCTGATCGCATGGTTGGTGGTGGAAAGTTTTTCGGTCTGGGATGGTCTCGCGGCCTATCAGCTTGTTGGTGGGGTAATGGCCTACCAAGGCGACGACGGGTAGCCGG
>F0OV55004H9UZ2
AACCAACCCAAGAGTTTGATCCTGGCTCAGAACGAACGCTGGCGGCATGCTTAACACATGCAAGTCGAACGTGAAAGTGGACTTCGGTCCGCGAGTAAAGTGGCGCACGGGTGAGTAACACGTGGATAATCTACCCGATGATCTGGAATAACACTTCGAAAGGGGTGCTAATACCGGATAAGCTCACGACGTCTTCGGACGACGCGGGAAAAGGGGGCTTCGGCTCCTGTCATCGGATGAGTCCGCGGCCCATTAGCTAGTTGGTAGGGTAATGG
>F0OV55004IX3WZ
AACCAACCCAAGAGTTTGATCCTGGCTCAGAACGAACGCTGGCGGCATGCCTAACACATGCAAGTCGAACGAGATCTTTGGGTTCGCCTGGGGATTTAGTGGCGCACGGGTGAGTAGCGCGTGGGAACCTGCCCTGATGTGGGGGATAACCGAGGGAAACTTCGGCTAATACCGCATACGCCCGGGGGTAACTCCGGGGAAAGATTTATCGCTTCAGGAGGGGCCCGCGTCGGATTAGCTAGTTGGTGGGGTAACGGCCTACCAAGGCAGTGATCCGTAGCTGGT
>F0OV55004JZ61M
AACCAACCCAAGAGTTTGATCCTGGCTCAGGATGAACGCTGGCGGCGTGCTTAACACATGCAAGTCGAACGATTAAGACCCTCTTCGGAGGGTGTATAAAGTGGCGAACGGGTGAGTAACACGTGGGGAACCTGCCCCTCTCTCTGGGACAACTCCGGGAAACCGGAGCTAATACCGGATATTCCGATCGGATCGCATGGTCTGATCGGGAAAGCTCCGGCGGTGAGGGATGGCCCCGCGGCCCATTAGCTTGTTGGTGAGGTAACGGCTCACCAAGGCG
>F0OV55004JWNQ4
AACCAACCCAAGAGTTTGATCCTGGCTCAGGATGAACGCTGGCGGTGTGCCTAACACATGCAAGTCGAACGGGAACCTCTGGATTCGTCTGGAGGGGAGAGTGGCAAACGGGTGAGTAACATGTAGGTGACCTGCCCCGAAGACGGGGATAACTGTTGGAAACGGCAGCTAATACCCGATGAACTTGACGATTCGGTTCGTTGAGTAAAGGCTTTAGTGCTTCGGGAGGGGCCTGCGGCCCATCAGCTAGTTGGTAGGGTAATGGCCTACAGGCGAAG
>F0OV55004JGPOX
AACCAACCCAAGAGTTTGATCCTGGCTCAGGATGAACGCTAGCGGGAGGCCTAACACATGCAAGTCGAACGGGATTGAGAGCTTGCTCTCATGAGAGTGGCGCACGGGTGAGTAACGCGTATGCAACCTGCCCTTGACAGGGGGATAGCCCGGAGAAATCCGGATTAATACCCCATGGTATTTAAGTTCCGCATGGGATTTAAATTAAAGATTTATCGGTCAGGGATGGGCATGCGTGACATTAGCTAGTTGGCGGGGTAACGG
>F0OV55004IV5M2
AACCAACCCAAGAGTTTGATCCTGGCTCAGAACGAACGCTGGCGGCGTGCTTAACACATGCAAGTCGTACGAGAAAGTTTCCTTCGGGAGATGAGTAGAGTGGCGCACGGGTGAGTAACACGTGGATAATCTGCCCAATGGACCGGGATAACACTTCGAAAGGGGTGCTAATACCGGATAAGCCCACAGGCTCTTCGGAGCTTGCGGGAAAAGGTGGGGACCTTCGGGCCTGCCGTCATTGGATGAGTCCGCGGCCCATTAGCTAGTTGGTAGGGTAA
>F0OV55004JA4TO
AACCAACCCAAGAGTTTGATCCTGGCTCAGAATCAACGCTGGCGGCGTGCCTAACACATGCAAGTCGAACGCGAAAGGGGCTTCGGCCCTGAGTAGAATGGCGTCCGGGTGAGTAACGCGTGGGTAATCTACCTTCGGGTGGGGAATAACTCAGGGAAACTTGAGCTAATACCGCATAATGCAGCGGCTCGACATCGAGACAGTTGTTAAAGCTCCCCGCAAGGGGGGCGCCTGAAGAGGAGCCCGCGTCTGATTAGCTAGTTGGCGGGGTAACGG
>F0OV55004JXL3G
AACCAACCCAAGAGTTTGATCCTGGCTCAGAACAAACGCTAGCGGCGTGCCTAACACATGCAAGTCAGACGAGAAAGTTCGCTTCGGCGAATGAGTAGAGTGGCGCACGGGTGAGTAACGCGTGGACAATCTGCCCTAGAGTTAGGAATAACCCACCGAAAGGTGGGCTAATACCCAATAATGCTATACTTCTTCGGGAGTATAGCCAAAGATGGCCTCTGTTTACAAGCTATCGCTCAAGGATGAGTTCGCGTACCATTAG
>F0OV55004IEKTL
AACCAACCCAAGAGTTTGATCCTGGCTCAGAACGAACGCTGGCGGCGCGTCTTAAGCATGCAAGTCGAGCGGTAAGTCGGGTGCTTGCACCCGGCCTAGAGCGGCGGACTGGTGAGTAACACGTGGGTGATCTACCCGTAGGTTGGGGATAGCCATTAGAAATAGTGGGTAATACCGAATGAGGTTGGAGGATTATGATTCTCCAAAGAAAGGAGCTACGGCTCCGCCTGAGGATGAGCCCGCGTCCCATTAGCTAGTTGGCAGGGTAAA
>F0OV55004JAR3P
AACCAACCCAAGAGTTTGATCCTGGCTCAGGATGAACGCTGACAGAATGCTTAACACATGTAAGTCTACTTGAAGTAACTTCGGTTATGGATGGTGGCGGACGGGTGAGTAACGCGTAAAGAACTTGCCCTTTAGCCTGGGACAACTGTTGGAAACGACAGCTAATACCGGATATTATGAAACCAAGGCATCTTGGATTTATGAAAGCTATATGCGCTAGAGGAGAGCTTTGCGTCCTATTAGCTAGTTGGTGAGGTATGG
>F0OV55004ICG4M
AACCAACCCAAGAGTTTGATCCTGGCTCAGGATGAACGCTAGCGGTAGGCTTAACACATGCAAGTCGAGGGGTAATTCCGATTTATCGGGAACGACCGGCGCACGGGTGAGTAACGCGTATGCAACCTACCCATTGCAGGGGCATAGGCCGAAGAAATTCGGATTAATACCCCATAATATCATTAGATCACATGTTCTGATGATTAAAGTTCAGGCGGCAATGGATGGGCATGCGTGACATTAGTTAGTTGGTGAGGTAACGG
>F0OV55004H4P73
AACCAACCCAAGAGTTTGATCCTGGCTCAGAACGAACGCTGGCGGCGCGTTTTAAGCATGCAAGTCGAGCGGCAAGGGCCTTCGGGCCCCTAGAGCGGCGGACGGGTGAGTAACACGTGGACAATCTGCCCCCCGGCCGGGGATAGCCCAGGGAAACCTGGATTAATACCGGATGAGACGGGACCCGCGAAGGCGGGATCCGGGAAAGGCGCTACGGCGCCGCCGGGGGATGAGTCTGCGTCCCATTAGCTAGACGGCGGGGTAACGGCCCACCGTGGCGACGATGGGTAGCCGG
>F0OV55004H8WOQ
AACCAACCCAAGAGTTTGATCCTGGCTCAGAACTAACGCTGGCGGCGTGCCTAACACATGCAAGTCGTACGAGAAAGTTGGCTTCGGCCGATGAGTAAAGTGGCGCACGGGTGAGTAACGCGTGGATAATCTGCCTTTTAGTTGGGAATAACGTACCGAAAGGTGCGCTAATACCCGATAATACTGCATAACTACTGTTGTGTCGTCAAAGAAGGCCTCTGTTTACAAGCTTTTGCTGAAAGATGAGTCCGCGTACCATTAGCTGGTTGG
>F0OV55004I6N7H
AACCAACCCAAGAGTTTGATCCTGGCTCAGGATGAACGCTGGCGGCGTGGATAAGGCATGCAAGTCGAATGGGTTTAGGCCCATGGCAAACGGGTTAGTAACGCGTAGGAATTTTCCCCAAAGTCGTGAATAATCCGGAGAAATCCGGAATAATACACGATGTGCTCTACGGAGTAAAGATTTATCGCTTTGGGATAAGCCTGCGTCCTATCAGCTTGTTGGTGAGGTAATAGCTCACCAAGGCTATGACGGGTAGGGGGTGTGAGAGCA
>F0OV55004JVMA6
AACCAACCCAAGAGTTTGATCCTGGCTCAGAACGAACGCTGGCGGCGCGTTTTAAGCATGCAAGTCGAGGGAGAATCCGGTGCTTGCACTGGAGGGAACCGGCGAACGGGTGAGTAACACGTAGATAATCTGCCTTTAGGTTGGGGATAGCTCATGGAAACATGGGGTAATACCGAATGTGGTTCGATGTTCAAAAGGACATTGAAAGAAAGGAGCTTAGGCTTCGCCTGAAGATGAGTCTGCGTCTGATTAGGTAGTAGGTAGGGTAACGG
>F0OV55004H4A95
AACCAACCCAAGAGTTTGATCCTGGCTCAGATTGAACGCTGGCGGCATGCCTAACACATGCAAGTCGAACGATGAAGAAACAGCTTGCTGTTTCGGATTAGTGGCGGACGGGTGAGTAAAGTATAGGGATCTGCCTGACAGTGGGGGACAACAGCCGGAAACGGCTGCTAATACCGCATACGCTCTACGGAGGAAAGTGGGGGACCTTCGGGCCTCACGCTGACAGATGAACCTATATCAGATTAGCTAGATGGG
>F0OV55004I1SAL
AACCAACCCAAGAGTTTGATCCTGGCTCAGAATGAACGCTGGCGGCGTGCCTAACACATGCAAGTCGTACGAGAAAGGGGCTTCGGCCCTGAGTAGAGTGGCGCACGGGTGAGTAACGCGTGGGTAATCTACCCTTGGATTTGGAATAACTCCGCGAAAGTGGAGCTAATACCGGATAGTCTGGCTTTTAATAGAAGTCGGTAAAGGATGCCTCTGCATATGCATTCGTCCGAGGATGAGCCCGCGTCTCATTAGCTAGTTGG
>F0OV55004JS2W9
AACCAACCCAAGAGTTTGATCCTGGCTCAGAACGAACGCTGGCGGCGTGCCTAACACATGCAAGTCGAACGCGAAAGTTTTCTTCGGAAAGCGAGTAGAGTGGCGCACGGGTGAGTAACACGTGGATAACCTGCCCTAGAGTCTGGGATAACACTTCGAAAGGGGTGCTAATACCGGATAAGCCCACGCCTTCTTCGGAAGAAGTGGGAAAAGATTTATTGCTCTAGGATGGGTCCGCGGTCCATTAGCTAGTTGGTGGGGTAATGGCCTACCAAGG
>F0OV55004I0E92
AACCAACCCAAGAGTTTGATCCTGGCTCAGAACGAACGCTGGCGGCGTGCTTAACACATGCAAGTCGAACGCGAAAGGGACTTCGGTCCTGAGTAAAGTGGCGCACGGGTGAGTAACGCGTGGATAATCTACCCAATGATCCGGGATAACACTTCGAAAGGGGTGCTAATACCGGATAAGACCACGGGATCTACGGGTTCTGCGGTAAGAGGTGGGGACCTTCGGGCCTACCGTCATCGGATGAGTCCGCGTACCATTAGCTAGTTGGTGGGGTAATGGCCTACCAAGG
>F0OV55004IPSVM
AACCAACCCAAGAGTTTGATCCTGGCTCAGGACGAACGCTGGCGGCGTGCCTAACACATGCAAGTCAAGGAGAAAGACTGGTTTCGGCCGGTCAAGTAAACTGGCGGACGGGTGAGTAACGCGTAGGCGACCTGCCCTTGTGTTTGGAATAACCCCGAGAAATTGGGGCTAATACCGAATGACGCATTGAGTATGCATGTACTTGATGTTAAAGGTGCTGCAAGGTACCGCACAGGGATGGGCCTGCGTTCCATTAGTTAGATGGTAGGGTAACGG
>F0OV55004I6VC1
AACCAACCCAAGAGTTTGATCCTGGCTCAGGACGAACGCTGGCGGCGTGGATTAGGCATGCAAGTCGAACGGTAGTACCCCTTCGGGGGTATGAGAGTGGCGAACGGGTGAGTAACGCGTAGGTGATCTACCTTCAGATGGGGGGCAACCCAGGGAAACTTGGGCTAATACCGCATGTGGCTGTAAAGCTAAAGCCGGCCTCTATTTATAAGCTGGTGTCTGGAGATGAGCCTGCGTCTGATTAGCTAGTTGGTGGGGTAACGGCCTACCGAGGCG
>F0OV55004JBO73
AACCAACCCAAGAGTTTGATCCTGGCTCAGGATGAACGCTGGCGGCGTGCCTAACACATGCAAGTCGAGCGGGATCCCCTTCGGGGGTGAGAGCGGCGCACGGGTGCGTAACGCGTATGCAACCTGCCTTGTACAGGGGGATAGCCCATGGAAACGTGGATTAATACCCCATAGTATTGTTAGATCGCATGGTTTAACAATTAAAGTTTAGGTGGTACAAGATGGGCATGCGTAGGATTAGCTAGTAGGTGAGGTAACGGCTCACCTAGG
>F0OV55004IVGP1
AACCAACCCAAGAGTTTGATCCTGGCTCAGGACGAACGCTGGCGGCGTGCTTAACACATGCAAGTCAAGGAGAAAGTTTCTTTCGGGAGATAAGTAAACTGGCGCACGGGTGAGTAAAATGTAAGTAATCTACCCTTTGGATGGGAATAACTACTAGAAATGGTGGCTAATACCGAATAATGCAGCGGCACCGAGTGGTGATGTTGTTAAAGACCGAAAGGTTGCCAAGGGATGAGCTTGCATCTGATTAGCTAGTTGGCGGGGTAAAAGCCC
>F0OV55004H8JMV
AACCAACCCAAGAGTTTGATCCTGGCTCAGAACGAACGCTGGCGGCGTGCTTAACACATGCAAGTCGAACGTGAAAGGGACTTCGGTCCTGAGTAAAGTGGCGCACGGGTGAGTAACACGTGGATAATCTACCCGATGGACCGGGATAACACTTCGAAAGGGGTGCTAATACCGGATAAGCCCACAGGCTCTTTGGAGTTTGCGGGAAAAGGTGGGGACCTTCGGGCCTACTGTCATTGGATGAGTCCGCGGCCCATTAGCTAGTTGGTAGGGTAATGGCCTACCAAGG
>F0OV55004JBRHR
AACCAACCCAAGAGTTTGATCCTGGCTCAGGACGAACGCTGGCGGCGTGCTTAACACATGCAAGTCAAGGGGAACGGCTTCTTTCGGGGAGCTTAGTATACTGGCGAACGGGTGAGTAACGCGTAGGTGACCTGCCCTTAAGACTGGGATAACACTGCTAACGCGGTGCTAATACTGGATAAGGCAATAGGTGTAAGATTTATTGTTAAAGCGGGGATACTCGTACTTAAGGATGGACCTGCGTCCCATTAGTTAGTTGGTAGGGTAAGGGCCTACCAAGGCGACGA
>F0OV55004H8K62
AACCAACCCAAGAGTTTGATCCTGGCTCAGGATGAACGCTAGCGGGAGGCTTAACACATGCAAGTCGAGGGGCAGCATAAGGTAGCAATACTTTGATGGCGACCGGCGCACGGGTGAGTAACGCGTATGCAACCTGCCCTGTACTGGGGGATAACCCGGAGAAATTCGGACTAATACTCCATAATAATATTGAGAGGCATCTTTTAATATTTAAAGTTACGACGGTACAGGATGGGCATGCGTAACATTAGCTAGTTGGCAGGGTAACG
>F0OV55004IHIQW
AACCAACCCAAGAGTTTGATCCTGGCTCAGGATGAACGCTAGCGACAGGCCTAACACATGCAAGCCGAACGGGATTCACCTTCGGGTGATGAGAGTGGCGCACGGGTGAGTAACGCGTATGCAACCTACCTACAACAGGGGGATAGCTCCCGGAAACGGGGATTAATACCGCATAAGACTACGGTTTCACATGGGACAGTAGTAAAAATTCAGATGGTTGTAGATGGGCATGCGTGACATTAGGTAGTTGGTGAGGTAATGGCT
>F0OV55004JJ242
AACCAACCCAAGAGTTTGATCCTGGCTCAGGATGAACGCTAGCGGCAGGCCTAACACATGCAAGTCGCGGGGCAGCGCGGTGTAGCAATACACTGGCGGCGACCGGCGCACGGGTGCGTAACGCGTATGCAACCTGCCCATCCCCGGGGGATAGCCCGCCGAAAGGCGGATTAATACCCCATGGACCCTTAGCGCCGCATGGCGCGGAGGGTAAAGCTCCGGCGGGGATGGATGGGCATGCGTGCCATTAGCTTGTTGGTAAGG
>F0OV55004I7XCW
AACCAACCCAAGAGTTTGATCCTGGCTCAGAACTAACGCTGGCGGCGTGCCTAACACATGCAAGTCGTACGAGAAAGTTGGCTTCGGCCGATGAGTAAAGTGGCGCACGGGTGAGTAACGCGTGGATAATCTGCCTTTTAGTTGGGAATAACGTACCGAAAGGTGCGCTAATACCCGATAATACTGCATAACTACTGTTGTGTCGTCAAAGAAGGCCTCTGTTTACAAGCTTTTGCTGAAAGATGAGTCCGCGTACCATTAGCTGGTTGG
>F0OV55004JCMD6
AACCAACCCAAGAGTTTGATCCTGGCTCAGGATGAACGCTAGCGACAGGCCTAACACATGCAAGTCGAACGGGATTTATCCTTCGGGGTAATGAGAGTGGCGCACGGGTGAGTAACGCGTATGCAACCTACCTGTAACTGGGGAATAGCTCCCTGAAAGGGGAATTAACACCGCATAAGACCACACTTTCGCATGGAAGAGTGGTAAAATATTCATAGGTTACAGATGGGCATGCGTGACATTAGTTTGTTGGTGAGGTAACGGCT
>F0OV55004IYCYP
AACCAACCCAAGAGTTTGATCCTGGCTCAGAACGAACGCTGGCGGCGTGCTTAACACATGCAAGTCAAGGAGAAGGTTCCTTCGGGAATCATTAAACTGGCGCACGGGTGAGTAACGCGTGAGAAACCTGCCCTAGAGATTGGGACAACAACCCGAAAGGGTTGCTAATACTAAATAAGCCCACGATTCGCATGTTTTGTGGGAAAAGGCCGGGGTAACCTGGCGCTTTGGGATGGTCTCGCGTATCATTAGCTGGTTGGTGAGGTAACGGCTCACCAAGG
>F0OV55004INO42
AACCAACCCAAGAGTTTGATCCTGGCTCAGGGTGAACGCTGGCGGCGTGCTTGACACATGCAAGTCGAACGGTATGTGGCAACACATAGAGTGGCGAACGGGTGAGTAACACGTGGGAACGTACCTTCTGCAGGGGGATAACTGACCGAAAGGACAGCTAATACCGCATAAGACCGAGAGGAGAAAGGTGCAACAGCATCGGCAGAGGAGCGGCCCGCGGACCATCAGCTAGTTGGTGGGGTAAGAGCCTACCAAGGCAACG
>F0OV55004IIC02
AACCAACCCAAGAGTTTGATCCTGGCTCAGGATGAACGCTAGCGGCGCGCTTAATGCATGTAAGTCGAACGATGAACCAACGTGCTTGCACGAAGGAATCAGTGGCAGACGGGTGAGTAACACGTGGGTGACTTGCCCCTCAGACTGGGATAACGAGTGGAAACACTGGCTAATACCGGATGACCTTATGACGTCGGAGTGATAAGGAAAGGTTACGACCGCTGAGGGAGAGGCTCGCGGCCCATCAGCTAGTTGGCG
>F0OV55004IETUF
AACCAACCCAAGAGTTTGATCCTGGCTCAGGACGAACGCTGGCGGCGTGCCTAATACATGCAAGTCGAGCGGACCGAAGGGAGCTTGCTCCTTTAGGTTAGCGGCGGACGGGTGAGTAACACGTGGGCAACCTGCCCTGCAGACTGGGATAACTTCGGGAAACCGGAGCTAATACCGGATAACACCGAAAACCGCATGGTTTTCGGTTGAAAGGCGACTTTTAGCTGTCACTGCAGGATGGGCCCGCGGCGCATTAGCTAGTTGGTGAGGTAACGGCT
>F0OV55004JUIW2
AACCAACCCAAGAGTTTGATCCTGGCTCAGAATGAACGCTGGCGGCGTGCTTAACACATGCAAGTCGAACGAGAAAGAGACTGCTTGCAGTCTTGAGTAGAGTGGCGCACGGGTGAGTAACACGTAGATAATCTGCCTTCAAGCCTGGAATAACTATTCGAAAGGGTAGCTAATACCGGATAAAGTCGGTTTACACAAGTAGACTGATGAAAGATTGCCTCTTCTTGAAAGCAATTGTTTGGAGATGAGTTTGCG
>F0OV55004IA87L
AACCAACCCAAGAGTTTGATCCTGGCTCAGAGCGAACGCTGGCGGCAGGCTTAACACATGCAAGTCGAGCGCCCGTAGCAATACGGGAGCGGCAGACGGGTGAGTAACACGTGGGAACGTACCTTTTGGTTCGGAACAACTGAGGGAAACTTCAGCTAATACCGGATAAGCCCTTACGGGGAAAGATTTATCGCCAAAAGATCGGCCCGCGTCTGATTAGCTAGTTGGTGGGGTAATGGCCCACCAAGGCGACGATCAGTAGCTGGTCTGAGAGGA
>F0OV55004JXFBX
AACCAACCCAAGAGTTTGATCCTGGCTCAGAATCAACGCTGGCGGCGTGCCTAACACATGCAAGTCGAACGAGAAAGTGGGGCTTGCTCCACGAGTAAAGTGGCAAACGGGTGAGTAACACGTGAACAACCTACCCTCGAGTGGGGAATAACACCGCGAAAGCGGTGCTAATACCGCATAACATCCCGGGGTCGCATGGTCCTGGGATCAAAAGCGCAAGTTGCTTGAGGAGGGGTTCACGGCTGATTAGCTAGTTGGTGAGGTAACGGCCC
>F0OV55004IB4ND
AACCAACCCAAGAGTTTGATCCTGGCTCAGGACGAACGCTGGCGGCGTGCTTAACACATGCAAGTCAAGGAGAAAGCATTTTTCGGAATGCAAGTAAACTGGCGAACGGGTGAGTAACGCGTAGGTAACCTGCCTTTAAGATTGGGATAACACTGCTAACGCGGTGCTAATACCGGATGAAGCATAACGATCGCATGGTGGTTATGTTAAAGCGGGCTTCGGCTCGTGCTTAGAGATGGACCTGCGTCTCATTAGCTAGTTGGG
>F0OV55004IPGYN
AACCAACCCAAGAGTTTGATCCTGGCTCAGAACGAACGCTGGCGGCGTGCTTAACACATGCAAGTCGAACGTGAAAGGGACTTCGGTCCTGAGTAAAGTGGCGCACGGGTGAGTAACACGTGGATAATCTACCCGATGGACCGGGATAACACTTCGAAAGGGGTGCTAATACCGGATAAGCCCACAGGCTCTTTGGAGTTTGCGGGAAAAGGTGGGGACCTTCGGGCCTACTGTCATTGGATGAGTCCGCGGCCCATTAGCTAGTTGGTAGGGTAATGGCCTACCAAGG
>F0OV55004JK3GP
AACCAACCCAAGAGTTTGATCCTGGCTCAGATTGAACGCTGGCGGCATGCCTTACACATGCAAGTCGAACGGCAGCACGGGGGCAACCCTGGTGGCGAGTGGCGAACGGGTGAGTAATGCATCGGAACGTGCCCTGAAGTGGGGGATAACGTAGCGAAAGTTACGCTAATACCGCATATTCTGTGAGCAGGAAAGCAGGGGATCGCAAGACCTTGCGCTTTAGGAGCGGCCGATGTCGGATTAGCTAGTTGGGTAGGGGTAAAA
>F0OV55004IHUQG
AACCAACCCAAGAGTTTGATCCTGGCTCAGAACGAACGCTGGCGGCGTGCTTAACACATGCAAGTCGGATGCGAAAGGGGCTTTCGGGCGCTGAGTAGCATGGCAGACGGGTGAGGAGTGCGTATCTGACGGAACTCAGGCAGGGGGATAGTCCTCCGAAAGGGGTTGAATACCGCATGTGCTCAATCTTGTCATGGGATTGAGGAAAGGTGGCCTCTCCATGGAAGCTGCTGG
>F0OV55004I5YPW
AACCAACCCAAGAGTTTGATCCTGGCTCAGGATGAACGCTGGCGGCGTGCCTAACACATGCAAGTCGAGCGATAAACAGTGGATGGAATTCTTCGGAAGGAAAGAAACTGTTGAAAGCGGCGGACGGGTGAGTAACGCGTGGGCAACCTGCCCTATACAGGGGGATAGCCACTGGAAACGGTGATTAATACCCCATGACACCTTAACCTCGCATGAGGAGAGGGTCAAAGATTATATCGGTATAGGATGGGCCCGCGTCTGATTAG
>F0OV55004JIII7
AACCAACCCAAGAGTTTGATCCTGGCTCAGGATGAACGCTAGCGGCAGGCTTAACACATGCAAGTCGAGGGGTAACAGGGTGCTTGCACCGCTGACGACCGGCGCACGGGTGCGTAACGCGTATACAATCTACCTTTTACAGGGGCATAGCCCGGGGAAACCCGGATTAATATCCCATGGTATCAAGAAGTGGCATCGCTTTTTGATTAAAGTTTCGGCGGTAAAAGATGAGTATGCGTTCTATTAGCTAGATGGTAAGGTAACGGCTTACCATGG
>F0OV55004IZKV2
AACCAACCCAAGAGTTTGATCCTGGCTCAGGATAAACGCTGGCGGCGTGCCTTACGCATGCAAGTCGAACGATTCTGATTTATCAGTTTAGTGGCAAACGGGTGAGTAACACGTAAGTAACCTGCCCTTAAGCAGGGGATAATCCGCCGAAAGGTGGACTAATACCGTATGTGATAACAGAGGTAATGCTTTGTTATTAAAGCCTTCGGGCACTTAAGGAGGGGCTTGCGGCCGATTAGCTAGTTGGTGGGGTAACGGTTCACCAAGGCGATGATCGGTAG
>F0OV55004IFCTL
AACCAACCCAAGAGTTTGATCCTGGCTCAGGACGAACGCTGGCGGCGTGCTTAACACATGCAAGTCGAACGGTTTACCATTGAAAGCTTGCTGGATATGGTAGATAGTGGCGGACGGGTGAGTAACGCGTGAATACCTGTCCATCGGAGGGGGACAACGGCTGGAAACGGCCGCTAATACCGCGTAAGCCGAGAGGTGAAAGGTTCTCTTCGGGGAGCCGCCGATGGAGTGGTTCGCGTCCTATCAGCTAGTTGGTGGGGTAAGGGCCTACCAAGGCGAAGG
>F0OV55004IK4R2
AACCAACCCAAGAGTTTGATCCTGGCTCAGGATGAACGCTGGCGGCATGCCTAATACATGCAAGTCGAACGAACTAGTTTACTAGTTAGTGGCGAACGGGTGAGTAACACGTAGATAACCAACCCTTAAGACGAGGATAACCCGGGGAAACCTGGACTAATACTGGATAGGAGCTATTTTCAAAAGAGGATAGTTTTAAAGGTGCCCTAAAGCACCGCTAAAGGCTGGGACTGCGTCGCATTAGCTAGTTGGTGGGGTAACGGCCTACCAAGGCAACGATGCGTAG
>F0OV55004J0FPB
AACCAACCCAAGAGTTTGATCCTGGCTCAGGATGAACGCTGGCGGCGTGCCTAATACATGCAAGTCGAACGAAGATCTAGCTTGCTAGATCTTAGTGGCGAACGGGTGAGTAATACATAAATAATCTGCCCATTGGACTGGGATAACTATTGGAAACGATAGCTAATACCGGATAGGTGATTTGAAGGCATCTTCGAATCATTAAAGTAGGGTCACTACACCAATGGATGAGTTTATGGCGCATTAGTTAGTTGGG
>F0OV55004I14C0
AACCAACCCAAGAGTTTGATCCTGGCTCAGGACGAACGCTGGCGGCGTGCTTTATACATGCAAGTCGAACGAGAAGCTGACTTCGGTCAGTGGAAAGTGGCGGACGGGTGAGTAACGCGTGGGAACGTGCCCTTCACTGCGGAATAGCCACTGGAAACGGTGAGTAATACCGCATACGCCCTTTGGGGGAAAGATTTATCGGTGGAGGATCGGCCCGCGTCTGATTAGGTAGTTGGTGGGGTAATGGCCTACCAAGCCTACGATCAGTAGCTGGTTTG
>F0OV55004IXFND
AACCAACCCAAGAGTTTGATCCTGGCTCAGAACGAACGCTGGCGGCGCGTTTTAAGCATGCAAGTCGAGCGGCAAGGGCCTTCGGGCCCCTAGAGCGGCGGACGGGTGAGTAACACGTGGACAATCTGCCCCCCGGCCGGGGATAGCCCAGGGAAACCTGGATTAATACCGGATGAGACGGGACGCACACAGGTGCGATCCGGGAAAGGCGCTGCGGCGCCGCCGGGGGATGAGTCCGCGATCCATTAGCTAGACGGCGGGGTAAAGGCCCACCGTGGCGACGA
>F0OV55004IXQQT
AACCAACCCAAGAGTTTGATCCTGGCTCAGGACGAACGCTGGCGGCGTGGATTAGGCATGCAAGTCGAACGGTAGTACCCCTTCGGGGGTATGAGAGTGGCGAACGGGTGAGTAACGCGTAGGTGATCTACCTTCAGATGGGGGACAACCCAGGGAAACTTGGGCTAATACCGCATGTGGCTGTAAAGCTAAAGCCGGCCTCTATTTATAAGCTGGTGTCTGGAGATGAGCCTGCGTCTGATTAGCTAGTTGGTGGGGTAACGGCCTACCGAGGCG
>F0OV55004JJ5T6
AACCAACCCAAGAGTTTGATCCTGGCTCAGGATGAACGCTAGCGGTGCGCCTAACACATGCAAGTCGGGCGATATAGCGGCGAACGGGTGAGTAACACGTTGGAACCTGCCTCGAACTCAGGGATAGCCATCCGAAAGGATGATTAATACCGGATAGTCCCGAAAGGGTAAAGATTTTTCGGTTCGAGAGGGGCCTGCGGCCTATCAGCTAGTTGGTAAGGTAATGGCTTACCAAGGCTATGACGGGTAACTGGTGTGAGAGCATG
>F0OV55004I8FAZ
AACCAACCCAAGAGTTTGATCCTGGCTCAGGACGAACGCTGGCGGCGTGCTTAACACATGCAAGTGGAGCGACGAACCAGGGCTTGCCCTGGGGCAAAGCCGCGAACGGGTGAGTAACACGTGGGTAACCTGCCCCGATGACCGGGACAACCCGAGGAAACTCGGGCTAATACCGGATGACTCCTTCGAGCTCAAGCTCAAAGGGAAAAGGAAGCTTCGGCCTCCGCATTGGGAGGGGCCCGTGGCCCATTAGCTTGTTGGTGAGGTAACGGCTCACCAAGG
>F0OV55004I6Z3N
AACCAACCCAAGAGTTTGATCCTGGCTCAGAACGAACGCTGGCGGCGTGCTTAACACATGCAAGTCGTACGAGAAAGTTTCCTTCGGGAGATGAGTAGAGTGGCGCACGGGTGAGTAACACGTGGATAATCTGCCCAATGGACCGGGATAACACTTCGAAAGGGGTGCTAATACCGGATAAGCCCACAGGCTCTTCGGAGCTTGCGGGAAAAGGTGGGGACCTTCGGGCCTGCCGTCATTGGATGAGTCCGCGGCCCATTAGCTAGTTGGTAGGGTAA
>F0OV55004I8QBC
AACCAACCCAAGAGTTTGATCCTGGCTCAGGACGAACGCTGGCGGCGTGCTTAACACATGCAAGTCAAGGGGAAAGTTTTCTTCGGAGAGCGAGTATACTGGCGGACGGGTGAGTAATATATAAGTAATCTACCCATGGGTTGGGGATAACCTCGAGAAATCGGGGCTAATACCGAATAATGCAGCGGCACCGCATGGTGATGTTGTTAAAGCCTTCGGGCGCCTTTGGATGGGCTTGTATCTGATTAGCTAGTTGGTAGGGTAATAGCCT
>F0OV55004I3XG4
AACCAACCCAAGAGTTTGATCCTGGCTCAGAACGAACGCTGGCGGCATGCCTAACACATGCAAGTCGAACGAGACCTTCGGGTCTAGTGGCGCACGGGTGCGTAACGCGTGGGAATCTGCCCTCTGGTACGGAATAACTCAGGGAAACTTGAGCTAATACCGTATAATGACTTCGGTCCAAAGATTTATCGCCTGAGGATGAGCCCGCGTCGGATTAGCTAGTTGGTGAGGTAAAAGCTCACCAAGGCGACGATCCGTAGCTGGT
>F0OV55004IR822
AACCAACCCAAGAGTTTGATCCTGGCTCAGAACGAACGCTGGCGGCGCGTTTTAAGCATGCAAGTCGAGCGGCAAGGGCCTTCGGGCCCCTAGAGCGGCGGACGGGTGAGTAACACGTGGACAATCTGCCCCCCGGCCGGGGATAGCCCAGGGAAACCTGGATTAATACCGGATGAGACGGGACGCACGAGGGTGCGATCCGGGAAAGGCGCTGCGGCGCCGCCGGGGGATGAGTCCGCGACCCATTAGCTAGACGGCGGGGTAAAGGCCCACCGTGGCGACGATGGGTAG
>F0OV55004H4WV4
AACCAACCCAAGAGTTTGATCCTGGCTCAGGATGAACGCTAGCGGGAGGCTTAACACATGCAAGTCGAGGGGCAGCACGGACTTCGGTCTGGTGGCGACCGGCGCACGGGTGCGTAACGCGTATGCAACCTGCCTTATACAGGAGGATAGCCCATGGAAACGTGGATTAATACTCCATAGTATCAATGAATCGCATGGTTTATTGATTAAAACTTTGGTGGTATAAGATGGGCATGCGTAAGATTAGCTAGTTGGTG
>F0OV55004JPLZD
AACCAACCCAAGAGTTTGATCCTGGCTCAGAACGAACGCTGGCGGCGTGCTTAACACATGCAAGTCGTACGAGAAAGTTTCCTTCGGGAGATGAGTAGAGTGGCGCACGGGTGAGTAACACGTGGATAATCTGCCCAATGGACCGGGATAACACTTCGAAAGGGGTGCTAATACCGGATAAGCCCACAGGCTCTTCGGAGCTTGCGGGAAAAGGTGGGGACCTTCGGGCCTGCCGTCATTGGATGAGTCCGCGGCCCATTAGCTAGTTGGTAGGGTAA
>F0OV55004IZ4AB
AACCAACCCAAGAGTTTGATCCTGGCTCAGAACGAACGCTGGCGGCGTGCTTAACACATGCAAGTCGAACGTGAAAGGGACTTCGGTCCTGAGTAAAGTGGCGCACGGGTGAGTAACACGTGGATAATCTACCCGATGGACCGGGATAACACTTCGAAAGGGGTGCTAATACCGGATAAGCCCACAGGCTCTTTGGAGTTTGCGGGAAAAGGTGGGGACCTTCGGGCCTACTGTCATTGGATGAGTCCGCGGCCCATTAGCTAGTTGGTAGGGTAATGGCCTACCAAGG
>F0OV55004JDTR6
AACCAACCCAAGAGTTTGATCCTGGCTCAGGATGAACGCTAGCGGGAGGCCTAACACATGCAAGTCGAACGGGATTGAGAGCTTGCTCTCATGAGAGTGGCGCACGGGTGAGTAACGCGTATGCAACCTGCCCTTGACAGGGGGGATAGCCCGGAGAAATCCGGATTAATACCCCATGGTATTTAAGTTCCGCATGAGATTTAAATTAAAGATTTATCGGTCAGGGATGGGCATGCGTGACATTAGCTAGTTGGCGGGGTAACCGG
>F0OV55004I9J8G
AACCAACCCAAGAGTTTGATCCTGGCTCAGGATGAACGCTGGCGGCGTGCCTAATACATGCAAGTCGAACGCACTAGTTTACTAGTGAGTGGCGAACGGGTGAGTAACACGTAGGTAACCTGCCCTTAAGACGAGGATAACCATTGGAAACGATGGCTAAGACTGGATAGGAATATTTGAGGCATCTTAAATATTTTAAAAGACCTAGCAATAGGTATGCTTAAGGAGGGGCCTGCGGCGCATTAGTTAGTTGGTGGGGTAGAAGCCTACCAAG
>F0OV55004I21RQ
AACCAACCCAAGAGTTTGATCCTGGCTCAGAGCGGACGTTGGCGGCGTGCCTAACACATGCAAGTCGAACGGGTTCGGGGGGCAACTCCCGGGCTAGTGGCGAACGGGTGAGTAACACGTGGGTCATCTCCCCTCGAGTGAGGAATAAGCTTGCGAAAGCGGGTCTAATACCGCATGAAGCCACGGGACATATGTCTTCGCGGCCAAAGCCGTAAGGCGCTTGAGGATGAGCCTGCGTCCTATTAGCTAGTTGGTAGGGTAATGGCCTACCAAGG
>F0OV55004IYHJ7
AACCAACCCAAGAGTTTGATCCTGGCTCAGAGCGAACGCTGGCGGCAGGCTTAACACATGCAAGTCGAACGGATCCTTCGGGATTAGTGGCGGACGGGTGAGTAACACGTGGGAACGTGCCTTTAGGTTCGGAACAACACAGGGAAACTTGTGCTAATACCGGATGTGCCCTTCGGGGGAAAGATTTATCGCCTTTAGAGCGGCCCGCGTCTGATTAGCTTGTTGGTGAGGTAAAGGCTCACCAAGGCTACGATCAGTAGCTGGTCTGAGAGGA
>F0OV55004IIC0L
AACCAACCCAAGAGTTTGATCCTGGCTCAGAACGAACGCTGGCGGCGTGCTTAACACATGCAAGTCGAACGTGAAGGGGGCTTCGGTCCCTGGAAAGTGGCGCACGGGTGAGTAACACGTGGATAATCTACCCGATGATCCGGGATAACCTTTCGAAAGGGGGGCTAATACCGGGTAAGCTCACGAACTCCTCGGAGTTTGCGGGAAAAGGTGGGGACCTTCGGGCCTACCGTCATCGGATGAGTCCGCGGCCCATTAGCTAGTTGGTGGGGTAATGGCCTACCAAGGCAACGATGGG
>F0OV55004JTOTN
AACCAACCCAAGAGTTTGATCCTGGCTCAGGATGAACGCTGGCGGCGTGCCTAACACATGCAAGTCGAGCGCGATTAGTTGGAAGCGGAGACTTCGGTTGAAGAGAAGACTATGAAAGCGGCGGACGGGTGAGTAACGCGTGAGCAACCTGCCCTGTACAGGGGGATAGCCACTGGAAACGGTGATTAATACCCCATAACCCCAATAGGTCACATGGCCTGATGGGCAAAGCCTTGGCGGTACAGGATGGG
>F0OV55004IDRVJ
AACCAACCCAAGAGTTTGATCCTGGCTCAGAACGAACGCTGGCGGCGCGTTTTAAGCATGCAAGTCGAGGGAGAATCCGGTGCTTGCACTGGAGGGAACCGGCGAACGGGTGAGTAACACGTAGATAATCTGCCTTTAGGTTGGGGATAGCTCATGGAAACATGGGGTAATACCGAATGTGGTTCGATGTTCAAAAGGACATTGAAAGAAAGGAGCTTAGGCTTCGCCTGAAGATGAGTCTGCGTCTGATTAGGTAGTAGGTAGGGTAACGG
>F0OV55004JIPDX
AACCAACCCAAGAGTTTGATCCTGGCTCAGGATGAACGTTGGCGGCGTGCCTAACACATGCAAGTCGAACGCGAAAGGGTTCTTCGGAACCCGAGTAGAGTGGCGAACGGGTGAGTAACGCGTAGGAAACTTGCCTCGCAGCGGGGGATAACTGCCGGAAACGGCAGCTAATACCGCATACGATCGGAGGGTCGCATGACCCACCGAGGAAAGATGGCCTCTTCTTGAAAGCTGTCACTGCGAGAGAGTCCTGCGTTGTATCAG
>F0OV55004I8RCG
AACCAACCCAAGAGTTTGATCCTGGCTCAGAACGAACGCTGGCGGCGTGTCTTAAGCATGCAAGTCGAGCGGCAAGGAAGTGCTTGCACTTCCCTAGAGCGGCGGACTGGTGAGTAACGCGTGGATGATCTGCCCTGAGGTTGGGGATAGCCATTAGAAATAGTGGGTAATACCGAATACGACCGTCAGGCTACGGCCTGACGATGAAAGGCGCTACGGCGCCGCCTTGGGATGAGTCCGCGTCCCATTAGCTAGTTGG
>F0OV55004JYPXQ
AACCAACCCAAGAGTTTGATCCTGGCTCAGAACTAACGCTAGCGGCGTGCCTAACACATGCAAGTCATACGAGAAAGTTCGCTTCGGTGAATGAGTACAGTGGCGCACGGGTGAGTAACGCGTGGATAATCTGCCCTTAAGTTGGGAATAACCCGCCGAAAGGCGGGCTAATACCGAATAATGCTGTTTGACCCAGGTCTTATAGCCAAAGATGGCCTCTGTTTACAAGCTATCGCTTAAGGATGAGTTCGCGTACCATTAGCTTGG
>F0OV55004JEUR8
AACCAACCCAAGAGTTTGATCCTGGCTCAGATTGAACGCTGGCGGCAGGCTTAACACATGCAAGTCGAGCGGTAACAGATCTAGCTTGCTAGATGCTGACGAGCGGCGGACGGGTGAGTAATGCATAGGAAACTGCCCAGTAGTGGGGGATAGCCCGGGGAAACCCGGATTAATACCGCGTACGCCCTTCGGGGGAAAGCAGGGGATCTTCGGACCTTGCGCTATTGGATGTGCCTATGTCGGATTAGCTAGTTGGTGGGGTAAAGG
>F0OV55004I70TR
AACCAACCCAAGAGTTTGATCCTGGCTCAGAACGAACGCTGGCGGCGTGCTTAACACATGCAAGTCGAACGCGAAAGGGACTTCGGTCCTGAGTAAAGTGGCGCACGGGTGAGTAACACGTGGATAATCTGCCTGATGATCTGGGATAACATTTCGAAAGGAGTGCTAATACCGGATAAGCCCACAGCATCTTCGGATGCAGCGGGAAAAGGGGGCCTCTTCACGAAAGCTTCTGTCATTAGATGAGTCCGCGGTCCA
>F0OV55004IM9VG
AACCAACCCAAGAGTTTGATCCTGGCTCAGGACGAACGCTGGCGGCGTGCCTAACACATGCAAGTCGAACGGACATAATCCGGTAGCAATACGGGAGTATGTTAGTGGCGCACGGGTGAGTAACACGTGGGTAATCTGCCCTTTGGAGGGGGACAACATCTGGAAACGGATGCTAATACCGCATAAGTCGTCTTCGGACGGGAAAGGTGGCTTCGGCTACCGCCAGAGGATGAGCCCGCGGCCCATCAGCTAGTTGGCAGGGTAATGG
>F0OV55004JSCNY
AACCAACCCAAGAGTTTGATCCTGGCTCAGGACGAACGCTGGCGGCGTGCTTAACACATGCAAGTCGAACGATAAATCAAGAACCGAGTTTTTCGGAATGAGGGGAAGGATGGAAAGTGGCGAACGGGTGAGTAACGCGTGGGGAACCAACCTTGAACTGGGGGACAACACCGGGAAACCGGTGCTAATACCGCATATATCCGGACATGGCATCATGACCGGAGGAAAGGCTTCGGCCGGTTCGAGACGGACCCGCGTCCAATTAGCTAGTTGGTAGGGTAATGGCCTACCAAGG
>F0OV55004JWCKB
AACCAACCCAAGAGTTTGATCCTGGCTCAGAACGAACGCTGGCGGCGTGCTTAACACATGCAAGTCGAACGCGAAAGGGACTTCGGTCCTGAGTAAAGTGGCGCACGGGTGAGTAACACGTGGATAATCTACCCGATGGACCGGGATAACACTTCGAAAGGGGTGCTAATACCGGATAAGCCCACAGGCTCCCTGGAGCTTGCGGGAAAAGGTGGGGACCTTCGGGCCTGCCGTCATCGGATGAGTCCGCGGCCCATTAGCTAGTTGGTGGGGTAACAGCCC
>F0OV55004JDYJN
AACCAACCCAAGAGTTTGATCCTGGCTCAGGACGAACGCTGGCGGCGTGCTTAACACATGCAAGTCGCGGGGGGTGAGCAATCACTCACCGGCGAACGGGTGCGTAACACGTGAGCGACCTGCCCACTTGTGGGGTATAGCCGGCCCAACGGCCGGGTAATCCCGCATACGCTTCTCTGGCTGCATGGCCGGGGGAGGAAAGCCGTAAGGCGCAAGTGGAGGGGCTCGCGGCCTATCAGCTAGTTGGCGGGGTAACGGCCCACCAAGGCG
>F0OV55004IE11L
AACCAACCCAAGAGTTTGATCCTGGCTCAGAACGAACGCTGGCGGCGTGCTTAACACATGCAAGTCGTACGAGAAAGTTTCCTTCGGGAGATGAGTAGAGTGGCGCACGGGTGAGTAACACGTGGATAATCTGCCCAATGGACCGGGATAACACTTCGAAAGGGGTGCTAATACCGGATAAGCCCACAGGCTCTTCGGAGCTTGCGGGAAAAGGTGGGGACCTTCGGGCCTGCCGTCATTGGATGAGTCCGCGGCCCATTAGCTAGTTGGTAGGGTAA
>F0OV55004JP7FP
AACCAACCCAAGAGTTTGATCCTGGCTCAGGATGAACGCTGGCGGCATGCCTAATACATGCAAGTCGAACGAACTAGTTTACTAGTTAGTGGCGAACGGGTGAGTAACACGTAGATAACCAACCCTTAAGACGAGGATAACCCGGGGAAACCTGGACTAATACTGGATAGGAGCTATTTTCAAAAGAGGATAGTTTTAAAGGTGCCCTAAAGCACCGCTAAAGGCTGGGACTGCGTCGCATTAGCTAGTTGGTGGGGTAACGGCCTACCAAGGCAACGATGCGTAG
>F0OV55004JHAHO
AACCAACCCAAGAGTTTGATCCTGGCTCAGGACGAACGCTGGCGGCGTGGATTAGGCATGCAAGTCGAACGGTAGTACCCCTTCGGGGGTATGAGAGTGGCGAACGGGTGAGTAACGCGTAGGTGATCTACCTTCAGATGGGGGACAACCCAGGGAAACTTGGGCTAATACCGCATGTGGCTGTAAAGCTAAAGCCGGCCTCTATTTATAAGCTGGTGTCTGGAGATGAGCCTGCGTCTGATTAGCTAGTTGGTGGGGTAACAGCCTACCGAGG
>F0OV55004JE60M
AACCAACCCAAGAGTTTGATCCTGGCTCAGAACGAACGCTGGCGGCGTGCTTAACACATGCAAGTCGAACGTGAAAGGGACTTCGGTCCTGAGTAAAGTGGCGCACGGGTGAGTAACACGTGGATAATCTACCCGATGGGCCGGGATAACACTTCGAAAGGGGTGCTAATACCGGATAAGCCCACAGGCTCTTTGGAGTTTGCGGGAAAAGGTGGGGACCTTCGGGCCTACTGTCATTGGATGAGTCCGCGGCCCATTAGCTAGTCGGTAGGGTAATGGCCTACCAAGG
>F0OV55004IR24Q
AACCAACCCAAGAGTTTGATCCTGGCTCAGGATGAACGGCTAGCGACAGGCCTAACACATGCAAGTCGAACGGGATTTATCCTTCGGGGTAATGAGAGTGGCGCACGGGTGAGTAACGCGTATGCAACCTACCTGTAACTGGGGAATAGCTCCCTGAAAGGGGAATTAACACCGCATAAGACCACACTTTCGCATGGAAGAGTGGTAAAATATTTATAGGTTACAGATGGGCATGCGTGACATTAGTTTGTTGGTGAGGTAACGGCTC
>F0OV55004I9JSF
AACCAACCCAAGAGTTTGATCCTGGCTCAGAACGAACGCTGGCGGCAGGCTTAACACATGCAAGTCGAACGCCCCGCAAGGGGAGTGGCAGACGGGTGAGTAACGCGTGGGAATCTACCTAGTTCTACGGAACAACAGAGGGGAACTTCTGCTAATACCGTATACGCCCTAAGGGGGAAAGATTTATCGGAATTAGATGAGCCCGCGTAAGATTAGCTAGTTGGTGGGGTAATGGCCTACCAAGGCGACGATCTTTAGCTGGTCTGAGAGG
>F0OV55004IUHP0
AACCAACCCAAGAGTTTGATCCTGGCTCAGAGTGAACGCTGGCGGCGTGCTTAACACATGCAAGTCGAACGAGAACGGGACATAGCTTGCTATGTTTGTCAGCTAAGTGGCGGACGGGTGAGTAATGTATAGCTAATGTACCCCTTGGAGGGGGATAACAGTTGGAAACGGCTGCTAATACCCCATACTCCTTCTATCTTAATGGTAGTTGGGAAATGTTTTTTCGCCAAGGGATCGGGCTATATGGTATCAGTTAGTTGGTGAGGTAATGG
>F0OV55004JYL67
AACCAACCCAAGAGTTTGATCCTGGCTCAGGATGAACGCTAGCGGTGCGCCTAACACATGCAAGTCGAGCGATATAGCGGCGAACGGGTGAGTAACACGTTGGAACCTGCCTCGAACTCAGGGATAGCCATCCGAAAGGATGATTAATACCGGATAGTCCCGAAAGGGTAAAGATTTTTCGGTTCGAGAGGGGCCTGCGGCCTATCAGCTAGTTGGTAAGGTAATGGCTTACCAAGGCTATGACGGGTAACTGGTGTGAGAGCATG
>F0OV55004ID1C5
AACCAACCCAAGAGTTTGATCCTGGCTCAGGACGAACGCTGGCGGCGTGCTTAACACATGCAAGTCAAGGAGAAAGCATTTTTCGGAATGCAAGTAAACTGGCGAACGGGTGAGTAACGCGTAGGTAACCTGCCTTTAAGATTGGGATAACACTGCTAACGCGGTGCTAATACCGGATGAAGCATAACGATCGCATGGTGGTTATGTTAAAGCGGGCTTCGGCTCGTGCTTAGAGATGGACCTGCGTCTCATTAGCTAGTTGGG
>F0OV55004I3EYS
AACCAACCCAAGAGTTTGATCCTGGCTCAGAGCGAACGCTGGCGGCGCGCTTAATACATGCAAGTCGAGCGTTAGTCATTTTGGGTAACTAAGATGGCAAAAGCGGCGGACGGGTGAGTAACACGTAGATAACCTGCCCTTAAATCGAGGATAACATCGGGAAACTGGTGCTAATACTCGATGTGCCCATAAACTTACGAGGAGTTTTTGGGTAAAGGTGGCCTATGCTTGCAAGCTAATGTTTAAGGAAGGGTCTGCGTCCTATCAGGTTGTTGG
>F0OV55004IZNUI
AACCAACCCAAGAGTTTGATCCTGGCTCAGAACGAACGCTGGCGGCGTGCTTAACACATGCAAGTCGGATGCGAAAGGGGCTTTCGGGCGCTGAGTAGCATGGCAGACGGGTGAGGAGTGCGTATCTGACGAAACTCAGGCTGGGGGATAGTCCCTCGAAAGGGGTTGAATACCGCATGTGCTCGGCACTGTCATGGTGTCGAGGAAAGGTGGCCTCTGCATGCACGCTATTGGCCTGAGATCGGG
>F0OV55004J0HRY
AACCAACCCAAGAGTTTGATCCTGGCTCAGGATTAACGCTGGCGGCGTGCTTAACACATGCAAGTCGAACGAGAAGCTTTCACATGATTTCTTCGGATTGATTATGGGAGCGGAAAGTGGCGAACGGGTGAGTAACGCGTGGGTAACCAACCTTAGACTGGGGGACAACACAGGGAAACTTGTGCTAATACCGCATATATGCAGACATGGCATCATGATTGCAGGAAAGGCTTCGGCCGGTTTAAGACGGACCCGCGTCCGATTAG
>F0OV55004JK8WH
AACCAACCCAAGAGTTTGATCCTGGCTCAGGACGAACGCTGGCGGCGTGCTTAACACATGCAAGTCAAGGAGAGGATTCCTTTCGGGGAATTAGTAAACTGGCGCACGGGTGAGTAACATGTAAGTAACCTACCCTTAGGATTGGGATAACCTTGAGAAATTAGGGATAATACCAAATGATACAATGAACTCGCATGGGTTTATTGTTAAAGTTGCTTTTGTAACACTTAAGGATGGGCTTGCACCCAATTAGTTTGTTGGCGGAGTAAAAGCCCACCAAGACTACGA
>F0OV55004I30DS
AACCAACCCAAGAGTTTGATCCTGGCTCAGGATGAACGCTGGCGGCATGCCTAATACATGCAAGTCGAACGCACTAGTTTACTAGTGAGTGGCGAACGGGTGAGTAACACGTAGATAACCAACCCTAAAGACGAGGATAACCCGGGGAAACCTGGACTAATACTGGATAGGAGCTAATTTCACAAGGGATTAGTTTTAAAGGCGCATTAAAGCGCCGCTATAGGATGGGACTGCGTCGCATTAGCTAGTTGGTGGGGTAACGGCCTACCAAGGCAACGA
>F0OV55004IOW2K
AACCAACCCAAGAGTTTGATCCTGGCTCAGATTGAACGCTGGCGGCGTGCCTAACACATGCAAGTCGCGCGAGAAAGTCCGCTTCGGTGGATGAGTAGAGCGGCGCACGGGTGAGTAACGCGTGGGTAATCTACCCGGAAGACTGGGATAACAGTGGGAAACCGCTGCTAATACCGGATACGCTTCATGCATTATCGTATGAGGGAAAGGTGGCCTCTGCTTGCAAGCTACCACTTCTGGATGAGCCCGCGT
>F0OV55004IS72I
AACCAACCCAAGAGTTTGATCCTGGCTCAGAATGAACGCTGGCGGCGTGCTTAACACATGCAAGTCGTGCGCGAAGGTGGCTTCGGCCACCGGAGAGCGGCGAACGGGTGAGTAACACGTGGGTGATCTGCCTGGAAGCGGGGGATAACCTGGGGAAACTCGGGCTAATACCGCATACGTTGTCATGGGTAGACTGTGACAAGAAAACCGGCCTCTGCTTGCAAGCTGGTGTTTCCAGAGGAGCCCGCGTCTGATTAG
>F0OV55004I0RXP
AACCAACCCAAGAGTTTGATCCTGGCTCAGGATGAACGCTAGCGGCAGGCCTAACACATGCAAGTCGAGGGGTAACAGGAGTAGCAATACTTGCTGACGACCGGCGCACGGGTGAGTAACGCGTATGCAACCTACCCTTAACTGGGGAATAGCCCGAAGAAATTCGGATTAATGCCCCATAATACTGTATTGAAGCATTTCAGTGCATTTAAAACTCCGGTGGTTAAGGATGGGCATGCGTGACATTAGCTAGTTGGTGAGGTAACGG
>F0OV55004I6E76
AACCAACCCAAGAGTTTGATCCTGGCTCAGGACGAACGCTGGCGGCGTGCCTAACACATGCAAGTCGAGCGGTAACAGGCGTAGCAATACGTGCTGACGAGCGGCGAACGGGTGAGCAATGCTTCGGAATCTGCCCAATGATGGGGAATAACCAGTCGAAAGATTGGCTAATACCGCATAAGCCCTTCGGGGGAAAGCGGGGGTCGCAAGACCTCGCGTCGATGGATGAGCCGAAGTCGGATTAGCTAGTTGGTAGGGTAACGG
>F0OV55004H8WFQ
AACCAACCCAAGAGTTTGATCCTGGCTCAGGATGAACGCTGGCGGCGTGCCTAACACATGCAAGTCGAACGAGAAGTTAACCGCTGATTCCTTCGGGATGAGGAGGTTAGCAGAAAGTGGCGAACGGGTGAGTAACGCGTGGGTAATCTACCCTGTAAGTGGGGGATAACCCTCCGAAAGGAGGGCTAATACCGCATAATATCTTCACTTCTAAAAGAAGAGAAGATTAAAGATGGCCTCTGTCTTAAGCTATCACTTCAGG
>F0OV55004H3FZJ
AACCAACCCAAGAGTTTGATCCTGGCTCAGGATGAACGTTGGCGGCGTGCCTAATACATGCAAGTCGAACGCGAAGCTTGTTTTCGGACGAGCGGAGAGTGGCGCACGGGTGAGTAACACATGGCTGACCTGCCCCCCAGAGGGGGACAACCACTGGAAACGGTGGCTAATACCCCATACGCTCATCGTGATTAGCAGGCGGTGAGGAAAGGTTGCGGCGCTGGGGGAGGGGGCTGTGGCCCATCAGCTAGTTGGTGTGGTAACGGCG
>F0OV55004H82M9
AACCAACCCAAGAGTTTGATCCTGGCTCAGGACGAACGCTGGCGGCGTGCTTAACACATGCAAGTCGAACGATGAACCCGCTTCGGTGGGGGATTAGTGGCGAACGGGTGAGTAACACGTGGGCAATCTGCCCTGCACTCTGGGACAAGCCCTGGAAACGGGGTCTAATACCGGATACGACCACTTGAGGCATCTCATGGTGGTGGAAAGCTCCGGCGGTGCAGGATGAGCCCGCGGCCTATCAGCTTGTTGGTGGGGTGAT
>F0OV55004I22RB
AACCAACCCAAGAGTTTGATCCTGGCTCAGGGTGAACGCTGGCGGCGTGCTTGACACATGCAAGTCGAACGGTATGTGGCAACACATAGAGTGGCGAACGGGTGAGTAACACGTGGGAACGTACCTTCTGCAGGGGGATAACTGACCGAAAGGACAGCTAATACCGCATAAGACCGAGAGGAGAAAGGTGCAACAGCATCGGCAGAGGAGCGGCCCGCGGACCATCAGCTAGTTGGTGGGGTAAGAGCCTACCAAGGCAAACGG
>F0OV55004ITF74
AACCAACCCAAGAGTTTGATCCTGGCTCAGAACGAACGCTGGCGGCGTGGATTAGGCATGCAAGTCGAGCGAGAAAGTCCGCTTCGGTGGATGAGTACAGCGGCGAACTGGTGAGTAACAGGTGGGTAACGTGCCCGAATGTGGGGGATAGCTCAGGGAAACCTGAATTAATACCGCATATTCACTATTGGAATAATTTAATAGTGGAAAGATGCGCTTCGCGCGTGTCGCATTCGGATCGGCCCGTCTCCGATTAGCTTG
>F0OV55004JMDFI
AACCAACCCAAGAGTTTGATCCTGGCTCAGAACGAACGCTGGCGGCGTGCTTAACACATGCAAGTCGAACGCGAAAGGGACTTCGGTCCTGAGTAAAGTGGCGCACGGGTGAGTAACACGTGGATAATCTACCCGATGGACCGGGATAACACTTCGAAAGGGGTGCTAATACCGGATAAGCCCACAGGCTCCCTGGAGCTTGCGGGAAAAGGTGGGGACCTTCGGGCCTGCCGTCATTGGATGAGTCCGCGGCCCATTAGCTAGTTGGTAGGGTAATGGCCT
>F0OV55004I28FV
AACCAACCCAAGAGTTTGATCCTGGCTCAGAACGAACGCTGGCGGCGTGCCTAACACATGCAAGTCGAACGCGAAAGTTTTCTTCGGAAAGCGAGTAGAGTGGCGCACGGGTGAGTAACACGTGGATAACCTGCCCTAGAGTCTGGGATAACACTTCGAAAGGGGTGCTAATACCGGATAAGCCCACGCCTTCTTCGGAAGAAGTGGGAAAAGATTTATTGCTCTAGGATGGGTCCGCGGTCCATTAGCTAGTTGGTGGGGTAATGGCCTACCAAGG
>F0OV55004IQX5W
AACCAACCCAAGAGTTTGATCCTGGCTCAGGATGAACGCTAGCGGGAGGCCTAACACATGCAAGTCGAACGGGATTGAGAGCTTGCTCTCATGAGAGTGGCGCACGGGTGAGTAACGCGTATGCAACCTGCCCTTGACAGGGGGATAGCCCGGAGAAATCCGGATTAATACCCCATGGTATTTAGGTTCCGCATGGGATTTAAATTAAAGATTTATCGGTCAGGGATGGGCATGCGTGACATTAGCTAGTTGGCGGGGTAACGG
>F0OV55004JMWQQ
AACCAACCCAAGAGTTTGATCCTGGCTCAGAGTGAACGCTGGCGGCGTGCTTAACACATGCAAGTCGAACGAGAACGGGACATAGCTTGCTATGTTTGTCAGCTAAGTGGCGGACGGGTGAGTAATGTATAGCTAATGTACCCCTTGGAGGGGGATGACAGTTGGAAACGGCTGCTAATACCCCATACTCCTTCTATCTTAATGGTAGTTGGGAAATGTTTTTTCGCCAAGGGATCGGGCTATATGGTATCAGTTAGTTGGTGAGGTAA
>F0OV55004IDGTZ
AACCAACCCAAGAGTTTGATCCTGGCTCAGAACGAACGCTGGCGGCGCGTTTTAAGCATGCAAGTCGAGGGAGAATCCGGTGCTTGCACTGGAGGGAACCGGCGAACGGGTGAGTAACACGTAGATAATCTGCCTTTAGGTTGGGGATAGCTCATGGAAACATGGGGTAATACCGAATGTGGTTCGATGTTCAAAAGGACATTGGAAGAAAGGAGCTTAGGCTTCGCCTGAAGATGAGTCTGCGTCTGATTAGGTAGTAGGTAGGGTAACGG
>F0OV55004I2TFA
AACCAACCCAAGAGTTTGATCCTGGCTCAGAACGAACGCTGGCGGCGTGCTTAATACATGCAAGTCGAACGTGAAGCCTTGGCTTGCCAAGGTGGAAAGTGGCGAACGGGTGAGTAACACGTAAGTAATCTACCTCTAAGTTTGGGATAACCTTGCTAACGCGGGGCTAATACCGGATGTGGCCATAAAAATGCATGTTTTTATGGTTAAAGATGCGAATCGCTTAGAGATGAGCTTGCGGCCCATTATGCTTGTTGGTAAGGTAATGG
>F0OV55004IG0VZ
AACCAACCCAAGAGTTTGATCCTGGCTCAGAACGAACGCTGGCGGCGTGCTTAACACATGCAAGTCGTACGAGAAAGTTTCCTTCGGGAGATGAGTAGAGTGGCGCACGGGTGAGTAACACGTGGATAATCTGCCCAATGGACCGGGATAACACTTCGAAAGGGGTGCTAATACCGGATAAGCCCACAGGCTCTTCGGAGCTTGCGGGAAAAGGTGGGGACCTTCGGGCCTGCCGTCATTGGATGAGTCCGCGGCCCATTAGCTAGTTGGTAGGGTAA
>F0OV55004IJLCO
AACCAACCCAAGAGTTTGATCCTGGCTCAGAGCGAACGCTGGCGGCAGGCTTAACACATGCAAGTCGAGCGGGCACCTTCGGGTGTCAGCGGCAGACGGGTGAGTAACACGTGGGAACGTGCCCTTTGGTTCGGAACAACTCCGGGAAACTGGAGCTAATACCGGATAAGCCCTTCGGGGGAAAGATTTATCGCCAAAGGATCGGCCCGCGTCTGATTAGCTTGTTGGTGAGGTAATGGCTCACCAAGGCGACGATCAGTAGCTGGT
>F0OV55004JJJQ5
AACCAACCCAAGAGTTTGATCCTGGCTCAGAATGAACGCTGGCGGCGTGCCTAACACATGCAAGTCGAACGAGAAATTTCCTGCTTGCAGGAGAGAGTAAAGTGGCGCACGGGTGAGTAACGCGTGGGTAACCTACCCTTGAATCGGGGATAACCTTGCGAAAGCGTTGTTAATACCGGATATTGTCCCAAGGACTATGGTTTTTGTGATGAAAGGTGACCTCTTCATGAAAGTTGCCGTTTAAGGATGGGCCCGCGTACCATTAGCTTGTTGGTAGGGTAA
>F0OV55004JTW2X
AACCAACCCAAGAGTTTGATCCTGGCTCAGGATGAACGCTGGCGGCATGCCTAATACATGCAAGTCGAACGAACTAGTTTACTAGTTAGTGGCGAACGGGTGAGTAACACGTAGATAACCAACCCTTAAGACGAGGATAACCCGGGGAAACCTGGACTAATACTGGATAGGAGCTATTTTCAAAAGAGGATAGTTTTAAAGGTGCCCTAAAGCACCGCTAAAGGCTGGGACTGCGTCGCATTAGCTAGTTGGTGGGGTAACGGCCTACCAAGGCAACGATGCGTAG
>F0OV55004IWWKS
AACCAACCCAAGAGTTTGATCCTGGCTCAGAACGAACGCTGGCGGCGTGTCTTAAGCATGCAAGTCGAGCGGCAAGGAAGTGCTTGCACTTCCCTAGAGCGGCGGACTGGTGAGTAACGCGTGGGTAATCTGCCCTTTGGTTGGGGATAGCCATTAGAAATAGTGGGTAATACCGAATACGTTCGCATGGTTACGGTCATGCGAGGAAAGGCGCTACGGCGCCGCCGGAGGATGAGCCCGCGTCCCATTAGCTAGTTGGTGGGGTAAGAG
>F0OV55004IS3NI
AACCAACCCAAGAGTTTGATCCTGGCTCAGAACGAACGCTGGCGGCGCGTTTTAAGCATGCAAGTCGAGGGAGAATCCGGTGCTTGCACTGGAGGGAACCGGCGAACGGGTGAGTAACACGTAGATAATCTGCCTTTAGGTTGGGGATAGCTCATGGAAACATGGGGTAATACCGAATGTGGTTCGATGTTCAAAAGGACATTGAAAGAAAGGAGCTTAGGCTTCGCCTGAAGATGAGTCTGCGTCTGATTAGGTAGTAGGTAGGGTAACGG
>F0OV55004I92F9
AACCAACCCAAGAGTTTGATCCTGGCTCAGGACGAACGCTGGCGGCGTGCCTAACACATGCAAGTCGAACGAGAAATTCCGACTTCGGTTGGAAGAGTAAAGTGGCGCACGGGTGAGTAATGCGTGGGTAACCTGCCCTTGAATCTGGGATAACTTCGCGAAAGCGTTGCTAATACTAGATATCGTCCAGAGAACTTTGGTTTTTTGGATGAAAGATGACCTCTTCATGAAAGTTGTCGTTCAGGGAGGGCCCGCGTACCATTAGCTTGTTGGTGGGG
>F0OV55004I7YZM
AACCAACCCAAGAGTTTGATCCTGGCTCAGAACGAACGCTGGCGGCGTGCTTAACACATGCAAGTCGAACGAGAAAGGGGCTTCGGTCCTGAGTAGAGTGGCGCACGGGTGAGTAACACGTGGATAATCTACCCAATGATTCGGAATAACACTTCGAAAGGGGTGCTAATACCGGATAAGCCCACAGGCTCTTCGGAGTTTGCGGGAAAAGGTGGGGACCTTCGGGCCTGCCGTCATTGGATGAGTCCGCGGCCCATTAGCTAGTTGGTAGGGTAATGG
>F0OV55004IA84M
AACCAACCCAAGAGTTTGATCCTGGCTCAGAACGAACGCTGGCGGCGCGTTTTAAGCATGCAAGTCGAGCGGCAAGGGCCTTCGGGCCCCTAGAGCGGCGGACGGGTGAGTAACACGTGGACAATCTGCCCCCCGGCCGGGGATAGCCCAGGGAAACCTGGATTAATACCGGATGAGACGGGACCCGCGAAGGCGGGATCCGGGAAAGGCGCTACGGCGCCGCCGGGGGATGAGTCTGCGTCCCATTAGCTAGACGGCGGGGTAACGGCCCACCGTGGCGACGATGGGTAGCCGG
>F0OV55004JQHFH
AACCAACCCAAGAGTTTGATCCTGGCTCAGGACGAACGCTGGCGGCGTGCTTAACACATGCAAGTCTAGGGGAAAGTGGTCTTCGGATCGCAAGTATACTGGCGAACGGGTGAGTAACACGTAGGTAATCTACCTTCGAGATTGGGATAACGTCGAGAAATTGACGCTAATACCGAATGATGCCTCGGTAGTTAATATCGGGATGAAAGATGGGGATCTTCGGACCTATCGCTTGAAGATGAGCCTGCGTCTGATTAG
>F0OV55004JWTEQ
AACCAACCCAAGAGTTTGATCCTGGCTCAGAATGAACGCTGGCGGCGTGCCTAACACATGCAAGTCGAACGAGAAATTTCCCGCTTGCGGGAGAGAGTAAAGTGGCGCACGGGTGAGTAACGCGTGGGTAACCTGCCCTTGAATCGGGGATAACCTTGCGAAAGCGTTGTTAATACCGGATATTGTCACAAGGACTATGGTTTTTGTGATGAAAGGTGACCTCTTCATGAAAGTTGCCGTTTAAGGATGGGCCCGCGTACCATTAGCTTGTTGGTAGGGTAA
>F0OV55004ISX41
AACCAACCCAAGAGTTTGATCCTGGCTCAGGACGAACGCTGGCGGCGTGCCTAATGCATGCAAGTCGAACGAGAATATGTTGAAGTACTTGTACGAATATATATGACAGTGGCGAACGGGTGAGTAACGCGTGAACAACCAACCCTTCACAGGGGGACAACATCTGGAAACGGATGCTAATACCGCATATGCTCACAGTACCGCATGGTACAGTGAGGAAAACTCCGGTGGTGAAGGACGGGTTCGCGTTCCATTAGTTAGTAGGG
>F0OV55004IB6UF
AACCAACCCAAGAGTTTGATCCTGGCTCAGGATGAACGCTGGCGGCGTGCCTAATACATGCAAGTCGAACGCACTAGTTTACTAGTGAGTGGCGAACGGGTGAGTAACACGTAGGTAACCTGCCCTTAAGACGAGGATAACCATTGGAAACGATGGCTAAGACTGGATAGGAATATTTAAGGCATCTTAAATATTTTAAAAGACCTAGCAATAGGTATGCTTAAGGAGGGGCCTGCGGCGCATTAGTTAGTTGGTGAGGTGAGAGCTC
>F0OV55004IV8LP
AACCAACCCAAGAGTTTGATCCTGGCTCAGGATGAACGCTGGCGGCGTGCCTAACACATGCAAGTCGAGCGGGGTGTCAGTTGACACCGAGCATCTTTGGAAACAGGGGTGTTGGGTGTTGACTGGCACTTAGCGGCGGACGGGTGAGTAACGCGTGAGCAACCTGCCTTACACTGGGGGATAACGTCGGGAAACCGGCGCTAATACCGCATAAGACTCCGGAATCGCATGGTTCTGCAGTCAAAACTCCGGTGGTGTAAGATGGG
>F0OV55004IB4F6
AACCAACCCAAGAGTTTGATCCTGGCTCAGAACGAACGCTGGCGGCGTGCTTAACACATGCAAGTCGTACGAGAAAGTTTCCTTCGGGAGATGAGTAGAGTGGCGCACGGGTGAGTAACACGTGGATAATCTGCCCAATGGACCGGGATAACACTTCGAAAGGGGTGCTAATACCGGATAAGCCCACAGGCTCTTCGGAGCTTGCGGGAAAAGGTGGGGACCTTCGGGCCTGCCGTCATTGGGTGAGTCCGCGGCCCATTAGCTAGTTGGTAGGGTAATGG
>F0OV55004I118B
AACCAACCCAAGAGTTTGATCCTGGCTCAGAATGAACGCTGGCGGCGTGCCTAACACATGCAAGTCGTACGAGAAAGGGGCTTCGGCCCTGAGTAGAGTGGCGCACGGGTGAGTAACGCGTGGGTAATCTACCCTTGGATTTGGGAATAACTCCGCGAAAGTGGAGCTAATACCGGATAGTCTGGCTTTAAATAAGAAGTCGGTAAAGGATGCCTCTGCATATGCATTCGTCCGAGGATGAGCCCGCGTCTCATTAGCTAGTTGG
>F0OV55004IE4N7
AACCAACCCAAGAGTTTGATCCTGGCTCAGGATTAACGCTGGCGGCGTGCTTAACACATGCAAGTCGAACGAGAAGCTTTCACATGATTTCTTCGGATTGATTATGGGAGCGGAAAGTGGCGAACGGGTGAGTAACGCGTGGGTAACCAACCTTAGACTGGGGGACAACACGGGGAAACTTGTGCTAATACCGCATATATGCAGACATGGCATCATGATTGCAGGAAAGGCTTCGGCCGGTTTAAGACGGACCCGCGTCCGATTAGTTAG
>F0OV55004ITJOH
AACCAACCCAAGAGTTTGATCCTGGCTCAGAACGAACGCTGGCGGCGCGTTTTAAGCATGCAAGTCGAGGGGTAGAGTGCCTTCGGGCACTTGAGACCGGCGGACGGGTGAGTAACACGTAGGTAATCTACCTGAGGGTTGGGGATAGCCCATGGAAACATGGGGTAAAACCGAATAAGTCTTGCACCACAGAAGTGGAGTAAGGGAAAGGCGCTTAGGCGCTGCCCACAGATGAGCCTGCGGCCCATTAGTTAGTTGGTGGGGTAACGGCCTACCAAGGCAACG
>F0OV55004JSZUN
AACCAACCCAAGAGTTTGATCCTGGCTCAGAACGAACGCTGGCGGCGTGCTTAACACATGCAAGTCGCACGAGAACGCTTCAGCTTGCTGAAGCTAGTAAAGTGGCGCACGGGTGAGTATCGCGTGGGTAATCTACCCTTCGGTCGGGAATAACGTTGCGAAAGTGACGCTAATACCCGATAACATTTCGGTGCCTCTGGTTGCCGAAATCAAAGGTGGCCTCTCCATGGAAGCTACCGCAGGAGGATGAGCCCGCGTCCC
>F0OV55004IEFND
AACCAACCCAAGAGTTTGATCCTGGCTCAGAATGAACGCTGGCGGCGTGCCTAACACATGCAAGTCGTACGAGAAAGGGGCTTCGGCCCTGAGTAGAGTGGCGCACGGGTGAGTAACGCGTGGGTAATCTACCCTTGGATTTGGGATAACTCTGCGAAAGTGGAGCTAATACCGGATAGTCTGGCTTTAAATAAGAAGTCGGTAAAGGATGCCTCTGCATATGCATTCGTCCGAGGATGAGCCCGCGTCTCATTAG
>F0OV55004J1G9W
AACCAACCCAAGAGTTTGATCCTGGCTCAGAGCGAACGCTAGCGGCGGGCCTAACACATGCAAGTCGTACGAGGAGCTTCGGCTCTTCGTGGCGAACGGGTGAGTAACACGTAGGTTACGTACCTCTTGGTGGGGAATAACCCAGGGAAACTTGGGCTAATTCCGCATATCGCCCTTCGGGGTGAAAGCCTTCGGGCGCCAGGAGAGCGGCCTGCGGCCCATTATTTAATCCTTGTTGGTGAGGTAACGGCTCACCAAGGGTACGATGGGTAGCT
>F0OV55004JHK8V
AACCAACCCAAGAGTTTGATCCTGGCTCAGGACGAACGCTGGCGGCGTGGATTAGGCATGCAAGTCGAACGAGAAAGGAGACCTTCGGGATTCCGAGTACAGTGGCGGACTGGTGAGTAACGCGTAGGTAATCTACCTTTAAGTGGGGGATAGCCCTCGGAAACGGGGATTAATACCGCATGTGATCCTTCGGGATTAAAGGCGGCCTCTGATATAAGCTGTCGCTTAGAGATGAGCCTGCGTCCTATTAGCTAGTTGGTGTGGTAATGGCG
>F0OV55004JUJCI
AACCAACCCAAGAGTTTGATCCTGGCTCAGGACTAACGCTAGCGGCGTGTCTTAGCCATGCAAGTCGTACGGAGAGTTCAATTGTAGTAATACAGTAGTACTCTTAGTGGCAAACGGGTGAGTAACGCGTGGGTAACCTACCTTCGGGAGAGGGATAACAGGGGGAAACTCCTGCTAATACCTCATAACATCATTAGAACGTAAGTTCTTTTGATCAAAGCAGGGGATCTTCGGACCTTGCACCTGATGATGAGCCCGCGTCCCATTAG
>F0OV55004JK86L
AACCAACCCAAGAGTTTGATCCTGGCTCAGGACAAACGCTGGCGGCGTGCCTAACACATGCAAGTCTCACGGGAAAGTCTCCTTCGGGAGACAAGTACAGTGGCGAACGGGTGAGTAACGCGTGGGAATCTACCCAGTAGTGGGGGATAACCCTTCGAAAGGAGGGCTAATACCGCATAAGTCCTACGGGGTAAAGATGGCCTCTTTACAATGCTATCGCTTCTGGATGAGCCCGCGTCCTATTAGCTAGTTGGTGAGGTAATGGCTTACCAAGGC
>F0OV55004H4ZAU
AACCAACCCAAGAGTTTGATCCTGGCTCAGGATGAACGCTGACAGAATGCTTAACACATGCAAGTCGACGAGAAAGAGCTTTCGGGCTTGAGTAAAGTGGCGGACGGGTGAGTAACGCGTAAAGAACTTGCCCTGTAGACTGGGATAACAGTCCGAAAGGATTGCTAATACCGGATATTATGTATTTAAGGCATCTTAGATATATGAAAGCTAAGGCGCTACAGGAGAGCTTTGCGTCCTATTAGCTAGTTGGTGAGGTAAAGG
>F0OV55004JEWZ4
AACCAACCCAAGAGTTTGATCCTGGCTCAGGATGAACGCTGGCGGCGTGCCTAACACATGCAAGTCGAGCGGTATATGGTGGAATGAAACTTCGGTCGAGTGAAGCCATAGAGAGCGGCGGACGGGTGAGTAACGCGTAGGCAACCTGCCCCATACAGAGGGATAGCCTCGGGAAACCGGGATTAAAACCTCATAACGCAGAGAGTTCACATGGACTATCTGCCAAAGATTTATCGGTATGGGATGGG
>F0OV55004JRJM0
AACCAACCCAAGAGTTTGATCCTGGCTCAGGACGAACGCTGGCGGCGTGCCTAATACATGCAAGTCGAACGGTAAGGACCCGCTTGCGGGTCACACGAGTGGCGTACGGGTGCGTAACGCGTATGCAACCTACCTTCAACTGGAGCATAGCCCCGAGAAATCGGGATTAATACTCCATAACATCCAGCTTTCGCATGTTAGCTGGATTAAAGTCCCGACGGTTGAAGATGGGCATGCGTGACATTAGTTAGTTGGTGAGGTAACGG
>F0OV55004JB4MY
AACCAACCCAAGAGTTTGATCCTGGCTCAGATTGAACGCTGGCGGCGTGCCTAACACATGCAAGTCGATCGGTAACGCGGGGGCAACCCTGGCGACGAGAGGCGGACGGGTGAGCAATGCTTGGGAATCTGCCCATCAGCGGGGGACAACCCGGGGAAACTCGGGCTAATACCGCATACGCTCTACGGAGGAAAGCCGGGGACCGCAAGGCCTGGCACTGACGGATGAGCCCAAGCCGGATTAGCTAGTTGGCGGGGTAACGGCCCACCAAGGCGACG
>F0OV55004I38J2
AACCAACCCAAGAGTTTGATCCTGGCTCAGGATGAACGCTAGCGGGAGGCTTAACACATGCAAGTCGAGGGGCAGCACGAGGTAGCAATACTTTGGTGGCGACCGGCAGACGGGTGAGTAACGCGTATGTAACCTGCCCTGTACAGGGGGATAACCCGGAGAAATTCGGACTAATATCCCATGGTAATATTGGAAGGCATCTTCTGATATTTAAAGTTCCGGCGGTACAGGAGGGGCATGCGTAACATTAGCTGGTTGGTAAGGTAACGGCTTACCAAGG
>F0OV55004JV8WY
AACCAACCCAAGAGTTTGATCCTGGCTCAGAATGAACGCTGGCGGCGTGCCTAACACATGCAAGTCGAACGAGAAATTTCCTGCTTGCAGGAGAGAGTAAAGTGGCGCACGGGTGAGTAACGCGTGGGTAACCTACCCTTGAATCGGGGATAACCTTGCGAAAGCGTTGTTAATACCGGATATTGTCCCAAGGACTATGGTTTTTGTGATGAAAGGTGACCTCTTCATGAAAGTTGCCGTTTAAGGATGGGCCCGCGTACCATTAGCTTGTTGGTAGGGTAA
>F0OV55004IKXVO
AACCAACCCAAGAGTTTGATCCTGGCTCAGGACGAACGCTGGCGGCGTGCTTCATACATGCAAGTCGTACGAGAAAGCTTCTTTCGGGAAGTTAGTAAAGTGGCGAACGGGTGCGTAACACGTGGGTAATCTACCTCGAAGTTCGGGATAACCTTCCCAACGGAGGGCTAATACCGGATGTGTTCATTTTCCGGCATCGAGGAATGAATAAAGATGGCGTGCTGAGCGCTGTCGCTTTGAGATGAGCCCGCGGCCTATTAGTTAGTTGGTAGGGTAACGG
>F0OV55004IUV3S
AACCAACCCAAGAGTTTGATCCTGGCTCAGAATGAACGCTGGCGGCGCGCCTAACACATGCAAGTCGAGCGAGAAAGTTTCTTCGGAAATGAGTACAGCGGCGGACGGTTGAGTAACACGTGAGAATCTGCCCTTCAATGAAGGATACCCTCGAGAAATCGAGGTTAATACTGCATACGTCCCTTCGGGGAGAAAGATGGCTTATTTAGCTGTCGTTGAAGGATGAGCTTGCGGCCTATCAGTTTGTTGGCGGGTAATGG
>F0OV55004JDN6J
AACCAACCCAAGAGTTTGATCCTGGCTCAGAACTAACGCTAGCGGCGTGCCTAACACATGCAAGTCGTACGAGAAAGCCCGCTTCGGCGGGTGAGTACAGTGGCGCACGGGTGAGTAACGCGTGGATAATCTGCCCTTCGGACAGGAATAACCCACCGAAAGGTGGGCGTAATACCGGATAATGCTGATACGTTCCGGCTGGTTCAGCCAAAGGTGGCCTCTCTATAGAAGCTATCGCCGAGGGATGAGTTCGCGTACCATTAGCTGGG
>F0OV55004H4VH1
AACCAACCCAAGAGTTTGATCCTGGCTCAGAACGAACGCTGGCGGCGTGCTTAACACATGCAAGTCGTACGAGAAAGTTTCCTTCGGGAGATGAGTAGAGTGGCGCACGGGTGAGTAACACGTGGATAATCTGCCCAATGGACCGGGATAACACTTCGAAAGGGGTGCTAATACCGGATAAGCCCACAGGCTCTTCGGAGCTTGCGGGAAAAGGTGGGGACCTTCGGGCCTGCCGTCATTGGATGAGTCCGCGGCCCATTAGCTAGTTGGTAGGGTAA
>F0OV55004JHT8O
AACCAACCCAAGAGTTTGATCCTGGCTCAGGATGAACGCTGGCGGCGTGCTTAACACATGCAAGTCGAACGATTAAGACCCTCTTCGGAGGGTGCATAAAGTGGCGAACGGGTGAGTAACACGTGGGGAACCTGCCCCTCTCTCTGGGACAACTCCGGGAAACCGGAGCTAATACCGGATATTCCGATCGGATCGCATGGTCTGATCGGGAAAGCTCCGGCGGTGAGGGATGGCCCCGCGGCCCATTAGCTTGTTGGTGAGGTAACGGCTCACCAAGG
>F0OV55004JWCMN
AACCAACCCAAGAGTTTGATCCTGGCTCAGGACGAACGCTGGCGGCGTGCTTAACACATGCAAGTAGAACGAAGCGATCTGAATTAGTTTACTAAGGAAGATTGACTTAGTTGCGGACGGGTGAGTAACGTGTGAGTAACCTACCTTTATGAGGGGGACAACATCGGGAAACTGATGCTAATACCGCATGAGGCCACAGATTCGAGTGAATCAGTGGTAAAAGATTTATCGCATAAAGATGGACTCGCATCCCATTAG
>F0OV55004JQ1YC
AACCAACCCAAGAGTTTGATCCTGGCTCAGGATGAACGCTAGCGGCAGGCCTAACACATGCAAGTCGAGGGGTAGCAGGGTAGCAATATCGCTGACGACCGGCGCACGGGTGAGTAATGCATATGCAACCTTCCTTTAACTGGGGCATAGCCCGGAGAAATTCGGATTAATACCCCATAACATCATGAGAAGGCATCTTTTTATGATTAAAGCTCCGGCGGTTAAAGATGGGCATATGCGCCATTAGCTTGTTGG
>F0OV55004IH3ID
AACCAACCCAAGAGTTTGATCCTGGCTCAGAACGAACGCTGGCGGCGTGCTTAACACATGCAAGTCGTACGAGAAAGTTTCCTTCGGGAGATGAGTAGAGTGGCGCACGGGTGAGTAACACGTGGATAATCTGCCCAATGGACCGGGATAACACTTCGAAAGGGGTGCTAATACCGGATAAGCCCACAGGCTCTTCGGAGCTTGCGGGAAAAGGTGGGGACCTTCGGGCCTGCCGTCATTGGATGAGTCCGCGGCCCATTAGCTAGTTGGTAGGGTAA
>F0OV55004JXR96
AACCAACCCAAGAGTTTGATCCTGGCTCAGAACGAACGCTGGCGGCGTGCTTAACACATGCAAGTCGAACGCGAAAGTTTTCTTCGGAAGACGAGTAGAGTGGCGCACGGGTGAGTAACGCGTAAGTAATCTGCCCTGGTATCTGGGATAACCCACCGAAAGGTGTGCTAATACGGGATACGCTGATTTATCAGGAAAGGTGGCCTCTTCATGAAAGCTACTGTACCAGGAGGAGCTTGCGTACCATTAGCTAGTTGGTAGGGTAATGG
>F0OV55004IO555
AACCAACCCAAGAGTTTGATCCTGGCTCAGGACGAACGCTGGCGGCGTGCTTAACACATACAAGTCGAACGGTTTTCTATTGAAAGCTTGCTGGATATAGGAGATAGTGGCGGACGGGTGAGTAACGCGTGAATACCTGTCCATCGGAGGGGGACAACGGCTGGAAACGGCCGCTAATACCGCGTAAGCCGAGAGGTGAAAGGTTCTCTTCGGGGAGCCGCCGATGGGGTGGTTCGCGGTCCTATCAGCTAGTTGGTGGGGTAAGGGCCTACCAAGGCGAAGACGGGTAG
>F0OV55004I0JAE
AACCAACCCAAGAGTTTGATCCTGGCTCAGGATGAACGCTAGCGGCAGGCCTAACACATGCAAGTCGAGGGGCAGCATTTGTAGCAATACAAGATGGCGACCGGCGCACGGGTGAGTAACGCGTATGCAACCTACCCATAACAGGGGGATAGCTCCCGGAAACGGAAATTAATACCCCATAGTATCCAAAGAGCGCATGCTTTTAGGATTAAAACTCAGGTGGTTATGGATGGGCATGCGTGCCATTAGCTAGTTGGCGGGG
>F0OV55004I559S
AACCAACCCAAGAGTTTGATCCTGGCTCAGGATGAACGCTGGCGGCGTGCCTAATACATGCAAGTCGAACGCACTAGTTTACTAGTGAGTGGCGAACGGGTGAGTAACACGTAGGTAACCTGCCCTTAAGACGAGGATAACCATTGGAAACGATGGCTAAGACTGGATAGGAATATTTGAGGCATCTTAAATATTTTAAAAGACCTAGCAATAGGTATGCTTAAGGAGGGGCCTGCGGCGCATTAGTTAGTTGGTGGGGTAGAAGCCTACCAAGACG
>F0OV55004JFKLE
AACCAACCCAAGAGTTTGATCCTGGCTCAGAACAAACGCTAGCGGCGTGCCTAACACATGCAAGTCAGACGAGAAAGTTCGCTTCGGCGAATGAGTAGAGTGGCGCACGGGTGAGTAACGCGTGGACAATCTGCCCTAGAGTTAGGAATAACCCACCGAAAGGTGGGCTAATACCCAATAATGCTATACTTCTTCGGGAGTATAGCCAAAGATGGCCTCTGTTTACAAGCTATCGCTCAAGGATGAGTTCGCGTACCATTAG
>F0OV55004JZWNB
AACCAACCCAAGAGTTTGATCCTGGCTCAGGATGAACGCTAGCGGCGCGCTTAATGCATGTAAGTCGAGCGATGAGTTTCTTCGGAGACATCAGCGGCAGACGGGTGAGTAACACGTGGATGACCTGCCCTCAAGACCGGGATAACGGGTGGAAACATGCGCTAATACCGGATAGGCTCTCGGGGTCGCAACCGGGAGTAAAGCTACGGTGCTTGAGGAGGGGTCCGCGGCCCATCAGCTAGTTGGTAGGGTAACGGCCTACCAAGGCG
>F0OV55004IGVEP
AACCAACCCAAGAGTTTGATCCTGGCTCAGATTGAACGCTGGCGGCAGGCCTAACACATGCAAGTCGAGCGGTAGCACAGAGAAGCTTGCTTCTTGGGTGACGAGCGGCGGACGGGTGAGTAACGCGTGGGAATCTGCCTGGTAGTGGGGGACAACAGTCGGAAACGACTGCTAATACCGCATACGCCCTTCGGGGGAAAGTGGGGGATCTTCGGACCTCACGCTATCAGATGAGCCCGCGTCGGATTAGCTTGTTGGTGAGG
>F0OV55004JBGF6
AACCAACCCAAGAGTTTGATCCTGGCTCAGAACGAACGCTGGCGGCGTGCTTAACACATGCAAGTCGTACGAGAAAGTTTCCTTCGGGAGATGAGTAGAGTGGCGCACGGGTGAGTAACACGTGGATAATCTGCCCAATGGACCGGGATAACACTTCGAAAGGGGTGCTAATACCGGATAAGCCCACAGGCTCTTCGGAGCTTGCGGGAAAAGGTGGGGACCTTCGGGCCTGCCGTCATTGGATGAGTCCGCGGCCCATTAGCTAGTTGGTAGGGTAA
>F0OV55004JHV1Y
AACCAACCCAAGAGTTTGATCCTGGCTCAGAACGAACGCTGGCGGCGTGCTTAACACATGCAAGTCGAACGCGAAAGGGACTTCGGTCCTGAGTAAAGTGGCGCACGGGTGAGTAACACGTGGATAATCTGCCTGATGATCTGGGATAACATTTCGAAAGGAGTGCTAATACCAGATAAGCCCACAGCATCTTCGGATGCAGCGGGAAAAGGGGGCCTCTTCATGAAAGCTTCTGTCATTAGATGAGTCCGCGG
>F0OV55004IEBHQ
AACCAACCCAAGAGTTTGATCCTGGCTCAGGATGAACGCTAGCGGGAGGCTTAACACATGCAAGTCGAGGGGCAGCATTTCCTTCGGGAAGATGGCGACCGGCGCACGGGTGCGTAACGCGTATGCAACCTACCTTATACAGGGGGATAGCCCATGGAAACGTGGATTAATACCCCATCGTACAGTAATTTCGCATGTTATTACTGTTAAAACTTCGGTGGTATAAGATGGGCATGCGTAGGATTAGCTAGTAGGTAGTGTAACGGACTACCTAGG
>F0OV55004JEAXC
AACCAACCCAAGAGTTTGATCCTGGCTCAGGATGAACGCTGGCGGCATGCCTAATACATGCAAGTCGAACGAATTGACCTTCGGGTCAGTTAGTGGCGAACGGGTGAGTAACACGTAGATAACCAACCCTAAAGACGAGGATAACCCGGGGAAACCTGGACTAATACTGGATAGGAGCTATTTTCAAAAGAGGATAGTTTTAAAGATGCCTTAAAGCATCGCTATAGGCTGGGACTGCGTCGCATTAGCTAGTTGGTGGAGTAACGGCCCACCAAGG
>F0OV55004H2WVD
AACCAACCCAAGAGTTTGATCCTGGCTCAGGACGAACGCTTGCGGCGTGCCTAAGAAATGCAAGTCGAGCGAGGGATCACGCTGACCAAAGCTTCGGCAGAGGTCTTGTGAAACCTAGCGGCGAACGGTCGCGTAACACGTAAGCAACCTGCCCTGAAGTGGGGGATAGCCCGCCGAAAGGCGGATTAATACCGCATGTGGATGCGTTATCGCATGGTAATGCATCTAAAGCAGCAATGCGCTTCAGGATGGG
>F0OV55004IWBBW
AACCAACCCAAGAGTTTGATCCTGGCTCAGGACGAACGCTGGCGGCGTGGATTAGGCATGCAAGTCGAACGGTAGTATTTCTTTCGGGAGATATGAGAGTGGCGAACGGGTGAGTAACGCGTAGGTGATCTACCTTCAAGTGGGGGACAACCCAGGGAAACTTGGGCTAATACCGCATGTGGCAGCAATGCTAAAGCCGGCCTCTGTATATGCTGGTGCTTGGAGATGAGCTTGCGTCTGATTAGCTAGTTGGTGGGG
>F0OV55004JO3RS
AACCAACCCAAGAGTTTGATCCTGGCTCAGGATGAACGCTGGCGGCGTGCCTAATACATGCAAGTCGAACGCACCATTTCGGTGGTGAGTGGCGAACGGGTGAGTAACACGTAGATAACCTGCCCTTAAGACGAGGATAACCATTGGAAACGATGGCTAAGACTGGATAGGAATATTAGAGGCATCTCTGATATTTTAAAAGACCTAGCAATAGGTATGCTTAAGGAGGGGTCTGCGGCGCATTAGTTAGTTGGTGGGGTGATGG
>F0OV55004IWRHG
AACCAACCCAAGAGTTTGATCCTGGCTCAGAACGAACGCTGGCGGCGTGCCTAACACATGCAAGTCGAACGAGAAAGGGACTTCGGTCCTGAGTAGAGTGGCGCACGGGTGAGTAACACGTGGATAATCTGCCTGATAATCCGGGATAACCTCTCGAAAGAGGAGCTAATACCGGATAAGCCCACAGCCTCCTCGGAGGCAGCGGGAAAAGATGGCCTCTTCATGAAAGCTATTGTTATCAGATGAGTCCGCGGTCCA
>F0OV55004JE601
AACCAACCCAAGAGTTTGATCCTGGCTCAGGATGAACGCTGGCGGCGTGCCTAACACATGTAAGTCGAGCGATAAACAGTGGATGGAATTCTTCGGAAGGAAAGAAACTGTTGAAAGCGGCGGACGGGTGAGTAACGCGTGGGCAACCTGCCCTATACAGGGGGATAGCCACTGGAAACGGTGATTAATACCCCATGACACCTTAACCTCGCATGAGGAGAGGGTCAAAGATTATATCGGTATAGGATGGGCCCGCGTCTGATTAG
>F0OV55004IJWX4
AACCAACCCAAGAGTTTGATCCTGGCTCAGGACGAACGCTGGCGGCGTGCTTAACACGTGCAAGTCGAACGGAAAGGCCCTTGCTTGCAGGGGTACTCGAGTGGCGAACGGGTGAGTAACACGTGGGTGATCTGCCTTGTACTTCGGGATAAGCCTGGGAAACTGGGTCTAATACCGGATAGGACCATGCTTTAGTGTGTGTGGTGGAAAGTTTTTTCGGTACAAGATGAGCCCGCGGCCTATCAGCTTGTTGGTGGGGTAATGGCCTACCAAGGCGACGACGGG
>F0OV55004JBO9K
AACCAACCCAAGAGTTTGATCCTGGCTCAGGATGAACGCTGGCGGCGTGCTTAACACATGCAAGTCGAACGAGGTCCAACCTTCGGGTGAAGACCGAGTGGCGAACGGGTGAGTAACACGTGGGGAACCTGCCCTTCTCTCTGGGATAACGTCGAGAAATCGTCGCTAATACCGGATACTCCTTGCGGACCGCATGGTCTGCTCGGGAAAGCTCCGGCGGAGATGGATGGCCCCGCGGCCCATTAGCTAGTTGGTGAGGTAACGGCCCACCAAGG
>F0OV55004H9EZW
AACCAACCCAAGAGTTTGATCCTGGCTCAGGACGAACGCTGGCGGCGTGCTTAACACATGCAAGTCGAGCGGTAAGGCCCTTCGGGGTACACGAGCGGCGAACGGGTGAGTAACACGTGAGCAATCTGCCCTCCACATCGGGATAACCCCCGGAAACGGGAGCTAATACCGGATACGACCACTTCAGGCATCTGATGGTGGTGGAAAGTTCCGGCGGTGGAGGATGAGCTCGCGGCCTATCAGCTTGTTGGTGGGGTAACGGCCCACCAAGGCTTCGG
>F0OV55004JVNYO
AACCAACCCAAGAGTTTGATCCTGGCTCAGGACGAACGCTGGCGGCGTGCCTAATACATGCAAGTCGAGCGGACCGAAGGGAGCTTGCTCTTTTAGGTTAGCGGCGGACGGGTGAGTAACACGTGGGCAACCTGCCCTGCAGACTGGGATAACTTCGGGAAACCGGAGCTAATACCGGATAACACCGAAAACCGCATGGTTTTCGGTTGAAAGGCGGCTTTTAGCTGTCACTGCAGGATGGGCCCGCGGCGCATTAGCTAGTTGGTGAGGTAACGGCT
>F0OV55004JICOU
AACCAACCCAAGAGTTTGATCCTGGCTCAGGATGAACGCTGGCGGCGTGCCTAATACATGCAAGTCGAACGCACTAGTTTACTAGTGAGTGGCGAACGGGTGAGTAACACGTAGGTAACCTGCCCTTAAGACGAGGATAACCATTGGAAACGATGGCTAAGACTGGATAGGAATATTTGAGGCATCTTAAATATTTTAAAAGACCTAGCAATAGGTATGCTTAAGGAGGGGCCTGCGGCGCATTAGTTAGTTGGTGGGGTAGAAGCCTACCAAGACG
>F0OV55004JF2E6
AACCAACCCAAGAGTTTGATCCTGGCTCAGGATGAACGCTGGCGGCATGCCTAATACATGCAAGTCGAACGAACTAGTTTACTAGTTAGTGGCGAACGGGTGAGTAACACGTAGATAACCAACCCTTAAGACGAGGATAACCCGGGGAAACCTGGTACTAATACTGGATAGGAGCTATTTTCAAAAGAGGATAGTTTTAAAGGTGCCCTAAAGCACCGCTAAAGGCTGGGACTGCGTCGCATTAGCTAGTTGGTGGGGTAACGGCCTACCAAGGCAACGATGCGTAG
>F0OV55004I3EYD
AACCAACCCAAGAGTTTGATCCTGGCTCAGGATGAACGTTGGCGGCGTGCCTAATACATGCAAGTCGAACGCGAAGCTTGTTTTCGGACGAGCGGAGAGTGGCGCACGGGTGAGTAACACATGGCTGACCTGCCCTTCAGAGGGGGGACAACCACTGGAAACGGTGGCTAATACCCCATATGCTCACGGTGATTAGAAAGCTGTGAGGAAAGTTCCGGCGCTGAAGGAGGGGGCTGTGGCCCATCAGCTAGTTGGTGCGGTAAAGG
>F0OV55004H2FS9
AACCAACCCAAGAGTTTGATCCTGGCTCAGGATTAACGCTGGCGGCGTGCTTAACACATGCAAGTCGAACGAGAAGCTTTCACATGATTTCTTCGGATTGATTATGGGAGCGGAAAGTGGCGAACGGGTGAGTAACGCGTGGGTAACCAACCTTAGACTGGGGGACAACACAGGGAAACTTGTGCTAATACCGCATATATGCAGACATGGCATCATGATTGCAGGAAAGGCTTCGGCCGGTTTAAGACGGACCCGCGTCCGATTAG
>F0OV55004I8I3D
AACCAACCCAAGAGTTTGATCCTGGCTCAGGATGAACGCTGGCGGCGTGCCTAACACATGCAAGTCGAGCGGAGATTACGAGGAGTACTTGTACAAATTGTAATCTTAGCGGCGGACGGGTGAGTAACACGTGAGGAACCTGCCCTTGAGTGGGGAATAACACCGAGAAATGGGTGCTAATACCGCATAATGTCTTGGAAGCGCATGCTTTCGGGACCAAAGGATTTATTCGCTTAAGGATGGACTCGCGTCCGATTAGGTAGTTGGTG
>F0OV55004IJXVI
AACCAACCCAAGAGTTTGATCCTGGCTCAGAACGAACGCTGGCGGCATGCCTAACACATGCAAGTCGAACGAGCCCTTCGGGGTTAGTGGCGCACGGGTGCGTAACGCGTGGGAATCTGCCCTTTGCTTCGGAATAACAGTTAGAAATGACTGCTAATACCGGATGATGTCTTCGGACCAAAGATTTATCGGCAAGGGATGAGCCCGCGTAGGATTAGGTAGTTGGTGGGGTAAAGGCCTACCAAGCCGACGATCCTTAGCT
>F0OV55004IK0S5
AACCAACCCAAGAGTTTGATCCTGGCTCAGGATGAACGCTGGCGGCGTGCCTAACACATGCAAGTCGAACGGGAATCCCTGGACTCGTCTGGGGAGGAGAGTGGCGTACGGGTGAGTAACACGTAGCTGACCTACCCTGGAGAGGGGGATAACTATTGGAAACGATAGCTAAAACCCCATACGCTCTTGATAATTTGAAAGTCAAGAGGAAAACTCCGGTGCTCTGGGATGGGGCTGCGGTCCATCAGCTAGTTGGTGCGGTAAAAGCGC
>F0OV55004JPQGZ
AACCAACCCAAGAGTTTGATCCTGGCTCAGGATGAACGCTGGCGGCATGCCTAATACATGCAAGTCGAACGAATTGACCTTCGGGTCAGTTAGTGGCGAACGGGTGAGTAACACGTAGATAACCAACCCTAAAGACGAGGATAACCCGGGGAAACCTGGACTAATACTGGATAGGAGCTATTTTCAAAAGAGGATAGTTTTAAAGATGCCTTAAAGCATCGCTATAGGCTGGGACTGCGTCGCATTAGCTAGTTGGTGGAGTAACGGCCCACCAAGG
>F0OV55004IW1UU
AACCAACCCAAGAGTTTGATCCTGGCTCAGGATGAACGCTGGCGGCGTGCTTAACACATGCAAGTCGAGCGCGATGTTGTGGAAACTCCTACGGGAGGCAGC
>F0OV55004JQGAU
AACCAACCCAAGAGTTTGATCCTGGCTCAGGATGAACGCTGGCGGCGTGCCTAATACATGCAAGTCGAACGCACCATTTCGGTGGTGAGTGGCGAACGGGTGAGTAACACGTAGATAACCTGCCCTTAAGACGAGGATAACCATTGGAAACGATGGCTAAGACTGGATAGGAATATTAGAGGCATCTCTGATATTTTAAAAGACCTAGCAATAGGTATGCTTAAGGAGGGGTCTGCGGCGCATTAGTTAGTTGGTGGGGTGATGG
>F0OV55004JS2SC
AACCAACCCAAGAGTTTGATCCTGGCTCAGAACGAACGTTAGCGGCGTGCTTAACACATGCAAGTCGAACGAGAAAGTGTCTTCGGACATGAGTAGAGTGGCGCACGGGTGAGTAACACGTGGGTATCTGCCCTTTGGCGGGGGACAACATCTGGAAACGGATGCTAATACCGCATAAGTCGGCTTCGGCCGGGAAAGGTGGCTTCGGCTACCGCCAGAGGATGAGCCCGCGTCCCATCAGCTAGTTGGCAGGGTAATGGCCTACCAAGG
>F0OV55004JTWTM
AACCAACCCAAGAGTTTGATCCTGGCTCAGAACGAACGCTGGCGGCAGGCTTAACACATGCAAGTCGAACGAAGTCTTTGGACTTAGTGGCAGACGGGTGAGTAACGCGTGGGAACCTACCTTTCGGTACGGAACAACAGTTGGAAACGACTGCTAATACCGTATGCGCCCTACGGGGGAAAGATTTATCGCCGAGAGATGGGCCCGCGTTGGATTAGCTAGTTGGTGGGGTAATGGCCTACCAAGGCGACGATCCATAGCTGGTCTGAGAGG
>F0OV55004IEP2C
AACCAACCCAAGAGTTTGATCCTGGCTCAGGATGAACGCTGGCGGCATGCCTAATACATGCAAGTCGAACGAACTAGTTTACTAGTTAGTGGCGAACGGGTGAGTAACACGTAGATAACCAACCCTTAAGACGAGGATAACCCGGGGAAACCTGGACTAATACTGGATAGGAGCTATTTTCAAAAGAGGATAGTTTTAAAGGTGCCCTAAAGCACCGCTAAAGGCTGGGACTGCGTCGCATTAGCTAGTTGGTGGGGTAACGGCCTACCAAGGCAACGATGCGTAG
>F0OV55004IR7KH
AACCAACCCAAGAGTTTGATCCTGGCTCAGGATGAACGCTAGCGATGTGCCTAAGGTATGCAAGTCGACCGTGAACCTTTATGGTCTCACGGGGCAGACGGCTGAGTAACACGTGAGAACTTACCTCTAACACAGGAATAACCCCGCGAAAGTGGGGATAATGCCTGATAGTCCCTGTACCATTTGGTACAGGGTAAAGCTCCGGCGGTTAGAGAAAGGCTCGCGGCCTATCAGGTTGTTGGTAAGGTAAAGGCTTACCAAGCCTATGACGGGTAG
>F0OV55004ICPWE
AACCAACCCAAGAGTTTGATCCTGGCTCAGGACGAACGCTGGCGGCGTGCTTAACACATGCAAGTCAAGGAGAACGTTTCGGCTTGCCGAAACTAGTAAACTGGCGAACGGGTGAGTAACACGTAGGTAACCTGCCCTTAGAATTGGGATAACACTGCTAACGCGGTGCTAATACCGGATGATGCAGCGGATCCGCATGGATATGTTGTTAAAGTTGGCCTCTACATGTAAGCTAACGTCTAAGGATGGACCTGCGTCCCATTAGTTAG
>F0OV55004IL3K4
AACCAACCCAAGAGTTTGATCCTGGCTCAGGATGAACGCTGGCGGCGTGCCTAATACATGCAAGTCGAACGCACCATTTCGGTGGTGAGTGGCGAACGGGTGAGTAACACGTAGATAACCTGCCCTTAAGACGAGGATAACCATTGGAAACGATGGCTAAGACTGGATAGGAATATTAGAGGCATCTCTGATATTTTAAAAGACCTAGCAATAGGTATGCTTAAGGAGGGGTCTGCGGCGCATTAGTTAGTTGGTGGGGTGAT
>F0OV55004H3QB4
AACCAACCCAAGAGTTTGATCCTGGCTCAGAACGAACGCTGGCGGCGTGTCTTAAGCATGCAAGTCGAGCGGCAAGGAAGTGCTTGCACTTCCCTAGAGCGGCGGACTGGTGAGTAACACGTGGGTGATCTGCCCTTGGGATGGGGATAGCCATTAGAAATAGTGGGTAATACCGAATACGATCGTTAGGCTACGGCTTAACGATGAAAGGCGCTACGGCGCCACCCGAGGATGAGCCCGCGCCTCATTAGCTAGTTGGTGGGG
>F0OV55004IR4EF
AACCAACCCAAGAGTTTGATCCTGGCTCAGGACGAACGCTGGCGGCGTGCCTAACACATGCAAGTCAACTGGAAGCAGCAATGTTTTCGGTGGCGAACGGGTGAGTAACGCGTAGACAATCTGCCATTTAGCCACGGATAACCTAGTGAAAACTGGACTAATACGTGATGAAATCATTATTCGGCATCGGATATTGATTAAAGGCTATAAGCTGTTAAATGAGGAGTCTGCGTAACATTAGCTAGTTGGTAAGGTAACGG
>F0OV55004IM6LS
AACCAACCCAAGAGTTTGATCCTGGCTCAGAACGAACGCTGGCGGCGTGCTTAACACATGCAAGTCGTACGAGAAAGTTTCCTTCGGGAGATGAGTAGAGTGGCGCACGGGTGAGTAACACGTGGATAATCTGCCCAATGGACCGGGATAACACTTCGAAAGGGGTGCTAATACCGGATAAGCCCACAGGCTCTTCGGAGCTTGCGGGAAAAGGTGGGGACCTTCGGGCCTGCCGTCATTGGATGAGTCCGCGGCCCATTAGCTAGTTGGTAGGGTAA
>F0OV55004IYML9
AACCAACCCAAGAGTTTGATCCTGGCTCAGGACGAACGCTGGCGGCGTGCTTAACACATGCAAGTCAAGGGGAAAGGTTAATTTCGGTTGACCGAGTATACTGGCGAACGGGTGAGTAACGCGTAGGTAACCTGCCTGAGAGTTTGGGATAACACTGCAAACGTGGTGCTAATACCGGATGAGGCCTGCTATTCGCATGGGTAGTGGGTTAAAGCGGGCGCAAGCCTGTGCTCACAGATGGACCTGCGTCTCATTAGCTAGTTGGG
>F0OV55004JEZ1O
AACCAACCCAAGAGTTTGATCCTGGCTCAGGATGAACGCTGGCGGCGTGCCTAACACATGCAAGTCGAGCGGAGATTACGAGGAGTACTTGTACAAATTGTAATCTTAGCGGCGGACGGGTGAGTAACACGTGAGGAACCTGCCCTTGAGTGGGGAATAACACCGAGAAATGGGTGCTAATACCGCATAATGTCTTGGAAGCGCATGCTTTCGGGACCAAAGGATTTATTCGCTTAAGGATGGACTCGCGTCCGATTAGGTAGTTGGTG
>F0OV55004JN78H
AACCAACCCAAGAGTTTGATCCTGGCTCAGGATGAACGCTGGCGGCATGCCTAATACATGCAAGTCGAGCGGACCGATGGGAGCTTGCTCCTTTAGGTTAGCGGCGGACGGGTGAGTAACACGTGGGCAACCTGCCCTGCAGACTGGGATAACTTCGGGAAACCGGAGCTAATACCGGATAACACCGAAAACCGCATGGTTTTCGGTTGAAAGGCGGCTTTTAGCTGTCACTGCAGGATGGGCCCGCGGCGCATTAGCTAGTTGGTGAGG
>F0OV55004I0L9P
AACCAACCCAAGAGTTTGATCCTGGCTCAGGGTGAACGCTGGCGGCGTGCTTTACACATGCAAGTTGAACGAGAACTCGGAGGTTCTTACTTCGGTAAGAAAGGAAGAGGGACAGTAGCGAACGAGTGAGTAACACGTAGTAACCTGCCCACTGGAGGGGGAGAACCACTGGAAACGGTGGCTAATACCGCATAAGCCCGAAAGGGGAAAGCAATTTATTGTGCCGGTGGAGGGGACTGCGGGCCATCAGGAAGATGGTGAGGTAAAAGCTCACCAAACCGACGACGG
>F0OV55004JKT42
AACCAACCCAAGAGTTTGATCCTGGCTCAGGACGAACGCTGGCGGCGTGCTTAACACATGCAAGTCAAGGAGAAAGCATTTTTCGGAATGCAAGTAAACTGGCGAACGGGTGAGTAACGCGTAGGTAACCTGCCTTTAAGATTGGGATAACACTTCGAAAGGGGTGCTAATACCGGATAAGCCCACGGAGTCCTTGGACACTGCGGGAAAAGGGGGGACCTTCGGGCCTTCCGTCATCAGATGAGTCTGCGTACCATTAGCTAGTTGGTAGGGTAAAGGCCTACCAAGGCG
>F0OV55004H379K
AACCAACCCAAGAGTTTGATCCTGGCTCAGGACGAACGCTGGCGGCGTGCCTAACACATGCAAGTCTACTCAGCAATGGGTGGCGAACGGGTGAGTAACGCGTAGATAATCTGCCCTTTAATCACGGATAACCTAGTGAAAACTGGACTAATACGGGATATTATCACTGATTGGCATCAATGGTGATGAAAGACTACGGGTCGTTAAAGGATGAGTCTGCGTATCATTAGCTAGTTGGCGGGGTAACGGCCCACCAAGGCAACG
>F0OV55004J1Q0H
AACCAACCCAAGAGTTTGATCCTGGCTCAGGATGAATGTTGGCGGCGTGCCTAAGGTATGCAAGTCGCACGGTTTTACATTTGCCGCAAGGTGGATGTACGATAGTGGCAGACGGCTGAGTAACACGTAGGAATTTTCCCTTAAGTCAAGGATAGCTACCCGAAAGGGTAAGTAATCCTGGATAGTCCCTGGACTTGTTCCCGGGTAAAGGTGCAAACCGCTTAAGGATAAGCCTGCGGCTTATCAGGTTGTTGGTGGGGTAATGGCCTACCAAGCCT
>F0OV55004IWOLB
AACCAACCCAAGAGTTTGATCCTGGCTCAGAACGAACGCTGGCGGCGTGCTTAACACATGCAAGTCGAACGTGAAAGGGACTTCGGTCCTGAGTAAAGTGGCGCACGGGTGAGTAACACGTGGATAATCTACCCGATGGACCGGGATAACACTTCGAAAGGGGTGCTAATACCGGATAAGCCCACAGGCTCTTTGGAGTTTGCGGGAAAAGGTGGGGACCTTCGGGCCTACTGTCATCGGATGAGTCCGCGGCCCATTAGCTAGTTGGTAGGGTAATGGCCTACCAAGG
>F0OV55004I5F1J
AACCAACCCAAGAGTTTGATCCTGGCTCAGGATGAACGCTGGCGGCGTGCCTAATACATGCAAGTCGAACGCTTCGATTTATCGAAGAGTGGCGAACGGGTGAGTAATACATAAGTAACCTGCCCTTAACAGGGGGATAACTACTAGAAATGGTAGCTAAGACCGCATAGGTGGATTGATCGCATGATCGATTCATTAAAAAGACCTTTCAAGGTCTGGATAAGGATGGACTTATGTCGCATTAGCTAGTTGGTAAGGTAACGG
>F0OV55004IYSOT
AACCAACCCAAGAGTTTGATCCTGGCTCAGATTGAACGCTGGCGGCATGCTTAACACATGCAAGTCGAACGGTAACAGGAGAGAGCTTGCTCTCTCGCTGACGAGTGGCGGACGGGTGAGTAACACATGGGAATCTGCCTTGAGGTGGGGGATAACCTGGGGAAACTCAGGCTAATACCGCATGATCTCTTTGGAGCAAAGTGGGGGACCTTCGGGCCTCACGCCTTGAGATGAGCCCATGTCTGATTAG
>F0OV55004ILWBO
AACCAACCCAAGAGTTTGATCCTGGCTCAGAATGAACGCTGGCGGCGTGCCTAACACACGCAAGTCGAACGAGAAATTTCCTGCTTGCAGGAGAGAGTAAAGTGGCGCACGGGTGAGTAGCGCGTGGATAATCTGCCTTTTAGTTAGGAATAACCCATCGAAAGATGGGCTAATGCCCAATGATGCTGACGTGCTTCGGCAGGTCAGCCAAAGGTGGCCTCTACATGTAAGCTATCG
>F0OV55004JDKA1
AACCAACCCAAGAGTTTGATCCTGGCTCAGAACGAACGCTGGCGGCGTGCTTAACACATGCAAGTCGAACGTGAAAGGGACTTCGGTCCCGAGTAAAGTGGCGCACGGGTGAGTAACACGTGGATAATCTACCCGATGGACCGGGATAACACTTCGAAAGGGGTGCTAATACCGGATAAGCCCACAGGCTCCCTGGAGCTTGCGGGAAAAGGTGGGGACCTTCGGGCCTACTGTCATCGGATGAGTCCGCGGCCCATTAGCTAGTTGGTAGGGTAATGGCCTACCAAGG
>F0OV55004H6243
AACCAACCCAAGAGTTTGATCCTGGCTCAGAACGAACGCTGGCGGCGTGCTTAACACATGCAAGTCGAACGTGAAAGGGACTTCGGTCCTGAGTAAAGTGGCGCACGGGTGAGTAACACGTGGATAATCTACCCGATGGACCGGGATAACACTTCGAAAGGGGTGCTAATACCGGATAAGCCCACAGGCTCTTTGGAGTTTGCGGGAAAAGGTGGGGACCTTCGGGCCTACTGTCATTGGATGAGTCCGCGGCCCATTAGCTAGTTGGTAGGGTAATGGCCTACCAAGG
>F0OV55004IZH1T
AACCAACCCAAGAGTTTGATCCTGGCTCAGGATAAACGCTAGCGGCGCGCCTAATGCATATAAGTCGAGCGATGAGGTCCTTCGGGGCCGATCAGCGGCAGACGGGTGAGTAACACGTAGGTGACTTGCCCTCAAGACGGGGATAACGCATGGAAACATACGCTAATACCGGATAACTTCTTGGGATCACAGCCAAGAAGAAAGCTACGGCGCTTGAGGAGAGGCCTGCGGCCCATCAGCTAGTTGGTGTGGTAATGG
>F0OV55004IWD5S
AACCAACCCAAGAGTTTGATCCTGGCTCAGAACAAACGCTGGCGGCGTGCCTAACACATGCAAGTCGAACGAGAAAGGGTCCTTCGGGCCGTTAGTACAGTGGCGCACGGGTGAGTAACACGTGGATAATCTGCCCTACAGTTGGGAATAACCCACCGAAAGGTGTGCTAATACCGAATAATGCTGACTGACCTTGGTCAATCAGCCAAAGAGAGCCTCTTCTTGAAAGCCCTCGCTGTTGGATGAGTCCGCGTACCATTAGCTTG
>F0OV55004JSTRZ
AACCAACCCAAGAGTTTGATCCTGGCTCAGAACGAACGCTGGCGGCGTGCTTAACACATGCAAGTCGAACGTGAAAGGGACTTCGGTCCCGAGTAAAGTGGCGCACGGGTGAGTAACACGTGGATAATCTACCCGATGGACCGGGATAACACTTCGAAAGGGGTGCTAATACCGGATAAGCCCACAGGCTCCCTGGAGCTTGCGGGAAAAGGTGGGGACCTTCGGGCCTACTGTCATCGGATGAGTCCGCGGCCCATTAGCTAGTTGGTAGGGTAATGGCCTACCAAGG
>F0OV55004IQK6K
AACCAACCCAAGAGTTTGATCCTGGCTCAGAGTTAACGTTGGCGGCGTGCCTAACACATGCAAGTCGAACGCGTTCCGGGGGCAACTCCGGGATGAGTGGCGAACGGGTGAGTAACACGTGGGTAATCTTCCTTTAAGTGGGGAATAAGCTCTCGAAAGGGAGTCTAATACCGCATGACGTTCCGGGACATAAGTCCCGTAACCAAAGCCGCAAGGCGCTTGAAGATGAGCCTGCGTCCTATTAGCTAGTTGGTGGGGTAATGGCCTACCAAGGCTCAGATGGG
>F0OV55004IDRVD
AACCAACCCAAGAGTTTGATCCTGGCTCAGGACGAACGCTGGCGGCGTGCTTAACACATGCAAGTAGAACGAAGCAATCGGAATTAGTTTACTAAGGAAGATTGACTTAGTTGCGGACGGGTGAGTAACGCGTGAGTAACCTACCTTTATGAGGGGGACAACAGCTGGAAACGGCTGCTAATACCGCATAAGGCCACGGTGTCGATTGGCACAGTGGTAAAAGATTTATCGCATAGAGATGGACTCGCGTCCCATTAGATAGTTGGTG
>F0OV55004I6F33
AACCAACCCAAGAGTTTGATCCTGGCTCAGAACGAACGCTGGCGGCGTGCTTAACACATGCAAGTCGAACGCGAAAGGGACTTCGGTCCTGAGTAAAGTGGCGCACGGGTGAGTAACACGTGGATAATCTGCCTGATGATCTGGGATAACATTTCGAAAGGAGTGCTAATACCAGATAAGCCCACAGCATCTTCGGATGCAGCGGGAAAAGGGGGCCTCTTCATGAAAGCTTCTGTCATTAGATGAGTCCGCGG
>F0OV55004IBD15
AACCAACCCAAGAGTTTGATCCTGGCTCAGGATAAACGCTGGCGGCGTGCCTAACACATGCAAGTCAAGGAGAATTTCTACTTCGGTGGATTAGTAAACTGGCGAACGGGTGAGTAACGCGTAGATAACTTGCCCAAAGGACTGGGATAACCTCGAGAAATCGGGACTAATACCGGATATTGCAAGCGACTGCAGGGTTGTTTGTGAAAGGGGGTTTCGGCTCCCACCTTTGGATAGGTCTGCGTCTGATTAGCTAGTTGGTAGGGTAACGGCCTACCAAGGCAACG
>F0OV55004JQEKQ
AACCAACCCAAGAGTTTGATCCTGGCTCAGGATGAACGCTAGCGGGAGGCTTAACACATGCAAGTCGAGGGGTAGGGTAGCAATACCTGAGACCGGCGCACGGGTGAGTAACGCGTATGCAACCTGCCCTTTACAGGGGGATAGCCCATGGAAACGTGGATTAATACCCCATGGTACCATACCACGGCATCGTGGTTTGGTTAAAGTTACAGCGGTAAAGGATGGGCATGCGTGGCATTAGATTGTTGGCGGGGTAACGGCCCACCAAGTCTTCG
>F0OV55004IO7RQ
AACCAACCCAAGAGTTTGATCCTGGCTCAGGATGAACGCTAGCGGCAGGCTTAATACATGCAAGTCGAACGGTAAGGTCTCTTCGGAGATACACGAGTGGCGCACGGGTGCGTAACGCGTATGCAACCTACCTTTAACTGGGAAATAGCCCCGAGAAATCGGGATTAATGTCCCATACTATCCTTTAAATACCTGTTTGAAGGATGAAAGCTCCGGCGGTTATTGATGGGCATGCGTGACATTAGCTAGTTGGTGAGGTAACGGCTC
>F0OV55004JK3XL
AACCAACCCAAGAGTTTGATCCTGGCTCAGGATGAACGCTAGCGGCAGGCCTAACACATGCAAGTCGAGGGGTAACGATTCCAAGCAATTGGAAGGCGACGACCGGCGGACGGGTGAGTAACGCGTTTGTAACCTACCTCTAACTGGAAGATAGCCCGAAGAAATTCGGATTAATACTCCATAATACTATGAACTGGCATCTTTTTATAGTCAAAGCTTTGGCGGTTAGAGATGGGCATGCGTGACATTAGCTTGTTGGTGAGGTAACGG
>F0OV55004JVX39
AACCAACCCAAGAGTTTGATCCTGGCTCAGAGCGAACGCTAGCGGCGGGCCTAACACATGCAAGTCGTACGAGGAGCTTCGGCTCTTCGTGGCGAACGGGTGAGTAACACGTAGGTTACGTACCTCTTGGTGGGGAATAACCCAGGGAAACTTGGGCTAATTCCGCATATCGCCCTTCGGGGTGAAAGCCTTCGGGCGCCAGGAGAGCGGCCTGCGGCCCATTATTTAATCCTTGTTGGTGAGGTAACGGCTCACCAAGGGTACGATGGGTAGCT
>F0OV55004JJ2QD
AACCAACCCAAGAGTTTGATCCTGGCTCAGGATAAACGCTGGCGGCGTGTCTAAGGCATGCAAGTCGAACGGTCCGATTTATCGGACAGTGGCAAACGGGTGCGTAACACATTGGTAACCTACCTCGAAGTTCGGAATAACCTGACGAAAGTCGGACTAATACCGGATGTGTTCTAGCAACTATGTTGTTAGAGTAAAGATTTATCGCTTCGAGAAGGGCCTATGGCTTATCAGCTTGTTGGTGAGGTAATGGCTCACCAAGGCT
>F0OV55004I4H7B
AACCAACCCAAGAGTTTGATCCTGGCTCAGGATGAACGCTAGCGGTGCGCCTAACACATGCAAGTCGAGCGATATAGCGGCGAACGGGTGAGTAACACGTTGGAACCTGCCTCGAACTCAGGGATAGCCATCCGAAAGGATGATTAATACCGGATAGTCCCGAAAGGGTAAAGATTTTTCGGTTCGAGAGGGGCCTGCGGCCTATCAGCTAGTTGGTAAGGTAATGGCTTACCAAGGCTATGACGGGTAACTGGTGTGAGAGCATG
>F0OV55004JIM4I
AACCAACCCAAGAGTTTGATCCTGGCTCAGAACGAACGCTGGCGGCGTGCCTAACACATGCAAGTCGAACGCTCGTCTTCGGACGGGAGTGGCGCACGGGTGCGTAACGCGTGGGAATCTGCCCTTGGGTCCGGAATAACAGTTAGAAATGACTGCTAATACCGGATGATGACTTCGGTCCAAAGATTTATCGCCCAGGGATGAGCCCGCGTCGGATTAGCTAGTTGGTGAGGTAAAGGCTCACCAAGGCGACGATCCGTAGCTGGT
>F0OV55004JY704
AACCAACCCAAGAGTTTGATCCTGGCTCAGGAATGAACGCTGGCGGCGTGCTTAACACATGCAAGTCGAACGAGAAAGGGATTGCTTGCAGTCCCGAGTAGAGTGGCGCACGGGTGAGTAACACGTAGATAATCTGCCTTCAAGCCTGGGATAACTATTCGAAAGGGTAGCTAATACCGGATAAAGTCGATCTACACAAGTAGATTGATGAAAGATTGCCTCTTCTTGAAAGCAATTGTTTGGAGATGAGTTTGCG
>F0OV55004JJOQ0
AACCAACCCAAGAGTTTGATCCTGGCTCAGGATGAGCGCTAGCGGTGCGCCTAACACATGCAAGTCGAGCGATATAGCGGCGAACGGGTGAGTAACACGTTGGAACCTGCCTCGAACTCAGGGATAGCCATCCGAAAGGATGATTAATACCGGATAGTCCCGAAAGGGTAAAGATTTTTCGGTTCGAGAGGGGCCTGCGGCCTATCAGCTAGTTGGTAAGGTAATGGCTTACCAAGGCTATGACGGGTAACTGGTGTGAGAGC
>F0OV55004H5ZRE
AACCAACCCAAGAGTTTGATCCTGGCTCAGGATGAACGCTGGCGGCATGCCTAATACATGCAAGTCGAACGCACTAGTTTACTAGTGAGTGGCGAACGGGTGAGTAACACGTAGATAACCAACCCTTTTGACGAGGATAACCCGGGGAAACCTGGACTAATACTGGATAGGAGCTATTTGCACAAGTAGATAGTTTTAAAGGTGCTTTAAAGCACCACGAGAGGATGGGACTGCGTCGCATTAGCTAGTTGGTCGGGGTAATGGCCCACCAAGG
>F0OV55004JCHVC
AACCAACCCAAGAGTTTGATCCTGGCTCAGAACGAACGCTGGCGGCGTGCTTAACACATGCAAGTCGAGCGGGAAAGCAGGCCTTCGGGCTTGTGAGTAGAGCGGCGAACGGGTGAGTAACACGTGAGTAACGTACCTTGGGGTTGGGGATAACAGTGCGAAAGCGCTGCTAATACCGAATGAGCTCACGGCATCTGCGGGTGCAGTGAGAAAAGTGGGCCACTGACACAAGCTCACGCCTCGGGATCGGCTCGCCG
>F0OV55004JRAZ5
AACCAACCCAAGAGTTTGATCCTGGCTCAGGACGAACGCTGGCGGCGTGGATAAGGCATGCAAGTCGAACGGGAACTTAACATCTAATTCGTTAGAAGTTTTGTTCTAGTGGCGAACGGGTGAGTAACGCGTGAACAACATACCTCTCAGAGGGGAATAACACAGGGAAACTTGTGCTAATACCGCATATGTGCTTATGATGATTTCATATTCATGAAAGGTGGGGACCTTCGGGCCTGCCGCTGAGAGATTGGTTCGCGTCCCA
>F0OV55004I3CEZ
AACCAACCCAAGAGTTTGATCCTGGCTCAGGACGAACGCTGGCGGTGTGCTTCATACATGCAAGTCGAACGAGAAAGTCCCCTTCGGGGGGCGAGTAAAGTGGCGAACGGGTGCGTAACACGTGAGCAATCTGCCTCGAAGCCGGGGATAACCTTCCTAACGGGGGGCTAATACCGGATGTGTTTACCGGGTGGCATCGCCTGGTGAATAAAGATGGCGTGCTGAGCGCTATCACTTCGAGATGAGCTCGCGGCCTATTAGCTAGTTGGG
>F0OV55004IPEYI
AACCAACCCAAGAGTTTGATCCTGGCTCAGAGTGAACGCTGGCGGCGTGCTTAGCACATGCAAGTCGAACGAGAACGGGACATAGCTTGCTATGTTTGTCAGCTAAGTGGCGGACGGGTGAGTAATGTATAGCTAATGTACCCCTTGGAGGGGGATAACAGTTGGAAACGGCTGCTAATACCCCATACTCCTTCTATCTTAATGGTAGTTGGGAAATGTTTTTTCGCCAAGGGATCGGGCTATATGGTATCAGTTAGTTGGTGAGGTAA
>F0OV55004I7EDN
AACCAACCCAAGAGTTTGATCCTGGCTCAGGATGAACGCTAGCGGCAGGCCTAACACATGCAAGTCGAGGGGCAGCGGGAGTAGCAATACTTGCCGGCGACCGGCGCACGGGTGCGTAACGCGTATGGAACCTACCCACCGCAGGGGGATAGCCCGCCGAAAGGCGGATTAATACCCCATGGCCCCCCGGTCCGGCATCGGGCTGGGGGTAAAGGAGCGATCCGGGGGTGGATGGTCATGCGTGCCATTAGCTAGTTGGCGGGGTAACGGCCCACCAAGGCGACG
>F0OV55004JD5VU
AACCAACCCAAGAGTTTGATCCTGGCTCAGAACTAACGCTGGCGGCGCGTCTTAAGCATGCAAGTCGGACGGGAACCGGAGGCTTCGGTCTCTGGGGAGAGTGGCGAACGGGTGAGTAACACGTAGGTGATCTGTCCTTGGGTGGGGAATAGCCCATGGAAACATGGGGTAATACCGCATAAGGTCCTGTCTCTGTGGGGATTGGATGAAAGGAGCAATTGTTCCGCCTGGGGGTGAGCCTGCGGTCCATTAGCTAGTTGGTGAGGTAAGAG
>F0OV55004H6H2Y
AACCAACCCAAGAGTTTGATCCTGGCTCAGGACGAACGCTGGCGGCGTGCTTAACACATGCAAGTCAAGGAGAAAGAGAATCTTCGGAATCTCGAGTAAACTGGCGTAAGGGTGAGTAACACGTAGATAACCTGCCCTGGAGTGGGGGATAACATTGGGAAACCGGTGCTAATACCGCATGACATCCCACAGATGCATGTTTGTGGGATTAAAGATTTATTGCTTCAGGATGGATCTGCGTTCTATTAGTTAGTTGGTGGGGTAACGG
>F0OV55004IIDYB
AACCAACCCAAGAGTTTGATCCTGGCTCAGGACGAACGCTGGCGGCGTGCCTAACACATGCAAGTCTTGGGAGAAAGAGGTAGCAATATCTTGAGTAAACCGGCGCAAGGGTGAGTAACACGTAGGCAATCTGCCCAGAGGACGGGAATAACTTCGAGAAATCGAGGCTAATGCCCGATGATTTTCCGATATAGCATTATGTTGGAATTAAATGCCGCAAGGTGCCTTTGGATGAACCTGCGTCCCATTAGGTAGTTGGTGAGG
>F0OV55004ICLQB
AACCAACCCAAGAGTTTGATCCTGGCTCAGAACGAACGCTGGCGGCGTGGATTAGGCATGCAAGTCGAACGACGAACTATCGTGATTTTCGGGGCAACTTGAAGATTACGGTGGGGAAAGTGGCGAACTGGTGAGTAACACGTGGGTAACCTGCCCTGGAGCGGGGGACAACTTCGGGAAACCGAAGCTAATACCGCATACGTTTATCTGATCAAAAGTTCAGATAAAGAAAGATGGAGGAAGGGAAACTGACCTTTGTCACTCCGGGATGGGCCCGCGCCCCATCAG
>F0OV55004IAI1L
AACCAACCCAAGAGTTTGATCCTGGCTCAGAACGAACGCTGGCGGCGCGTTTTAAGCATGCAAGTCGAACGGTAAAAGGGTGCTTGCACCCTTTGAGAGTGGCGAACGGGTGAGTAACACGTAGGTGATCTGCCCTTTGGTTGGGGATAGCCTGTGGAAACACAGGGTAATACCGAATAAGATCGGGACTCTTTGGAGATCCGATGAAAGCAGCTTCGGCTGCACCGAAGGATGAGCCTGCGGCTGATTAGCTTGTTGGCGGGTAAAGG
>F0OV55004IDRQB
AACCAACCCAAGAGTTTGATCCTGGCTCAGGACGAACGCTTGCGGCGTGCCTAAGAAATGCAAGTCGAGCGAGGTCTAGGCTTCGGCCGAAAACCTAGCGGCGAACGGTCGCGTAACACGTAAGCAACCTGCCCTGAAATGGGGGATAGCCCGCCGAAAGGCGGATTAATACCGCATGTGGACATCGGATCGCATGTTTTGATGTCTAAAGCAGCAATGCGTTTCAGGATGGGCTTGCGGCCTATCAGCTAGTTGGTGGGGTAACGG
>F0OV55004H889S
AACCAACCCAAGAGTTTGATCCTGGCTCAGGATGAACGCTAGCGGGAGGCTTAACACATGCAAGTCGAGGGGCAGCACGAGGTAGCAATACTTTGGTGGCGACCGGCAGACGGGTGAGTAACGCGTATGTAACCTGCCCTGTACAGGGGGATAACCCGGAGAAATTCGGACTAATATCCCGTGGTAATATTGGAAGGCATCTTCTGATATTTAAAGTTCCGGCGGTACAGGAGGGGCATGCGTAACATTAGCTGGTTGGTAAGGTAACGGCTTACCAAGGCG
>F0OV55004JLA44
AACCAACCCAAGAGTTTGATCCTGGCTCAGAGTGAACGCTGGCGGCGTGCTTAACACATGCAAGTCGAACGAGAACGGGACATAGCTTGCTATGTTTGTCAGCTAAGTGGCGGACGGGTGAGTAATGTATAGCTAATGTACCCCTTGGAGGGGGATAACAGTTGGAAACGGCTGCTAATACCCCATACTCCTTCTATCTTAATGGTAGTTGGGAAATGTTTTTTCGCCAAGGGATCGGGCTATATGGTATCAGTTAGTTGGTGAGGTAATGG
>F0OV55004I813A
AACCAACCCAAGAGTTTGATCCTGGCTCAGAACTAACGCTGGCGGTATGCATAATACATGCAAGTCAGAGTGAAAGTCTGCTTGCAGATGATTAGCTTGGCGAACGGGTGAGTAACACGTGAGTAACCTACCCTAGAGATCGGTATAAACTCCGGAAACGGAGGGTAATCCCGGATAATATCCTTAAACGCATGTTTTTGGATCAAAGGTGGCCTCTACTTGTAAGCTATCACTTTAGGATGGACTCGCGGCCTATCAGTTTGTTGGG
>F0OV55004JUMNU
AACCAACCCAAGAGTTTGATCCTGGCTCAGAACGAACGCTAGCGGCGCGTTTTAAGCATGCAAGTCGAACGGGGAAATCTTGAATGAAACCTAGTGATTTCTTGATTTCCTAGTGGCAAACGGGTGAGTAACACGTAGGTAATTTACCCTAAAGTTTGGGATAGCCCATGGAAACATGGATTAATACCGGATGTGATGATTGTCCCACAAGGGGTGATCATTAAAGGTGGGGATCGCAAGACCTGCCGCTTCAGGATAAGCCTGCGGCCCATTAG
>F0OV55004JUSNL
AACCAACCCAAGAGTTTGATCCTGGCTCAGGATGAACGCTGGCGGCGTGCCTAACACATGCAAGTCGAGCGGAGATTACGAGGAGTACTTGTACAAATTGTAATCTTAGCGGCGGACGGGTGAGTAACACGTGAGGAACCTGCCCTTGAGTGGGGAATAACACCGAGAAATGGGTGCTAATACCGCATAATGTCTTGGAAGCGCATGCTTTCGGGACCAAAGGATTTATTCGCTTAAGGATGGACTCGCGTCCGATTAGGTAGTTGGTG
>F0OV55004I22EC
AACCAACCCAAGAGTTTGATCCTGGCTCAGAACGAACGCTGGCGGCGCGTTTTAAGCATGCAAGTCGAGCGGCAAGGGCCTTCGGGCCCCTAGAGCGGCGGACGGGTGAGTAACACGTGGACAATCTGCCCCCCGGCCGGGGATAGCCCAGGGAAACCTGGATTAATACCGGATGAGACGGGACGCACGAGGGTGCGATCCGGGAAAGGCGCTGCGGCGCCGCCGGGGGATGAGTCCGCGACCCATTAGCTAGACGGCGGGGTAAAGGCCCACCGTGGCGACGATGGGTAG
>F0OV55004IT65W
AACCAACCCAAGAGTTTGATCCTGGCTCAGAACGAACGCTGGCGGCGTGCTTAACACATGCAAGTCGTACGTGAAAGGGACTTCGGTCCTGAGTAAAGTGGCGCACGGGTGAGTAACACGTGGATAATCTGCCCAATGGTCCGGGATAACACTTCGAAAGGGGTGCTAATACCGGGTAAGCCCACGAGCTCTTCGGAGCACGCGGGAAAAGGTGGGGACCTTCGGGCCTGCCGTCATTGGATGAGTCCGCGGCCCATTAGCTAGTTGGTGGGGTAAAAGGCCTACCAAGG
>F0OV55004IALVN
AACCAACCCAAGAGTTTGATCCTGGCTCAGAATGAACGCTGGCGGCGTGCTTAACACATGCAAGTCGGACGAGAAGGCCGGAAGCTTGCTTTTGGCGAGTAAAGTGGCGCACGGGTGAGTAACGCGTGGGTAATCTACCTCCGAATTTGGGATAACACTTCGAAAGGGGTGCTAATACCGGATGATATCCATTGGATTTTGGTCTGGTGGATCAAAGATAGCCGATCCTTGGAAGCTATTGTTTGGAGATGAGCCCGCGTCCCATTAG
>F0OV55004H7Q4N
AACCAACCCAAGAGTTTGATCCTGGCTCAGGATGAACGCTGGCGGCGTGCCTAACACATGCAAGTCGAGCGTGAACTCTCGGAACGAAACTTCGGTCTAGGGAAGAGGGGGAAAGCGGCGGACGGGTGAGTAACGCGTAGGTAACCTGCCCCATACATAGGGATAGCCTAGGGAAACCTGGATTAATACCTAATAATGCGAAGAGATCACATGGTCACTTCGCCAAAGATTCATCGGTATGGGATGGACCTGCGTCTGATTAG
>F0OV55004H859V
AACCAACCCAAGAGTTTGATCCTGGCTCAGGATGAACGCTAGCGGCAGGCCTAACACATGCAAGTCGAGGGGTAACGATGGCTTCGGCCAGGCGACGACCGGCGCACGGGTGAGTAACGCGTTTGTAACCTACCTCTAACTGGAGAATAGCCCGAAGAAATTCGGATTAATACTCCATATGGCTATGATTTGGCATCTTTTTATAGTCAAAGCTCCGGCGGTTAGAGATGGGCATGCGTGACATTAGTTAGTTGGTGAGGTAATGG
>F0OV55004IEZO6
AACCAACCCAAGAGTTTGATCCTGGCTCAGGATGAACGCTAGCGGGAGGCTTAACACATGCAAGTCGAGGGGCAGCACGAGGTAGCAATACTTTGGTGGCGACCGGCAGACGGGTGAGTAACGCGTATGTAACCTGCCCTGTACAGGGGGATAACCCGGAGAAATTCGGACTAATATCCCATGGTAATATTGGAAGGCATCTTCTGATATTTAAAGTTCCGGCGGTACAGGAGGGGCATGCGTAACATTAGCTGGTTGGTAAGGTAACGGCTTACCAAGG
>F0OV55004ISPIC
AACCAACCCAAGAGTTTGATCCTGGCTCAGAACGAACGCTGGCGGCGTGCTTAACACATGCAAGTCGAACGCGAAAGGGACTTCGGTCCTGAGTAAAGTGGCGCACGGGTGAGTAACACGTGGATAATCTACCCGATGGACCGGGATAACACTTCGAAAGGGGTGCTAATACCGGATAAGCCCACAGGCTCCCTGGAGCTTGCGGGAAAAGGTGGGGACCTTCGGGCCTGCCGTCATCGGATGAGTCCGCGGCCCATTAGCTAGTTGGTGGGGTAACGGCCCACCAAGG
>F0OV55004IBHXD
AACCAACCCAAGAGTTTGATCCTGGCTCAGGACGAACGCTGGCGGCGTGCTTAACACATGCAAGTCAAGGAGAAAGCATTTTTCGGAATGCAAGTAAACTGGCGAACGGGTGAGTAACGCGTAGGTAACCTGCCTTTAAGATTGGGATAACACTGCTAACGCGGTGCTAATACCGGATGAAGCATAACGATCGCATGGTGGTTATGTTAAAGCGGGCTTCGGCTCGTGCTTAGAGATGGACCTGCGTCTCATTAGCTAGTTGGG
>F0OV55004I992H
AACCAACCCAAGAGTTTGATCCTGGCTCAGGACGAACGCTGGCGGCGTGCTTAACACATGCAAGTCGAACGATAAATCAAGAACCGAGTTTTTCGGAATGAGGGGAAGGATGGAAAGTGGCGAACGGGTGAGTAACGCGTGGGGAACCAACCTTAGACTGGGGGACAACACAGGGAAACTTGTGCTAATACCGCATATATGCAGACATGGCATCATGATTGCAGGAAAGGCTTCGGCCGGTTTAAGACGGACCCGCGTCCGATTAGTTAGTTGGTAGGGTAA
>F0OV55004IHN07
AACCAACCCAAGAGTTTGATCCTGGCTCAGAACGAACGCTGGCGGCGCGTCTTAAGCATGCAAGTCGAGCGGTAAGTCGGGTGCTTGCACCCGGCCTAGAGCGGCGGACTGGTGAGTAACACGTGGGTGATCTACCCGTAGGTTGGGGATAGCCATTAGAAATAGTGGGTAATACCGAATGTGGTTGGAGGATTATGATTCTCCAAAGAAAGGAGCTACGGCTCCGCCTGAGGATGAGCCCGCGTCCCATTAGCTAGTTGGCAGGGTAAAG
>F0OV55004I4JY6
AACCAACCCAAGAGTTTGATCCTGGCTCAGGACGAACGCTGGCGGCGTGCTTAACACATGCAAGTCAAGGAGAATAGGAATCTTCGGAATCCTTAGTAAACTGGCGTAAGGGTGAGTAACGCGTAGGTAACCTGCCCTCGAGTGGGGAATAACATCGGGAAACTGGTGATAATACCGCATGATATCTTAGAATTGCATGATTCTTTGATTAAAGACTTGTCGCTTGAGGATGGACCTGCGTTTTATTAGCTAGTTGGTAGGGTAACGGCCT
>F0OV55004I4ZIH
AACCAACCCAAGAGTTTGATCCTGGCTCAGGATGAACGCTGGCGGCGTGCCTAACACATGCAAGTCGAACGGGAACCCTTGGATTCGTCTGGGGGGGAGAGTGGCAAACGGGTGAGTAATACGTAGGTGACCTGCCCCAAAGAGGGGAATAACTGCTGGAAACGGTGGCTAATACCCCATGTGCTCGGTGGTTCGTTCTACCGAGTAAAGTTCCGGCGCTTTGGGAGGGGCCTGCGGCCCATCAGGTAGTTGGTAGGGTAACGGCCTACCAAGCCGATGACGGGTAGGGGG
>F0OV55004H90GN
AACCAACCCAAGAGTTTGATCCTGGCTCAGAACGAACGCTGGCGGCGTGCTTAACACATGCAAGTCGTACGAGAAAGTTTCCTTCGGGAGATGAGTAGAGTGGCGCACGGGTGAGTAACACGTGGATAATCTGCCCAATGGACCGGGATAACACTTCGAAAGGGGTGCTAATACCGGATAAGCCCACAGGCTCTTCGGAGCTTGCGGGAAAAGGTGGGGACCTTCGGGCCTGCCGTCATTGGATGAGTCCGCGGCCCATTAGCTAGTTGGTAGGGTAA
>F0OV55004H7S0U
[truncated: 685,830 more chars]
