# Supplementary material for: Response of the rare biosphere to environmental stressors in a highly diverse ecosystem (Zodletone spring, OK, USA)
Source: PeerJ. 2015 Aug 20;3:e1182. doi: 10.7717/peerj.1182 (PMC4548494; doi:10.7717/peerj.1182)
Supplement: Supplemental Information 18 [file peerj-03-1182-s019.fasta]

>F0OV55004IFY7D
AACCATCGCAAGAGTTTGATCCTGGCTCAGGATGAATGCTGGCGGTGTGCCTTAAGCATGCAAGTCGAACGGTAATTTTCCTTCGGGAAAAACGAGTGGCGGACGGGTGAGTAATACGTAGGAACTTACCCTAAAGTGGGGAATAGCTCATCGAAAGATGGGGTAATGCCGCATATGGTCGCAAGATCAAAGTCGCAAGACGCTTTAGGAGAGGCCTGCGCCCTATCAGGTAGTTGGTGAGGTAATGGCTCACCAAGCC
>F0OV55004H5FKM
AACCATCGCAAGAGTTTGATCCTGGCTCAGAATGAACGCTGGCGGCGTGCTTAACACATGCAAGTCGAACGATGATGAGTAGCTTGCTACTCTGATTAGTGGCGCACGGGTGAGTAATATATAGATAACGTACCTCTTAGTCTGGGATAGCCATTGGAAACGATGATTAATACTAGATACTCCTTCTGATTATAATTTCAGTCGGGAAAGTTTTTCGCTAAGAGATCGGTCTATATCCTATCAG
>F0OV55004H5B7Y
AACCATCGCAAGAGTTTGATCCTGGCTCAGGACGAACGCTGGCGGCGTGGATTAGGCATGCAAGTCGAACGGTAGTACCCCTTCGGGGGTATGAGAGTGGCGAACGGGTGAGTAACGCGTAGGTGATCTACCTTCAGATGGGGGACAACCCAGGGAAACTTGGGCTAATACCGCATGTGGCTGTAAAGCTAAAGCCGGCCTCTATTTATAAGCTGGTGTCTGGAGACGAGCCTGCGTCTGATTAGCTAGTTGGTGGGGTAACGGCCTACCGAGG
>F0OV55004H9ZUS
AACCATCGCAAGAGTTTGATCCTGGCTCAGAATGAACGCTGGCGGCGTGCTTAACACATGCAAGTCGAACGCGAAAGTACCTTCGGGTGCGAGTAGAGTGGCGAACGGGTGAGTAACGCGTGAGAATCTACCTCTTAGTGGGGAATACCTTCGGGAAACTGGAGTTAATACCGCATATTTCCTTTGGGACAAAGACGGCCTCTTGCTGTCGCTAAGAGATGAGCTCGCGTACTATTAGCTTGTTGGTGGGGTAATGGCCCACCAAGGCG
>F0OV55004H788I
AACCATCGCAAGAGTTTGATCCTGGCTCAGGACGAACGCTGGCGGCGTGGATTAGGCATGCAAGTCGAACGCGAACGAACACCTTCGGGTGTTCAAGTAGAGTGGCGGACGGGTGAGTAACGCGTAGGTGATCTACCTTTAAGTGGGGGATAGCCCCGGGAAACCGGGATTAATACCGCGTATGTCCCGAGAGATTGGGATAAAGATGGCCTCTGACATAAGCTGTTGCTTAGAGATGAGCCCGCGTCCTATTAGCTAGTTGGTGGGGTAAAGG
>F0OV55004II8T5
AACCATCGCAAGAGTTTGATCCTGGCTCAGAACAAACGCTGGCGGCGTGCTTAATACATGCAAGTCGAACGTGAAGCTCTGGCTTGCCAGAGTGGAAAGTGGCGAACGGGTGAGTAACACGTAAATAATCTGCCCCTAAGTTTGGGATAACT
>F0OV55004H5IHK
AACCATCGCAAGAGTTTGATCCTGGCTCAGATTGAACGCTGGCGGCGTGCCTAACACATGCAAGTCGTGCGAGAAAGTTCCCTTCGGGGAGCGAGTAGAGCGGCGCACGGGTGAGTAACGCGTGGGTAATCTGCCCGAAAGACCGGGATAACAGTGGGAAACCGCTGCTAATACCGGATGTGCTTCATGTTTGACTTCATGGGGTAAAGGTGGCCTCTGCTTGCAAGCTACCGCTTTTGGATGAGCCCGCGT
>F0OV55004INDXO
AACCATCGCAAGAGTTTGATCCTGGCTCAGAATGAACGCTGGCGGCGTGCCTAACACATGCAAGTCGGATGTGCCCGCAAGGGTGCATGGCAGACGGGTGAGTAACGCGTGGGGAATCTACCTTTTTGTGGGGAATAACGTTCCGAAAGGAATGGTAATACCGCATGTGATCATCGGCTGGGATGCTGATGATGAAAGCCGGGGACCGCAAGGCCTGGCGCAAGAAGAGGATCCTGCGTCTGATTAG
>F0OV55004H6VBH
AACCATCGCAAGAGTTTGATCCTGGCTCAGGATGAACGCTGGCGGCGTGGATAAGGCATGCAAGTCGAGAGGGTTTAGACCCTCGGCAAACGGGTTAGTAATACATAGGAACATACCCTAGAGTTGCGCATAATTCATTGAAAGATGAAATAATTCGCAATGGTATCTAAGGATTAAAGCTTCGACGCAAGTCGAGGCGCTCTGGGAGTGGCCTGTGGCCTATCAGCTTGTTGGTAAGGTAAAGGCTTACCAAGGCTA
>F0OV55004H5WO7
AACCATCGCAAGAGTTTGATCCTGGCTCAGGATGAACGCTAGCGGCAGGCCTAACACATGCAAGTCGAGGGGCAACACGGGTAGCAATACCTGGTGGCGACCGGCGCACGGGTGAGTAACGCGTATGCAACCTACCCATAACAAGGGGGTAGCTCCCGGAAACGGGGATTAATACCCTATAGTACCCTGATATCGCATGGTAATGGGGTTAAAACTACGGTGGTTATGGATGGGCATGCGTGCCATTAGTTAGTTGGCGGGGTAACGGCCCACCAAG
>F0OV55004H613X
AACCATCGCAAGAGTTTGATCCTGGCTCAGATTGAACGCTGGCGGAATGCTTTACACATGCAAGTCGAACGGCAGCACGGGGGCAACCCTGGTGGCGAGTGGCGAACGGGTGAGTAATGTATCGGAACGTACCCAGTCGTGGGGGATAACTATCCGAAAGGATAGCTAATACCGCATACGTCCTGAGGGAGAAAGCGGGGGATCGCAAGACCTCGCGCGATTGGAGCGGCCGATATCGGATTAGCTAGTTGGTGAGGTAAAGG
>F0OV55004IY6QV
AACCATCGCAAGAGTTTGATCCTGGCTCAGGATGAACGCTGGCGGCGTGCCTAATACATGCAAGTCGAACGCACTAGTTTACTAGTGAGTGGCGAACGGGTGAGTAACACGTAGGTAACCTGCCCTTAAGACGAGGATAACCATTGGAAACGATGGCTAAGACTGGATAGGAATATTTGAGGCATCTTAAATATTTTAAAAGACCTAGCAATAGGTATGCTTAAGGAGGGGCCTGCGGCGCATTAGTTAGTTGGTGGGGTAGAAGCCT
>F0OV55004ITG94
AACCATCGCAAGAGTTTGATCCTGGCTCAGGATGAACGCTGGCGGCGTGCCTAATACATGCAAGTCGAACGCACTAGTTTACTAGTGAGTGGCGAACGGGTGAGTAACACGTAGGTAACCTGCCCTTAAGACGAGGATAACCATTGGAAACGATGGCTAAGACTGGATAGGAATATTTGAGGCATCTTAAATATTTTAAAAGACCTAGCAATAGGTATGCTTAAGGAGGGGCCTGCGGCGCATTAGTTAGTTGGTGGGGTAGAAGCCT
>F0OV55004ISNQJ
AACCATCGCAAGAGTTTGATCCTGGCTCAGGACGAACGCTGGCGGCGTGCCTAACACATGCAAGTCGAGCGGGGATACTGGAGGAGTAATCTGACAGTATTCTAGCGGCGGACGGGTGAGTAACGCGTGAGCAACCTGTCCTTGTCTGGGGGATAAGGAGCCGAGAGGCTCTCTAATACCGCATGAGACCACGGAATCACATGGTTCTGGGGTCAAAGGAGTAATCCGGACAAGGGTGGGCTCGCGTCTGATTAG
>F0OV55004H6CLI
AACCATCGCAAGAGTTTGATCCTGGCTCAGAACGAACGCTGGCGGCGTGCCTAACACATGCAAGTCGTGCGAGAAAGTTCCTTCGGGGACGAGTAAAGCGGCGCACGGGTGAGTAACACGTAGGTAACCTGCCCCACAGTCTGGAACAACTGGAGGAAACTTCAGCTAATGCCGGATAAGACCACGGTCCCCTCGGGGTCTGTGGCCAAAGATGGCCTCTGCTTGCAAGCTATCGCTGAGGGATGGGCCTGCGGGTCATTAG
>F0OV55004IB8F9
AACCATCGCAAGAGTTTGATCCTGGCTCAGAACGAACGCTGGCGGTGCGTTTTAAGCATGCAAGTCGAACGGTATACGGTCTTCGGACTGTAGAGAGTGGCGAACGGGTGAGTAACACGTAGATAATCTGCCTTGAAGTGGGGGATAGTCCATGGAAACATGGAGTAATACCGCATATGTCTTTGGATGAAAGTTCCAATTGGAACGCTTTGGGATGAGTCTGCGGCTCATTAGCTAGTTGGTGGGGTAAAGGCCTACCAAGG
>F0OV55004IFZ2V
AACCATCGCAAGAGTTTGATCCTGGCTCAGAGCGAACGCTAGCGGCGGGCTTAACACATGCAAGTCGAACGCGCGCTTCGGCGCGAGTGGCGAACGGGTGAGTAACACGTGGGTTACCTACCCTCTGGTGGGGGATAACTCGGGGAAACCCGAGCTAATACCGCATATGGCCTACGGGTCAAAGCCTTCGGGTGCCAGGGGATGGGCCCGCGGCCCATTATCTAATCCTTGTTGGTGGGGTAACGGCCTACCAAGGGTACGATGGGTAGCTGGTCTGAGAGGA
>F0OV55004H807N
AACCATCGCAAGAGTTTGATCCTGGCTCAGAGTGAACGCTGGCGGCGTGCTTAACACATGCAAGTCGAACGAGAACGGGATATAGCTTGCTATATTTGTCAGCTAAGTGGCGCGCGGGTGAGTAATATATAGGTAACGTGCCTTAGAGAAGGGGATAACAGATGGAAACGCCTGCTAACACCCTATATGCCTTTAATACATATGTATGCAAGGGAAATATTTATAGCTCTAAGATCGGCCTGTACAG
>F0OV55004IY0YV
AACCATCGCAAGAGTTTGATCCTGGCTCAGAACTAACGCTGGCGGCGCGTCTTAAGCATGCAAGTCGGACGGGAACCTGAGCTTCGGCTTGGGGGAGAGTGGCGAACGGGTGAGTAACACGTAGGTGATCTATCCTGGGGTGGGGAATAGCCCATGGAAACATGGGGTAATACCGCATAAGGTCCTGAGGCTATGGTCTTTGGATGAAAGGAGCAATTGTTCCGCCTGGGGGTGAGCCTGCGGTCCATTAGCTAGTTGGTGAGGTAAG
>F0OV55004ILH7Z
AACCATCGCAAGAGTTTGATCCTGGCTCAGGATGAACGCTGGCGGCGTGCCTAATACATGCAAGTCGAACGCACCGGTTTACCGGTGAGTGGCGAACGGGTGAGTAACACGTAGGTAACCTGCCCTCAAGACGAGGATAACCGTTGGAAACGATGGCTAAGACTGGATAGGAACCGAGGAGGCATCTCTTTGGTTTTAAAGGACCCGCAAGGGTACGCTTGAGGAGGGGCCTGCGGCGCATTAGTTAGTTGGCGGGGTGAAGGCCCACCAAGACTTTG
>F0OV55004H8CNJ
AACCATCGCAAGAGTTTGATCCTGGCTCAGAACGAACGCTGGCGGCGTGCCTAACACATGCAAGTCGAACGGACATTGCCCTTTGAAGTCGCAAGATGGAAAAGGGATCACAATGTTAGTGGCGCACGGGTGAGTAATGTATAGGTAATCTGCCTTCAAGTGGGGGATAACCGCGGGAAACTGCGGCTAATACCCCAGACCTCGATTGATCGCGAGACCAGACGAGCAAAGACGGGGACCCGCAAGGGCCTGTCG
>F0OV55004ICHQM
AACCATCGCAAGAGTTTGATCCTGGCTCAGAACGAACGCTGGCGGCGTGCTTAACACATGCAAGTCGAACGTGAAAGGGACTTCGGTCCTGAGTAAAGTGGCGCACGGGTGAGTAACACGTGGATAATCTACCCGATGGACCGGGATAACACTTCGAAAGGGGTGCTAATACCGGATAAGCCCACAGGCTCTTTGGAGTTTGCGGGAAAAGGTGGGGACCTTCGGGCCTACTGTCATTGGATGAGTCCGCGGCCCATTAGCTAGTTGGTAGGGTAATGG
>F0OV55004ICBD3
AACCATCGCAAGAGTTTGATCCTGGCTCAGGATGAACGCTGGCGGCGTGCCTAACACATGCAAGTCGAGCGGAGATTTCCGAGTAGTAATACGAGGGGATTTTAGCGGCGGACGGGTGAGTAACACGTGAGCAATCTGCCTTCTGCTGGGGAATAACATTGTGAAAACAGTGCTAATACCGCATAACGTACCTTGGGGGCATCTCCGGGGTACCAAAGGAGAAATCCGGCAGGAGATGAGCTCGCGTCCGATTAGGTAGTTGG
>F0OV55004H4GYR
AACCATCGCAAGAGTTTGATCCTGGCTCAGAACGAACGCTGGCGGCGTGCTTAATACATGCAAGTCGAACGTGAAGCCTTGGCTTGCCAGGGTGGAAGTGGCGAACGGGTGAGTAACACGTAAATAATCTACCTCTAAGTTTGGGATAACCTTGCCAACGCGGGGCTAATACCGGATGTGATCACGAAGACGCATGTTTTTGTGATTAAAGATGCAAATCGCTTAGAGATGAATTTGCGGCCCATTATGCTTGTTGGTG
>F0OV55004I4JS9
AACCATCGCAAGAGTTTGATCCTGGCTCAGGATCAACGCTGGCGGTGTGCTTTATGCATGCAAGTCGAACGAGCTACTTCGGTAGCTAGTGGCAGACGGGTGAGTAACACGTAAGCAACCTGTCCTTAAGTGGGGAATAACTCTGAGAAATCGGAGCTAATACCGCATGTGAACCATCATTGCAAGAAGGTGGTTTAAAGGCTTCGGCCGCTTTAGGAGGGGCTTGCGCACGATTAGCTTGTTGGTGGGTAACGGCCT
>F0OV55004IFA9I
AACCATCGCAAGAGTTTGATCCTGGCTCAGAACGAACGCTGGCGGCGTGCTTAATACATGCAAGTCGAACGTGAAGCCTTGGCTTGCCAAGGTGGAAAGTGGCGAACGGGTGAGTAACACGTAAGTAATCTACCTCTAAGTTTGGGATAACCTTGCCAACGCGGGGCTAATACCGGATGTGGTCATGAAAACGCATGTTTTCGTGATTAAAGGTGCAAATCGCTTAGAGATGAGCTTGCGGCCCATTATGCTTGTTGGTAGGGTAACGG
>F0OV55004H9QR1
AACCATCGCAAGAGTTTGATCCTGGCTCAGAACGAACGCTGGCGGCGTGCTTAACACATGCAAGTCGAACGTGAAAGGGACTTCGGTCCTGAGTAAAGTGGCGCACGGGTGAGTAACACGTGGATAATCTACCCGATGGACCGGGATAACACTTCGAAAGGGGTGCTAATACCGGATAAGCCCACAGGCTCTTTGGAGTTTGCGGGAAAAGGTGGGGACCTTCGGGCCTACTGTCATCGGATGAGTCCGCGGCCCATTAGCTAGTTGGTAGGGTAATGG
>F0OV55004H91RX
AACCATCGCAAGAGTTTGATCCTGGCTCAGGATGAACGCTGGCGGTGTGCCTTAAGCATGCAAGTCGAACGGGTTTGGAGCAATCCAAACCAGTGGCAGACGGGTGAGTAACGCGTAGGAATCTACCTTGAAATGGGGAATAGCCAGCCGAAAGGTTGGGTAATACCGCATGATATCGCAAGATCAAAGGCCTTCACCGGCCGTTTCAAGAGGAGCCTGCGTCCTATCAGCTAGTTGGTGAGATAATAGCCCACCAAGG
>F0OV55004H4M4F
AACCATCGCAAGAGTTTGATCCTGGCTCAGGATGAACGCTAGCGGGAGGCTTAACACATGCAAGTCGAGCGGCAGCACGGTTTTCGGACTGGTGGCGAGCGGCGCACGGGTGCGTAACGCGTATGCAACCTTCCTTATGCAGGGGGATAGCCCATGGAAACGTGGATTAATACCCCATATTATTTATGGATCGCATGGTTTATAGATGAAAGTTTTAATGGCATAAGATGGGCATGCGTCTGATTAG
>F0OV55004H87TB
AACCATCGCAAGAGTTTGATCCTGGCTCAGAACGAACGCTGGCGGCGTGCTTAACACATGCAAGTCGAACGCGAAAGGGGCTTCGGCCCTGAGTAAAGTGGCGCACGGGTGAGTAACACGTGGATAATCTGCCTGATGATCTGGGATAACATTTCGAAAGGAGTGCTAATACCGGATAAGCCCACAGCAACCTCGGTTGCAGCGGGAAAAGGGGGCCTCTTCCTGAAAGCTTCTGTCATCAGATGAGTCCGCGGT
>F0OV55004JF5HC
AACCATCGCAAGAGTTTGATCCTGGCTCAGAACGAACGCTGGCGGCATGCCTAACACATGCAAGTCGAACGGGATCCATCCTTCGGGGTGGTGAGAGTGGCGGACGGGTGAGTAACGCGTGGGAACCTGCCCAGTGGTGGGGGATAACTGCGGGAAACTGCAGCTAATACCGCATGAGCCCGAGAGGGGAAAGATTTATCGCCATTGGAGGGGCCCGCGTTTGATTAGGTAGTTGGTGAGGTAATGGCTCACCAAGCCGACGATCG
>F0OV55004II751
AACCATCGCAAGAGTTTGATCCTGGCTCAGGATGAACGCTGGCGGCGTGCTTAACACATGCAAGTCGAACGATTAAGACCCTCTTCGGAGGGTGCATAAAGTGGCGAACGGGTGAGTAACACGTGGGGAACCTGCCCCTCTCTCTGGGACAACTCCGGGAAACCGGAGCTAATACCGGATATTCCGATCGGATCGCATGGTCTGATCGGGAAAGCTCCGGCGGTGAGGGATGGCCCCGCGGCCCATTAGCTTGTTGGTGAGGTAACGGCT
>F0OV55004ITOBI
AACCATCGCAAGAGTTTGATCCTGGCTCAGGATGAATGCTGGCGGCGTGCCTAATACATGCAAGTCGAGCGGAAAGGCCCTTCGGGGTACTCGAGCGGCGGACGGCTGAGTAA
>F0OV55004IPQQT
AACCATCGCAAGAGTTTGATCCTGGCTCAGGATAAACGCTGGCGGTGTGCATTATGCATGCAAGTCGAACGAGCTACTTCGGTAGCTAGTGGCAGACGGGTGAGTAACACGTAAGCAGCCTGTCCTCAAGTGGGGAATAACTCTGAGAAATCGGAGCTAATACCGCATGTGAATCGTCATTGCAAGGAGATGATTTAAAGCCTTCGGGCGCTTAAGGAGGGGCTTGCGCACGATTAGTTAGTTGGTGGGG
>F0OV55004H5J6D
AACCATCGCAAGAGTTTGATCCTGGCTCAGAACGAACGCTGGCGGCGTGCTTAACACATGCAAGTCGTACGAGAAAGTTTCCTTCGGGAGATGAGTAGAGTGGCGCACGGGTGAGTAACACGTGGATAATCTGCCCAATGGACCGGGATAACACTTCGAAAGGGGTGCTAATACCGGATAAGCCCACAGGCTCTTCGGAGCTTGCGGGAAAAGGTGGGGACCTTCGGGCCTGCCGTCATTGGATGAGTCCGCGGCCCATTAGCTAGTTGGG
>F0OV55004IN2TS
AACCATCGCAAGAGTTTGATCCTGGCTCAGGATGAACGCTGGCGGCGTGCCTAACACATGCAAGTCGAGCGGAGATATAGAGGAGTACTTGTACGAATCTTTATCTTAGCGGCGGACGGGTGAGTAACACGTGAGGAACCTGCCCTTAAGTGTGGAATAACACCGAGAAATCGGTGCTAATACCGCATAACGTCCTGGAAGCGCATGCTTTCGGGACCAAAGGATTTATTCGCTTAAGGATGGCCTCGCGGCCGATTAGGTAG
>F0OV55004IBHMQ
AACCATCGCAAGAGTTTGATCCTGGCTCAGGACGAACGCTGGCGGCGTGCTTAACACATGCAAGTCAAGGGGAAAGGTTAATTTCGGTTGACCGAGTATACTGGCGAACGGGTGAGTAACGCGTAGGTAACCTGCCTGAGAGTTTGGGATAACACTGCAAACGTGGTGCTAATACCGGATGAGGCCTGCTATTCGCATGGGTAGTGGGTTAAAGCGGGCGCAAGCCTGTGCTCACAGATGGACCTGCGTCTCATTAG
>F0OV55004JP4PX
AACCATCGCAAGAGTTTGATCCTGGCTCAGAATCAACGCTGGCGGCGTGCCTAACACATGCAAGTCGTACGCGAAAGGGGCTTCGGCCCTGAGTAGAGTGGCAAACGGGTGAGTAACACGTGGGTGACCTGCCTTCGAGTGGGGGATAACGTCCCGAAAGGGACGCTAATACCGCATAACATCCTGTCTTTAGAGAGACGGAGATCAAAGCTGGGGATCGCAAGACCTAGCGCTTGAAGAGGGGCCCGCGCCTGATTAG
>F0OV55004I6DHM
AACCATCGCAAGAGTTTGATCCTGGCTCAGAGTGAACGCTGGCGGCGTGCTTAACACATGCAAGTCGAACGAGAACGGATTATAGCTTGCTATAATTGTCAGCTAAGTGGCGCACGGGTTGAGTAATGTATAGATAACCTGCCCTTAAGAAAGGAATAACAGTTGGAAACGACTGCTAATGCCCTATATGCCTTTAAATACATAAGTATGCAAGGGTAAACGCTTTAGTGCTTAAGGATGGGTCTGTATGGTAT
>F0OV55004H5MEO
AACCATCGCAAGAGTTTGATCCTGGCTCAGGACGAACGCTGGCGGCGTGCTTAACACATGCAAGTCAAGGAGAAAGGTCTGCTTCGGTGGACCGAGTACACTGGCGGATGGGTGAGTAACACGTAGGCAACCTACCTCTGGATTGGGGATAACACTGCTAACGCGGTGCTAATACCGAATAAAGCGATTGGATCGCATGGTTTGATCGTTAAAGTTGGCATTTGCTAACGACTGGAGATGGGCCTGCGTCCCATTAG
>F0OV55004IKJY8
AACCATCGCAAGAGTTTGATCCTGGCTCAGGACGAACGCTGGCGGCGCGTTTTAAGCATGCAAGTCGAGCGGCAAGGGCCTTCGGGCCCCTAGAGCGGCGGACGGGTGAGTAACACGTGGACAATCTGCCCCCCGGCCGGGGATAGCCCAGGGAAACCTGGATTAATACCGGATGAGACGGGACGCACACAGGTGCGATCCGGGAAAGGCGCTGCGGCGCCGCCGGGGGATGAGTCCGCGACCCATTAGCTAGACGGCGGGGTAAAGGCCCACCGTGGCGACG
>F0OV55004H3ORO
AACCATCGCAAGAGTTTGATCCTGGCTCAGGATGAACGCTGGCGGCATGCCTAATACATGCAAGTCGAACGAACTAGTTTACTAGTTAGTGGCGAACGGGTGAGTAACACGTAGATAACCAACCCTTAAGACGAGGATAACCCGGGGAAACCTGGACTAATACTGGATAGGAGCTATTTTCAAAAGAGGATAGTTTTAAAGGTGCCCTAAAGCACCGCTAAAGGCTGGGACTGCGTCGCATTAGCTAGTTGGTGGGGTAACGGCCTACCAAGGCAACGATGCG
>F0OV55004IG7X1
AACCATCGCAAGAGTTTGATCCTGGCTCAGGATAAACGCTGGCGGCGTGCCTTACGCATGCAAGTCGAACGATTCTGATTTATCAGTTTAGTGGCAAACGGGTGAGTAACACGTAAGTAACCTGCCCTTAAGCAGGGGATAATCCGCCGAAAGGTGGACTAATACCGTATGTGATAACAGAGGTAATGCTTTGTTATTAAAGCCTTCGGGCACTTAAGGAGGGGCTTGCGGCCGATTAGCTAGTTGGTGGGGTAACGGTTCACCAAGGCGATGATCGG
>F0OV55004I8SL5
AACCATCGCAAGAGTTTGATCCTGGCTCAGAACGAACGCTGGCGGCATGCCTAACACATGCAAGTCGAACGAGACCTTCGGGTCTAGTGGCGCACGGGTGCGTAACGCGTGGGAATCTGCCCCTTGGTTCGGAATAACAGTTAGAAATGACTGCTAATACCGGATGATGACTTCGGTCCAAAGATTTATCGCCAAGGGATGAGCCCGCGTAAGATTAGGTAGTTGGTGGGGTAAAGGCCTACCAAGCCGACGATCTTTAGCTGGT
>F0OV55004IKEJE
AACCATCGCAAGAGTTTGATCCTGGCTCAGAACGAACGTTAGCGGCGTGCTTAACACATGCAAGTCGAACGAGAAAGTATCTTCGGATATGAGTAGAGTGGCGCACGGGTGAGTAACACGTGGGTAACCTGCCCTTTGGAGGGGGACAACATCTGGAAACGGATGCTAATACCGCATAAGTCGTCTTCGGACGGGAAAGGTGGCTTCGGCTACCGCCAGAGGATGGGCCCGCGTCCCATCAGCTAGTTGGTAAGGTAACGGCTTACCAAGGCAACGG
>F0OV55004IF9QW
AACCATCGCAAGAGTTTGATCCTGGCTCAGATTGAACGCTGGCGGCGTGCTTAACACATGCAAGTCGAGCGAGAAAGCTCTCTTCGGAGAGTGAGTAGAGCGGCGCACGGGTGAGTAACGCGTGGATAATCTGCCCCGAAGATCGGGATAACAGTTGGAAACGACTGCTAATACCGAATATCCTGCATATTTAGCTTTATGTGGTAAAGACGGCCTCTATTTATAAGCTGTCACTTTGGGATGAGTCCG
>F0OV55004ILM4Y
AACCATCGCAAGAGTTTGATCCTGGCTCAGAATGAACGCTGGCGGCGTGCTTAACACATGCAAGTCGTACGAGAACGCTTCAGCTTGCTGAAGCTAGTAAAGTGGCGCACGGGTGAGTAACGCGTGGGCAATCTACCCGATGGACCGGGATAACACTTCGAAGGGGGTGCTAATACCGGATAAGCCCACAGGCTCTTTGGAGTTTGCGGGAAAAGGTGGGGACCTTCGGGCCTACTGTCATTGGATGAGTCCGCGGCCCATTAG
>F0OV55004ICNQK
AACCATCGCAAGAGTTTGATCCTGGCTCAGGATGAACGCTGGCGGCGTGCCTAATACATGCAAGTCGAGCGCACTAGTTTACTAGTGAGTGGCGAACGGGTGAGTAACACGTAGGTAACCTGCCCTTAAGGCGAGGATAACCGTTGGAAACGATGGCTAAGACTGGATAGGAACATTGAAGGCATCTTTGATGTTTTAAAAGACCTAGCAATAGGTATGCTTAAGGAGGGGCCTGCGGCGCATTAGTTAGTTGGTGAGGTGAAGG
>F0OV55004IMBYT
AACCATCGCAAGAGTTTGATCCTGGCTCAGGACTAGCGCTGGCGGTGTGTCTTAGACATGCAAGTCGAGCGGGACTCCTGCTAGTAGCAATACCGGCTTGAGTCTAGCGGCGAACGGGTGAGTAATACAAGGGCAACCTGCCCTGAGGCAGGGCATAACTCGCCGAAAGGCGGGCTAATTCCCTGTGTGCTGCGGGCGAGGCATCTTGTCTTCAGTAAAGACGCTGAAAGGTGTCG
>F0OV55004IJ7VZ
AACCATCGCAAGAGTTTGATCCTGGCTCAGAACGAACGCTGGCGGCGTGCTTAACACATGCAAGTCGAACGCGAGAGGGGCTTCGGCCCCGAGTAAAGTGGCGCACGGGTGAGTAACACGTGGATAATCTGCCTGATGATCTGGGATAACATTTCGAAAGGAGTGCTAATACCGGATAAGCCCACAGCAACCTCGGTTGCAGCGGGAAAAGGGGCCTCTTCCTGAAAGCTTCTGTCATCAGATGAGTCCGCGGT
>F0OV55004IOHO2
AACCATCGCAAGAGTTTGATCCTGGCTCAGAACGAACGCTGGCGGCGCGTTTTAAGCATGCAAGTCGAACGGCAGCCTCTGCTTGCAGAGGTGAGAGTGGCGAACGGGTGAGTAACACGTAAGTGATCTGCCCTGAGGATGGGGATAGCTCATGGAAACATGGGGTAATACCGAATAGCATAACGATTTTTGAAGAGAATGTTATGAAAAGAGCTACGGCTCTGCCTTGGGATGAGCTTGCGG
>F0OV55004JAOMJ
AACCATCGCAAGAGTTTGATCCTGGCTCAGGATGAACGCTGGCGGCGTGCTTAACACATGCAAGTCGAACGAGGTCCAACCTTCGGGTGAAGACCGAGTGGCGAACGGGTGAGTAACACGTGGGGAACCTGCCCTTCTCTCTGGGATAACGTCGAGAAATCGTCGCTAATACCGGATACTCCTTGCGGACCGCATGGTCTGCTCGGGAAAGCTCCGGCGGAGATGGATGGCCCCGCGGCCCATTAGCTAGTTGGTGAGGTAACGGCCC
>F0OV55004IQ4S4
AACCATCGCAAGAGTTTGATCCTGGCTCAGAACGAACGTTAGCGGCGTGCTTAACACATGCAAGTCGAACGAGAAAGTATCTTCGGATATGAGTAGAGTGGCGCACGGGTGAGTAACACGTGGGTAATCTGCCCTTTGGAGGGGGACAACATCTGGAAACGGATGCTAATACCGCATAAGTCGTCTTCGGACGGGAAAGGTGGCTTCGGCTACCGCCAGAGGATGAGCCCGCGGCCCATCAGCTAGTTGGCAGGGTAATGG
>F0OV55004IOBV0
AACCATCGCAAGAGTTTGATCCTGGCTCAGAATGAACGCTGGCGGCGTGCCTAACACATGCAAGTCGAACGAGAAATCCCGGGCTTGCTCGGGAGAGTAAAGTGGCGCACGGGTGAGTAACGCGTGGGTAACCTGCCCTTGAATCTGGGATAACTTCGCGAAAGCGATGCTAATACCGGATATTGTTCTTTAAACCTCGGTTTTTGAATGAAAGGTGACCTCTTCATGAAAGTTGCCGTTCAAGGAGGGGCTCGCGTACCATTAGCTAGTTGG
>F0OV55004IA85A
AACCATCGCAAGAGTTTGATCCTGGCTCAGGATTAACGCTAGCGGCAGGCCTAATACATGCAAGTCGAACGGGATTAGTTGTAGCAATACGACTATGAGAGTGGCGCACGGGTGCGTAACACGTATGCAACCTACCTGTAACTGGGGGATAGCCTCCCGAAAGGGAGATTAATACCGCATAACATTATGAAGTGGCATCACTTTATAATTAAACCTCCGGGGGTTACAGATGGGCATGCGTCCGATTAGCTAGTTGGTGAGG
>F0OV55004IKP0Y
AACCATCGCAAGAGTTTGATCCTGGCTCAGGATGAACGCTGGCGGCGTGCCTAATACATGCAAGTCGAACGCACTAGTTTACTAGTGAGTGGCGAACGGGTGAGTAACATGTAGGTAACCTGCCCTTAAGACGAGGATAACCATTGGAAACGATGGCTAAGACTGGATAGGAATATTTAAGGCATCTTAAATATTTTAAAAGACCTAGCAATAGGTATGCTTAAGGAGGGGCCTGCGGCGCATTAGTTAGTTGGTGAGGTGAGAG
>F0OV55004IAF7K
AACCATCGCAAGAGTTTGATCCTGGCTCAGGACGAACGCTGGCGGCGTGCCTAACACATGCAAGTCGAGCGGAGATTTAAGTTTACTTAGATCTTAGCGGCGGACGGGTGAGTAACGCGTGAGTAACCTGCCTTATACAGAGGGATAGCCTTGGGAAACCGGGATTAATACCTCATGACATAGTGCGATCGCATGATGGTGCTATCAAAATGAATGTGGTATAAGATGGACTCGCGTCTGATTAGTTAG
>F0OV55004H643I
AACCATCGCAAGAGTTTGATCCTGGCTCAGGATGAACGCTAGCGGCGCGCTTAATGCATGTAAGTCGAGCGGAGAAGGCTCCTTCGGGGCTGGACAGCGGCAGACGGGTGAGTAACACGTAGGTGACCTACCCCCGAGACGGGAATAACGAGTGGAAACGCTTGCTAATGCCGGATGAGCTTGACCGGTCAGAGGGTCAAGGAAAGGATTCTTCGGGATCCGCTCAGGGAGGGCTTGCGGCCCATCAGCTAGTTGGTAGGGTAACCGG
>F0OV55004IBVZG
AACCATCGCAAGAGTTTGATCCTGGCTCAGGATGAACGCTGGCGGCATGCCTAATACATGCAAGTCGAACGCACTAGTTTACTAGTGAGTGGCGAACGGGTGAGTAACACGTAGATAACCAACCCTAAAGACGAGGATAACCCGGGGAAACCTGGACTAATACTGGATAGGAGCTAATTTCACAAGAGATTAGTTTTAAAGGCGCATTAAAGCGCCGCTATAGGATGGGACTGCGTCGCATTAGCTAGTTGGTGGGGTAACGGCCTACCAAGG
>F0OV55004IA53V
AACCATCGCAAGAGTTTGATCCTGGCTCAGGATGAACGCTGGCGGCGTGCCTAACACATGCAAGTCGAGCGAGAATTGATGGAATGCGGACTTCGGTCCAAGTGAAGTCGAGGAAAGCGGCGGACGGGTGAGTAACGCGTGGGTAACCTGCCCCATACAATGGGATAGCCACTGGAAACGGTGATTAATACCATATGATGCTTTAAAATCGCATGATTTAAAAGCTAAAGATTTATCGGTATGGGATGGACCCGCGT
>F0OV55004ICJUP
AACCATCGCAAGAGTTTGATCCTGGCTCAGAACAAACGCTAGCGGCGTGCCTAACACATGCAAGTCAGACGAGAAAGTTCGCTTCGGCGAATGAGTAGAGTGGCGCACGGGTGAGTAACGCGTGGACAATCTGCCCTAGAGTTAGGAATAACCCACCGAAAGGTGGGCTAATACCCAATAATGCTATACTTCTTCGGGAGTATAGCCAAAGATGGCCTCTGTTTACAAGCTATCGCTCAAGGATGAGTTCGCGT
>F0OV55004H8C6Y
AACCATCGCAAGAGTTTGATCCTGGCTCAGAACGAACGCTGGCGGCGTGCCTAACACATGCAAGTCGTACGTGAAATCTTCCTTCGGGTTGAGAGTAAAGTGGCGCACGGGTGAGTAACGCGTGGGTAATCTACCCATGGGTTCGGGATAACCGGCCGAAAGGCTGGCTAATACCGGATAATGTCACCGTACACAAGTCCGGTGACCAAAGGGGGCGTAAGCTTCCGCCGATGGATGAGCCCGCGTACCATTAGCTAGTTGGTAGGGTAATGGCCTACCAAGG
>F0OV55004IXINW
AACCATCGCAAGAGTTTGATCCTGGCTCAGGACGAACGCTGGCGGCGTGCTTAACACATGCAAGTCAAGGAGAAGGCATTTTTCGGAATGCAAGTAAACTGGCGAACGGGTGAGTAACGCGTAGGTAACCTGCCTTTAAGATTGGGATAACACTGCTAACGCGGTGCTAATACCGGATGAAGCATAACGATCGCATGGTGGTTATGTTAAAGCGGGCTTCGGCTCGTGCTTAGAGATGGACCTGCGTCTCATTAG
>F0OV55004I8XDI
AACCATCGCAAGAGTTTGATCCTGGCTCAGAACGAACGCTGGCGGCGCGTTTTAAGCATGCAAGTCGAGGGAGAATCCGGTGCTTGCACTGGAGGGAACCGGCGAACGGGTGAGTAACACGTAGATAATCTGCCTTTAGGTTGGGGATAGCTCATGGAAACATGGGGTAATACCGAATGTGGTTCGATGTTCAAAAGGACATTGAAAGAAAGGAGCTTAGGCTTCGCCTGAAGATGAGTCTGCGTCTGATTAGGTAGTAGGTAGGG
>F0OV55004I6Y5X
AACCATCGCAAGAGTTTGATCCTGGCTCAGGACGAACGCTGGCGGCGTGCTTAACACATGCAAGTGGAGCGACGAACCAGGCTTCGGCCTGGGGCAAAGCCGCGAACGGGTGAGTATCACGTGGGTAACCTGCCCCGATGACCGGGACAACTCGAGGAAACTCGGGCTAATACCGGATGTGCTCTCCGCACGACAGTGCGGTGAGTAAAGGAAGCTTCGGCCTCCGCATTGGGATGGGCCCGCGGCCCATTAGCTTGTTGGTGAGG
>F0OV55004IT39T
AACCATCGCAAGAGTTTGATCCTGGCTCAGGATGAACGCTAGCGACAGGCCTAACACATGCAAGTCGAACGGGATTTATCCTTCGGGGTAATGAGAGTGGCGCACGGGTGAGTAACGCGTATGCAACCTACCTGTAACTGGGGAATAGCTCCCTGAAAGGGGAATTAACACCGCATAAGACCACACTTTCGCATGGAAGAGTGGTAAAATATTTATAGGTTACAGATGGGCATGCGTGACATTAGTTTGTTGGTGAGGTAACGG
>F0OV55004JAZ7A
AACCATCGCAAGAGTTTGATCCTGGCTCAGAACGAACGCTGGCGGCGCGTTTTAAGCATGCAAGTCGAACGGGATTGAGAGTGCTTGCACTTTCATGAGAGTGGCGAACGGGTGAGTAACACGTAGTTGACCTGCCTTTCAGCTGGGGATAGCCTATGGAAACATAGGGTAATACCGAATACTCTCTTTACCCTTTGGGGTTTAGAGGAAAGATCCGTTTGGATCACTGAGAGATGGGACTGCGGCTGATTAGCTTGTTGGG
>F0OV55004I6TKU
AACCATCGCAAGAGTTTGATCCTGGCTCAGGATGAACGCTGGCGGCGTGCCTAATACATGCAAGTCGAACGCACTAGTTTACTAGTGAGTGGCGAACGGGTGAGTAACACGTAGGTAACCTGCCCTCAAGACGAGGATAACCGTTGGAAACGATGGCTAAGACTGGATAGGAACAGAAGAGGCATCTCTTGTGTTTTAAAAGACCTAGCAATAGGTATGCTTGAGGAGGGGCCTGCGGCGCATTAGTTAGTTGGCGGGGTGAA
>F0OV55004IAI9W
AACCATCGCAAGAGTTTGATCCTGGCTCAGAACGAACGCTGGCGGCGCGTTTTAAGCATGCAAGTCGAACGGTAAAAGGGTGCCTGCACCCTTTGAGAGTGGCGAACGGGTGAGTAACACGTAGGTGATCTGCCCTTTGGTTGGGGATAGCCTGTGGAAACACAGGGTAATACCGAATAAGATCGGGACTCTTTGGAGATCCGATGAAAGCAGCTTCGGCTGCACCGAAGGATGAGCCTGCGGCTGATTAGCTTGTTGGCGGGG
>F0OV55004IMEYP
AACCATCGCAAGAGTTTGATCCTGGCTCAGGATTAACGTTGGCGGCATGCCTAACACATGCAAGTCGAGCGGAAAGGCCACTTCGGTGGTACTCGAGCGGCGAACGGGTGAGTAAAGTGTTGGAATCTACCTTCAAGTGAGGGATAACTCCGAGAAATCGGAGCTAATACCGCATATGCCCTAAGGGTAAAGCTTTTGCGCTTGGAGAGGAGCCTGCATACTATCAGCTTGTTGGCGGGTAATGGCCCACCAAGGCTACGACGG
>F0OV55004IOUP0
AACCATCGCAAGAGTTTGATCCTGGCTCAGGATAAACGCTGGCGGTGTGCTTTATGCATGCAAGTCGAACGAACTATTTCGGTAGTTAGTGGCAAACGGGTGAGTAGCACGTAAGCAACCTGTCCTCAAGTGGGGAATAACTCTGAGAAATCGGAGCTAATACCGCATGTGAATCATCATCGCAAGGAGATGATTTAAAGCCTTCGGGCGCTTAAGGAGGGGCTTGCGCACGATTAGCTTGTTGGTGGGGTAACGG
>F0OV55004H9D7U
AACCATCGCAAGAGTTTGATCCTGGCTCAGGATGAACGCTGGCGGCGTGCCTAACACATGCAAGTCGAACGGAAATAATTGAAAGCTTGCTTTTAATTATTTTAGTGGCGGACGGGTGAGTAACGCGTAGGTAACTTGCCTTTTACTGGGGGACAACAGTTGGAAACGACTGCTAATACCGCATAATATCATATTAAGGCATCTTGATATGGCCAAAGGAGAAATCCGGTAAGAGATAGACCTGCGTCTGATTAGCTAGTTGGTAAAGG
>F0OV55004IB7BH
AACCATCGCAAGAGTTTGATCCTGGCTCAGGACGAACGCTGGCGGCGTGCTTAACACATGCAAGTCAAGGGGAAAGGTTGACTTCGGTTGACCGAGTATACTGGCGAACGGGTGAGTAACGCGTAGGTAACCTGCCTATGAGTTTGGGATAACACTGCTAACGCGGTGCTAATACCGGATAACGCATCATTTTTGCATATTTATGATGTTAAAGCGGGCTTTCGGGCTCGTGCTTATAGATGGACCTGCGTCCCATTAGTTAGTTGGG
>F0OV55004I4V9P
AACCATCGCAAGAGTTTGATCCTGGCTCAGAACGAACGTTAGCGGCGTGCTTAACACATGCAAGTCGAACGAGAAAGTATCTTCGGATATGAGTAGAGTGGCGCACGGGTGAGTAACACGTGGGTAACCTGCCCTTAAGACGAGGATAACCATTGGAAACGATGGCTAAGACTGGATAGGAATATTAGAGGCATCTCTGATATTTTAAAAGACCTAGCAATAGGTATGCTTAAGGAGGGGTCTGCGGCGCATTAGTTAGTTGGG
>F0OV55004IHLQA
AACCATCGCAAGAGTTTGATCCTGGCTCAGGACGAACGCTGGCGGCGTGCCTAACACATGCAAGTCGAGCGGAGAATGCAAGATGTTTACATTGCGCATTCTTAGCGGCGGACGGGTGAGTAACACGTGGGTAACCTGCCTCAAAGTGGGGGATAGCCTTTCGAAAGGAAGATTAATACCGCATAAGCTTGTAGCATCGCATGGTGCAGCAAGAAGAGGAGCAATCCGCTTTGAGATGGACCCGCGG
>F0OV55004H695A
AACCATCGCAAGAGTTTGATCCTGGCTCAGAACGAACGTTGGCGGCGTGGTTTAGGCATGCAAGTCGAACGAGAAAGTTTCCTTCGGGAAGCGAGTACAGTGGCGAACGGGAGAGTAACGCGTGGGAAACCTGCCCTTCAGCGGGGGACAACACTCCTAACGGAGTGCTAATACCGCATACGATCCGGAGATCGCATGGTCACCGGATGAAAGATGGCCTCTACATGTAAGCTGTCACTGAAGGATGGTCCCGCGTCCCATTAG
>F0OV55004IYBKQ
AACCATCGCAAGAGTTTGATCCTGGCTCAGGACAAACGCTGGCGGGGTGCGTGAGACATGCAAGTCGAACGAGGAACCTCCGAGCTTGCTTGGAGGTCTCCTAGTGGCGGACGGCTGAGTAACGCGTAGGTGACCTGCCCGGAAGTGGGGAATAACTGCCCGGAAGGGTGGCTAATACCGCATGTGGTCGACGATTCGATTCATCGACTAAAGGAGCAATCCGCTTCCGGAGGGGCCTGCGTCCGATTAGCTAGTTGGTGGGGTAACGG
>F0OV55004H7GDM
AACCATCGCAAGAGTTTGATCCTGGCTCAGAATGAACGCTGGCGGCGTGCCTAACACATGCAAGTCGTACGAGAAAGGGGCTTCGGCCCTGAGTAGAGTGGCGCACGGGTGAGTAACGCGTGGGTAATCTACCCTTGGATTTGGGATAACTCTGCGAAAGTGGAGCTAATACCGGATAGTCTGGCTTTAAATAAGAAGTCGGTAAAGGATGCCTCTGCATATGCATTCGTCCGAGGATGAGCCCGCGTCTCATTAG
>F0OV55004IBF0Q
AACCATCGCAAGAGTTTGATCCTGGCTCAGGACTAACGCTGGCGGCGTGCCTAATACATGCAAGTCGAACGGGACTAAGCAGCAATGTTTAGTTTAGTGGCAAACGGGTGAGTAATGTATGGGTAACATGCCCTAAAGACCGGGACGACAGCCCGAAAGGGTTGCTAATACCGGATGTGGTGGCAGGGACTTATGTTTCTGCCATTAAAGGATGGCCTCTGTTTACAAGCTATCGCTTTAGGATTGGCCCATATCCCATCAG
>F0OV55004IDJV7
AACCATCGCAAGAGTTTGATCCTGGCTCAGAACGAACGCTGGCGGCGCGTTTTAAGCATGCAAGTCGAACGGTAGACAGGCTTCGGCCTGTTGAGAGTGGCGAACGGGTGAGTAACACGTAGGTGATCTGCCCTTGAGTTGGGGATAGCCCATGGAAACATGGAGTAATACCGAATACGATCCGGACCCTGTGGGGACTGGAGGAAAAGCGCTTCGGCGCTGCTCGAGGATGAGCCTGCGGCTGATTAGCTAGTTGGG
>F0OV55004IHHFF
AACCATCGCAAGAGTTTGATCCTGGCTCAGAACGAACGTTAGCGGCGTGCTTAACACATGCAAGTCGAACGAGAAAGTATCTTCGGATATGAGTAGAGTGGCGCGCGGGTGAGTAACACGTGGGTAATCTGCCCTTTGGAGGGGGACAACATCTGGAAACGGATGCTAATACCGCATAAGTCGTCTTCGGACGGGAAAGGTGGCTTCGGCTACCGCCAGAGGATGAGCCCGCGGCCCATCAGCTAGTTGGCAGGGTAATGG
>F0OV55004ILJD0
AACCATCGCAAGAGTTTGATCCTGGCTCAGGATGAACGCTGGCGGCGTGCTTAACACATGCAAGTCTAGGAAAGGCTTCGAGCTTGCTTGAGGCTGAAACTGGCGAACGGGTGAGTAACACGTAGATAACCTACCCATTGGCGGGGGATAACGTCGAGAAATTGACACTAATACCGCATAAGATCCCGGGATGATTTTCCGGGATGAAAGGGGGCTTCGGCTTCCACCGATGGATGGGTCTGCGTCTGATTAGCTTGTTGGTG
>F0OV55004ISILC
AACCATCGCAAGAGTTTGATCCTGGCTCAGAACGAACGCTGGCGGCGTGCTTAACACATGCAAGTCGAACGCGAAAGGGACTTCGGTCCTGAGTAAAGTGGCGCACGGGTGAGTAACACGTGGATAATCTACCCGATGGACCGGGATAACACTTCGAAAGGGGTGCTAATACCGGATAAGCCCACAGGCTCCCTGGAGCTTGCGGGAAAAGGTGGGGACCTGGCG
>F0OV55004IRLU5
AACCATCGCAAGAGTTTGATCCTGGCTCAGAATGAACGCTGGCGGCGTGCCTAACACATGCAAGTCGTACGAGAAAGGGGCTTCGGCCCTGAGTAGAGTGGCGCACGGGTGAGTAACGCGTGGGTAATCTACCCTTGGATTTGGAATAACTCCGCGAAAGTGGAGCTAATACCGGATAGTCTGGCTTTTAATAGAAGTCGGTAAAGGATGCCTCTGCATATGCATTCGTCCGAGGATGAGCCCGCGTCTCATTAG
>F0OV55004JRHTQ
AACCATCGCAAGAGTTTGATCCTGGCTCAGGATGAACGCTGGCGGCATGCCTAATACATGCAAGTCGAACGCACTAGTTTACTAGTGAGTGGCGAACGGGTGAGTAACACGTAGATAACCAACCCTAAAGACGAGGATAACCCGGGGAAACCTGGACTAATACTGGATAGGAGCTAATTTCACAAGGGATTAGTTTTAAAGGCGCATTAAAGCGCCGCTATAGGATGGGACTGCGTCGCATTAGCTAGTTGGTGGGGTAACGGCCTACCAAGG
>F0OV55004IXPC5
AACCATCGCAAGAGTTTGATCCTGGCTCAGGACGAACGCTGGCGGCGTGCCTAACACATGCAAGTCTACTCAGCAATGGGTGGCGAACGGGTGAGTAACGCGTAGATAATCTGCCCTTTAATCACGGATAACCTAGTGAAAACTGGACTAATACGGGATATTATCACTGATCGGCATCGATGGTGATGAAAGACTACGGGTCGTTAAAGGATGAGTCTGCGTATCATTAGCTAGTTGGCGGGGTAACGGCCCACCAAGG
>F0OV55004H47CX
AACCATCGCAAGAGTTTGATCCTGGCTCAGGATGAACGCTAGCGGCAGGCCTAACACATGCAAGTCGAGGGGTAACAGGAGTAGCAATACTTGCTGACGACCGGCGCACGGGTGAGTAACGCGTATGCAACCTACCCTTAACTGGGGAATAGCCCGAAGAAATTCGGATTAATGCCCCATAATACTGTATTGAAGCATTTCAGTGCATTTAAAACTCCGGTGGTTAAGGATGGGCATGCGTGACATTAGCTAGTTGGTG
>F0OV55004II10E
AACCATCGCAAGAGTTTGATCCTGGCTCAGGATTAACGTTGGCAGCGTGCCTAACACATGCAAGTCGAGCGATATAGCGGCAGACGAGAGAGTACAAGCAAGGAACGTACCCCCGAGTGAAGGATAGCCACCCGAAAGGGTGGGTAATCCTGCATAACGTCGAAAGACCAAAGTCTTCGGACGCTTGGGGAGCGGCCTTGCTCCTATCAGCTAGTTGGTGAGGTAAAGGCCCACCAAGGCGATGACGGGTAGCTGGCCCGAGAGGG
>F0OV55004IMPTM
AACCATCGCAAGAGTTTGATCCTGGCTCAGAACGAACGCTGGCGGCGTGCTTAACACATGCAAGTCGAACGTGAAAGGGACTTCGGTCCTGAGTAAAGTGGCGCACGGGTGAGTAACACGTGGATAATCTACCCGATGGACCGGGATAACACTTCGAAAGGGGTGCTAATACCGGATAAGCCCACAGGCTCTTTGGAGTTTGCGGGAAAAGGTGGGGACCTTCGGGCCTACTGTCATTGGATGAGTCCGCGGCCCATTAGCTAGTTGGTAGGGTAATGG
>F0OV55004JG0L1
AACCATCGCAAGAGTTTGATCCTGGCTCAGAACGAACGCTGGCGGCGTGCTTAACACATGCAAGTCGAACGCGAAAGGGACTTCGGTCCTGAGTAAAGTGGCGCACGGGTGAGTAACGCGTGGATAATCTACCCAATGATCCGGGATAACACTTCGAAAGGGGTGCTAATACCGGATAAGACCACGGGATCTACGGGTTCTGCGGTAAAAGGTGGGGACCTTCGGGCCTACCGTCATCGGATGAGTCCGCGTACCATTAGCTAGTTGGTGGGGTAATGGCCT
>F0OV55004H5OMN
AACCATCGCAAGAGTTTGATCCTGGCTCAGGACGAACGCTGGCGGTATGCTTAACACATGCAAGTCGAACGAGACAAGATGGAAGTGCTTGCACGGAAATCTTAGAAAGTGGCGAACGGGTGAGTAACGCGTGGGTAACCTGCCCTATGGAAAGGAATAGCCTCGGGAAACTGGGAGTAATGCCTTATAATACAGTGAAGTCGCATGGCTTTGCTGTTAAACGCTCCGGTGCCATAGGATGGACCCGCGTCCCATTAG
>F0OV55004ISZ61
AACCATCGCAAGAGTTTGATCCTGGCTCAGGATAAACGCTGGCGGTGTGCTTTATGCATGCAAGTCGAACGAACTATTTCGGTAGTTAGTGGCAGACGGGTGAGTAACACGTAAGCAACCTATCCCCAAGTGGGGAATAACTCTGAGAAATCGGAGCTAATACCGCATGTGAATCATCTTCGCGAGTGGATGATTTAAAGCCTTCGGGCGCTTAAGGAGGGGCTTGCGTACGATTAGCTTGTTGGTGGGGTAACGGCCTACCAAGGCG
>F0OV55004JK0O8
AACCATCGCAAGAGTTTGATCCTGGCTCAGAACGAACGCTGGCGGCGCGTTTTAAGCATGCAAGTCGTACGGTAGAAAGTCTTCGGATTTTTGAGAGTGGCGAACGGGTGAGTAACACGTAGGTAATCTACCTTTTCGTTGGGGATAGCCCATGGAAACATGGGGTAATACCGAATATGACCTTCAGACCTGCGGGAAAGAAGGGGAAAGGTGCCACGGCACCGCGAGAAGATGAGCCTGCGGCTCATTAGCTAGTTGGTGGGGTAAGAGCCTACCAAGG
>F0OV55004H4QLY
AACCATCGCAAGAGTTTGATCCTGGCTCAGGATGAACGCTTGCGGTGTGCCTAAGGTATGCAAGTCGAATGCCCTGAACTAAGAAAATCATATGTTTTTGGTTTTTCTAGTTCAGGGCATGGCGAACGGCTGAGTAACGACGTGAGAACTTACCCTTAAACACAGGAATAACCCCGTGAAAATGGGGATAATGCCTGATGGACCACGTAGGGCGCTTGCGCTTTTATGTGGTAAAGCTCCGGCGGTTAAGGAGAGGCTCGCGGCCTATCAGG
>F0OV55004I3Q0U
AACCATCGCAAGAGTTTGATCCTGGCTCAGAATGAACGCTGGCGGCGTGCCTAACACATGCAAGTCGTACGAGAAAGGGGCTTCGGCCCTGAGTAGAGTGGCGCACGGGTGAGTAACGCGTGGGTAATCTACCCTTGGATTTGGGATAACTCCGCGAAAGTGGAGCTAATACCGGATAGTCTGGCTTTAAATAAGAAGTCGGTAAAGGATGCCTCTGCATATGCATTCGTCCGAGGATGAGCCCGCGTCTCATTAG
>F0OV55004ICKND
AACCATCGCAAGAGTTTGATCCTGGCTCAGGATGAACGCTAGCGGCAGGCTTAACACATGCAAGTCGAACGGTAAGGTTCCTTCGGGAATACACGAGTGGCGAACGGGTGCGTAACGCGTATGCAACCTACCTTTAACTGGGAGATAGCCCCGAGAAATCGGGATTAATATCCCATAATATCCTAACATGGCATCATGAATGGATTAAAGCTCCGGCGGTTAAAGATGGGCATGCGTGACATTAGTTAGTTGGTGAGGTAACGG
>F0OV55004JI2UB
AACCATCGCAAGAGTTTGATCCTGGCTCAGATTGAACGCTGGCGGCATGCTTAACACATGCAAGTCGAACGGTAACAGGAGGGAGCTTGCTCTCTTGCTGACGAGTGGCGGACGGGTGAGTAATACATGGGAATCTGCCCTGAGGTGGGGGATAACCTGGGGAAACTCAGGCTAATACCGCATGATCTCTTCGGAGCAAAGTGGGGGACCTTCGGGCCTCACGCCTTGGGATGAGCCCATGTCTGATTAG
>F0OV55004JD8U0
AACCATCGCAAGAGTTTGATCCTGGCTCAGGACGAACGCTGGCGGCGTGCCTAATACATGCAAGTCGAGCGGAGATGTTGGAGCTTGCTCCAACATCTTAGCGGCGGACGGGTGAGTAACACGTGGGCAACCTGCCCTGCAGATCGGGATAACTCCGGGAAACCGGTGCTAATACCGAATAGTTTGCGGCCTCTCATGAGGCCACACGGAAAGACGGTTTCGGCTGTCACTGCAGGATGGGCCCCGCGGCGCA
>F0OV55004H8Q6W
AACCATCGCAAGAGTTTGATCCTGGCTCAGGACGAACGCTGGCGGCGTGCTTAACACATGCAAGTCAAGGAGAAACTTCGCTTCGGTGGAGTGGATACTGGCGCACGGGTGAGTAACGCGTATGCAATCTACCCTCAGTCCGGGGATAACACTTCTAACGAGGTGCTAATACCCGATGATGCAGCGGCACCGCATGGTGACAGTTGTTAAAGCTTCGGTGACTGAGGATGAGCATGCGTCCCA
>F0OV55004IQX6V
AACCATCGCAAGAGTTTGATCCTGGCTCAGGATGAACGCTGGCGGCATGCCTAATACATGCAAGTCGAACGAAGTGTACTTGTACACTTAGTGGCGAACGGGTGAGTAACACGTAAGGAACCGACCCTAGACACGAGGATAACTCTGGGAAACTGGAGCTAATACTGGATAGGACATAGAGACACAAGTAAAGATGTTTAAAGGCGCTTTCGGGCGCTGGTGTAGGAAGGTCTTGCGTCGCATTAGATAGTTGGAGGGGTAACGG
>F0OV55004JTM4N
AACCATCGCAAGAGTTTGATCCTGGCTCAGGATGAACGCTGGCGGCGTGCTTAATACATGCAAGTCGAGCGAGGACCACCTGGTGGCAACACCGGGTGACTCCTAGCGGCGAACGGGTGAGTAACACGTGGGCAACCTACCCCCGACTCTGGGATAAGCCCGGGAAACTGGGTCTAATACCGGATACGAGCCTCCTCCGCATGGTGGAGGTTGGAAAGGGTCTCCGGTCGGGGATGGGCCCGCGGCCTATCAGCTTGTTGGTGGGGTAACGGCCCACCAAGGCG
>F0OV55004H6RNP
AACCATCGCAAGAGTTTGATCCTGGCTCAGGATGAACGCTAGCGGCAGGCTTAACACATGCAAGTCGAGGGGTAACAGGGTGCTTGCACCGCTGACGACCGGCGCACGGGTGCGTAACGCGTATACAATCTACCTTTTACAGGGGCATAGCCCGGGGAAACCCGGATTAATATCCCATGGTATCATTTAGTGGCATCACTTGAATGATTAAAGTTTCGGCGGTAAAAGATGAGTATGCGTTCTATTAGCTAGATGGTAAGGTAACGG
>F0OV55004H7FY2
AACCATCGCAAGAGTTTGATCCTGGCTCAGAATGAACGCTGGCGGCGTGCCTAACACATGCAAGTCGTACGAGAAAGGGGCTTCGGCCCTGAGTAGAGTGGCGCACGGGTGAGTAACGCGTGGGTAATCTACCCTTGGATTTGGGATAACTCCGCGAAAGTGGAGCTAATACCGGATAGTCTGGCTTTAAATAAGAAGTCGGTAAAGGATGCCTCTGCATATGCATTCGTCCGAGGATGAGCCCGCGTCTCATTAG
>F0OV55004JBC5D
AACCATCGCAAGAGTTTGATCCTGGCTCAGAACGAACGCTGGCGGCGTGCTTAACACATGCAAGTCGAACGCGAAAGGGACTTCGGTCCTGAGTAAAGTGGCGCACGGGTGAGTAACACGTGGATAATCTACCCGATGGACCGGGATAACACTTCGAAAGGGGTGCTAATACCGGATAAGCCCACAGGCTCCCTGGAGCTTGCGGGAAAAGGTGGGGACCTTCGGGCCTGCCGTCATCGGATGAGTCCGCGGCCCATTAGCTAGTTGGTGGGGTAACGG
>F0OV55004IPROO
AACCATCGCAAGAGTTTGATCCTGGCTCAGGACGAACGCTGGCGGCGTGCTTAACACATGCAAGCCAAGGAGAAAGCATTTTTCGGAATGCAAGTAAACTGGCGAACGGGTGAGTAACGCGTAGGTAACCTGCCTTTAAGATTGGGATAACACTGCTAACGCGGTGCTAATACCGGATGAAGCATAACGATCGCATGGTGGTTATGTTAAAGCGGGCTTCGGCTCGTGCTTAGAGATGGACCTGCGTCTCATTAG
>F0OV55004ITOJC
AACCATCGCAAGAGTTTGATCCTGGCTCAGATTGAACGCTGGCGGCGTGGATAAGGCATGCAAGTCGAACGCGAAAGTCCCCTTCGGGGGATGAGTAGAGTGGCAAACGGGTGAGTAACACGTGAGCAACCAACCCTCTGGTGGGGGACAACTTCGGGAAACCGGAGCTAATACCGCATAAGTTGAAGGAGTCGCATGGCTCCTTCAGGAAAGCGGGGGACCCTTCGGGGCCTCGCGCCGGAGGACGGGCTCGCGGTCGATTAGCTAGTTGGCGGGGTAACGG
>F0OV55004IBN7G
AACCATCGCAAGAGTTTGATCCTGGCTCAGGACGAACGCTGGCGGCGTGGATTAGGCATGCAAGTCGAACGCGAACGGGATGCTTCGGTGTCCTTAGTAGAGTGGCGAACGGGTGAGTAACGCGTAGGTGATCTGCCCCTAAGAGGGGGATAGCCCCGGGAAACCGGGATTAATACCGCATGTGCAGGAAACTGTAAAGGAGGCCTCTGTTTCAAGCTTCCGCTTGGGGATGAGCCTGCGTCCTATTAGCTAGATGGTGGGGTAATGG
>F0OV55004IWMTM
AACCATCGCAAGAGTTTGATCCTGGCTCAGAACGAACGCTGGCGGCGCGTTTTAAGCATGCAAGTCGAGCGGCAAGGGCCTTCGGGCCCCTAGAGCGGCGGACGGGTGAGTAACACGTGGACAATCTGCCCCCGGCCGGGGATAGCCCAGGGAAACCTGGATTAATACCGGATGAGACGGGACGCACACAGGTGCGATCCGGGAAAGGCGCTGCGGCGCCGCCGGGGGATGAGTCCGCGACCCATTAGCTAGACGGCGGGGTAAAGGCCCACCGTGGCGACG
>F0OV55004IXIH8
AACCATCGCAAGAGTTTGATCCTGGCTCAGAACGAACGCTGGCGGCGTGCTTAACACATGCAAGTCGAACGCGAAAGGGACTTCGGTCCTGAGTAAAGTGGCGCACGGGTGAGTAACACGTGGATAATCTACCCGATGGACCGGGATAACACTTCGAAAGGGGTGCTAATACCGGATAAGCCCACAGGCTCCCTGGAGCTTGCGGGAAAAGGTGGAGACCTTCGGGCCTGCCGTCATCGGATGAGTCCGCGGCCCATTAGCTAGTTGGTGGGGTAACCGG
>F0OV55004IS2MG
AACCATCGCAAGAGTTTGATCCTGGCTCAGATTGAACGCTGGCGGCGTGCTTAACACATGCAAGTCGATCGGTAACGCGGGGGCAACCCTGGCGACGAGAGGCGGACGGGTGAGGAACGCTTGGGAATCTGCCCTTCAGCGGGGGACAACCCGGGGAAACCCGGGCTAATACCGCATACGCTCCACGGAGGAAAGCCGGGGACCGCAAGGCCTGGCACTGAAGGATGAGCCCAAGCCGGATTAGCTAGTTGGTGGGGTAACGGCCCACCAAGGCGACGATCCG
>F0OV55004H557Z
AACCATCGCAAGAGTTTGATCCTGGCTCAGGGTGAACGCTGGCGGCGTGCTTTACACATGCAAGTTGAACGAGAACTCGGAGGTTCTTACTTCGGTAAGAAAGGAAGAGGGACAGTAGCGAACGAGTGAGTAACACGCAGTAACCTGCCCACTGGAGGGGGAGAACCACTGGAAACGGTGGCTAATACCGCATAAGCCCGAAAGGGGAAAGCAATTTATTGTGCCGGTGGAGGGGACTGCGGGCCATCAGGAAGATGGTGAGGTAAAAGCTCACCAAAACCG
>F0OV55004IVG2B
AACCATCGCAAGAGTTTGATCCTGGCTCAGAACGAACGCTGGCGGCGTGCTTAACACATGCAAGTCGAACGTGAAAGGGACTTCGGTCCTGAGTAAAGTGGCGCACGGGTGAGTAACACGTGGATAATCTACCCGATGGACCGGGATAACACTTCGAAAGGGGTGCTAATACCGGATAAGCCCACAGGCTCTTTGGAGTTTGCGGGAAAAGGTGGGGACCTTCGGGCCTACTGTCATCGGATGAGTCCGCGGCCCATTAGCTAGTTGGTAGGGTAATGG
>F0OV55004H55EK
AACCATCGCAAGAGTTTGATCCTGGCTCAGAACGAACGCTGGCGGCGTGCTTAACACATGCAAGTCGTACGAGAAAGTTTCCTTCGGGAGATGAGTAGAGTGGCGCACGGGTGAGTAACACGTGGATAATCTGCCCAATGGACCGGGATAACACTTCGAAAGGGGTGCTAATACCGGATAAGCCCACAGGCTCTTCGGAGCTTGCGGGAAAAGGTGGGGACCTTCGGGCCTGCCGTCATTGGATGAGTCCGCAGCCCATTAG
>F0OV55004I3B9I
AACCATCGCAAGAGTTTGATCCTGGCTCAGGACGAACGCTGGCGGCGTGCCTAATACATGCAAGTCGAGCGGACCGAAGGGAGCTTGCTCCTTTAGGTTAGCGGCGGACGGGTGAGTAACACGTGGGCAACCTGCCCTGCAGACTGGGATAACTTCGGGAAACCGGAGCTAATACCGGATAACACCGAAAACCGCATGGTTTTCGGTTGAAAGGCGACTTTTAGCTGTCACTGCAGGATGGGCCCGCGGCGCATTAGCTAGTTGGTGAGGTAACGG
>F0OV55004H8YPD
AACCATCGCAAGAGTTTGATCCTGGCTCAGGACGAACGCTGGCGGCGTGCTTAACACATGCAAGTCAAGGAGAAAGTCCCGCTTGCGGGATGATTAAACTGGCGCACGGGTGAGGAATATATAAGCAATCTACCCATAGGTTCGGAATAACGTCGAGAAATCGGCGCTAATACCGTATAATGCAGCGGCATCGCATGATGATGTTGTTAAAGTTCTTGAAACGCCTGTGGATGAG
>F0OV55004H8LXX
AACCATCGCAAGAGTTTGATCCTGGCTCAGATTGAACGCTGGCGGCATGCCTTACACATGCAAGTCGAGCGGCAGCGCGGGGGCAACCCTGGCGGCGAGCGGCGAACGGGTGAGTAATGCATCGGAACGTGTCCTCTTGTGGGGGATAACCAGTCGAAAGACTGGCTAATACCGCATGAGATCGAGAGATGAAAGCGGGGGACCGCAAGGCCTCGCGCGAGAGGAGCGGCCGATGCCGGATTAG
>F0OV55004IMLI1
AACCATCGCAAGAGTTTGATCCTGGCTCAGGACGAACGCTGGCGGCGTGCCTAATACATGCAAGTCGAACGGTCTTTTCTATAGGAAGCTTGCTTCCACTGGAAAGATAGTGGCGAACGGGTGAGTAACACGTGGGTAACCTGCCCATAAGAGGGGGATAACATCCGGAAACGGGTGCTAATACCGCATAGTTTTCTTGATCGCATGATTGAGAAAGGAAAGACGGCCTTTGTGCTGTCGCTTATGGATGGACCCGCGGCGTATTAG
>F0OV55004I0ETC
AACCATCGCAAGAGTTTGATCCTGGCTCAGGATGAACGCTGGCGGCGTGCCTAATACATGCAAGTCGAACGCACTAGTTTACTAGTGAGTGGCGAACGGGTGAGTAACACGTAGGTAACCTGCCCTTAAGACGAGGATAACCATTGGAAACGATGGCTAAGACTGGATAGGAGTATTTAAGGCATCTTAAATATTTTAAAAGACCTAGCAATAGGTATGCTTAAGGAGGGGCCTGCGGCGCATTAGTTAGTTGGTGAGGTGAGAG
>F0OV55004H2MTU
AACCATCGCAAGAGTTTGATCCTGGCTCAGGATGAACGCTAGCGGTGCGCCTAACACATGCAAGTCGAGCGATATAGCGGCGAACGGGTGAGTAACACGTTGGAACCTGCCTCGAACTCAGGGATAGCCATCCGAAAGGATGATTAATACCGGATAGTCCCGAAAGGGTAAAGATTTTTCGGTTCGAGAGGAGCCTGCGGCCTATCAGCTAGTTGGTAAGGTAATGGCTTACCAAGGCTATGACGGGTAACTGGTGCGAGAG
>F0OV55004JN5ZP
AACCATCGCAAGAGTTTGATCCTGGCTCAGAATGAACGCTGGCGGCGTGCCTAACACATGCAAGTCGTACGAGAAAGGGGCTTCGGCCCTGAGTAGAGTGGCGCACGGGTGAGTAACGCGTGGGTAATCTACCCTTGGATTTGGAATAACTCCGCGAAAGTGGAGCTAATACCGGATAGTCTGGCTTTTAATAGAAGTCGGTAAAGGATGCCTCTGCATATGCATTCGTCCGAGGATGAGCCCGCGTCTCATTAG
>F0OV55004H7G4M
AACCATCGCAAGAGTTTGATCCTGGCTCAGATTGAACGCTGGCGGCGTGGATAAGGCATGCAAGTCGAACGCGAAATCCCCCTTCGGGGGGAGAGTAGAGTGGCGGACGGGTGAGTAACACGTGAGTAATCTTCCCTTCAGTGGGGGACAACCCCGGGAAACCGGGGCTAATACCGCATAAGCTGAGGGCGTCCCCTGGCGCCTTCAAGAAAGCGGGCCTCTGCTCGCAAGCTCGTGCTGAAGGATGAGCTCGCGCCCAATTAG
>F0OV55004H3Q7M
AACCATCGCAAGAGTTTGATCCTGGCTCAGAACGAACGTTAGCGGCGTGCTTAACACATGCAAGTCGAACGAGAAAGTATCTTCGGATATGAGTAGAGTGGCGCACGGGTGAGTAACACGTGGGTAATCTGCCCTTTGGAGGGGGACAATATCTGGAAACGGATGCTAATACCGCATAAGTCGTCTTCGGACGGGAAAGGTGGCTTCGGCTACCGCCAGAGGATGAGCCCGCGGCCCATCAGCTAGTTGGCAGGGTAATGG
>F0OV55004I7DRF
AACCATCGCAAGAGTTTGATCCTGGCTCAGAACAAACGCTAGCGGCGTGCCTAACACATGCAAGTCAGACGAGAAAGTTCGCTTCGGCGAATGAGTAGAGTGGCGCACGGGTGAGTAACGCGTGGACAATCTGCCCTAGAGTTAGGAATAACCCACCGAAAGGTGGGCTAATACCCAATAATGCTATACTTCTTCGGGAGTATAGCCAAAGATGGCCTCTGTTTACAAGCTATCGCTCAAGGATGAGTTCGCGT
>F0OV55004I1KKN
AACCATCGCAAGAGTTTGATCCTGGCTCAGGACGAACGCTGGCGGCGTGCTTAACACATGCAAGTCTAGGGGAAAGTGGTCTTCGGATCGCAAGTATACTGGCGAACGGGTGAGTAACACGTAGGTAATCTACCTTCGAGATTGGGATAACGTCGAGAAATTGACGCTAATACCGAATGATGCCTCGGTAGTTAATGTCGGGATGAAAGATGGGGATCTTCGGACCTATCGCTTGAAGATGAGCCTGCGTCTGATTAG
>F0OV55004H8YM8
AACCATCGCAAGAGTTTGATCCTGGCTCAGGATGAACGCTGGCGGCGTGCCTAACACATGCAAGTCGAGCGGAGATTACGAGGAGTACTTGTACAAATTGTAATCTTAGCGGCGGACGGGTGAGTAACACGTGAGGAACCTGCCCTTGAGTGGGGAATAACACCGAGAAATGGGTGCTAATACCGCATAATGTCTTGGAAGCGCATGCTTTCGGGACCAAAGGATTTATTCGCTTAAGGATGGACTCGCGTCCGATTAGGTAG
>F0OV55004H602O
AACCATCGCAAGAGTTTGATCCTGGCTCAGATTGAACGCTGGCGGCGTGCCTAACACATGCAAGTCGAGCGGTAACAGGCGTAGCAATACGTGCTGACGAGCGGCGAACGGGTGAGCAATGCTTCGGAATCTGCCCAATGATGGGGAATAACCAGTCGAAAGATTGGCTAATACCGCATACGCCCTTCGGGGAAAGCGGGGTCGCAAGACCTCGCGTCGATGGATGAGCCGAAGTCGGATTAGCTAGTTGGG
>F0OV55004IBEOS
AACCATCGCAAGAGTTTGATCCTGGCTCAGGACGAACGCTGGCGGCGTGGATTAGGCATGCAAGTCGAACGGTAGTACCCCTTCGGGGGTATGAGAGTGGCGAACGGGTGAGTAACGCGTAGGTGATCTACCTTCAGATGGGGGACAACCCAGGGAAACTTGGGCTAATACCGCATGTGGCTGTAAAGCTAAAGCCGGCCTCTATTTATAAGCTGGTGTCTGGAGATGAGCCTGCGTCTGATTAGCTAGTTGGTGGGGTAACGGCCTACCG
>F0OV55004IG7Z4
AACCATCGCAAGAGTTTGATCCTGGCTCAGAACGAACGTTAGCGGCGTGCTTAACACATGCAAGTCGAACGAGAAAGTATCTTCGGATATGAGTAGAGTGGCGCACGGGTGAGTAACACGTGGGTAATCTGCCCTTTGGAGGGGGACAACATCTGGAAACGGATGCTAATACCGCATAAGTCGTCTTCGGACGGGAAAGGTGGCTTCGGCTACCGCCAGAGGATGAGCCCGCGGCCCATCAGCTAGTTGGCAGGGTAATGG
>F0OV55004JH7BD
AACCATCGCAAGAGTTTGATCCTGGCTCAGAATGAACGCTGGCGGCGTGCCTAACACATGCAAGTCGAACGAGAAATCCCGGGCTTGCTCGGGAGAGTAAAGTGGCGCGCGGGTGAGTAACGCGTGGGTAACCTGCCCTTGAATCTGGGATAACTTCGCGAAAGCGATGCTAATACCGGATATTGTTCATCGGACTCCGGTCTGATGAATGAAAGGTGACCTCTTCATGAAAGTTGCCGTTTGAGGAGGGGCTCGCGT
>F0OV55004IPMNQ
AACCATCGCAAGAGTTTGATCCTGGCTCAGAACGAACGCTGGCGGCGCGTTTTAAGCATGCAAGTCGAACGGTAACAGGGACTTCGGTCCGCTGACGAGTGGCGAACGGGTGAGTAACACGTAGGTGATCTACCCATGGGTTGGGGATATACTGTGGAAACACAGGGTAATACCGAATAGGCTTACCGGACTGCGGTCTGGAGAGCAAAGGGGCTTTGGCCTCGCCTGTGGATGAGCCTGCGGCTGATTAGCTAGTTGGTGGGGTAAAGG
>F0OV55004IT90X
AACCATCGCAAGAGTTTGATCCTGGCTCAGAACGAACGCTGGCGGCGTGCTTAACACATGCAAGTCGAACGCGAACAGTTTCTTCGGAAACTCAGTAGAGTGGCGCACGGGTGAGTAACGCGTAAGTAATCTGTCCTGATATCTGGAATAACACTCCGAAAGGTGTGCTAATACCGGATACGCTGAGAAATCAGGAAAGGTGGCCTCTTCATGAAAGCTACTGTATCAGGAGGAGCTTGCGTACCATTAG
>F0OV55004IYUTI
AACCATCGCAAGAGTTTGATCCTGGCTCAGAACGAACGTTGGCGGCGTGGATTAGGCATGCAAGTCGAGCGGGATTAAGTTGTTTCAATCTTTCGGGAGAGAAACTTTTTATGAGAGCGGCGAACGGGTTAGTAATAAATGGGTAATTTACCTCTTTGTTCGGGATAGCCTTCGGAAACGAAGATTAATACCGGATGTGTTCAGGTGCTGCATAGTACCTTATATAAAGGCGGGGATTCTTCGGAACCTGTCGCAAAGAGATAGGCCCATTTCCTATCAG
>F0OV55004IRGJK
AACCATCGCAAGAGTTTGATCCTGGCTCAGGACGAACGCTGGCGGCGTGCTTAACACATGCAAGTCAAGGAGAAAGTTTCCTTCGGGAGATGATTAAACTGGCGCACGGGTGAGTAATATATAAGCAATCTACCCATAGGTTTGGGATAACGTCGAGAAATCGGCGCTAATACCGTATGATGCAGCGGCACCGCATGGTGATGTTGTTAAAGTTCTTGAAACGCCTATGGATGAGCTTGTATCTGATTAG
>F0OV55004H83S7
AACCATCGCAAGAGTTTGATCCTGGCTCAGAACGAACGCTGGCGGCGTGCCTAACACATGCAAGTCAAAGGAAAGCGACTTCGGTCGTAAGTACTTGGCGCAAGGGTGAGTAAGGTATAGGTAATCTGCCCTTTGGACTGGGATAACTCCGAGAAATCGGTGACAATACCAGATGATGCAGCGGGACCGCATGGTCATGTTGTTAAAGATTTATCGCCAAAGGATGAGCCTATATTCCATCAGGTAGTTGGTAGGGTAACCGG
>F0OV55004IZAQ6
AACCATCGCAAGAGTTTGATCCTGGCTCAGATTGAACGCTGGCGGCATGGATTAGGCATGCAAGTCGAACGATAAGCCACCTTCGGGTGGCAGACAGTGGCGAAAGGGTGAGCAACACGTGAGCAACCTGCCCCCGAGTTCGGAATAGTTCGCGGAAACGCGGAGTAATACCGGATGCGAAGAGTATGGCCGCATGGCCGCTCTCTTCAAAGTTTTTCGCTCGGGGATGGGCTCGCGCCCCATTAGCTAGTTGGCGGGG
>F0OV55004H9PWM
AACCATCGCAAGAGTTTGATCCTGGCTCAGAACGAACGCTGGCGGCGTGCTTAACACATGCAAGTCGAACGCGAAAGGGACTTCGGTCCTGAGTAAAGTGGCGCACGGGTGAGTAACACGTGGATAATCTACCCGATGGACCGGGATAACACTTCGAAAGGGGTGCTAATACCGGATAAGCCCACAGGCTCCCTGGAGCTTGCGGGAAAAGGTGGGGACCTTCGGGCCTGCCGTCATCGGATGAGTCCGCGGCCCATTAGCTAGTTGGTGGGGTAACGG
>F0OV55004IWZ5F
AACCATCGCAAGAGTTTGATCCTGGCTCAGAACGAACGCTGGCGGCGTGTCTTAAGCATGCAAGTCGGGCGGCAAGGCGGGGCAACCCGCCCTAGAGCGGCGGACTGGTGAGTAACACGTGGGTGATCTGCCCTTGGATTGGGGATAGCCATTAGAAATAGTGGGTAATACCGAATAAGTCCGCGAGGTTGCGACCTTGCGGGGAAAGGCGCTACGGCGCCGTCCGAGGATGAGCCCGCGGCCCATTAGCTAGTTGGCGGGGTAATGGCCC
>F0OV55004JPNZB
AACCATCGCAAGAGTTTGATCCTGGCTCAGGATGAACGCTAGCGGCAGGCTTAACACATGCAAGTCGAGGGGTAACGATGTCTTCGGACAGGCGACGACCGGCGCACGGGTGAGTATCGCGTTTGTAACCTACCTCTAACTGGAGGATAGCCCGAAGAAATTCGGATTAATATTCCATAATACTATGATCTGGCATCTTTTTATAGTTAAAGCTCCGGCGGTTAGAGATGGGCATGCGTAACATTAGCTTGTTGGCGAGG
>F0OV55004IBYNB
AACCATCGCAAGAGTTTGATCCTGGCTCAGAACGAACGCTGGCGGCGTGCCTAACACATGCAAGTCGAACGCGAACGGAATCTTCGGATTCCTAGTAGAGTGGCGCACGGGTGAGTAACACGTGGATAACCTGCCCTAGAGTCTGGGATAACACTTCGAAAGGGGTGCTAATACCGGATAAGCCCACAACGTCTTCGGACGATGCGGGAAAAGATTTATTGCTTTAGGATGGGTCCGCGGTCCATTAGCTAGTTGGTGGGGTAATGGCCTACCAAGG
>F0OV55004H9O4U
AACCATCGCAAGAGTTTGATCCTGGCTCAGAACAAACGCTGGCGGCGTGCCTAACACATGCAAGTCGTACGAGAAAGGGTCCTTCGGGATCTGAGTAAAGTGGCGCACGGGTGAGTAACGCGTGGATAATCTACCTCTTAGTTGGGAATAACCCACCGAAAGGTGGGCTAATACCGAATAATGCTACCCGACGCGAGTCGGGCAGCCAAAGGGTGCCTCTGCTTGCAAGCATTCGCTGAGAGATGAGTCCGCGTACCATTAG
>F0OV55004JDSV5
AACCATCGCAAGAGTTTGATCCTGGCTCAGGATGAACGCTAGCGGCAGGCCTAACACATGCAAGTCGAGGGGTAACAGGAGTAGCAATACTTGCTGACGACCGGCGCACGGGTGAGTAACGCGTATGCAACCTACCCTTAACTGGGGAATAGCCCGAAGAAATTCGGATTAATGCCCCATAATACTGTATTGAAGCATTTCAGTGCATTTAAAACTCCGGTGGTTAAGGATGGGCATGCGTGACATTAGCTAGTTGGTG
>F0OV55004IP3L9
AACCATCGCAAGAGTTTGATCCTGGCTCAGAACTAACGCTGGCGGCGCGTCTTAAGCATGCAAGTCGGACGGGAACCTTGGGGGGTAACTCTTGAGGTGAGAGTGGCGAACGGGTGAGTAACACGTAGGTGATCTGCCCTTGGGTGGGGAATAGCCCATGGAAACATGGGGTAATACCGCATGAGGTCTTGAGCCTTTGGGCTCTTGATGAAAGGAGCAATTGCTTCGCCTGGGGATGAGCCTGCGGTCCATTAGCTAGTTGG
>F0OV55004IEI3I
AACCATCGCAAGAGTTTGATCCTGGCTCAGGATGAACGCTGGCGGCGTGCCTAATACATGCAAGTCGAACGCACTAGTTTACTAGTGAGTGGCGAACGGGTGAGTAACACGTAGGTAACCTGCCCTTAAGACGAGGATAACCGTTGGAACGATGGCTAAGACTGGATAGGAACATTGAAGGCATCTTTGATGTTTTAAAAGACCTAGCAATAGGTATGCTTAAGGAGGGCCTGCGGCGCATTAGTTAGTTGGTGAGGTGAAGG
>F0OV55004IO5HQ
AACCATCGCAAGAGTTTGATCCTGGCTCAGGACGAACGCTGGCGGCGTGCTTAACATATGCAAGTCTAGGGGAAAGTGGTCTTCGGATCGCAAGTATACTGGCGAACGGGTGAGTAACACGTAGGTAATCTACCTTCGAGATTGGGATAACGTCGAGAAATTGACGCTAATACCGAATGATGCCTCGGTAGTTAATATCGGGATGAAAGATGGGGATCTTCGGACCTATCGCTTGAAGATGAGCCTGCGTCTGATTAG
>F0OV55004ICBLV
AACCATCGCAAGAGTTTGATCCTGGCTCAGAACGAACGCTGGCGGCGTGCTTAACACATGCAAGTCGAACGCGAAAGGGACCTTCGGGTCCTGAGTAAAGTGGCGCACGGGTGAGTAACACGTGGATAATCTACCCGGTGATCTGGGATAACATTCCGAAAGGAGTGCTAATACCGGATAAGCCCACGGGCTCTTCGGAGCTTGCGGGAAAAGGTGGGGACCTTCGGGCCTACTGTCATTGGATGAGTCCGCGGCCCATTAGCTAGTTGGTAGGGTAA
>F0OV55004H8ONS
AACCATCGCAAGAGTTTGATCCTGGCTCAGAACGAACGCTGGCGGCGTGCTTAACACATGCAAGTCGAACGCGAAAGGGACTTCGGTCCTGAGTAAAGTGGCGCACGGGTGAGTAACACGTGGATAATCTACCCGATGGACCGGGATAACACTTCGAAAGGGGTGCTAATACCGGATAAGCCCACAGGCTCCCTGGAGCTTGCGGGAAAAGGTGGGGACCTTCGGGCCTGCCGTCATCGGATGAGTCCGCGGCCCATTAGCTAGTTGGTGGGGTAACGG
>F0OV55004H609C
AACCATCGCAAGAGTTTGATCCTGGCTCAGGATGAACGCTAGCGACAGGCCTAACACATGCAAGTCGAGGGGTAACATGAGAGCTTGCTCTTGATGACGACCGGCGCACGGGTGAGTAACGCGTATGCAACCTTCCTTTAACAGGAGAATAGCCCCCGGAAACGGGGATTAATGCTCCATAGCAATTATTTGCCACCTGACAGATAATTTAAAGTTCCGACGGTTAAAGATGGGCATGCGTGACATTAGCCAGTTGGG
>F0OV55004IOC1C
AACCATCGCAAGAGTTTGATCCTGGCTCAGAGCGAACATTGGCGGCGCGTTTAACACATGCAAGTCGAGCGAGAAAACTTCTTCGGAAGTGAGTAGAGCGGCGAACGGGTGAGTAACACGTGAGTGACCTGCCCCCAAGCTTGGGATAGCCACGGGAAACTGTGGGTAATACCGGATGCGACTTTATTATTAGAAGATGAAGTTGAAAGCGTGGGACCCTTCGGGGCCACGTACTTGGGGATGGGCTCGCGTCCCATTAGCTAGTTGGAGAGG
>F0OV55004IX50Q
AACCATCGCAAGAGTTTGATCCTGGCTCAGATTGAACGCTGGCGGCAGGCCTAACACATGCAAGTCGAGCGGCAGCGGGTCCTTCGGGATGCCGGCGAGCGGCGGACGGGTGAGTAATGCCTAGGAATCTGCCTGGTAGTGGGGGATAACTCGGGGAAACTCGAGCTAATACCGCATACGTCCTACGGGAGAAAGCGGGGGATCTTCGGACCTCGCGCTACCAGATGAGCCTAGGTCGGATTAGCTAGTTGGTGAGGTAAAGG
>F0OV55004IVQF8
AACCATCGCAAGAGTTTGATCCTGGCTCAGAGCGAACGCTGGCGGCGTACTTAACACATGCAAGTCGAACGAGGAGCGTCGGTGTAGCAATACATCGGAGCTTCGAGTGGCGCACGGGTGAGTAACACGTGGGCAACCTGCCCTTGAGTCCGGGATACCCTCTCGAAAGGGAGGCTAATACTGGATACGTTCTCCGGATCGCAAGGTCTGGAGAGGAAAGGTGGCGAAAGCTGCCGCTCTTGGAGGGGCTCGCGGCCTA
>F0OV55004IA267
AACCATCGCAAGAGTTTGATCCTGGCTCAGAACGAACGCTGGCGGCGTGCTTAACGCATGCAAGTCGTACGAGAAAGTTTCCTTCGGGAGATGAGTAGAGTGGCGCACGGGTGAGTAACACGTGGATAATCTGCCCAATGGACCGGGATAACACTTCGAAAGGGGTGCTAATACCGGATAAGCCCACAGGCTCTTCGGAGCTTGCGGGAAAAGGTGGGGACCTTCGGGCCTGCCGTCATTGGATGAGTCCGCGGCCCATTAGCTAGTTGGG
>F0OV55004JC16S
AACCATCGCAAGAGTTTGATCCTGGCTCAGGATGAACGTTGGCGGTGTGCCTAATACATGCAAGTCGAACGGAGACAGTAGCAATATTGTCTTAGTGGCGAACGGGTGAGTAACGCGTTGGTGACCTGCCCCGAAGTGTGGAATAACAGTTCGAAAGAATTGCTAATACCGCATGTGATCATTGAGATTAGAACCTCTTTGATTAAAGGATTTATTCGCTTCGGGAGGGCCTGCGTCCCATCAGCTAGTTGGTAGGGTAAAAG
>F0OV55004H7GCQ
AACCATCGCAAGAGTTTGATCCTGGCTCAGGACGAACGCTGGCGGCGTGCCTAACGCATGCAAGTCGAGCGAGGGGAGGTCGCAAGACCGAACCTAGCGGCGAACGGGTGAGTAACACGTGGGTAATCTGCCTTTGAGACGGGGATAGCCCCGGGAAACTGGGGATAATACCGGATGTGATCCAGCTGACGGAGGTTAGTTGGAGGAAAGGCGCAAGCCGCTCATAGATGAGCCCGCGGCCCATTAGCTAGTTGGTAGGGTAAAGGCCT
>F0OV55004JAYBV
AACCATCGCAAGAGTTTGATCCTGGCTCAGGACGAACGCTGGCGGCGTGCCTAACACATGCAAGTCTACTCAGCAATGGGTGGCGAACGGGTGAGTAACGCGTAGACAATCTGCCCTTTAATCACGAATAACCTAGTGAAAACTGGACTAACACGGGATGTGGTCGCGATATGGCATCATATGCGATCAAAGACGTAGTCGTTAAAGGAGGAGTCTGCGTAACATTAGCTAGTTGGTAAGGTAACGGCTTACCAAGGCG
>F0OV55004IN874
AACCATCGCAAGAGTTTGATCCTGGCTCAGGATGAACGCTGGCGGCGTGCCTAATACATGCAAGTCGAACGCACTAGTTTACTAGTGAGTGGCGAACGGGTGAGTAACACGTAGGTAACCTGCCCTTAAGACGAGGATAACCGTTGGAAACGATGGCTAAGACTGGATAGGAACATTGAAGGCATCGTTGATGTTTTAAAAGACCTAGCAATAGGTATGCTTAAGGAGGGGCCTGCGGCGCATTAGTTAGTTGGTGAGGTGAAGG
>F0OV55004H6NW6
AACCATCGCAAGAGTTTGATCCTGGCTCAGAACTAACGCTGGCGGCGCGTCTTAAGCATGCAAGTCGGACGGGAACCTGCCCTTCGGGGTGGGGGAGAGTGGCGAACGGGTGAGTAACACGTAGGTGATCTGTCCTTGGGTGGGGAATAGCCCATGGAAACATGGGGTAATACCGCATAAGGTCCTGGCCCTGTGGGGTTTGGATGAAAGGAGCAATTGTTCCGCCTGGGGGTGAGCCTGCGGTCCATTAGCTAGTTGGTGAGGTAAGAGCCCACCAAGGG
>F0OV55004I9DBF
AACCATCGCAAGAGTTTGATCCTGGCTCAGAACGAACGTTAGCGGCGTGCTTAACACATGCAAGTCGAACGAGAAAGTATCTTCGGATATGAGTAGAGTGGCGCACGGGTGAGTAACACGTGGGTAACCTGCCCTTTGGAGGGGGACAACATCTGGAAACGGATGCTAATACCGCATAAGTCGTCTTCGGACGGGAAAGGTGGCTTCGGCTACCGCCAGAGGATGGGCCCGCGTCCCATCAGCTAGTTGGTAAGGTAACGGCTTACCAAGGCAACG
>F0OV55004H6AS4
AACCATCGCAAGAGTTTGATCCTGGCTCAGACGAACGCTGGCGGCGTGCTTAACACATGCAAGTCGAACGGCGAAGGACT
>F0OV55004H6QOM
AACCATCGCAAGAGTTTGATCCTGGCTCAGAACAAACGCTGGCGGCGTGCCTAACACATGCAAGTCGTACGAGAAAGGGTCCTTCGGGACCTGAGTAAAGTGGCGCACGGGTGAGTAACGCGTGGATAATCTGCCCTTCAGTTGGGAACAACTCATCGAAAGGTGGGCTAATACCGAATAACACTGCGAGACCTGGGTCGAGTAGTCAAAGAGAGCCTCTGCTTGCAAGCGCTCGCTGAAGGATGAGTCCGCGT
>F0OV55004JA0F0
AACCATCGCAAGAGTTTGATCCTGGCTCAGAACGAACGCTGGCGGCAGGCTTAACACATGCAAGTCGAGCGAAGCCTTCGGGCTTAGCGGCGGACGGGTTAGTAACGCGTGGGAACGTGCCCTTCACTACGGAATAGTCCCGGGAAACTGGGTTTAATACCGTATACGCCCTTCGGGGAAGAATTTCGGTGAGGGATCGGCCCGCGTTAGATTAGATAGTTGGTGGGGTAATGGCCTACCAAGTCTACGATCTATAGCTGGTTTTAGAGGATGATCAGCAAC
>F0OV55004H75DG
AACCATCGCAAGAGTTTGATCCTGGCTCAGGATGAACGCTAGCGACAGGCCTAACACATGCAAGTCGAACGGGATTTATCCTTCGGGGTAATGAGAGTGGCGCACGGGTGAGTAACGCGTATGCAACCTACCTGTAACTGGGGAATAGCTCCCTGAAAGGGGAATTAACACCGCATAAGACCACACTTTCGCATGGAAGAGTGGTAAAATATTTATAGGTTACAGATGGGCATGCGTGACATTAGTTTGTTGGTGAGGTAACGG
>F0OV55004IWXZ0
AACCATCGCAAGAGTTTGATCCTGGCTCAGAGCGAACGCTGGCGGCAGGCCTAACACATGCAAGTCGAGCGCCCCGCAAGGGGAGCGGCAGACGGGAGAGTAACACGTGGGAACGTACCCTTCAGTTCGGAACAACCAAGGGAAACTTTGGCTAATACCGAATACGTCCGTAAGGAGAAAGATTTATCGCTGAAGGATCGGCCCGCGTCTGATTAGCTAGTTGGTGGGGTAATGGCCCACCAAGGCGACGATCAGTAGCT
>F0OV55004H8E74
AACCATCGCAAGAGTTTGATCCTGGCTCAGATTGAACGCTGGCGGCGTGCCTAACACATGCAAGTCGAGCGAGAAAGGGTCCTTCGGGGCCGTGAGTAGAGCGGCGCACGGGTGAGTAACGCGTAGGTGATCTACCCTTGGGATCGGGATAACAGTTGGAAACGGCTGCTAATACCGGATATCCTCCATATTTAGCTTTATGGGGAAAAGGTGGCCTCTGCATGCAAGCTACCACCTGAGGATGAACCTGCGTCT
>F0OV55004IG7ZS
AACCATCGCAAGAGTTTGATCCTGGCTCAGAACGAACGCTGGCGGCGTGCTTAACACATGCAAGTCGAACGCGAAAGGGACTTCGGTCCTGAGTAAAGTGGCGCACGGGTGAGTAACACGTGGATAATCTACCCGACGGACCGGGATAACACTTCGAAAGGGGTGCTAATACCGGATAAGCCCACAGGCTCTTTGGAGTTTGCGGGAAAAGGTGGGGACCTTCGGGCCTACTGTCATTGGATGAGTCCGCGGCCCATTGGCTAGTTGGTAGGGTAATGGCCT
>F0OV55004H60NW
AACCATCGCAAGAGTTTGATCCTGGCTCAGAATGAACGCTGGCGGCGTGCCTAACACATGCAAGTCGAACGAGAAAGTATCTTCGGATATGAGTAGAGTGGCGCACGGGTGAGTAACACGTGGGTAACCTGCCCTTTGGAGGGGGACAACATCTGGAAACGGATGCTAATACCGCATAAGTCGTCTTCGGACGGGAAAGGTGGCTTCGGCTACCGCCAGAGGATGGGCCCGCGTCCCATCAGCTAGTTGGTAAGGTAACGGCTTACCAAGG
>F0OV55004JG7FJ
AACCATCGCAAGAGTTTGATCCTGGCTCAGGATGAACGCTAGCGGCAGGCTTAACACATGCAAGTCGAGGGGCAGCACGGGTAGCAATACCTGGTGGCGACCGGCGGAAGGGTGCGTAACGCGTGAGCAACATGCCCTATACAGGGGAATAATCCAGGGAAACTTGGTCTAATGCCCCATAGCAATAAGATAAGGCATCTTATTTTATTTAAAGCTTCGGTGGTATAGGATTGGCTCGCGTGACATTAG
>F0OV55004ICGFO
AACCATCGCAAGAGTTTGATCCTGGCTCAGGATGAACGCTGGCGGCGTGCCTAATACATGCAAGTCGAGCGAGGGTAGCAATACCCGAGCGGCGAACGGGTGAGTAATATGTAGGTAACCTGCCTTTTAGTTTGGGATACCCGGGGGAAACTTCGGCTAATACCGGATACGTCATTTGGGGGCATCCCCGAGTGATGAAAGCGGCTTTCAAGCCGCGCTAGAAGATGGGCCTGCATCGCATTAGCTAGTTGGTGAGATAATAG
>F0OV55004IA0BN
AACCATCGCAAGAGTTTGATCCTGGCTCAGGATGAACGCTAGCGGCAGGCCTAACACATGCAAGTCGAGGGGTAACAGGAGTAGCAATACTTGCTGACGACCGGCGCACGGGTGAGTAACGCGTATGCAACCTACCCTTAACTGGGGAATAGCCCGAAGAAATTCGGATTAATGCCCCATAATACTGTATTGAAGCATTTCAGTGCATTTAAAACTCCGGTGGTTAAGGATGGGCATGCGTGACATTAGCTAGTTGGTG
>F0OV55004J0RFK
AACCATCGCAAGAGTTTGATCCTGGCTCAGGACGAACGCTGGCGGCGTGCCTAACACATGCAAGTCTACTCAGCAATGGGTGGCGAACGGGTGAGTAACGCGTAGACAATCTGCCCTTTAATCACGGATAACCTAGTGAAAACTGGACTAACACGGGATGTGGTCGCGATATGGCATCATATGCGATCAAAGACGTAGTCGTTAAAGGAGGAGTCTGCGTAACATTAGCTAGTTGGTAAGGTAACGGCTTACCAAGGCG
>F0OV55004H2FST
AACCATCGCAAGAGTTTGATCCTGGCTCAGGACGAACGCTGGCGGCGTGCTTAACACATGCAAGTCGAACGAGAAGCCGAAGAAAGTTTACTTTCTGAGGTGGAAAGTGGCGAACGGGTGAGTAACGCGTAAGCAACCAACCTTCAAGAGGGGGATAATTTCTGGAAACGGAATGTAATACCGCATATGCCCACACTGTCGCATGACAGAGAGGGGAAAACTGAGGTGCTTGAAGACGGGCTTGCGTGCCATTAGGTAGTTGGTGAGG
>F0OV55004IIRX6
AACCATCGCAAGAGTTTGATCCTGGCTCAGATTGAACGCTGGCGGAATGCTTTACACATGCAAGTCGAGCGGCAGCGCGGGGCAACCTGGCGGCGAGCGGCGAACGGGTGAGTAATGCATCGGAACATGTCCATGTCGTGGGGGATAGCCCGGCGAAAGCCGGATTAATACCGCATACGCCCTGAGGGGGAAAGTGGGGGACCGCAAGGCCTCACGCGATTGGGTTGGCCGATGTCCGATTAGCTAGTTGGCGGGGTAAAAG
>F0OV55004JEFEW
AACCATCGCAAGAGTTTGATCCTGGCTCAGATTGAACGCTGGCGGCGTGCTTAACACATGCAAGTCGAGCGAGAAAGTCTCCTTCGGGAGATGAGTAGAGCGGCGCACGGGTGAGTAACGCGTGGATGATCTACCCAGAGGATCGGAATAACAGTGGGAAACCGCTGCTAATACCGGATACGCTTCACGGTTTATCTGTGAAGGAAAGGTGGCCTATGCTTGCAAGCTACCACCTCTGGATGAGTCCG
>F0OV55004IEE1O
AACCATCGCAAGAGTTTGATCCTGGCTCAGGACGAACGCTGGCGGCGTGCTTAACACATGCAAGTCAAGGAGAAAATCGTTTTCGGATGGTGAGTAAACTGGCGCACGGGTGAGTAATATATAAGTAATCTACCAATGGGTCTGGGATAATCAGCCGAAAGGCTGAATAATACCGGATAATGCAGCGGGGCCACATGGTCATGTTGTTAAAGGTGCTTCGGTACCGCCTTTTGATGAGCTTGTATCTGATTAG
>F0OV55004IE799
AACCATCGCAAGAGTTTGATCCTGGCTCAGGATGAACGCTAGCGACAGGCCTAACACATGCAAGTCGAACGGGATTCACCTTCGGGTGATGAGAGTGGCGCACGGGTGAGTAACGCGTATGCAACCTACCTACAACAGGGGGATAGCTCCCGGAAACGGGGATTAATACCGCATAAGACTACGGTTTCACATGGGACAGTAGTAAAAATTCAGATGGTTGTAGATGGGCATGCGTGACATTAGGTAGTTGGTGAGGT
>F0OV55004IW6IM
AACCATCGCAAGAGTTTGATCCTGGCTCAGGATGAACGCTAGCGGCAGGCCTAATACATGCAAGTCGAGGGGTAAGGCTCTTTCGGGAGTACACGACCGGCGCACGGGTGCGTAACGCGTATGCAACCTACCCTTAACAGGAAGATAGCCCCGAGAAATCGGGATTAATATTCCATAATATATACGAATCGCATGGTTTGTATATTAAAGCTCCGGCGGTTAAAGATGGGCATGCGTGACATTAGCTAGTTGGTGAGGTAACGG
>F0OV55004I25PN
AACCATCGCAAGAGTTTGATCCTGGCTCAGGATAAACGCTGGCGGTGTGCTTTATGCATGCAAGTCGAACGAACTATTTCGGTAGTTAGTGGCAAACGGGTGAGTAACACGTAAGCAACCTGTCCTCAAGTGGGGAATAACTCTGAGAAATCGGAGCTAATACCGCATGTGAATCATCATCGCAAGGAGATGATTTAAAGCCTTCGGGCGCTTAAGGAGGGGCTTGCGCACGATTAGCTTGTTGGTGGGGTAACGGCCT
>F0OV55004I0B0A
AACCATCGCAAGAGTTTGATCCTGGCTCAGGACGAACGCTGGCGGCGTGGATTAGGCATGCAAGTCGAACGGTATCATACCTTCGGGTATGAGAGAGTGGCGAACGGGTGAGTAACACGTAGGTGATCTACCCTCGAATCGGGGACAACCCAGGGAAACTTGGGCTAATACCGGATGCGCGTATCCTTAGGGATGCGTAAAAAGATGGCTAGTAATGCTGTCGTTTGGGGATGAGCCTGCGCCCTATTAGTTAGTTGGTGAGGTAACGG
>F0OV55004ITEOO
AACCATCGCAAGAGTTTGATCCTGGCTCAGAATAAACGCTGGCGGCATGCTTAACACATGCAAGTCGTACGAGAAAGTCTCCTTCGGGGGGCGAGTAAAGTGGCGGACGGGTGAGTAACACGTAAGAACCTACCCTTTGGCTTGGGATAACACCGCGAAAGTGGTGCTAATACCGGATAAAGTCCACGGACCAAAGAGGGCGAAAGCTCTCGCCAGAGGAGCGGCTTGCGCCCCATTAGCTTGTTGGTGAGGTAACGGCTCACCAAGGCGACGATGGG
>F0OV55004H5CT1
AACCATCGCAAGAGTTTGATCCTGGCTCAGAACGAACGCTGGCGGCGTGCTTAACACATGCAAGTCGAACGCGAAAGGGACCTTCGGGTCCTGAGTAAAGTGGCGCACGGGTGAGTAACACGTGGATAATCTACCCGGTGATCTGGGATAACATTCCGAAAGGAGTGCTAATACCGGATAAGCCCACGGGCTCTTCGGAGCTTGCGGGAAAAGGTGGGGACCTTCGGGCCTACTGTCATTGGATGAGTCCGCGGCCCATTAGCTAGTTGGTAGGG
>F0OV55004JB9Q3
AACCATCGCAAGAGTTTGATCCTGGCTCAGGATGAACGCTGGCGGTATGCCTAAGATATGCAAGTCGTATGCTCCTTCGGGGGCATGGCGAACGGCTGAGTAATGCGTAGGAATCTACCCTTAAGAGGGAGATAACCCACCGAAAGGTGGGATAATATCCCATATTCTTATTACCTTCGGGTTTATAAGGAAAGCTTTTGCGCTTAAGGATGAGCCTACGTCCTATCAGGTTGTTGGCGGGGTAAATGCCCACCAAGCCTATGACGGGTAG
>F0OV55004IGYGO
AACCATCGCAAGAGTTTGATCCTGGCTCAGATTGAACGCTGGCGGCATGCTTTACACATGCAAGTCGAACGGCAGCACGGGGGGGTAACCCTCTGGTGGCGAGTGGCGAACGGGTGAGTAATGCATCGGAACGCGTCCTGTAATGGGGGATAACCTATCGAAAGGTAGGCTAATACCGCATACGCCCTGAGGGGGAAAGCGGGGGATTGGAAACGACCTCGTGTTATAGGAGTGGCCGATGTCGGATTAGCTAGTTGGTGGGGTAAAGGCCTACCAAGG
>F0OV55004IO0O4
AACCATCGCAAGAGTTTGATCCTGGCTCAGAACGAACGCTGGCGGCATGCTTAACACATGCAAGTCGAACGAGGGCTCTCCTTCGGGGGATGTCCCTAGTGGCGGACGGGTGAGTAACGCGTGGGAATCTACCCTGGAGTGGGGAATAACCTCTGGAAACGGAGGCTAATACCGCATACGGCCCTTCGGCAACGGAGGGCGAAAGGCTTCGGCCGCTCCTGGATGAGCCCGCGTCTGATTAGCTTGTTGGTGGGGTAACGGCCTACCAAGGCTCCGA
>F0OV55004H4BDG
AACCATCGCAAGAGTTTGATCCTGGCTCAGAATGAACGCTGGCGGCGTGGATTAGGCATGCAAGTCGAACGAGAAAGTGAAATTTATTTCGCGAGTAAAGTGGCGAACGGGTGAGTAACGCGTGGGAAACCTACCCTTGAGTGGGGGATAACATTTCTAACGGAATGCTAATACCGCATAATATTCTCTGGCGCATGTCAGGGAATCGAAGGTGGCCTCTACTTGTAAGCCATCGCTTAAGGATGGTCCCGCGTCCAATTAGCTTG
>F0OV55004H5C2E
AACCATCGCAAGAGTTTGATCCTGGCTCAGAATGAACGCTGGCGGCGTGCTTAACACATGCAAGTCGAACGATGATGGAGGAGCCTGCTCTTCCTGATTAGTGGCGCACGGGTGAGTAATATATAGATAACGTACCTCTTAGTCTGGGATAGCCATTGGAAACGATGATTAATACTAGATACTCCTTCTAACTCCAATGTTAGTCGGGAAAGTTTTTTCGCTAAGAGATCGGTCTATATCCTATCAGTTAG
>F0OV55004I34MZ
AACCATCGCAAGAGTTTGATCCTGGCTCAGGACGAACGCTGGCGGCGTGCTTAACACATGCAAGTCTACGAGAATAAGGTAGCAATATCTTTAGTAAAGTGGCGCACGGGTGCGTAACACGTAAGCAATCTACCTTTGGGTCTGGAATAACTTCGAGAAATCGAGGCTAATACCGGATAATGCAGCGGCACCGCATGGTGATGTTGTTAAAGTTTAAGTAATGCCTATAGATGAGCTTGCGCCTGATTAG
>F0OV55004I6UBB
AACCATCGCAAGAGTTTGATCCTGGCTCAGGATGAACGTTGGCGGCGTGCCTAATACATGCAAGTCGAACGAGAAGCTCTGGACTCGTCTAGGGCGGAGAGTGGCGCACGGGTGAGTAACACATGGCTGACCTGCCCTTCAGAGGGGGACAACCACTGGAAACGGTGGCTAATACCCCATATGCTCACGGTATTTAGAAAGCTGTGAGGAAACGTTCCGGCGCTGAAGGAGGGGGCTGTGGCCCATCAGCTAGTTGG
>F0OV55004IGIGV
AACCATCGCAAGAGTTTGATCCTGGCTCAGGACGAACGCTGGCGGCGTGCTTAATACATGCAAGTCAAGGAGAAAAGACGTCTTCGGGTGTCTGAGTAAACTGGCGAACGGGTGAGTAACACGTAGATAACCTGCCCTTAAGTCTGGGATAACATTGCCAACGCGGTGCTAATACCGGATGATGCAATTTTTCACATGGAAGAATTGTTAAAGCTGGCCTCTGATTCAAGCTATCGCTTAAGGATGGTATTTGCGT
>F0OV55004JH1F9
AACCATCGCAAGAGTTTGATCCTGGCTCAGAATGAACGCTGGCGGCGTGCTTAACACATGCAAGTCGAACGAGAAAGGGATTGCTTGCAGTCCCGAGTAGAGTGGCGCACGGGTGAGTAACACGTAGATAATCTGCCTTCAAGCCTGGGATAACTATTCGAAAGGGTAGCTAATACCGGATAAAGTCGATCTACACAAGTAGATTGATGAAAGATTGCCTCTTCTTGAAAGCAATTGTTTGGAG
>F0OV55004I3GKT
AACCATCGCAAGAGTTTGATCCTGGCTCAGGACGAACGCTGGCGGCGTGCCTAACACATGCAAGTCAAGGAGAAAGTTTCCTTCGGGGAGCGATTAAACTGGCGGACGGGTGAGTAACGCGTAGATAATCTGCCCTAAACCGGGACATAACGTCGGGAAACCGGTGCTAATATCCCATGAGGTCCCAGTAAAACGGTATCAAAGCTTCGGCGGTTTAGGATGAGTCTGCGTCTGATTAGCTAGTTGGTGAGATAATAGCTCACCAAGGCAACG
>F0OV55004IAG18
AACCATCGCAAGAGTTTGATCCTGGCTCAGATTGAACGCTGGCGGCGTGCCTAACACATGCAAGTCGAACGGTAACAGCAGAGCTTGCTCTGGCTGACGAGTGGCGGACGGGTGCGTAACGCGTGGGAATCTACCTTGTAGTGGGGGACAACCTAGGGAAACTTAGGCTAATACCGCATAATCTCTACGGAGCAAAGGGGGCCTCGGCTCTCGCTATTAGATGAGCCCGCGTTGGATTAGCTTGTTGGTGAGGTAACGG
>F0OV55004IHNIZ
AACCATCGCAAGAGTTTGATCCTGGCTCAGGACGAACGCTGGCGGCGTGCTTAACACATGCAAGTCAAGGAGAAACTTCGCTTCGGTGGAGTGGATACTGGCGCACGGGTGAGTAACGCGTATGCAATCTACCCTCAGTCCGGGGATAACACTTCTAACGAGGTGCTAATACCCGATGATGCAGCGGCACCGCATGGTGACAGTTGTTAAAGCTTCGGTGACTGAGGATGAGCATGCGTCCCTAG
>F0OV55004JIAQ5
AACCATCGCAAGAGTTTGATCCTGGCTCAGAACAAACGCTGGCGGCGTGCCTATTACATGCAAGTCGAGCGAGAAAGTTCCTTTCGGGGAGCGAGTACAGCGGCGAACGGGTGAGTAACACGTGAGTAATCTGCCCTTTGGTTTGGGATAACGCTGCTAACGCGGTGCTAATACCAAATATTATTCCAGTGCGACATCGCATTGAAATGAAAGACTTCGGTCGCCATAGGATGAGCTCGCGCACCATTAG
>F0OV55004IPH5Y
AACCATCGCAAGAGTTTGATCCTGGCTCAGGATGAACGCTGGCGGCGTGCCTAATACATGCAAGTCGAACGGGGTACTTGAGCAATCGAGTACTTAGTGGCGAACGGGTGAGTAACGCGTTGGTGACCTGCCCCAAAGCGGGGGATAACAGCCTGAAAGGGTTGCTAATACCGCATATGGTCTAGGGAGATTAGAAGCTCTAGATTAAAGGAGAAATCCACTTTGGGAGGGGCCTGCGTCCCATCAGCTAGTTGGTAGGGTAAAAGCCT
>F0OV55004H8V51
AACCATCGCAAGAGTTTGATCCTGGCTCAGGACGAACGCTGGCGGCGTGCCTAATACATGCAAGTCGAGCGGACGTTTTATTGGTGCTTGCACCGATAAAACGTTAGCGGCGGACGGGTGAGTAACACGTGGGCAACCTGCCCTGTAGATTGGGATAACTCCGGGAAACCGGGGCTAATACCGAATAATACTTTTTAACTCATGTTAGAAAGTTGAAAGATGGTTCTGCTATCACTACAGGATGGGCCCGCGGCGCATTAGCTAGTTGGTGAGG
>F0OV55004I4H9J
AACCATCGCAAGAGTTTGATCCTGGCTCAGGACGAACGCTGGCGGCGTGCCTAACGCATGCAAGTCGAGCGAGGGGAGGTCGCAAGACCGAACCTAGCGGCGAACGGGTGAGTAACACGTGGGTAATCTGCCTTTGAGACGGGGATAGCCCCGGGAAACTGGGGATAATACCGGATGTGATCCAGCTGACGGAGGTTAGTTGGAGGAAAGGCGCAAGCCGCTCATAGATGAGCCCGCGGCCCATTAGCTAGTTGGTAGGGTAAAGGCCT
>F0OV55004IHAUG
AACCATCGCAAGAGTTTGATCCTGGCTCAGAACGAACGCTGGCGGCGTGCCTAACACATGCAAGTCGAACGAGAAAGTTTGCTTCGGCAGATGAGTAAAGTGGCGAACGGGTGAGTAGCGCGTGGATAATTTGCCCTTTAGTTAGGAATAACTCACCGAAAGGTGTGCTAATACCAAATAATGCTTGTAGCCTGAGGGCTGCAAGCCAAAGACGGCTTCATTATCGGAGCTGTTGCTGAAGGATAAGTCCGCGT
>F0OV55004H996G
AACCATCGCAAGAGTTTGATCCTGGCTCAGGATGAACGCTAGCGGTGTGCCTAAGGTATGCAAGTCGACTGCATTTAGTTGCAGGGCAGACGGCTGAGTAACGCGTGAGAACTTACCTTTAACACAGGGATAACCCTGCGAAAGCGGGGATAATACCTGATAGTTCCCGTAGAGAGCTTGCTCTTTTACGGGATAAAGCTCCGGCGGTTAAAGAAAGGCTCGCGTCCTATCAGGTTGTTGGTGGGTAATTGCCTACCAAGCCTATGACGGG
>F0OV55004H32B3
AACCATCGCAAGAGTTTGATCCTGGCTCAGAACGAACGCTGGCGGCATGCCTAACACATGCAAGTCGAACGAAGGCTTCGGCCTTAGTGGCGCACGGGTGCGTAACGCGTGGGAATCTACCCTTAGGTTCGGAATAACTCAGAGAAATTTGAGCTAATACCGGATAATGTCTTCGGACCAAAGATTTATCGCCTTTGGATGAGCCCGCGTAAGATTAGCTAGTTGGTAGGGTAAAGGCCTACCAAGGCGACGATCTTTAGCTGGT
>F0OV55004H7J2I
AACCATCGCAAGAGTTTGATCCTGGCTCAGGACGAACGCTGGCGGCGTGCCTAACACATGCAAGTCTACTCAGCAATGGGTGGCGAACGGGTGAGTAACGCGTAGATAATCTGCCCTTTAATCACGGATAACCTAGTGAAAACTGGACTAATACGGGATATTATCACTGATCGGCATCGATGGTGATGAAAGACTACGGGTCGTTAAAGGATGAGTCTGCGTATCATTAGCTAGTTGGCGGGGTAACGGCCCACCAAGG
>F0OV55004IBML8
AACCATCGCAAGAGTTTGATCCTGGCTCAGAACGAACGCTGGCGGCGCGTTTTAAGCATGCAAGTCGAACGGTATATAGTCTTCGGATTATAGAGAGTGGCGAACGGGTGAGTAACACGTAGATAATCTACCTTGAAGTGGGGGATAGTCCATGGAAACATGGAGTAATACCGCATATGTCTTTGGATGAAAGTTCCAATTGGAACGCTTTGAGATGAGTCTGCGGCTCATTAGCTTGTTGGTGGGGTAAAGGCCTACCAAGG
>F0OV55004IYKNW
AACCATCGCAAGAGTTTGATCCTGGCTCAGGACGAACGCTGGCGGCGTGCTTAACACATGCAAGTCGAGGGGGAGGAGCAATCCTCCACCGGCGAACGGGTGCGTAACACGTGAGCGATCTACCCTGGTGTGGGGGATAGCCGGCCCAACGGCCGGGTAATACCGCATACGCTCTTTGAGGGGCATCCCTTGGAGAACAAAGCCTTCGGGCGCATTGGGAGGGGCTCGCGGCCTATCAGCTAGTTGGCGGTGTAATGGACCACCAAGGCG
>F0OV55004IGGS8
AACCATCGCAAGAGTTTGATCCTGGCTCAGAACGAACGCTGGCGGCGCGTTTTAAGCATGCAAGTCGAACGGTACTCCGGTGCTTGCACCGGATGAGAGTGGCGCACGGGTGAGTAACACGTAGGTGATCTACCTCTGGATTGGGGATAGCCCGTGGAAACACGGGTTAATACCGAATACGAGCGCCGGACTATGGTCTGGTGCGGAAAGGCCCTCAGGGGTCGTCCGGAGATGAGCCTGCGGTCCATTAGCTAGTTGGTGTGGTAAGGG
>F0OV55004IRQEV
AACCATCGCAAGAGTTTGATCCTGGCTCAGGACGAACGCTGGCGGCGTGCTTAACACATGCAAGTCGAACGGGGCATACAGATAGCTTGCTAGATGTATGTTTAGTGGCGGACGGGTGAGTAACGCGTGAATACCTGTCCATCGGAGGGGGACAACGGCTGGAAACGGCCGCTAATACCGCGTAAGCCGAGAGGTGAAAGGTTGTTTTCGGACAGCCGCCGATGGGGGGGTTCGCGTCCTATCAGCTAGTTGGTGGGGTAAGGGCCTACCAAGGCG
>F0OV55004IVBJP
AACCATCGCAAGAGTTTGATCCTGGCTCAGGATGAACGCTAGCGGTGCGCCTAACACATGCAAGTCGAGCGATATAGCGGCGAACGGGTGAGTAACACGTTGGAACCTGCCTCGAACTCAGGGATAGCCATCCGAAAGGATGATTAATACCGGATAGTCCCGAAAGGGTAAAGATTTTTCGGTTCGAGAGGGGCCTGCGGCCTATCAGCTAGTTGGTAAGGTAATGGCTTACCAAGGCTATGACGGGTAACTGGTGTGAGAGCA
>F0OV55004IWEV2
AACCATCGCAAGAGTTTGATCCTGGCTCAGGATGAACGCTGGCGGCGTGCCTAACACATGCAAGTCGAACGCGAAAGGGACTTCGGTCCTGAGTAAAGTGGCGCACGGGTGAGTAACGCGTAGATAACCTGTCTTTGTGTCTGGAATAATACTTCGAAAGGGGTACTAATACCGGATAATCTTGCTTTATATAAGTTTTGCAAGCAAAGGTGGCCTCTGACATAAGCTACTGCATAAAGAGGGGTCTGCGTACCATTAG
>F0OV55004IFOCY
AACCATCGCAAGAGTTTGATCCTGGCTCAGAACGAACGCTGGCGGCGTGCCTAACACATGCAAGTCGAACGGAGTTGAAGAGCTTGCTCTTCAATTTAGTGGCGCACGGGTGAGTAACGCGTAGATAATCTGCCTTAGACTCAGGGATAACATCTCGAAAGGGGTGCTAATACCTGATAAGCCCACGGTAGCGTAAGTTATTGCGGGAAAAGGGGGCCTCTGAACATGCTCTTGATCTAAG
>F0OV55004IT8N8
AACCATCGCAAGAGTTTGATCCTGGCTCAGAACGAACGCTGGCGGCGTGCTTAACACATGCAAGTCGTACGAGAAAGTTTCCTTCGGGAGATGAGTAGAGTGGCGCACGGGTGAGTAACACGTGGATAATCTGCCCAATGGACCGGGATAACACTTCGAAAGGGGTGCTAATACCGGATAAGCCCACAGGCTCTTCGGAGCTTGCGGGAAAAGGTGGGGACCTTCGGGCCTGCCGTCATTGGATGAGTCCGCGGCCCATTAGCTAGTTGG
>F0OV55004JAOOG
AACCATCGCAAGAGTTTGATCCTGGCTCAGGATGAACGCTGGCGGCGTGCCTAACACATGCAAGTCGAGCGAGATTGTTATGCGTGATTCTTCGGAGGAGCAATTAACATGAAAGCGGCGGACGGGTGAGTAACGCGTGGGTAACCTGCCCCATACACAGGGATAGCCATTGGAAACGATGATTAATACCTGATAATACTAAGAGTTCGCATGAACTTTTAGTCAAAGATTTATCGGTATGGGATGGACCCGCG
>F0OV55004IHEIF
AACCATCGCAAGAGTTTGATCCTGGCTCAGGATGAACGCTGGCGGCGTGCCTAACACATGCAAGTCGAACGGGGCATGAGTGAAATTTTCGGGTGGACCTTATGCTTAGTGGCGGACGGGTGAGTAACGCGTGGACAACCTGCCTCTCACTGGGGGATAGCAGCTGGAAACGGCTGGTAATACCGCATGCGCTCAGTGTGCTGCATGGCATATTGAGGAAAGATTTATCGGTGAGAGAT
>F0OV55004JVZ3K
AACCATCGCAAGAGTTTGATCCTGGCTCAGAATGAACGCTGGCGGCGTGCTTAACACATGCAAGTCGAACGAGAAAGGGACTGCTTGCAGTCCCGAGTAGAGTGGCGCACGGGTGAGTAACACGTAGATAATCTGCCTTCAAGCCCGGGGATAACTATTCGAAAGGGTAGCTAATACCGGATAAAGTTGATTCACATAAGTGGATTAATGAAAGATTGCCTATTCTTGAAAGCAATTGTTTGAAGATGAGTTTGCG
>F0OV55004I6538
AACCATCGCAAGAGTTTGATCCTGGCTCAGAACGAACGCTGGCGGCATGCCTAACACATGCAAGTCGAACGGACTGTAGCAATACAGTCAGTGGCGAACGGGTGAATAACGCGTGGGAACCTACCTCGGAGTTCGGAATAACCGCGGGAAACTGCGGCTAATACCGGATACGGCCTGAGGGCGAAAGGAGCAATCCGCTCCGGGAGGGGCCCGCGTCCGATTAGCTAGTTGGTGGGGTAACGGCCTACCAAGGCGATGATCGGTAGCTGGT
>F0OV55004ITXUW
AACCATCGCAAGAGTTTGATCCTGGCTCAGGATGAACGCTGGCGGCGTGCTTGACACATGCAAGTCGAACGCATCGACAATGTCTGGAGGCACTGGATGAACGGGCGTACGAGAAATCGTACAAGCGGGAAGAAGGTGCTAAAGGGCGACGTTGGTGAGTGGCGGACGGGTGAGTAACACGTAGGTAATCTGCCTCAAAGTGGGGGATAACTGTTCGAAAGAGCAGCTAATACCGCATAATATCCAGGCTAGG
>F0OV55004IPBQT
AACCATCGCAAGAGTTTGATCCTGGCTCAGAACGAACGCTGGCGGCATGCCTAACACATGCAAGTCGAACGAAGGCTTCGGCCTTAGTGGCGCACGGGTGCGTAACGCGTGGGAATCTACCCTTAGGTTCGGAATAACTCAGAGAAATTTGAGCTAATACCGGATGATGTCTTCGGACCAAAGATTTATCGCCTTTGGATGAGCCCGCGTAAGATTAGCTAGTTGGTAGGGTAAAGGCCTACCAAGGCGACGATCTTTAGCTGGT
>F0OV55004IRAOL
AACCATCGCAAGAGTTTGATCCTGGCTCAGGATGAACGCTGGCGGCGTGCCTAACACATGCAAGTCGAGCGGAAATCACGGAAGTAGTAATACGGACGTGATTTTAGCGGCGGACGGGTGAGTAACACGTGAGCAATCTGCCTTCTGCAGGGGAATAACATTGTGAAAACAGTGCTAATACCGCATAACGTCCTATCGGGGCATCCCGTAAGGACCAAAGGAGAAATCCGGCAGGAGATGAGCTCGCGTCCGATTAG
>F0OV55004IY30A
AACCATCGCAAGAGTTTGATCCTGGCTCAGGATGAACGCTAGCGGCGCGCTTAATGCATGTAAGTCGAGCGAGAAGGCTCCTTCGGGGGCTGGACAGCGGCAGACGGGTGAGTAACACGTAGGTGACCTACCCCCGAGACGGGAATAACGAGTGGAAACGCTTGCTAATGCCGGATGAGCTTGACCGGTCAGAGGGTCAAGGAAAGGATTCTTCGGGATCCGCTCAGGGAGGGGCTTGCGGCCCATCAGCTAGTTGGTAGGGTAACGG
>F0OV55004IQ2UX
AACCATCGCAAGAGTTTGATCCTGGCTCAGGATGAACGCTGGCGGCGTGCTTAACACATGCAAGTCTAGGAAAGGCTTCGAGCTTGCTTGAGGCTGAAACTGGCGAACGGGTGAGTAACACGTAGATAACCTACCCATTGGCGGGGGATAACGTCGAGAAATTGACACTAATACCGCATAAGATCCCGGGATGATTTTCCGGGATGAAAGGGGGCTTCGGCTTCCACCGATGGATGGGTCTGCGTCTGATTAGCTTGTTGGTG
>F0OV55004H57L8
AACCATCGCAAGAGTTTGATCCTGGCTCAGGATGAACGCTGGCGGCGTGCCTAACACATGCAAGTCGAACGGGAAGCTAAAGATTCGTCTGAAGCTGAGAGTGGCGCACGGGTGAGTAACACGTAGCTGACCTGCCCCGGAGAGGGGGACAACGGCTGGAAACGGCCGCTAATACCCCATACGGTCGTCGTGTTTAGAAAGCGACGAAGAAACGCGATTAGTGCTCTGGGATGGGGCTGCGGTCCATCAGCTAGTTGGTAGGG
>F0OV55004H9Q0S
AACCATCGCAAGAGTTTGATCCTGGCTCAGGATGAACGCTGGCGGCGTGCTTAACACATGCAAGTCTAGGAAAGGCTTCGAGCTTGCTTGAGGCTGAAACTGGCGAACGGGTGAGTAACACGTAGATAACCTACCCATTGGCGGGGGATAACGTCGAGAAATTGACACTAATACCGCATAAGATCCCGGGATGATTTTCCGGGATGAAAGGGGGCTTCGGCTTCCACCGATGGATGGGTCTGCGTCTGATTAGCTTGTTGGTG
>F0OV55004IM0T3
AACCATCGCAAGAGTTTGATCCTGGCTCAGAACGAACGCTGGCGGCGTGTCTTAAGCATGCAAGTCGGGCGGCAAGGCGGGGCAACCCGCCCTAGAGCGGCGGACTGGTGAGTAACACGTGGGTGATCTGCCCTTGGATTGGGGATAGCCATTAGAAATAGTGGGTAATACCGAATAAGTCCGCGAGGTTGCGACCTTGCGGGGAAAGGCGCTACGGCGCCGTCCGAGGATGAGCCCGCGGCCCATTAGCTAGTTGGCGGGGTAATGGCCC
>F0OV55004IERIE
AACCATCGCAAGAGTTTGATCCTGGCTCAGGACGAACGCTGGCGGCGCGCTTAACACATGCAAGTCGTACGGGGCCCTTCGGGGTTCAGTGGCGAACGGGTGCGTAACACGTGAGTGACCTGCCCTTGTGCGGGGGATAACCCGGGGAAACCCGAGCTAATACCGCATGGACTCTTTTGGCTTCATGGCCGGCTGAGGAAAGGTGCTGCAAGGCACCGCGCAGGGAGGGGCTCGCGGCGTATCAGGTAGTTGGTGAGGTAACGGCTCACCAAG
>F0OV55004H2WMY
AACCATCGCAAGAGTTTGATCCTGGCTCAGGATGAACGCTAGCGGCAGGCTTAACACATGCAAGTCGAGGGGTAACAGGTGTAGCAATACATGCTGACGACCGGCGCACGGGTGAGTAACGCGTATGCAACCTACCTTTAACTGGGGGATAGCCCGGAGAAATTCGGATTAATACCCCATAATGTCCTGGATTCGCATGTTTTCAGGATTAAAGCTCCGGCGGTTAAAGATGGGCATGCGTGCCATTAGCTAGTTGGTG
>F0OV55004IHKYV
AACCATCGCAAGAGTTTGATCCTGGCTCAGAACGAACGCTGGCGGCGTGTCTTAAGCATGCAAGTCGAGCGGCAAGGGCCAGCAATGGCCCCTAGAGCGGCGGACTGGTGAGTAACGCGTGGGTGATCTACCTCGGGGTTGGGGATAGCCATTAGAAATAGTGGGTAATACCGAATACGCTTCCAGGGCTACGGCCTTGGAAGGAAAGGCGCTACGGCGCCGACCTGAGATGAGCCCGCGTCCCATTAGCTAGTTGGTGAGGTAACCGG
>F0OV55004H43V7
AACCATCGCAAGAGTTTGATCCTGGCTCAGAATGAACGCTGGCGGCATGCCTAACACATGCAAGTCGAACGAGACCTTCGGGTCTAGTGGCGCACGGGTGCGTAACGCGTGGGAATCTGCCCTTGGGTTCGGAATAACAGTTAGAAATGACTGCTAATACCGGATGATGTCGTAAGACCAAAGATTTATCGCCCAAGGATGAGCCCGCGTAGGATTAGCTAGTTGGTGAGGTAAGAGCTCACCAAGGCGACGAT
>F0OV55004IJ5GA
AACCATCGCAAGAGTTTGATCCTGGCTCAGGGTGAACGCTGGCGGCGTGCTTTACACATGCAAGTTGAACGAGAACTCGGAGGTTCTTACTTCGGTAAGAAAGGAAGAGGGACAGTAGCGAACGAGTGAGTAACACGTAGTAACCTGCCCACTGGAGGGGGAGAACCACTGGAAACGGTGGCTAATACCGCATAAGCCCGAAAGGGGAAAGCAATTTATTGTGCCGGTGGAGGGGACTGCGGGCCATCAGGAAGATGGTGAGGTAAAAGCTCACCAAACCGACG
>F0OV55004ITK2V
AACCATCGCAAGAGTTTGATCCTGGCTCAGGATGAACGCTGGCGGCGTGCCTAATACATGCAAGTCGAACGCGCCATTTCGGTGGTGAGTGGCGAACGGGTGAGTAACACGTAGATAACCTGCCCTTAAGACGAGGATAACCATTGGAAACGATGGCTAAGACTGGATAGGAATATTAGAGGCATCTCTGATATTTTAAAAGACCTAGCAATAGGTATGCTTAAGGAGGGGTCTGCGGCGCATTAGTTAGTTGGTGGGGTG
>F0OV55004IBBPD
AACCATCGCAAGAGTTTGATCCTGGCTCAGGATGAACGCTGGCGGCGTGCCTAATACATGCAAGTCGAACGCACTAGTTTACTAGTGAGTGGCGAACGGGTGAGTAACACGTAGGTAACCTGCCCTTAAGACGAGGATAACCGTTGGAAACGATGGCTAAGACTGGATAGGAACATTGAAGGCATCGTTGATGTTTTAAAAGACCTAGCAATAGGTATGCTTAAGGAGGGGCCTGCGGCGCATTAGTTAGTTGGTGAGGTGAAGG
>F0OV55004IFKVW
AACCATCGCAAGAGTTTGATCCTGGCTCAGAATCAACGCTGGCGGCGTGCCTAACACATGCAAGTCGAACGAGAAAGTGGGGCTTGCTCCACGAGTAAAGTGGCAAACGGGTGAGTAACACGTGAACAACCTACCCTCGAGTGGGGAATAACACCGCGAAAGCGGTGCTAATACCGCATAACATCCCGGGGTCGCATGGTCCTGGGATCAAAAGCGCAAGTTGCTTGAGGAGGGGTTCACGGCTGATTAGCTAGTTGGTGAGGTAACGG
>F0OV55004INF1X
AACCATCGCAAGAGTTTGATCCTGGCTCAGGACGAACGCTGGCGGCGTGCTTAACACATGCAAGTCTACGAGAACGAGGTAGCAATATCTTTAGTAAAGTGGCGCACGGGTGCGTAACACGTAAGCAATCTACCTTTGGGTCTGGAATAACTTCGAGAAATCGAGGCTAATACCGGATAATGCAGCGGCACCGCATGGTGATGTTGTTAAAGTTTAAGTAATGCCTATAGATGAGCTTGCGCCTGATTAG
>F0OV55004I8NSZ
AACCATCGCAAGAGTTTGATCCTGGCTCAGGACGAACGCTGGCGGCGTGCCTAACACATGCAAGTCGAACGCGATCCAGGGAGTAGTTTACTATGAACTGGTGAAAGTGGCGGACGGGTGAGTAACGCGTGGGTAACCTGGCTTATGGAAGGGGATAGCCTCGGGAAACCGGGATTAATACCGTATGGAGTTGGCAGACCGCATGGTCTGCCAATGAAAGATTTTACCGCCATAAGATGGACCCGCGTCCCATTAGCTAGTTGGTGAGA
>F0OV55004JA7S9
AACCATCGCAAGAGTTTGATCCTGGCTCAGAACGAACGCTGGCGGCGCGTTTTAAGCATGCAAGTCGAACGGTAACAGGGACTTCGGTCCGCTGACGAGTGGCGAACGGGTGAGTAACACGTAGGTGATCTACCCATGGGTTGGGGATATACTGTGGAAACACAGGGTAATACCGAATAGGCTTACCGGACTGCGGTCTGGAGAGCAAAGGGGCTTTGGCCTCGCCTGTGGATGAGCCTGCGGCTGATTAGCTAGTTGGTGGGGTAAAGG
>F0OV55004IPD5T
AACCATCGCAAGAGTTTGATCCTGGCTCAGGACTAACGCTGGCGGCGTGTCTTAGCCATGCAAGTCGAACGGAAACCTTTCTTGACGCAAGGATGGATAGGTTTTAGTGGCGTAAGGGTGAGTAACACGTGAGTAAACTACCCTCAGGAAGAGGATAAGCCGGGGAAACCCGGTCTAATACTCTATAACAACTTCCGAAGGCATCTTCAGAAGTTTAAAGATGGCCTCTGCTTGCAAGCTATCACCTGAGGATGTGCTCGCGCCCCA
>F0OV55004H6RKF
AACCATCGCAAGAGTTTGATCCTGGCTCAGGATGAACGCTGGCGGCGTGCCTAACACATGCAAGTCGAGCGCGATTAGTTGGAACAGAAACTTCGGTTGAAGGGAAGACTATGAAAGCGGCGGACGGGTGAGTAACGCGTGAGCAACCTGCCCTGTACAGGGGGATAGCCACTGGAAACGGTGATTAATACCCCATAATCCCAATAGGTCACATGGCCTGCTGGGCAAAGCCTTGGCGGTACAGGATGGGCTCGCGT
>F0OV55004H9LU8
AACCATCGCAAGAGTTTGATCCTGGCTCAGAATGAACGCTGGCGGCGTGCCTAACACATGCAAGTCGTACGAGAAAGGGGCTTCGGCCCTGAGTAGAGTGGCGCACGGGTGAGTAACGCGTGGGTAATCTACCCTTGGATTTGGAATAACTCCGCGAAAGTGGAGCTAATACCGGATAGTCTGGCTTTTAATAGAAGTCGGTAAAGGATGCCTCTGCATATGCATTCGTCCGAGGATGAGCCCGCGTCTCATTAG
>F0OV55004IWIE6
AACCATCGCAAGAGTTTGATCCTGGCTCAGAACGAACGCTGGCGGCGGGCTTAACACATGCAAGTCGAGCGAGGTCTTCGGACCTAGCGGCGGACGGGTGAGTAACGCGTGGGAACATGCCCTTCACTGCGGAATAGCCTTGGGAAACTGAGAGTAATACCGCATACGCCCTTCGGGGAAAGATTTATCGGTGAAGGATTGGCCCGCGTTGGATTAGGTAGTTGGTGGGGTAATGGCCTACCAAGCCGACGATCCATAGCTGGTTTGAGAGGA
>F0OV55004ITI7X
AACCATCGCAAGAGTTTGATCCTGGCTCAGAACGAACGCTGGCGGCATGCCTAACACATGCAAGTCGAACGGGATCCGGACTTCGGTTCGGTGAGAGTGGCGGACGGGTGAGTAACGCGTGGGAACCTGCCCAGTGGTGGGGGATAACTGCGGGAAACTGCAGCTAATACCGCATGAGCCCGAGAGGGGAAAGATTTATCGCCATTGGAGGGGCCCGCGTTCGATTAGGTAGTTGGTGAGGTAATGGCTCACCAAGCCGACGATCGA
>F0OV55004IMEDX
AACCATCGCAAGAGTTTGATCCTGGCTCAGGACTAACGCTGGCGGTATGCATAACACATGCAAGTCGAACGGGGTTTGATAAGCTTGCTTTTCAAACCTAGTGGCGCACGGGTGAGTAACGCGTAGGTAACCTGCCCTTCAGACTGGGATAACGGTTCGAAAGGATCGCTAATACCGGATGACATCCTCAGGTCGCATGGCCAGGGGATCAAATGGGTGCCTCTGATTCAAGCATCTGCTGAGGGATGG
>F0OV55004IIWV6
AACCATCGCAAGAGTTTGATCCTGGCTCAGAATGAACGCTGGCGGCGTGGATTAGGCATGCAAGTCGTACGAGAAAGCGGTTTTTAATCGCAAGTAAAGTGGCGAACGGGTGAGTAACGCGTGGGAAACCTGCCCTCGAGTGGGGGATAACATTCCTAACCGGATGCTAATACCGCATAACATCACTGGTCGCATGACCGGTGATCAAAGGTGGCCTCTGCTTGCAAGCTGTCGCTTGAGGATGGTCCCGCGTCCCA
>F0OV55004IB7J6
AACCATCGCAAGAGTTTGATCCTGGCTCAGGACGAACGCCGGCGGCGTGCCTAACACATGCAAGTCAAGGAGAAAGACTGGTTTCGGCCGGTCAAGTAAACTGGCGGACGGGTGAGTAACGCGTAGGCGACCTGCCCTTGTGTTTGGAATAACCCCGAGAAATTGGGGCTAATACCGAATGACGCATTGAGTATGCATGTACTTGATGTTAAAGGTGCTGCAAAGTACCGCACAGGGATGGGCCTGCGTTCCATTAGTTAGATGGTAGGG
>F0OV55004I8F3C
AACCATCGCAAGAGTTTGATCCTGGCTCAGAATGAACGCTGGCGGCGTGCTTAACACATGCAAGTCGAACGAGAAAGGGACTGCTTGCAGTCCCGAGTAGAGTGGCGCACGGGTGAGTAACACGTAGATAATCTGCCTTCAAGCCCGGGATAACTATTCGAAAGGGTAGCTAATACCGGATAAAGTTGATTCACATAAGTGGATTAATGAAAGATTGCCTATTCTTGAAAGCAATTGTTTGAAGATGAGTTTGCG
>F0OV55004H9H43
AACCATCGCAAGAGTTTGATCCTGGCTCAGGATGAACGCTGGCGGCGTGCCTAACACATGCAAGTCGAGCGAGATCTTTTGGAACAAAACTTCGGTCTAGTGAAGAAAGTGAAAGCGGCGGACGGGTGAGTAACGCGTAGGCAACCTGCCCCATACAGAGGGATAGCCTCGGGAAACCGGGATTAAAACCTCATGATGCGATCTGGTCACATGTCCGGATCGCCAAAGATTTATCGGTATGGGATGGG
>F0OV55004I2ECW
AACCATCGCAAGAGTTTGATCCTGGCTCAGAACGAACGCTGGCGGCGCGTTTTAAGCATGCAAGTCGAGCGGCAAGGGCCTTCGGGCCCCTAGAGCGGCGGACGGGTGAGTAACACGTGGACAATCTGCCCCCCGGCCGGGGATAGCCCAGGGGAAACCTGGATTAATACCGGATGAGACGGGACGCACGAGGGTGCGATCCGGGAAAGGCGCTGCGGCGCCGCCGGGGGATGGAGTCCGCGACCCATTAGCTAGACGGCGGGGTAAAGGCCCACCGTGGCGACGA
>F0OV55004H96QX
AACCATCGCAAGAGTTTGATCCTGGCTCAGGATGAACGCTAGCGGCAGGCCTAACACATGCAAGTCGAGGGGTAACAGGGTAGCAATATCGCTGACGACCGGCGCACGGGTGAGTAACGCGTATGCAACCTTCCTTTAACTGGGGGATAGCCCGGAGAAATTCGGATTAATACCCCATAACATTGCGGAGAGGCATCTTTCTGCAATTAAAGCTCCGGCGGTTAAAGATGGGCATGCGTGCCATCAGCTAGTTGGTG
>F0OV55004IT0JM
AACCATCGCAAGAGTTTGATCCTGGCTCAGAACTAACGCTGGCGGCGTGCCTAACACATGCAAGTCGTACGAGAAAGTTGGCTTCGGCCGATGAGTAAAGTGGCGCACGGGTGAGTAACGCGTGGATAATCTGCCCTTTAGTGTGGAATAACGTACCGAAAGGTGCGCTAATACCGCATAATACTGAATGACATCAGTTGTTTAGTCAAAGAAGGCCTCTGTTTACAAGCTTTTGCTGAAAGATGAGTTCGCGTACCA
>F0OV55004IY6TC
AACCATCGCAAGAGTTTGATCCTGGCTCAGGATGAACGCTGGCGGCGTGCCTAATACATGCAAGTCGAACGCACCGGTTTACCGGTGAGTGGCGAACGGGTGAGTAACACGTAGGTAACCTGCCCTCAAGACGAGGATAACCGTTGGAAACGATGGCTAAGACTGGATAGGAACCGAGGAGGCATCTCCATGGTTTTAAAGGACCCGCAAGGGTACGCTTGAGGAGGGGCCTGCGGCGCATTAGTTAGTTGGCGGGGTGAAGGCCCACCAAG
>F0OV55004H6XUA
AACCATCGCAAGAGTTTGATCCTGGCTCAGAATGAACGCTGGCGGCGTGCCTAACACATGCAAGTCGAGCGAGAAAGCTCCCTTCGGGGGGTGAGTAAAGCGGCGGACGGGTGAGTAACGCGTGGGTAACCTGCCCTTGAGTGGGGGATAACATTCCGAAAGGGATGCTAATCCCGCATACGTCCTCATGACTCAGGTTGTGAGGGGAAAGATGGCCTCTGCTTGCAAGCTATCGCTCGAGGATGGGCCCGCGTCGGA
>F0OV55004IBD0B
AACCATCGCAAGAGTTTGATCCTGGCTCAGAACGAACGCTGGCGGCGCGTTTTAAGCATGCAAGTCGAGCGGCAAGGGCCTTCGGGCCCCTACGAGCGGCGGACGGGTGAGTAACACGTGGACAATCTGCCCCCCGGCCCGGGGATAGCCCAGGGAAACCTGGATTAATACCGGATGAGACGGGACGCACACAGGTGCGATCCGGGAAAGGCGCTGCGGCGCCGCCGGGGGATGAGTCCGCGACCCATTAGCTAGACGGCGGGGTAAAGGCCCACCGTGGCGACG
>F0OV55004JL5OB
AACCATCGCAAGAGTTTGATCCTGGCTCAGATTGAACGCTGGCGGCATGCCTAACACATGCAAGTCGAACGGCAGCGCGAGAGAGCTTGCTCTCTTGGCGGCGAGTGGCGGACGGGTGAGTAATGCATGGGAATCTGCCTCGTAGTGGGGGATAACCCGGGGAAACTCGGACTAATACCGCATACGCTCTACGGAGGAAAGTGGGGGATCTTCGGACCTCACGCTATGAGATGAGCCCATGTCCGA
>F0OV55004IXQQW
AACCATCGCAAGAGTTTGATCCTGGCTCAGATTGAACGCTGGCGGCATGCCTTACACATGCAAGTCGAACGGCAGCGGGCCCTTCGGGGTGCCGGCGAGTGGCGAACGGGTGAGTAATGCATCGGAACGTACCCGGGAGTGGGGGATAACCGGCCGAAAGGCTGGCTAATACCGCATGAACTCGGAAGAGCAAAGCGGGGGACCTTTGGGCCTCGCGCTCTCGGAGCGGCCGATGTCCGATTAGCTAGTTGGTGAGGTAAAGGCTC
>F0OV55004IXCJZ
AACCATCGCAAGAGTTTGATCCTGGCTCAGGACGAACGCTGGCGGCGTGCTTAACACATGCAAGTCGAACGGGCAGCACTGGAAGGTTCGCTGGAAGGTGTTGTTAGTGGCGGACGGGTGAGTAACGCGTGAGGACATGGCTCCAGGAGGGGGATAACGTTTGGAAACGGACGCTAAGACCCCATATGCCGGAAGGTGAAAATGGCGCAAGCCAGCCTGGAGAGTGACTCGCGTCCTATCAGCTAGTTGGTGGGGTGAAGG
>F0OV55004JBT76
AACCATCGCAAGAGTTTGATCCTGGCTCAGGATGAACGCTGGCGGCGTGCCTAATACATGCAAGTCGAACGCACCATTTCGGTGGTGAGTGGCGAACGGGTGAGTAACACGTAGATAACCTGCCCTTAAGACGAGGATAACCATTGGAAACGATGGCTAAGACTGGATAGGAATATTAGAGGCATCTCTGATATTTTAAAAGACCTAGCAATAGGTATGCTTAAGGAGGGGTCTGCGGCGCATTAGTTAGTTGGTGGGGTG
>F0OV55004IXT1X
AACCATCGCAAGAGTTTGATCCTGGCTCAGGACGAACGCTGGCGGCGTGCCTAACACATGCAAGTCGAGCGGGGACATTGGAGGAGTAATCTGACAATGTTCTAGCGGCGGACGGGTGAGTAACGCGTGAGCAACCTGTCCTTATCTGGGGGATAAGGAGCCGAAAGGCTCTCTAATACCGCATGAGACCACGGTACTACATGGTACAGAGGTTAAAGGATTTATTCGGATAAGGGTGGGCTCGCGTCTGATTAG
>F0OV55004IY8VJ
AACCATCGCAAGAGTTTGATCCTGGCTCAGGATGAACGCTGGCGGCGTGCTTAACACATGCAAGTCGAACGAGGTCCAACCTTCGGGTGAAGACCGAGTGGCGAACGGGTGAGTAACACGTGGGGAACCTGCCCTTCTCTCTGGGATAACGTCGAGAAATCGTCGCTAATACCGGATACTCCTTGCGGACCGCATGGTCTGCTCGGGAAAGCTCCGGCGGAGATGGATGGCCCCGCGGCCCATTAGCTAGTTGGTGAGGTAACGGCCC
>F0OV55004H8AG8
AACCATCGCAAGAGTTTGATCCTGGCTCAGGATGAACGCTGGCGGCGTGCCTAACACATGCAAGTCGAGCGCGATTAGTTGGAACAGAGACTTCGGTTGAAGAGAAGACTATGAAAGCGGCGGACGGGTGAGTAACGCGTGAGCAACCTGCCCTGTACAGGGGGATAGCCACTGGAAACGGTGATTAATACCCCATAACCCCAATAGGTCACATGGCCTGCTGGGCAAAGCCTTGGCGGTACAGGATGGGCTCGCG
>F0OV55004IEBBV
AACCATCGCAAGAGTTTGATCCTGGCTCAGGACGAACGCTGGCGGCGTGGATTAGGCATGCAGGTCGAACGCGAACGAACACCTTCGGGTGTTCAAGTAGAGTGGCGGACGGGTGAGTAACGCGTAGGTGATCTACCTTTAAGTGGGGGATAGCCCCGGGAAACCGGGATTAATACCGCATATGTCCCGAGAGATTGGGATAAAGATGGCCTCTGACATAAGCTGTTGCTTAGAGATGAGCCTGCGTCCTATTAGCTAGTTGGTGGGG
>F0OV55004H4YAB
AACCATCGCAAGAGTTTGATCCTGGCTCAGGGTGAACGCTGGCGGCGTGCCTTAGGTATGCAAGTCGAACGGTTCCAATATTACGGATTCACAATTTCTTCGGAAAAAGTGTTGAAGTGCCTTTGGAATAGTGGCAGACGGGTGAGTAATGCACAGGAAGTTGCCTTTAGATTTGGAATAGCTCATCGAAAGATGGGGTAATACCGGATAGTCTTCTCTTCTTGAGAAGTAAAGGTCTAATTTATTAGATCGTCTAGAGAGGTG
>F0OV55004IA6HO
AACCATCGCAAGAGTTTGATCCTGGCTCAGATTGAACGCTGGCGGCAGGCCTAACACATGCAAGTCGAGCGGCAGCGGGAGGTGCTTGCACCTCGCCGGCGAGCGGCGGACGGGTGAGTAATGCATAGGAATCTGCCCGGTAGTGGGGGATAACCTGGGGAAACCCAGGCTAATACCGCATACGTCCTACGGGAGAAAGCAGGGGATCTTCGGACCTTGCGCTATCGGATGAGCCTATGCCGGATTAGCTGGTTGG
>F0OV55004IMD9Z
AACCATCGCAAGAGTTTGATCCTGGCTCAGAATGAACGCTGGCGGCGTGCTTAACACATGCAAGTCGTACGAGAAATCACGCCTTCGGGTGTGAGAGTAAAGTGGCGCACGGGTGAGTAACGCGTGAGTAACCTCCCCTTAAGTTTGGGATAACCCTCCGAAAGGAGTGCTAATACCAGATATGACCACGAGGTCCTCGGACCTTGGGGTAAAAGGTGGCCTCTACATGTAAGCTACTGCTTTAGGATGGGCTCGCGTGCTATTAG
>F0OV55004IWFJN
AACCATCGCAAGAGTTTGATCCTGGCTCAGAACGAACGCTGGCGGCAGGCTTAACACATGCAAGTCGAGCGCACCTTCGGGTGAGCGGCAGACGGGTGAGTAACGCGTGGGAATCTACCCATCCCTACGGAATAGCTCCGGGAAACTGGAATTAATACCGTATACGCCCTACGGGGGAAAGATTTATCGGGGATGGATGAGCCCGCGTTGGATTAGCTAGTTGGTGGGGTAATGGCCTACCAAGGCGACGATCCATAGCCGGTCTGAGAGGA
>F0OV55004H2JMR
AACCATCGCAAGAGTTTGATCCTGGCTCAGAGTGAACGCTGGCGGCGTGCTTAACACATGCAAGTCGAACGATGAAGTCTTTGCTTGCAAAGACGGATTAGTGGCGCACGGGTGAGTAATGTATAGCTAACCTGCCCTTTAGTGGGGGACAACAGTTGGAAACGACTGCTAATACCCCATACTCCTTTTTACTCTAAGGTAAATTGGGAAAGATTTATTGCTAAAGGATGGGGCTGTATCGTATCAGCTAGTTGGTGAGGTAATGG
>F0OV55004JNM7D
AACCATCGCAAGAGTTTGATCCTGGCTCAGGACGAACGCTGGCGGCGTGCTTAACACATGCAAGTCAAGGGGAAAGTTTTCTTCGGAGAGCGAGTATACTGGCGAACGGGTGAGTAATATATAAGTAATCTACCCATGGGTTGGGGATAACCTCGAGAAATCGGGGCTAATACCGAATAATGCAGCGGCACCGCATGGTGATGTTGTTAAAGCCTTCGGGCGCCTTTGGATGGGCTTGTATCTGATTAGCTAGTTGGTAGGGTAATAG
>F0OV55004H4DM1
AACCATCGCAAGAGTTTGATCCTGGCTCAGAATGAACGCTGGCGGCGTGCCTAACACATGCAAGTCGAACGAGAAATCCCGGGCTTGCTCGGGAGAGTAAAGTGGCGCACGGGTGAGTAACGCGTGGGTAACCTGCCCTTGAATCTGGGATAACTTCGCGAAAGCGATGCTAATACCGGATATTGTTCACCGGACTCCGGTCTGATGAATGAAAGGTGACCTCTTCATGAAAGTTGCCGTTTGAGGAGGGGCTCGCGTACCA
>F0OV55004I63EP
AACCATCGCAAGAGTTTGATCCTGGCTCAGAACGAACGCTGGCGGCGCGTTTTAAGCATGCAAGTCGAGCGGCAAGGGCCTTCGGGCCCCTAGAGCGGCGGACGGGTGAGTAACACGTGGACAATCTGCCCCCCGGCCGGGGATAGCCCAGGGAAACCTGGATTAATACCGGATGAGACGGGACGCACACAGGTGCGATCCGGGAAAGGCGCTGCGGCGCCGCCGGGGGATGAGTCCGCGACCCATTAGCTAGACGGCGGGGTAAAGGCCCACCGTGGCGACG
>F0OV55004ITTU8
AACCATCGCAAGAGTTTGATCCTGGCTCAGAACGAACGCTGGCGGCAGGCTTAACACATGCAAGTCGAACGGGTGCAGCAATGCATCAGTGGCAGACGGGTGAGTAACACGTGGGAACCTTCCTAGGGGTACGGAACAACTCAGGGAAACTTGAGCTAATACCGTATACGTCCGTGAGGAGAAAGATTTATCGCCCTTAGACGGGCCCGCGTCGGATTAGCTAGTTGGTGGGGTAACGGCCTACCAAGGCGACGATCCGTAG
>F0OV55004IIONU
AACCATCGCAAGAGTTTGATCCTGGCTCAGGATGAACGCTGGCGGCGTGCCTAATACATGCAAGTCGAACGCACCATTTCGGTGGTGAGTGGCGAACGGGTGAGTAACACGTGGGTAACCTGCCCCTCGCAGAGGGATAACCGGGGGAAACCCCGGCTAATACCTCGTACGCTTGCCGGGTCGCATGGCTCGGCAAGGAAAGGTAGCTTCGGCCATCCGGCGAGGGATGGGCCCGCGGTCCATTAGCTAGTTGGTGGGGTAACGGCCCACCAAGGCGACGA
>F0OV55004IRSBG
AACCATCGCAAGAGTTTGATCCTGGCTCAGGACGAACGCTGGCGGCGTGCCTAACACATGCAAGTCTACTCAGCAATGGGTGGCGAACGGGTGAGTAACGCGTAGACAATCTGCCCTTTAATCACGGATAACCTAGTGAAAACTGGACTAAAACGGGATGTGGTCGCGATATGGCATCATATGCGATCAAAGACGTAGTCGTTAAAGGAGGAGTCTGCGTAACATTAGCTAGTTGGTAAGGTAACGGCTTACCAAGGCGACG
>F0OV55004H3FES
AACCATCGCAAGAGTTTGATCCTGGCTCAGGACGAACACTGGCGGCGTGCCTAATACATGCAAGTCGAGCGGACCGATGGGAGCTTGCTCCTTTAGGTTAGCGGCGGACGGGTGAGTAACACGTGGGCAACCTGCCCTGCAGACTGGGATAACTTCGGGAAACCGGAGCTAATACCGGATAACACCGAAAACCGCATGGTTTTCGGTTGAAAGGCGGCTTTTAGCTGTCACTGCAGGATGGGCCCGCGGCGCATTAGCTAGTTGGTGAGG
>F0OV55004IOPJC
AACCATCGCAAGAGTTTGATCCTGGCTCAGAATGAACGCTGGCGGCGTGCCTAACACATGCAAGTCGTACGAGAAAGGGGCTTCGGCCCTGAGTAGAGTGGCGCACGGGTGAGTAACGCGTGGGTAATCTCCCCTTGGATTTGGGATAACTCTGCGAAAGTGGAGCTAATACCGGATAGTCTGGCTTTAATTGATAAGTCGGTAAAGGATGCCTCTGCATATGCATTCGTCCAAGGATGAGCCCGCGT
>F0OV55004IKL5D
AACCATCGCAAGAGTTTGATCCTGGCTCAGGATGAACGCTGGCGGCGTGCTTAACACATGCAAGTCGAACGATTAAGACCCTCTTCGGAGGGTGCATAAAGTGGCGAACGGGTGAGTAACACGTGGGGAACCTGCCCCTCTCTCTGGGACAACTCCGGGAAACCGGAGCTAATACCGGATATTCCGATCGGATCGCATGGTCTGATCGGGAAAGCTCCGGCGGTGAGGGATGGCCCCGCGGCCCATTAGCTTGTTGGTGAGGTAACGGCT
>F0OV55004I1B6V
AACCATCGCAAGAGTTTGATCCTGGCTCAGAACGAACGCTGGCGGCGCGCTTAACACATGCAAGTCGAACGGGCATGGGGGCTTCGGCCTCGATGTCAGTGGCGGACGGGTGAGTAACGCGTGGGAACCTGCCCCAAGGTCTGGGACAACCGCGGGAAACTGCGGCTAATACCGGATGAACCCCTTCGGGGGCAAAGCTTGATGTGCCTTGGGATGGGCCCGCGTCCGATTAGCTAGTTGGTGGGGTAATGGCCTACCAAGGCATCGATCGGTAG
>F0OV55004H5A8M
AACCATCGCAAGAGTTTGATCCTGGCTCAGGACGAACGCTGGCGGCGTGGATTAGGCATGCAAGTCGAACGCGAACGGGATGCTTCGGTGTCCTTAGTAGAGTGGCGAACGGGTGAGTAACGCGTAGGTGATCTGCCCCTAAGAGGGGGATAGCCCCGGGAAACCGGGATTAATACCACATGTGCAGGAAACTGTAAAGGAGGCCTCTGTTTCAAGCTTCCGCTTGGGAATGAGCCTGCGTCCTATTAGCTAGATGGTGGGGTAATGG
>F0OV55004I1ZQN
AACCATCGCAAGAGTTTGATCCTGGCTCAGATTGAACGCTGGCGGAATGCTTTACACATGCAAGTCGAACGGCAGCACGGGTGCTTGCACCTGGTGGCGAGTGGCGAACGGGTGGGTAATGCGTCGGAACGTACCGAGTAATGGGGGATAACGCAGCGAAAGTTGTGCTAATACCGCATACGCCCTGAGGGGGAAAGTGGGGGATCGCAAGACCTCACGTTATTCGAGCGGCCGACGTCTGATTAGCTAGTTGGTGGGGTAAAGG
>F0OV55004H6HRV
AACCATCGCAAGAGTTTGATCCTGGCTCAGAACGAACGCTGGCGGCGTGCCTAACACATGCAAGTCGTACGTGAAATCTTCCTTCGGGTTGAGAGTAAAGTGGCGCACGGGTGAGTAACGCGTGGGTAATCTACCCATGGGTTCGGGATAACCGGCCGAAAGGCTGGCTAATACCGGATAATGTCACCGTACACAAGTCCGGTGACCAAAGGGGGCGTAAGCTTCCGCCGATGGATGAGCCCGCGTACCATTAGCTAGTTGGTAGGGTAATGGCCTACCAAGG
>F0OV55004IDIRM
AACCATCGCAAGAGTTTGATCCTGGCTCAGGACGAACGCTGGCGGCGTGCCTCATACATGCAAGTCGAGCGGATGTAGCAATACATCAGCGGCGGACGGGTGAGTAACACGTGGGCAACCTGGCCTTAAGAGGGGGATAACGTCCCGAAAGGGACGCTAATACCGCGTAAATCAGCGAGATCGCATGATCTTGTTGGAAAAGGAGCAATCCGCTTAAGGATGGGCCCGCGGCCTATTAGCTAGTTGGTAGGGTAACGGCCT
>F0OV55004JC9X5
AACCATCGCAAGAGTTTGATCCTGGCTCAGAACGAACGCTGGCGGCGCGTTTTAAGCATGCAAGTCGGACGGTAGAAGTCCTTCGGGACTTTGAGAGTGGCGAACGGGTGAGTAACACGTAGATGATCTACCTTGGGATTGGGGATAGCCTATGGAAACATGGGGTAATACCGAATACGTCCTGTCATGTAAGGGTGACAGGGGAAAGGAGCTGAGGCTTCGTCCTGGGATGAGTCTGCGGCTCATTAGCTAGTTGGTGGGGTAAAGG
>F0OV55004I9821
AACCATCGCAAGAGTTTGATCCTGGCTCAGGACGAACGCTGGCGGCGTGCCTAACACATGCAAGTCGAGCGGGGGACTTTTAGTCCCTAGCGGCGGACGGGTGAGTAACACGTGGGTAACCTGCCTTGTAGAGGGGGATAGCCCTCCGAAAGGAGGATTAATACCGCATAATGTCATGCTGACGCATGTTAGCGTGACCAAAGGAGCAATCCGCTACAAGATGGACCCGCGGCGCATTAGCTGGTTGGTGAGGTAACGGCCC
>F0OV55004IJ6GR
AACCATCGCAAGAGTTTGATCCTGGCTCAGGATGAACGCTGGCGGCGTGCCTAACACATGCAAGTCGAGCGGAGATTACGAGGAGTACTTGTACAAATTGTAATCTTAGCGGCGGACGGGTGAGTAACACGTGAGGAACCTGCCCTTGAGTGGGGAATAACACCGAGAGATGGGTGCTAATACCGCATAATGTCTTGGAAGCGCATGCTTTCGGGACCAAAGGATTTATTCGCTTAAGGATGGACTCGCGTCCGATTAGG
>F0OV55004H48RV
AACCATCGCAAGAGTTTGATCCTGGCTCAGGATGAACGCTGGCGGCGTGGATAAGGCATGCAAGTCGAATGGGTTTAGGCCCATGGCAAACGGGTTAGTAACGCGTAGGAATTTTCCCCAAAGTCGTGAATAATCCGGAGAAATCCGGAATAATACACGATGTGCTCTACGGAGTAAAGATTTATCGCTTTGGGATAAGCCTGCGTCCTATCAGCTTGTTGGTGAGGTAATAGCTCACCAAGGCTATGACGGGTA
>F0OV55004IG1EM
AACCATCGCAAGAGTTTGATCCTGGCTCAGGATGAACGCTAGCGGCAGGCCTAACACATGCAAGTCGCGGGGCAGCGCGGTGTAGCAATACACTGGCGGCGACCGGCGCACGGGTGCGTAACGCGTATGCAACCTGCCCATCCCCGGGGGATAGCCCGCCGAAAGGCGGATTAATACCCCATGGACCCTTAGCGCCGCATGGCGCGGAGGGTAAAGCTCCGGCGGGGATGGATGGGCATGCGTGCCATTAG
>F0OV55004IDH9U
AACCATCGCAAGAGTTTGATCCTGGCTCAGGATGAACGCTAGCGACAGGCCTAACACATGCAAGTCGAACGGGATTTATCCTTCGGGGTAATGAGAGTGGCGCACGGGTGAGTAACGCGTATGCAACCTACCTGTAACTGGGGAATAGCTCCCTGAAAGGGGAATTAACACCGCATAAGACCACACTTTCGCATGGAAGAGTGGTAAAAATATTTATAGGTTACAGATGGGCATGCGTGACATTAGTTTGTTGGTGAGGTAACGG
>F0OV55004I25JN
AACCATCGCAAGAGTTTGATCCTGGCTCAGAGTGAACGCTGGCGGCGTGCTTAACACATGCAAGTCGAACGAGAACGGGACATAGCTTGCTGTGTTTGTCAGCTAAGTGGCGGACGGGTGAGTAATGTATAGCTAATGTACCCCTTGGAGGGGGATAACAGTTGGAAACGGCTGCTAATACCCCATACTCCTTCTATCTTAATGATAGTTGGGAAATGTTTTTTCGCCAAGGGATCGGGCTATATGGTATCAGTTAGTTGGTG
>F0OV55004IYRY4
AACCATCGCAAGAGTTTGATCCTGGCTCAGGATGAACGCTGGCGGCATGCCTAATACATGCAAGTCGAACGCACTAGTTTACTAGTGAGTGGCGAACGGGTGAGTAACACGTAGATAACCAACCCTAAAGACGAGGATAACCCGGGGAAACCTGGACTAATACTGGATAGGAGCTAATTTCACAAGGGATTAGTTTTAAAGGCGCATTAAAGCGCCGCTATAGGATGGGACTGCGTCGCATTAGCTAGTTGGTGGGGTAACGGCCTACCAAGG
>F0OV55004IUU3A
AACCATCGCAAGAGTTTGATCCTGGCTCAGATTGAACGCTGGCGGCATGCTTAACACATGCAAGTCGAACGGTAACAGGCCTTCGGGCGCTGACGAGTGGCGGACGGGTGAGTAATGCATGGGAATCTGCCCTTAGGTGGGGGATAACGTTGGGAAACTAACGCTAATACCGCATAACCTCTTTGGAGCAAAGCGTGGGATCTTCGGACCACGTGCCAAAGGATGAGCCCATGTCTGATTAGCTAGTTGGTGAGGTAACGG
>F0OV55004JOR83
AACCATCGCAAGAGTTTGATCCTGGCTCAGGACGAACGCTGGCGGCGTGCTTAACACATGCAAGTCTACGAGAAAGAGGTAGCAATATCTTTAGTAAAGTGGCGTACGGGTGCGTAACACGTAAGCAATTTACCTTTGGGTCTGGAATAACTTCGAGAAATCGAGGCTAATACCGGATAATGCAGCGGCATCGCATGGTGATGTTGTTAAAGTTTGTGTAATGCCTAAAGATGAGCTTGCGCCTGATTAG
>F0OV55004IR3SK
AACCATCGCAAGAGTTTGATCCTGGCTCAGGACGAACGCTGGCGGCGTGCTTAACACATGCAAGCTGAACGGGATCTTATGAAGGATTACTTTCGGGTTTGAATTCATGAGGTTTAGTAGCGGACGGGTGAGTAATGCATGAGAATCTGCCCTCAAGCGGGGGACAACAGTTGGAAACGGCTGCTAATACCCCATAGGCCTACGGGTTAAAGGAGCGATCCACTTGAGGAGGGGCTCATGTCCTATCAGCTGGTTGGTGGGG
>F0OV55004H3P3S
AACCATCGCAAGAGTTTGATCCTGGCTCAGAACGAACGCTGGCGGCGCGTTTTAAGCATGCAAGTCGAGGGAGAATCCGGTGCTTGCACTGGAGGGAACCGGCGAACGGGTGAGTAACACGTAGATAATCTGCCTTTAGGTTGGGGATAGCTCATGGAAACATGGGGTAATACCGAATGTGGTTCGATGTTCAAAAGGACATTGAAAGAAAGGAGCTTAGGCTTCGCCTGAAGATGAGTCTGCGTCTGATTAGGTAGTAGGTAGGG
>F0OV55004I990R
AACCATCGCAAGAGTTTGATCCTGGCTCAGGACGAACGCTGGCGGCGTGCTTAACACATGCAAGTCAAGGAGAAAGTTTCCTTCGGGAGATGATTAAACTGGCGCACGGGTGAGTAATATATAAGCAATCTACCCATAGGTTTGGGATAACGTCGAGAAATCGGCGCTAATACCGTATGATGCAGCGGCACCGCATGATGATGTTGTTAAAGTTCTTGAAACGCCTATGGATGAGCTTGTAT
>F0OV55004INZ57
AACCATCGCAAGAGTTTGATCCTGGCTCAGGATGAACGCTAGCGACAGGCCTAACACATGCAAGTCGAACGGGATTTATCCTTCGGGGTAATGAGAGTGGCGCACGGGTGAGTAACGCGTATGCAACCTACCTGTAACTGGGGAATAGCTCCCTGAAAGGGGAATTAACACCGCATAAGACCACACTTTCGCATGGAAGAGTGGTAAAATATTTATAGGTTACAGATGGGCATGCGTGACATTAGTTTGTTGGTGAGGTAACGG
>F0OV55004I2G8S
AACCATCGCAAGAGTTTGATCCTGGCTCAGAATCAACGCTGGCGGCGTGCCTAACACATGCAAGTCGAACGAGAAAGTGGGGCTTGCTCCACGAGTAAAGTGGCAAACGGGTGAGTAACACGTGAACAACCTACCCTCGAGTGGGGAATAACACCGCGAAAGCGGTGCTAATACCGCATAACATCCCGGGGTCGCATGGTCCTGGGATCAAAAGCGCAAGTTGCTTGAGGAGGGGTTCACGGCTGATTAGCTAGTTGGTGAGGTAACCGG
>F0OV55004H4V6J
AACCATCGCAAGAGTTTGATCCTGGCTCAGATTGAACGCTGGCGGCATGCCTTACACATGCAAGTCGAACGGCAGCGGGCCCTTCGGGGTGCCGGCGAGTGGCGAACGGGTGAGTAATGCATCGGAACGTACCCGGGAGTGGGGGATAACCGGCCGAAAGGCTGGCTAATACCGCATGAACTCGGAAGAGCAGAGCGGGGGACCTTTGGGCCTCGCGCTCTCGGAGCGGCCGATGTCCGATTAGCTAGTTGGTGAGGTAAAGGCT
>F0OV55004JPW0C
AACCATCGCAAGAGTTTGATCCTGGCTCAGGACGAACGCTGGCGGCGTGCTTAACACATGCAAGTCAAGGGGAAAGGTTAATTTCGATTGACTGAGTATACTGGCGAACGGGTGAGTAACGCGTAGGTAACCTGCCTGCGAGACGGGGATAACACTGCTAACGCAGTGCTAATACCGGATAATGCGTCATAGTCGAATGGTTATGATGTTAAAGTGGGCATTTTGCTCATGCTTGCAGATGG
>F0OV55004H7V9Y
AACCATCGCAAGAGTTTGATCCTGGCTCAGGATGAACGCTGGCGGCGTGCCTAACACATGCAAGTCGAGCGCGATTAGTTGGACTGGAGGCTTCGGCCAAAGGGAAGATTATGAAAGCGGCGGACGGGTGAGTAACGCGTGAGCAACCTGCCCTGTACAGGGGGATAGCCACTGGAAACGGTGATTAATACCCCATAAACCCAAAGGATCGCATGATCTAATGGGCAAAGCCACAAGCGGTACAGGATGGGCTCGCG
>F0OV55004ILQEN
AACCATCGCAAGAGTTTGATCCTGGCTCAGAATGAACGCTGGCGGCGTGCTTAACACATGCAAGTCGAACGATGATGGAGGAGCTTGCTCTTCCTGATTAGTGGCGCACGGGTGAGTAATATATAGATAACGTACCTCTTAGTCTGGGATAGCCATTGGAAACGATGATTAATACTAGATACTCCTTCTAACTCCAATGTTAGTCGGGAAAGTTTTTTCGCTAAGAGATCGGTCTATATCCTATCAGTTAG
>F0OV55004IT1LZ
AACCATCGCAAGAGTTTGATCCTGGCTCAGGATGAACGCTGGCGGCGTGCCTAATACATGCAAGTCGAACGGTGAGGAGCAATCCTCATAGTGGCGAACGGGTGAGTAACGCGTTGGTGACCTGCCCCAAAGCGGGGGATACCAGGCCGAAAGGCTTGCTAATACCCCATGTGCAACCGATGATCAGAAAGTTGGTTGGAAAGGGAAAGCTCCTTCGGGAGCGCTCGCCTTGGGAGGGGCCTGCGTCCCATCAGCTAGTTGG
>F0OV55004JHFCA
AACCATCGCAAGAGTTTGATCCTGGCTCAGAGCGAACGCTGGCGGCGTGCCTAACACATGCAAGTCGAACGGACTCGGGGGGCAACTCCTGAGTTAGTGGCGGACGGGTGAGTAACACGTGGGTCATCTCCCCCGAGTGAGGAATAAGCCTGCGAAAGCGGGTCTAATACCGCATAAACACTCCGGGACACAAGTCTTCGGAGTCAAAGCCGCAAGGCGCTTGGGGATGAGCCTGCGTCCTATTAGCTAGTTGGTAGGGTAATGG
>F0OV55004H9CD4
AACCATCGCAAGAGTTTGATCCTGGCTCAGAACGAACGCTGGCGGCGTGTCTTAAGCATGCAAGTCGAGCGGCAAGCGCCAGCAATGGCGCCTAGAGCGGCGGACTGGTGAGTAACGCGTGGGTGATCTGCCCTTGGGATGGGGATAGCCATTAGAAATAGTGGGTAATACCGAATACGCTTCTGTGGCCAAGGCCATGGGAGGAAAGGCGCTACGGCGCCACCCGAGGATGAGCCCGCGTCCCATTAG
>F0OV55004IPJPJ
AACCATCGCAAGAGTTTGATCCTGGCTCAGATTGAACGCTGGCGGCAGGCCTAACACATGCAAGTCGAGCGGTAGCACAGAGAAGCTTGCTTCTTGGGTGACGAGCGGCGGACGGGTGAGTAACGCGTGGGAATCTACCTGGTAGTGGGGGACAACAGTCGGAAACGACTGCTAATACCGCATACGCCCTTCGGGGGAAAGTGGGGGATCTTCGGACCTCACGCTATCAGATGAGCCCGCGTCGGATTAGCTTGTTGGTG
>F0OV55004JOYFO
AACCATCGCAAGAGTTTGATCCTGGCTCAGAACGAACGCTGGCGGCGTGCTTAACACATGCAAGTCGAACGCGAAAGGGACCTTCGGGTCCTGAGTAAAGTGGCGCACGGGTGAGTAACACGTGGATAATCTACCCGGTGATCTGGGATAACATTCCGAAAGGAGTGCTAATACCGGATAAGCCCACGGGCTCTTCGGAGCTTGCGGGAAAAGGTGGGGACCTTCGGGCCTACTGTCATTGGATGAGTCCGCGGCCCATTAGCTAGTTGGTAGGGTAA
>F0OV55004IB3FN
AACCATCGCAAGAGTTTGATCCTGGCTCAGAACAAACGCTAGCGGCGTGCCTAACACATGCAAGTCAGACGAGAAAGTTCGCTTCGGCGAATGAGTAGAGTGGCGCACGGGTGAGTAACGCGTGGACAATCTGCCCTAGAGTTAGGAATAACCCACCGAAAGGTGGGCTAATACCCAATAATGCTATACTTCTTCGGGAGTATAGCCAAAGATGGCCTCTGTTTACAAGCTATCGCTCAAGGATGAGTTCGCGT
>F0OV55004JNRE2
AACCATCGCAAGAGTTTGATCCTGGCTCAGAACGAACGCTGGCGGCGCGTTTTAAACATGCAAGTCGAACGAGAACCTTGGAGCTTGCTTTGAGGGGACAGTGGCGAACGGGTGAGTAACACGTGAGTAATCTGCCTCTGGGACGGGGACAACTACCCGAAAGGGTAGCTAATACCGGATAAGATAGAGATATGAAAGGTGGGGACCGCAAGGCCTACCGCCTGGAGATGAGCTCGCGGCCCATTAGCTAGTTGGCGGGTAAAGGCCACCAAGGCG
>F0OV55004JLJNW
AACCATCGCAAGAGTTTGATCCTGGCTCAGAACGAACGTTAGCGGCGTGCTTAACACATGCAAGTCGAACGAGAAAGTATCTTCGGATATGAGTAGAGTGGCGCACGGGTGAGTAACACGTGGGTAACCTGCCCTTTGGAGGGGGACAACATCTGGAAACGGATGCTAATACCGCATAAGTCGTCTTCGGACGGGAAAGGTGGCTTCGGCTACCGCCAGAGGATGGGCCCGCGTCCCATCAGCTAGTTGGTAAGGTAACGGCTTACCAAGGCAACG
>F0OV55004IXRVK
AACCATCGCAAGAGTTTGATCCTGGCTCAGAATCAACGCTGGCGGCGTGCCTAACACATGCAAGTCGAACGAGAAAGCTGTCTTCGGACGGCAAGTACAGTGGCAAACGGGTGAGTAACGCGTGGGACATCTACCCTGATGAGGGGAATAACTCTCCGAAAGGAAAGCTAATACCGCATATACCGTGCAAACGGGAAAGGCCTTCGGGCCGCATCAGGAGGAGCCCGCGTCCGATTAGCTAGTTGGTGAGGTAATGGCTC
>F0OV55004JI5PB
AACCATCGCAAGAGTTTGATCCTGGCTCAGGATGAACGCTGGCGGCGTGCCTAATACATGCAAGTCGAACGAGCGACTATGTTCGTAAGGATATAGGAGCAAGTGGCAAACGGGTGAGTAACACGTAGTTGACCTGCCCTGAAGAGGGGGATAACGTTTCGAAAGAGATGCTAATACCCCATAAGCACCCAGAGGTTAGAGGCTCAGGGTGAAAAGGGTTATTGAAAGATAACCTGCTTCAGGAGGGGACTGCGGCCCATCAG
>F0OV55004I2MS1
AACCATCGCAAGAGTTTGATCCTGGCTCAGGATGAACGTTGGCGGTGCGCTTTATGCATGCAAGTCGTACGAAATCATGGTTTTCGGATTATGGTTTAGTGGCGGACGGCTGAGTAACACGTAGGTAACTTGCCCACGAGTGGGGGATAACTTGCCGAAAGGTAAGCTAATACCGCATGGCATGGATCTGCATAAGTAGACTCATCAAAGCCGTAAGGCGCTTGTGGATGGGCCTGCGGCCGATTAGCTTGTTGGG
>F0OV55004IFVM9
AACCATCGCAAGAGTTTGATCCTGGCTCAGGATGAACGCTAGCGACAGGCCTAACACATGCAAGTCGAGGGGCAGCACGTCTTCGGATGGTGGCGACCGGCGCACGGGTGAGTAACGCGTATGTAACCTGCCTACAACAGGGGGATAGCTCGCTGAAAAGCGAATTAAGACCGCATAAGACCACGCTTTCGCATGTTAGCGTGGTAAAAATATTTATAGGTTGTAGATGGGCATGCGTGACATTAGCTAG
>F0OV55004IQKZL
AACCATCGCAAGAGTTTGATCCTGGCTCAGGACGAACGCTGGCGGCGCGCTTAACACATGCAAGTCGAGCGAGAACCAGTCCTTCGGGACTGGGGACGAGCGGCGAACGGGTGAGTAACACGTGGGTAATCTGCCCTCGATTCTGGGATAGCCCGGGGAAACCCGGATTAATACCGGATAGCCTCTCGAGCTTACGAGCTCGTGAGAAAAGGTAGCTTCGGCCTCCGATCGAGGATGAGCCCGCGGCGGATTAGCTTGTTGGTGGGGTAATGG
>F0OV55004H3GTC
AACCATCGCAAGAGTTTGATCCTGGCTCAGAATGAACGCTGGCGGCGTGCCTAACACATGCAAGTCGTACGAGAAAGGGGCTTCGGCCCTGAGTAGAGTGGCGCACGGGTGAGTAACGCGTGGGTAATCTACCCTTGGATTTGGGATAACTCTGCGAAAGTGGAGCTAATACCGGATAGTCTGGCTTTAAATAAGAAGTCGGTAAAGGATGCCTCTGCATATGCATTCGTCCGAGGATGAGCCCGCGTCTCATTAG
>F0OV55004IXL1U
AACCATCGCAAGAGTTTGATCCTGGCTCAGGATGAACGCTGGCGGCGTGCCTAATACATGCAAGTCGGACGGGGTATTTGAGCAATCGAATACTTAGTGGCGAACGGGTGAGTAACGCGTTGGTGACCTACCCCAAAGCGGGGGATAACAGCCTGAAAGGGTTGCTAATACCGCATACGGTCTAGGGAGATTAGAAGCTCTAGATTAAAGGAGAAATCCACTTTGGGAGGGGCCTGCGTCCCATCAGCTAGTTGGTAGGGTAAAAGCCTACCAAGGCG
>F0OV55004IVZK8
AACCATCGCAAGAGTTTGATCCTGGCTCAGGATGAACGCTAGCGGCAGGCCTAACACATGCAAGTCGAGGGGTAACAGGTAGAAAGCTTGCTTTCTATGCTGACGACCGGCGCACGGGTGAGTAACGCGTATGCAACCTACCTTTAACAGGAGAATAGCCCCGAGAAATCGGGATTAATGCTCCATACAATGTTTAGATCGCATGGTTTGAACATTAAAGCTCCGGCGGTTAAAGATGGGCATGCGTGACATTAG
>F0OV55004IBCUK
AACCATCGCAAGAGTTTGATCCTGGCTCAGATTGAACGCTGGCGGCATGCCTAACACATGCAAGTCGAACGAGATCACCTCGGTGGTCTAGTGGCGGACGGGTGAGTAATACATGGGAATCTGCCTTTTAGTGGGGGATAACGTAGGGAAACCTACGCTAATACCGCATACGCTCTACGGAGGAAAGGGGGGGATCGCAAGACCTCTCGCTAAAAGATGAGCCCATGTCTGATTAGCTAGTTGGTGGGGTAAAGGCCTACCAAGGCG
>F0OV55004JS416
AACCATCGCAAGAGTTTGATCCTGGCTCAGAACGAACGCTGGCGGCAGGCTTAACACATGCAAGTCGAACGCATCCTTCGGGGTGAGTGGCAGACGGGTGAGTAACGCGTGGGAACGTGCCCTTCAGTTCGGGATAACCCAGGGAAACTTGGGCTAATACCGGATACGTGCGAGAGCAGAAAGATTTATCGCTGAAGGATCGGCCCGCGTCTGATTAGCTAGTTGGTAGGGTAATGGCCTACCAAGGCGACGAT
>F0OV55004IZBCE
AACCATCGCAAGAGTTTGATCCTGGCTCAGGACGAACGCTGGCGGCGTGCTTAACACATGCAAGTCGAACGGAAAGGCCCTTGCTTGCAGGGATACTCGAGTGGCGAACGGGTGAGTAACACGTGGGTGATCTGCCTTGTACTTCGGGATAAGCCTGGGAAACTGGGTCTAATACCGGATAGGACCATGCTTTAGTGTGTGTGGTGGAAAGTTTTTTCGGTACAAGATGAGCCCGCGGCCTATCAGCTTGTTGGTGGGGTAATGGCCT
>F0OV55004IYFI6
AACCATCGCAAGAGTTTGATCCTGGCTCAGAACGAACGCTGGCGGCGCGTTTTAAGCATGCAAGTCGAGGGAGAATCCGGTGCTTGCACTGGAGGGAACCGGCGAACGGGTGAGTAACACGTAGATAATCTGCCTTTAGGTTGGGGATAGCTCATGGAAACATGGGGTAATACCGAATGTGGTTCGATGTTCAAAAGGACATTGAAAGAAAGGAGCTTAGGCTTCGCCTGAAGATGAGTCTGCGTCTGATTAGGTAGTAGGTAGGG
>F0OV55004IPDNQ
AACCATCGCAAGAGTTTGATCCTGGCTCAGAACTAACGCTGGCGGCGCGTCTTAAGCATGCAAGTCGGACGGGAACCTTGGGGGGTAACTCTTGAGGTGAGAGTGGCGAACGGGTGAGTAACACGTAGGTGATCTGCCCTTGGGTGGGGAATAGCCCATGGAAACATGGGGTAATACCGCATGAGGTCTTGAGCCTTTGGGCTCTTGATGAAAGGAGCAATTGCTTCGCCTGGGGATGAGCCTGCGGTCCATTAGCTAGTTGG
>F0OV55004IFV8P
AACCATCGCAAGAGTTTGATCCTGGCTCAGGATGAACGCTGGCGGCGTGCCTAACACATGCAAGTCGAGCGCGATTAGTTGGACTGGAGGCTTCGGCCAAAGGGAAGACTATGAAAGCGGCGGACGGGTGAGTAACGCGTGAGCAACCTGCCCTGTACAGGGGGATAGCCACTGGAAACGGTGATTAATACCCCATAAACCCAAAAGATCGCATGATCTAATGGGCAAAGTTCCAACGGTACAGGATGGG
>F0OV55004IQYR0
AACCATCGCAAGAGTTTGATCCTGGCTCAGAACGAACGCTGGCGGCGTGCTTAACACATGCAAGTCGAACGCGAAAGGGACTTCGGTCCTGAGTAAAGTGGCGCACGGGTGAGTAACACGTGGATAATCTGCCCAATGGACCGGGATAACACTTCGAAAGGGGTGCTAATACCGGATAAGCCCACAGGCTCTTCGGAGCTTGCGGGAAAAGGTGGGGACCTTCGGGCCTGCCGTCATTGGATGAGTCCGCGGCCCATTAGCTAGTTGGTAGGGTAA
>F0OV55004IFW0O
AACCATCGCAAGAGTTTGATCCTGGCTCAGAACGAACGCTGGCGGCGCGTTTTAAGCATGCAAGTCGGACGGTAGAAGTCCTTCGGGACTTTGAGAGTGGCGAACGGGTGAGTAACACGTAGATGATCTACCTTGGGATTGGGGATAGCCTATGGAAACATGGGGTAATACCGAATACGTCCTGTCATGTAAGGGTGACAGGGGAAAGGAGCTGAGGCTTCGTCCTGGGATGAGTCTGCGGCTCATTAGCTAGTTGGTGGGGTAAAGG
>F0OV55004IRIKY
AACCATCGCAAGAGTTTGATCCTGGCTCAGGATGAACGCTAGCGGGAGGCTTAACACATGCAAGTCGAGGGGCAGCACGAGGTAGCAATACTTTGGTGGCGACCGGCGCACGGGTGAGTAACGCGTATGTAACCTACCCTGTACAGGGGAATAACCCGGAGAAATTCGGACTAATACCCCATAAAGATATTCTGAGGCATCTTGGAATATTTAAAGTTTCGGCGGTACGGGATGGGCATGCGTAACATTAGCTAGTTGGTAGGGTAACGGCCTACCAAGG
>F0OV55004H4FHR
AACCATCGCAAGAGTTTGATCCTGGCTCAGGATGAACGCTAGCGGCAGGCCTAATACATGCAAGTCGAGGGAATATTCATCTTCGGATGGAGAAGACCGGCGCACGGGTGCGTAACGCGTATGCAACTTACCTCTAACTGGGAAATAGCCCCGAGAAATCGGGATTAATGTCCCATAACATCCTGAATTCGCATGTTTTCAGGATTAAAGTTCCGGCGGTTAGAGATGGGCATGCGTGGCATTAGCTTGTTGGTG
>F0OV55004H786Y
AACCATCGCAAGAGTTTGATCCTGGCTCAGAACGAACGTTGGCGGCGTGCCTAACACATGCAAGTCGTACGCAGTAGCAATACTGAGTGGCGCACGGGTGAGTAACACGTGGGTAATCTACCCTCGAGTCTGGGATAACCGGCCGAAAGGCTGGCTAATACCGGATAAGACCACGTCTCCTTCGGGTGATGTGGTAAAAGCTGAGGATCTTCGGACTTAGCGCTTGTGGATGAGCTCGCGTCCCATTAGCTAGTTGGCGG
>F0OV55004IWL07
AACCATCGCAAGAGTTTGATCCTGGCTCAGGATGAACGCTGGCGGCGTGCCTAACACATGCAAGTCGCACGAGAACCTTGATTTCGGTCGAGGGGAGAGTGGCGCACGGGTGAGTAACACGTAGCTAACCTGCCCTGGAGCGGGGGATAACTGCTGGAAACGGCAGCTAATACCCCATACGCTCGTGGTGAGTAGAGGACCACGAGGAAAGTTCCGGCGCTCTAGGATGGGGCTGCGGTCCATCAGCTAGTTGGTG
>F0OV55004JB3HB
AACCATCGCAAGAGTTTGATCCTGGCTCAGGATGAACGCTAGCGACAGGCCTAACACATGCAAGTCGAACGTGAGGATGCAGCAATGCATCTGAAAGTGGCGAACGGGTGAGTAACGCGTAGGTGACCTGCCCTGAAGTGGGGGATAACCACTGGAAACGGTGGCTAATACCGCATGAGCCTCACGGGATGGGAATTTTGTGAGGGAAAGCTTTAGTGCTTCAGGAGGGGCCTGCGACCGATTAGCTAGTTGGG
>F0OV55004IYUTX
AACCATCGCAAGAGTTTGATCCTGGCTCAGGATGAACGCTGGCGGCGTGCCTAATACATGCAAGTCGAACGAGGAACCTGCGTATTCGTACAAGGGTTTCCTAGTGGCGAACGGGTGAGTAACGCGTTGATGACCTGCCCCGAAGCGGGGGATAACCCCGGGAAACTGGAGCTAATACCCCATGTGATCATGAGTGTTAGAGTACTGATGATTAAAGGAGCAATTCACTTCGGGAGGGATCTGCGTCCCATCAGCTAGTTGG
>F0OV55004IFXLU
AACCATCGCAAGAGTTTGATCCTGGCTCAGGACGAACGCTGGCGGCGTGCCTAACACATGCAGGTCAAGGAGAAAGACTGGTTTCGGCCGGTCAAGTAAACTGGCGGACGGGTGAGTAACGCGTAGGCGACCTGCCCTTGTGTTTGGAATAACCCCGAGAAATTGGGGCTAATACCGAATGACGCATTGAGTATGCATGTACTTGATGTTAAAGGTGCTGCAAGGTACCGCACAGGGATGGGCCTGCGTTCCATTAGTTAGATGG
>F0OV55004IJ4F4
AACCATCGCAAGAGTTTGATCCTGGCTCAGAACGAACGCTGGCGGCGTGCCTAACACATGCAAGTCGAACGCGAAAGTTTCTTCGGAAAGCGAGTAGAGTGGCGCACGGGTGAGTAACACGTGGATAACCTGCCCTAGAGTCTGGGATAACACTTCGAAAGGGGTGCTAATACCGGATAAGCCCACGCCTTCTTCGGAAGAAGTGGGAAAAGATTTATTGCTCTAGGATGGGTCCGCGGTCCATTAGCTAGTTGGTGGGGTAATGGCCTACCAAGG
>F0OV55004H3X65
AACCATCGCAAGAGTTTGATCCTGGCTCAGGATGAACGCTAGCGGCAGGCCTAACACATGCAAGTCGAGGGGTAACAGGAGTAGCAATACTTGCTGACGACCGGCGCACGGGTGAGTAACGCGTATGCAACCTACCCTTAACTGGGGAATAGCCCGAAGAAATTCGGATTAATGCCCCATAATACTGTATTGAAGCATTTCAGTGCATTTAAAACTCCGGTGGTTAAGGATGGGCATGCGTGACATTAGCTAGTTGGTG
>F0OV55004I4S0Z
AACCATCGCAAGAGTTTGATCCTGGCTCAGAACGAACGCTGGCGGCGTGCTTAACACATGCAAGTCGAACGCGAAAGGGACTTCGGTCCTGAGTAAAGTGGCGCACGGGTGAGTAACGCGTAGATAACCTGTCTTTGTGTCTGGAATAATACTTCGAAAGGGGTACTAATACCGGATAATCTTGCTTTATATAAGTTTTGCAAGCAAAGGTGGCCTCTGACATAAGCTACTGCATAAAGAGGGGTCTGCGTACCATTAGCTAGTAGG
>F0OV55004JSKH6
AACCATCGCAAGAGTTTGATCCTGGCTCAGGATGAACGCTAGCGACAGGCCTAACACATGCAAGTCGAACGGGATTTATCCTTCGGGGTAATGAGAGTGGCGCACGGGTGAGTAACGCGTATGCAACCTACCTGTAACTGGGGAATAGCTCCCTGAAAGGGGAATTAACACCGCATAGGACCACACTTTCGCATGGAAGAGTGGTAAAATATTTATAGGTTACAGATGGGCATGCGTGACATTAGTTTGTTGGTGAGGTAACGG
>F0OV55004JE6ZY
AACCATCGCAAGAGTTTGATCCTGGCTCAGGATGAACGCTGGCGGCATGCCTAATACATGCAAGTCGAACGCACTAGTTTACTAGTGAGTGGCGAACGGGTGAGTAACACGTAGATAACCAACCCTAAAGACGAGGATAACCCGGGGAAACCTGGACTAATACTGGATAGGAGCTAATTTCACAAGGGATTAGTTTTAAAGGCGCATTAAAGCGCCGCTATAGGATGGGACTGCGTCGCATTAGCTAGTTGGTGGGGTAACGGCCTACCAAGG
>F0OV55004IXHTL
AACCATCGCAAGAGTTTGATCCTGGCTCAGAATAAACGCTGGTGGCGTGCCTAACACATGCAAGTCGAGCGAGAAAGCTCCTTCGGGAGTGAGTACAGCGGCGGACGGTTGAGTAACACGTGAGAATCTACCCTTTAGTGAAGGATACCTTCGAGAAATCGAAGTTAATACTGCATAAGCCCCCTCGGGGGAAAGGCGGCCTCTTTGCTGTCGCTAAAGGATGAGCTTGCGGCCTATCAGTTGGTTGGTGAGGTAAAGGCTC
>F0OV55004I9567
AACCATCGCAAGAGTTTGATCCTGGCTCAGGATGAACGCTGGCGGCGTGCCTAACACATGCAAGTCGAGCGCGATTAGTTGGAACGGAGACTTCGGTTGAAGAGAAGACTATGAAAGCGGCGGACGGGTGAGTAACGCGTGAGCAACCTGCCCTGTACAGGGGGATAGCCACTGGAAACGGTGATTAATACCCCATAACCCCAATAGGTCACATGGCCTGATGGGCAAAGCCTTGGCGGTACAGGATGGGCTCGCGT
>F0OV55004IDAIC
AACCATCGCAAGAGTTTGATCCTGGCTCAGGACGAACGCTGGCGGCGTGGATTAGGCATGCAAGTCGAATGGGTTTAGACCCATGGCGAACGAGTTAGTAAGACGTAGGTACATCCCCCAGTCACAGGAATAACTCGGAGAAATCCGAGATAATACTTGATGGTCTCCAACTTCGGTTGGAGTAAAGAGTGCAGCAATGCATTTCGGATTGGGAGTGGCCTACGCCCTATCAGCTAGTTGGTGAGGTAATGGCTTACCAAGG
>F0OV55004ISFB1
AACCATCGCAAGAGTTTGATCCTGGCTCAGGATAAACGCTGGCGGCGTGCATGAGACATGCAAGTCGAACGAACGAGCTTGCTCGTTAGTGGCGAACGGCTGAGTAACGCGTAGGTGACCTGCCCTGAAGTGGGGGATAACGGCCCGAAAGGGTTGCTAATACCGCATGTGGCGACGTGTTCATTCACGTCATCAAAGCCGCGAGGCGCTTCAGGAGGGGCCTGCGTCCGATTAGCTCGTTGGTGGGGTAACGGCT
>F0OV55004JW1Q2
AACCATCGCAAGAGTTTGATCCTGGCTCAGGATGAACGCTGGCGGCGTGCCTAATACATGCAAGTCGAACGAGAACCTCGTTTTCGGATGAGGGGACAGTGGCGCACGGGTGAGTAACACATGGCTGACCTGCCCCTCAGCGGGGGACAACTGCTGGAAACGGCAGCTAATACCCCATACGGTCGTGGAGATTAGAGGCTTCGCGAAGAAAGTCTACGGACACTGAGGGAGGGGGCTGTGGCCCATCAGCTAGTTGGG
>F0OV55004IV8H4
AACCATCGCAAGAGTTTGATCCTGGCTCAGGACGAACGCTGGCGGCGTGCCTAATACATGCAAGTCGAGCGGAGATAGTGGAGCTTGCTCCATTATCTTAGCGGCGGACGGGTGAGTAACACGTGGGCAACCTGCCCTGCAGATCGGGATAACTCCGGGAAACCGGTGCTAATACCGAATAGTTTGCGGCCTCTCATGAGGCTGCACGGAAAGACGGTTTCGGCTGTCACTGCAGGATGGGCCCGCGGCG
>F0OV55004II5WR
AACCATCGCAAGAGTTTGATCCTGGCTCAGGATGAACGCTGGCGGCATGCCTAATACATGCAAGTCGAACGCACTAGTTTACTAGTGAGTGGCGAACGGGTGAGTAACACGTAGATAACCAACCCTAAAGACGAGGATAACCCGGGGAAACCTGGACTAATACTGGATAGGAGCTAATTTCACAAGGGATTAGTTTTAAAGGCGCATTAAAGCGCCGCTATAGGATGGGACTGCGTCGCATTAGCTAGTTGGTGGGGTAACGGCCTACCAAGG
>F0OV55004IYT89
AACCATCGCAAGAGTTTGATCCTGGCTCAGGATGAACGCTGGCGGCGTGCCTAATACATGCAAGTCGAACGAAGATCTAGCTTGCTAGATCTTAGTGGCGAACGGGTGAGTAATACATAAATAATCTGCCCATTGGACTGGGATAACTGTTGGAAACGATAGCTAATACCGGATAGGTGATTTGAAGGCATCTTCGAATCATTAAAGTAGGGTCACTACACCAATGGATGAGTTTATGGCGCATTAG
>F0OV55004JBCG7
AACCATCGCAAGAGTTTGATCCTGGCTCAGGATGAACGCTGGCGGCGTGCCTAACACATGCAAGTCGAGCGATAAACAGTGGATGGAATTCTTCGGAAGGAAAGAAACTGTTGAAAGCGGCGGACGGGTGAGTAACGCGTGGGCAACCTGCCCTATACAGGGGGATAGCCACTGGAAACGGTGATTAATACCCCATGACACCTTAACCTCGCATGAGGAGAGGGTCAAAGATTATATCGGTATAGGATGGGCCCGCGT
>F0OV55004H2WG4
AACCATCGCAAGAGTTTGATCCTGGCTCAGAACGAACGCTGGCGGCGTGCTTAACACATGCAAGTCGAACGTGAAAGGGACTTCGGTCCTGAGTAAAGTGGCGCACGGGTGAGTAACACGTGGATAATCTACCCGATGGACCGGGATAACACTTCGAAAGGGGTGCTAATACCGGATAAGCCCACAGGCTCTTTGGAGTTTGCGGGAAAAGGTGGGGACCTTCGGGCCTACTGTCATTGGATGAGTCCGCGGCCCATTAGCTAGTTGGTAGGGTAATGG
>F0OV55004IURA5
AACCATCGCAAGAGTTTGATCCTGGCTCAGAACGAACGCTGGCGGCGTGTCTTAAGCATGCAAGTCGAGCGGCAAGGCGGGGCAACCCGCCCTAGAGCGGCGGACTGGTGAGTAACGCGTGGGTGATCTACCCTTCGGGATGGGGATAGCCATTAGAAATAGTGGGTAATACCGAATACGCTCGTCACTTCGGTGTGACGAGGAAAGGCGCCACGGCGCCACCCGAGGATGAGCCCGCGTCTCATTAGCTAGTTGGTGGGGTAATGG
>F0OV55004IOPRG
AACCATCGCAAGAGTTTGATCCTGGCTCAGAATGAACGCTGGCGGCGTGCCTAACACATGCAAGTCGTACGAGAAAGGGGCTTCGGCCCTGAGTAGAGTGGCGCACGGGTGAGTAACGCGTGGGTAATCTACCCTTGGATTTGGAATAACTCCGCGAAAGTGGAGCTAATACCGGATAGTCTGGCTTTTAATAGAAGTCGGTAAAGGATGCCTCTGCATATGCATTCGTCCGAGGATGAGCCCGCGTCTCATTAG
>F0OV55004JM00T
AACCATCGCAAGAGTTTGATCCTGGCTCAGAACGAACGCTGGCGGCGTGCCTAACACATGCAAGTCGTACGTGAAATCTTCCTTCGGGTTGAGAGTAAAGTGGCGCACGGGTGAGTAACGCGTGGGTAATCTACCCATGGGTTCGGGATAACCGGCCGAAAGGCTGGCTAATACCGGATAATGTCACCGTACACAAGTCCGGTGACCAAAGGGGGCGTAAGCTTCCGCCGATGGATGAGCCCGCGTACCATTAGCTAGTTGGTAGGGTAATGGCCTACCAAGG
>F0OV55004IMALH
AACCATCGCAAGAGTTTGATCCTGGCTCAGGATGAACGCTAGCGGTGCGCCTAACACATGTAAGTCGAGCGATATAGCGGCGAACGGGTGAGTAACACGTTGGAACCTGCCTCGAACTCAGGGATAGCCATCCGAAAGGATGATTAATACCGGATAGTCCCGAAAGGGTAAAGATTTTTCGGTTCGAGAGGGGCCTGCGGCCTATCAGCTAGTTGGTAAGGTAATGGCTTACCAAGGCTATGACGGGTAACTGGTGTGAGAGC
>F0OV55004I8E7T
AACCATCGCAAGAGTTTGATCCTGGCTCAGAACGAACGCTGGCGGCGCGCTTTAAGCATGCAAGTCGGACGGTAGAAGTCCTTCGGGACTTTGAGAGTGGCGAACGGGTGAGTAACACGTAGATGATCTACCTTGGGATTGGGGATAGCCTATGGAAACATGGGGTAATACCGAATACGTCCTGTCATGTAAGGGTGACAGGGGAAAGGAGCTGAGGCTTCGTCCTGGGATGAGTCTGCGGCTCATTAGCTAGTTGGTGGGGTAAA
>F0OV55004IHBPH
AACCATCGCAAGAGTTTGATCCTGGCTCAGATTGAACGCTGGCGGCATGCCTAACACATGCAAGTCGAACGGTAACAGGGGCTTCGGCCCGCTGACGAGTGGCGGACGGGTGAGTAATGCATAGGAATCTGCCCAGTAGTGGGGGACAACTACCGGAAACGGTAGCTAATACCGCATACGACCTACGGGTGAAAGTGGGGGACCTTCGGGCCTCACGCTATTGGATGAGCCTATGTCAGATTAGCTAGTTGGTAGGGTAAAGGCCT
>F0OV55004H896B
AACCATCGCAAGAGTTTGATCCTGGCTCAGATTGAACGCTGGCGGCAGGCCTAACACATGCAAGTCGAGCGGCAGCGGGAAGTAGCTTGCTACTTTGCCGGCGAGCGGCGGACGGGTGAGTAATGCTTGGGAACTTGCCTTTAGGAGGGGGATAACCACGGGAAACTGTGGCTAATACCGCATAATGTCTACGGACCAAAGCAGGGGATCTTCGGACCTTGCACCTAGAGATAGGCCCAAGTGAGATTAGCTAGTTGGT
>F0OV55004I8469
AACCATCGCAAGAGTTTGATCCTGGCTCAGATTGAACGCTGGCGGCATGCTTTACACATGCAAGTCGAACGGTAACAGGAGAAAGCTTGCTTTCTTGCTGACGAGTGGCGGACGGGTGAGTAATGTATCGGAACGTGCCCTGGAGTGGGGGATAACCAATCGAAAGGTTGGCTAATACCGCATACGATCTACGGATGAAAGGGGGGGACCTTCGGGCCTCCTGCTCCTGGAGCGGCCGATATCTGATTAGCTTGTTGGTG
>F0OV55004IIQCI
AACCATCGCAAGAGTTTGATCCTGGCTCAGGATGAACGCTAGCGGCAGGCCTAATACATGCAAGTCGAGGGGCAGTCCCGCTTTCGGGCGGGAGCGACCGGCGCACGGGTGCGTAACGCGTATGCAACCTACCCACAACAGGTGGATAGCCCCCGGAAACGGGGATTAATACACCATAATGCAGGGGTACCGCATGGTACTATTTGCTAAAGTTCCGGCGGTTGTGGACGGGCATGCGTCTGATTAGCTAGTTGGTGAGGTAACGGCT
>F0OV55004JC1XH
AACCATCGCAAGAGTTTGATCCTGGCTCAGGACGAACGCTGGCGGCGTGCCTAATACATGCAAGTCGAGCGGACCGAAGGGAGCTTGCTCCTTTAGGTTAGCGGCGGACGGGTGAGTAACACGTGGGCAACCTGCCCTGCAGACTGGGATAACTTCGGGAAACCGGAGCTAATACCGGATAACACCGAAAACCGCATGGTTTTCGGTTGAAAGGCGGCTTTTAGCTGTCACTGCAGGATGGGCCCGCGGCGCATTAGCTAGTTGGTGAGGTAACGG
>F0OV55004JIMS5
AACCATCGCAAGAGTTTGATCCTGGCTCAGAGTGAACGCTGGCGGCGTGCCTAATACATGCAAGTCGAACGAGAAGGGGGAAGTCTTCGGACGGAACCTGGAGAGTGGCGCACGGGTGAGTAACACGTAGATGACCTGCCCCGGAGAGGGGGATAACCGTTGGAAACGACAGCTAATACCCCATGAGCTCACGGTGATTAGAAAACTGTGAGAAAAGGTTCCGGCGCTCCGGGAGGGGTCTGCGGCCCATCAGCTGGTTGGTAGGGTAATGG
>F0OV55004ISID2
AACCATCGCAAGAGTTTGATCCTGGCTCAGAACGAACGCTGGCGGCGCGTTTTAAGCATGCAAGTCGCACGGCAAGGAGGACTTCGGTCCTCCCCAGAGTGGCGGACGGGTGAGTAACACGTGGACAACCTACCCTGCGGTCGGGGATAGCCCATGGAAACATGGGGTAATACCGGATGAGACCGATGGCGCACAAGCGCTATCGAGGAAAGGCGCCAAGGCGGCGCCGCAGGATGGGTCCGCGGTCCATTAGCTAGTTGGTGAGG
>F0OV55004JDN18
AACCATCGCAAGAGTTTGATCCTGGCTCAGGATTAACGCTGGCGGCGTGCTTAACACATGCAAGTCGAACGAGAAGCTTTCACATGATTCCTTCGGATTGATTATGGGAGCGGAAAGTGGCGAACGGGTGAGTAACGCGTGGGTAACCAACCTTAGACTGGGGGACAACACAGGGAAACTTGTGCTAATACCGCATATATGCAGACATGGCATCATGATTGCAGGAAAGGCTTCGGCCGGTTTAAGACGGACCCGCGTCCG
>F0OV55004IVNJU
AACCATCGCAAGAGTTTGATCCTGGCTCAGAATGAACGCTGGCGGCGTGCCTAACACATGCAAGTCGTACGAGAAAGGGGCTTCGGCCCTGAGTAGAGTGGCGCACGGGTGAGTAACGCGTGGGTAATCTACCCTTGGATTTGGGATAACTCTGCGAAAGTGGAGCTAATACCGGATAGTCTGGCTTTAAATAAGAAGTCGGTAAAGGATGCCTCTGCATATGCATTCGTCCGAGGATGAGCCCGCGTCTCATTAG
>F0OV55004H6R9Q
AACCATCGCAAGAGTTTGATCCTGGCTCAGAACGAACGCTGGCGGCGTGCTTAACACATGCAAGTCGAACGTGAAAGGGACTTCGGTCCTGAGTAAAGTGGCGCACGGGTGAGTAACACGTGGATAATCTACCCGATGGACCGGGATAACACTTCGAAAGGGGTGCTAATACCGGATAAGCCCACAGGCTCCCTGGAGCTTGCGGGAAAAGGTGGGGACCTTCGGGCCTGCCGTCATCGGATGAGTCCGCGGCCCATTAGCTAGTTGGTGGGGTAACGG
>F0OV55004JL4BV
AACCATCGCAAGAGTTTGATCCTGGCTCAGGATGAACGCTGGCGGCGTGGATAAGGCATGCAAGTCACGGGGGCTCGCAAGAGCAACCGGCAGACGAGTTAGTAACACGTAGATTACCAACCCCATTCACGGGCATAGCTAGCCGAAAGGCTAGATAATTCCCGATAGTCCCGCAAGGGTAAAGGCGCAAGCCGGAATGGGATGGGTCTGCGTCCTATCAGCTAGTTGGTGAGGTAAAGGCCCACCAAGGCTATGACGGGTAGGGGG
>F0OV55004I7RPB
AACCATCGCAAGAGTTTGATCCTGGCTCAGGATGAACGCTGGCGGCGTGCCTAATACATGCAAGTCGAACGAGAACCTCGTTTTCGGATGAGGGGACAGTGGCGCACGGGTGAGTAACACATGGCTGACCTGCCCCTCAGCGGGGGACAACTGCTGGAAACGGCAGCTAATACCCCATACGGTCGTGGAGATTAGAGGCTTCGCGAAGAAAGTCTACGGACACTGAGGGAGGGGGCTGTGGCCCATCAGCTAGTTGGG
>F0OV55004IVK3I
AACCATCGCAAGAGTTTGATCCTGGCTCAGGATGAACGCTGGCGGCGTGCTTAACACATGCAAGTCGAACGGGATCCTTGGATTCGTCTGAGGTGAGAGTGGCGAACGGGTGAGTAACACGTAGGCGACCTGCCCCAAAGAGGGGGACAACCGCTGGAAACGGTGGCTAATACCCCATAATATCCTAGGGTTTGGATACCCATGGATTAAAGCTCCGGCGCTTTGGGAGGGGCCTGCGGCCCATCAGCTTGTTGGTAGGGTAATGGCCTACCAAGG
>F0OV55004I8X72
AACCATCGCAAGAGTTTGATCCTGGCTCAGGACGAACGCTGGCGGCGTGCCTAATACATGCAAGTCGAGCGGAGATAGTGGAGCTTGCTCCATTATCTTAGCGGCGGACGGGTGAGTAACACGTGGGCAACCTGTCCTGCAGATCGGGATAACTCCGGGAAACCGGTGCTAATACCGAATAGTTTGCGGCCTCTCATGAGGCTGCACGGAAAGACGGTTTCGGCTGTCACTGCAGGATGGGCCCGCGGCG
>F0OV55004H8L5R
AACCATCGCAAGAGTTTGATCCTGGCTCAGGATGAACGCTGGCGGCGTGCCTAATACATGCAAGTCGAACGCACCATTTCGGTGGTGAGTGGCGAACGGGTGAGTAACACGTAGATAACCTGCCCTTAAGACGAGGATAACCATTGGAAACGATGGCTAAGACTGGATAGGAATATTAGAGGCATCTCTGATTAATTTTAAAACGACCTAGACAAGTAGGTATGTACGTTAAAGGGGAGGGGTTCTGGCGGCGCTATTTAGGTTTAGGTTGGGTGGGGT
>F0OV55004I64W1
AACCATCGCAAGAGTTTGATCCTGGCTCAGAACGAACGCTGGCGGCGTGCTTAACACATGCAAGTCGAACGCGAAAGGGACCTTCGGGTCCTGAGTAAAGTGGCGCACGGGTGAGTAACACGTGGATAATCTACCCGGTGATCTGGGATAACATTCCGAAAGGAGTGCTAATACCGGATAAGCCCACGGGCTCTTCGGAGCTTGCGGGAAAAGGTGGGGACCTTCGGGCCTACTGTCATTGGATGAGTCCGCGGCCCATTAGCTAGTTGGTAGGGTAA
>F0OV55004IJPCJ
AACCATCGCAAGAGTTTGATCCTGGCTCAGGATTAACGCTGGCGGCGTGCTTAACACATGCAAGTCGAACGAGAAGCTTTCACATGATTTCTTCGGATTGATTATGGGAGCGGAAAGTGGCGAACGGGTGAGTAACGCGTGGGTAACCAACCTTAGACTGGGGGACAACACAGGGAAACTTGTGCTAATACCGCATATATGCAGACATGGCATCATGATTGCAGGAAAGGCTTCGGCCGGTTTAAGACGGACCCGCGTCCG
>F0OV55004H9WDA
AACCATCGCAAGAGTTTGATCCTGGCTCAGAACGAACGTTAGCGGCGTGCTTAACACATGCAAGTCGAACGAGAAAGTATCTTCGGATATGAGTAGAGTGGCGCACGGGTGAGTAACACGTGGGTAATCTGCCCTTTGGAGGGGGACAACATCTGGAAACGGATGCTAATACCGCATAAGTCGTCTTCGGACGGGAAAGGTGGCTTCGGCTACCGCCAGAGGATGAGCCCGCGGCCCATCAGCTAGTTGGCAGGGTAATGG
>F0OV55004IWZ0I
AACCATCGCAAGAGTTTGATCCTGGCTCAGGACGAACGCTGGCGGCGTGCCTAACACATGCAAGTCGAGCGGGGATGGGGTGGGCAGGTAACTGTTTAGCCCGTCCTAGCGGCGGACGGGTGAGTAACGCGTGAGCAACCAACCTTGTACTGGGGGATAACAGCTGGAAACAGCTGCTAATACCGCATAAGACTACGGCGCCGCATGGTGCTGTAGTAAAAGGCGCCTTAAGGCGTCGGTACAAGACGGGCTCGCGTCCCATTAG
>F0OV55004JFNZP
AACCATCGCAAGAGTTTGATCCTGGCTCAGGATGAACGCTGGCGGCGTGCCTAACACATGCAAGTCGAACGGGAATCCCTGGACTCGTCTGGGGAGGAGAGTGGCGTACGGGTGAGTAACACGTAGCTGACCTACCCTGGAGAGGGGGATAACTATTGGAAACGATAGCTAAAACCCCATACGCTCTTGATAATTTGAAAGTCAAGAGGAAAACTCCGGTGCTCTGGGATGGGGCTGCGGTCCATCAGCTAGTTGGTGCGGTAAAAGCG
>F0OV55004IMKW8
AACCATCGCAAGAGTTTGATCCTGGCTCAGGATGAACGCTAGCGGCAGGCCTAACACATGCAAGTCGAGGGGCAGCATGAGTAGCAATACTTGATGGCGACCGGCGCACGGGTGAGTATCGCGTTTGTAACCTACCTCTAACTGGAGCATAGCCCGAAGAAATTCGGATTAATACTCCATAAGACTATAGTCTGGCATCATTTTATAGTTAAAGCTCCGGCGGTTAGAGATGGGCATGCGTAACA
>F0OV55004IPRGI
AACCATCGCAAGAGTTTGATCCTGGCTCAGGATGGACGCTGGCGGCGTGCCTAACACATGCAAGTCGAGCGGAGATTACGAGGAGTACTTGTACAAATTGTAATCTTAGCGGCGGACGGGTGAGTAACACGTGAGGAACCTGCCCTTGAGTGGGGAATAACACCGAGAAATGGGTGCTAATACCGCATAATGTCTTGGAAGCGCATGCTTTCGGGACCAAAGGATTTATTCGCTTAAGGATGGACTCGCGTCCGATTAGGTAG
>F0OV55004I4ULI
AACCATCGCAAGAGTTTGATCCTGGCTCAGGACGAACGCTGGCGGCGTGCCTAACACATGCAAGTTGAGCGACGAACCAGGGCTTGCCCTGGGGCAAAGCAGCGAACGGGTGAGTAACACGTGGGTAACCTGCCCCGATAACCGGGACAACCCGAGGAAACTCGGGCTAATACCGGATGTGCTCGCCGGACACCAGTCCGGCGCGTAAAGGAAGCTTCGGCCTCCGTATCGGGAGGGGCCCGCGGCCCATTAGCTAGTTGGTGAGGTAACGGCTCACCAAGGCCG
>F0OV55004IVB4U
AACCATCGCAAGAGTTTGATCCTGGCTCAGGATGAACGCTGGCGGCGTGCCTAACACATGCAAGTCGAACGGGAACCCCTGGATTCGTCTGGGGGGGAGAGTGGCGAACGGGTGAGTAACACGTAGGTGACCTACCCCGGAGAGGGGAATAACCACTGGAAACGGTGGCTAATGCTCCATGAGCTTGGTGATTCGGTTCATCAAGCAAATGCGCCTCTTCGAGGTTACGCTCCGGGAGGGGCCTGCGGCCCATCAGGTAGTTGGTAGGGTAAAGG
>F0OV55004JG1Q2
AACCATCGCAAGAGTTTGATCCTGGCTCAGGATGAACGCTAGCGGCAGGCTTAACACATGCAAGTCGAGGGGCAGCACGTCTTCGGATGGTGGCGACCGGCGCACGGGTGCGTAACGCGTATACAATCTACCTTTTACAGGGGCATAGCCCGGGGAAACCCGGATTAATATCCCATGGTATCATTTAGTGGCATCACTTGAATGATTAAAGTTTCGGCGGTAAAAGATGAGTATGCGTCCTATTAGTTAGTTGGTAAGGTAACGGCTT
>F0OV55004JQ0WB
AACCATCGCAAGAGTTTGATCCTGGCTCAGGATTAACGTTGGCAGCGTGCCTAACACATGCAAGTCGAGCGATATAGCGGCAGACGAGAGAGTACAAGCAAGGAACGTACCCCCGAGTGAAGGATAGCCACCCGAAAGGGTGGGTAATCCTGCATAACGTCGAAAGACCAAAGTCTTCGGACGCTTGGGGAGCGGCCTTGCTCCTATCAGCTAGTTGGTGAGGTAAAGGCCCACCAAGGCGATGACGGGTAGCTGGCCCGAGAGGG
>F0OV55004JD0WT
AACCATCGCAAGAGTTTGATCCTGGCTCAGAACGAACGCTGGCGGCGTGCCTAAGACATGCAAGTCGTGCGGAAAGGCTCCTTCGGGAGTACTCGAGCGGCGCACGGGTGAGTAACGCGTGGGTAATCTGCCTTCGGGCCTGGGACAACTCCGGGAAACTGGAGCTAATACCGGATGAGACCACGGGGCCTTCGGGTCCTGCGGAAAAAGGTGGCCTCTGCTTGCAAGCTACCGCCCGTCGATGAGCCCGCGTCCCATTAGCTAGTTGGTGGGG
>F0OV55004IXYI2
AACCATCGCAAGAGTTTGATCCTGGCTCAGAATGAACGCTGGCGGCGTGCCTAACACATGCAAGTCGTACGAGAAAGGGGCTTCGGCCCTGAGTAGAGTGGCGCACGGGTGAGTAACGCGTGGGTAATCTACCCTTGGATTTGGGATAACTCTGCGAAAGTGGAGCTAATACCGGATAGTCTGGCTTTAAATAAGAAGTCGGTAAAGGATGCCTCTGCATATGCATTCGTCCGAGGATGAGCCCGCGTCTCATTAG
>F0OV55004I9DPA
AACCATCGCAAGAGTTTGATCCTGGCTCAGAACAAACGCTAGCGGCGTGCCTAACACATGCAAGTCAGACGAGAAAGTTCGCTTCGGCGAATGAGTAGAGTGGCGCACGGGTGAGTAACGCGTGGACAATCTGCCCTAGAGTTAGGAATAACCCACCGAAAGGTGGGCTAATACCCAATAATGCTATACTTCTTCGGGAGTATAGCCAAAGATGGCCTCTGTTTACAAGCTATCGCTCAAGGATGAGTTCGCGT
>F0OV55004JES9M
AACCATCGCAAGAGTTTGATCCTGGCTCAGAGTGAACGCTGGCGGCGTGCTTAACACATGCAAGTCGAACGAGAACGGGACATAGCTTGCTATGTTTGTCAGCTAAGTGGCGGACGGGTGAGTAATGTATAGCTAATGTACCCCTTGGAGGGGGATAACAGTTGGAAACGGCTGCTAATACCCCATACTCCTTCTATCTTAATGGTAGTTGGGAAATGTTTTTTCGCCAAGGGATCGGGCTATATGGTATCAGTTAGTTGGTGAGG
>F0OV55004I5LMR
AACCATCGCAAGAGTTTGATCCTGGCTCAGAAGGAACGTTAGCGGCGTGCTTAACACATGCAAGTCGAACGAGAAAGTATCTTCGGATATGAGTAGAGTGGCGCACGGGTGAGTAACACGTGGGTAACCTGCCCTTTGGAGGGGGACAACATCTGGAAACGGATGCTAATACCGCATAAGTCGTCTTCGGACGGGAAAGGTGGCTTCGGCTACCGCCAGAGGATGGGCCCGCGTCCCATCAGCTAGTTGGTAAGGTAACGGCTTACCAAGGCAACG
>F0OV55004IVN6R
AACCATCGCAAGAGTTTGATCCTGGCTCAGGACGAACGCTGGCGGCGTGCTTAACACATGCAAGTCAAGGAGAAACTTCGCTTCGGTGGAGTGGATACTGGCGCACGGGTGAGTAACGCGTATGCAATCTACCCTCAGTCCGGGGATAACACTTCTAACGAGGTGCTAATACCCGATGATGCAGCGGCACCGCATGGTGACAGTTGTTAAAGCTTCGGTGACTGAGGATGAGCATGCGTCCCA
>F0OV55004I3F2Q
AACCATCGCAAGAGTTTGATCCTGGCTCAGGACGAACGCTGGCGGCGTGCTTAACACATGCAAGTCTAGGGGAAAGTGGTCTTCGGATCGCAAGTATACTGGCGAACGGGTGAGTAACACGTAGGTAATCTACCTTCGAGATTGGGATAACGTCGAGAAATTGACGCTAATACCGAATGATGCCTCGGTAGTTAATATCGGGATGAAAGATGGGGATCTTCGGACCTATCGCTTGAAGATGAGCCTGCGTCTGATTAG
>F0OV55004IIPZJ
AACCATCGCAAGAGTTTGATCCTGGCTCAGGATTAACGCTGGCGGCGTGCTTAACACATGCAAGTCGAACGAGAAGCTTTCACATGATTTCTTCGGATTGATTATGGGAGCGGAAAGTGGCGAACGGGTGAGTAACGCGTGGGTAACCAACCTTAGACTGGGGGACAACACAGGGAAACTTGTGCTAATACCGCATATATGCAGACATGGCATCATGATTGCAGGAAAGGCTTCGGCCGGTTTAAGACGGACCCGCGTCCG
>F0OV55004INQMN
AACCATCGCAAGAGTTTGATCCTGGCTCAGATTGAACGCTGGCGGCATGCCTTACACATGCAAGTCGAACGGGCTTTGGGGCTTGCTCCAAAGTTAGTGGCGAACGGGTGAGTAATGTATCGGAACGTACCCTTGAGTGGGGGATAACCAGTCGAAAGATTGGCTAATACCGCATACGATCTACGGATGAAAGTGGGGGACCTTAGGGCCTCATGCTCGTGGAGCGGCCGATATCTGATTAGCTAGTTGGTGGGGTAAAAGCCT
>F0OV55004IK0ZO
AACCATCGCAAGAGTTTGATCCTGGCTCAGAACGAACGCTGGCGGCGTGCTTAACACATGCAAGTCGTACGAGAAAGTTTCCTTCGGGAGATGAGTAGAGTGGCGCACGGGTGAGTAACACGTGGATAATCTGCCCAATGGACCGGGATAACACTTCGAAAGGGGTGCTAATACCGGATAAGCCCACAGGCTCTTCGGAGCTTGCGGGAAAAGGTGGGGACCTTCGGGCCTGCCGTCATTGGATGAGTCCGCGGCCCATTAGCTAGTTGG
>F0OV55004IYJHQ
AACCATCGCAAGAGTTTGATCCTGGCTCAGGACGAACGCTGGCGGCGTGCTTAATACATGCAAGTTGAGCGGAGCCATTGATGAAGCTTGCGATTCAATGGTCGAGCGGCGGACGGGTGAGTAACGCGTGGGCAACCTGCCCTCTAGTCTGGGATAACAGTTCGAAAGGGCTGCTAACACCGGATAAGCTCACGGAGAGGCATCTTTCAGTGAGAAAAGTTTACGCTAGAGGATGGGCCCGCGTCCCATTAG
>F0OV55004JBZCF
AACCATCGCAAGAGTTTGATCCTGGCTCAGAATGAACGCTGGCGGCGTGCCTAACACATGCAAGTCGTACGAGAAAGGGGCTTCGGCCCTGAGTAGAGTGGCGCACGGGTGAGTAACGCGTGGGTAATCTACCCTTGGATTTGGATAACTCCGCGAAAGTGGAGCTAATACCGGATAGTCTGGCTTTAAATAGAAGTCGGTAAAGGATGCCTCTGCATATGCATTCGTCCGAGGATGAGCCCGCGTCTCATTAG
>F0OV55004IVRGI
AACCATCGCAAGAGTTTGATCCTGGCTCAGGATAAACGCTGGCGGCATGCCTAATACATGCAAGTCGAACGGACTAGTTTACTAGTCAGTGGCGAACGGGTGAGTAACACGTAAGGAACCAACCCTTGACACGAGGATAACTCCGGGAAACTGGAGCTAATACTGGATAGGATATAGATACAGAAGTATTTATATTTAAAGGCGCTTTCGGGCGGTGGTGAAGGATGGTCTTGCGTCGCATTAGATAGTTGGTGAGGGTAACGGCCCACCAAG
>F0OV55004ITD70
AACCATCGCAAGAGTTTGATCCTGGCTCAGGACGAACGCTGGCGGCGTGCCTAATACATGCAAGTCGAGCGGACCGAAGGGAGCTTGCTCCTTTAGGTTAGCGGCGGACGGGTGAGTAACACGTGGGCAACCTGCCCTGCAGACTGGGATAACTTCGGGAAACCGGAGCTAATACCGGATAACACCGAAAACCGCATGGTTTTCGGTTGAAAGGCGGCATTAGCTGTCACTGCAGGATGGGCCCGCGGCGCATTAGCTAGTTGGTGAGG
>F0OV55004ITD54
AACCATCGCAAGAGTTTGATCCTGGCTCAGGACGAACGCTGGCGGCGTGCTTAAAACATGCAAGTCGAACGAGGACCTTCGGGTCCGAGTGGCACACGGGTGCGTAACACGTGAGCAACCTGCCGATGGGTGGGGGATACCGTCCCGAAAGGGACGTTAATTCCGCATACGCCGGAGAGGAGGAGTCTTCTTTCCGGGAAAGCCTTTATGGCGCCGATCGAGGGGCTCGCGGCCTATCAGCTCGCTGGTGGGGTAATGGCTTACCAAGGCGACGACGGGTAG
>F0OV55004I1SKZ
AACCATCGCAAGAGTTTGATCCTGGCTCAGATTGAACGCTGGCGGCATGCCTAACACATGCAAGTCGCACGCGAAAGGGGGCAACCCTGAGTAGAGTGGCGGACGGGTGCGTAACGCGTAGGAATCTACCTCGTAGTGGGGGACAACCCGGTGAAAACCGGGCTAATACCGCATACGATCCATGGATGAAAGCAGGGGACCGCAAGGCCTTGCGCTATGAGATGAGCCTGCGTCGGATTAGCTAGTTGGTGAGGTAA
>F0OV55004H3KYR
AACCATCGCAAGAGTTTGATCCTGGCTCAGAACGAACGCTGGCGGCGCGTTTTAAGCATGCAAGTCGAACGGGATTGATCCTTCGGGATCATGAGAGTGGCGAACGGGTGAGTAACACGTAGATGATCTGCCTTGAAGTTGGGGATAGCCCATAGAAATATGGGGTAATACCGGATAATCTCTTTTACTTGGTGAATAGAGGAAAGGGGCTTCGGCCTCGCTTTGAGATGAGTCTGCGGCTGATTAGCTAGTTGGTAAGGG
>F0OV55004IRHEE
AACCATCGCAAGAGTTTGATCCTGGCTCAGGACGAACGCTGGCGGCGTGCTTTATGCATGCAAGTCGAACGAACTATTTCGGTAGTTAGTGGCAGACGGGTGAGTAACACGTAAGCAACCTATCCCCAAGTGGGGAATAACTCTGAGAAATCGGAGCTAATACCGCATGTGAATCATCTTCGCGAGTGGATGATTTAAAGCCTTCGGGCGCTTAAGGAGGGGCTTGCGTGCGATTAGCTTGTTGGTGGGGTAACGGCCTACCAAGG
>F0OV55004IH245
AACCATCGCAAGAGTTTGATCCTGGCTCAGGATGAACGCTGGCGGCGTGCCTAATACATGCAAGTCGAACGCGAAGCCTGATTTCGATTAGGTGGAGAGTGGCGCACGGGTGAGTAACACGTAGCTGACCTGCCCTTCAGAGGGGGACAACGACTGGAAACGGTTGCTAAGACCCCGTACGCTCATGGGGGTTAGAAGCCCATGAGGAAAGCTCCGGCGCTGAAGGAGGGGGCTGCGGCCCATCAGCTAGTTGGTAGGGTAACGG
>F0OV55004IM68M
AACCATCGCAAGAGTTTGATCCTGGCTCAGAATGAACGCTGGCGGCGTGCCTAACACATGCAAGTCGAACGAGAAATTTCCCGCTTGCGGGAGAGAGTAAAGTGGCGCACGGGTGAGTAACGCGTGGGTAACCTGCCCTTGAATCTGGGATAACCTTGCGAAAGCGTTGTTAATACCGGATATTGTCACAAGAACTATGGTTTTTGTGATGAAAGGTGACCTCTTCATGAAAGTTGCCGTTTAAGGATGGGCCCGCGTACCATTAGCTTGG
>F0OV55004ISN3C
AACCATCGCAAGAGTTTGATCCTGGCTCAGATTGAACGCTGGCGGCGTGCCTAACACATGCAAGTCGAGCGGTAACAGGTGTAGCAATACATGCTGACGAGTGGCGGACGGGTGAGTAACGCGTAGGTGATCTACCTTTAAGTGGGGGATAGCCCCGGGAAACCGGGATTAATACCGCATATGTCCCGAGAGATTGGGATAAAGATGGCCTCTGACATAAGCTGTTGCTTAGAGATGAGCCTGCGTCCTA
>F0OV55004IMX9F
AACCATCGCAAGAGTTTGATCCTGGCTCAGGACGAACGCTGGCGGCGTGCCTAATACATGCAAGTCGAGCGCGGGAAGCTAACTGAAACCTTCGGGTGGACGTAAGTGGAACGAGCGGCGGACGGGTGAGTAACACGTGGGTAACCTGCCTGTAAGACTGGGATAACTCCGGGAAACCGGGGCTAATACCGGATAACACCTCGGATCGCATGATTCGAAGTTGAAAGATGGTTCTGCTATCACTTACAGATGGACCCGCGGCGCATTAG
>F0OV55004H4R9M
AACCATCGCAAGAGTTTGATCCTGGCTCAGGATGAACGCTGGCGGCGTGCTTAACACATGCAAGTCGAACGAGGTCCAACCTTCGGGTGAAGACCTAGTGGCGAACGGGTGAGTAACACGTGGGGAACCTGCCCTTCTCTTCGGGATAACGTCGGGAAATCGGCGCTAATACCGGATACTCCTTGCGAATCGCATGGTCTGCTCGGGAAAGCTCCGGCGGAGATGGATGGCCCCGCGGCCCATTAGCTAGTTGGTGAGGTAATGGCCC
>F0OV55004IYBEE
AACCATCGCAAGAGTTTGATCCTGGCTCAGGACTAACGCTGGCGGCGTGCCTATTACATGCAAGTCGAGCGAGAAAGTTCCTTTCGGGGAGCGAGTAAAGCGGCGAACGGGTGAGTAACACGTGAGTAATCTGCCCAATGGTTTGGAATAACGCTGCTAACGCGGTGCTAATACCAAATATTATTTCGAAGTGTCATCACATTGAAATGAAAGACTTCGGTCGCCATCGGATGAGCTCGCGCACCATTAGCTTG
>F0OV55004JG1GM
AACCATCGCAAGAGTTTGATCCTGGCTCAGGATGAACGCTAGCGGCAGGCTTAACACATGCAAGTCGAGGGGTAACAGGGTAGCAATATCGCTGACGACCGGCGCACGGGTGAGTAACGCGTATGCAACCTTCCTTTAACTAGGGAATAGCCCGGAGAAATTCGGATTAATACCCCATAATTTCCCGATAGCGCATGCGATCGGGATTAAAGCTCCGGCGGTTAAAGATGGGCATGCGTGACATTAGTTAGTTGGTGAGGTAACGG
>F0OV55004IK6DN
AACCATCGCAAGAGTTTGATCCTGGCTCAGGACGAACGCTGGCGGCATGCCTAACACATGCAAGTCGAACGGGACTTCATACTACTAAGATTTCGGTCAAGGGAATATGGAGTTTAGTGGCGGACGGGTGAGTAACGCGTGAGCAACCTGCCTTTCAGAGGGGGACAACAGTTGGAAACGACTGCTAATACCGCATAAAATATACGAATGGCATCATTTGTATATCAAAGATTTATCGCTGAAAGATGGGCTCGCG
>F0OV55004IZ3CL
AACCATCGCAAGAGTTTGATCCTGGCTCAGAGTGAACGCTGGCGGCGTGGATTAGGCATGCAAGTCGTACGAGAAAGCGGTTTTTAATCGCAAGTAAAGTGGCGAACGGGTGAGTAACGCGTGGGAAACCTGCCCTCGAGTGGGGGATAACATTCCTAACGGGATGCTAATACCGCATAACATCACTGGTCGCATGACCGGTGATCAAAGGTGGCCTCTGCTTGCAAGCTGTCGCTTGAGGATGGTCCCGCGTCCCA
>F0OV55004H3LA8
AACCATCGCAAGAGTTTGATCCTGGCTCAGGATGAACGCTGGCGGCGTGCCTAATACATGCAAGTCGAACGAGGACCCTCGGTGCTTGCACAGAGGATCCCCTAGTGGCGAACGGGTGAGTATCGCGTTGGTGACCTGCCCCGAAGTGGGGGATAACAGTTCGAAAGGACTGCTAATACCCCATGTGGTCATGAGAATTTGAGGTCTCATGTCTAAAGGATTTATTCGCTTCGGGAGGGGCCTGCGTCCC
>F0OV55004I92NQ
AACCATCGCAAGAGTTTGATCCTGGCTCAGAGTGAACGCTGGCGGCGTGGATTAGGCATGCAAGTCGAGCGATCCTTGTCTGAAGTAAATCTGAGAGCTTGCTCAAAGATTTACGGAGGGCGCTGGATAGCGGCAAACTGGTGAGTAACACGTGAGCAATTTTCCCTAAAATCGAACATAGCTTCGTGAAAACGGAGGTAATATTCGATGTGGTCCGACCATCGCATGGTGGTTGGATTAAAGGTGGGGACCTTCGGG
>F0OV55004JMPS1
AACCATCGCAAGAGTTTGATCCTGGCTCAGGATGAACGCTGGCGGCGTGCCTAATACATGCAAGTCGAACGCACTAGTTTACTAGTGAGTGGCGAACGGGTGAGTAACACGTAGGTAACCTGCCCTCAAGACGAGGATAACCGTTGGAAACGATGGCTAAGACTGGATAGGAACAGAAGAGGCATCTCTTGTGTTTTAAAAGACCTAGCAATAGGTATGCTTGAGGAGGGGCCTGCGGCGCATTAGTTAGTTGGCGGGGTGAAGG
>F0OV55004I94XS
AACCATCGCAAGAGTTTGATCCTGGCTCAGAACGAACGCTGGCGGCGCGTTTTAAGCATGCAAGTCGAGGGAGAATCCGGTGCTTGCACTGGAGGGAACCGGCGAACGGGTGAGTAACACGTAGATAATCTGCCTTTAGGTTGGGGATAGCTCATGGAAACATGGGGTAATACCGAATGTGGTTCGATGTTCAAAAGGACATTGAAAGAAAGGAGCTTAGGCTTCGCCTGAAGATGAGTCTGCGTCTGATTAGGTAGTAGGTAGGG
>F0OV55004IH9AJ
AACCATCGCAAGAGTTTGATCCTGGCTCAGGACGAACGCTGGCGGCGTGGATTAGGCATGCAAGTCGAACGGTAGTACCCCTTCGGGGGTATGAGAGTGGCGAACGGGTGAGTAACGCGTAGGTGATCTACCTTCAGATGGGGGACAACCCAGGGAAACTTGGGCTAATACCGCATGTGGCTGTAAAGCTAAAGCCGGCCTCTATTTATAAGCTGGTGTCTGGAGATGAGCCTGCGTCTGATTAGCTAGTTGGTGGGGTAACGGCCTACCG
>F0OV55004I13F0
AACCATCGCAAGAGTTTGATCCTGGCTCAGAACGAACGCTGGCGGCGTGCCTAACACATGCAAGTCGTACGAGAACGTCTGCCTTCGGGCGGATTAGTAAAGTGGCGCACGGGTGAGTAACGCGTGAGTAATCTGGCTTCGAGTCAGGGATAACATTGCGAAAGCGATGCTAATACCTGATAAGCTCACAGTTTATATAGAGCAGTGGGAAAAGATGGCCTCTGACATAAGCTGTTG
>F0OV55004I0IWA
AACCATCGCAAGAGTTTGATCCTGGCTCAGGATGAACGCTAGCGACAGGCCTAACACATGCAAGTCGAACGGGATTTAGTAGCTTGCTACTAATGAGAGTGGCGCACGGGTGAGTAACGCGTATGCAACCTGCCTGTAACAGGGGAATAGCTCCCTGAAAGGGGAATTAACACCGCATAAGACCACACTGCCGCATGGTAGAGTGGTAAAATATTTATAGGTTACAGATGGGCATGCGTGACATTAG
>F0OV55004I3I3C
AACCATCGCAAGAGTTTGATCCTGGCTCAGAACGAACGCTGGCGGCGTGCTTAATACATGCAAGTCGAACGTGAAGCCTTGGCTTGCCAAGGTGGAAAGTGGCGAACGGGTGAGTAACACGTAAGTAATCTACCTCTAAGTTTGGGATAACCTTGCCAACGCGGGGCTAATACCGGATGTGGTCATGAAAACGCATGTTTTCGTGATTAAAGGTGCAAATCGCTTAGAGATGAGCTTGCGGCCCATTATGCTTGTTGGTAGGGTAACGG
>F0OV55004JD8M2
AACCATCGCAAGAGTTTGATCCTGGCTCAGAACGAACGCTGGCGGCGTGCTTAACACATGCAAGTCGAACGCGAAAGGGACCTTCGGGTCCTGAGTAAAGTGGCGCACGGGTGAGTAACACGTGGATAATCTACCCGGTGATCTGGGATAACATTCCGAAAGGAGTGCTAATACCGGATAAGCCCACGGGCTCTTCGGAGCTTGCGGGAAAAGGTGGGGACCTTCGGGCCTACTGTCATTGGATGAGTCCGCGGCCCATTAGCTAGTTGGTAGGGTAA
>F0OV55004H4BRO
AACCATCGCAAGAGTTTGATCCTGGCTCAGATTGAACGCTGGCGGCAGGCCTAACACATGCAAGTCGAGCGGATGAAGGGAGCTTGCTCCCGGATTTAGCGGCGGACGGGTGAGTAATGCCTAGGAATCTGCCTGGTAGTGGGGGACAACGACTCGAAAGGGTCGCTAATACCGCATACGTCCTACGGGAGAAAGTGGGGGATCTTCGGACCTCACGCTATCAGATGAGCCTAGGTCGGATTAGCTAGTAGGTGAGGTAA
>F0OV55004IZUSM
AACCATCGCAAGAGTTTGATCCTGGCTCAGAACGAACGCTGGCGGCAGGCTTAACACATGCAAGTCGAACGGACACCTTCGGGTGTCAGTGGCAGACGGGTGAGTAACGCGTGGGAACCTACCTGGTGGTACGGAATAACCCGGGGAAACCCGAGCTAATACCGTATACGCCCTGGTCTTTCAGATTGGGGGAAAGATTTATCGCCATTGGAGGGGCCCGCGTCGGATTAGCTAGTTGGTAGGGTAACGGCCTACCAAGGCGACGATCCGTAGCTGGTCTGAGAGGA
>F0OV55004JV32A
AACCATCGCAAGAGTTTGATCCTGGCTCAGGACGAACGCTGGCGGCGTGCTTAACACATGCAAGTCGAACGAGAAAGTCCCTTCGGGGGCGAGTACAGTGGCGCACGGGTGCGTAACACGTGGATAACCAACCCTCGAGTGGGGGACAACATTCCGAAAGGGGTGCTAATCCCGCATAAGACCACAGTGGCTGCGGCCACAGGGGTCAAAGACTTCGGTTGCTTGAGGACGGGTCCGCGGCCCATTAGCTTGTTGGTGGGGTAATGGCCTACCAAGGCG
>F0OV55004IOCHJ
AACCATCGCAAGAGTTTGATCCTGGCTCAGGATGAACGCTAGCGGGAGGCTTAACACATGCAAGTCGAGGGGCAGCATTTCCTTCGGGAAGATGGCGACCGGCGCACGGGTGCGTAACGCGTATGCAACCTACCTTATACAGGGGGATAGCCCATGGAACGTGGATTAATACCCCATCGTACAGTAATTTCGCATGTTATTACTGTTAAAACTTCGGTGGTATAAGATGGGCATGCGTAGGATTAGCTAGTAGGTAGTGTAACGG
>F0OV55004IDOCC
AACCATCGCAAGAGTTTGATCCTGGCTCAGATTGAACGCTGGCGGCATGCTTTACACATGCAAGTCGAACGGGGGTGGGGGCAACTCCACTTCAGTGGCGAACGGGTGAGTAATGCATCGGAACGTGTCCCGTAGTGGGGGATAACGCCGCGAAAGCGGCGCTAATACCGCATACGCTCTGTGGAGGAAAGCCGGGGACCCGCAAGGGCCTGGTGCTAGGGGAGCGGCCGATGTCCGATTAGCTAGTTGGTGGGGTAATGGCTTACCAAGG
>F0OV55004IGXAG
AACCATCGCAAGAGTTTGATCCTGGCTCAGGACGAACGCTGGCGGCGTGCTTAACACATGCAAGTCAAGGAGAAAGCATTTTTCGGAATGCAAGTAAACTGGCGAACGGGTGAGTAACGCGTAGGTAACCTGCCTTTAAGATTGGGATAACACTGCTAACGCGGTGCTAATACCGGATGAAGCATAACGATCGCATGGTGGTTATGTTAAAGCGGGCTTCGGCTCGTGCTTAGAGATGGACCTGCGTCTCATTAG
>F0OV55004JNVOM
AACCATCGCAAGAGTTTGATCCTGGCTCAGAATGAACGCTGGCGGCGTGCCTAACACATGCAAGTCGTACGAGAAAGGGGCTTCGGCCCTGAGTAGAGTGGCGCACGGGTGAGTAACGCGTGGGTAATCTACCCTTGGATTTGGAATAACTCCGCGAAAGTGGAGCTAATACCGGATAGTCTGGCTTTTAATAGAAGTCGGTAAAGGATGCCTCTGCATATGCATTCGTCCGAGGATGAGCCCGCGTCTCATTAG
>F0OV55004H7X6F
AACCATCGCAAGAGTTTGATCCTGGCTCAGAACGAACGCTGGCGGCGTGCCTAACACATGCAAGTCGAACGAGAAAGCACCTTCGGGTGTGAGTACAGTGGCGCACGGGTGAGTAACACGTGAGTAATCTGCCCTAGGGTCCGGGACAACATCTCGAAAGGGGTGCTAATACCGGATAAGACCACACCTGGTTTGCCAGGAGTGGTAAAAGGTGGCCTCTTCATGAACGCTATTGCCTAAGGATGAGCTCGCGGCCCAT
>F0OV55004I57DW
AACCATCGCAAGAGTTTGATCCTGGCTCAGAACGAACGCTGGCGGCGTGCTTAACACATGCAAGTCGAACGAGAAAGGGACTTCGGTCCTGAGTAGAGTGGCGCACGGGTGAGTAACACGTGGATAATCTACCCAATGATTCGGAATAACACTTCGAAAGGGTGCTAATACCGGATAAGCCCACAGGCTCTTCGGAGTTTGCGGGAAAAGGTGGGACCTTCGGGCCTGCCGTCATTGGATGAGTCCGCGGCCCATTAGCTAGTTGGTAGGGTAA
>F0OV55004JXZ67
AACCATCGCAAGAGTTTGATCCTGGCTCAGAATGAACGCTGGCGGCGTGCTTAACACATGCAAGTCGAACGCGAAAGTACCTTCGGGTGCGAGTAGAGTGGCGAACGGGTGAGTAACGCGTGAGAATCTACCTCTTAGTGGGGAATACCTTCGGGAAACTGGAGTTAATACCGCATATTTCCTTTGGGACAAAGACGGCCTCTTGCTGTCGCTAAGAGATGAGCTCGCGTACTATTAGCTTGTTGGTGGGGTAATGGCCCACCAAGGCG
>F0OV55004IEM0F
AACCATCGCAAGAGTTTGATCCTGGCTCAGGACGAACGCTGGCGGCGTGCTTAACACATGCAAGTCAAGGAGAAACTTCGCTTCGGTGGAGTGGATACTGGCGCACGGGTGAGTAACGCGTATGCAATCTACCCTCAGTCCGGGGATAACACTTCTAACGAGGTGCTAATACCCGATGATGCAGCGGCACCGCATGGTGACAGTTGTTAAAGCTTCGGTGACTGAGGATGAGCATGCGTCCCA
>F0OV55004JBNMV
AACCATCGCAAGAGTTTGATCCTGGCTCAGATTGAACGCTGGCGGCAGGCCTAACACATGCAAGTCGAGCGGATGAGGGTAGCTTGCTACCTGATTCAGCGGCGGACGGGTGAGTAATGCCTAGGAATCTGCCCGATAGTGGGGGACAACGTTTCGAAAGGAACGCTAATACCGCATACGTCCTACGGGAGAAAGCAGGGGACCTTCGGGCCTTGCGCTATCGGATGAGCCTAGGTCGGATTAGCTAGTTGGTGGGTAAAGG
>F0OV55004IIE4G
AACCATCGCAAGAGTTTGATCCTGGCTCAGAACGAACGCTGGCGGCGCGTTTTAAGCATGCAAGTCGAGGGAGAATCCGGTGCTTGCACTGGAGGGAACCGGCGAACGGGTGAGTAACACGTAGATAATCTGCCTTTAGGTTGGGGATAGCTCATGGAAACATGGGGTAATACCGAATGTGGTTCGATGTTCAAAAGGACATTGAAAGAAAGGAGCTTAGGCTTCGCCTGAAGATGAGTCTGCGTCTGATTAGGTAGTAGGTAGGG
>F0OV55004IHSQQ
AACCATCGCAAGAGTTTGATCCTGGCTCAGAACGAACGTTAGCGGCGTGCTTAACACATGCAAGTCGAACGAGAAAGTATCTTCGGATATGAGTAGAGTGGCGCACGGGTGAGTAACACGTGGGTAACCTGCCCTTTGGAGGGGGACAACATCTGGAAACGGATGCTAATACCGCATAAGTCGTCTTCGGACGGGAAAGGTGGCTTCGGCTACCGCCAGAGGATGGGCCCGCGTCCCATCAGCTAGTTGGTAAGGTAACGGCTTACCAAGGCAACGG
>F0OV55004IK44A
AACCATCGCAAGAGTTTGATCCTGGCTCAGAATGAACGCTGGCGGCGTGCCTAACACATGCAAGTCGAACGAGAAATTTCCTGCTTGCAGGAGAGAGTAAAGTGGCGCACGGGTGAGTAACGCGTGGGTAACCTACCCTTGAATCGGGGATAACCTTGCGAAAGCGTTGTTAATACCGGATATTGTCCCAAGGACTATGGTTTTTGTGATGAAAGGTGACCTCTTCATGAAAGTTGCCGTTTAAGGATGGGCCCGCGTACCATTAGCTTGTTGG
>F0OV55004JGTUX
AACCATCGCAAGAGTTTGATCCTGGCTCAGAACGAACGCTGGCGGCGCGTTTTAAGCATGCAAGTCGAACGGTATACGGTCTTCGGACTGTAGAGAGTGGCGAACGGGTGAGTAACACGTAGATAATCTGCCTTGAAGTGGGGGATAGTCCATGGAAACATGGAGTAATACCGCATATGTCTTAGGATGAAAGTTCCAATTGGAACGCTTTGGGATGAGTCTGCGGCTCATTAGCTAGTTGGTGGGGTAAAGGCCTACCAAGG
>F0OV55004IH3DM
AACCATCGCAAGAGTTTGATCCTGGCTCAGAATGAACGCTGGCGGCGTGCCTAACACATGCAAGTCGTACGAGAAAGGGGCTTCGGCCCTGAGTAGAGTGGCGCACGGGTGAGTAACGCGTGGGTAATCTACCCTTGGATTTGGAATAACTCCGCGAAAGTGGAGCTAATACCGGATAGTCTGGCTTTTAATAGAAGTCGGTAAAGGATGCCTCTGCATATGCATTCGTCCGAGGATGAGCCCGCGTCTCATTAG
>F0OV55004I92DW
AACCATCGCAAGAGTTTGATCCTGGCTCAGGACTAACGTTGGCGACGTGCCTAACACATGCAAGTCGAGCGGCCCTTCGGGGCAGCGGCAGACGGCTGAGTAACACGTCCGTAACATACCCCAAAGTGGGGGATAGCTCGTCGAAAGACGGGGTAATACCCCATGTGATGGCTGCGTACTTCGCAGTTATTAAAGATTCGTCGCTTTGGGAATGGCGGGCGGCCTATCAGGTTGTTGGTGAGGTAAAGGCTCACCAAGCCTCTGGCGGGTA
>F0OV55004IBO4J
AACCATCGCAAGAGTTTGATCCTGGCTCAGGATGAACGCTAGCGGGAGGCCTAACACATGCAAGTCGAGCGGGATTCACTTTCGGGTGATGAGAGCGGCGCACGGGTGCGTAACGCGTATGCAACCTACCTCTAACAGGGGGATAGCCCGGAGAAATCCGGATTAATACCCCATAGTATTATTAGTCCGCATGGGTTGATAATTAAAGTTCCGGCGGTTAGAGATGGGCATGCGTGACATTAGTTAGTTGGCGGGGTAACGGCCCACCAAG
>F0OV55004IL5TJ
AACCATCGCAAGAGTTTGATCCTGGCTCAGAATGAACGCTGGCGGCGTGCCTAACACATGCAAGTCGTACGAGAAAGGGGCTTCGGCCCTGAGTAGAGTGGCGCACGGGTGAGTAACGCGTGGGTAATCTACCCTTGGATTTGGGATAACTCTGCGAAAGTGGAGCTAATACCGGATAGTCTGGCTTTAAATAAGAAGTCGGTAAAGGATGCCTCTGCATATGCATTCGTCCGAGGATGAGCCCGCGTCTCATTAG
>F0OV55004IQRJT
AACCATCGCAAGAGTTTGATCCTGGCTCAGATTGAACGCTGGCGGCATGCCTAACACATGCAAGTCGAACGGTAACAGGAGAGAGCTTGCTCTCTTGCTGACGAGTGGCGGACGGGTGAGTAATGTATAGGGATCTGCCTGACAGTGGGGGACAACAGCCGGAAACGGCTGCTAATACCGCATACGCTCTACGGAGGAAAGTGGGGGACCTTTCGAGGCCTCACGCTGACAGATGAACCTATAT
>F0OV55004JG7GN
AACCATCGCAAGAGTTTGATCCTGGCTCAGAGTGAACGCTGGCGGCGTGCTTAACACATGCAAGTCGAACGATGAAGCTCTAGCTTGCTAGAGTGGATTAGTGGCGCACGGGTGAGTAATGTATAGCTAATGTGCCCCTTAGAGGGGGATAACAGTTGGAAACGACTGCTAATACCCCATACTCCTTCTTGGTATAAGCCAAGTTGGGAAAGTTTTTTCGCTAAGGGATCGGGCTATATGGTATCAGCTTGTTGGTG
>F0OV55004ILNX3
AACCATCGCAAGAGTTTGATCCTGGCTCAGGATGAACGCTAGCGACAGGCCTAACACGTGCAAGTCGAACGGGATTTAGTAGCTTGCTACTAATGAGAGTGGCGCACGGGTGAGTAACGCGTATGCAACCTGCCTGTAACAGGGGAATAGCTCCCTGAAAGGGGAATTAACACCGCATAAGACCACACTGCCGCATGGTAGAGTGGTAAAAATATTTATAGGTTACAGATGGGCATGCGTGACATTAG
>F0OV55004IKP25
AACCATCGCAAGAGTTTGATCCTGGCTCAGGACGAACGCTGGCGGCGTGCCTAATACATGCAAGTCGAGCGCGGGAAGCTAACTGAAACCTTCGGGTGGACGTTAGTGGAACGAGCGGCGGACGGGTGAGTAACACGTGGGTAACCTGCCTGTAAGACTGGGATAACTCCGGGAAACCGGGGCTAATACCGGATAACACCTCGGATCGCATGATCCGAAGTTGAAAGATGGTTCTGCTATCACTTACAGATGGACCCGCGGCGCATTAG
>F0OV55004IRE44
AACCATCGCAAGAGTTTGATCCTGGCTCAGAGTGAACGCTGGCGGCGTGCTTAACACATGCAAGTCGAACGAGAACGGATTATAGCTTGCTATAATTGTCAGCTAAGTGGCGCACGGGTGAGTAGTGTATAGATAACCTGCCCTTAAGAAAGGAATAACAGTTGGAAACGACTGCTAATGCCCTATATGCCTTTAATACATAAGTATGCAAGGGAAACGCTTTAGTGCTTAAGGATGGGTCTGTATGGTAT
>F0OV55004ITCRD
AACCATCGCAAGAGTTTGATCCTGGCTCAGGATGAACGTTGGCGGTGCGCTTTATGCATGCAAGTCGTACGGAACCATGGTTTTCGGATTATGGTTTAGTGGCGGACGGCTGAGCAACACGTAGGTAACCTACCCACGAGCGGGGGATAACTTACCGAAAGGTATGCTAATACCGCATGGTATGAATTTGCCAAAGCAGATTCATTAAAGCCGCAAGGCACTTGTGGACGGGCCTGCGGCCGATTAGCTTGTTGGCGGGTAATGG
>F0OV55004IAIDN
AACCATCGCAAGAGTTTGATCCTGGCTCAGGATTAACGCTGGCGGCGTGCTTAACACATGCAAGTCGAACGAGAAGCTTTCACATGATTTCTTCGGATTGATTATGGGAGCGGAAAGTGGCGAACGGGTGAGTAACGCGTGGGTAACCAACCTTAGACTGGGGGACAACACAGGGAAACTTGTGCTAATACCGCATATATGCAGACATGGCATCATGATTGCAGGAAAGGCTTCGGCCGGTTTAAGACGGACCCGCGTCCG
>F0OV55004I5U3E
AACCATCGCAAGAGTTTGATCCTGGCTCAGGACGAACGCTGGCGGCGTGGATTAGGCATGCAAGTCGAACGGTATCATACCTTCGGGTATGAGAGAGTGGCGAACGGGTGAGTAACACGTAGGTGATCTACCCTCGAATCGGGGACAACCCAGGGAAACTTGGGCTAATACCGGATGCGCGTATCCTTAGGGATGCGTAAAAGATGGCAGTAATGCTGTCGTTTGGGGATGAGCCTGCGCCCTATTAGTTAGTTGGTGAGGTAACGG
>F0OV55004H244I
AACCATCGCAAGAGTTTGATCCTGGCTCAGGATGAACGCTGGCGGCATGCCTAATACATGCAAGTCGAACGAACTAGTTTACTAGTTAGTGGCGAACGGGTGAGTAACACGTAGATAACCAACCCTTAAGACGAGGATAACCCGGGGAAACCTGGACTAATACTGGATAGGAGCTATTTTCAAAAGAGGATAGTTTTAAAGGTGCCCTAAAGCACCGCTAAAGGCTGGGACTGCGTCGCATTAGCTAGTTGGTGGGGTAACGGCCTACCAAGGCAACG
>F0OV55004JLEJM
AACCATCGCAAGAGTTTGATCCTGGCTCAGGATAAACGCTGGCGGCGTGCCTTACGCATGCAAGTCGAACGATTCTGATTTATCAGTTTAGTGGCAAACGGGTGAGTAACACGTAAGTAACCTGCCCTTAAGCAGGGGATAATCCGCCGAAAGGTGGACTAATACCGTATGTGATAACAGAGGTAATGCTTTGTTATTAAAGCCTTCGGGCACTTAAGGAGGGGCTTGCGGCCGATTAGCTAGTTGGTGGGGTAACGGTTCACCAAGGCGATGATCGG
>F0OV55004IBYJS
AACCATCGCAAGAGTTTGATCCTGGCTCAGGACGAACGCTGGCGGCGTGCCTAACGCATGCAAGTCGAGCGAGGGGAGGTCGCAAGACCGAACCTAGCGGCGAACGGGTGAGTAACACGTGGGTAATCTGCCTTTGAGACGGGGATAGCCCCGGGAAACTGGGGATAATACCGGATGTGATCCAGCTGACGGAGGTTAGTTGGAGGAAAGGCGCAAGCCGCTCATAGATGAGCCCGCGGCCCATTAGCTAGTTGGTAGGGTAAAGGCCT
>F0OV55004I1DOX
AACCATCGCAAGAGTTTGATCCTGGCTCAGGATGAACGCTGGCGGCATGCCTAATACATGCAAGTCGAACGAATTGACCTTCGGGTCAGTTAGTGGCGAACGGGTGAGTAACACGTAGATAACCAACCCTAAAGACGAGGATAACCCGGGGAAACCTGGACTAATACTGGATAGGAGCTATTTTCAAAAGAGGATAGTTTTAAAGATGCCTTAAAGCATCGCTATAGGCTGGGACTGCGTCGCATTAGCTAGTTGGTGGAGTAACGGCCC
>F0OV55004JDDGZ
AACCATCGCAAGAGTTTGATCCTGGCTCAGAACGAACGCTGGCGGCGTGCTTAACACATGCAAGTCGTACGAGAAAGTTTCCTTCGGGAGATGAGTAGAGTGGCGCACGGGTGGGTAACACGTGGATAATCTGCCCAATGGACCGGGATAACACTTCGAAAGGGGTGCTAATACCGGATAAGCCCACAGGCTCTTCGGAGCTTGCGGGAAAAGGTGGGGACCTTCGGGCCTGCCGTCATTGGATGAGTCCGCGGCCCATTAGCTAGTTGGTAGGG
>F0OV55004IE5YV
AACCATCGCAAGAGTTTGATCCTGGCTCAGGACGAACGCTGGCGGCGTGCCTAACACATGCAAGTCTACTCAGCAATGGGTGGCGAACGGGTGAGTAACGCGTAGACAATCTGCCCTTTAATCACGGATAACCTAGTGAAAACTGGACTAACACGGGATGTGGTCGCGATATGGCATCATATGCGATCAAAGACGTAGTCGTTAAAGGAGGAGTCTGCGTAACATTAGCTGGTTGGTAAGGTAACGGCTTACCAAGG
>F0OV55004H8MXD
AACCATCGCAAGAGTTTGATCCTGGCTCAGGATGAACGCTGGCGGCGTGCCTAATACATGCAAGTCGAACGCACCGGTTTACCGGTGAGTGGCGAACGGGTGAGTAACACGTAGGTAACCTGCCCTCAAGACGAGGATAACCGTTGGAAACGATGGCTAAGACTGGATAGGAACCGAGGAGGCATCTCTTTGGTTTTAAAGGACCCGCAAGGGTACGCTTGAGGAGGGGCCTGCGGCGCATTAGTTAGTTGGCGGGGTGAAGGCCCACCAAGGACTTTG
>F0OV55004I6WMR
AACCATCGCAAGAGTTTGATCCTGGCTCAGAACGAACGCTGGCGGCAGGCCTAACACATGCAAGTCGAGCGAGATCTTCGGATCTAGCGGCGGACGGGTGAGTAACGCGTGGGGATGTGCCCTTTGCTACGGAATAGTCCCGGGAAACTGGGTTTAATACCGTATGAGCCCTTCGGGGGAAAGATTTATCGGCAAAGGATCAACCCGCGTTGGATTAGGTAGTTGGTGGGGTAATGGCCTACCAAGCCGACGATCCATAGCTGGTTTGAGAGG
>F0OV55004H4A32
AACCATCGCAAGAGTTTGATCCTGGCTCAGAGCGAACGCTAGCGGCGGGCCTAACACATGCAAGTCGTACGAGGAGCTTCGGCTCTTCGTGGCGAACGGGTGAGTAACACGTAGGTTACGTACCTCTTGGTGGGGAATAACCCAGGGAAACTTGGGCTAATTCCGCATATCGCCCTTCGGGGTGAAAGCCTTCGGGCGCCAGGAGAGCGGCCTGCGGCCCCATTATTTAATCCTTGTTGGTGAGGTAACGGCTCACCAAGGGTACGATGGGTAGCTGGT
>F0OV55004IFZA7
AACCATCGCAAGAGTTTGATCCTGGCTCAGATTGAACGCTGGCGGCAGGCCTAACACATGCAAGTCGAGCGGAAACGATGGAGCTTGCTCCAGGCGTCGAGCGGCGGACGGGTGAGTAATGCATAGGAATCTGCCCGGTAGTGGGGGATAACCTGGGGAAACCCAGGCTAATACCGCATACGTCCTACGGGAGAAAGCAGGGGATCTTCGGACCTTGCGCTATCGGATGAGCCTATGTCGGATTAGCTTGTTGGTG
>F0OV55004H391G
AACCATCGCAAGAGTTTGATCCTGGCTCAGGATGAACGCTAGCGACAGGCCTAACACATGCAAGTCGAACGGGATTTATCCTTCGGGGTAATGAGAGTGGCGCACGGGTGAGTAACGCGTATGCAACCTACCTGTAACTGGGGAATAGCTCCCTGAAAGGGGAATTAACACCGCATAAGACCTCACTTTCGCATGGAAGAGTGGTAAAATATTTATAGGTTACAGATGGGCATGCGTGACATTAGTTTGTTGGTGAGGTAACGG
>F0OV55004JP8ER
AACCATCGCAAGAGTTTGATCCTGGCTCAGGATGAACGCTGGCGGCGTGTCTAAGGCATGCAAGTCGAACGGGTCTTTTAGACCAGTGGCAAACGGGTGAGTAACACATTGGTAACCTACCTCCAACACGGGAATAACTCCGAGAAATCGGCGCTAATACCCGATGTGCTCGGTTTTTCAATTAAAATCGAGTAAAGTTCCGGCGGTTGGAGAGGGGCCTATGTCCTATCAGCTAGTTGGTAAGGTAAAAGCTTACCAAGGCGACGACGGGTAGCGGGTGTGAGAG
>F0OV55004I8YOS
AACCATCGCAAGAGTTTGATCCTGGCTCAGGATAAACGCTGGCGGCATGCCTAATACATGCAAGTCGAACGGATCAGCTTAGGCTGGTTAGTGGCGAACGGGTGAGTAACACGTAAGTAACCCAACCTTCAGACGAGGATAACTGCTGGAAACGGTAGCTAATACTGGATAGGATTATCGATAGGATGATTGATAATTTAAAGGCGCTTTCGGGCGGTACTGGAGGAGGGGCTTGCGGCGCATTAGATAGTTGGTGAGGTAACGG
>F0OV55004IWAL8
AACCATCGCAAGAGTTTGATCCTGGCTCAGGATGAACGCTGGCGGCGTGCCTAACACATGCAAGTCGAACGAGAAGTTAACCGCTGATTCCTTCGGGATGAGGAGGTTAGCAGAAAGTGGCGAACGGGTGAGTAACGCGTGGGTAATCTACCCTGTAAGTGGGGGATAACCCTCCGAAAGGAGGGCTAATACCGCATAATATCTTCACTTCTAAAAGAAGAGAAGATTAAAGATGGCCTCTGTCTTAAGCTATCACTTCAGG
>F0OV55004IIOMK
AACCATCGCAAGAGTTTGATCCTGGCTCAGGATGAACGCTGGCGGCGTGCCTAACACATGCAAGTCGAGCGGAGATTACGAGGAGTACTTGTACAAATTGTAATCTTAGCGGCGGACGGGTGAGTAACACGTGAGGAACCTGCCCTTGAGTGGGGAATAACACCGAGAAATGGGTGCTAATACCGCATAATGTCTTGGAAGCGCATGCTTTCGGGACCAAAGGATTTATTCGCTTAAGGATGGACTCGCGTCCGATTAGGTAG
>F0OV55004JBEM6
AACCATCGCAAGAGTTTGATCCTGGCTCAGAATCAACGCTGGCGGCGTGCCTAACACATGCAAGTCGAACGAGAAAGTGGGGCTTGCTCCACGAGTAAAGTGGCAAACGGGTGAGTAACACGTGAACAACCTACCCTCGAGTGGGGAATAACACCGCGAAAGCGGTGCTAATACCGCATAACATCCCGGGGTCGCATGGTCCTGGGATCAAAAGCGCAAGTTGCTTGAGGAGGGGTTCACGGCTGATTAGCTAGTTGGTGAGGTAACCGG
>F0OV55004IOE84
AACCATCGCAAGAGTTTGATCCTGGCTCAGAGCGAACGCTGGCGGCGTGCCTAACACATGCAAGTCGAACGGACTCGGGGGGCAACTCCTGAGTTAGTGGCGGACGGGTGAGTAACACGTGGGTCATCTCCCCCCGAGTGAGGAATAAGCCTGCGAAAGCGGGTCTAATACCGCATAACACTCCGGGACACAAGTCTTCGGAGTCAAAGCCGCAAGGCGCTTGGGGATGAGCCTGCGTCCTATTAGCTAGTTGGTAGGGTAATGG
>F0OV55004IPMBU
AACCATCGCAAGAGTTTGATCCTGGCTCAGGATGAACGCTAGCGGCAGGCTTAACACATGCAAGTCGAGGGGCAGCACGTCTTCGGATGGTGGCGACCGGCGCACGGGTGCGTAACGCGTATACAATCTACCTTTTACAGGGGCATAGCCCGGGGAAACCCGGATTAATATCCCATGGTATGGAGAAGTGGCATCGCTTTTTCATTAAAGTTTCGGCGGTAAAAGATGAGTATGCGTCCTATTAGTTAGTTGGTAAGGTAACGGCTTACCAAGG
>F0OV55004IATXW
AACCATCGCAAGAGTTTGATCCTGGCTCAGGGTGAACGCTGGCGGCGTGCTTTACACATGCAAGTTGAACGAGAACTCGGAGGTTCTTACTTCGGTAAGAAAGGAAGAGGGACAGTAGCGAACGAGTGAGTAACACGTAGTAACCTGCCCACTGGAGGGGGAGAACCACTGGAAACGGTGGCTAATACCGCATAAGCCCGAAAGGGAAAGCAATTTATTGTGCCGGTGGAGGGGACTGCGGGCCATCAGGAAGATGGTGAGGTAAAAGCTCACCAAACCGACG
>F0OV55004ICQ0Y
AACCATCGCAAGAGTTTGATCCTGGCTCAGGACGAACGCTGGCGGCGTGCCTAACACATGCAAGTCGAACGGGCAGCACTGGAAGGTTCGCTGGAAGGTGCTGTTAGTGGCGGACGGGTGAGTAACGCGTGAGGACATGGCTCCAGGAGGGGGATAACGTTTGGAAACGGACGCTAAGACCCCATATGCCGGAAGGTGAAAATGGCGTAAGCCAGCCTGGAGAGTGACTCGCGTCCTATCAGCTAGTTGGTGGGGTGAAGG
>F0OV55004JFNII
AACCATCGCAAGAGTTTGATCCTGGCTCAGGACGAACGCTGGCGGCGTGCTTAACACATGCAAGTCGAACGGGGCATACGGATAGCTTGCTAGAAGTATGTTTAGTGGCGGACGGGTGAGTAACGCGTGAATACCTGTCCATCGGAGGGGGACAACGGCTGGAAACGGCCGCTAATACCGCGTAAGCCGGGAGGTGAAAGGTGCTCTTCGGAGTGCCGCCGATGGGGGGGTTCGCGTCCTATCAGCTAGTTGGTGGGGTAAGGGCCTACCAAGGCGAAG
>F0OV55004H37VX
AACCATCGCAAGAGTTTGATCCTGGCTCAGAATGAACGCTGGCGGCAGGCCTAACACATGCAAGTCGGACGGAAACGATAGGAGCTTGCTCCTAGGCGTCGAGTGGCGGACGGGTGAGTAATGCATGGGAATCTGCCCTTTAGTTGGGGATACCGTATGGAAACGTACGTTAATACCGAATGAGATCTACGGATGAAACGGTGGCCTCTACTTGTAAGCTATCGCTAAAGGATGAGCCCATGTTAGATTAGCTAGTTGG
>F0OV55004H9ENB
AACCATCGCAAGAGTTTGATCCTGGCTCAGGACGAACGCTGGCGGCGTGCTTTATACATGCAAGTTGAACGAGAAAGCATTCTTCGGAGTGTGAGTAAAGTGGCGAACGGGTGAGTAACACGTGGGTAATCTGCCCACGGGCTGGGGATAACATGCCTAACGGCGTGCTAATACCGAATAATGCACTAAGATGTAGGTTTTAGTGTTAAAGGTGTCTTTCGGGACATTGCCTGTGGATGAGCCTGCGCTCCATTAG
>F0OV55004IDJH2
AACCATCGCAAGAGTTTGATCCTGGCTCAGAATGAACGCTGGCGGCGTGCTTAACACATGCAAGTCGTACGAGAAATCACGCCTTCGGGTGTGAGAGTAAAGTGGCGCACGGGTGAGTAACGCGTGAGTAACCTCCCCTTAAGTTTGGGATAACCCTCCGAAAGGAGTGCTAATACCAGATATGACCACGAGGTCCTCGGACCTTGGGGTAAAAGGTGGCCTCTACATGTAAGCTACTGCTTTAGGATGGGCTCGCGTGCTATTAG
>F0OV55004H7Z8W
AACCATCGCAAGAGTTTGATCCTGGCTCAGAACGAACGCTGGCGGCGTGCTTAACACATGCAAGTCGAACGAGAAAGCTTCCTTCGGGAAGTAAGTAGAGTGGCGCACGGGTGAGTAACACGTGGATAATCTACCCGATGATCTGGGATAACATTCCGAAAGGGGTGCTAATACCGGATAAGCCCACATTTCCTTCGGGTTATGCGGGAAAAGGTGGGGACCTTCGGGCCTACCGTCATCGGATGAGTCCGCGGCCCATTAGCTTGTTGGCAGGGTAA
>F0OV55004JALJN
AACCATCGCAAGAGTTTGATCCTGGCTCAGGATGAACGCTGGCGGCGTGCCTAATACATGCAAGTCGAACGAAGAGAGAAGCTTGCTTCTCTTTTAGTGGCGAACGGGTGAGTAATACATAAGCAACCTACCCATACGACCGGGATAACAGTTGGAAACGACTGCTAATACCGGATAGGTGACCGGGGGATATCCCCTGATCATTAAAGCTGGGACACAGCACGAATGGATGGGCTTATGGCGCATTAGTTAGTTGGCGGGG
>F0OV55004IM7I3
AACCATCGCAAGAGTTTGATCCTGGCTCAGAATGAACGCTGGCGGCGTGCCTAATACATGCAAGTCGAACGAGAAAGGTACCTTCGGGTACCGAGTAGAGTGGCGCACGGGTGAGTAACGCGTAAGTAATCTGCCTTCAGGCTTGGGATAACACCCTGAAAGGGGTGCTAATACCGGATAAGACCACAGAGGGGTGATCCTCAGTGGGAAAAGATAGCCTCTTCACGAAAGCCTTCACCCGAAGATGAGCTTGCGTACCATTAGTTTG
>F0OV55004JDWU5
AACCATCGCAAGAGTTTGATCCTGGCTCAGAACGAACGCTGGCGGCAGGCTTAACACATGCAAGTCGAGCGCGTAGCAATACGAGCGGCAGACGGGTGAGTAACGCGTGGGAATCTACCCAGCTCTACGGAATAACTCAGGGAAACTTGTGCTAATACCGTATACGTCCGATAGGAGAAAGATTTATCGGAGTTGGATGAGCCCGCGTTGGATTAGCTAGTTGGTGGGGTAATGGCCTACCAAGGCGACGATCCATAG
>F0OV55004I21RE
AACCATCGCAAGAGTTTGATCCTGGCTCAGGACGAACGCTGGCGGCGTGCCTAACACATGCAAGTCAAGGGGAAAGTGGGCTTCGGCCTGTGAGTATACTGGCGGACGGGTGAGTAACGCGTAGGCAACCTGCCCTTGTGACTGGAATAACCCACCGAAAGGCGGACTAATACCGGATAATATTTTGGATACGCATGTATTTAAAATCAAAGGTGCTGCAAAGTACCACACAAGGATGGGCCTGCGTTCCATTAGTTAGTTGGTAAGGTAACGG
>F0OV55004JTCEA
AACCATCGCAAGAGTTTGATCCTGGCTCAGAACGAACGCTGGCGGCGTGCTTAACACATGCAAGTCGTACGAGAAAGTTTCCTTCGGGAGATGAGTAGAGTGGCGCACGGGTGAGTAACACGTGGATAATCTGCCCAATGGACCGGGATAACACTTCGAAAGGGGTGCTAATACCGGATAAGCCCACAGGCTCTTCGGAGCTTGCGGGAAAAGGTGGGGACCTTCGGGCCTGCCGTCATTGGATGAGTCCGCGGCCCATTAGCTAGTTGG
>F0OV55004I23IC
AACCATCGCAAGAGTTTGATCCTGGCTCAGGATGAACGCTGGCGGCGTGCCTAATACATGCAAGTCGAACGAAGATCTAGCTTGCTAGATCTTAGTGGCGAACGGGTGAGTAATACATAAATAATCTGCCCATTGGACTGGGATAACTATTGGAAACGATAGCTAATACCGGATAGGTGATTTGAAGGCATCTTCGAATCATTAAAGTAGGGTCACTACACCAATGGATGAGTTTATGGCGCATTAG
>F0OV55004H6GJ5
AACCATCGCAAGAGTTTGATCCTGGCTCAGATTGAACGCTGGCGGACGTGCTTAACACATGCAAGTCGGAGTCGTAACGCCGGGGG
>F0OV55004JR824
AACCATCGCAAGAGTTTGATCCTGGCTCAGGATAAACGCTGGCGGCATGCCTAATACATGCAAGTCGAACGAAGTGTACTTGTACACTTAGTGGCGAACGGGTGAGTAACACGTAAGGAACCGACCCTAGACACGAGGATAACTCTGGGAAACTGGAGCTAATACTGGATAGGACATAGAGACACAAGTAAAGATGTTTAAAGGCGCTTTCGGGCGCTGGTGTAGGAAGGTCTTGCGTCGCATTAGATAGTTGGAGGGGTAACGGCCC
>F0OV55004I6GAX
AACCATCGCAAGAGTTTGATCCTGGCTCAGGATGAACGCTGACAGAACGCTTAACACATGCAAGTCGACGAGAAAGAGCTTTCGGGCTTGAGTAAAGTGGCGGACGGGTGAGTAACGCGTAAGGAACTTGCCCTGTAGACTGGGATAACAGTCCGAAAGGATTGCTAATACCGGATATTATGTATTTAAGGCATCTTAGATATATGAAAGCTAAGGCGCTACAGGAGAGCTTTGCGTCCTATTAGCTAGTTGGTGAAGG
>F0OV55004IMJD6
AACCATCGCAAGAGTTTGATCCTGGCTCAGACTGAACGCTGGCGGCATGCCTAACACATGCAAGTCGAACGGCAGCGCGGGTAGCAATACCTGGCGGCGAGTGGCGGACGGGTGAGGAATACATCGGAATCTACCCAGTCGTGGGGGATAACGCACCGAAAGGTGCGCTAATACCGCATGAGATCGAGAGATGAAAGCGGAGGACCGCAAGGCTTCGCGCGATTGGATGAGCCGATGTCGGA
>F0OV55004IBI1Q
AACCATCGCAAGAGTTTGATCCTGGCTCAGGATTAACGCTGGCGGCGTGCTTAACACATGCAAGTCGAACGAGAAGCTTTCACATGATTTCTTCGGATTGATTATGGGAGCGGAAAGTGGCGAACGGGTGAGTAACGCGTGGGTAACCAACCTTAGACTGGGGGACAACACAGGGAAACTTGTGCTAATACCGCATATATGCAGACATGGCATCATGATTGCAGGAAAGGCTTCGGCCGGTTTAAGACGGACCCGCGTCCG
>F0OV55004IHBHZ
AACCATCGCAAGAGTTTGATCCTGGCTCAGGATGAACGCTAGCGGGAGGCTTAACACATGCAAGTCGAGGGGCATCACGGAGTAGCAATATTCTGGTGGCGACCGGCGCACGGGTGAGTAACACGTATGCAACCTGCCTCGTACAGGGGGATAACCCGGAGAAATTCGGACTAATATCCCATAATGATATTGAAAGGCATCTTTTAATATTTAAAGCTCAGGCGGTACGGGATGGGCATGCGGAACATTAGCTGGTTGG
>F0OV55004IDTU1
AACCATCGCAAGAGTTTGATCCTGGCTCAGAACGAACGCTGGCGGCGCGTCTTAAGCATGCAAGTCGAGCGGTAAGTCGGGTGCTTGCACCCGGCCTAGAGCGGCGGACTGGTGAGTAACACGTGGGTGATCTACCCGTAGGTTGGGGATAGCCATTAGAAATAGTGGGTAATACCGAATGTGGTTGGAGGATTATGATTCTCCAAAGAAAGGAGCTACGGCTCCGCCTGAGGATGAGCCCGCGTCCCATTAGCTAGTTGG
>F0OV55004I7302
AACCATCGCAAGAGTTTGATCCTGGCTCAGAACAAACGCTGGCGGCGTGCCTAACACATGCAAGTCGTACGAGAAAGGGTCCTTCGGGACCTGAGTAAAGTGGCGCACGGGTGAGTAACGCGTGGATAATCTGCCCTTCAGTTGGGAACAACTCATCGAAAGGTGGGCTAATACCGAATAACACTGCGAGACCTGGGTCGAGCAGTCAAAGAGAGCCTCTGCTTGCAAGCGCTCGCTGAAGGATGAGTCCGCG
>F0OV55004I4LB7
AACCATCGCAAGAGTTTGATCCTGGCTCAGATTGAACGCTGGCGGCATGCCTAACACATGCAAGTCGAACGAGAAAGAAGGGCAACCTTTGAGTAAAGTGGCGGACGGGTGAGTAATGCGTAGGAATCTGCCCTAGAGTGGGGAATAACCAATCGAAAGATTGGCTAATACCGCATAATCTCTTAGGAGCAAAGGAGGCTAGTAATAGCTTTCGCTTTAGGATGAGCCTACGTCGGATTAGCTAGTTGGTAAGGTAAAGGCTT
>F0OV55004IUE1L
AACCATCGCAAGAGTTTGATCCTGGCTCAGAACGAACGTTAGCGGCGTGCTTAACACATGCAAGTCGAACGAGAAAGTATCTTCGGATATGAGTAGAGTGGCGCACGGGTGAGTAACACGTGGGTAATCTGCCCTTTGGAGGGGGACAACATCTGGAAACGGATGCTAATACCGCATAAGTCGTCTTCGGACGGGAAAGGTGGCTTCGGCTACCGCCAGAGGATGAGCCCGCGGCCCATCAGCTAGTTGGCAGGGTAATGG
>F0OV55004IKIRZ
AACCATCGCAAGAGTTTGATCCTGGCTCAGAACGAACGCTGGCGGCGCGTTTTAAGCATGCAAGTCGAGCGGCAAGGGCCTTCGGGCCCCTACGAGCGGCGGACGGGTGAGTAACACGTGGACAATCTGCCCCCCGGCCGGGGATAGCCCAGGGAAACCTGGATTAATACCGGATGAGACGGGACGCACACAGGTGCGATCCGGGAAAGGCGCTGCGGCGCCGCCGGGGGATGAGTCCGCGACCCATTAGCTAGACGGCGGGGTAAAGGCCCACCGTGGCGACGGG
>F0OV55004IJKDN
AACCATCGCAAGAGTTTGATCCTGGCTCAGGATGAACGCTGGCGGCATGCCTAATACATGCAAGTCGAACGAATTGACCTTCGGGTCAGTTAGTGGCGAACGGGTGAGTAACACGTAGATAACCAACCCTAAAGACGAGGATAACCCGGGGAAACCTGGACTAATACTGGATAGGAGCTATTTTCAAAAGAGGATAGTTTTAAAGATGCCTTAAAGCATCGCTATAGGCTGGGACTGCGTCGCATTAGCTAGTTGGTGGAGTAACGGCCCAACCG
>F0OV55004JV8B3
AACCATCGCAAGAGTTTGATCCTGGCTCAGGATGAACGCTGGCGGCGTGCCTAATACATGCAAGTCGAACGAGAAGGGGGAAGTTTTCGGACGGACCCTGGAGAGTGGCGCACGGGTGAGTAACACGTAGATGACCTGCCCCGGAGAGGGGGATAACCGTTGGAAACGACAGCTAATACCCCATGAGCTCACGGTGATTAGAAAACTGTGAGAAAAGGTTCCGGCGCTCCGGGAGGGGTCTGCGGCCCATCAGCTGGTTGGTAGGGTAATGGCCT
>F0OV55004ILSWP
AACCATCGCAAGAGTTTGATCCTGGCTCAGGATGAACGCTGGCGGCATGCCTAATACATGCAAGTCGAACGCACTAGTTTACTAGTGAGTGGCGAACGGGTGAGTAACACGTAGATAACCAACCCTAAAGACGAGGATAACCCGGGGAAACCTGGACTAATACTGGATAGGAGCTAATTTCACAAGGGATTAGTTTTAAAGGCGCATTAAAGCGCCGCTATAGGATGGGACTGCGTCGCATTAGCTAGTTGGTGGGGTAACGGCCTACCAAGG
>F0OV55004JLP8X
AACCATCGCAAGAGTTTGATCCTGGCTCAGGACGAACGCTGGCGGCGTGCTTAACACATGCAAGTCGAGCGGAAAGGCCCTTCGGGGTACTCGAGCGGCGAACGGGTGAGTAACACGTGAGTAACCTGCCCCTGACTCTGGGATAAGCCCGGGAAACTGGGTCTAATACCGGATATGACACACGATCGCATGGTCTGTGTGTGGAAAGTTTTTCGGTCAGGGATGGGCTCGCGGCCTATCAGCTTGTTGGTGGGGTAGTGGCCTACCAAGG
>F0OV55004JXII3
AACCATCGCAAGAGTTTGATCCTGGCTCAGATTGAACGCTGGCGGCGTGCCTAACACATGCAAGTCGAGCGGTAACAGGCGTAGCAATACGTGCTGACGAGCGGCGAACGGGTGAGCAATGCTTCGGAATCTGCCCAATGATGGGGAATAACCAGTCGAAAGATTGGCTAATACCGCACACGCCCTTCGGGGAAGCGGGGTCGCAAGACCTCGCGTCGATGGATGAGCCGAAGTCGGATTAGCTAGTTGG
>F0OV55004ISS5L
AACCATCGCAAGAGTTTGATCCTGGCTCAGAGTGAACGCTGGCGGCGTGCTTAACACATGCAAGTCGAACGAGAACGGATTATAGCTTGCTATAATTGTCAGCTAAGTGGCGCACGGGTGAGTAATGTATAGATAACCTGCCCTTAAGAAAGGAATAACAGTTGGAAACGACTGCTAATGCCCTATATGCCTTTAATACATAAGTATGCAAGGGAAACGCTTTAGTGCTTAAGGATGGGTCTGTATGGTAT
>F0OV55004I4V5F
AACCATCGCAAGAGTTTGATCCTGGCTCAGAATGAACGCTGGCGGCATGGATTAGGCATGCAAGTCGAACGGGGTGGCGGAGTTCGCTTTGCCACCCAGTGGCGAAAGGGTGAGGAACACGTGAGCAACCTGCCCCCGAATCGGGGATAGCTCCGGGAAACCGGAATTAATACCCGATGCGGTTTCCCGCTGCATGGCGGGAGGACCAAAGGTCCGCTGTTCGGGGATGGACTCGCGTCCCATTAGCTTGTTGGCGGGGTAACGGCCCACCAAGGCGACG
>F0OV55004JC1YB
AACCATCGCAAGAGTTTGATCCTGGCTCAGATTGAACGCTGGCGGCGTGCCTAACACATGCAAGTCGAGCGGTAACAGGTGTAGCAATACATGCTGACGAGCGGCGGACGGGTGAGTAACGCTTGGGAATCTGCCTGATAGTGGGGGACAACCCGGGGAAACTCGGGCTAATACCGCATACGCACTACGGTGGAAAGCCGGGGACCGCAAGGCCTGGCGCTAACAGATGAGCCCAAGTCGGATTAGCTAGTTGGTAGGGTAACCGG
>F0OV55004IXMRG
AACCATCGCAAGAGTTTGATCCTGGCTCAGAACGAACGCTGGCGGTATGCCTAACACATGCAAGTCGAACGCGAAAGGGACTTCGGTCCCGATTAGAGTGGCGCACGGGTGAGTAACACGTGGATAACCTACCCTGGGGTCCGGGATAACATTCCGAAAGGGATGCTAATACCGGATAAGCTCACGACTTCTATGGAAGACGTGAGAAAAGATTTATTGCCTCAGGATGGGTCCGCGGTCCATTAGCTAGTTGGTGGGGTAACGGCCTACCAAGGCCGCG
>F0OV55004IHTY1
AACCATCGCAAGAGTTTGATCCTGGCTCAGAATGAACGCTGGCGGCGTGCCTAACACATGCAAGTCGAACGAGAAATTTCCCGCTTGCGGGAGAGAGTAAAGTGGCGCACGGGTGAGTAACGCGTGGGTAACCTGCCCTTGAATCTGGGATAACCTTGCGAAAGCGTTGTTAATACCGGATATTGTCACAAGAACTATGGTTTTTGTGATGAAAGGTGACCTCTTCATGAAAGTTGCCGTTTAAGGATGGGCCCGCGTACCATTAGCTTGG
>F0OV55004H5VWA
AACCATCGCAAGAGTTTGATCCTGGCTCAGGACGAACGCTGGCGGCGTGCCTAATGCATGCAAGTCGAACGAGAATATGTTGAAGTACTTGTACGAATATATATGACAGTGGCGAACGGGTGAGTAACGCGTGAACAACCAACCCTTCACAGGGGGACAACATCTGGAAACGGATGCTAATACCGCATATGCTCACAGTACCGCATGGTACAGTGAGGAAAACTCCGGTGGTGAAGGACGGGTTCGCGTTTCCATTTAGG
>F0OV55004ISI1W
AACCATCGCAAGAGTTTGATCCTGGCTCAGAACGAACGCTGGCGGCGCGTCTTAAGCATGCAAGTCGAGCGGTAAGTCGGGTGCTTGCACCCGGCCTAGAGCGGCGGACTGGTGAGTAACACGTGGGTGATCTACCCGTAGGTTGGGGATAGCCATTAGAAATAGTGGGTAATACCGAATGTGGTTGGAGGATTATGATTCTCCAAAGAAAGGAGCTACGGCTCCGCCTGAGGATGAGCCCGCGTCCCATTAGCTAGTTGG
>F0OV55004I8WCO
AACCATCGCAAGAGTTTGATCCTGGCTCAGGACGAACGCTGGCGGCGTGCTTAACACATGCAAGTCAAGGAGAAAGGTCTGCTTCGGTGGACCGAGTACACTGGCGGATGGGTGAGTAACACGTAGGCAACCTACCTCTGGATTGGGGATAACACTGCTAACGCGGTGCTAATACCGAATAAAGCGATTGGATCGCATGGTTTGATCGTTAAAGTTGGCATTTGCTAACGACTGGAGATGGGCCTGCGTCCCATTAG
>F0OV55004IOGDX
AACCATCGCAAGAGTTTGATCCTGGCTCAGGATGAACGCTAGCGGCAGGCTTAACACATGCAAGTCGAGGGGCAGCAAGGGTAGCAATACCTGTTGGCGACCGGCGCACGGGTGAGTAACGCGTTTGTAACCTACCTTTAACTGGGGAATAGCCCGAAGAAATTCGGATTAATACTCCATAACACTATAGTTTGGCATCATTTTATAGTTAAAGCTCCGGCGGTTAAAGATGGGCATGCGTGACATTAGCTAGTTGGTGAGGT
>F0OV55004IEBXN
AACCATCGCAAGAGTTTGATCCTGGCTCAGGATGAACGCTAGCGACAGGCCTAACACATGCAAGTCGAGGGGCAGCATAAAGGTAGCAATACTTTGGTGGCGACCGGCGCACGGGTGAGTAACACGTATGCAACCTACCTGTAAGCGGGGAATAACCCGGAGAAATCCGGACTAATACCGCATAATACTGTCTTACCACATGGTATAACAGTTAAACATTTATGGTTTACAGATAGGCATGCGTATGATTAGCTAGTTGG
>F0OV55004IYRR8
AACCATCGCAAGAGTTTGATCCTGGCTCAGATTGAACGCTGGCGGCATGCCTTACACATGCAAGTCGAACGGTAACGCGGGGCAACCTGGCGACGAGTGGCGAACGGGTGAGTAATACATCGGAACGTGCCCAGTAGTGGGGGATAGCCCGGCGAAAGCCGGATTAATACCGCATACGACCTACGGGTGAAAGCGGGGGATCGCAAGACCTCGCGCTATTGGAGCGGCCGATGTCAGATTAGGTAGTTGGTGAGGTAAAGGCTC
>F0OV55004JIDI1
AACCATCGCAAGAGTTTGATCCTGGCTCAGAACGAACGCTGCGGCGCGTTTTAAGCATGCAAGTCGAGCGGCAAGGGCCTTCGGGCCCCTAGAGCGGCGGACGGGTGAGTAACACGTGGACAATCTGCCCCCCGGTCCGGGATAGCCCAGGGAAACCTGGATTAATACCGGATGAGACGGGACCCGCGAGGGCGGGATCCGGGAAAGGCGCTACGGCGCCGCCGGGGGATGAGTCTGCGTCCCATTAGCTAGACGGCGGGGTAACGGCCCACCGTGGCGTCGATGGGTAG
>F0OV55004ISD58
AACCATCGCAAGAGTTTGATCCTGGCTCAGGATGAACGCTGGCGGCGTGCCTAACACATGCAAGTCGAGCGGAAATCACGGAAGTAGTAATACGGAAGTGATTTTAGCGGCGGACGGGTGAGTAACACGTGAGCAATCTGCCTTCTGCAGGGGAATAACATTGTGAAAACAGTGCTAATACCGCATGACGTCCTATCGGGGCATCCCGTAAGGACCAAAGGAGAAATCCGGCAGGAGATGAGCTCGCGTCCGA
>F0OV55004ISTI3
AACCATCGCAAGAGTTTGATCCTGGCTCAGGATGAACGCTAGCGGCAGGCCTAACACATGCAAGTCGAACGGTAAGGCTCCTTCGGGAGTACACGAGTGGCGCACGGGTGAGTAACGCGTATGCAACCTGCCCTTGACAGGGGGATAGCCCGGAGAAATCCGGATTAATACCCCATGGTATTTAAGTTCCGCATGGGATTTAAATTAAAGATTTATCGGTCAGGGATGGGCATGCGTGACATTAGCTAGTTGGCGGGGTAACGGCCCACCAAGG
>F0OV55004IC3M5
AACCATCGCAAGAGTTTGATCCTGGCTCAGGATGAACGCTGGCGGTCTGCTTAACACATGCAAGTCGAACGGGCTCTTCGGAGCTAGTGGCGGACGGGTGAGTAACGCGTGAGAATCTGCCCTTAGGACGGGGACAACAGCTGGAAACGGCTGCTAATACCCGATGTGCCGAGAGGTGAAATCTAATTGGCCTGAGGATGAGCTCGCGTCTGATTAGCTAGTTGGAGGTGTAATGGACCCCCAAGGCGACGA
>F0OV55004JAYGL
AACCATCGCAAGAGTTTGATCCTGGCTCAGGATAAACGCTAGCGGCAGGCCTAACACATGCAAGTCGAGGGGTAACGGAGGTAGCAATACTTGCCGACGACCGGCGCACGGGTGAGTAACGCGTATGCAACCTACCTGTAACAGGGGGATAGCCCGAAGAAATTCGGATTAATACCGCATAATATTTAGTTAAGGCATCTTAATTATCTTAAAGCTTTTTGCGGTTACAGATGGGCATGCGTTCCATTAGTTTGTTGGTGAGGTAACGGCTC
>F0OV55004IC8LL
AACCATCGCAAGAGTTTGATCCTGGCTCAGAACGAACGCTGGCGGCGCGTTTTAAGCATGCAAGTCGAACGGTAATAGAGTGCTTGCACTCTATGAGAGTGGCGAACGGGTGAGTAACACGTAGGTGATCTATCTCGAGGTCTGGGATAGCCTGTGGAAACACAGGGTAATACCGGATGAGACCTGTAGACTGCGGTCTACGGGGGAAAGGCGCTTAGGCGGTGCCTTGAGCTGAGCCTGCGGCTCATTAG
>F0OV55004H61AB
AACCATCGCAAGAGTTTGATCCTGGCTCAGAACGAACGCTGGCGGCGTGGTTGATACATGCAAGTCGAACGGGAACGATTCCTTCGGGTTTCTAGTACCGTGGCGGACGGGTGAGTAATACGTGATCAATCTGCCCCTGGGACTGGGATAATCACTCGAAAGGGTGGATAATACCAGATAAGACCGCAGCATCGCATGGTGCAGACGTAAAAGGTTGGGATTTTCGGACCTTCTGCCCAGGGATGAAATCACGTCCTATTAGCTTGG
>F0OV55004H4J6U
AACCATCGCAAGAGTTTGATCCTGGCTCAGGATGAATGCTGGCGGCGTGGATAAGGCATGCAAGTCGAACGGTCTTTTCTTTTGCGAGAAGTGAAACTTCGGTTGATCTAATCAAAGTTGAAAAGATAGTGGCAGACGAGCTAGTAACACCTTGGTACGTACTCGGAAGTCTGGTATAGCCATTCGAAAGGATGGGTAATCCCAGATGGTCTCGCAAGAGTAAAGATTTATCGCTTCCGAAGCGGCCTAGGTCCGAT
>F0OV55004IH3BE
AACCATCGCAAGAGTTTGATCCTGGCTCAGGATAAACGCTGGCGGTGTGCATTATGCATGCAAGTCGCACGGACTATTTTCGGATAGTTAGTGGCGGACGGGTGAGTAACACGTAAGTAACCTACCCTCAAGTGGGGAATAACTCTGAGAAATCGGAGCTAATACCGCATGTGATGATGGAGTAATGGCCAATCATTAAAGTCTTCGGGCGCTTAAGGAGGGGCTTGCGTACGATTAGCTAGTTGGTAAGGTAACGGCCTACCAAGG
>F0OV55004I67O2
AACCATCGCAAGAGTTTGATCCTGGCTCAGAACGAACGCTGGCGGCAGGCCTAACACATGCAAGTCGAACGCACCTTCGGGTGAGTGGCAGACGGGTGAGTAACGCGTGGGAATCTACCCAGCTCTACGGAATAACCCAGGGAAACTTGGACTAATACCGTATACGCCCTACGGGGGAAAGATTTATCGGAGTTGGATGAGCCCGCGTCGGATTAGCTAGTTGGTAAGGTAAAAGCTTACCAAGGCGACGATCCGTAGCTGGTCTGAGAGG
>F0OV55004I6II0
AACCATCGCAAGAGTTTGATCCTGGCTCAGAACGAACGCTGGCGGCGTGCTTAACACATGCAAGTCGTACGAGAAAGTTTCCTTCGGGAGATGAGTAGAGTGGCGCACGGGTGAGTAACACGTGGATAATCTGCCCAATGGACCGGGATAACACTTCGAAAGGGGTGCTAATACCGGATAAGCCCACAGGCTCTTCGGAGCTTGCGGGAAAAGGTGGGGACCTTCGGGCCTGCCGTCATTGGATGAGTCCGCGGCCCATTAGCTAGTTGGG
>F0OV55004IH3YU
AACCATCGCAAGAGTTTGATCCTGGCTCAGAACGAACGTTCGCGGCGCGCTTAACACATGCAAGTCGAACGAGAAAGCAACTTCGGTTGTGAGTAAAGTGGCGTACGGGTGAGTAACACGTGGGTATCTACCCAATGGCGGGGGACAACATTCTGAAAAGGGTGCTAATACCGCATAAGTCCGCTTAGGTGGGGAAAGGCGCTTAAATGTGTCGCCATTGGATGAGCTCGCGTCCCATCAGCTAGTTGGTAGGGTAAAGGCCTACCAAGGCGTCG
>F0OV55004INSJM
AACCATCGCAAGAGTTTGATCCTGGCTCAGGATGAACGCTGGCGGCGTGCCTAATACATGCAAGTCGAACGCACTAGTTTACTAGTGAGTGGCGAACGGGTGAGTAACACGTAGGTAACCTGCCCTTAAGACGAGGATAACCATTGGAAACGATGGCTAAGACTGGATAGGAATATTTAAGGCATCTTAAATATTTTAAAAGACCTAGCAATAGGTATGCTTAAGGAGGGGCCTGCGGCGCATTAGTTAGTTGGTGAGGTGAGAG
>F0OV55004IDE5T
AACCATCGCAAGAGTTTGATCCTGGCTCAGAACGAACGCTAGCGGCGCGTTTTAAGCATGCAAGTCGAACGGGGAAATCTTGAATGAAACCTAGTGATTTCTTGATTTCCTAGTGGCAAACGGGTGAGTAACCACGTAGGTAATTTACCCTGAAGTTTGGGATAGCCCATGGAAACATGGATTAATACCGGATGTGATGATTGTCCCACAAGGGGTGATCATTAAAGGTGGGATCGCAAGACCTGCCGCTTCAGGATAAGCCTGCGG
>F0OV55004H9337
AACCATCGCAAGAGTTTGATCCTGGCTCAGGATGAACGCTGGCGGCGTGCCTAATACATGCAAGTCGAACGTGAGCCTTATTTCGATAAGGTGAAAGTGGCAGACGGGTGAGTAACACATGGTTGACCTGCCCTCCAGAGGGGGACAACTGCTGGAAACGGCAGCTAATACCCCGTACGTTCCCCGGGGTTAGAGGCCTGGGGAAGAAAGCGTTAGTGCTGGGGGAGGGGACTGTGGCCCATCAGCTAGTTGGCAGGGTAACGGCCTACCAAGGCGG
>F0OV55004JGMIK
AACCATCGCAAGAGTTTGATCCTGGCTCAGGACGAACGCTGGCGGCGTGCCTAACACATGCAAGTCAAGGAGAAAGACTGGTTTCGGCCGGTCAAGTAAACTGGCGGACGGGTGAGTAACGCGTAGGCGACCTGCCCTTGTGTTTGGAATAACCCCGAGAAATTGGGGCTAATACCGAATGACGCATTGAGTATGCATGTACTTGATGTTAAAGGTGCTGCAAGGTACCGCACAGGGATGGGCCTGCGTTCCATTAGTTAGATGGG
>F0OV55004I3ODJ
AACCATCGCAAGAGTTTGATCCTGGCTCAGGACGAACGCTGGCGGCGTGCTTAACACATGCAAGTCAAGGAGAAAGCTAATCTTCGGAATAGTGATTAAACTGGCGAACGGGTGAGTAACGCGTGGATAACCTGCCCCACGGACTGGGATAACACTGCTAACGCGGTGCTAATACCGGATAGGGTTATTGTAACACATGTTGTAATAATTAAAGCGGGCCTCTGTATATGCTCGTGCCATGGGATGGATCTGCGTT
>F0OV55004H9Q4S
AACCATCGCAAGAGTTTGATCCTGGCTCAGGATGAACGCTGGCGGCGTGCCTAACACATGCAAGTCGAGCGGTATATACTGGAACGAAACTTCGGTCTAGAGAAGGTATAGAGAGCGGCGGACGGGTGAGTAACGCGTAGGCAACCTGCCCCATACAGAGGGATAGCCTCGGGAAACCGGGATTAAAACCTCATAACACGAAAGCTTCACATGTTGCTTTCGTCAAAGATTTATCGGTATGGGATGGGCCTGCGTCTGATTAG
>F0OV55004I8MZN
AACCATCGCAAGAGTTTGATCCTGGCTCAGGATGAACGCTGGCGGCGTGCCTAATACATGCAAGTCGAACGAGAAGGGGGAAGTTTTCGGACGGACCCTGGAGAGTGGCGCACGGGTGAGTAACACGTAGATGACCTGCCCCGGAGAGGGGGATAACCGTTGGAAACGACAGCTAATACCCCATGAGCTCACGGTGATTAGAAAACTGTGAGAAAAGGTTCCGGCGCTCCGGGAGGGGTCTGCGGCCCATCAGCTGGTTGGTAGGGTAATGGCCTAACCG
>F0OV55004IPWN5
AACCATCGCAAGAGTTTGATCCTGGCTCAGGACGAACGCTGGCGGCGTGCCTAACACATGCAAGTCAAGGAGAAAGACTGGTTTCGGCCGGTCAAGTAAACTGGCGGACGGGTGAGTAACGCGTAGGCGACCTGCCCTTGTGTTTGGAATAACCCCGAGAAATTGGGGCTAATACCGAATGACGCATTGAGTATGCATGTACTTGATGTTAAAGGTGCTGCAAGGTACCGCACAGGGATGGGCCTGCGTTCCATTAGTTAGATGGG
>F0OV55004I99L5
AACCATCGCAAGAGTTTGATCCTGGCTCAGGATGAACGCTGGCGGCGTGCCTAACACATGCAAGTCGAGCGAGATCTTTCGGAACAAAACTTCGGTCTAGCGAAGAAAGTGAAAGCGGCGGACGGGTGAGTAACGCGTAGGCAACCTGCCCCATACAGAGGGATAGCCTCGGGAAACCGGGATTAAAACCTCATAACGCGACCTGGTCACATGGCCGGATCGCCAAAGATTTATCGGTATGGGATGGGCCTGCGTCTGATTAG
>F0OV55004IOQ3N
AACCATCGCAAGAGTTTGATCCTGGCTCAGAACGAACGCTGGCGGCATGCCTAACACATGCAAGTCGGACGCGTGTAGCAATACACGAGTGGCGGACGGGTGAGTAACGCGTGGGAACCTGCCCAATGGTAGGGAATAACTGCGGGAAACTGCAGCTAATACCCTATGCTCCCTACGGGGGAAAGATTTATCGCCATTGGAGGGGCCCGCGTCGGATTAGCTAGTTGGCGGGGTAACGGCCCACCAAGGCTACGATCCGTAGCTGGT
>F0OV55004I5UOH
AACCATCGCAAGAGTTTGATCCTGGCTCAGGATAAACGCTGGCGGCGTGCCTTACGCATGCAAGTCGAACGATTCTGATTTATCAGTTTAGTGGCAAACGGGTGAGTAACACGTAAGTAACCTGCCCTTGAGTGGGGGATAGCCTCGGGAAACCGGGGTTAATACCGCGTAACATAGTAGAGGTAATGCATTACTATTAAAGCTTTCGAGCGCTTAAGGAGGGCTTGCGGCCGATTAGCTAGTTGGTGGGGTAAAGGCTTACCAAGGCAGTGATCGGTAG
>F0OV55004I2WAL
AACCATCGCAAGAGTTTGATCCTGGCTCAGGGTGAACGCTGGCGGCGTGCTTTACACATGCAAGTTGAACGAGAACTCGGAGGTTCTTACTTCGGTAAGAAAGGAAGAGGGACAGTAGCGAACGAGTGAGTAACACGTAGTAACCTGCCCACTGGAGGGGGAGAACCACTGGAAACGGTGGCTAATACCGCATAAGCCCGAAAGGGGAAAGCAATTTATTGTGCCGGTGGAGGGGACTGCGGGCCATCAGGAAGATGGTGAGGTAAAAGCTCACCAAACCGACG
>F0OV55004I2DVP
AACCATCGCAAGAGTTTGATCCTGGCTCAGAACGAACGCTGGCGGCGCGTTTTAAGCATGCAAGTCGAACGGTATCCAGTGCTTGCACTGGAGAGAGTGGCGAACGGGTGAGTAACACGTAGGTAATCTGCCTCTGGATGTGGGATAGTTCATGGAAACATGGAGTAATACCGCATGAGGTTCAATCACGAGAGTGGTTGAATGAAAGGTGCAATTGCACCGTCTGGAGATGAGCCTGCGG
>F0OV55004IEU1B
AACCATCGCAAGAGTTTGATCCTGGCTCAGGATGAACGCTGGCGGCGTGCCTAATACATGCAAGTCGAACGCACCGGTTTACCGGTGAGTGGCGAACGGGTGAGTAACACGTAGGTAACCTGCCCTCAAGACGAGGATAACCGTTGGAAACGATGGCTAAGACTGGATAGGAACCGAGGAGGCATCTCTTTGGTTTTAAAGGACCCGCAAGGGTACGCTTGAGGAGGGGCCTGCGGCGCATTAGTTAGTTGGCGGGGTGAAGGCCACCAAGACTTG
>F0OV55004JA7O7
AACCATCGCAAGAGTTTGATCCTGGCTCAGGATGAACGCTGGCGGCATGCCTAATACATGCAAGTCGAACGCACTAGTTTACTAGTGAGTGGCGAACGGGTGAGTAACACGTAGATAACCAACCCTAAAGACGAGGATAACCCGGGGAAACCTGGACTAATACTGGATAGGAGCTAATTTCACAAGGGATTAGTTTTAAAGGCGCATTAAAGCGCCGCTATAGGATGGGACTGCGTCGCATTAGCTAGTTGGTGGGGTAACGGCCTACCAAGG
>F0OV55004H6RMM
AACCATCGCAAGAGTTTGATCCTGGCTCAGGACGAACGCTGGCGGCGTGCCTAACACATGCAAGTCGAACGTGATCCAGGAAGTAGTTTACTACGACCTGGTGAAAGTGGCGGACGGGTGAGTAACGCGTGGGTAACCTGGCCTATGGAAGGGGATAGCCTCGGGAAACCGGGATTAATACCGTATATAGTTGGATGATCGCATGATCGACCAATGAAAAATTTATTGCCATAGGATGGACCCGCGTCCCATTAGCTAGTTGGTGAG
>F0OV55004IEOUT
AACCATCGCAAGAGTTTGATCCTGGCTCAGGATGAACGCTAGCGGCAGGCCTAATACATGCAAGTCGAACGGTAAGGACCCGCTTGCGGGTCACACGAGTGGCGTACGGGTGCGTAACGCGTATGCAACCTACCTTCAACTGGAGCATAGCCCCGAGAAATCGGGATTAATACTCCATAACATCCAGCTTTCGCATGTTAGCTGGATTAAAGTCCCGACGGTTGAAGATGGGCATGCGTGACATTAGTTAGTTGGTG
>F0OV55004IL2T3
AACCATCGCAAGAGTTTGATCCTGGCTCAGGATGAACGCTGGCGGCATGCCTAATACATGCAAGTCGAACGAACTAGTTTACTAGTTAGTGGCGAACGGGTGAGTAACACGTAGATAACCAACCCTTAAGACGAGGATAACCCGGGGAAACCTGGACTAATACTGGATAGGAGCTATTTTCAAAAGAGGATAGTTTTAAAGGTGCCCTAAAGCACCGCTAAAGGCTGGGACTGCGTCGCATTAGCTAGTTGGTGGGGTAACGGCCTACCAAGGCAACG
>F0OV55004H9U7S
AACCATCGCAAGAGTTTGATCCTGGCTCAGAACGAACGCTGGCGGCGCGTTTTAAGCATGCAAGTCGAACGGTATATAGTCTTCGGATTATAGAGAGTGGCGAACGGGTGAGTAACACGTAGATAATCTACCTTGAAGTGGGGGATAGTCCATGGAAACATGGAGTAATACCGCATATGTCTTTGGATGAAAGTTCCAATTGGAACGCTTTGAGATGAGTCTGCGGCTCATTAGCTTGTTGGTGGGGTAAAGGCCTACCAAGG
>F0OV55004JOXAD
AACCATCGCAAGAGTTTGATCCTGGCTCAGGATGAACGCTAGCGGTGCGCCTAACACATGCAAGTCGAGCGATATAGCGGCGAACGGGTGAGTAACACGTTGGAACCTGCCTCGAACTCAGGGATAGCCATCCGAAAGGATGATTAATACCGGATAGTCCCGAAAGGGTAAAGATTTTTCGGTTCGAGAGGGGCCTGCGGCCTATCAGCTAGTTGGTAAGGTAATGGCTTACCAAGGCTATGACGGGTAACTGGTGTGAGAGCA
>F0OV55004JGKI3
AACCATCGCAAGAGTTTGATCCTGGCTCAGGATGAACGCTGGCGGCGTGCCTAACACATGCAAGTCGAACGGGAATCCCTGGACTCGTCTGGGGAGGAGAGTGGCGTACGGGTGAGTAACACGTAGCTGACCTACCCTGGAGAGGGGGATAACTATTGGAAACGATAGCTAAAACCCCATACGCTCTTGATAATTTGAAAGTCAAGAGGAAAACTCCGGTGCTCTGGGATGGGGCTGCGGTCCATCAGCTAGTTGGTGCGGTAAAAGCG
>F0OV55004JZK9K
AACCATCGCAAGAGTTTGATCCTGGCTCAGGATGAACGCTAGCGGTGCGCCTAACACATGCAAGTCGAGCGATATAGCGGCGAACGGGTGAGTAACACGTTGGAACCTGCCTCGAACTCAGGGATAGCCATCCGAAAGGATGATTAATACCGGATAGTCCCGAAAGGGTAAAGATTTTTCGGTTCGAGAGGGGCCTGCGGCCTATCAGCTAGTTGGTAAGGTAATGGCTTACCAAGGCTATGACGGGTAACTGGTGTGAGAGCA
>F0OV55004H6NVM
AACCATCGCAAGAGTTTGATCCTGGCTCAGAATGAACGCTGGCGGCGTGCCTAACACATGCAAGTCGAACGAGAAACTCCGGCTTCGGCTGGGGGAGTAAAGTGGCGCACGGGTGAGTAACGCGTGGGTAACCTGCCCTTGAATCTGGGATAACTTCGCGAAAGCGATGCTAATACCGGATATCGTCACCGAGACTTAGGTCTTTGTGATGAAAGGTGACCTCTTCATGAAAGTTGCCGTTCAGGGAGGGGCCCGCGTACCATTAG
>F0OV55004H8L36
AACCATCGCAAGAGTTTGATCCTGGCTCAGGACGAACGCTGGCGGCGGGCCTAACACATGCAAGTCGTGGGAGAAGGTGAGTGCTTGCACTCACTGGAGACCGGCGGATGGGTGAGTAACGCGTAGGCAACCTGCCTTTGGACCGGGGATAACATCGCGAAAGCGGTGCTAATACCCGATGATGCAGCGGCCCCGCATGGGGACAGTTGTTAAAGCCTTCGGGCGGCCAAAGAGGGGCCTGCGTGCCATTAGCTAGTTGGG
>F0OV55004IAJFJ
AACCATCGCAAGAGTTTGATCCTGGCTCAGGGTGAACGCTGGCGGCGTGCTTGACACATGCAAGTCGAACGGTATGTGGCAACACATAGAGTGGCGAACGGGTGAGTAACACGTGGGAACGTACCTTCTGCAGGGGGATAACTGACCGAAAGGACAGCTAATACCGCATAAGACCGAGAGGAGAAAGGTGCAACAGCATCGGCAGAGGAGCGGCCCGCGGACCATCAGCTAGTTGGTGGGGTAAGAGCCTACCAAGG
>F0OV55004H408M
AACCATCGCAAGAGTTTGATCCTGGCTCAGATTGAACGCTGGCGGCATGCCTAACACATGCAAGTCGCACGCGAAAGGGGGCAACCCTGAGTAGAGTGGCGGACGGGTGCGTAACGCGTAGGAATCTACCTCGTAGTGGGGGACAACCCGGTGAAAACCGGGCTAATACCGCATACGATCCATGGATGAAAGCAGGGGACCGCAAGGCCTTGCGCTATGAGATGAGCCTGCGTCGGATTAGCTAGTTGGTGAGGTAA
>F0OV55004H3IPO
AACCATCGCAAGAGTTTGATCCTGGCTCAGAACGAACGCTGGCGGCATGCTTAACACATGCAAGTCGAACGTGAAAGTGGACTTCGGTCCGCGAGTAAAGTGGCGCACGGGTGAGTAACACGTGGATAATCTACCCGATGATCTGGAATAACACTTCGAAAGGGGTGCTAATACCGGATAAGCCCACGACGTCCTCGGACGGCGCGGGAAAAGGGGGCTTCGGCTCCTGTCATCGGATGAGTCCGCGGCCCATTAGCTAGTTGGTAGGGTAA
>F0OV55004IAELH
AACCATCGCAAGAGTTTGATCCTGGCTCAGGACGAACGCTGGCGGCGTGGATTAGGCATGCAAGTCGAACGGTATCATACCTTCGGGTATGAGAGAGTGGCGAACGGGTGAGTAACACGTAGGTGATCTACCCTCGAATCGGGGACAACCCAGGGAAACTTGGGCTAATACCGGATGCGCGTATCCTTAGGGATGCGTAAAAGATGGCAGTAATGCTGTCGTTTGGGGATGAGCCTGCGCCCTATTAGTTAGTTGGTGAGGTAACGG
>F0OV55004IC7R3
AACCATCGCAAGAGTTTGATCCTGGCTCAGAGTTAACGTTGGCGGCGCGCCTAACACATGCAAGTCGAGCGAGAAAGGGGCAACCTGAGTAAAGCGGCGTACGGGTGAGTAACACGTGGATCATCTACCCTTTTGTGGGGAATAACTTTGGGAAACCGAAGCTAATACCGCATAAGTCCGAGAGGAGAAAGCAGCAATGCGCAGGAGGAGGAGTCCGCGGCCGATTAGCTAGTTGGTGGGGTAATGGCCCACCAAGGCAACGATCGGTAGCCGG
>F0OV55004IHG42
AACCATCGCAAGAGTTTGATCCTGGCTCAGAACGAACGCTGGCGGCGCGTTTTAAGCATGCAAGTCGAACGGTAAAAGGGTGCTTGCACCCTTTGAGAGTGGCGAACGGGTGAGTAACACGTAGGTGATCTGCCCTTTGGTTGGGGATAGCCTGTGGAAACACAGGGTAATACCGAATAAGATCGGGACTCTTTGGAGATCCGATGAAAGCAGCTTCGGCTGCACCGAAGGATGAGCCTGCGGCTGATTAGCTTGTTGGCGGGG
>F0OV55004JNRHA
AACCATCGCAAGAGTTTGATCCTGGCTCAGAACGAACGCTGGCGGCGCGTTTTAAGCATGCAAGTCGAACGGTATATAGTCTTCGGATTATAGAGAGTGGCGAACGGGTGAGTAACACGTAGATAATCTACCTTGAAGTGGGGGATAGTCCATGGAAACATGGAGTAATACCGCATATGTCTTTGGATGAAAGTTCCAATTGGAACGCTTTGAGATGAGTCTGCGGCTCATTAGCTTGTTGGTGGGGTAAAGGCCTACCAAGG
>F0OV55004JUVFJ
AACCATCGCAAGAGTTTGATCCTGGCTCAGGATGGACGCTGGCGGCGTGCCTAACACATGCAAGTCGAGCGAGAAGGTTGCAAATGATTCTTCGGAAGAATGCGCAACTGGAGAGCGGCGGACGGGTGAGTAACGCGTGGGTAACCTGCCCTATGGAGGGGGATAACTAAGAGAAATCTTAGCTAATACCGCATAAGCGCACAGCATCGCATGATGCCGTGTGAAAAACTCCGGTGCC
>F0OV55004IQQC3
AACCATCGCAAGAGTTTGATCCTGGCTCAGAACAAACGCTGGCGGCGTGCTTAATACATGCAAGTCGAACGTGAAGCTCTGGCTTGCCAGAGTGGAAAGTGGCGAACGGGTGAGTAACACGTAAATAATCTGCCCCTAAGTTTGGGATAACCTTGCCAACGCGAGGCTAATACCGGATGTGGTCATGGAAACGCATGTTTTTATGACTAAAGGCGCAAGTCGCTTAGGGATGAGTTTGCGGCCCATTATGCTTGTTGGCGGGG
>F0OV55004IB14E
AACCATCGCAAGAGTTTGATCCTGGCTCAGGATGAACGCTGGCGGCGTGCCTAACACATGCAAGTCGAACGGGAATCCCTGGACTCGTCTGGGGAGGAGAGTGGCGTACGGGTGAGTAACACGTAGCTGACCTACCCTGGAGAGGGGGATAACTATTGGAAACGATAGCTAAAACCCCATACGCTCTTGATAATTTGAAAGTCAAGAGGAAAACTCCGGTGCTCTGGGATGGGGCTGCGGTCCATCAGCTAGTTGGTGCGGTAAAAGCG
>F0OV55004JBBMM
AACCATCGCAAGAGTTTGATCCTGGCTCAGGACTAACGTTGGCGGCGTGCCTAATACATGCAAGTCGAACGGGATACTTAGCAGCAATGTTAAGTGTTCAGTGGCAAACGGGTGAGTAATGCATAGGTAACATACCTTAGAGACGGGGACAACTATCCGAAAGGATAGCTAATACCGGATGTGATTGCGGGATCTCAAGGTTCTGCAATTAAAGGGCGGCCTCTATTTATAAGCTGTCGCTTTAAGATTGGCCTATGT
>F0OV55004ILBLC
AACCATCGCAAGAGTTTGATCCTGGCTCAGGATGAACGCTAGCGACAGGCCTAACACATGCAAGTCGAACGGGATTTAGTAGCTTGCTACTAATGAGAGTGGCGCACGGGTGAGTAACGCGTATGCAACCTGCCCGTAACAGGGGAATAGCTCCCTGAAAGGGGAATTAACACCGCATAAGACCACACTGCCGCATGGTAGAGTGGTAAAATATTTATAGGTTACAGATGGGCATGCGTGACATTAG
>F0OV55004IRHJB
AACCATCGCAAGAGTTTGATCCTGGCTCAGAATCAACGCTGGCGGCGTGCCTAACACATGCAAGTCGAACGAGAAAGTGGGGCTTGCTCCACGAGTAAAGTGGCAAACGGGTGAGTAACACGTGAACAACCTACCCTCGAGTGGGGAATAACACCGCGAAAGCGGTGCTAATACCGCATAACATCCCGGGGTCGCATGGTCCTGGGATCAAAAGCGCAAGTTGCTTGAGGAGGGGTTCACGGCTGATTAGCTAGTTGGTGAGGTAACGG
>F0OV55004IU8G7
AACCATCGCAAGAGTTTGATCCTGGCTCAGGATGAACGCTGGCGGCGTGCCTAATACATGCAAGTCGAACGAAGATCTAGCTTGCTAGATCTTAGTGGCGAACGGGTGAGTAATACATAAATAATCTGCCCATTGGACTGGGATAACTGTTGGAAACGATAGCTAATACCGGATAGGTGATTTGAAGGCATCTTCGAATCATTAAAGTAGGGTCACTACACCAATGGATGAGTTTATGGCGCATTAG
>F0OV55004I7GAK
AACCATCGCAAGAGTTTGATCCTGGCTCAGGATGAACGCTGGCGGCGTGCCTAATACATGCAAGTCGAACGCACTAGTTTACTAGTGAGTGGCGAACGGGTGAGTAACACGTAGGTAACCTGCCCTTAAGACGAGGATAACCATTGGAAACGATGGCTAAGACTGGATAGGAATATTTAAGGCATCTTAAATATTTTAAAAGACCTAGCAATAGGTATGCTTAAGGAGGGGCCTGCGGCGCATTAGTTAGTTGGTGAGGTGAGAG
>F0OV55004JNWOU
AACCATCGCAAGAGTTTGATCCTGGCTCAGAACGAACGTTAGCGGCGTGCTTAACACATGCAAGTCGAACGAGAAAGTATCTTCGGATATGAGTAGAGTGGCGCACGGGTGAGTAACACGTGGGTAACCTGCCCTTTGGAGGGGGACAACATCTGGAAACGGATGCTAATACCGCATAAGTCGTCTTCGGACGGGAAAGGTGGCTTCGGCTACCGCCAGAGGATGGGCCCGCGTCCCATCAGCTAGTTGGTAAGGTAACGGCTTACCAAGGCAACG
>F0OV55004IFKY9
AACCATCGCAAGAGTTTGATCCTGGCTCAGGACGAACGCTGGCGGCGTGCCTAACACATGCAAGTCAAAGGAAAGCGACTTCGGTCGTAAGTACTTGGCGCAAGGGTGAGTAAGGTATAGGTAATCTGCCCTTTGGACTGGGATAACTCCGAGAAATCGGTGACAATACCAGATGATGCAGCGGGACCGCATGGTCATGTTGTTAAAGATTTATCGGCCAAAGGATGAGCCTATATTCCATCAGGTAGTTGGTAGGTAACGG
>F0OV55004H8VA5
AACCATCGCAAGAGTTTGATCCTGGCTCAGGACGAACGCTGGCGGCGTGCTTAACACATGCAAGTCAAGGGGAACGGTCGACTTCGGTTGACTTAGTATACTGGCGAACGGGTGAGTAACGCGTAGGTAACCTGCCTATGAGTTTGGGATAACACTGCTAACGCGGTGCTAATACCGGATAACGCATCATTTTTGCATATTTATGATGTTAAAGCGGGCTTTGGCTCGTGCTTATAGATGGACCTGCGTCCCATTAGTTAGTTGGG
>F0OV55004JZ2K5
AACCATCGCAAGAGTTTGATCCTGGCTCAGAACGAACGCTGGCGGCGCGTTTTAAGCATGCAAGTCGAACGGTATATAGTCTTCGGATTATAGAGAGTGGCGAACGGGTGAGTAACACGTAGATAATCTACCTTGAAGTGGGGGATAGTCCATGGAAACATGGAGTAATACCGCATATGTCTTTGGATGAAAGTTCCAATTGGAACGCTTTGAGATGAGTCTGCGGCTCATTAGCTTGTTGGTGGGGTAAAGGCCTACCAAGG
>F0OV55004JPS8B
AACCATCGCAAGAGTTTGATCCTGGCTCAGGATAAACGCTGGCGGTGTGCATTATGCATGCAAGTCGAACGAGCTACTTCGGTAGCTAGTGGCAGACGGGTGAGTAACACGTAAGCAACCTGTCCTCAAGTGGGGAATAACTCTGAGAAATCGGAGCTAATACCGCATGTGAATCGTCATTGCAAGGAGATGATTTAAAGCCTTCGGGCGCTTAAGGAGGGGCTTGCGCACGATTAGTTAGTTGGTGGGGTAACGG
>F0OV55004H2MZ5
AACCATCGCAAGAGTTTGATCCTGGCTCAGAACAAACGCTGGCGGCGTGCCTAACACATGCAAGTCGTACGAGAAAGGGTCCTTCGGGACCTGAGTAAAGTGGCGCACGGGTGAGTAACGCGTGGATAATCTGCCCCTCAGTTGGGAACAACCCACCGAAAGGTGGGCTAATACCGAATAACGCTGCTCGACGATGGTCGAACAGCCAAAGGGTGCCTCTGCTTGCATGCATCTGCTGAGGGATGAGTCCGCGT
>F0OV55004IKVNH
AACCATCGCAAGAGTTTGATCCTGGCTCAGGATGAACGCTGGCGGCGTGCCTAACACATGCAAGTCGAGCGGAGATTACGAGGAGTACTTGTACAAATTGTAATCTTAGCGGCGGACGGGTGAGTAACACGTGAGGAACCTGCCCTTGAGTGGGGAATAACACCGAGAAATGGGTGCTAATACCGCATAATGTCTTGGAAGCGCATGCTTTCGGGACCAAAGGATTTATTCGCTTAAGGATGGACTCGCGTCCGATTAGGTAGG
>F0OV55004I0H1M
AACCATCGCAAGAGTTTGATCCTGGCTCAGGATGAACGCTAGCGGCAGGCCTAATACATGCAAGTCGAACGGTAAGTATGGTAGCAATATTGTACCTAGAGTGACGTACGGGTGCGTAACACGTATGCAACCTACCCAAAACAGGAGGATAGCTCGGGGAAACTCGAATTAACCCTCCATGAGATCATAGAGTAGCATTACTTAGTGATTAAAACTCCGGTGGTTTTGGATGGGCATGCGTCTGATTAGTTAGTTGGTGAGG
>F0OV55004JWAEQ
AACCATCGCAAGAGTTTGATCCTGGCTCAGAACGAACGCTGGCGGCGTGCTTAACACATGCAAGTCGAACGTGAAAGGGACTTCGGTCCTGAGTAAAGTGGCGCACGGGTGAGTAACACGTGGATAATCTACCCGATGGACCGGGATAACACTTCGAAAGGGGTGCTAATACCGGATAAGCCCACAGGCTCTTTGGAGTTTGCGGGAAAAGGTGGGGACCTTCGGGCCTACTGTCATTGGATGAGTCCGCGGCCCATTAGCTAGTTGGTAGGGTAATGG
>F0OV55004I6SB6
AACCATCGCAAGAGTTTGATCCTGGCTCAGAACGAACGTTAGCGGCGTGCTTAACACATGCAAGTCGAACGAGAAAGTATCTTCGGATATGAGTAGAGTGGCGCACGGGTGAGTAACACGTGGGTAATCTGCCCTTTGGAGGGGGACAACATCTGGAAACGGATGCTAATACCGCATAAGTCGTCTTCGGACGGGAAAGGTGGCTTCGGCTACCGCCAGAGGATGAGCCCGCGGCCCATCAGCTAGTTGGCAGGGTAATGG
>F0OV55004IBMFS
AACCATCGCAAGAGTTTGATCCTGGCTCAGGATAAACGCTGGCGGCGTGCATGAGACATGCAAGTCGAACGGACGACTCAGGCTTGCTTGAGTCGTTAGTGGCGGACGGCTGAGTAACGCGTAGGTGACCTACCCCGAAGTGGGGAATAACTGCCCGAAAGGGTGGCTAATACCGCATGTGGTGATGCGTTCATTCGCATCAGTAAAGCCGCAAGGCGCTTCGGGAGGGGCCTGCGTCCGATTAGCTCGTTGGTGGGG
>F0OV55004IOYLC
AACCATCGCAAGAGTTTGATCCTGGCTCAGGATGAACGCTGGCGGCGTGCTTAATGCATGCAAGTCGTACGACTTTTACGGGATTTCTTTCGGGAAAGCCTGTAGAAAGAGTGGCGCACGGGTGAGTAACACGTGGATAATCTACCTTAAGGACCGGGACAACGTTTCGAAAGGAACGCTAATACCGGATAAGCTCACGGAGTCGCATGGTCGTGTGTGAAAGACTGGCCTCTGCTTGCAAGCTAGCACCTTTTGTATGAATCCG
>F0OV55004H9HT1
AACCATCGCAAGAGTTTGATCCTGGCTCAGGACGAACGCTGGCGGCGTGGATTAGGCATGCAAGTCGAACGGTATCATACCTTCGGGTATGAGAGAGTGGCGAACGGGTGAGTAACACGTAGGTGATCTACCCTCGAACCGGGGACAACCCAGGGAAACTTGGGCTAATACCGGATGCGCGTATCCTTAGGGATGCGTAAAAGATGGCAGTAATGCTGTCGTTTGGGGATGAGCCTGCGCCCTATTAGTTAGTTGGTGAGGTAACGGCTT
>F0OV55004I4DV4
AACCATCGCAAGAGTTTGATCCTGGCTCAGAACGAACGCTGGCGGCGTGCTTAACACATGCAAGTCGAACGCGAAAGTTTTCTTCGGAAGACGAGTAGAGTGGCGCACGGGTGAGTAACGCGTAAGTAATCTGCCCTGGTATCCGGGATAACCTACCGAAAGGTGTGCTAATACGGGATACGCTGATTTATCAGGAAAGGTGGCCTCTTCATGAAAGCTACTGTACCAGGAGGAGCTTGCGTACCATTAGCTAGTTGGTAGGGTAATGG
>F0OV55004JEYRM
AACCATCGCAAGAGTTTGATCCTGGCTCAGGATGAACGCTAGCGACAGGCCTAACACATGCAAGTCGAACGGGATTTAGTAGCTTGCTACTAATGAGAGTGGCGCACGGGTGAGTAACGCGTATGCAACCTGCCTGTAACAGGGGAATAGCTCCCTGAAAGGGGAATTAACACCGCATAAGACCACACTGCCGCATGGTAGAGTGGTAAAATATTTATAGGTTACAGATGGGCATGCGTGACATTAG
>F0OV55004JEZC2
AACCATCGCAAGAGTTTGATCCTGGCTCAGGATGAACGCTGGCGGCGTGCCTAATACATGCAAGTCGAACGCACTAGTTTACTAGTGAGTGGCGAACGGGTGAGTAACACGTAGGTAATCTGCCCTTAAGACGAGGATAACCGTTGGAAACGATGGCTAAGACTGGATAGGAATATTTAAGGCATCTTAGATATTTTAAAAGACACTTGTGTATGCTTAAGGAGGAACCTGCGGCGCATTAGTTAGTTGGTGAGGTAACGGCTC
>F0OV55004IOAMM
AACCATCGCAAGAGTTTGATCCTGGCTCAGGATGAACGCTGGCGGCGTGCTTAACACATGCAAGTCGAACGATTAAGACCCTCTTCGGAGGGTGCATAAAGTGGCGAACGGGTGAGTAACACGTGGGGAACCTGCCCCTCTCTCTGGGACAACTCCGGGAAACCGGAGCTAATACCGGATATTCCGATCGGATCGCATGGTCTGATCGGGAAAGCTCCGGCGGTGAGGGATGGCCCCGCGGCCCATTAGCTTGTTGGTGAGGTAACGGCT
>F0OV55004IE9SI
AACCATCGCAAGAGTTTGATCCTGGCTCAGGATGAACGCTAGCGGGAGGCTTAACACATGCAAGTCGAGCGGGATCCACCTTCGGGTGGTGAGAGCGGCGGACGGGTGAGTAACGCGTATGCAACCTACCTTTTACAGGGGAATAGCCCAGAGAAATTTGGATTAATGCCCCATGGTACTATTGAATCGCATGGTTCGATAGTTAAAGATTTATCGGTAAAAGATGGGCATGCGTGACATTAGTTTGTTGGCGGGGTAACGGCCCACCAAG
>F0OV55004JBYPG
AACCATCGCAAGAGTTTGATCCTGGCTCAGAATGAACGCTGGCGGCGTGCCTAATACATGCAAGTCGAACGCACTAGTTTACTAGTGAGTGGCGAACGGGTGAGTAACACGTAGGTAACCTGCCCTTAAGACGAGGATAACCATTGGAAACGATGGCTAAGACTGGATAGGAATATTTAAGGCATCTTAAATATTTTAAAAGACCTAGCAATAGGTATGCTTAAGGAGGGGCCTGCGGCGCATTAGTTAGTTGGTGAGGTGAGAG
>F0OV55004I9AOV
AACCATCGCAAGAGTTTGATCCTGGCTCAGGATGAACGCTGGCGGCGTGCCTAACACATGCAAGTCGAGCGGAGACTACGGAAGTATTCGTACGGAAGTGGTCTTAGCGGCGGACGGGTGAGTAATGCGTGAGCAATCTGCCTTTGACTGGGGAATAACACAGTGAAAATTGTGCTAATACCGCATGACGTCGCGACCAGGCATCTGGATGCGACCAAAGGAGAAAATCCGGTTAAAAGATGAGCTCACG
>F0OV55004JUN8M
AACCATCGCAAGAGTTTGATCCTGGCTCAGAACGAACGCTGGCGGCGTGGATTAGGCATGCAAGTCGAACGAGAAAGGTCCCTTCGGGGACTGAGTACAGTGGCAAACGGGTGAGTAACGCGTGGGAAACCTGCCCTTCAGTTGGGGACAACACTCCTAACGGGGTGCTAATACCGAATACGATCCTCCGGTCGCATGTCCGGAGGATGAAAGGCGGCCTCTGCTTGCAAGCTGTCACTGAAGGATGGTCCCGCGTCCCATTAG
>F0OV55004IJ5CT
AACCATCGCAAGAGTTTGATCCTGGCTCAGGATGAACGCTAGCGGGAGGCTTAACACATGCAAGTCGAGGGGCAGCACGATGTAGCAATACGTTGGTGGCGACCGGCGCACGGGTGAGTAACGCGTATGCAACCTACCCTGTACTGGAAGATAACCCGGAGAAATTCGGACTAATATTCCATAAAGATATAGAGAGGCATCTTTTTGTATTTAAAGCTCTGGCGGTACGGGATGGGCATGCGTAACATTAGCTAGTTGG
>F0OV55004IZAIN
AACCATCGCAAGAGTTTGATCCTGGCTCAGAACGAACGCTGGCGGCGTGCTTAATACATGCAAGTCGAACGTGAAGCCCTGGCTTGCCAGGGTGGAAAGTGGCGAACGGGTGAGTAACACGTAAATAATCTACCTCTAAGTTTGGGATAACCTTGCCAACGCGGGGCTAATACCGGATGTGGTCACGAAAACGCATGTTTTTGTGATTAAAGATGCAAATCGCTTAGAGATGAGTTTGCGGCCCATTATGCTTGTTGGTAGGGTAACGG
>F0OV55004JR5S9
AACCATCGCAAGAGTTTGATCCTGGCTCAGAATCAACGCTGGCGGCGTGCCTAACACATGCAAGTCGAACGAGAAAGCTGTCTTCGGACGGCAAGTACAGTGGCAAACGGGTGAGTAACGCGTGGGACATCTACCCTGATGAGGGGAATAACTCTCCGAAAGGAAAGCTAATACCGCATATACCGTGCAAACGGGAAAGGCCTTCGGGCCGCATCAGGAGGAGCCCGCGTCCGATTAGCTAGTTGGTGAGGTAATGGCTC
>F0OV55004IHXD6
AACCATCGCAAGAGTTTGATCCTGGCTCAGGACGAACGCTGGCGGCGTGCCTAACACATGCAAGTCTACTCAGCAATGGGTGGCGAACGGGTGAGTAACGCGTAGACAATCTGCCCTTTAATCACGGATAACCTAGTGAAAACTGGACTAACACGGGATGTGGTCGCGATATGGCATCATATGCGATCAAAGACGTAGTCGTTAAAGGAGGAGTCTGCGTAACATTAGCTGGTTGGTAAGGTAACGGCTTACCAAGG
>F0OV55004I1RT2
AACCATCGCAAGAGTTTGATCCTGGCTCAGGATGAACGCTAGCGGCAGGCCTAACACATGCAAGTCGAGGGGCAGCATTTGTAGCAATACAAGATGGCGACCGGCGCACGGGTGAGTAACGCGTATGCAACCTACCCATAACAGGGGGATAGCTCCCGGAAACGGAAATTAATACCCCATAGTATCCAAAGAGCGCATGCTTTTAGGATTAAAACTCAGGTGGTTATGGATGGGCATGCGTGCCATTAG
>F0OV55004JVK93
AACCATCGCAAGAGTTTGATCCTGGCTCAGGATGAACGCTGGCGGCGTGCCTAACACATGCAAGTCGAGCGAGAATTGATGGAATGCGGACTTCGGTCCAAGTGAAGTCGAGGAAAGCGGCGGACGGGTGAGTAACGCGTGGGTAACCTGCCCCATACAATGGGATAGCCACTGGAAACGGTGATTAATACCATATGATGCTTTTGGATCGCATGATCCGAAAGCTAAAGATTTATCGGTATGGGATGGACCCG
>F0OV55004IEVI8
AACCATCGCAAGAGTTTGATCCTGGCTCAGAACGAACGCTGGCGGCGCGTTTTAAGCATGCAAGTCGAGCGGCAAGGGCCTTCGGGCCCCTAGAGCGGCGGACGGGTGAGTAACACGTGGACAATCTGCCCCCCGGCCGGGGATAGCCCAGGGAAACCTGGATTAATACCGGATGAGACGGGACGCACGAGGGTGCGATCCGGGAAAGGCGCTGCGGCGCCGCCGGGGGATGAGTCCGCGACCCATTAGCTAGACGGCGGGGTAAAGCCCACCGTGGCGACGA
>F0OV55004H9XJM
AACCATCGCAAGAGTTTGATCCTGGCTCAGGACGAACGCTTGCGGCGTGCCTAAGAAATGCAAGTCGAGCGAGGGATCACGCTGACCAAAGCTTCGGCAGAGGTCTTGTGAAACCTAGCGGCGAACGGTCGCGTAACACGTAAGCAACCTGCCCTGAAGCGGGGGATAGCCCACCGAAAGGTGGATTAATACCGCATGTGGATGCTTTGTCGCATGGCAGAGTATCTAAAGCAGCAATGCACTTCAGG
>F0OV55004JA1TO
AACCATCGCAAGAGTTTGATCCTGGCTCAGGATGAACGCTGGCGGCGTGCCTAACACATGCAAGTCGAACGAGAAGTTAACCGCTGATTCCTTCGGGATGAGGAGGTTAGCAGAAAGTGGCGAACGGGTGAGTAACGCGTGGGTAATCTACCCTGTAAGTGGGGGATAACCCTCCGAAAGGAGGGCTAATACCGCATAATATCTTCACTTCTAAAAGAAGAGAAGATTAAAGATGGCCTCTGTCTTAAGCTATCACTTCAGG
>F0OV55004H4X7X
AACCATCGCAAGAGTTTGATCCTGGCTCAGGACGAACGCTGGCGGCGTGCTTAACACATGCAAGTCAAGGAGAAAAGACGTCTTCGGGTGTCTTAGCAAACTGGCGAACGGGTGAGTAACGCGTAGATAACCTGCCCTTAAGTTTGGGATAACACTGCCAACGCGGTGCTAATACCGGATGTTGCAATTTTTTCGCATGATAAAATTGCCAAAGATGGCCTCTGTTTCAAGCTATCGCTTAAGGATGGGTCTGCGCCCCATTAG
>F0OV55004JM3ML
AACCATCGCAAGAGTTTGATCCTGGCTCAGGACGAACGCTGGCGGCGTGCTTAACACATGCAAGTCTAGGGGAAGTTCCGCTTCGGTGGAATGGATACTGGCGAACGGGTGAGTAACGCGTATGCAATCTGCCCTTGATCCGGGGATAACACTTCCAACGAGGTGCTAATACCCGATGACGCAGCGGCACCGCATGGTGACAGTTGTTAAAGTTTCGACGATCAAGGATGAGCATGCGTCCCATTAGGTAGTTGG
>F0OV55004H6CZF
AACCATCGCAAGAGTTTGATCCTGGCTCAGGATGAACGCTGGCGGCGTGCCTAACACATGCAAGTCGAACGGGAAACCTTTGATTCGTCAGAGGTGGAGAGTGGCGCACGGGTGAGTAACACGTAGCTGACCTGCCCTGGAGCGGGGGATAACTATTGGAAACGATGGCTAATACCCCATACGTTTACGGTGCTTAGCAAGCCGTAAAGAAAACTCTGGTGCTCTGGGAGGGGGCTGCGGTCCATCAGCTAGTTGGTGTGGTAAAAG
>F0OV55004H3R5N
AACCATCGCAAGAGTTTGATCCTGGCTCAGGACGAACGCTGGCGGCGTGCTTAACACATGCAAGTCAAGGAGAAAGTTTCTTTCGGGAGATAAGTAAACTGGCGCACGGGTGAGTAAAATGTAAGTAATCTACCCTTTGGATGGGAATAACTACTAGAAATGGTGGCTAATACCGAATAATGCAGCGGCACCGAGTGGTGATGTTGTTAAAGACCGAAAGGTTGCCAAGGGATGAGCTTGCATCTGATTAGCTAGTTGGCGGGGTAAAA
>F0OV55004I6T8O
AACCATCGCAAGAGTTTGATCCTGGCTCAGGATGAACGCTGGCGGCGTGCCTAATACATGCAAGTCGAACGCACCGGTTTACCGGTGAGTGGCGAACGGGTGAGTAACACGTAGGTAACCTGCCCTCAAGACGAGGATAACCGTTGGAAACGATGGCTAAGACTGGATAGGAACCGAGGAGGCATCTCTTTGGTTTTAAAGGACCCGCAAGGGTACGCTTGAGGAGGGGCCTGCGGCGCATTAGTTAGTTGGCGGGGTGAGGGCCCACCAAGACTTTG
>F0OV55004JHU1G
AACCATCGCAAGAGTTTGATCCTGGCTCAGGATAAACGCTGGCGGCGTGCCTTACGCATGCAAGTCGAACGATTCTGATTTATCAGTTTAGTGGCAAACGGGTGAGTAACACGTAAGTAACCTGCCCTTAAGCAGGGGATAATCCGCCGAAAGGTGGACTAATACCGTATGTGATAACAGAGGTAATGCTTTGTTATTAAAGCCTTCGGGCACTTAAGGAGGGGCTTGCGGCCGATTAGCTAGTTGGTGGGGTAACGGTTCACCAAGGCGATGATCGG
>F0OV55004I1X7W
AACCATCGCAAGAGTTTGATCCTGGCTCAGGATGAACGCTGGCGGCGTGCCTAATACATGCAAGTCGAACGCACCATTTCGGTGGTGAGTGGCGAACGGGTGAGTAACACGTAGATAACCTGCCCTTAAGACGAGGATAACCATTGGAAACGATGGCTAAGACTGGATAGGAATATTAGAGGCATCTCTGATATTTTAAAAGACCTAGCAATAGGTATGCTTAAGGAGGGGTCTGCGGCGCATTAGTTAGTTGGTGGGGTG
>F0OV55004I4GJQ
AACCATCGCAAGAGTTTGATCCTGGCTCAGGACGAACGCTGGCGGCATGCCTAACACATGCAAGTCGAACGGACTTTATTACGGAAAGTTTTTCGGAACCGGAAGTAATGAAGTTAGTGGCGGACGGGTGAGTAACGCGTGGATAACCTGCCCATAGGTTGGGGACAACTCCGGGAAACCGGAGCTAATACCGAATATTATTTGTAGATCGCATGATCAACAAATAAAAGGAGGCCTCTCGAAGAAGCTTCCGCCAATGGATGGATCCGCGT
>F0OV55004JTZXT
AACCATCGCAAGAGTTTGATCCTGGCTCAGGGTGAACGCTGGCGGCGTGCTTGACACATGCAAGTCGAACGGTATGTGGCAACACATAGAGTGGCGAACGGGTGAGTAACACGTGGGAACGTACCTTCTGCAGGGGGATAACTGACCGAAAGGACAGCTAATACCGCATAAGACCGAGAGGAGAAAGGTGCAACAGCATCGGCAGAGGAGCGGCCCGCGGACCATCAGCTAGTTGGTGGGGTAAGAGCCTACCAAGG
>F0OV55004IEVIT
AACCATCGCAAGAGTTTGATCCTGGCTCAGAATCAACGCTGGCGGCGTGCCTAACACATGCAAGTCGAACGAGAAAGCGGAGCTTGCTTCGCGAGTACAGTGGCAGACGGGTGAGTAACACGTGAACAACCTACCCTCGAGTGGGGAATAACACCGCGAAAGCGGTGCTAATACCGCATAATATCTCTGAACCGCATGGTTTTGAGATCAAAAGCTTCGGTTGCTTGAGGAGGGGTTCGCGCCTGATTAG
>F0OV55004H9Q2D
AACCATCGCAAGAGTTTGATCCTGGCTCAGGATGAACGCTAGCGGCAGGCCTAATACATGCAAGTCGAGGGGTAAGGCTCTTTCGGGAGTACACGACCGGCGCACGGGTGCGTAACGCGTATGCAACCTACCTTTAACAGGAAGATAGCCCCGAGAAATCGGGATTAATATTCCATAATATATACGAATCGCATGGTTTGTATATTAAAGCTCCGGCGGTTAAAGATGGGCATGCGTGACATTAGCTAGTTGGTGAGGTAACGG
>F0OV55004I81LU
AACCATCGCAAGAGTTTGATCCTGGCTCAGGACGAACGCTGGCGGCGTGCCTAACACATGCAAGTCTACTCAGCAATGGGTGGCGAACGGGTGAGTAACGCGTAGACAATCTGCCCTTTAATCACGGATAACCTAGTGAAAACTGGACTAACACGGGATGTGGTCGCGATATGGCATCATATGCGATCAAAGACGTAGTCGTTAAAGGAGGAGTCTGCGTAACATTAGCTAGTTGGTAAGGTAACGGCTTACCAAGGCG
>F0OV55004H4V19
AACCATCGCAAGAGTTTGATCCTGGCTCAGAACGAACGCTGGCGGCGTGCTTAACACATGCAAGTCGTACGAGAAAGTTTCCTTCGGGAGATGAGTAGAGTGGCGCACGGGTGAGTAACACGTGGATAATCTGCCCAATGGACCGGGATAACACTTCGAAAGGGGTGCTAATACCGGATAAGCCCACAGGCTCTTCGGAGCTTGCGGGAAAAGGTGGGGACCTTCGGGCCTGCCGTCATTGGATGAGTCCGCGGCCCATTAGCTAGTTGGG
>F0OV55004IKCB0
AACCATCGCAAGAGTTTGATCCTGGCTCAGAACGAACGCTGGCGGCAGGCCTAACACATGCAAGTCGTACGAGAAGGTTCCTTCGGGAACTGGAGAGTGGCGCACGGGTGAGTAACGCGTGGGGACCTACCTCTTAGTGGGGGATAACGGTTGGAAACGACCGCTAATACCGCATACGCCCTTCGGGGAAGGATTATCGCTAAGAGATGGACCCGCGTTGGATTAGATAGTTGGTGAGGTAACGGCTCACCAAGTCAGCGATCCATAGCTGGTTTG
>F0OV55004IXF6L
AACCATCGCAAGAGTTTGATCCTGGCTCAGAACGAACGCTGGCGGCGTGCTTAACACATGCAAGTCGAACGCGAAAGTTTTCTTCGGAAAGCGAGTAGAGTGGCGCACGGGTGAGTAACGCGTAAGTTATCTACCTCGGCATCTGGAATAACTCACCGAAAGGTGTGCTAATACCGGATACGTTGAGTAATCAGGAAAGGTGGCCTCTGAATATGCTACTGTGCTGAGATGAGCTTGCGTACCATTAGCTAG
>F0OV55004I6QHH
AACCATCGCAAGAGTTTGATCCTGGCTCAGAACGAACGCTGGCGGCGCGTTTTAAGCATGCAAGTCGAACGGTATATAGTCTTCGGATTATAGAGAGTGGCGAACGGGTGAGTAACACGTAGATAATCTACCTTGAAGTGGGGGATAGTCCATGGAAACATGGAGTAATACCGCATATGTCTTTGGATGAAAGTTCCAATTGGAACGCTTTGAGATGAGTCTGCGGCTCATTAGCTTGTTGGTGGGGTAAAGGCCTACCAAGG
>F0OV55004IUEFC
AACCATCGCAAGAGTTTGATCCTGGCTCAGGATGAACGCTAGCGACAGGCCTAACACATGCAAGTCGAACGGGATTTATCCTTCGGGGTAATGAGAGTGGCGCACGGGTGAGTAACGCGTATGCAACCTACCTGTAACTGGGGAATAGCTCCCTGAAAGGGGAATTAACACCGCATAAGACCACACTTTCGCATGGAAGAGTGGTAAAATATTTATAGGTTACAGATGGGCATGCGTGACATTAGTTTGTTGGTGAGGTAACGG
>F0OV55004I0ZU0
AACCATCGCAAGAGTTTGATCCTGGCTCAGAACGAACGTTAGCGGCGTGCTTAACACATGCAAGTCGAACGAGAAAGTATCTTCGGATATGAGTAGAGTGGCGCACGGGTGAGTAACACGTGGGTAACCTGCCCTTTGGAGGGGGACAACATCTGGAAACGGATGCTAATACCGCATAAGTCGTCTTCGGACGGGAAAGGTGGCTTCGGCTACCGCCAGAGGATGGGCCCGCGTCCCATCAGCTAGTTGGTAAGGTAACGGCTTACCAAGGCAACGG
>F0OV55004I79XX
AACCATCGCAAGAGTTTGATCCTGGCTCAGAACGAACGCTGGCGGCGCGTTTTAAGCATGCAAGTCGAGCGGCAAGGGCCTTCGGGCCCCTAGAGCGGCGGACGGGTGAGTAACACGTGGACAATCTGCCCCCCGGCCGGGGATAGCCCAGGGAAACCTGGATTAATACCGGATGAGACGGGACGCACACAGGTGCGATCCGGGAAAGGCGCTGCGGCGCCGCCGGGGGATGAGTCCGCGACCCATTAGCTAGACGGCGGGGTAAAGGCCCACCGTGGCGACG
>F0OV55004IFIKI
AACCATCGCAAGAGTTTGATCCTGGCTCAGGACGAACGCTGGCGGCGTGCCTAATACATGCAAGTCGAGCGGACCGATGGGAGCTTGCTCCTTTAGGTTAGCGGCGGACGGGTGAGTAACACGTGGGCAACCTGCCCTGCAGACTGGGATAACTTCGGGAAACCGGAGTTAATACCGGATAACACCGAAAACCGCATGGTTTTCGGTTGAAAGGCGGCTTTTAGCTGTCACTGCAGGATGGGCCCGCGGCGCATTAGCTAGTTGGTGAGGTAACGG
>F0OV55004ISPHY
AACCATCGCAAGAGTTTGATCCTGGCTCAGGACGAACGCTGGCGGCGTGCCTAACACATGCAAGTCGAGCGGTCCGGCAGCCAACTTAAGTTGGGAGCCGGATAGCGGCGGACGGGTGAGTAACGCGTGGGCAACCTACCCTTAAGACCGGGATAACACCTCGAAAGGGGTGCTAATACTGGATAAGCTCCTTGTAGGGCATCCTATGAGGAGGGAAGGTAGCGGGAGCTACCGCTTAAGGATGGGCCCGCGTCCCATCAGCTAGTTGGTAGGGTAACGG
>F0OV55004IKI4F
AACCATCGCAAGAGTTTGATCCTGGCTCAGGATAAACGCTGGCGGTGTGCTTTATGCATGCAAGTCGAACGGGCATTAGCAATAATGTCAGTGGCGAATGGGTGAGTAACACGTAAGTAACCTATCTTTAAGTGGGGAATAACCCGCCGAAAGGTGGACTAATACCGCATGTGGTTCTTGTGCAAAAGTATAAGGACTAAAGCCGCAAGGCGCTTGAAGAGGGGCTTGCGTCCGATTAGCTAGTTGGTGAGGTAACGGCCCACCAAGGCG
>F0OV55004IUN56
AACCATCGCAAGAGTTTGATCCTGGCTCAGGATGAACGCTGGCGGCGTGCCTAATACATGCAAGTCGAACGCACCATTTCGGTGGTGAGTGGCGAACGGGTGAGTAACACGTAGATAACCTGCCCTTAAGACGAGGATAACCATTGGAAACGATGGCTAAGACTGGATAGGAATATTAGAGGCATCTCTGATATTTTAAAAGACCTAGCAATAGGTATGCTTAAGGAGGGTCTGCGGCGCATTAGTTAGTTGGTGGGGTG
>F0OV55004H9C8E
AACCATCGCAAGAGTTTGATCCTGGCTCAGATTGAACGCTGGCGGCATGCTTTACACATGCAAGTCGAGCGGCAGCGCGGGGGCAACCCTGGCGGCGAGCGGCGAACGGGTGAGTAACACATCGGAACGTGTCCTGTGGTGGGGGATAACCTGGCGAAAGCCAGGCTAATACCGCATGGGCTCGTAAGAGCAAAGCGGGGGACTCGCAAGAGCCTCGCGCCGCAGGAGCGGCCGATGTCCGATTAG
>F0OV55004IT65Z
AACCATCGCAAGAGTTTGATCCTGGCTCAGATTGAACGCTGGCGGCAGGCCTAACACATGCAAGTCGAGCGGATGAGTGGAGCTTGCTCCATGATTCAGCGGCGGACGGGTGAGTAATGCCTAGGAATCTGCCTGGTAGTGGGGGACAACGTTTCGAAAGGAACGCTAATACCGCATACGTCCTACGGGAGAAAGTGGGGGATCTTCGGACCTCACGCTATCAGATGAGCCTAGGTCGGATTAGCTAGTTGG
>F0OV55004JMF86
AACCATCGCAAGAGTTTGATCCTGGCTCAGAACGAACGCTGGCGGCGCGTCTTAAGCATGCAAGTCGAGCGGCAAGCTGTAGCAATACAGCCTAGAGCGGCGGACTGGTGAGTAACACGTGGGTGATCTACCCTTAGGTTGGGGATAGCCATTAGAAATAGTGGGTAATACCGAATGTGGTTGCCGGACTTTGGTCTGGTAAAGAAAGGAGCTACGGCTCCGCCTGAGGATGAGCCCGCGTCCCATTAGCTAGTTGGGGGTG
>F0OV55004H6N7X
AACCATCGCAAGAGTTTGATCCTGGCTCAGAACGAACGCTGGCGGCGTGCTTAACACATGCAAGTCGAGGGAGGCCTCCGGTGCTTGCACCGGAGAGTCGACCGGCGGACGGGTGCGTAACACGTAAGCAATCTGCCCCTGTGCGGGGGACAACCCGGGGAAACCCGGGCTAATACCGCATGCACCGGCGGAGTCGCATGGCTCTGTCGGGAAAGGTGGCCTCTCCATGGAAGCCATCGCGCAGGGAGGAGCTTGCGGCCTA
>F0OV55004I1BXV
AACCATCGCAAGAGTTTGATCCTGGCTCAGAACGAACGCTGGCGGCGTGCTTAACACATGCAAGTCGAACGTGAAAGGGACTTCGGTCCTGAGTAAAGTGGCGCACGGGTGAGTAACACGTGGATAATCTACCCGATGGACCGGGATAACACTTCGAAAGGGGTGCTAATACCGGATAAGCCCACAGGCTCTTTGGAGTTTGCGGGAAAAGGTGGGGACCTTCGGGCCTACTGTCATTGGATGAGTCCGCGGCCCATTAGCTAGTTGGTAGGGTAATGG
>F0OV55004JGQNS
AACCATCGCAAGAGTTTGATCCTGGCTCAGGACGAACGCTGGCGGCGTGCTTAACACATGCAAGTCAAGGGGAAAGGTTAATTTCGGTTGACCGAGTATACTGGCGAACGGGTGAGTAACGCGTAGGTAACCTGCCTGAGAGTTTGGGATAACACTGCAAACGTGGTGCTAATACCGGATGAGGCCTGCTATTCGCATGGGTAGTGGGTTAAAGCGGGCGCAAGCCTGTGCTCACAGATGGACCTGCGTCTCATTAG
>F0OV55004IWOVS
AACCATCGCAAGAGTTTGATCCTGGCTCAGGATGAACGCTAGCGAGAGGCTTAACACATGCAAGTCGGGCGGCAGCACGGTTTTCGGACTGGTGGCGAGCGGCGCACGGGTGCGTAACGCGTATGCAACCTTCCTTATGCAGGGGGATAGCCCATGGAAACGTGGATTAATACCCCATATTATTTATGGATCGCATGGTTTATAGATGAAAGTTTTAATGGCATAAGATGGGCATGCGTCTGATTAG
>F0OV55004JTQE3
AACCATCGCAAGAGTTTGATCCTGGCTCAGAACGAACGCTGGCGGCGTGCTTAACACATGCAAGTCGTACGAGAAAGTTTCCTTCGGGAGATGAGTAGAGTGGCGCACGGGTGAGTAACACGTGGATAATCTGCCCAATGGACCGGGATAACACTTCGAAAGGGGTGCTAATACCGGATAAGCCCACAGGCTCTTCGGAGCTTGCGGGAAAAGGTGGGGACCTTCGGGCCTGCCGTCATTGGATGAGTCCGCGGCCCATTAGCTAGTTGG
>F0OV55004IPKN2
AACCATCGCAAGAGTTTGATCCTGGCTCAGGACGAACGCTGGCGGCGCGTCTAAGACATGCAAGTCGTACGATTAAAGCTCCCTTCGGGGAGTGTATAAAGTGGCGGACGGGTGAGTAACACGTAGCTAACCTGTCGTGCGGACTGGGATAACGGTGCGAAAGCGCCGCTAATACCGGGTACGACCTTAAATCTATCCGATTCAAGGTGAAAGCGGGCTTTGTTCCGCACCGCACGAGGGGGCTGCGGCCTATTAGCTTGTTGGTAGGGTAACGGCCTACCAAGG
>F0OV55004IWZNX
AACCATCGCAAGAGTTTGATCCTGGCTCAGGATGAACGCTGGCGGCGTGCCTAATACATGCAAGTCGTGCGGCAGCATGCCCTTCGGGGTGATGGCGAGCGGCGGACGGCTGAGTAACACGTAGGAATGTACCCCAAAGTGAGGGATAAGCTCCAGAAATGGTGTCTAATACCGCATATGGTCTTCGGATTAAAGCTTTTATAGCGCTTTGGGAACAGCCTGCGTCTGATTAGATAGTTGGTGAGGTAAAGG
>F0OV55004ITTJV
AACCATCGCAAGAGTTTGATCCTGGCTCAGAATCAACGCTGGCGGCGTGCCTAACACATGCAAGTCGAACGAGAAAGTGGGGCTTGCTCCACGAGTAAAGTGGCAAACGGGTGAGTAACACGTGAACAACCTACCCTCGAGTGGGGAATAACACCGCGAAAGCGGTGCTAATACCGCATAACATCCCGGGGTCGCATGGTCCTGGGATCAAAAGCGCAAGTTGCTTGAGGAGGGGTTCACGGCTGATTAGCTAGTTGGTGAGGTAACCGG
>F0OV55004H7564
AACCATCGCAAGAGTTTGATCCTGGCTCAGAATGAACGTTGGCAGCATGGATTAGGCATGCAAGTCGAGCGGGGGTGAGCAATCACTCAAGCGGCGAAAGGGTGAGTAATGCATAGATAACTTTCCCTTACACTGGGAATAACAGCTCTAACGAGCTGCTAATACCGAATGTGGTTATATGGTTGCATGATTGTATAACTAAAGGAGGGGCAACCTACCGTGTAAGGAGAGGTCTATGTCCTATTAG
>F0OV55004I2G5T
AACCATCGCAAGAGTTTGATCCTGGCTCAGAGTGAACGCTGGCGGCGTGCCTAACACATGCAAGTCGAACGCGAAAGTCCCGCAAGGGATAAGTAGAGTGGCAGACGGGTGAGTAATGCATAGGTAATCTACCCTTGAGTGGGGGATAACTCCGGGAAACCGGTGCTAATCCCGCATGACTTCCTGATGCGAAGGCATTAGGATCAAAGGGGGGGATCCTTCGGGACCTCCCGCTTGAGGATGAGCCTATGTCCTATTAG
>F0OV55004IY307
AACCATCGCAAGAGTTTGATCCTGGCTCAGAATGAACGCTGGCGGCGTGCCTAACACATGCAAGTCGAACGAGAAATCCCGGGCTTGCTCGGGAGAGTAAAGTGGCGCACGGGTGAGTAACACGTGGGTAACCTGCCCTTGAATTTGGGATAACTTCGCGAAAGCGACGCTAATACCGAATATTATGACATTAACTTCGGTTTTTGTTATGAAAGGTGACCTCTTCTTGAAAGTTGCCGTTTAAGGATGGGCTCGCGTACCATTAGCTAGTTGGTAGGG
>F0OV55004I7GCH
AACCATCGCAAGAGTTTGATCCTGGCTCAGAATGAACGCTGGCGGCGTGCTTAACACATGCAAGTCGAACGAGAAAGGGATTGCTTGCAATCCCGAGTAGAGTGGCGCACGGGTGAGTAACACGTAGATAATCTACCCCTAAGCCCGGGATAACCATTCGAAAGGATGGCTAATACCGGATGCAGTTTCTATGGACAAGTATAGAGATAAAAGATTGCCTCTTCATGAAAGCAGTTGTTTGGGGATGAGTTTGCG
>F0OV55004ILXAS
AACCATCGCAAGAGTTTGATCCTGGCTCAGGATGAACGCTGGCGGCGTGCCTAATACATGCAAGTCGAACGCACTAGTTTACTAGTGAGTGGCGAACGGGTGAGTAACACGTAGGTAACCTGCCCTTAAGACGAGGATAACCATTGGAAACGATGGCTAAGACTGGATAGGAATATTTAAGGCATCTTAAATATTTTAAAAGACCTAGCAATGGGTATGCTTAAGGAGGGGCCTGCGGCGCATTAGTTAGTTGGTGAGGTGAGAG
>F0OV55004IOKHW
AACCATCGCAAGAGTTTGATCCTGGCTCAGGATGAACGCTAGCGGCAGGCCTAACACATGCAAGTCGAACGGTAAGGTCTCTTCGGAGATACACGAGTGGCGCACGGGTGAGTAACGCGTATGCAACCTACCCTTTACAGAGGGATAGCCCGGAGAAATTCGGATTAATACCTCATAACATTATACTGTTGCATGACAGTATACTTAAAGATTTATCGGTAAAGGATGGGCATGCGTGACATTAGCTGGTTGGTG
>F0OV55004ITNXG
AACCATCGCAAGAGTTTGATCCTGGCTCAGAACGAACGCTGGCGGCGTGCTTAACACATGCAAGTCGAACGTGAAAGGGACTTCGGTCCTGAGTAAAGTGGCGCACGGGTGAGTAACACGTGGATAATCTACCCGATGGACCGGGATAACACTTCGAAAGGGGTGCTAATACCGGATAAGCCCACAGGCTCCCTGGAGCTTGCGGGAAAAGGTGGGGACCTTCGGGCCTGCCGTCATCGGATGAGTCCGCGGCCCATTAGCTAGTTGGTGGGGTAACGG
>F0OV55004ILMKG
AACCATCGCAAGAGTTTGATCCTGGCTCAGGATGAACGCTGGCGGCGTGCCTAACACATGCAAGTCGAGCGCGATTAGACGGACTGGAGACTTCGGTCAAAGGGAAGACTATGAAAGCGGCGGACGGGTGAGTAACGCGTGAGCAACCTGCCCTGTACAGGGGGATAGCCACTGGAAACGGTGATTAATACCCCATAAACCCAAAGGATCGCATGGTCTAATGGGCAAAGTCCAAACGGTACAGGATGGGCTCGCGT
>F0OV55004I1CTS
AACCATCGCAAGAGTTTGATCCTGGCTCAGGATGAACGCTGGCGGCGTGCCTAATACATGCAAGTCGAACGCGAAGCCTGTTTTCGAATAGGTGGAGAGTGGCGCACGGGTGAGTAACACATGGCTGACCTGCCCTTCAGAGGGGGACAACCGGTGGAAACGCCGGCTAATACCCCATACGTTCGCGGGAGTTAGAGCCCTGCGAAGAAACCTCCGGGGCTGAAGGAGGGGGCTGTGGCCCATCAGCTAGTTGGTAGGGTAATGGCCT
>F0OV55004JNA3V
AACCATCGCAAGAGTTTGATCCTGGCTCAGGATGAACGCTGGCGGCGTGCCTAACACATGCAAGTCGAGCGCGATTAGTTGGAACGGAGACTTCGGTCAAAGGGAAGACTATGAAAGCGGCGGACGGGTGAGTAACGCGTGAGCAACCTGCCCTGTACAGGGGGATAGCCACTGGAAACGGTGATTAATACCCCATAACCCCATTGGATCGCATGGTCTGATGGGCAAAGCCTTGGCGGTACAGGATGGGCTCGCGT
>F0OV55004H4VNM
AACCATCGCAAGAGTTTGATCCTGGCTCAGAGTGAACGCTGGCGGCGTGCCTAACACATGCAAGTCGAACGCGAAAGTCCCGCAAGGGATAAGTAGAGTGGCAGACGGGTGAGTAATGCATAGGTAATCTACCCTTGAGTGGGGGATAACTCCGGGAAACCGGTGCTAATCCCGCATGACTTCCTGATGCGAAGGCATTAGGATCAAAGGGGGGGATCCTTCGGGACCTCCCGCTTGAGGATGAGCCTATGTCCTATTAG
>F0OV55004IX61U
AACCATCGCAAGAGTTTGATCCTGGCTCAGAACGAACGCTGGCGGCATGCCTAACACATGCAAGTCGAACGAGACCTTCGGGTCTAGTGGCGCACGGGTGCGTAACGCGTGGGAATCTGCCCTTGGGTACGGAATAACAGTTAGAAATGACTGCTAATACCGTATAATGACTTCGGTCCAAAGATTTATCGCCCAGGGATGAGCCCGCGTCGGATTAGCTAGTTGGTGAGGTAAAGGCTCACCAAGGCGACGATCCGTAG
>F0OV55004ILB3A
AACCATCGCAAGAGTTTGATCCTGGCTCAGAGTGAACGCTGGCGGCGTGCTTAACACATGCAAGTCGAACGAGAACGGATTATAGCTTGCTATAATTGTCAGCTAAGTGGCGCACGGGTGAGTAATGTATAGATAACCTGCCCTTAAGAAAGGAATAACAGTTGGAAACGACTGCTAATGCCCTATATGCCTTTAATACATAAGTATGCAAGGGAAACGCTTTAGTGCTTAAGGATGGGTCTGTATGGTAT
>F0OV55004JO7ZF
AACCATCGCAAGAGTTTGATCCTGGCTCAGAACGAACGCTGGCGGCGTGCTTAACACATGCAAGTCGAACGTGAAAGGGACTTCGGTCCTGAGTAAAGTGGCGCACGGGTGAGTAACACGTGGATAATCTACCCGATGGACCGGGATAACACTTCGAAAGGGGTGCTAATACCGGATAAGCCCACAGGCTCCTTTGGAGTTTGCGGGAAAAGGTAGGGGACCGTTCGGGCCGTACTGTCCATTGGATGAGTCCGCGGCCCACTTAGCTAGTTGGTAGGGTAAGTGG
>F0OV55004JRTZ2
AACCATCGCAAGAGTTTGATCCTGGCTCAGAACGAACGCTGGCGGCGTGCTTAACACATGCAAGTCGTACGTGAAAGGGACTTCGGTCCTGAGTAAAGTGGCGCACGGGTGAGTAACACGTGGATAATCTGCCCAATGGTCCGGGATAACACTTCGAAAGGGGTGCTAATACCGGATAAGCCCACGGGCTCTTCGGAGCTTGCGGGAAAAGGTGGGGACCTTCGGGCCTGCCGTCATTGGATGAGTCCGCGGCCCATTAGCTAGTTGGTGGGGTAAAGG
>F0OV55004IY9OZ
AACCATCGCAAGAGTTTGATCCTGGCTCAGAACGAACGCTGGCGGCGTGCTTAATACATGCAGGTCGAACGAGAAAGCCCTTTCGGGGGTGAGTAGAGTGGCGCACGGGTGAGTAACGCGTAGGTGACCTACCCTTTGGCGGGGGATAACCAAGAGAAATTTTGGCTAATACCGCATAAGTATGACGAACTTGAAAATAGTCTTAGAAAGGATGCCTCTACTTGTAAGCATTCACCGAAGGATGGGCCTGCGTAACATTAGCTAGTTGGTGAGG
>F0OV55004I7KI0
AACCATCGCAAGAGTTTGATCCTGGCTCAGGATGAACGCTGGCGGCATGCCTAATACATGCAAGTCGAACGCACTAGTTTACTAGTGAGTGGCGAACGGGTGAGTAACACGTAGATAACCAACCCTAAAGACGAGGATAACCCGGGGAAACCTGGACTAATACTGGATAGGAGCTAATTTCACAAGAGATTAGTTTTAAAGGCGCATTAAAGCGCCGCTATAGGATGGGACTGCGTCGCATTAGCTAGTTGGTGGGGTAACGGCCTACCAAGG
>F0OV55004INDWK
AACCATCGCAAGAGTTTGATCCTGGCTCAGAACGAACGCTGGCGGCGTGCTTAACACATGCAAGTCGAACGAGAAATCCCGGGCTTGCTCGGGAGAGTAAAGTGGCGCACGGGTGAGTAACACGTGGGTAACCTGCCCTTGAATTTGGGATAACTTCGCGAAAGCGACGCTAATACCGAATATTATGACATTAACTTCGGTTTTTGTTATGAAAGGTGACCTCTTCTTGAAAGTTGCCGTTTAAGGATGGGCTCGCGTACCATTAGCTAGTTGGTAGGGTAA
>F0OV55004JCNVS
AACCATCGCAAGAGTTTGATCCTGGCTCAGAACGAACGCTGGCGGCGTGCTTAACACATGCAAGTCGAACGCGAAAGGGACCTTCGGGTCCTGAGTAAAGTGGCGCACGGGTGAGTAACACGTGGATAATCTACCCGGTGATCTGGGATAACATTCCGAAAGGAGTGCTAATACCGGATAAGCCCACGGGCTCTTCGGAGCTTGCGGGAAAAGGTGGGGACCTTCGGGCCTACTGTCATTGGATGAGTCCGCGGCCCATTAGCTAGTTGGTAGGGTAA
>F0OV55004JDE6K
AACCATCGCAAGAGTTTGATCCTGGCTCAGGATGAACGCTGGCGGCGTGCCTAACACATGCAAGTCGAACGGGAATCCCTGGACTCGTCTGGGGAGGAGAGTGGCGTACGGGTGAGTAACACGTAGCTGACCTACCCTGGAGAGGGGGATAACTATTGGAAACGATAGCTAAAACCCCATACGCTCTTGATAATTTGAAAGTCAAGAGGAAAACTCCGGTGCTCTGGGATGGGGCTGCGGTCCATCAGCTAGTTGGTGCGGTAAAAGCG
>F0OV55004JTFVA
AACCATCGCAAGAGTTTGATCCTGGCTCAGAACGAACGCTGGCGGCGTGCCTAACACATGCAAGTCGAACGCGAAAGTTTTCTTCGGAAAGCGAGTAGAGTGGCGCACGGGTGAGTAACACGTGGATAACCTGCCCTAGAGTCTGGGATAACACTTCGAAAGGGGTGCTAATACCGGATAAGCCCACGCCTTCTTCGGAAGAAGTGGGAAAAGATTTATTGCTCTAGGATGGGTCCGCGGTCCATTAGCTAGTTGGTGGGGTAATGGCCTACCAAGG
>F0OV55004IUSI4
AACCATCGCAAGAGTTTGATCCTGGCTCAGGATGAACGCTAGCGGGAGGCCTAACACATGCAAGTCGAGCGGGAACCCCTTTCGGGGGGTGAGAGCGGCGCACGGGTGAGTAACGCGTATGCAACCTGCCTTTAACAGGGGGATAGCCCGGGGAAACCCGGATTAATACCCCATAACATTATTGAATGGCATCATTTAATAATTAAAGCTCCGGCGGTTAAAGATGGGCATGCGTGACATTAGTTAGTTGGTGAGGTAACGGCTCACCAAGGCTACGA
>F0OV55004I3VOO
AACCATCGCAAGAGTTTGATCCTGGCTCAGAACGAACGCTGGCGGCGCGTTTTAAGCATGCAAGTCGAACGGTAGACAGGCTTCGGCCTGTTGAGAGTGGCGAACGGGTGAGTAACACGTAGGTGATCTGCCCTTGAGTTGGGGATAGCCCATGGAAACATGGAGTAATACCGAATACGATCCGGACCCTGTGGGGACTGGAGGAAAAGCGCTTCGGCGCTGCTCGAGGATGAGCCTGCGGCTGATTAGCTAGTTGGG
>F0OV55004IKTUX
AACCATCGCAAGAGTTTGATCCTGGCTCAGAGCGAACATTGGCGGCGCGTTTAACACATGCAAGTCGAGCGAGAAAACTTCTTCGGAAGTGAGTAGAGCGGCGAACGGGTGAGTGACACGTGAGTGACCTGCCCCCAAGCTTGGGATAGCCACGGGAAACTGTGGGTAATACCGGATGCGACTTTATTATTAGAGGATGAAGTTGAAAGCGTGGGACCCTTCGGGGCCACGTACTTGGGGATGGGCTCGCGTCCCATTAGCTAGTTGGAG
>F0OV55004IKL0F
AACCATCGCAAGAGTTTGATCCTGGCTCAGAACGAACGCTGGCGGCGTGCTTAACACATGCAAGTCGAACGTGAAAGGGACTTCGGTCCTGAGTAAAGTGGCGCACGGGTGAGTAACACGTGGATAATCTACCCGATGGACCGGGATAACACTTCGAAAGGGGTGCTAATACCGGATAAGCCCACAGGCTCTTTGGAGTTTGCGGGAAAAGGTGGGGACCTTCGGGCCTACTGTCATTGGATGAGTCCGCGGCCCATTAGCTAGTTGGTAGGGTAATGG
>F0OV55004I4JZ3
AACCATCGCAAGAGTTTGATCCTGGCTCAGGATGAACGCTAGCGGCAGGCCTAATACATGCAAGTCGAGGGGTAAGGCTCTTTCGGGAGTACACGACCGGCGCACGGGTGCGTAACGCGTATGCAACCTACCTTTAACAGGAAGATAGCCCCGAGAAATCGGGATTAATATTCCATAATATATACGAATCGCATGGTTTGTATATTAAAGCTCCGGCGGTTAAAGATGGGCATGCGTGACATTAGCTAGTTGGTGAGGTAACGG
>F0OV55004I6FWE
AACCATCGCAAGAGTTTGATCCTGGCTCAGGACGAACGCTGGCGGCGCGCCTAACACATGCAAGTCGAGCGAGAACCCGAGGAGGGGTAACCCTTCTCGGGGGAGAGCGGCGAACGGGTGAGTACCACGTGGGCAACCTGCCCCAGACTCTGGGATAACCCCGGGAAACCGGAGCTAATACCGGATACTCTCGGCGGACCGCATGATCCGTCGGGGAAAGCTCTTGCGGTCTGGGATGGGCCCGCGGCCTATCAGCTTGTTGGTGAGGTAACGGCCCACCAAGG
>F0OV55004IGRDZ
AACCATCGCAAGAGTTTGATCCTGGCTCAGGATGAACGCTGGCGGCGTGCTTAACACATGCAAGTCGAACGATTAAGACCCTCTTCGGAGGGTGCATAAAGTGGCGAACGGGTGAGTAACACGTGGGGAACCTGCCCCTCTCTCTGGGACAACTCCGGGAAACCGGAGCTAATACCGGATATTCCGATCGGATCGCATGGTCTGATCGGGAAAGCTCCGGCGGTGAGGGATGGCCCCGCGGCCCATTAGCTTGTTGGTGAGGTAACGGCT
>F0OV55004I5AHL
AACCATCGCAAGAGTTTGATCCTGGCTCAGAACGAACGCTGGCGGCGTGCTTAACACATGCAAGTCGTACGAGAAAGTTTCCTTCGGGAGATGAGTAGAGTGGCGCACGGGTGAGTAACACGTGGATAATCTGCCCAATGGACCGGGATAACACTTCGAAAGGGGTGCTAATACCGGATAAGCCCACAGGCTCTTCGGAGCTTGCGGGAAAAGGTGGGGACCTTCGGGCCTGCCGTCATTGGATGAGTCCGCGGCCCATTAGCTAGTTGGG
>F0OV55004H8SKZ
AACCATCGCAAGAGTTTGATCCTGGCTCAGAACTAACGCTGGCGGCGTGCCTAACACATGCAAGTCGTACGAGAAAGTTCGCTTCGGTGGATGAGTAAAGTGGCGCACGGGTGAGTAGCGCGTGGATAATCTGCCCTTTAGTTAGGAATAACCCATCGAAAGATGGGCTAATGCCCAATGATGCTGACGTGCTTCGGCAGGTCAGCCAAAGGTGGCCTCTACATGTAAGCTATCG
>F0OV55004JTEAT
AACCATCGCAAGAGTTTGATCCTGGCTCAGAACGAACGCTGGCGGCGTGCTTAACACATGCAAGTCGCACGAGAAAAGAGGCTTCGGCCTCCGAGTAAAGTGGCGAATGGGTGAGTAACACGTGAGTAATGTGCCTCCGAGCGGGGGATAACTATCCGAAAGGATAGCTAATACCGCATGAGACCACAGAGGCCTCGGCTTCAGTGGTCAAAGCCTTCGGGCGCTCGGAGATCAGCTCGCGGTCCATTAG
>F0OV55004ISA8X
AACCATCGCAAGAGTTTGATCCTGGCTCAGAATCAACGCTGGCGGCGTGCCTAACACATGCAAGTCGAACGAGAAAGTGGGGCTTGCTCCACGAGTAAAGTGGCAAACGGGTGAGTAACACGTGAACAACCTACCCTCGAGTGGGGAATAACACCGCGAAAGCGGTGCTAATACCGCATAACATCCCGGGGTCGCATGGTCCTGGGATCAAAAGCGCAAGTTGCTTGAGGAGGGGTTCACGGCTGATTAGCTAGTTGGTGAGGTAACGG
>F0OV55004JJFLA
AACCATCGCAAGAGTTTGATCCTGGCTCAGATTGAACGCTGGCGGCATGGATTAGGCATGCAAGTCGAACGAGAAGCCACCTTCGGGTGGCAGACAGTGGCGAAAGGGTGAGTAACACGTGAGCAACCTGCCCCCGAGTTCGGAATAGTTCGCGGAAACGCGGAGTAATACCGGATGCGAAGAGTATGGCCGCATGGCCGCTCTCTTCAAAGTTTTTCGCTCGGGGATGGGCTCGCGCCCCATTAGCTAGTTGGTGAGG
>F0OV55004IGHU7
AACCATCGCAAGAGTTTGATCCTGGCTCAGGACGAACGCTGGCGGCGTGCCTAACACATGCAAGTCAAGGAGAAAGACTGGTTTCGGCCGGTCAAGTAAACTGGCGGACGGGTGAGTAACGCGTAGGCGACCTGCCCTTGTGTTTGGAATAACCCCGAGAAATTGGGGCTAATACCGAATGACGCATTGAGTATGCATGTACTTGATGTTAAAGGTGCTGCAAGGTACCGCACAGGGATGGGCCTGCGTTCCATTAGTTAGATGGG
>F0OV55004JT54P
AACCATCGCAAGAGTTTGATCCTGGCTCAGGATGAACGCTGGCGGCGTGCCTAATACATGCAAGTCGAACGCACCATTTCGGTGGTGAGTGGCGAACGGGTGAGTAACACGTAGATAACCTGCCCTTAAGACGAGGATAACCATTGGAAACGATGGCTAAGACTGGATAGGAATATTAGAGGCATCTCTGATATTTTAAAAGACCTAGCAATAGGTATGCTTAAGGAGGGGTCTGCGGCGCATTAGTTAGTTGGTGGGGTG
>F0OV55004IP3YF
AACCATCGCAAGAGTTTGATCCTGGCTCAGGATGAACGCTGGCGGCGTGCCTAATACATGCAAGTCGAACGCACTAGTTTACTAGTGAGTGGCGAACGGGTGAGTAACACGTAGGTAACCTGCCCTTAAGACGAGGATAACCATTGGAAACGATGGCTAAGACTGGATAGGAATATTTAAGGCATCTTAAATATTTTAAAAAGACCTAGCAATAGGTATGCTTAAGGAGGGGCCTGCGGCGCATTAGTTAGTTGGTGAGGTGAGAG
>F0OV55004IWUC1
AACCATCGCAAGAGTTTGATCCTGGCTCAGGATGAACGCTGGCGGCGTGCCTAACACATGCAAGTCGAGCGATAAACAGTGGATGGAATTCTTCGGAAGGAAAGAAACTGTTGAAAGCGGCGGACGGGTGAGTAACGCGTGGGCAACCTGCCCTATACAGGGGGATAGCCACTGGAAACGGTGATTAATACCCCATGACACCTTAACCTCGCATGAGGAGAGGGTCAAAGATTATATCGGTATAGGATGGGCCCGCGT
>F0OV55004JZ1VF
AACCATCGCAAGAGTTTGATCCTGGCTCAGGACGAACGCTGGCGGCGTGCCTAACACATGCAAGTCGAACGGTTCGATATCCGACACTGAGTATTCAGAACAAAACTGGGTACTGAGTGTTGGATATCGGATAGTGGCGAAAGGGTGAGTAACGCGTGGGCAACCTGCCCTATACAGGGGGATAACACCGGGAAACCGGTGCTAATACCGCATAAAATCCTACGATGACATCATCGAAGGGTCAAAGGAGAAATCCGGTATAGGAGGGGCCCG
>F0OV55004H8ABA
AACCATCGCAAGAGTTTGATCCTGGCTCAGAATGAACGCTGGCGGCGTGCCTAACACATGCAAGTCGAGCGAGAAAGGGGCCTTCGGGTCCTGAGTAAAGCGGCGCACGGGTGAGTAACGCGTGGGTAACCTACCCTTGAGTGGGGGATAACCAGCCGAAAGGCTGACTAATCCCGCATACGTCCATCAGGCATAAGTCTGATGGGGAAAGATGGCCTCTACTTGTAAGCTATCGCTCTTTGATGGGCCCGCGTTGGATTAG
>F0OV55004H227R
AACCATCGCAAGAGTTTGATCCTGGCTCAGGATGAACGCTGGCGGCGTGCCTAACACATGCAAGTCGAGCGGAGATTACGAGGAGTACTTGTACAAATTGTAATCTTAGCGGCGGACGGGTGAGTAACACGTGAGGAACCTGCCCTTGAGTGGGGAATAACACCGAGAAATGGGTGCTAATACCGCATAATGTCTTGGAAGCGCATGCTTTCGGGACCAAAGGATTTATTCGCTTAAGGATGGACTCGCGTCCGATTAGGTAG
>F0OV55004I6N5Q
AACCATCGCAAGAGTTTGATCCTGGCTCAGGACGAACGCTGGCGGCGTGCCTAACACATGCAAGTCAAGGGGAAAGTGGGCTTCGGCCCATGATTATACTGGCGGACGGGTGGGTAACGCGTAGGCAACCTGCCCTTGTGACTGGAATAACCCACCGAAAGGTGGACTAATACCGGATGACATTTTAGATACGCATGTATTTAAAATCAAAGATGCCGCAAGGTATCACGCAAGGATGGGCCTGCGTTCCATTAGTTAGTTGGTAGGGTAACGG
>F0OV55004IA484
AACCATCGCAAGAGTTTGATCCTGGCTCAGGACGAACGCTGGCGGCGTGCCTAATACATGCAAGTCGAGCGGACGATTCGAAAGCTTGCTTTTGAATCGTTAGCGGCGGACGGGTGAGTAACACGTGGGCAACCTGCCCTGTAGACGGGGATAACACCGAGAAATCGGTGCTAATACCGGATAACACGAAATGTCGCATGACGTTTCGTTGAAAGGCGGCGCAAGCTGCCGCTACAGGATGGGCTCGCGGCGCATTAG
>F0OV55004JKT3T
AACCATCGCAAGAGTTTGATCCTGGCTCAGGATGAACGCTGGCGGCGTGCCTAACACATGCAAGTCGAGGGGTAGGGACTTTCGGGTCCTGAGACCGGCGAACGGGTGAGTAACACGTAGGTGATCTACCATTGGGATGGGGATAGCCTGTGGAAACACAGGGTAATACCGAATGAGCTTATACGACTGTGGTTGTATAAGGAAAAGCGCTACGGCGCTGCCCGATGATGAGCCTGCGGCTGATTAGCTAGTTGGTGGGG
>F0OV55004I7R39
AACCATCGCAAGAGTTTGATCCTGGCTCAGAACTAACGCTAGCGGCGTGCCTAACACATGCAAGTCTTACGAGAAAGTCCCGTTCGCGGGATGAGTAAAGTGGCGCACGGGTGAGTAACGCGTGGATAATCTGCCCTTTAGTCTGGGATAACTTGTCGAAAGATGGGCTAATACCAGATAATGCTTATCTGTTTAGACGGATAAGCCGAAGGTGGCCTCTATTTATAAGCTACTGCTAAAGGATGAGTTCGCGTACCATTAG
>F0OV55004JD5EF
AACCATCGCAAGAGTTTGATCCTGGCTCAGAGCGAACATTGGCGGCGCGTTTAACACATGCAAGTCGAGCGAGAAAACTTCTTCGGAAGTGAGTAGAGCGGCGAACGGGTGAGTAACACGTGAGTGACCTGCCCCCAAGCTTGGGATAGCCACGGGAAACTGTGGGTAATACCGGATGCGACTTTATTATTAGAAGATGAAGTTGAAAGCGTGGGACCCTTCGGGGCCACGTACTTGGGGATGGGCTCGCGTCCCATTAGCTAGTTGGAGAGGG
>F0OV55004IRIKV
AACCATCGCAAGAGTTTGATCCTGGCTCAGGACGAACGCTGGCGGCGTGCCTAACACATGCAAGTCTACTCAGCAATGGGTGGCGAACGGGTGAGTAACGCGTAGACAATCTGCCCTTTAATCACGGATAACCTAGTGAAAACCGGACTAAAACGGGATGTGGTCGCGATATGGCATCATATGCGATCAAAGACGTAGTCGTTAAAGGAGGAGTCTGCGTAACATTAGCTAGTTGGTAAGGTAACGGCTTACCAAGGCGACGA
>F0OV55004JMIHM
AACCATCGCAAGAGTTTGATCCTGGCTCAGGACGAACGCTGGCGGCGTGCCTAACACATGCAAGTCGAGCGGAGAATGCAAGATGTTTACATTGCGCATTCTTAGCGGCGGACGGGTGAGTAACACGTGGGTAACCTGCCTCAAAGTGGGGGATAGCCTTTCGAAAGGAAGATTAATACCGCATAAGCTTGTAGCATCGCATGGTGCAGCAAGAAAAGGAGCAATCCGCTTTGAGATGGACCCGCGGCG
>F0OV55004IRG2F
AACCATCGCAAGAGTTTGATCCTGGCTCAGAACGAACGCTGGCGGCGTGCCTAACACATGCAAGTCGTACGCGAAAGGGGCTTCGGCCCTGAGTAAAGTGGCGCACGGGTGAGTAACACGTGGATAATCTGCCCGGTGATCGGGGATAACATTCCGAAAGGGATGCTAATACCGGATAAGACCACGTATCCTTCGGGATATGCGGGAAAAGGTGGGCTTTCGGGCCTATTGTCACCGGATGAGTCCGCGTCCCATTAGCTAGTTGGTAGGGTAATGG
>F0OV55004I5VO4
AACCATCGCAAGAGTTTGATCCTGGCTCAGAACTAACGCTGGCGGCGTGCCTAACACACGCAAGTCGTACGAGAAAGTCGGCTTCGGCCGATGAGTAAAGTGGCGCACGGGTGAGTAACACGTGGATAACCTACCCTTAAGTCAGGAATAACCTATCGAAAGGTTGGCTAATACCTGATAATACCGGTCCATTCCGGTGGATCGGTCAAAGATGGCCTCTGCTTGCAAGCTGTCGCTTCTGGATGGGTCCGCGTACCATTAGCTTG
>F0OV55004I634U
AACCATCGCAAGAGTTTGATCCTGGCTCAGATTGAACGCTGGCGGCATGCTTAACACATGCAAGTCGAACGGTAACAGGCCTTCGGGCGCTGACGAGTGGCGGACGGGTGAGTAATACATGGGAATCTGCCCTTAGGTGGGGGATAACGTTGGGAAACTAACGCTAATACCGCATAACCTCTTTGGAGCAAAGCGTGGGATCTTCGGACCACGTGCCAAAGGATGAGCCCATGTCTGATTAGCTAGTTGGTGAGGTAACGG
>F0OV55004JCT9U
AACCATCGCAAGAGTTTGATCCTGGCTCAGAATGAACGCTGGCGGCGTGCCTAACACATGCAAGTCGTACGAGAAAGGGGCTTCGGCCCTGAGTAGAGCGGCGCACGGGTGAGTAACGCGTGGGTAATCTACCCTTGGATTTGGGATAACTCTGCGAAAGTGGAGCTAATACCGGATAGTCTGGCTTTTAATAGAAGTCGGTAAAGGATGCCTCTGCATATGCATTCGTCCGAGGATGAGCCCGCGTCTCATTAG
>F0OV55004I2DBQ
AACCATCGCAAGAGTTTGATCCTGGCTCAGAGTGAACGCTGGCGGCATGCCTAACACATGCAAGTCGAACGGATCTTGGCAGTTTATCGTCAGGGTTAGTGGCAAACGGGTGAGTAACACGTGGAAAATTTGCCTTTGAGAAGGGGATAACACCGGGAAACCGGAGCTAATACCGCATGAGACCATATCTCCATAGGGAGAAGGGGTTAAAGTTCCGCAAGGGACGCTTGAAGAGAATTCCACGGCCTATCAGCTTGTTGGTGAGGTAACGG
>F0OV55004IUVOR
AACCATCGCAAGAGTTTGATCCTGGCTCAGGATGAACGCTAGCGACAGGCCTAACACATGCAAGTCGAACGGGATTTATCCTTCGGGGTAATGAGAGTGGCGCACGGGTGAGTAACGCGTATGCAACCTACCTGTAACTGGGGAATAGCTCCCTGAAAGGGGAATTAACACCGCATAAGACCACACTTTCGCATGGAAGAGTGGTAAAATATTCATAGGTTACAGATGGGCATGCGTGACATTAGTTTGTTGGTGAGGTAACGG
>F0OV55004H4KNX
AACCATCGCAAGAGTTTGATCCTGGCTCAGAACGAACGTTGGCGGCGTGGATTAGGCATGCAAGTCGAGCGAGATCCGGCTTTTTCAATTCTTCGGAAGAGAAGCTGTCGGTGAAAGCGGCGAACTGGTTAGTAATAAATGGGTAATTTGCCCCTTTGTTCGGAATAGCCACCGGAAACGGTGATTAATGCCGGATGTGATCGGGCACCGCATGGTGCCCTCTTTAAAGGCGGGGATTCTTCGGAACCTGTCGCAAGGGGATAGGCCCGTTTCCTATCAG
>F0OV55004JN1R1
AACCATCGCAAGAGTTTGATCCTGGCTCAGAACGAACGCTGGCGGCGTGCTTAACACATGCAAGTCGAACGCGAAAGGGACCTTCGGGTCCTGAGTAAAGTGGCGCACGGGTGAGTAACACGTGGATAATCTACCCGGTGATCTGGGATAACATTCCGAAAGGAGTGCTAATACCGGATAAGCCCACGGGCTCTTCGGAGCTTGCGGGAAAAGGTGGGGACCTTCGGGCCTACTGTCATTGGATGAGTCCGCGGCCCATTAGCTAGTTGGTAGGGTAA
>F0OV55004I2JXH
AACCATCGCAAGAGTTTGATCCTGGCTCAGGACGAACGCTGGCGGCGTGCCTAATACATGCAAGTCGAACGGTCTTTTCTATGGAAGCTTGCTTCCACTGGAAAGATAGTGGCGAACGGGTGAGTAACACGTGGGTAACCTGCCCATAAGAGGGGGATAACATCCGGAAACGGGTGCTAATACCGCATAGTTTTCTTGATCGCATGATTGAGAAAGGAAAGACGGCCTTTGTGCTGTCGCTTATGGATGGGACCCGCGGCGTATTAG
>F0OV55004IAAX7
AACCATCGCAAGAGTTTGATCCTGGCTCAGGATGAACGCTAGCGGCAGGCCTAACACATGCAAGTCGAGGGGTAACGATGGCTTCGGCCAGGCGACGACCGGCGCACGGGTGAGTAACGCGTTTGTAACCTACCTCTAACTGGAGAATAGCCCGAAGAAATTCGGATTAATACTCCATATGGCTATGATTTGGCATCTTTTTATAGTCAAAGCTCCGGCGGTTAGAGATGGGCATGCGTGACATTAGTTAGTTGGTGAGG
>F0OV55004IBUB2
AACCATCGCAAGAGTTTGATCCTGGCTCAGAACGAACGCTGGCGGCGTGCTTAACACATGCAAGTCGTACGAGAAAGTTTCCTTCGGGAGATGAGTAGAGTGGCGCACGGGTGAGTAACACGTGGATAATCTGCCCAATGGACCGGGATAACACTTCGAAAGGGGTGCTAATACCGGATAAGCCCACAGGCTCTTCGGAGCTTGCGGGAAAAGGTGGGGACCTTCGGGCCTGCCGTCATTGGATGAGTCCGCGGCCCATTAGCTAGTTGGG
>F0OV55004JMVCU
AACCATCGCAAGAGTTTGATCCTGGCTCAGAACTAACGCTAGCGGCGTGCCTAACACATGCAAGTCTTACGAGAAAGTCCCGTTCGCGGGATGAGTAAAGTGGCGCACGGGTGAGTAACACGTGGATAATCTACCCTTTAGTCGGGAATAACTCATCGAAAGATGGGATAATACGCGATGATGCTTGTCTGTTACGACGGATAAGCCAAAGGTGGCCTCTCTATAGAAGCTACCGCTGAGGGATGAGTTCGCGC
>F0OV55004I4G4I
AACCATCGCAAGAGTTTGATCCTGGCTCAGAACGAACGCTGGCGGCGCGTTTTAAGCATGCAAGTCGAGCGGCAAGGGCCTTCGGGCCCCTAGAGCGGCGGACGGGTGAGTAGCACGTGGACAATCTGCCCCCCGGCCGGGGATAGCCCAGGGAAACCTGGATTAATACCGGATGAGACGGGACGCACGAGGGTGCGATCCGGGAAAGGCGCTGCGGCGCCGCCGGGGGATGAGTCCGCGACCCATTAGCTAGACGGCGGGGTAAAGGCCCACCGTGGCGACG
>F0OV55004IOI5O
AACCATCGCAAGAGTTTGATCCTGGCTCAGGATGAACGCTAGCGGGGGGCTTAACACATGCAAGTCGAGGGGCAGCACGATGTAGCAATACGTTGGTGGCGACCGGCGCACGGGTGAGTAACGCGTATGCAACCTACCCTGTACTGGAAGATAACCCGGAGAAATTCGGACTAATATTCCATAAAGATATAGAGAGGCATCTTTTTATATTTAAAGCTCTGGCGGTACGGGATGGGCATGCGTAACATTAGCTAGTTGG
>F0OV55004JNK9S
AACCATCGCAAGAGTTTGATCCTGGCTCAGGATGAACGCTGGCGGCGTGCCTAATACATGCAAGTCGAACGCACCGGTTTACCGGTGAGTGGCGAACGGGTGAGTAACACGTAGGTAACCTGCCCTCAAGACGAGGATAACCGTTGGAAACGATGGCTAAGACTGGATAGGAACCGAGGAGGCATCTCTTTGGTTTTAAAGGACCCGCAAGGGTACGCTTGAGGAGGGGCCTGCGGCGCATTAGTTAGTTGGCGGGGTGAAGGCCCACCAAGACTTTG
>F0OV55004H9K1C
AACCATCGCAAGAGTTTGATCCTGGCTCAGAACGAACGCTGGCGGCGTGCTTAACACATGCAAGTCGAACGCGAAAGGGACTTCGGTCCTGAGTAAAGTGGCGCACGGGTGAGTAACACGTGGATAATCTACCCGATGGACCGGGATAACACTTCGAAAGGGGTGCTAATACCGGATAAGCCCACAGGCTCCCTGGAGCTTGCGGGAAAAGGTGGGGACCTTCGGGCCTGCCGTCATCGGATGAGTCCGCGGCCCATTAGCTAGTTGGTGGGGTAACGG
>F0OV55004JZBON
AACCATCGCAAGAGTTTGATCCTGGCTCAGGACGAACGCTGGCGGCGTGCTTAACACATGCAAGTCAAGGAGAAAGCATTTTTCGGAATGCAAGTAAACTGGCGAACGGGTGAGTAACGCGTAGGTAACCTGCCTTTAAGATTGGGATAACACTGCTAACGCGGTGCTAATACCGGATGAAGCATAACGATCGCATGGTGGTTATGTTAAAGCGGGCTTCGGCTCGTGCTTAGAGATGGACCTGCGTCTCATTAG
>F0OV55004IDB92
AACCATCGCAAGAGTTTGATCCTGGCTCAGAACGAACGTTAGCGGCGTGCTTAACACATGCAAGTCGAACGAGAAAGTATCTTCGGATATGAGTAGAGTGGCGCACGGGTGAGTAACACGTGGGTAATCTGCCCTTTGGAGGGGGACAACATCTGGAAACGGATGCTAATACCGCATAAGTCGTCTTCGGACGGGAAAGGTGGCTTCGGCTACCGCCAGAGGATGAGCCCGCGGCCCATCAGCTAGTTGGCAGGGTAATGG
>F0OV55004I5WW5
AACCATCGCAAGAGTTTGATCCTGGCTCAGAATGAACGCTGGCGGCGTGCCTAACACATGCAAGTCGAACGAGAAATTTCCCGCTTGCGGGAGAGAGTAAAGTGGCGCACGGGTGAGTAACGCGTGGGTAACCTACCCTTGAATCGGGGATAACCTTGCGAAAGCGTTGTTAATACCGGATATTGTCACAAGGACTATGGTTTTTGTGATGAAAGGTGACCTCTTCATGAAAGTTGCCGTTTAAGGATGGGCCCGCGTACCATTAGCTTGTTGGTAGGG
>F0OV55004IUUQF
AACCATCGCAAGAGTTTGATCCTGGCTCAGGATGAACGCTAGCGGGAGGCTTAACACATGCAAGTCGAGGGGTAGGGTAGCAATACCTGAGACCGGCGCACGGGTGAGTAACGCGTATGCAACCTACCTACAACAGGGGGATAGCTCCCGGAAACGGGGATTAATACCGCATAAGACTACGGTTTCACATGGGACAGTAGTAAAAATTCAGATGGTTGTAGATGGGCATGCGTGACATTAGGTAGTTGGTGAGGTAATGGCTC
>F0OV55004I7LV3
AACCATCGCAAGAGTTTGATCCTGGCTCAGAACGAACGCTGGCGGCGTGCTTAACACATGCAAGTCGTACGAGAAAGTTTCCTTCGGGAGATGAGTAGAGTGGCGCACGGGTGAGTAACACGTGGATAATCTGCCCAATGGACCGGGATAACGCTTCGAAAGGGGTGCTAATACCGGATAAGCCCACAGGCTCTTCGGAGCTTGCGGGAAAAGGTGGGGACCTTCGGGCCTGCCGTCATTGGATGAGTCCGCGGCCCATTAGCTAGTTGGG
>F0OV55004JF6ZO
AACCATCGCAAGAGTTTGATCCTGGCTCAGAACGAACGCTGGCGGCGTGCCTAACACATGCAAGTCGTACGAGAAAGGGGCTTCGGCCCTGAGTAGAGTGGCGCACGGGTGAGTAACGCGTGGGTAATCTACCCTTGGATTTGGGATAACTCTGCGAAAGTGGAGCTAATACCGGATAGTCTGGCTTTAAATAAGAAGTCGGTAAAGGATGCCTCTGCATATGCATTCGTCCGAGGATGAGCCCGCGTCTCATTAG
>F0OV55004I0JXW
AACCATCGCAAGAGTTTGATCCTGGCTCAGAATGAACGCTGGCGGTAGGCTTAACACATGCAAGTCGGACGGAAACGATAGATTAGCTTGCTATTCTAGGCGTCGAGTGGCGGACGGGTGAGTAACGCGTGGGAATCTACCCTATAGTTGGGGACAACATATGGAAACGTATGCTAATACCGAATATGCTCTACGGAGTAAAGGAGCCCTCTTCTTGAAAGGTTTCGCTATAGGATGAGCCCGCGTAGGATTAGCTAGTTGGTAAGG
>F0OV55004I8M32
AACCATCGCAAGAGTTTGATCCTGGCTCAGAATGAACGCTGGCGGCGTGCTTAATACATGCAAGTCGTGCGAGAAAGTGGGAGCAATCCCATGAGTAAAGCGGCAAACGGGTGAGTAACACGTAAGGAATCTGCCTCCAAGTCCGGAATAGCTCTGCCAACGCGGAATTAATGCTGGATGTGGTCTTGCGGGCGCATGTCTGCTTGACTAAAGGTGACCTCTTCGTCTGAAAGTTA
>F0OV55004ID1ZY
AACCATCGCAAGAGTTTGATCCTGGCTCAGGATGAACGCTAGCGGCGCGCTTAATGCATGTAAGTCGAGCGATGAGGCCCTACGGGGTACATCAGCGGCAGACGGGTGAGTAACACGTGGATGACCTGCCCTCAAGACCGGGATAACGCGTGGAAACATGCGCTAATACCGGATAGACTTCTGGGGTCGCAGCCAGAAGTAAAGCTACGGTGCTTGGGGAGGGGTCCGCGGCCCATCAGCTCGTTGGTAGGGTAACGG
>F0OV55004JANLW
AACCATCGCAAGAGTTTGATCCTGGCTCAGGATGAACGCTGGCGGCATGCCTAATACATGCAAGTCGAACGAATTGACCTTCGGGTCAGTTAGTGGCGAACGGGTGAGTAACACGTAGATAACCAACCCTAAAGACGAGGATAACCCGGGGAAACCTGGACTAATACTGGATAGGAGCTATTTTCAAAAGAGGATAGTTTTAAAGATGCCTTAAAGCATCGCTATAGGCTGGGACTGCGTCGCATTAGCTAGTTGGTGGAGTAACGGCCC
>F0OV55004I3FQO
AACCATCGCAAGAGTTTGATCCTGGCTCAGGATGAACGCTGGCGGCGTGCCTAATACATGCAAGTCGAACGGTGTAGAGCAATCTACACAGTGGCGAACGGGTGAGTAACGCGTTGGTGACCTGCCCCGAAGTGGGGGATAACGGGCCGAAAGGCTCGCTAATACCCCATGTGTTCTCGTGCGTTAGAGAAGCGAGAAGAAACGGCGAAAGTCGCTTCGGGAGGGGCCTGCGTCCCATCAGCTAGTTGGTAAGGTAACGGCTTACCAAGGCG
>F0OV55004JPREV
AACCATCGCAAGAGTTTGATCCTGGCTCAGAACGAACGCTGGCGGCGTGCTTAACACATGCAAGTCGTACGAGAAAGTTTCCTTCGGGAGATGAGTAGAGTGGCGCACGGGTGAGTAACACGTGGATAATCTGCCCAATGGACCGGGATAACACTTCGAAAGGGGTGCTAATACCGGATAAGCCCACAGGCTCTTCGGAGCTTGCGGGAAAAGGTGGGGACCTTCGGGCCTGCCGTCATTGGATGAGTCCGCGGCCCATTAGCTAGTTGGG
>F0OV55004IWL17
AACCATCGCAAGAGTTTGATCCTGGCTCAGGATGAACGCTAGCGGCAGGCCTAATACATGCAAGTCGAGGGGTATAGGAGGCTTGCTTCCTAGAGACCGGCGCACGGGTGCGTAACGCGTATGCAACCTACCCTTTTCTGGGGGATAGCCCGAAGAAATTCGGATTAATACCGCATAAGACCACGATACGGCATCGTAATGGGGTCAAACATTTATGGGAGAAGGATGGGCATGCGTGCCATTAGCTAGTTGGCGGGGTAACGG
>F0OV55004IICOE
AACCATCGCAAGAGTTTGATCCTGGCTCAGGATGAACGCTGGCGGCGTGCATAACACATGTAAGTCGAACGATGAAGCTTGCCTTTGGCAGGCAGATTAGTGGCGAACGGGTGAGTAACACATAGGTGACCTGCCCCAAAGAGAGGAATAACTCTGCGAAAGTGGAGCTAATACCTTATGTGATCGGCCATTCGTTTGGTCGATTAAAGCTTCGGCGCTTTGGGAGGGGCCTGCGGCCCATCAGCTAGTTGG
>F0OV55004INSOG
AACCATCGCAAGAGTTTGATCCTGGCTCAGATTGAACGCTGGCGGCAGGCCTAACACATGCAAGTCGAGCGGATGAAGGGAGCTTGCTCCCGGATTTAGCGGCGGACGGGTGAGTAATGCCTAGGAATCTGCCTGGTAGTGGGGGACAACGACTCGAAAGGGTCGCTAATACCGCATACGTCCTACGGGAGAAAGTGGGGGATCTTCGGACCTCACGCTATCAGATGAGCCTAGGTCGGATTAGCTAGTAGGTGAGGTAA
>F0OV55004JD9EV
AACCATCGCAAGAGTTTGATCCTGGCTCAGGACGAACGCTGGCGGCGTGGATAAGGCATGCAAGTCGAACGCGAACGGAATAACTAATTCGTTAGGAGTTCCTAGTAGAGTGGCGAACGGGTGAGTAACACGTGGATAACATACCTCTCAGTGGGGAATAACATCGGGAAACGTGATGCTAATACCGCAGTATGTCATTTCGTCGTATGGTGGAATGACTGAAGGTGGGGCTCCTTCGGGACCTACCGGCTGAGGAGATTGGTCCCGCG
>F0OV55004I8WN6
AACCATCGCAAGAGTTTGATCCTGGCTCAGGATGAACGCTAGCGGCAGGCCTAACACATGCAAGTCGAGGGGTAACAGGGGAGCTTGCTCCCGCTGACGACCGGCGCACGGGTGCGTAACGCGTATGCAACCTACCCTATACAGAGGGATAGCCCGAAGAAATTCGGATTAATACCTCATAATATTATATTTTCGCATGAAGATATAATTAAAGATTTATCGGTATAGGATGGGCATGCGTGCCATTAGTTAGTTGG
>F0OV55004IRAQT
AACCATCGCAAGAGTTTGATCCTGGCTCAGGATGAACGCTAGCGGGAGGCTTAACACATGCAAGTCGAACGGTAACAGTTCCTTCGGGAAGCTGACGAGTGGCGCACGGGTGCGTAACGCGTATGCAACCTGCCTTATACAGGAGGATAGCCCATGGAAACGTGGATTAATACTCCATAGTATATAATTATCGCATGGTAATTATATTAAAACTTCGGTGGTATAAGATGGGCATGCGTAGGATTAGCTAGTAGGTG
>F0OV55004JOR80
AACCATCGCAAGAGTTTGATCCTGGCTCAGGATGAACGCTGGCGGCGTGCCTAACACATGCAAGTCGAACGGGAATCCCTGGACTCGTCTGGGGAGGAGAGTGGCGTACGGGTGAGTAACACGTAGCTGACCTACCCTGGAGAGGGGGATAACTATTGGAAACGATAGCTAAAACCCCATACGCTCTTGATAATTTGAAAGTCAAGAGGAAAACTCCGGTGCTCTGGGATGGGGCTGCGGTCCATCAGCTAGTTGGTGCGGTAAAAGCG
>F0OV55004IFPPU
AACCATCGCAAGAGTTTGATCCTGGCTCAGGACGAACGCTGGCGGCGTGCCTAACACATGCAAGTCAACTGGAAGCAGCAATGTTTTCGGTGGCGAACGGGTGAGTAACGCGTAGACAATCTGCCATTTAGCCACGGATAACCTAGTGAAAACTGGACTAATACGTGATGAAATCATTATTCGGCATCGGATATTGATTAAAGGCTATAAGCTGTTAAATGAGGAGTCTGCGTAACATTAGCTAGTTGGTAAGG
>F0OV55004ILC57
AACCATCGCAAGAGTTTGATCCTGGCTCAGAATGAACGCTGGCGGCGTGCCTAACACATGCAAGTCGAACGAGAAATCCCGGGCTTGCTCGGGAGAGTAAAGTGGCGCACGGGTGAGTAACACGTGGGTAACCTGCCCTTGAATTTGGGATAACTTCGCGAAAGCGACGCTAATACCGAATATTATGACATTAACTTCGGTTTTTGTTATGAAAGGTGACCTCTTCTTGAAAGTTGCCGTTTAAGGATGGGCTCGCGTACCATTAGCTAGTTGGTAGGG
>F0OV55004JW8BP
AACCATCGCAAGAGTTTGATCCTGGCTCAGGATGAACGCTGGCGGCGTGCCTAACACATGCAAGTCGAGCGCGATTAGCTGGAACGGAGACTTCGGTCAAAGGGAAGGCTATGAAAGCGGCGGACGGGTGAGTAACGCGTGAGCAACCTGCCCTGTACAGGGGGATAGCCACTGGAAACGGTGATTAATACCCCATAACCCCAACGGATCGCATGGTCTGATGGGCAAAGCCTTGGCGGTACAGGATGGGCTCGCGTTTG
>F0OV55004I1UR9
AACCATCGCAAGAGTTTGATCCTGGCTCAGAGCGAACATTGGCAGCGCGTTTAACACATGCAAGTCGAGCGAGAAAACTTCTTCGGAAGTGAGTAGAGCGGCGAACGGGTGAGTAACACGTGAGTGACCTGCCCCCAAGCTTGGGATAGCCACGGGAAACTGTGGGTAATACCGGATGCGACTTTATTATTAGAAGATGAAGTTGAAAGCGTGGGACCCTTCGGGGCCACGTACTTGGGGATGGGCTCGCGTCCCATTAGCTAGTTGGAG
>F0OV55004ITKCG
AACCATCGCAAGAGTTTGATCCTGGCTCAGGACGAACGCTGGCGGCGTGCTTAATGCATGCAAGTCGAACGAGGCCCCAACGATGGGTAACCATTGCGGGGTCCTAGTGGCGAACGGGTGAGTAACACGTGAGGAACCTGCCCCGGAGTCCGGAATAGCCCAGGGAAACCTGGATTAATGCCGGATACCCTCGACCGGTCGCATGTCTGGTCGAGGAAAGGTCCGCCGCTCCGGGATGGCCTCGCGGCCTATCAGCTTGTTGGTGAGGTAACGG
>F0OV55004I9M7S
AACCATCGCAAGAGTTTGATCCTGGCTCAGGATGAACGCTGGCGGCGTGCCTAACACATGCAAGTCGAACGGTGAACTTTACTTTTAGTAAGGGGATCAGTGGCGAACGGGTGAGTAACACGTAGGTGACCTACCCCGGAGAGGAGAATAACCATGCGAAAGCGTGGCTAATACTCCGTATGGTCGGCTATTCGTTTAGTCGATTAAAGCTTCGGCGCTCTGGGAGGGGCCTGCGGCCCATCAGCTAGTTGGTAGGGTAATGGCCTACCAAGG
>F0OV55004H6MH7
AACCATCGCAAGAGTTTGATCCTGGCTCAGGATAAACGCTGGCGGCGTGCATGAGACATGCAAGTCGAACGAGTGACTCGGGCTTGCCTGAGTCGCTAGTGGCGAACGGCTGAGTAACGCGTAGGTGACCTACCCCGAAGTGGGGAATAACTGCCCGAAAGGGTGGCTAATACCGCATGTGGTGAGCGTTCATTCGCCTCATCAAAGCCGCAAGGCGCTTCGGGAGGGCCTGCGTCCGATTAGCTCGTTGGTGGGG
>F0OV55004IVJGN
AACCATCGCAAGAGTTTGATCCTGGCTCAGGACGAACGCTGGCGGCGTGCCTAACACATGCAAGTCGAGCGGGGACATAGGAGGAGTAATCTGACTATGTTCTAGCGGCGGACGGGTGAGTAACGCGTGAGCAACCTGTCCTTGTCTGGGGGATAAGGAGCCGAAAGGCTCTCTAATACCGCATGAGACCACGAGATCACATGGTTTTGAGGTCAAAGGAGTAATCCGGACAGGGGTGGGCTCGCGTCTGATTAG
>F0OV55004JKJ3H
AACCATCGCAAGAGTTTGATCCTGGCTCAGAATGAACGCTGGCGGCGTGCCTAACACATGCAAGTCGTACGAGAAAGGGGCTTCGGCCCTGAGTAGAGTGGCGCACGGGTGAGTAACGCGTGGGTAATCTACCCTTGGATTTGGGATAACTCTGCGAAAGTGGAGCTAATACCGGATAGTCTGGCTTTAAATAAGAAGTCGGTAAAGGATGCCTCTGCATATGCATTCGTCCGAGGATGAGCCCGCGTCTCATTAG
>F0OV55004JBQ8F
AACCATCGCAAGAGTTTGATCCTGGCTCAGGATGAACGCTGGCGGTGTGCCTTAGGCATGCAAGTCGAACGGGAATCTCTCTTCGGAGAGGGGATAGTGGCGGACGGGTGAGTAACGCGTGAGTATCTACCTTTAAGTGGGGAATAGCTCGCCGAAAGGCGGGGTAATACCGCATGTGATCGCAAGATCAAAGACTTCGGTCGCTTAAAGAGGAGCTCGCGTCCTATCAGGTTGTTGGTGGGGTAATAGCCTACCAAGCCT
>F0OV55004IU0IS
AACCATCGCAAGAGTTTGATCCTGGCTCAGGATGAACGCTAGCGGGAGGCTTAACACATGCAAGTCGAGGGGCAGCACGAGGTAGCAATACTTTGGTGGCGACCGGCGCACGGGTGAGTAACACGTATGCAACCTACCCTGTACAGGGGGATAGCCCGGAGAAATTCGGATTAATACCCCATAACAATATGAAGAGGCATCTTTTTATATTTAAAGCTTCGGCGGTACGGGATGGGCATGCGCAACATTAGCTAGTTGGTAGGGTAACGG
>F0OV55004IB7M5
AACCATCGCAAGAGTTTGATCCTGGCTCAGAACGAACGCTGGCGGCGTGCTTAACACATGCAAGTCGAACGTGAAAGGGACTTCGGTCCTGAGTAAAGTGGCGCACGGGTGAGTAACACGTGGATAATCTACCCGATGGACCGGGATAACACTTCGAAAGGGGTGCTAATACCGGATAAGCCCACAGGCTCTTTGGAGTTTGCGGGAAAAGGTGGGGACCTTCGGGCCTACTGTCATTCGGATGAGTCCGCGGCCCATTAGCTAGTTGGTAGGGTAATGG
>F0OV55004JZL86
AACCATCGCAAGAGTTTGATCCTGGCTCAGGACGAACGCTGGCGGCGTGGATTAGGCATGCAAGTCGAACGGTAGTACCCCTTCGGGGGTATGAGAGTGGCGAACGGGTGAGTAACGCGTAGGTGATCTACCTTCAGATGGGGGACAACCCAGGGAAACTTGGGCTAATACCGCGTGTGGCTGTAAAGCTAAAGCCGGCCTCTATTTATAAGCTGGTGTCTGGAGATGAGCCTGCGTCTGATTAGCTAGTTGGTGGGGTAACGGCCTACCGAGG
>F0OV55004H8DGE
AACCATCGCAAGAGTTTGATCCTGGCTCAGGACGAACGCTGGCGGCGTGCTTAACACATGCAAGTCGAACGAAGCAATTTGAATAGTTTACTAGGATAATTGACTTAAGTGGCGGACGGGTGAGTAACGCGTGAACAATCTACCTATCAGAGGGGGACAACACTTAGAAATGGGTGCTAATACCGCATGAGACCACACTGCCGCATGGCAGAGGGGTAAAAGATTTATCGCTGATAGATGAGTTCGCGTAT
>F0OV55004JS9AQ
AACCATCGCAAGAGTTTGATCCTGGCTCAGAACGAACGCTGGCGGCGCGTATTAAGCATGCAAGTCGAACGGGAATGGGGAGCTTCGGCTGCCCATGAGAGTGGCGAACGGGTGAGTAACACGTAGGTGATCTGCCCTTGGGTGGGGAATAGCCCATGGAAACATGGGGTAATACCGCATGAGGTGCTTTGGCATGAAGCTGAAGGATAAAAGGAGCAATTGCTCCGCCTGGGGATGAGCCTGCGGTCCA
>F0OV55004JDR0G
AACCATCGCAAGAGTTTGATCCTGGCTCAGAACGAACGCTGGCGGCGTGCTTAACACATGCAAGTCGTACGAGAAAGTTTCCTTCGGGAGATGAGTAGAGTGGCGCACGGGTGAGTAACACGTGGATAATCTGCCCAATGGACCGGGATAACACTTCGAAAGGGGTGCTAATACCGGATAAGCCCACAGGCTCTTCGGAGCTTGCGGGAAAAGGTGGGGACCTTCGGGCCTGCCGTCATTGGATGAGTCCGCGGCCCATTAGCTAGTTGGG
>F0OV55004JFDJI
AACCATCGCAAGAGTTTGATCCTGGCTCAGGATGAACGCTGGCGGCGTGCCTAATACATGCAAGTCGAACGCACTAGTTTACTAGTGAGTGGCGAACGGGTGAGTAACACGTAGGTAACCTGCCCTTAAGACGAGGATAACCATTGGAAACGATGGCTAAGACTGGATAGGAATATTTAAGGCATCTTAAATATTTTAAAAGACCTAGCAATAGGTATGCTTAAGGAGGGGCCTGCGGCGCATTAGTTAGTTGGTGAGGTGAGAG
>F0OV55004IA3SH
AACCATCGCAAGAGTTTGATCCTGGCTCAGATTGAACGCTGGCGGCGTGCTTAACACATGCAAGTCGTGTAAGAAAGTCCGCTTCGGTGGATGAGTAGAGCGGCGCACGGGTGAGTAACGCGTGGATTATCTGCCCCCCAGATCGGGATAACAGTGGGAAACCGCTGCTAATACCGGATACGCTTTGTGGTTAGCTACAAGGGAAAGGCGGCCTCTATTTATAAGCTGCCACTGGGGGATGAGTCCGCGTCCCATTAG
>F0OV55004ILLLH
AACCATCGCAAGAGTTTGATCCTGGCTCAGAACGAACGCTGGCGGCGTGCTTAACACATGCAAGTCGTACGAGAAAGTTTCCTTCGGGAGATGAGTAGAGTGGCGCACGGGTGAGTAACACGTGGATAATCTGCCCAATGGACCGGGATAACACTTCGAAAGGGGTGCTAATACCGGATAAGCCCACAGGCTCTTCGGAGCTTGCGGGAAAAGGTGGGGACCTTCGGGCCTGCCGTCATTGGATGAGTCCGCGGCCCATTAGCTAGTTGGG
>F0OV55004I038B
AACCATCGCAAGAGTTTGATCCTGGCTCAGGATGAACGCTAGCGGGAGGCTTAACACATGCAAGTCGAGCGGGATTAGCAGCAATGCTATGAGAGCGGCGCACGGGTGCGAAACGCGTATGCAACCTGCCTTATGCAGGGGGATAGCCCATGGAAACGTGGATTAATACCCCATAGAACTGTTTTTCCGCATGGGAATGCAGTTAAAACTTCGGTGGCATAAGATGGGCATGCGTCTGATTAGG
>F0OV55004H8C6M
AACCATCGCAAGAGTTTGATCCTGGCTCAGGACGAACGCTGGCGGCGTGGATTAGGCATGCAAGTCGAACGGTATCATACCTTCGGGTATGAGAGAGTGGCGAACGGGTGAGTAACACGTAGGTGATCTACCCTCGAATCGGGGACAACCCAGGGAAACTTGGGCTAATACCGGATGCGCGTATCCTTAGGGATGCGTAAAAGATGGCAGTAATGCTGTCGTTTGGGGATGAGCCTGCGCCCTATTAGTTAGTTGGTGAGGTAACGG
>F0OV55004ISMNF
AACCATCGCAAGAGTTTGATCCTGGCTCAGAACGAACGCTGGCGGCGTGCTTAATACATGCAAGTCGAACGTGAAGCCCTGGCTTGCCAGGGTGGAAAGTGGCGAACGGGTGAGTAACACGTAAATAATCTACCTCTAAGTTTGGGATAACCTTGCCAACGCGGGGCTAATACCGGATGTGGTCACGAAAACGCATGTTTTTGTGATTAAAGATGCAAATCGCTTAGAGATGAGTTTGCGGCCCATTATGCTTGTTGGTAGGGTAACGG
>F0OV55004JFYMT
AACCATCGCAAGAGTTTGATCCTGGCTCAGGACGAACGCTGGCGGCGTGCCTAACACATGCAAGTCAAGGGGAAAGTGGGCTTCGGCCCATGATTATACTGGCGGACGGGTGAGTAACGCGTAGGCAACCTGCCCTTGTGACTGGAATAACCCACCGAAAGGTGGACTAATACCGGATGACATTTTAGATACGCATGTATTTAAAATCAAAGATGCCGCAAGGTATCACGCAAGGATGGGCCTGCGTTCCATTAGTTAGTTGGTAGGG
>F0OV55004ILRB4
AACCATCGCAAGAGTTTGATCCTGGCTCAGGACGAACGCTGGCGGCGTGCTTAACACATGCAAGTCTAGGGGAAAGTGGTCTTCGGATCGCAAGTATACTGGCGAACGGGTGAGTAACACGTAGGTAATCTACCTTCGAGATTGGGATAACGTCGAGAAATTGACGCTAATACCGAATGATGCCTCGGTAGTTAATATCGGGATGAAAGATGGGGATCTTCGGACCTATCGCTTGAAGATGAGCCTGCGTCTGATTAG
>F0OV55004JB9VT
AACCATCGCAAGAGTTTGATCCTGGCTCAGGATGAACGCTAGCGACAGGCCTAACACATGCAAGTCGAACGGGATTTATCCTTCGGGGTAATGAGAGTGGCGCACGGGTGAGTAACGCGTATGCAACCTACCTGTAACTGGGGAATAGCTCCCTGAAAGGGGAATTAACGCCGCATAAGACCACACTTTCGCATGGAAGAGTGGTAAAATATTTATAGGTTACAGATGGGCATGCGTGACATTAGTTTGTTGGTGAGGTAACGG
>F0OV55004JAB65
AACCATCGCAAGAGTTTGATCCTGGCTCAGAATGAACGCTGGCGGCGTGCCTAACACATGCAAGTCGAGCGAGAAAAGCCTTCGGGCTGAGTAAAGCGGCGAACGGGTGAGTAACGCGTAAGTAATCTGCCTTTCAGTGAGGAATACCCTCGAGAAATCGAGGCTAATACTGCATACGCTCCTTCGGGAGGAAAGATGGCCTCTTTGCTGTCGCTGAAAGATGAGCTTGCGTACTATTAGCTAGTTGGTAAGGG
>F0OV55004IGE4W
AACCATCGCAAGAGTTTGATCCTGGCTCAGGATGAACGCTAGCGGCAGGCTTAACACATGCAAGTCGAGGGGCAGCACGTCTTCGGATGGTGGCGACCGGCGCACGGGTGCGTAACGCGTATACAATCTACCTTTTACAGGGGCATAGCCCGGGGAAACCCGGATTAATATCCCATGGTATCATTTAGTGGCATCACTTGAATGATTAAAGTTTCGGCGGTAAAAGATGAGTATGCGTCCTATTAGTTAGTTGGTAAGGTAACGGCTT
>F0OV55004I5QDX
AACCATCGCAAGAGTTTGATCCTGGCTCAGGACGAACGCTGGCGGCGTGCTTAACACATGCAAGTCAAGGAGAAAGAGAATCTTCGGAATCTCGAGTAAACTGGCGTAAGGGTGAGTAACACGTAGATAACCTGCCCTGGAGTGGGGGATAACATTGGGAAACCGGTGCTAATACCGCATGACATCCCACAGATGCATGTTTGTGGGATTAAAGATTTATTGCTTCAGGATGGATCTGCGTTCTATTAGTTAGTTGGG
>F0OV55004H3OYH
AACCATCGCAAGAGTTTGATCCTGGCTCAGGATGAACGCTGGCGGCGTGCCTAATACATGCAAGTCGAACGCACCGGTTTACCGGTGAGTGGCGAACGGGTGAGTAACACGTAGGTAACCTGCCCTCAAGACGAGGATAACCGTTGGAAACGATGGCTAAGACTGGATAGGAACCGAGGAGGCATCTCTTTGGTTTTAAAGGACCCGCAAGGGTACGCTTGAGGAGGGGCCTGCGGCGCATTAGTTAGTTGGCGGGGTGAAGGCCCACCAAGACTTTG
>F0OV55004IW2PO
AACCATCGCAAGAGTTTGATCCTGGCTCAGGATGAACGTTGGCGGTGTGCCTAATACATGCAAGTCGAACGGAGTTAATAGCAATATTGACTTAGTGGCGAACGGGTGAGTAACGCGTTGGTGATCTGCCTCGAAGTGTGGAATAACGTTCTGAAAGGAACGCTAATACCGCATGTGCTCTCGATTTTTAGAAACTTTGAGAGTAAAGGATTTATTCGCTTCGAGAGGAGCCTGCGTCCCATCAGCTGGTTGGTAGGGTAACCGG
>F0OV55004H934A
AACCATCGCAAGAGTTTGATCCTGGCTCAGGATGAACGTTGGCGGCGTGCCTAACACATGCAAGTCGAACGATAGTAGCAATACTATAGTGGCGCACGGGTGAGTAACACGTAGCTTACCTCCCTCTCAGCGCGGGATAACGGCTCGAAAGAGCTGCTAATACCGCATAAGCTCACGGGTTCCAGAGACCTGCGAGAAAAGGCGAAAGTCACTGAGAGACGGGGCTGCGGCCCATCAGCTAGTTGGTG
>F0OV55004JGL99
AACCATCGCAAGAGTTTGATCCTGGCTCAGGACGAACGCTGGCGGCGTGCTTAACACATGCAAGTCGAACGAGAAGCCGGAGCCTGCTCCGGTAGACAGTGGCGAACGGGTGAGTAACACGTGAGTAACCTGCCCCCGACTCTGGGACAAGCCTGGGAAACTGGGTCTAATACCGGATACGAGACGCTCAGGCATCTGAAGCGTCTGGAAAGAATTTCGGTCAGGGATGGACTCGCGGCCTATCAGCTTGTTGGCGGGTAACG
>F0OV55004ID4FD
AACCATCGCAAGAGTTTGATCCTGGCTCAGAATGAACGCTGGCGGCGTGCCTAACACATGCAAGTCGAACGAGAAACTCTGGCTTCGGCTGGGGGAGTAAAGTGGCGCACGGGTGAGTAACGCGTGGGTAACCTGCCCCTAAATCTGGGATAACTTCGCGAAAGCGTTGCTAATACCGGATACCGTCACAGAGACCCAGGTTTTTGTGATGAAAGGTGACCTCTTCATGAAAGTTGCCGTTTAGGGAGGGGCTCGCGTACCATTAGCTAGTTGGG
>F0OV55004H8AQH
AACCATCGCAAGAGTTTGATCCTGGCTCAGGACGAACGCTGGCGGCGTGCCTAACACATGCAAGTCTACTCAGCAATGGGTGGCGAACGGGTGAGTAACGCGTAGACAATCTGCCCTTTAATCACGAATAACCTAGTGAAAACTGGACTAACACGGGATGTGGTCGCGATATGGCATCATATGCGATCAAAGACGTAGTCGTTAAAGGAGGAGTCTGCGTAACATTAGCTAGTTGGTAAGGTAACGGCTTACCAAGGCG
>F0OV55004IWBC2
AACCATCGCAAGAGTTTGATCCTGGCTCAGGATGAACGCTGGCGGCGTGCCTAACACATGCAAGTCGAACGGGAATCCCTGGACTCGTCTGGGGAGGAGAGTGGCGTACGGGTGAGTAACACGTAGCTGACCTACCCTGGAGAGGGGGGATAACTATTGGAGACGATAGCTAAAACCCCATACGCTCTTGATAATTTGAAAGTCAAGAGGAAAACTCCGGTGCTCTGGGATGGGGCTGCGGTCCATCAGCTAGTTGGTGCGGTAAAAG
>F0OV55004H2V3O
AACCATCGCAAGAGTTTGATCCTGGCTCAGAATGAACGCTGGCGGCGTGCTTAACACATGCAAGTCGCACGAGAACGCTTCAGCTTGCTGAAGCTAGTAAAGTGGCGCACGGGTGAGTATCGCGTGGGTAATCTACCCTTCGGTCGGGAATAACGTTGCGAAAGTGACGCTAATACCCGATAACATTTCGGTGCCTTTGGTTGCCGAAATCAAAGGTGGCCTCTCCATGGAAGCTACCGCAGGGGGATGAGCCCGCGT
>F0OV55004IPD9F
AACCATCGCAAGAGTTTGATCCTGGCTCAGATTGAACGCTGGCGGCGTGCCTAACACATGCAAGTCGTGCGAGAAAGTTCCCTTCGGGGAGCGAGTAGAGCGGCGCACGGGTGAGTAACGCGTGGGTAATCTGCCCGAAAGACCGGGATAACAGTGGGAAACCGCTGCTAATACCGGATGTGCTTCATGTTTGACTTCATGGGGTAAAGGTGGCCTCTGCTTGCAAGCTACCGCTTTTGGATGAGCCCGCGTCTCA
>F0OV55004JBB3L
AACCATCGCAAGAGTTTGATCCTGGCTCAGAACGAACGCTGGCGGCGTGCTTAATACATGCAAGTCGAACGTGAAGCCTTGGCTTGCCAAGGTGGAAAGTGGCGAACGGGTGAGTAACACGTAAGTAATCTACCTCTAAGTTTGGGATAACCTTGCCAACGCGGGGCTAATACCGGATGTGGTCATGAAAACGCATGTTTTCGTGATTAAAGGTGCAAATCGCTTAGAGATGAGCTTGCGGCCCATTATGCTTGTTGGTAGGGTAACGG
>F0OV55004JGE1E
AACCATCGCAAGAGTTTGATCCTGGCTCAGAGTGAACGCTGGCGGCGTGCTTAACACATGCAAGTCGAACGAGAACGGATTATAGCTTGCTATAATTGTCAGCTAAGTGGCGCACGGGTGAGTAATGTATAGATAACCTGCCCTTAAGAAAGGAATAACAGTTGGAAACGACTGCTAATGCCCTATATGCCTTTAATACATAAGTATGCAAGGGAAACGCTTTAGTGCTTAAGGATGGGTCTGTATGGTAT
>F0OV55004JNEA6
AACCATCGCAAGAGTTTGATCCTGGCTCAGAACGAACGCTGGCGGCGTGCTTAACACATGCAAGTCGAACGCGAAAGGGACCTTCGGGTCCTGAGTAAAGTGGCGCACGGGTGAGTAACACGTGGATAATCTACCCGGTGATCTGGGATAACATTCCGAAAGGAGTGCTAATACCGGATAAGCCCACGGGCTCTTCGGAGCTTGCGGGAAAAGGTGGGGACCTTCGGGCCTACTGTCATTGGATGAGTCCGCGGCCCATTAGCTAGTTGGTAGGGTAA
>F0OV55004IWBZH
AACCATCGCAAGAGTTTGATCCTGGCTCAGGATGAACGCTAGCGACAGGCCTAACACATGCAAGTCGAACGGGATTTAGTAGCTTGCTACTAATGAGAGTGGCGCACGGGTGAGTAACGCGTATGCAACCTGCCTGTAACAGGGGAATAGCTCCCTGAAAGGGGAATTAACACCGCATAAGACCACACTGCCGCATGGTAGAGTGGTAAAAATATTTATAGGTTACAGATGGGCATGCGTGACATTAG
>F0OV55004IES82
AACCATCGCAAGAGTTTGATCCTGGCTCAGGATGAACGCTAGCGGGAGGCTTAACACATGCAAGTCGAGGGGCAGCACGGACTTCGGTCTGGTGGCGACCGGCGCACGGGTGCGTAACGCGTATGCAACCTGCCTTATACAGGAGGATAGCCCATGGAAACGTGGATTAATACTCCATAGTATCAATGAATCGCATGGTTTATTGATTAAAATTTCGATGGTATAAGATGGGCATGCGTAGGATTAG
>F0OV55004JFEDM
AACCATCGCAAGAGTTTGATCCTGGCTCAGAACGAACGTTAGCGGCGCGCCTAACACATGCAAGTCGCACGAGAAAGGGCTTCGGCCCCGGTAAAGTGGCGCACGGGTGAGTAACACGTAGGTCATCTACCCTCGAGTGGGGGACAACCCTCCGAAAGGAGGGCTAATACCGCATGATGCCAGCAATGGCCAAAGCGGGCCTCTCCATGGAAGCTCGCGCTTGAGGATGAGCCTGCGGCCCATCAGCTAGTTGGCGGGG
>F0OV55004JNCQG
AACCATCGCAAGAGTTTGATCCTGGCTCAGGACGAACGCTGGCGGCGTGCTTAACACATGCAAGTCAAGGAGAAAATCGTTTTCGGATGGTGAGTAAACTGGCGCACGGGTGAGTAATATATAAGTAATCTACCAATGGGTCTGGGATAATCAGCCGAAAGGCTGAATAATACCGGATAATGCAGCGGGGCCACATGGTCATGTTGTTAAAGGTGCTTCGGTACCGCCTTTTGATGAGCTTGTATCTGATTAG
>F0OV55004I2GCD
AACCATCGCAAGAGTTTGATCCTGGCTCAGGATGAACGCTGGCGGCGTGCTTAACACATGCAAGTCGAACGATGAAGCCCGTGCTTGCACGGGTGGATTAGTGGCGAACGGGTGAGTATCACGTGAGTAACCTGCCCTTAACTCTGGGATAAGCCTGGGAAACTGGGTCTAATACCGGATACGACCAGTCACCGCATGGTGTGCTGGTGGAAAGCTTTTGCGGTTTTGGATGGACTCGCGGCCTATCAGCTAGACGGG
>F0OV55004IVR11
AACCATCGCAAGAGTTTGATCCTGGCTCAGAACGAACGCTGGCGGCGTGCTTAATACATGCAAGTCGAACGTGAAGCCTTGGCTTGCCAAGGTGGAAAGTGGCGAACGGGTGAGTAACACGTAAGTAATCTACCTCTAAGTTTGGGATAACCTTGCTAACGCGGGGCTAATACCGGATGTGGCCATAAAAATGCATGTTTTTATGGTTAAAGATGCGAATCGCTTAGAGATGAGCTTGCGGCCCATTATGCTTGTTGGTAAGG
>F0OV55004IBLF2
AACCATCGCAAGAGTTTGATCCTGGCTCAGAACGAACGCTGGCGGCGCGTTTTAAGCATGCAAGTCGAACGGGATTGAGAGTGCTTGCACTTTCATGAGAGTGGCGAACGGGTGAGTAACACGTAGTTGACCTGCCTTTCAGCTGGGGATAGCCTATGGAAACATAGGGTAATACCGAATACTCTCTTTACCCTTTGGGGTTTAGAGGAAAGATCCGTTTGGATCACTGAGAGATGGGACTGCGGCTGATTAGCTTGTTGGG
>F0OV55004IOD9I
AACCATCGCAAGAGTTTGATCCTGGCTCAGAACGAACGCTGGCGGCGTGCTTAACACATGCAAGTCGAACGTGAAAGGGACTTCGGTCCTGAGTAAAGTGGCGCACGGGTGAGTAACACGTGGATAATCTACCCGATGGACCGGGATAACACTTCGAAAGGGGTGCTAATACCGGATAAGCCCACAGGCTCTTTGGAGTTTGCGGGAAAAGGTGGGGACCTTCGGGCCTACTGTCATTGGATGAGTCCGCGGCCCATTAGCTAGTTGGTAGGGTAATGG
>F0OV55004H9K6K
AACCATCGCAAGAGTTTGATCCTGGCTCAGATTGAACGCTGGCGGCATGCCTAACACATGCAAGTCGAACGAGAAAGAAGGGCAACCTTTGAGTAAAGTGGCGGACGGGTGAGTAATGCGTAGGAATCTGCCCTAGAGTGGGGAATAACCAATCGAAAGATTGGCTAATACCGCATAATCTCTTAGGAGCAAAGGAGGCTAGTAATAGCTTTCGCTTTAGGATGAGCCTACGTCGGATTAGCTAGTTGGTAAGGTAAAGGCTT
>F0OV55004IFJA1
AACCATCGCAAGAGTTTGATCCTGGCTCAGGATGAACGCTAGCGGGAGGCTTAACACATGCAAGTCGAGGGGCAGCACGGGGTAGCAATACTTTGGTGGCGACCGGCGCACGGGTGAGTAACGCGTATGCAACCTACCCCGTACAGAGGGACAACCCGGAGAAATTCGGACTAATACCTCATAAAGATATCATAAGGCATCTTAAGATATTTAAAGCTTCGGTGGTACGGGATGGGCATGCGTAACATTAGCTAGTTGGGAGGGTAACGG
>F0OV55004IH8N2
AACCATCGCAAGAGTTTGATCCTGGCTCAGAATGAACGCTGGCGGCGTGCTTAACACATGCAAGTCGAACGAGAAAAAGATTGCTTGCAATCTTGAGTAGAGTGGCGCACGGGTGAGTAACACGTAGATAATCTACCTTCAAGCCCGGGATAACCCTTCGAAAGGATGGCTAATACCGGATGCAGTTTCTATACACAGGTGTAGAGATGAAAGATTGCCTCTTCATGAAAGCAGTTGTTTGGAG
>F0OV55004IRYFC
AACCATCGCAAGAGTTTGATCCTGGCTCAGAACGAACGCTGGCGGCGCGTTTTAAGCATGCAAGTCGAGGGAGAATCCGGTGCTTGCACTGGAGGGAACCGGCGAACGGGTGAGTAACACGTAGATAATCTGCCTTTAGGTTGGGGATAGCTCATGGAAACATGGGGTAATACCGAATGTGGTTCGATGTTCAAAAGGACATTGAAAGAAAGGAGCTTAGGCTTCGCCTGAAGATGAGTCTGCGTCTGATTAGGTAGTAGGTAGGG
>F0OV55004JDDGC
AACCATCGCAAGAGTTTGATCCTGGCTCAGGACGAACGCTGGCGGCGTGCTTAAAACATGCAAGTCGAACGAGGACCTTCGGGTCCGAGTGGCACACGGGTGCGTAACACGTGAGCAACCTGCCGATGGGTGGGGGATACCGTCCCGAAAGGGACGTTAATTCCGCATACGCCGGAGAGGGGGATTCTCCTTTCCGGGAAAGCCTTTATGGCGCCGATCGAGGGGCTCGCGGCCTATCAGCTTGTTGGTGGGGTAATGGCTTACCAAGGCGACGACGGGTAGCCGG
>F0OV55004ISC9O
AACCATCGCAAGAGTTTGATCCTGGCTCAGAACGAACGCTGGCGGCGTGGATTAGGCATGCAAGTCGTACGAGAAAGTTTCCTTCGGGAGATGAGTAGAGTGGCGCACGGGCGAGTAACACGTGGATAATCTGCCCAATGGACCGGGATAACACTTCGAAAGGGGTGCTAATACCGGATAAGCCCACAGGCTCTTCGGAGCTTGCGGGAAAAGGTGGGGACCTTCGGGCCTGCCGTCATTGGATGAGTCCGCGGCCCATTAGCTAGTTGG
>F0OV55004I3531
AACCATCGCAAGAGTTTGATCCTGGCTCAGAACGAACGCTGGCGGCGTGCTTAACACATGCAAGTCGAACGCGAAAGGGACTTCGGTCCTGAGTAAAGTGGCGCACGGGTGAGTAACACGTGGATAATCTACCCGATGGACCGGGATAACACTTCGAAAGGGGTGCTAATACCGGATAAGCCCACAGGCTCCCTGGAGCTTGCGGGAAAGTGGGACCTTCGGGCCTGCCGTCATCGGATGAGTCCGCGGCCCATTAGCTAGTTGGTGGGTAACGG
>F0OV55004I3UFU
AACCATCGCAAGAGTTTGATCCTGGCTCAGAACGAACGCTGGCGGCAGGCCTAACACATGCAAGTCGAACGAGAAGCCACCTTCGGGTGGTGGAAAGTGGCAGACGGGTGAGTAACGCGTGGGAACGTGCCTTTCGGTTCGGAACAACCCAGGGAAACTTGGGCTAATACCGGATACGCCCTTCGGGGGAAAGATTCATCGCCGAAAGATCGGCCCGCGTCGGATTAGCTTGTTGGTGGGGTAATGGCCTACCAAGGCGACGATCCGTAGCT
>F0OV55004ITR60
AACCATCGCAAGAGTTTGATCCTGGCTCAGATTGAACGCTGGCGGCGTGCTTAACACATGCAAGTCGAGCGAGAAAGCTCTCTTCGGAGAGTGAGTAGAGCGGCGCACGGGTGAGTAACGCGTGGATAATCTGCCCCGAAGATCGGGATAACAGTTGGAAACGACTGCTAATACCGAATATCCTGCATATTTAGCTTTATGTGGTAAAGACGGCCTCTATTTATAAGCTGTCACTTTGGGATGAGTCCG
>F0OV55004IXHTY
AACCATCGCAAGAGTTTGATCCTGGCTCAGAACGAACGCTGGCGGCGCGTTTTAAGCATGCAAGTCGAACGGTATACGGTCTTCGGACTGTAGAGAGTGGCGAACGGGTGAGTAACACGTAGATAATCTGCCTTGAAGTGGGGGATAGTCCATGGAAACATGGAGTAATACCGCATATGTCTTTGGATGAAAGTTCCAATTGGAACGCTTTGGGATGAGTCTGCGGCTCATTAGCTAGTTGGTGGGGTAAAGGCCTACCAAGG
>F0OV55004I9HPD
AACCATCGCAAGAGTTTGATCCTGGCTCAGAACGAACGTTAGCGGCGTGCTTAACACATGCAAGTCGAACGAGAAAGTATCTTCGGATATGAGTAGAGTGGCGCACGGGTGAGTAACACGTGGGTAATCTGCCCTTTGGAGGGGGACAACATCTGGAAACGGATGCTAATACCGCATAAGTCGTCTTCGGACGGGAAAGGTGGCTTCGGCTACCGCCAGAGGATGAGCCCGCGGCCCATCAGCTAGTTGGCAGGGTAATGG
>F0OV55004IPV2G
AACCATCGCAAGAGTTTGATCCTGGCTCAGGATGAACGCTGGCGGCGTGCTTAACACATGCAAGTCGAACGATGATCCCAGCTTGCTGGGGGATTAGTGGCGAACGGGTGAGTAACACGTGAGTAACCTGCCCTTAACTCTGGGATAAGCCTGGGAAACTGGGTCTAATACCGGATATGACTCCTCATCGCATGGTGGGGGGTGGAAAGCTTTATTGTGGTTTTGGATGGACTCGCGGCCTATCAGCTTGTTGGTGAGG
>F0OV55004I4TQX
AACCATCGCAAGAGTTTGATCCTGGCTCAGGATAAACGCTGGCGGCGTGCCTTACGCATGCAAGTCGAACGATTCTGATTTATCAGTTTAGTGGCAAACGGGTGAGTAACACGTAAGTAACCTGCCCTTAAGCAGGGGATAATCCGCCGAAAGGTGGACTAATACCGTATGTGATAACAGAGGTAATGCTTTGTTATTAAAGCCTTCGGGCACTTAAGGAGGGGCTTGCGGCCGATTAGCTAGTTGGTGGGTAACGGTTCACCAAGGCGATGATCGG
>F0OV55004ISXB4
AACCATCGCAAGAGTTTGATCCTGGCTCAGGATGAACGCTAGCGGTGCGCCTAACACATGCAAGTCGAGCGATATAGCGGCGAACGGGTGAGTAACACGTTGGAACCTGCCTCGAACTCAGGGATAGCCATCCGAAAGGATGATTAATACCGGATAGTCCCGAAAGGGTAAAGATTTTTCGGTTCGAGAGGGGCCTGCGGCCTATCAGCTAGTTGGTAAGGTAATGGCTTACCAAGGCTATGACGGGTAACTGGTGTGAGAGCA
>F0OV55004JR2I3
AACCATCGCAAGAGTTTGATCCTGGCTCAGAACGAACGCTGGCGGCGTGCCTAACACATGCAAGTCGAACGAGAAAGCACCTTCGGGTGTGAGTACAGTGGCGCACGGGTGAGTAACACGTGAGTAATCTGCCCTAGGGTCCGGGACAACATCTCGAAAGGGGTGCTAATACCGGATAAGACCACACCTGGTTTGCCAGGAGTGGTAAAAGGTGGCCTCTTCATGAACGCTATTGCCTAAGGATGAGCTCGCGGCCCAT
>F0OV55004H3DJ9
AACCATCGCAAGAGTTTGATCCTGGCTCAGGATGAACGCTAGCGGCAGGCCTAACACATGCAAGCCGAGGGGCAGCACTGGTAGCAATACCAGGTGGCGACCGGCGCACGGGTGAGTAACGCGTATGCAACCTTCCCTTTACAGGGGCATAGCCCGGAGAAATTCGGATTAATACCCCATAGTACCTAAAGATCGCATGGTTTTTGGGTTAAAGTTTCGGCGGTAAAGGATGGGCATGCGTGCCATTAGTTAGTTGGCAGGGTAACGGCCT
>F0OV55004JLT1Z
AACCATCGCAAGAGTTTGATCCTGGCTCAGAACGAACGCTGGCGGCGTGCTTAACACATGCAAGTCGAACGTGAAAGTGGACTTCGGTCCGCGAGTAAAGTGGCGCACGGGTGAGTAACACGCGGATAATCTGCCCGATGATCAGGGATAACATCTCGAAAGGGGTGCTAATACCGGATAAGCCCACGAGCTCTTCGGAGCCTGCGGGAAAAGGTGGGGACCTTCGGGCCTACTGTCATTGGATGAGTCCGCGTCCCATTAG
>F0OV55004JARRI
AACCATCGCAAGAGTTTGATCCTGGCTCAGGACGAACGCTGGCGGCGTGCCTAATACATGCAAGTCGAGCGGACCGAAGGGAGCTTGCTCCTTTAGGTTAGCGGCGGACGGGTGAGTAACACGTGGGCAACCTGCCCTGCAGACTGGGATAACTTCGGGAAACCGGAGCTAATACCGGATAACACCGAAAACCGCATGGTTTTCGGTTGAAAGGCGACTTTTAGCTGTCACTGCAGGATGGGCCCGCGGCGCATTAGCTAGTTGGTGAGGTAACGG
>F0OV55004H6HCV
AACCATCGCAAGAGTTTGATCCTGGCTCAGGACGAACGCTGGCGGCGTGCTTAATACATGCAAGTCGAGCGTGAAAGTCCCTTCGGGGATGAGTAAAGCGGCGCACGGGTGAGGAACACGTAGATTATCTGCCCCTGAGACTGAGATAACCCTGGGAAACCGGGGCTAATACCGGATGAAGCATCATTATTGGTTTAATGATGTTAAAGTGGCGCAAGTCACACTTGGGGATGAGTCTGCGACCTATCAGCTTAGG
>F0OV55004JREV9
AACCATCGCAAGAGTTTGATCCTGGCTCAGAATCAACGCTGGCGGCGTGCCTAACACATGCAAGTCGAGCGAGAAAGGGGCTTCGGCCCTGAGTACAGCGGCGCACGGGTGAGTAACACGTGGATAACCTGCCTCAGAGTGGGGGATAACACCGGGAAACCGGTGCTAATACCGCATATTCTGGCGAGATCTGTGGATTTTGCCAGGAAAGGAGCAATTCGCTCTGAGAGGGGTCCGCGGCTGATTAG
>F0OV55004JKNLA
AACCATCGCAAGAGTTTGATCCTGGCTCAGATTGAACGCTGGCGGCAGGCCTAACACATGCAAGTCGAGCGGTAACAGATCCAGCTTGCTGGATGCTGACGAGCGGCGGACGGGTGAGTAATGCATAGGAATCTGCCCGATAGTGGGGGATAACCTGGGGAAACCCAGGCTAATACCGCATACGTCCTACGGGAGAAAGGGGGCTCCGGCTCCCGCTATGGGATGAGCCTATGTCGGATTAGCTAGTTGGTG
>F0OV55004JV2TG
AACCATCGCAAGAGTTTGATCCTGGCTCAGGATGAACGCTGGCGGCGTGCCTAATACATGCAAGTCGAACGCACCGGTTTACCGGTGAGTGGCGAACGGGTGAGTAACACGTAGGTAACCTGCCCTCAAGACGAGGATAACCGTTGGAAACGATGGCTAAGACTGGATAGGAACCGAGGAGGCATCTCCATGGTTTTAAAGGACCCGCAAGGGTACGCTTGAGGAGGGGCCTGCGGCGCATTAGTTAGTTGGCGGGGTGAAGGCCCACCAAGACTTTGA
>F0OV55004I5SQV
AACCATCGCAAGAGTTTGATCCTGGCTCAGGATGAACGCTGGCGGCGTGCCTAACACATGCAAGTCGAACGGGAATCCCTGGACTCGTCTGGGGAGGAGAGTGGCGTACGGGTGAGTAACACGTAGCTGACCTACCCTGGAGAGGGGGATAACTATTGGAAACGATAGCTAAAACCCCATACGCTCTTGATAATTTGAAAGTCAAGAGGAAAACTCCGGTGCTCTGGGATGGGGCTGCGGTCCATCAGCTAGTTGGTGCGGTAAAAGCG
>F0OV55004H2R8Y
AACCATCGCAAGAGTTTGATCCTGGCTCAGAACGAACGTTAGCGGCGCGCTTAACACATGCAAGTCGAACGAGAAAGCACCTTCGGTGTGAGTAAAGTGGCGCACGGGTGAGTAACACGTGGGTTATCTACCTTCTGGCGGGGGACAACATCTCGAAAGGGGTGCTAATACCGCATAAGTCCACTTCGGTGGGGAAAGGCGGCTTCGGCTGTCACCAGAAGATGAGCCCGCGGCCCATCAGCTTGTTGGTAGGGTAATGGCCTACCAAGG
>F0OV55004H4OSM
AACCATCGCAAGAGTTTGATCCTGGCTCAGGACGAACGCTGGCGGCGTGCCTAACACATGCAAGTCAAGGAGAAAGACTGGTTTCGGCCGGTCAAGTAAACTGGCGGACGGGTGAGTAACGCGTAGGCGACCTGCCCTTGTGTTTGGAATAACCCCGAGAAATTGGGGCTAATACCGAATGACGCATTGAGTATGCATGTACTTGATGTTAAAGGTGCTGCAAGGTACCGCACAGGGATGGGCCTGCGTTCCATTAGTTAGATGG
>F0OV55004JGJOV
AACCATCGCAAGAGTTTGATCCTGGCTCAGGACGAACGCTGGCGGCGTGGATTAGGCATGCAAGTCGAACGGTAGTACCCCTTCGGGGGTATGAGAGTGGCGAACGGGTGAGTAACGCGTAGGTGATCTACCTTCAGATGGGGGACAACCCAGGGAAACTTGGGCTAATACCGCATGTGGCTGTAAAGCTAAAGCCGGCCTCTATTTATAAGCTGGTGTCTGGAGATGAGCCTGCGTCTGATTAGCTAGTTGGTGGGGTAACGGCCTACCG
>F0OV55004I1TMP
AACCATCGCAAGAGTTTGATCCTGGCTCAGGATGAACGTTGGCGGTGCGCTTTATGCATGCAAGTCGTACGAAATCATGGTTTTCGGATTATGGTTTAGTGGCGGACGGCTGAGTAACACGTAGGTAACTTGCCCACGAGTGGGGGATAACTTGCCGAAAGGTAAGCTAATACCGCATGGCATGGATCTGCATAAGTAGATTCATCAAAGCCGTAAGGCGCTTGTGGATGGGCCTGCGGCCGATTAGCTTGTTGGG
>F0OV55004IVUXR
AACCATCGCAAGAGTTTGATCCTGGCTCAGGATAAACGCTGGCGGTGTGCTTTATGCATGCAAGTCGAACGAGTCACTTCGGTGGCTAGTGGCAGACGGGTGAGTAACACGTAAGCAACCTATCCTTAAGTGTGGAATAGCTCTGAGAAATTGGAGCTAATACCGCATGCGAATCAGTCTCGCCGGAGATTGATTTAAAGGCTTCGGCCGCTTATTGAGGGGCTTGCGCACGATTAGCTAGTTGGTGGGG
>F0OV55004I9ONO
AACCATCGCAAGAGTTTGATCCTGGCTCAGGATGAACGCTAGCGGGAGGCTTAACACATGCAAGTCGAGCGGGAGGGGTAGCAATACCCCAAGAGCGGCGCACGGGTGCGTAACGCGTATGCAACCTGCCTTATACAGGGGGATAGCCCATGGAAACGTGGATTAATATCCCATAGGACTTTATTTCCGCATGGTTTTAAAGTTAAAGCTGAGGTGGTATAAGATGGGCATGCGTCTGATTAGGTAGTTGGTAGGGTAACGGCCTACCAAG
>F0OV55004IPKYG
AACCATCGCAAGAGTTTGATCCTGGCTCAGGATGAACGCTGGCGGCGTGCCTAATACATGCAAGTCGAACGCACTAGTTTACTAGTGAGTGGCGAACGGGTGAGTAACACGTAGGTAACCTGCCCTTAAGACGAGGATAACCGTTGGAAACGATGGCTAAGACTGGATAGGAACATTGAAGGCATCTTTGATGTTTTAAAAGACCTAGCAATAGGTATGCTTAAGGAGGGGCCTGCGGCGCATTAGTTAGTTGGTGAGGTGAAGG
>F0OV55004H7IYQ
AACCATCGCAAGAGTTTGATCCTGGCTCAGAATGAACGCTGGCGGCGTGCCTAACACATGCAAGTCGCACGAGAACGCTTCAGCTTGCTGAAGCTAGTAAAGTGGCGCACGGGTGAGTATCGCGTGGGTAATCTATCCTTGAATCGGGGATAACGTTGCGAAAGCGACGCTAATACCGGATAGCATCCCTTGGACCCTGGTCTTGGGATCAAAGGTGGCCTCTCCATGGAAGCTACTGTTTGAGGGGGAGCCCG
>F0OV55004IEWTC
AACCATCGCAAGAGTTTGATCCTGGCTCAGGATGAACGCTAGCGGCAGGCCTAACACATGCAAGTCGAGGGGCAGCGGGAGTAGCAATACTTGCCGGCGACCGGCGCACGGGTGCGTAACGCGTATGGAACCTACCCACCGCAGGGGGATAGCCCGCCGAAAGGCGGACTAATACCCCATGGCCCCCCGGTCCGGCATCGGGCTGGGGGTAAAGGAGCGATCCGGGGGTGGATGGTCATGCGTGCCATTAGCTGGTTGGCGGGGTAACGGCCCACCAAGG
>F0OV55004H2MTI
AACCATCGCAAGAGTTTGATCCTGGCTCAGGACGAACGCTGGCGGCGTGCCTAATGCATGCAAGTCGAACGAGAATATGTTGAAGTACTTGTACGAATATATATGACAGTGGCGAACGGGTGAGTAACGCGTGAACAACCAACCCTTCACAGGGGGACAACATCTGGAAACGGATGCTAATACCGCATATGCTCACAGTACCGCATGGTACAGTGAGGAAAACTCCGGTGGTGAAGGACGGGTTCGCGTCCCATTAG
>F0OV55004I3KTP
AACCATCGCAAGAGTTTGATCCTGGCTCAGAACGAACGCTGGCGGCGTGCTTAACACATGCAAGTCGAACGCGAAAGGGGCTTCGGCCCTGAGTAAAGTGGCGCACGGGTGAGTAACACGTGGATAATCTGCCTGATGATCTGGGATAACATTTCGAAAGGAGTGCTAATACCGGATAAGCCCACAGCAACCTCGGTTGCAGCGGGAAAAGGGGGCCTCTTCCTGAAAGCTCCTGTCATCAGATGAGTCCGCGGT
>F0OV55004JPJ4G
AACCATCGCAAGAGTTTGATCCTGGCTCAGAATGAACGCTGGCGGCGTGGATTAGGCATGCAAGTCGAACGAGAAAGTGAAATTTATTTCGCGAGTAAAGTGGCGAACGGGTGAGTAACGCGTGGGAAACCTACCCTTGAGTGGGGGATAACATTTCTAACGGAATGCTAATACCGCATAATATTCTCTGGCGCATGTCAGGGAATCGAAGGTGGCCTCTACTTGTAAGCCATCGCTTAAGGATGGTCCCGCGTCCAATTAG
>F0OV55004I5LCP
AACCATCGCAAGAGTTTGATCCTGGCTCAGGATGAACGCTGGCGGCATGCCTAATACATGCAAGTCGAACGCACTAGTTTACTAGTGAGTGGCGAACGGGTGAGTAACACGTAGATAACCAACCCTAAAGACGAGGATAACCCGGGGAAACCTGGACTAATACTGGATAGGAGCTAATTTCAGAAGAGAGTAGTTTTAAAGGCGCTTCAAAGCGCCGCTATAGGATGGGACTGCGTCGCATTAGCTAGTTGGTGGGGTAACGGCCTACCAAGG
>F0OV55004JSCL1
AACCATCGCAAGAGTTTGATCCTGGCTCAGGACGAACGCTGGCGGCGTGGATTAGGCATGCAAGTCGAACGGTAGTACCCTTTCGGGGGTATGAGAGTGGCGAACGGGTGAGTAACGCGTAGGTGATCTACCTTCAAGTGGGGGACAACCCAGGGAAACTTGGGCTAATACCGCATGTGGCAGCAATGCTAAAGCCGGCCTCTGTATATGCTGGTGCTTGGAGATGAGCTTGCGTCTGATTAGCTAGTTGGTGGGGTAA
>F0OV55004IP41P
AACCATCGCAAGAGTTTGATCCTGGCTCAGGACGAACGCTGGCGGCGTGCCTAACACATGCAAGTCTACTCAGCAATGGGTGGCGAACGGGTGAGTAACGCGTAGACAATCTGCCCTTTAATCACGGATAACCTAGTGAAAACTGGACTAACACGGGATGTGGTCGCGATATGGCATCATATGCGATCAAAGACGTAGTCGTTAAAGGAGGAGTCTGCGTAACATTAGCTAGTTGGTAAGGTAACGGCTTACCAAGGCG
>F0OV55004JX1Y8
AACCATCGCAAGAGTTTGATCCTGGCTCAGAATGAACGCTGGCGGCGTGCTTAACACATGCAAGTCGAACGGTAGCAGAAGAGAGCTTGCTTTCTTGCTGACGAGTGGCGCACGGGTGAGTAATGCATAGGTAACGTGCCCCTTAGTCTGGGATAGCCACTGGAAACGGTGAATAATACCGGATATTCCTTCTGCCTTAATGGCAGTCGGGAAAGTTTTTTCGCTAAGGGATCGGCCTGTGTCCTATCAGGTAGTTGG
>F0OV55004I4PKV
AACCATCGCAAGAGTTTGATCCTGGCTCAGGATGAACGCTGGCGGCGTGCTTAACACATGCAAGTCGAACGGTAAGGCCCCTTCGGGGGTACACGAGTGGCGAACGGGTGAGTAACACGTGAGTAACCTGCCCTTGACTCTGGGATAACATCTGGAAACAGGTGCTAATACCGGATATCAACTTCTAAGGCATCTTTGAAGTTTGAAAGTTCCGGCGGTCAAGGATGGACTCGCGGCCTATCAGCTTGTTGGTGAGGTAATGGCT
>F0OV55004IKAHI
AACCATCGCAAGAGTTTGATCCTGGCTCAGAGCGAACGCTGGCGGCGTGCCTAACACATGCAAGTCGAACGGACTCGGGGGGCAACTCCTGAGTTAGTGGCGGACGGGTGAGTAACACGTGGGTCATCTCCCCCCGAGTGAGGAATAAGCCTGCGAAAGCGGGTCTAATACCGCATAACACTCCGGGACACAAGTCTTCGGAGTCAAAGCCGCAAGGCGCTTGGGGATGAGCCTGCGTCCTATTAGCTAGTTGGTAGGGTAATGG
>F0OV55004JGEN9
AACCATCGCAAGAGTTTGATCCTGGCTCAGGATGAACGCTAGCGGCAGGCCTAATACATGCAAGTCGAACGGTAAGGACCCGCTTGCGGGTCACACGAGTGGCGTACGGGTGCGTAACGCGTATGCAACCTACCTTCAACTGGAGCATAGCCCCGAGAAATCGGGATTAATACTCCATAACATCCAGCTTTCGCATGTTAGCTGGATTAAAGTCCCGACGGTTGAAGATGGGCATGCGTGACATTAGTTAGTTGGTGG
>F0OV55004JL7OB
AACCATCGCAAGAGTTTGATCCTGGCTCAGAATGAACGCTGGCGGCGTGCTTAACACATGCAAGTCGAACGAGAACACCCTGCTTCGGCGGGGTAAGTAAAGTGGCGTACGGGTGAGTAACACGTGGGTAATCTGTCCTCGGATTCGGGATAACTCCGCGAAAGCGGTGCTAATACCGGATGAAGTTTTTCCGACTTCGGTCGGGGAGATGAAAGGTAGTCTCTGCGAGCAAATTATTGTCTGAGGATGAGCCCGCGGACCATTAG
>F0OV55004JN6A6
AACCATCGCAAGAGTTTGATCCTGGCTCAGAACGAACGCTGGCGGCGCGTTTTAAGCATGCAAGTCGAACGGGATTGATCCTTCGGGATCATGAGAGTGGCGAACGGGTGAGTAACACGTAGATGATCTGCCTTGAAGTTGGGGATAGCCCATAGAAATATGGGGTAATACCGGATAATCTCTTTTTACTTTGGTGAATAGAGGAAAGGGGCTTCGGCCTCGCTTTGAGATGAGTCTGCGGCTGATTAGCTAGTTGGTAGGG
>F0OV55004I5FRE
AACCATCGCAAGAGTTTGATCCTGGCTCAGAACGAACGCTGGCGGCGCGTTTTAAGCATGCAAGTCGAACGGTAATAGGGTGCTTGCACTCTATGAGAGTGGCGAACGGGTGAGTAACACGTGGGTAATCTGCCCTGGGCACGGGGATAGCCCATGGAAACATGGGGTAATACCCGATAATTTGTACTTATCGATTAAGTACAGGAAAGGCGCTAAGGTGCCGACCTGGGATGAGCCTGCGGCTTATTAGTTAGTTGGTGGGGTAAAGGCCT
>F0OV55004IR2N3
AACCATCGCAAGAGTTTGATCCTGGCTCAGAACGAACGCTGGCGGCGCGTCTTAAGCATGCAAGTCGGACGGCAAGGGGAGCTTGCTCCCCCTAGAGTGGCGGACTGGTGAGTAACGCGTGGGTGACCTACCCTTGAGATGGGGATAGCCATTAGAAATAGTGGATAATACCGAATACGCTCATGACCCTGTGGGGATATGAGGAAATCAGGCTACGGCCTGGCTCGAGGATGGGCCCGCGTCCCATTAGCTAGTTGG
>F0OV55004IZE25
AACCATCGCAAGAGTTTGATCCTGGCTCAGAACGAACGCTGGCGGCGCGTTTTAAGCATGCAAGTCGCACGGCAAGGGGCTTCGGCCCCCCAGAGTGGCGGACGGGTGAGTATCACGTGGACAATCTGCCCCCCGGACGGGGATAGCCCATGGAAACATGGGGTAATACCGGATACGACCACGGGTGCACAAGCACCTGTGAGGAAAGGCGCCAAGGCGCCGTCGGGGGATGAGTCCGCGGTCCATTAGCTAGTTGGCGGGGTAACGGCCCACCAAGGCG
>F0OV55004IPUMX
AACCATCGCAAGAGTTTGATCCTGGCTCAGGTTTAACGCTAGCGACGTGCCTAAGGTATGCAAGTCGAACGATAAGCCATCTTCGGATGGTGGACAGTGGCAGACGGCTGAGTAACACGTGGGAATCTTCCCAAAACTCAAGTATAGCTCATCGAAAGGTGGGTAATCCTTGATGGTCCCTTCGGGGTAAAGCTTCGGCGGTTTTGGATGAGCCCGCGTCCTATCAGGTTGTTGGTGGGTAATTGCCTACCAAGCCTATGACGGGTAG
>F0OV55004JC792
AACCATCGCAAGAGTTTGATCCTGGCTCAGGACGAACGCTGGCGGCGTGCCTAATACATGCAAGTCGAACGGTCTTTTCTATGGAAGCTTGCTTCCACTGAGAAGATAGTGGCGGACGGGTGAGTAACACGTGGGTAACCTGCCCATAAGAGGGGGATAACATCCGGAAACGGGTGCTAATACCGCATAGTTTTCTTGATCGCATGATTGAGAAAGGAAAGACGGCCTTTGTGCTGTCGCTTATGGATGGACCCGCGGCGTA
>F0OV55004I0IJV
AACCATCGCAAGAGTTTGATCCTGGCTCAGGATGAACGCTAGCGGCAGGCCTAACACATGCAAGTCGAACGGTAAGGCTCCTTCGGGAGTACACGAGTGGCGCACGGGTGAGTAACGCGTATGCAACCTACCCTTAACTGGGGGATAGCCCGGAGAAATTCGGATTAATACCCCATAATATCCCGACGACACCTGTTGATGGGATTAAAATTCCGGTGGTTAAGGATGGGCATGCGTGACATTAGCTAGTTGGTAAGGTAACGGCTTACCAAGGCTACG
>F0OV55004ILUI2
AACCATCGCAAGAGTTTGATCCTGGCTCAGAACGAACGCTGGCGGCGTGCTTAACACATGCAAGTCGAACGCGAAAGGGACTTCGGTCCTGAGTAAAGTGGCGCACGGGTGAGTAACACGTGGATAATCTACCCGATGGACCGGGATAACACTTCGAAAGGGGTGCTAATACCGGATAAGCCCACAGGCTCCCTGGGGCTTGCGGGAAAAGGTGGGGACCTTCGGGCCTGCCGTCATCGGATGAGTCCGCGGCCCATTAGCTAGTTGGTGGGGTAACGGCCC
>F0OV55004IFYPJ
AACCATCGCAAGAGTTTGATCCTGGCTCAGGATGAACGCTAGCGGCAGGCTTAACACATGCAAGTCGAGGGGCAGCACGTCTTCGGATGGTGGCGACCGGCGCACGGGTGCGTAACGCGTATACAATCTACCTTTTACAGGGGCATAGCCCGGGGAAACCCGGATTAATATCCCATGGTATCATTTAGTGGCATCACTTGAATGATTAAAGTTTCGGCGGTAAAAGATGAGTATGCGTCCTATTAGCTAGATGGTAAGGTAACGG
>F0OV55004IJ3NC
AACCATCGCAAGAGTTTGATCCTGGCTCAGGATGAACGCTGGCGGCATGCCTAATACATGCAAGTCGAACGAATTGACCTTCGGGTCAGTTAGTGGCGAACGGGTGAGTAACACGTAGATAACCAACCCTAAAGACGAGGATAACCCGGGGAAACCTGGACTAATACTGGATAGGAGCTATTTTCAAAAGAGGATAGTTTTAAAGATGCCTTAAAGCATCGCTATAGGCTGGGACTGCGTCGCATTAGCTAGTTGGTGGAGTAACGGCCC
>F0OV55004IR63Y
AACCATCGCAAGAGTTTGATCCTGGCTCAGGACGAACGCTGGCGGCGTGCCTAACACATGCAAGTCGAACGGAGAACATTTAGCAATAGGTGTTCTTAGTGGCGGACGGGTGAGTAACGCGTGAGCAATCTGCCCTTCGGAGGGGGACAACAGCTGGAAACGGCTGCTAATACCGCATAACGTATACGAGCGGCATCGTTTGTATACCAAAGATTCATCGCCGAAGGATGAGCTCGCGTCTGATTAG
>F0OV55004H9WQE
AACCATCGCAAGAGTTTGATCCTGGCTCAGGATGAACGCTAGCGGGAGGCTTGACACATGCAAGTCGAGGGGCATCACGAGGTAGCAATACTTTGGTGGCGACCGGCGCACGGGTGAGTAACACGTATGCAACCTACCCTGTACAGGGGGATAACCCGGAGAAATTCGGACTAATACCCCATAAAGATATACCTGGGCATCCAGGGATATTTAAAGCTTCGGTGGTACGGGATGGGCATGCGCAACATTAGCTAGTTGGCAGGG
>F0OV55004I13RV
AACCATCGCAAGAGTTTGATCCTGGCTCAGGACGAACGCTGGCGGCGTGCTTAACACATGCAAGTCAAGGAGAGGATTCCTTTCGGGGGAATTAGTAAACTGGCGCACGGGTGAGTAACATGTAAGTAACCTACCCTTAGGATTGGGATAACTTTGAGAAATTAGGGCTAATACCGAATGATACAATGAGCTCGCATGGGTTTATTGTTAAAGTTGCTTTTGTAACACCTAAGGATGGGCTTGCATCCAATTAGTTTGTTGGCGGAGTAAAAGCCC
>F0OV55004IGPQM
AACCATCGCAAGAGTTTGATCCTGGCTCAGGATGAACGCTAGCGGGAGGCTTAACACATGCAAGTCGAGCGGCAGCACGGACTTCGGTCTGGTGGCGAGCGGCGCACGGGTGCGTAACGCGTATGCAACCTGCCTTATACAGGGGGATAGCCCATGGAAACGTGGATTAATACCCCATAATATCGTTGAATCGCATGGTTTAACGATTAAAATTTCGATGGTATAAGATGGGCATGCGTCTGATTAG
>F0OV55004JDRQC
AACCATCGCAAGAGTTTGATCCTGGCTCAGAATGAGCGCTGGCGGCGTGCCTAACACATGCAAGTCGAACGAGAAATTCCGACTTCGGTTGGAAAAGTAAAGTGGCGCACGGGTGAGTAACACGTGGGTAATCTGCCCCTGAATTTGGGATAACTTCGCGAAAGCGTTGCTAATACCAGATATTGTTAATTTGGCTTCGGCTATTTTAATGAAAGGTGACCTCTTCTTGAAAGTTGCCGTTCGGGGATGAGCTCGCGTACCATTAGCTAGG
>F0OV55004I6EQX
AACCATCGCAAGAGTTTGATCCTGGCTCAGGACGAACGCTGGCGGCGTGCCTAATACATGCAAGTCGAGCGGAGATAGTGGAGCTTGCTCCATTATCTTAGCGGCGGACGGGTGAGTAACACGTGGGCAACCTGCCCTGCAGATCGGGATAACTCCGGGAAACCGGTGCTAATACCGAATAGTTTGCGGCCTCTCATGAGGCTGCACGGAAAGACGGTTTCGGCTGTCACTGCAGGATGGGCCCGCGGCG
>F0OV55004IQYGP
AACCATCGCAAGAGTTTGATCCTGGCTCAGAATCAACGCTGGCGGCGTGCCTAACACATGCAAGTCGAACGCGAAAGGGGAGCAATCCCTGATTAGAGTGGCAAACGGGTGAGTAACACGTGGGTGACCTGCCTTCGAGTGGGGGATAACCTTCCGAAAGGAGGGCTAATACCGCATGACATACCGTGTTTGGATACATGGATATCAAAGCCGGGGATCGCAAGACCTGGCGCTTGAAGAGGGGCCCGCGTCCGATTAG
>F0OV55004IZ7BX
AACCATCGCAAGAGTTTGATCCTGGCTCAGGATGAACGCTGGCGGCATGCCTAATACATGCAAGTCGAACGCACTAGTTTACTAGTGAGTGGCGAACGGGTGAGTAACACGTAGATAACCAACCCTAGAGACGAGGATAACCCGGGGAAACCTGGACTAATACTGGATAGGAGCTAATTTCACAAGGGATTAGTTTTAAAGGCGCATTAAAGCGCCGCTATAGGATGGGACTGCGTCGCATTAGCTAGTTGGTGGGGTAACGGCCTACCAAGG
>F0OV55004IQH2X
AACCATCGCAAGAGTTTGATCCTGGCTCAGGATGAACGCTAGCGGCAGGCTTAACACATGCAAGTCGAGGGGCAGCACGGGTAGCAATACCTGGTGGCGACCGGCGGAAGGGTGCGTAACGCGTGAGCAACATGCCCTATACAGGGGAATAATCCAGGGAAACTTGGTCTAATGCCCCATAGCAATAAGATAAGGCATCTTATTTTATTTAAAGCTTCGGTGGTATAGGATTGGCTCGCGTGACATTAG
>F0OV55004II75Q
AACCATCGCAAGAGTTTGATCCTGGCTCAGATTGAACGCTGGCGGCATGCCTAACACATGCAAGTCGAACGGTAACGCGGGGGCAACCCTGGCGACGAGTGGCGGACGGGTGAGTAATACGTAGGAATCTGCCCATTTGTGGGGGATAACCCGGCGAAAGCCGGGCTAATACCGCATACGCTCTACGGAGGAAAGCAGGGGATCGCAAGACCTTGCGCTAATGGATGAGCCTACGTCGGATTAGCTAGTTGGTAGGGTAACGGCCTACCAAGG
>F0OV55004IUMZ1
AACCATCGCAAGAGTTTGATCCTGGCTCAGGACGAACGCTGGCGGCGTGCCTAACACATGCAAGTCTTGGGAGAAAGAGGTAGCAATATCTTGAGTAAACCGGCGCAAGGGTGAGTAACACGTAGGCAATCTGCCCAGAGGACGGGAATAACTTCGAGAAATCGAGGCTAATGCCCGATGATTTTCCGATATAGCATTATGTTGGAATTAAATGCCGCAAGGTGCCTTTGGATGAACCTGCGTCCCATTAGGTAGTTGG
>F0OV55004IW9F5
AACCATCGCAAGAGTTTGATCCTGGCTCAGGACGAACGCTGGCGGCGTGCTTAACACATGCAAGTCAAGGGGAAAGGTTAATTTCGGTTGACCGAGTATACTGGCGAACGGGTGAGTAACGCGTAGGTAACCTGCCTGAGAGTTTGGGATAACACTGCAAACGTGGTGCTAATACCGGATGAGGCCTGCTATTCGCATGGGTAGTGGGTTAAAGCGGGCGCAAGCCTGTGCTCACAGATGGACCTGCGTCTCATTAG
>F0OV55004IMTGD
AACCATCGCAAGAGTTTGATCCTGGCTCAGGATGAACGCTAGCGGGAGGCTTAACACATGCAAGTCGAGCGGGATTCCCGGGCAACCGGGATGAGAGCGGCGCACGGGTGCGTAACGCGTATGCAACCTGCCTTATGCAGGGGGATAGCCCATGGAAACGTGGATTAACACCCCATATGCTATATACCCTACCTGGGGATTATAGGAAAACTTAGGTGGCATAAGATGGGCATGCGTCTGATTAGCTAGTTGGTAGGG
>F0OV55004IKQDG
AACCATCGCAAGAGTTTGATCCTGGCTCAGAACAAACGCTAGCGGCGTGCCTAACACATGCAAGTCAGACGAGAGAGTTCGCTTCGGCGAATGAGTAGAGTGGCGCACGGGTGAGTAACGCGTGGACAATCTGCCCTAGAGTTAGGAATAACCCACCGAAAGGTGGGCTAATACCCAATAATGCTATACTTCTTCGGGAGTATAGCCAAAGATGGCCTCTGTTTACAAGCTATCGCTCAAGGATGAGTTCGCG
>F0OV55004I7TNK
AACCATCGCAAGAGTTTGATCCTGGCTCAGAACGAACGCTGGCGGCGTGCTTAACACATGCAAGTCGTACGAGAAAGTTTCCTTCGGGAGATGAGTAGAGTGGCGCACGGGTGAGTAACACGTGGATAATCTGCCCAATGGACCGGGATAACACTTCGAAAGGGGTGCTAATACCGGATAAGCCCACAGGCTCTTCGGAGCTTGCGGGAAAAGGTGGGGACCTTCGGGCCTGCCGTCATTGGATGAGTCCGCGGCCCATTAGCTAGTTGG
>F0OV55004JHJV4
AACCATCGCAAGAGTTTGATCCTGGCTCAGATTGAACGCTGGCGGCAGGCCTAACACATGCAAGTCGCACGCGAAAGTTCTTCGGAACGAGTAGAGTGGCGGACGGGTGAGTAACGCGTAGGAATCTGTCCCGTAGTGGGGGATAACCCGGGGAAACTCGGGCTAATACCGCATACGCCCCACGGGGGAAAGCGGGGGATCTTCGGACCTCGTGCTAGGGGAGGAGCCTGCGTCGGATTAGCTAGTTGGTAGGGTAAAGGCCTACCAAGGCGACGATCCGTAG
>F0OV55004JEG4R
AACCATCGCAAGAGTTTGATCCTGGCTCAGGATGAACGCTAGCGACAGGCCTAACACATGCAAGTCGAACGGGATTTATCCTTCGGGGTAATGAGAGTGGCGCACGGGTGAGTAACGCGTATGCAACCTACCTGTAACTGGGGAATAGCTCCCTGAAAGGGGAATTAACACCGCATAAGACCACACTTTCGCATGGAAGAGTGGTAAAATATTTATAGGTTACAGATGGGCATGCGTGACATTAGTTTGTTGGTGAGGTAACGG
>F0OV55004JG7HN
AACCATCGCAAGAGTTTGATCCTGGCTCAGAACGAACGCTGGCGGCGTGCTTAATACATGCAAGTCGAACGTGAAGCCTTGGCTTGCCAAGGTGGAAAGTGGCGAACGGGTGAGTAACACGTAAGTAATCTACCTCTAAGTTTGGGATAACCTTGCCAACGCGGGGCTAATACCGGATGTGGTCATGAAAACGCATGTTTTCGTGATTAAAGGTGCAAATCGCTTAGAGATGAGCTTGCGGCCCATTATGCTTGTTGGTAGGGTAACGG
>F0OV55004H4LOO
AACCATCGCAAGAGTTTGATCCTGGCTCAGGATGAACGCTGGCGGCGTGCCTAACACATGCAAGTCGAGCGTGAAATCTCTAAGTGATACTTCGGTAAAGTGAGGAGATGGAAAGCGGCGGACGGGTGAGTAACGCGTAGGTGATCTACCTTCAGATGGGGGACAACCCAGGGAAACTTGGGCTAATACCGCATGTGGCTGTAAGGCTAAAGCCGGCCTCTATTTATAAGCTGGTGTCTGGAG
>F0OV55004JZ1AR
AACCATCGCAAGAGTTTGATCCTGGCTCAGGATGAACGCTAGCGGCAGGCCTAACACATGCAAGTCGAGGGGCAGCACGGGTAGCAATACTTGGTGGCGACCGGCGCACGGGTGAGTAACGCGTATGCAACCTACCCATAACAGTGGGATAGCCCGGAGAAATTCGGATTAAACCCGCATAACATTATCGGATCGCATGGTTTGATGATTAAATTTACGGAGGTTATGGATGGGCATGCGTGACATTAGATAG
>F0OV55004IUMKN
AACCATCGCAAGAGTTTGATCCTGGCTCAGAACGAACGCTGGCGGCAGGCCTAACACATGCAAGTCGATCGCTCTCTTCGGAGAGAGAGGCGCACGGGTGAGTAACGCGTGGGAACCTACCTTGGAGTACGGAATAACCATTGGAAACGATGGCTAATACCGTATACGCCCTACGGGGGAAAGATTTATCGCTCCAAGACGGGCCCGCGTTGGATTAGCTAGTTGGTGAGGTAACGGCTCACCAAGGCGACGATCCATAGCTGGT
>F0OV55004I3CZ7
AACCATCGCAAGAGTTTGATCCTGGCTCAGAACGAACGTTAGCGGCGTGCTTAACACATGCAAGTCGAACGAGAAAGTATCTTCGGATATGAGTAGAGTGGCGCACGGGTGAGTAACACGTGGGTAACCTGCCCTTTGGAGGGGGACAACATCTAGAAACGGATGCTAATACCGCATAAGTCGTCTTCGGACGGGAAAGGTGGCTTCGGCTACCGCCAGAGGATGGGCCCGCGTCCCATCAGCTAGTTGGTAAGGTAACGGCTTACCAAGGCAACGG
>F0OV55004JNI8X
AACCATCGCAAGAGTTTGATCCTGGCTCAGGATGAACGCTAGCGACAGGCCTAACACATGCAAGTCGAACGGGATTTAGTAGCTTGCTACTAATGAGAGTGGCGCACGGGTGAGTAACGCGTATGCAACCCGCCTGTAACAGGGGAATAGCTCCCTGAAAGGGGAATTAACACCGCATAAGACCACACTGCCGCATGGTAGAGTGGTAAAATATTTATAGGTTACAGATGGGCATGCGTGACATTAG
>F0OV55004JBLMS
AACCATCGCAAGAGTTTGATCCTGGCTCAGGACGAACGCTGGCGGCGTGCCTAACGCATGCAAGTCGAGCGAGGGGAGGTCGCAAGACCGAACCTAGCGGCGAACGGGTGAGTAACACGTGGGTAATCTGCCTTTGAGACGGGGATAGCCCCGGGAAACTGGGGATAATACCGGATGTGATCCAGCTGACGGAGGTTAGTTGGAGGAAAGGCGCAAGCCGCTCATAGATGAGCCCGCGGCCCATTAGCTAGTTGGTAGGGTAAAGGCCT
>F0OV55004I2SCM
AACCATCGCAAGAGTTTGATCCTGGCTCAGAACGAACGCTGGCGGCGTGCTTAACACATGCAAGTCGAACGTGAAAGGGACTTCGGTCCTGAGTAAAGTGGCGCACGGGTGAGTAACACGTGGATAATCTGCCCAATGGACCGGGATAACACTTCGAAAGGGTGCTAATACCGGATAAGCCCACAGGCTCTTCGGAGCTTGCGGGAAAAGGTGGGGACCTTCGGGCCTGCCGTCATTGGATGAGTCCGCGGCCCATTAGCTAGTTGGTAGGGTAA
>F0OV55004IK99M
AACCATCGCAAGAGTTTGATCCTGGCTCAGAACGAACGCTGGCGGCGTGCTTAACACATGCAAGTCGTACGAGAAAGTTTCCTTCGGGAGATGAGTAGAGTGGCGCACGGGTGAGTAACACGTGGATAATCTGCCCAATGGACCGGGATAACACTTCGAAAGGGGTGCTAATACCGGATAAGCCCACAGGCTCTTCGGAGCTTGCGGGAAAAGGTGGGGACCTTCGGGCCTGCCGTCATTGGATGAGTCCGCGGCCCATTAGCTAGTTGG
>F0OV55004IMW1H
AACCATCGCAAGAGTTTGATCCTGGCTCAGGATGAACGCTAGCGGGAGGCTTAACACATGCAAGTCGAGGGGCAGCACGAGGTAGCAATACTTTGGTGGCGACCGGCAGACGGGTGAGTAACGCGTATGTAACCTGCCCTGTACAGGGGGATAACCCGGAGAAATTCGGACTAATATCCCATGGTAATATTGGAAGGCATCTTCTGATATTTAAAGTTCCGGCGGTACAGGAGGGGCATGCGTAACATTAGCTGGTTGGTAAGGTAACGG
>F0OV55004JW25A
AACCATCGCAAGAGTTTGATCCTGGCTCAGAATGAACGCTGGCGGTAGGCTTAACACATGCAAGTCGGACGGTAGCAGGAATATTGCTTGCAATATTTGCTGACGAGTGGCGGACGGGTGAGTAATGCCTGGGAATCTACCCTATAGTTGGGGACAACGTATGGAAACGTACGCTAATACCGAATATGCTCTAAGGAGTAAAGCGGGGGATCTTCGGACCTCGCGCTATAGGATGAGCCCAGGTGAGATTAGCTGGG
>F0OV55004H8G5O
AACCATCGCAAGAGTTTGATCCTGGCTCAGAACGAACGCTGGCGGCGTGCTTAACACATGCAAGTCGAACGCGAAAGGGGCTTCGGTCCTGAGTAGAGTGGCGCACGGGTGAGTAACGCGTAGATAACCTGTCCTGGTGTCTGGAATAATATCTCGAAAGGGGTGCTAATACCGGATATTCTTGCTTTCTATAAGGTATGCAAGGAAAGGTGGCCTCTGGAACAAGCTACTGCACGAGGAGGGGTCTGCGTACCATTAG
>F0OV55004JCOES
AACCATCGCAAGAGTTTGATCCTGGCTCAGGATGAACGCTAGCGGGAGGCTTAACACATGCAAGTCGAGGGGCAGCACGAGTG
>F0OV55004IU643
AACCATCGCAAGAGTTTGATCCTGGCTCAGGACGAACGCTGGCGGCGTGCTTAACACATGCAAGTCTAGGGGAAAGTGGTCTTCGGATCGCAAGTATACTGGCGAACGGGTGAGTAACACGTAGGTAATCTACCTTCGAGATTGGGATAACGTCGAGAAATTGACGCTAATACCGAATGATGCCTCGGTAGTTAATATCGGGATGAAAGAGTGGGGATCTTCGGACCTATCGCTTGAAGATGAGCCTGCGTCTGATTAG
>F0OV55004IXAG2
AACCATCGCAAGAGTTTGATCCTGGCTCAGAACGAACGCTGGCGGCAGGCTTAACACATGCAAGTCGAGCGCCCTTTTCGGAGGGAGCGGCAGACGGGTGAGTAACACGTGGGAATCTACCCATCTCTAGGGAATAACTCAGGGAAACTTGTGCTAATACCCTATACGCCCTTTTGGGGAAAGATTTATCGGAGATGGATGAGCCCGCGTTGGATTAGCTAGTTGGTGAGGTAATGGCTCACCGAGGCGACGATCCATAG
>F0OV55004IUZUZ
AACCATCGCAAGAGTTTGATCCTGGCTCAGAACGAACGCTGGCGGCAGGCCTAACACATGCAAGTCGAGCGCCTCGCAAGAGGAGCGGCAGACGGGTGAGTAACACGTGGGAACGTGCCCTAAGGTACGGAACAACTCCGGGAAACTGGAGCTAATACCGTATGTGACCGAGAGGTGAAAGATTCATCGCCTTGGGATCGGCCCGCGTCTGATTAGCTAGTTGGTGGGGTAATGGCCTACCAAGGCGACGAT
>F0OV55004I6ASD
AACCATCGCAAGAGTTTGATCCTGGCTCAGATTGAACGCTGGCGGCAGGCCTAACACATGCAAGTCGAGCGGCAGCACAGAGAAACTTGTTTCTCGGGTGGCGAGCGGCGGACGGGTGAGTAACGCCTGGGAAATTGCCCTGATGTGGGGGATAACCATTGGAAACGATGGCTAATACCGCATAATAGCTTCGGCTCAAAGAGGGGGACCTTCGGGCCTCTCGCGTCAGGATATGCCCAGGTGGGATTAGCTAGTTGG
>F0OV55004I7I5Q
AACCATCGCAAGAGTTTGATCCTGGCTCAGGACGAACGCTGGCGGCGTGCTTAACACATGCAAGTCGAGCGGAAAGGCCCTTCGGGGTACTCGAGCGGCGAACGGGTGAGTAACACGTGAGCAACCTGCCCCCGACTCTGGGATAAGCCCGGGAAACTGGGTCTAATACCGGATACGACACCCCCTCGCATGGGGTGGGTGTGGAAAGTTTTTTCGGTTGGGGATGGGCTCGCGGCCTATCAGCTTGTTGGTGGGGTAGTGGCCCACCAAGGCGACGACGGGTAGCCGG
>F0OV55004JOKFP
AACCATCGCAAGAGTTTGATCCTGGCTCAGGACGAACGCTGGCGGCGTGCCTAACACATGCAAGTCGAACGCGATCCAGGGAGTAGTTTACTATGAACTGGTGAAAGTGGCGGACGGGTGAGTAACGCGTGGGTAACCTGGCTTATGGAAGGGGATAGCCTCGGGAAACCGGGATTAATACCGTATGGAGTTGGCAGACCGCATGGTCTGCCAATGAAAGATTTTATCGCCATAAGATGGACCCGCGTCCCATTAGCTAGTTGGTGAG
>F0OV55004H4B7B
AACCATCGCAAGAGTTTGATCCTGGCTCAGGATGAACGCTGGCGGCGTGCCTAATACATGCAAGTCGAACGAAGATCTAGCTTGCTAGATCTTAGTGGCGAACGGGTGAGTAATACATAAATAATCTGCCCATTGGACTGGGATAACTATTGGAAACGATAGCTAATACCGGATAGGTGATTTGAAGGCATCTTCGAATCATTAAAGTAGGGTCACTACACCAATGGATGAGTTTATGGCGCATTAG
>F0OV55004IO9WP
AACCATCGCAAGAGTTTGATCCTGGCTCAGGATGAACGCTGGCGGCGTGTCTAAGGCATGCAAGTCGAACGGGTCTTTTAGACCAGTGGCAAACGGGTGAGTAACACATTGGTAACCTACCTCCAACACGGGAATAACTCCGAGAAATCGGCGCTAATACCCGATGTGCTCGGTTTTTCAATTAAAATCGAGTAAAGTTCCGGCGGTTGGAGAGGGGCCTATGTCCTATCAGCTAGTTGGTAAGGTAAAAGCTTACCAAGGCGACGACGGGTAG
>F0OV55004H7TC3
AACCATCGCAAGAGTTTGATCCTGGCTCAGAACGAACGCTGGCGGCGTGCCTAACACATGCAAGTCGAATGCGAACGGTGTCTTCGGAGATTTAGTAGCATGGCAGACGGGTGAGGAGCACGTATCTGACCTGACACATCATGGGGGATAGCCTTGCGAAAGTGGGGATAATACCGCATACGCTCATTCGTGTAGGGCGAGTGAGGAAAGCTGGCCTCTGGTTGCCAAGCTGGTGTGGTG
>F0OV55004INFO6
AACCATCGCAAGAGTTTGATCCTGGCTCAGAACGAACGCTGGCGGCGCGTTTTAAGCATGCAAGTCGAGGGAGAATCCGGTGCTTGCACTGGAGGGAACCGGCGAACGGGTGAGTAACACGTAGATAATCTGCCTTTAGGTTGGGGATAGCTCATGGAAACATGGGGTAATACCGAATGTGGTTCGATGTTCAAAAGGACATTGAAAGAAAGGAGCTTAGGCTTCGCCTGAAGATGAGTCTGCGTCTGATTAGGTAGTAGGTAGGG
>F0OV55004I6FIZ
AACCATCGCAAGAGTTTGATCCTGGCTCAGGATGAACGCTGGCGGCGTGCCTAATACATGCAAGTCGAACGCACTAGTTTACTAGTGAGTGGCGAACGGGTGAGTAACACGTAGGTAACCTGCCCTCAAGACGAGGATAACCGTTGGAAACGATGGCTAAGACTGGATAGGAACAGAAGAGGCATCTCTTGTGTTTTAAAAGACCTAGCAATAGGTATGCTTGAGGAGGGGCCTGCGGCGCATTAGTTAGTTGGCGGGGTGAAGG
>F0OV55004IXXAY
AACCATCGCAAGAGTTTGATCCTGGCTCAGAACGAACGCTGGCGGCGCGTTTTAAGCATGCAAGTCGAACGGCAGCCTCTGCTTGCAGAGGTGAGAGTGGCGAACGGGTGAGTAACACGTAAGTGATCTGCCCTGAGGATGGGGATAGCTCATGGAAACATGGGGTAATACCGAATAACATAACGATTTTTGAAGAAGATGTTATGAAAAGAGCTACGGCTCTGCCTTGGGATGAGCTTGCGGCCCA
>F0OV55004JME62
AACCATCGCAAGAGTTTGATCCTGGCTCAGGACGAACGCTGGCGGCGGGCTTAACACATGCAAGTCGTACGAGAACGGGTCCTTCGGGACCCGTAGTAAAGTGGCGAACGGGTGCGTAACACGTAGGTAACCTGCCCTTGAGCGGGGGAGTAACTACCGGAAACGGTAGCTAATACCGCATGAAGACTGGAGATCGCATGACCACCAGTTGAAAGCCTTCGGGCGCTCAAGGATGGGCCTGCGGCGGATTAGCTAGTTGGTGAGGTAAAGGCTCACCAAGG
>F0OV55004JM92E
AACCATCGCAAGAGTTTGATCCTGGCTCAGGATGAACGTTGGCGGTGCGCTTTATGCATGCAAGTCGTACGAAATCATGGTTTTCGGATTATGGTTTAGTGGCGGACGGCTGAGTAACACGTAGGTAACTTGCCCACGAGTGGGGGATAACTTGCCGAAAGGTAAGCTAATACCGCATGGCATGGATCTGCATAAGTAGATTCATCAAAGCCGTAAGGCGCTTGTGGATGGGCCTGCGGCCGATTAGCTTGTTGGG
>F0OV55004I8AAE
AACCATCGCAAGAGTTTGATCCTGGCTCAGAGTGAACGCTGGCGGCGTGCTTAACACATGCAAGTCGAACGATGAAGCTCTAGCTTGCTAGAGTGGATTAGTGGCGCACGGGTGAGTAATGTATAGCTAATGTGCCCCTTAGAGGGGGATAACAGTTGGAAACGACTGCTAATACCCTATACTCCTTCTTGGTATAAGCCAAGTTGGGAAAGTTTTTTCGCTAAGGGATCGGGCTATATGGTATCAGCTTGTTGGTG
>F0OV55004JQFLP
AACCATCGCAAGAGTTTGATCCTGGCTCAGGATGAACGCTGGCGGCGTGCCTAACACATGCAAGTCGAACGGACCCGCTGGATTGAAGCTTCGGCCGATTTCCAGTGTGGTTAGTGGCGGACTGGTGAGTAACACGTGGGTAACCTGCCTCGCAGTTTGGGATAACAGAGCGAAAGCGCTGCTAATACCGAATACACTCGATTGGCCGCATGACTGGTCGAGGAAAGATGG
>F0OV55004JQXUA
AACCATCGCAAGAGTTTGATCCTGGCTCAGATTGAACGCTGGCGGCGTGCCTAACACATGCAAGTCGTGCGAGAAAGTTCCCTTCGGGGAGCGAGTAGAGCGGCGCACGGGTGAGTAACGCGTGGGTAATCTGCCCGAAAGACCGGGATAACAGTGGGAAACCGCTGCTAATACCGGATGTGCTTCATGTTTGACTTCATGGGGTAAAGGTGGCCTCTGCTTGCAAGCTACCGCTTTTGGATGAGCCCGCGT
>F0OV55004I54D3
AACCATCGCAAGAGTTTGATCCTGGCTCAGAACAAACGCTAGCGGCGTGCCTAACACATGCAAGTCAGACGAGAAAGTTCGCTTCGGCGAATGAGTAGAGTGGCGCACGGGTGAGTAACGCGTGGACAATCTGCCCTAGAGTTAGGAATAACCCACCGAAAGGTGGGCTAATACCCAATAATGCTATACTTCTTCGGGAGTATAGCCAAAGATGGCCTCTGTTTACAAGCTATCGCTCAAGGATGAGTTCGCGT
>F0OV55004JUFPJ
AACCATCGCAAGAGTTTGATCCTGGCTCAGGTTTAACGCTAGCGACGTGCCTAAGGTATGCAAGTCGAACGATAAGCCATCTTCGGATGGTGGACAGTGGCAGACGGCTGAGTAACACGTGGGAATCTTCCCAAAACTCAAGTATAGCTCATCGAAAGGTGGGGTAATCCTTGATGGTCCCTTCGGGGTAAAGCTTCGGCGGTTTTGGATGAGCCCGCGTCCTATCAGGTTGTTGGTGGGGTAATTGCCTACCAAGCCTATGACGGGTAG
>F0OV55004IX70J
AACCATCGCAAGAGTTTGATCCTGGCTCAGGACGAACGCTGGCGGCGTGCTTAACACATGCAAGTCGAACGGTTTACCATTGAAAGCTTGCTGGATATGGTAGATAGTGGCGGACGGGTGAGTAACGCGTGAATACCTGTCCATCGGAGGGGGACAACGGCTGGAAACGGCCGCTAATACCGCGTAAGCCGAGAGGTGAAAGGTTCTCTTCGGGGAGCCGCCGATGGAGTGGTTCGCGTCCTATCAGCTAGTTGGTGGGGTAAAGGCCTACCAAGG
>F0OV55004IJ65T
AACCATCGCAAGAGTTTGATCCTGGCTCAGAACGAACGCTGGCGGCGTGCTTAACACATGCAAGTCGAACGTGAAAGGGACTTCGGTCCTGAGTAAAGTGGCGCACGGGTGAGTAACACGTGGATAATCTACCCGATGGACCGGGATAACACTTCGAAAGGGGTGCTAATACCGGATAAGCCCACAGGCTCTTTGGAGTTTGCGGGAAAAGGTGGGGACCTTCGGGCCTACTGTCATTGGATGAGTCCGCGGCCCATTAGCTAGTTGGTAGGGTAATGG
>F0OV55004H6KMU
AACCATCGCAAGAGTTTGATCCTGGCTCAGGATGAACGCTAGCGGCAGGCCTAACACATGCAAGTCGAGGGGTAACGATGGCTTCGGCCAGGCGACGACCGGCGCACGGGTGAGTAACGCGTTTGTAACCTACCTCTAACTGGAGAATAGCCCGAAGAAATTCGGATTAATACTCCATATGGCTATGATTTGGCATCTTTTTATAGTCAAAGCTCCGGCGGTTAGAGATGGGCATGCGTGACATTAGTTAGTTGGTGAAGG
>F0OV55004IVJGK
AACCATCGCAAGAGTTTGATCCTGGCTCAGGACGAACGCTGGCGGCGCGCTTAACACATGCAAGTCGTACGGGATCAGGGCTTCGGCTCTGGTTTAGTGGCGAACGGGTGCGTAACACGTGAGCAATCTGCCTTGGGGTGGGGGATAACCCGTGGAAACGCGGGCTAATACCGCATGTCGTCACGATTCCGCATGGGGATGTGACGAAAGGGGCTTAACGGCCCTGCCCTGAGAGGAGCTCGCGGCGTATCAGCTAGCTGGG
>F0OV55004IC2DD
AACCATCGCAAGAGTTTGATCCTGGCTCAGAACGAACGCTGGCGGCGCGTTTTAAGCATGCAAGTCGAGGGGTAGAGAATCTTCGGATTCTTGAGACCGGCGAACGGGTGAGTAACACGTAGGCGATCTACCGTGAGGTTGGGGATAGCCTGTGGAAACACAGGGTAATACCGAATGAGCTCCACATACTATGGTGAGTGGAGGAAAGGCGCTTCGGCGCCGCCTTATGATGAGCCTGCGGCTGATTAGTTAGTTGGTGGGG
>F0OV55004IPKNK
AACCATCGCAAGAGTTTGATCCTGGCTCAGGATGAACGCTAGCGGCATGCCTAAGACATGCAAGTTGAACGGGGTGACCCTTTGATAGAGAGTGCTTGCACTTTCTTGATTTGGATTTTCACCTAGTAGCGAACTGGTGAGTAACACGTGGGTTATCTACCTTTAAGTTGGGGACAACAGTTGGAAACGACTGCTAATACCGAATGATTTGCAAGATTATAATTCCTTGTACTAAAAGGAGCTTTCGGGCTTCGCTTAAAG
>F0OV55004JLA19
AACCATCGCAAGAGTTTGATCCTGGCTCAGGATGAACGCTAGCGGCAGGCCTAACACATGCAAGTCGAGGGGTAACAGGAGTAGCAATACTTGCTGACGACCGGCGCACGGGTGAGTAACACGTGGATAATCTGCCCAATGGACCGGGATAACACTTCGAAAGGGGTGCTAATACCGGATAAGCCCACAGGCTCTTCGGAGCTTGCGGGAAAAGGTGGGGACCTTCGGGCCTGCCGTCATTGGATGAGTCCGCGGCCCATTAG
>F0OV55004H9PX4
AACCATCGCAAGAGTTTGATCCTGGCTCAGAACAAACGCTAGCGGCGTGCCTAACACATGCAAGTCAGACGAGAAAGTTCGCTTCGGCGAATGAGTAGAGTGGCGCACGGGTGAGTAACGCGTGGACAATCTGCCCTAGAGTTAGGAATAACCCACCGAAAGGTGGGCTAATACCCAATAATGCTATACTTCTTCGGGAGTATAGCCAAAGATGGCCTCTGTTTACAAGCTATCGCTCAAGGATGAGTTCGCGT
>F0OV55004I0SVT
AACCATCGCAAGAGTTTGATCCTGGCTCAGAACGAACGCTGGCGGCGCGTTTTAAGCATGCAAGTCGAACGGTATACGGTCTTCGGACTGTAGAGAGTGGCGAACGGGTGAGTAACACGTAGATAATCTGCCTTGAAGTGGGGGATAGTCCATGGAAACATGGAGTAATACCGCATATGTCTTTGGATGAAAGTTCCAATTGGAACGCTTTGGGATGAGTCTGCGGCTCATTAGCTAGTTGGTGGGGTAAAGGCCTACCAAGG
>F0OV55004I42T2
AACCATCGCAAGAGTTTGATCCTGGCTCAGAATCAACGCTGGCGGCGTGCCTCAGACATGCAAGTCGAACGCGAAAGCCCCCTTCGGGGGGCAAGTAGAGTGGCGCACGGGTGAGTAACACGTAGGTAATCTACCTTTGGATGGGGAATAACCACCGGAAACGGTGGCTAATACCGCATAATGCAGCGGCACCTAATGGTGACAGTTGTTAAAGCGGGGGATCGCAAGACCTCGCGTCTGAAGAGGAGCCTGCGGCAGATTAG
>F0OV55004H7EWX
AACCATCGCAAGAGTTTGATCCTGGCTCAGAATGAACGCTGGCGGCGTGCCTAACACATGCAAGTCGTACGAGAAAGGGGCTTCGGCCCTGAGTAGAGTGGCGCACGGGTGAGTAACGCGTGGGTAATCTACCCTTGGATTTGGGATAACTCTGCGAAAGTGGAGCTAATACCGGATAGTCTGGCTTTAAATAAGAAGTCGGTAAAGGATGCCTCTGCATATGCATTCGTCCGAGGATGAGCCCGCGTCTCATTAG
>F0OV55004I8L3D
AACCATCGCAAGAGTTTGATCCTGGCTCAGGATGAACGCTAGCGGCAGGCCTAACACATGCAAGTCGAGGGGTAGCAGGGTAGCAATATCGCTGACGACCGGCGCACGGGTGAGTAATGCATATGCAACCTTCCTTTAACTGGGGCATAGCCCGGAGAAATTCGGATTAATACCCCATAACATCATGAGAAGGCATCTTTTTATGATTAAAGCTCCGGCGGTTAAAGATGGGCATATGCGCCATTAG
>F0OV55004ILEG7
AACCATCGCAAGAGTTTGATCCTGGCTCAGAATGAACGCTGGCGGCGTGCTTAACACATACAAGTCGTACGAGAAATCACGCCTTCGGGTGTGAGAGTAAAGTGGCGCACGGGTGAGTAACGCGTGAGTAACCTCCCCTTAAGTTTGGGATAACCCTCCGAAAGGAGTGCTAATACCAGATATGACCACGAGGTCCTCGGACCTTGGGGTAAAAGGTGGCCTCTACATGTAAGCTACTGCTTTAGGATGGGCTCGCGTGCTATTAG
>F0OV55004II6DP
AACCATCGCAAGAGTTTGATCCTGGCTCAGAATGAACGCTGGCGGCGTGCTTAACACATGCAAGTCGAACGAGAAAGGGATTGCTTGCAGTCCCGAGTAGAGTGGCGCACGGGTGAGTAACACGTAGATAATCTGCCTTCAAGCCTGGGATAACTATTCGAAAGGGTAGCTAATACCGGATAAAGTCGATCTACACAAGTAGATTGATGAAAGATTGCCTCTTCTTGAAAGCAATTGTTTGGAG
>F0OV55004JI81L
AACCATCGCAAGAGTTTGATCCTGGCTCAGAACGAACGCTGGCGGCGCGTTTTAAGCATGCAAGTCGGACGGTAGAGGGAGCTTGCTCCCTTGAGAGTGGCGAACGGGTGAGTAACACGTAGATGATCTGCCTTTTAAGTTGGGGATAGCCCATGGAAACATGGGGTAATACCGAATACGTTCTTTTGTTTAAAGGCAAGAGAAGAAAGGGGCTAAGGCCCCGCTTAAAGATGAGTCTGCGGTTCATTAGCTAGTTGGTGGGGTAAAGGCCTACCAAGGCGACG
>F0OV55004JE6ZV
AACCATCGCAAGAGTTTGATCCTGGCTCAGGACGAACGCTGGCGGCGCGCTTAACACATGCAAGTCGAGCGAGAACCAGGCCTTCGGTCTGGGAAGCGGCGAACGGATGAGTAACACGTGAGTAACCTGCCCTCGGCACCGGGATAGCCCGGGGAAACCCGGACTTAATACCGGATAGCCATTCGAGCTCTCGAGCGCGAATGAAAGGTAGCTTCGGCCTCTGGCCGAGGATGGGCTCGCGGCGGATTAGCTTGTTGGTGGGGTAAT
>F0OV55004IVPYQ
AACCATCGCAAGAGTTTGATCCTGGCTCAGGATGAACGCTAGCGACGGGCCTAACACATGCAAGTCGAACGGGATTTATCCTTCGGGGTAATGAGAGTGGCGCACGGGTGAGTAACGCGTATGCAACCTACCTGTAACTGGGGAATAGCTCCCTGAAAGGGGAATTAACACCGCATAAGACCACACTTTCGCATGGAAGAGTGGTAAAATATTTATAGGTTACAGATGGGCATGTGTGACATTAGTTTGTTGGTGAGGTAACGGCT
>F0OV55004IA5KH
AACCATCGCAAGAGTTTGATCCTGGCTCAGGATGAACGCTAGCGGCAGGCCTAACACATGCAAGTCGAGGGGTAACGATGTCTTCGGACAGGCGACGACCGGCGCACGGGTGAGTATCGCGTTTGTAACCTACCTTTAACTGGAGAATAGCCCGAAGAAATTCGGATTAATACTCCATAATACTATGATCTGGCATCTTTTTATAGTTAAAGCTCCGGCGGTTAAAGATGGGCATGCGTGACATTAGTTTGTTGGTGAGGTAATAG
>F0OV55004IOJA6
AACCATCGCAAGAGTTTGATCCTGGCTCAGAACGAACGCTGGCGGCGGGGTTTAGGCATGCAAGTCGCGCGAGAAAGGAGCAATCCGAGTACAGCGGCGTAAGGGTGAGTAATGGTTAGTCAACGTACCGGACAGACGCGAATAATTTCCCGAAAGGGATTGTAATGCGCGATGAGACCACGGGCTGTACGCAGCCAGGGGTCAAAGGTCGGGGATCCTTCGGGACCCGGCGCTGTTTGAGCGGACTATCTCTGATTAGCTAGTTGGCGGGG
>F0OV55004IMLOF
AACCATCGCAAGAGTTTGATCCTGGCTCAGATGAACGCTAGCGACAGGCCTAACACATGCAAGTCGAACGGGATTTATCCTTCGGGGTAATGAGAGTGGCGCACGGGTGAGTAACGCGTATGCAACCTACCTGTAACTGGGGAATAGCTCCCTGAAAGGGGAATTAACACCGCATAAGACCACACTTTCGCATGGAAGAGTGGTAAAATATTCATAGGTTACAGATGGGCATGCGTGACATTAGTTTGTTGGTGAGGTAACGG
>F0OV55004IET5B
AACCATCGCAAGAGTTTGATCCTGGCTCAGAATCAACGCTGGCGGCGTGCCTAACACATGCAAGTCGAGCGCGAAAGCGGGGCAACCCGCGAGTAGAGCGGCGAACGGGTGAGTAACGCGTGGGTGATCTACCTCCGAGTGGGGAACAACATCGGGAAACTGGTGCTAATACCGCATGACATCCTCGGGTCACACTGAGGATCAAAGCCGGGGACCGCAAGGCCTGGCGCTTGGAGAGGAGCCCGCGTCCGATTAG
>F0OV55004IULAT
AACCATCGCAAGAGTTTGATCCTGGCTCAGAACAAACGCTAGCGGCGTGCCTAACACATGCAAGTCAGACGAGAAAGTTCGCTTCGGCGAATGAGTAGAGTGGCGCACGGGTGAGTAACGCGTGGACAATCTGCCCTAGAGTTAGGAATAACCCACCGAAAGGTGGGCTAATACCCAATAATGCTATACTTCTTCGGGAGTATAGCCAAAGATGGCCTCTGTTTACAAGCTATCGCTCAAGGATGAGTTCGCGT
>F0OV55004JS6LZ
AACCATCGCAAGAGTTTGATCCTGGCTCAGGATGAACGCTGGCGGCGTGCCTAACACATGCAAGTCGAGCGGAGATATAGAGGAGTACTTGTACGAATCTTTATCTTAGCGGCGGACGGGTGAGTAACACGTGAGGAACCTGCCCTTAAGTGTGGAATAACACCGAGAAATCGGTGCTAATACCGCATAACGTCCTGGAAGCGCATGCTTTCGGGACCAAAGGATTTATTCGCTTAAGGATGGCCTCGCGGCCGATTAGGTAG
>F0OV55004IK5CV
AACCATCGCAAGAGTTTGATCCTGGCTCAGGATGAACGCTGGCGGCGTGCCTAACACATGCAAGTCGAGCGGAGATTACGAGGAGTACTTGTACAAATTGTAATCTTAGCGGCGGACGGGTGAGTAACACGTGAGGAACCTGCCCTTGAGTGGGGAATAACACCGAGAAATGGGTGCTAATACCGCATAATGTCTTGGAAGCGCATGCTTTCGGGACCAAAGGATTTATTCGCTTAAGGATGGACTCGCGTCCGATTAGGTAG
>F0OV55004JCJOY
AACCATCGCAAGAGTTTGATCCTGGCTCAGATTGAACGCTAGCGGCAGGCTTAACACATGCAAGTCGAGGGGTAACAGAGTGCTTGCACCGCTGACGACCGGCGCACGGGTGCGTAACGCGTATACAATCTACCTTTTACAGGGGCATAGCCCGGGGAAACCCGGATTAATATCCCATGGTATCAAGAAGTGGCATCGCTTTTTGATTAAAGTTTCGGCGGTAAAAGATGAGTATGCGTTCTATTAGCTAGATGGTAAGGTAACGG
>F0OV55004I86NF
AACCATCGCAAGAGTTTGATCCTGGCTCAGAACGAACGCTGGCGGCGCGTTTTAAGCATGCAAGTCGAACGGTATATAGTCTTCGGATTATAGAGAGTGGCGAACGGGTGAGTAACACGTAGATAATCTACCTTGAAGTGGGGGATAGTCCATGGAAACATGGAGTAATACCGCATATGTCTTTGGATGAAAGTTCCAATTGGAACGCTTTGAGATGAGTCTGCGGCTCATTAGCTTGTTGGTGGGGTAAAGGCCTACCAAGG
>F0OV55004IXQFZ
AACCATCGCAAGAGTTTGATCCTGGCTCAGGATGAACGCTAGCGGTGCGCCTAACACATGCAAGTCGAGCGATATAGCGGCGAACGGGTGAGTAACACGTTGGAACCTGCCTCGAACTCAGGGATAGCCATCCGAAAGGATGATTAATACCGGATAGTCCCGAAAGGGTAAAGATTTTTCGGTTCGAGAGGGGCCTGCGGCCTATCAGCTAGTTGGTAAGGTAATGGCTTACCAAGGCTATGACGGGTAACTGGTGTGAGAGCA
>F0OV55004ITQYT
AACCATCGCAAGAGTTTGATCCTGGCTCAGGACGAACGCTGGCGGCGTGCCTAACACATGCAAGTCTTGGGAGAAAGAGGTAGCAATATCTTGAGTAAACCGGCGCAAGGGTGAGTAACACGTAGGCAATCTGCCCAGAGGACGGGAATAACTTCGAGAAATCGAGGCTAATGCCCGATGATTTTCCGATATAGCATTATGTTGGAATTAAATGCCGCAAGGTGCCTTTGGATGAACCTGCGTCCCATTAGGTAGTTGG
>F0OV55004I5GNT
AACCATCGCAAGAGTTTGATCCTGGCTCAGGATGAACGCTAGCGACAGGCCTAACACATGCAAGTCGAACGGGATTTATCCTTCGGGGTAATGAGAGTGGCGCACGGGTGAGTAACGCGTATGCAACCTACCTGTAACTGGGGAATAGCTCCCTGAAAGGGGAATTAACACCGCATAAGACCACACTTTCGCATGGAAGAGTGGTAAAAATATTTATAGGTTACAGATGGGCATGCGTGACATTAGTTTGTTGGTGAGGTAACGG
>F0OV55004ITGBD
AACCATCGCAAGAGTTTGATCCTGGCTCAGAACGAACGCTGGCGGCGTGCTTAACACATGCAAGTCGAACGTGAAAGGGACTTCGGTCCTGAGTAAAGTGGCGCACGGGTGAGTAACACGTGGATAATCTACCCGATGGACCGGGATAACACTTCGAAAGGGGTGCTAATACCGGATAAGCCCACAGGCTCTTTGGAGTTTGCGGGAAAAGGTGGGGACCTTCGGGCCTACTGTCATTGGATGAGTCCGCGGCCCATTAGCTAGTTGGTAGGGTAATGG
>F0OV55004H3UM0
AACCATCGCAAGAGTTTGATCCTGGCTCAGGATGAACGCTAGCGACAGGCCTAACACATGCAAGTCGAACGGGATTTATCCTTCGGGGTAATGAGAGTGGCGCACGGGTGAGTAACGCGTATGCAACCTACCTGTAACTGGGGAATAGCTCCCTGAAAGGGGAATTAACACCGCATAAGACCACACTTTCGCATGGAAGAGTGGTAAAAATATTTATAGGTTACAGATGGGCATGCGTGACATTAGTTTGTTGGTGAGGTAACGG
>F0OV55004I4H82
AACCATCGCAAGAGTTTGATCCTGGCTCAGAGCGAACGCTGGCGGCAGGCTTAACACATGCAAGTCGAACGGGCACCTTCGGGTGTCAGTGGCAGACGGGTGAGTAACACGTGGGAACGTACCCTTCGGTTCGGAATAACTCAGGGAAACTTGAGCTAATACCGGATACGCCCTTTTGGGGAAAGGTTTACTGCCGAAGGATCGGCCCGCGTCTGATTAGCTTGTTGGTGGGGTAACGGCCTACCAAGGCGACGATCAGTAGCTGGT
>F0OV55004IJWMK
AACCATCGCAAGAGTTTGATCCTGGCTCAGGACGAACGCTGGAGGTGTGCTTAACACATGCAAGTCGAACGAGGATGTATTGAAGCTTGCTTCGATACAAGCCGAGTGGCGGACGGGTGAGGAACACGTAAGTAACCTGCCCTTTAGTGGGGGATAACGCTTCGAAAGGAACGCTAATACCGCATATTCTCTTTATATCGCATGATATTTAGAGGAAAAATTTATTGCTAAAGGAAGGGCTTGCGTACGATTAGTTTGTTGGTGGGGTAATGG
>F0OV55004IH6W5
AACCATCGCAAGAGTTTGATCCTGGCTCAGAGCGAACGCTGGCGGCAGGCTTAACACATGCAAGTCGAGCGCCTGTAGCAATACAGGAGCGGCGAACGGGTGAGTAACACGTGAGTGACCTGCCCCCAAGCTTGGGATAGCCACGGGAAACTGTGGGTAATACCGGATGCGACTTTATTATTAGAAGATGAAGTTGAAAGCGTGGGACCCTTCGGGGCCACGTACTTGGGGATGGGCTCGCGTCCCATTAGCTAGTTGGAGAGG
>F0OV55004IL4PS
AACCATCGCAAGAGTTTGATCCTGGCTCAGAACGAACGCTGGCGGCGCGTTTTAAGCATGCAAGTCGAGCGGCAAGGGCCTTCGGGCCCCTAGAGCGGCGGACGGGTGAGTAACACGTGGACAATCTGCCCCCCGGCCGGGGATAGCCCAGGGAAACCTGGATTAATACCGGATGAGACGGGACGCACGAGGGTGCGATCCGGGAAAGGCGCTGCGGCGCCGCCGGGGGATGAGTCCGCGACCCATTAGCTAGACGGCGGGGTAAAGGCCCACCGTGGCGACGA
>F0OV55004ICT9G
AACCATCGCAAGAGTTTGATCCTGGCTCAGAATGAACGCTGGCGGCGTGCCTAACACATGCAAGTCGTACGAGAAAGGGGCTTCGGCCCTGAGTAGAGTGGCGCACGGGTGAGTAACGCGTGGGTAATCTACCCTTGGATTTGGGATAACTCCGCGAAAGTGGAGCTAATACCGGATAGTCTGGCTTTAAATAAGAAGTCGGTAAAGGATGCCTCTGCATATGCATTCGTCCGAGGATGAGCCCGCGTCTCATTAG
>F0OV55004JM63A
AACCATCGCAAGAGTTTGATCCTGGCTCAGAACGAACGCTGGCGGCGTGCTTAACACATGCAAGTCGTACGAGAAAGTTTCCTTCGGGAGATGAGTAGAGTGGCGCACGGGTGAGTGACACGTGGATAATCTGCCCAATGGACCGGGATAACACTTCGAAAGGGGTGCTAATACCGGATAAGCCCACAGGCTCTTCGGAGCTTGCGGGAAAAGGTGGGGACCTTCGGGCCTGCCGTCATTGGATGAGTCCGCGGCCCATTAG
>F0OV55004JQ4J8
AACCATCGCAAGAGTTTGATCCTGGCTCAGAGCGAACGCTGGCGGCGTGTTTTAGGCATGCAAGTTGTGCGAGAAAATCACCTTCGGGTGGTTAGTAAAGCAGCGGACGGGTGAGTAACACGTGGACAACCTGCCAATGAGACTGGGATAACTACTCGAAAGGGTAGCTAATACCGGATGTGATTATATGTTCTAGTGAACAAATAATTAAAGGTGGCCTCTATTTATAAGCTGCCACTCAATGAGGGGGTCCGCGTCCTAT
>F0OV55004JT5OT
AACCATCGCAAGAGTTTGATCCTGGCTCAGGATGAACGCTAGCGGTGCGCCTAACACATGCAAGTCGAGCGATATAGCGGCGAACGGGTGAGTAACACGTTGGAACCTGCCTCGAACTCAGGGATAGCCATCCGAAAGGATGATTAATACCGGATAGTCCCGAAAGGGTAAAGATTTTTCGGTTCGAGAGGGGCCTGCGGCCTATCAGCTAGTTGGTAAGGTAATGGCTTACCAAGGCTATGACGGGTAACTGGTGTGAGAGCA
>F0OV55004I8E85
AACCATCGCAAGAGTTTGATCCTGGCTCAGGATGAACGCTGGCGGCGTGCTTAACACATGCAAGTCGAACGATTAAAGCTCACTTCGGTGAGTGTATAGAGTGGCGAACGGGTGAGTAACACGTGGGCAACCTGCCCCTCACACTGGGATAACCATGGGAAACTGTGGCTAATACCGGATACTCCGACGAGATCGCATGGTCTTTTCGGGAAAGCTCCGACGGTGAGGGATGGGCCCGCGCCCCATTAGCTTGTTGGTGAGG
>F0OV55004IR4LD
AACCATCGCAAGAGTTTGATCCTGGCTCAGGATGAACGCTAGCGGCGCGCTTAATGCATGTAAGTCGAGCGATGAGTTTCTTCGGAGACATCAGCGGCAGACGGGTGAGTAACACGTGGATGACCTGCCCTCAAGACCGGGATAACGGGTGGAAACATGCGCTAATACCGGATAGGCTCTCGGGGTCGCAACCGGGAGTAAAGCTACGGTGCTTGAGGAGGGGTCCGCGGCCCATCAGCTAGTTGGTAGGGTAACGGCCT
>F0OV55004H93MO
AACCATCGCAAGAGTTTGATCCTGGCTCAGAACGAACGCTGGCGGCGTGCCTAACACATGCAAGTCGTACGTGAAATCTTCCTTCGGGTTGAGAGTAAAGTGGCGCACGGGTGAGTAACGCGTGGGTAATCTACCCATGGGTTCGGGATAACCGGCCGAAAGGCTGGCTAATACCGGATAATGTCACCGTACACAAGTCCGGTGACCAAAGGGGGCGTAAGCTTCCGCCGATGGATGAGCCCGCGTACCATTAGCTAGTTGGTAGGGTAATGGCCTACCAAGG
>F0OV55004ICVUB
AACCATCGCAAGAGTTTGATCCTGGCTCAGATTGAACGCTGGCGGCGTGCTTAACACATGCAAGTCGAGCGAGAAAGTCTCCTTCGGGAGATGAGTAGAGCGGCGCACGGGTGAGTAACGCGTGGATGATCTACCCAGAGGATCGGGATAACAGTGGGAAACCGCTGCTAATACCGGATACGCTTCACGGTTTATCTGTGAAGGAAAGGTGGCCTATGCTTGCAAGCTACCACCTCTGGATGAGTCCG
>F0OV55004H9G36
AACCATCGCAAGAGTTTGATCCTGGCTCAGAACGAACGCTGGCGGCGTGCCTAACACATGCAAGTCGAATGCGAACGCGGCTTTCGGGCGGCAAGTAGCATGGCAGACGGGTGAGGAGCACGTATCTGACCGGACACATCATGGGGGATACCCTTGCGAAAGTGGGGATAATACCGCATACGCTCGTCGCCGTAGCAGGCGAGGAGGAAAGCTGGCCTCTGGGAACATGCTGGCGTGGTGTGAGGGGG
>F0OV55004IIZPB
AACCATCGCAAGAGTTTGATCCTGGCTCAGATTGAACGCTGGCGGCAGGCTTAACACATGCAAGTCGAGCGGTAACAGGGGGAGCTTGCTCCCTGCTGACGAGCGGCGGACGGGTGAGTAATGCTTAGGAATCTGCCTGGTAGTGGGGGATAGCCCGGGGAAACCCGGATTAATACCGCATACGCCCTACGGGGGAAAGCAGGGGATCTTCGGACCTTGCGCTATTGGATGAGCCTAAGTCGGATTAGCTAGTTGGTAGGGTAATGG
>F0OV55004IDUOO
AACCATCGCAAGAGTTTGATCCTGGCTCAGATTGAACGCTGGCGGAATGCTTTACACATGCAAGTCGAACGGCAGCACGGGGGCAACCCTGGTGGCGAGTGGCGAACGGGTGAGTAATGTATCGGAACGTACCCAGTCGTGGGGGATAACTATCCGAAAGGATAGCTAATACCGCATACGTCCTGAGGGAGAAAGCGGGGGATCGCAAGACCTCGCGCGATTGGAGCGGCCGATATCGGATTAGCTAGTTGGTGAGGTAAAGG
>F0OV55004IIL50
AACCATCGCAAGAGTTTGATCCTGGCTCAGGACGAACGCTGGCGGCGTGCCTAACACATGCAAGTCTACTCAGCAATGGGTGGCGAACGGGTGAGTAACGCGTAGATAATCTGCCCTTTAATCACGGATAACCTAGTGAAAACTGGACTAATACGGGATATTATCACTGATCGGCATCGATGGTGATGAAAGACTACGGGTCGTTAAAAGGATGAGTCTGCGTATCATTAGCTAGTTGGCGGGGTAACGGCCCACCAAGG
>F0OV55004I5WY0
AACCATCGCAAGAGTTTGATCCTGGCTCAGGACTAACGTTGGCGACGTGCCTAACACATGCAAGTCGAGCGGCCCTTCGGGGCAGCGGCAGACGGCTGAGTAACACGTCCGTAACATACCCCAAAGTGGGGGATAGCTCGTCGAAAGACGGGGTAATACCCCATGTGATGGCTGCGTACTTCGCAGTTATTAAAGATTCGTCGCTTTGGGAATGGCGGGCGGCCTATCAGGTTGTTGGTGAGGTAAAGGCTCACCAAGCCTCTGACGGGTA
>F0OV55004I727X
AACCATCGCAAGAGTTTGATCCTGGCTCAGAACGAACGCTGGCGGCGTGCTTAACACATGCAAGTCGAACGCGAAAGGGACTTCGGTCCTGAGTAAAGTGGCGCACGGGTGAGTAACGCGTGGATAATCTACCCAATGATCTGGGATAACATCTCGAAAGGGGTGCTAATACCGGATAAGACCACGGGATCTCTGGATTCTGCGGTAAAAGGTGGGGACCTTCGGGCCTACCGTCATCGGATGAGTCCGCGTACCATTAGCTAGTTGG
>F0OV55004I7TYE
AACCATCGCAAGAGTTTGATCCTGGCTCAGAACGAACGTTAGCGGCGTGCTTAACACATGCAAGTCGAACGAGAAAGTATCTTCGGATATGAGTAGAGTGGCGCACGGGTGAGTAACACGTGGGTAATCTGCCCTTTGGAGGGGGACAACATCTGGAAACGGATGCTAATACCGCATAAGTCGTCTTCGGACGGGAAAGGTGGCTTCGGCTACCGCCAGAGGATGAGCCCGCGGCCCATCAGCCAGTTGGCAGGGTAATGG
>F0OV55004IV0Q7
AACCATCGCAAGAGTTTGATCCTGGCTCAGGATGAACGCTGGCGGCGTGCCTAATACATGCAAGTCGAACGCACTAGTTTACTAGTGAGTGGCGAACGGGTGAGTAACACGTAGGTAACCTGCCCTTAAGACGAGGATAACCATTGGAAACGATGGCTAAGACTGGATAGGAATATTTGAGGCATCTTAAATATTTTAAAAGACCTAGCAATAGGTATGCTTAAGGAGGGGCCTGCGGCGCATTAGTTAGTTGGTGGGGTAGAAGCCT
>F0OV55004IMKSO
AACCATCGCAAGAGTTTGATCCTGGCTCAGAACGAACGCTGGCGGCGTGCTTAACACATGCAAGTCGTACGAGAAAGTTTCCTTCGGGAGATGAGTAGAGTGGCGCACGGGTGAGTAACACGTGGATAATCTGCCCAATGGACCGGGATAACACTTCGAAAGGGGTGCTAATACCGGATAAGCCCACAGGCTCTTCGGAGCTTGCGGGAAAAGGTGGGGACCTTCGGGCCTGCCGTCATTGGATGAGTCCGCGGCCCATTAGCTAGTTGGG
>F0OV55004INVBL
AACCATCGCAAGAGTTTGATCCTGGCTCAGGATGAACGCTGGCGGCGTGCCTAATACATGCAAGTCGAACGCACCATTTCGGTGGTGAGTGGCGAACGGGTGAGTAACACGTAGATAACCTGCCCTTAAGACGAGGATAACCATTGGAAACGATGGCTAAGACTGGATAGGAATATTAGAGGCATCTCTGATATTTTAAAAGACCTAGCAATAGGTATGCTTAAGGAGGGGTCTGCGGCGCATTAGTTAGTTGGTGGGGTG
>F0OV55004IX13P
AACCATCGCAAGAGTTTGATCCTGGCTCAGAATCAACGCTGGCGGCGTGCCTAACACATGCAAGTCGAACGAGAAAGTGGGGCTTGCTCCACGAGTAAAGTGGCAAACGGGTGAGTAACACGTGAACAACCTACCCTTGAGTGGGGAATAACACCGCGAAAGCGGTGCTAATACCGCATAACATCCCGGGGTCGCATGGTCCTGGGATCAAAAGCGCAAGTTGCTTGAGGAGGGGTTCACGGCTGATTAGCTAGTTGGTGAGGTAACGG
>F0OV55004IFI74
AACCATCGCAAGAGTTTGATCCTGGCTCAGGATGAACGCTAGCGGCAGGCCTAACACATGCAAGTCGAGGGGTAGCAGGGTAGCAATATCGCTGACGACCGGCGCACGGGTGAGTAATGCATATGCAACCTTCCTTTAACTGGGGCATAGCCCGGAGAAATTCGGATTAATACCCCATAACATCATGAGAAGGCATCTTTTTATGATTAAAGCTCCGGCGGTTAAAGATGGGCATATGCGCCATTAG
>F0OV55004I6ULJ
AACCATCGCAAGAGTTTGATCCTGGCTCAGGATGAACGCTGGCGGCATGCCTAATACATGCAAGTCGAACGCACTAGTTTACTAGTGAGTGGCGAACGGGTGAGTAACACGTAGATAACCAACCCTAAAGACGAGGATAACCCGGGGAAACCTGGACTAATACTGGATAGGAGCTAATTTCAGAAGAGAGTAGTTTTAAAGGCGCTTAAGTACGCCGCCTATAGGAGTGGACGTGCGTCGCGATTAGTCTAGTTGGTTGGGGGTTAAGGTACGGGCCCTACCCAAAGGG
>F0OV55004JA6E2
AACCATCGCAAGAGTTTGATCCTGGCTCAGATTGAACGCTGGCGGCATGCTTAACACATGCAAGTCGAACGGTAACAGGCCTTCGGGCGCTGACGAGTGGCGGACGGGTGAGTAATACATGGGAATCTGCCCTTAGGTGGGGGATAACGTTGGGAAACTAACGCTAATACCGCATAACCTCTTTGGAGCAAAGCGTGGGATCTTCGGACCACGTGCCAAAGGATGAGCCCATGTCTGATTAGCTAGTTGGTGAGGTAACGG
>F0OV55004IXGBX
AACCATCGCAAGAGTTTGATCCTGGCTCAGGATGAACGCTGGCGGCGTGCTTCATACATGCAAGTCGAACGGGACTGTTTTTGAATAGCAATATTTGATTGCAGTCTAGTGGCGAACGGGTGAGTAACACGTAGGTAATTTGCCTCACGGGGTGGGATAACGGTCTGAAAGGATCGCTAAGACCACATAATAAGCGGAGTCGCATGGCTCTGTTTTGAAGTACGGCCTCTATTTATAAGCCGTTCCGCGAG
>F0OV55004H7G4A
AACCATCGCAAGAGTTTGATCCTGGCTCAGATTGAACGCTGGCGGCAGGCCTAACACATGCAAGTCGAGCGGCAGCGGGAGGTGCTTGCACCTCGCCGGCGAGCGGCGGACGGGTGAGTAATGCATAGGAATCTGCCCGGTAGTGGGGGATAACCTGGGGAAACCCAGGCTAATACCGCATACGTCCTACGGGAGAAAGCAGGGGATCTTCGGACCTTGCGCTATCGGATGAGCCTATGCCGGATTAGCTGGTTGG
>F0OV55004ILXFP
AACCATCGCAAGAGTTTGATCCTGGCTCAGGATGAACGCTGGCGGCGTGCCTAATACATGCAAGTCGAACGCACTAGTTTACTAGTGAGTGGCGAACGGGTGAGTAACACGTAGGTAACCTGCCCTCAAGACGAGGATAACCGTTGGAAACGATGGCTAAGACTGGATAGGAACAGAAGAGGCATCTCTTGTGTTTTAAAAGACCTAGCAATAGGTATGCTTGAGGAGGGGCCTGCGGCGCATTAGTTAGTTGGCGGGGTGAAGG
>F0OV55004JIWFD
AACCATCGCAAGAGTTTGATCCTGGCTCAGGATGAACGCTAGCGGGAGGCTTAACACATGCAAGTCGAGGGGCAGCACGATGTAGCAATACGTTGGTGGCGACCGGCGCACGGGTGAGTAACGCGTATGCAACCTACCCTGTACTGGAAGATAACCCGGAGAAATTCGGACTAATATTCCATAAAGATATAGAGAGGCATCTTTTTATATTTAAAGCTCTGGCGGTACGGGATGGGCATGCGTAACATTAGCTAGTTGG
>F0OV55004I5ZKL
AACCATCGCAAGAGTTTGATCCTGGCTCAGGATGAACGCTAGCGGTGCGCCTAACACATGCAAGTCGAGCGATATAGCGGCGAACGGGTGAGTAACACGTTGGAACCTGCCTCGAACTCAGGGATAGCCATCCGAAAGGATGATTAATACCGGATAGTCCCGAAAGGGTAAAGATTTTTCGGTTCGAGAGGGGCCTGCGGCCTATCAGCTAGTTGGTAAGGTAATGGCTTACCAAGGCTATGACGGGTAACTGGTGTGAGAGCA
>F0OV55004JNLUK
AACCATCGCAAGAGTTTGATCCTGGCTCAGGATGAACGCTGGCGGCGTGCTTGACACATGCAAGTCGAACGCATCGACAATGTCGGGAGGCTCTGGATGAACGGGCGTACGAGAAATCGTACAAGCGGGAAGAAGGGGCTAAAGGGCGACGTTGGTGAGTGGCGGACGGGTGAGTAACACGTAGGTAATCTGCCTCAAAGTGGGGGATAACTGTTCGAAAGAGCAGCTAATACCGCATAATATCCAGGCTAAG
>F0OV55004JT57M
AACCATCGCAAGAGTTTGATCCTGGCTCAGGATGAACGCTGGCGGCGTGCCTAATACATGCAAGTCGAACGCACCATTTCGGTGGTGAGTGGCGAACGGGTGAGTAACACGTAGATAACCTGCCCTTAAGACGAGGATAACCATTGGAAACGATGGCTAAGACTGGATAGGAATATTAGAGGCATCTCTGATATTTTAAAAGACCTAGCAATAGGTATGCTTAAGGAGGGTCTGCGGCGCATTAGTTAGTTGGTGAGG
>F0OV55004JNOIM
AACCATCGCAAGAGTTTGATCCTGGCTCAGAATGAACGCTGGCGGCGTGCCTAACACATGCAAGTCGAACGAGAAATTCCGACTTCGGTTGGAAGAGTAAAGTGGCGCACGGGTGAGTAATGCGTGGGTAACCTGCCCTTGAATCTGGGATAACTTCGCGAAAGCGTTGCTAATACTAGATATCGTCCAGAGAACTTTGGTTTTTGGATGAAAGATGACCTCTTCATGAAAGTTGTCGTTCAGGGAGGGGCCCGCGTACCATTAG
>F0OV55004JA6Y7
AACCATCGCAAGAGTTTGATCCTGGCTCAGGATGAACGCTGGCGGCGTGCCTAATACATGCAAGTCGAACGCACTAGTTTACTAGTGAGTGGCGAACGGGTGAGTAACACGTAGGTAACCTGCCCTTAAGACGAGGATAACCATTGGAAACGATGGCTAAGACTGGATAGGAATATTTAAGGCATCTTAAATATTTTAAAAGACCTAGCAATAGGTATGCTTAAGGAGGGGCCTGCGGCGCATTAGTTAGTTGGTGAGGTGAGAG
>F0OV55004IG4Z2
AACCATCGCAAGAGTTTGATCCTGGCTCAGGATAAACGCTGGCGGTGTGCATTATGCATGCAAGTCGAACGAACTATTTTCGGATAGTTAGTGGCAAACGGGTGAGTAACACGTAAGTAACCTGCCCTTAAGTGGGGAATAACTCTGAGAAATCGGAGCTAATACCGCATGTGATGAGGGGGTAACGCCCCATCATTAAAGGCTTCGGCCGCTTGAGGAGGGGCTTGCGCAAGATTAGCTAGTTGGTGAGGTAACGGCCTACCAAGG
>F0OV55004IZ1IR
AACCATCGCAAGAGTTTGATCCTGGCTCAGGACTAACGTTGGCGACGTGCCTAACACATGCAAGTCGAGCGGCCCTTCGGGGCAGCGGCAGACGGCTGAGTAACACGTCCGTAACATACCCCAAAGTGGGGGATAGCTCGTCGAAAGACGGGGTAATACCCCATGTGATGGCTGCGTACTTCGCAGTTATTAAAGATTCGTCGCTTTGGGAATGGCGGGCGGCCTATCAGGTTGTTGGTGAGGTAAAGGCTCACCAAGCCTCTGACGGGTA
>F0OV55004JVWKC
AACCATCGCAAGAGTTTGATCCTGGCTCAGAACGAACGCTGGCGGCGCGTCTTAAGCATGCAAGTCGAGCGGCAAGGGGTGCTTGCACCCCCTAGAGCGGCGGACTGGTGAGTAACACGTGGGTGACCTACCCAAAGGTTGGGGATAGCCATTAGAAATAGTGGGTAATACCGAATGTGGTTGGAGGATTTTGATCCTCTAAAGAAAGGAGCTCCGGCTCCGCCTTTGGATGGGCCCGCGTCCCATCAGCTAGTTGGTGAGGTAACGGCCC
>F0OV55004JXQ70
AACCATCGCAAGAGTTTGATCCTGGCTCAGGACGAACGCTGGCGGCGTGCCTAACACATGCAAGTCGAACGCGATCCAGGGAGTAGTTTACTATGAACTGGTGAAAGTGGCGGACGGGTGAGTAACGCGTGGGTAACCTGGCTTATGGAAGGGGATAGCCTCGGGAAACCGGGATTAATACCGTATGGAGTTGGCAGACCGCATGGTCTGCCAATGAAAGATTTTATCGCCATAAGATGGACCCGCGTCCCATTAGCTAGTTGGTGAG
>F0OV55004H92MY
AACCATCGCAAGAGTTTGATCCTGGCTCAGGATGAACGCTGGCGGCGTGCCTAATACATGCAAGTCGAACGCACCATTTCGGTGGTGAGTGGCGAACGGGTGAGTAACACGTAGATAACCTGCCCTTAAGACGAGGATAACCATTGGAAACGATGGCTAAGACTGGATAGGAATATTAGAGGCATCTCTGATATTTTAAAAGACCTAGCAATAGGTATGCTTAAGGAGGGGTCTGCGGCGCATTAGTTAGTTGGTGGGGTG
>F0OV55004JR7WH
AACCATCGCAAGAGTTTGATCCTGGCTCAGGATGAACGCTAGCGGCAGGCTTAACACATGCAAGTCGAGGGGTAACGATGGCTTCGGCCAGGCGACGACCGGCGCACGGGTGCGTAACGCGTATGCAATCTGCCTTTGACAAAGGGATAGCCCCGAGAAATCGGGATTAATACCTTATAATATCTTGATATGGCATCATATTAAGATCAAAGCTCCGGCGGTCAAAGATGAGCATGCGTCCCATTAG
>F0OV55004JQBVA
AACCATCGCAAGAGTTTGATCCTGGCTCAGGACGAACGCTGGCGGCGTGGATTAGGCATGCAAGTCGAACGCGAACGAACACCTTCGGGTGTTCAAGTAGAGTGGCGGACGGGTGAGTAACGCGTAGGTGATCTACCTTTAAGTGGGGGATAGCCCCGGGAAACCGGGATTAATACCGCATATGTCCCGAGAGATTGGGATAAAGATGGCCTCTGACATAAGCTGTTGCTTAGAGATGAGCCTGCGTCCTATTAGCTAGTTGGTGGGG
>F0OV55004IEBD2
AACCATCGCAAGAGTTTGATCCTGGCTCAGAACAAACGCTAGCGGCGTGCCTAACACATGCAAGTCAGACGAGAAAGTTCGCTTCGGCGAATGAGTAGAGTGGCGCACGGGTGAGTAACGCGTGGACAATCTGCCCTAGAGTTAGGAATAACCCACCGAAAGGTGGGCTAATACCCAATAATGCTATACTTCTTCGGGAGTATAGCCAAAGATGGCCTCTGTTTACAAGCTATCGCTCAAGGATGAGTTCGCGT
>F0OV55004JGBU2
AACCATCGCAAGAGTTTGATCCTGGCTCAGAACGAACGTTAGCGGCGTGCTTAACACATGCAAGTCGAACGAGAAAGTGTCTTCGGACATGAGTAGAGTGGCGCACGGGTGAGTAACACGTGGGTATCTGCCCTTTGGCGGGGGACAACATCTGGAAACGGATGCTAATACCGCATAAGTCGGCTTCGGCCGGGAAAGGTGGCTTCGGCTACCGCCAGAGGATGAGCCCGCGTCCCATCAGCTAGTTGGCAGGGTAATGG
>F0OV55004JHOGC
AACCATCGCAAGAGTTTGATCCTGGCTCAGGATGAACGCTAGCGGTGCGCCTAACACATGCAAGTCGAGCGATATAGCGGCGAACGGGTGAGTAACACGTTGGAACCTGCCTCGAACTCAGGGATAGCCATCCGACAGGATGATTAATACCGGATAGTCCCGAAAGGGTAAAGATTTTTCGGTTCGAGAGGGGCCTGCGGCCTATCAGCTAGTTGGTAAGGTAATGGCTTACCAAGGCTATGACGGGTAACTGGTGTGAGAG
>F0OV55004I8DTO
AACCATCGCAAGAGTTTGATCCTGGCTCAGGATGAACGCTGGCGGCGTGCCTAACACATGCCAGTCGAGCGGAGTATAGGAGAAGTGCTTGCACGGACCTTATACTCAGCGGCGGACGGGTGAGTAACACGTGAGCAACCTACCTTCAACTGGGGGATAACACCGGGAAACTGGTGCTAATACCGCATAATGTCCCACTGTCACATGGCGGAGGGACCAAAAGGAGCAATCCGGGTGAAGATGGGCTCGCGGCCGA
>F0OV55004JP1L8
AACCATCGCAAGAGTTTGATCCTGGCTCAGAACGAACGCTGGCGGCGTGCTTAACACATGCAAGTCGAACGCGAAAGGGACCTTCGGGTCCTGAGTAAAGTGGCGCACGGGTGAGTAACACGTGGATAATCTACCCGGTGATCTGGGATAACATTCCGAAAGGAGTGCTAATACCGGATAAGCCCACGGGCTCTTTGGAGCTTGCGGGAAAAGGTGGGGACCTTCGGGCCTACCGTCATTGGATGAGTCCGCGGCCCATTAGCTAGTTGGTAGGGTAATGG
>F0OV55004IMIIK
AACCATCGCAAGAGTTTGATCCTGGCTCAGGATGAACGCTGGCGGCGTGGATAAGGCATGCAAGTCGAGTGGGTTTAGGCCCACGGCAAACGGGTTAGTAACGCGTAGGAATTTTCCCCAAAGTCGTGAATAATTCGGAGAAATCCGGAATAATACACGATGTGCTCTACGGAGTAAAGATTTATCGCTTTGGGATAAGCCTGCGTCCTATCAGCTTGTTGGTGAGGTAATAGCTCACCAAGGCTATGACGGGTAGGGGGT
>F0OV55004INB4G
AACCATCGCAAGAGTTTGATCCTGGCTCAGGATGAACGCTGGCGGCGTGCCTAATACATGCAAGTCGAACGCACCATTTCGGTGGTGAGTGGCGAACGGGTGAGTAACACGTAGGTAACCTGCCCTTAAGACGAGGATAACCAAGGGAAACTTTGGCTAAAACTGGATAGGAACATAAGAGGCATCTCTAATGTTTTAAAAGACCTAGCAATAGGTATGCTTAAGGAGGGGCCTGCGGCGCATTAGTTAGTTGGTAAGGTGAAGGCTTACCAAGACG
>F0OV55004JWZCV
AACCATCGCAAGAGTTTGATCCTGGCTCAGAATGAACGCTGGCGGCGTGCCTAACACATGCAAGTCGAACGAGAAATTTCCCGCTTGCGGGAGAGAGTAAAGTGGCGCACGGGTGAGTAACGCGTGGGTAACCTGCCCTTGAATCGGGGATAACCTTGCGAAAGCGTTGTTAATACCGGATATTGTCACAAGGACTATGGTTTTTGTGATGAAAGGTGACCTCTTCATGAAAGTTGCCGTTTAAGGATGGGCCCGCGTACCATTAGCTTGTTGG
>F0OV55004IE7IJ
AACCATCGCAAGAGTTTGATCCTGGCTCAGAACGAACGCTGGCGGCGTGCTTAACACATGCAAGTCGAACGCGAAAGGGACTTCGGTCCTGAGTAAAGTGGCGCACGGGTGAGTAACACGTGGATAATCTACCCGATGGACCGGGATAACACTTCGAAAGGGGTGCTAATACCGGATAAGCCCACAGGCTCCCTGGAGCTTGCGGGAAAAGGTGGGGACCTTCGGGCCTGCCGTCATCGGATGAGTCCGCGGCCCATTAGCTAGTTGGTGGGGTAACGG
>F0OV55004IJO3R
AACCATCGCAAGAGTTTGATCCTGGCTCAGAACGAACGCTGGCGGCGTGGATTAGGCATGCAAGTCGAACGAGAAAGATTTCTTCGGGAATCGAGTAGAGTGGCAAACGGGTGAGTAACGCGTGGGAAACCTGCCTTTCAGCTGGGGATAACACTTCTAACGAAGTGCTAATACCGAATACGGTCATTTCATCGCATGGTGAAATGATTAAAGATGGCCTCTGTTTCAAGCTGTCACTGAAAGATGGTCCCGCGTCCCA
>F0OV55004IM6LB
AACCATCGCAAGAGTTTGATCCTGGCTCAGGATGAACGCTAGCGGGAGGCTTAACACATGCAAGTCGAGGGGCAGCACGGACTTCGGTCTGGTGGCGACCGGCGCACGGGTGCGTAACGCGTATGCAACCTGCCTTATACAGGAGGATAGCCCATGGAAACGTGGATTAATACTCCATAGTATCAATGAATCGCATGGTTTATTGATTAAAACTTTGGTGGTATAAGATGGGCATGCGTAAGATTAGCTAG
>F0OV55004JKZBB
AACCATCGCAAGAGTTTGATCCTGGCTCAGGATGAACGCTGGCGGCGTGCTTAACACATGCAAGTCTAGGAAAGGCTTCGAGCTTGCTTGAGGCTGAAACTGGCGAACGGGTGAGTAACACGTAGATAACCTACCCATTGGCGGGGGATAACGTCGAGAAATTGACACTAATACCGCATAAGATCCCGGGATGATTTTCCGGGATGAAAGGGGGCTTCGGCTTCCACCGATGGATGGGTCTGCGTCTGATTAGCTTGTTGGTG
>F0OV55004H95SU
AACCATCGCAAGAGTTTGATCCTGGCTCAGAATGAACGCTGGCGGCGTGCCTAACACATGCAAGTCGAACGAGAAATTTCCTGCTTGCAGGAGAGAGTAAAGTGGCGCACGGGTGAGTAACGCGTGGGTAACCTACCCTTGAATCGGGGATAACCTTGCGAAAGCGTTGTTAATACCGGATATTGTCCCAAGGACTATGGTTTTTGTGATGAAAGGTGACCTCTTCATGAAAGTTGCCGTTTAAGGATGGGCCCGCGTACCATTAGCTTGTTGGG
>F0OV55004JUQ9A
AACCATCGCAAGAGTTTGATCCTGGCTCAGAATGAACGCTGGCGGCATGGATTAGGCATGCAAGTCGAGCGGTCCGCGGGGCTTGCCCCGCGGGCAGCGGCGAAAGGGTGAGTAACGCGTGAGTAACCTGCCCCCGAATCCGGGATAATCGCGGGAAACTGTGACTAATACCGGATGAGGCTCCCCCGTGCATACGGGGGCGGCCAAAGATCCGTCGTCCGGGGATGGGCTCGCGTCCTATTAGCTTGTTGGTGAGGTAACGGCCCACCAAGG
>F0OV55004JZT2R
AACCATCGCAAGAGTTTGATCCTGGCTCAGGACGAACGCTGGCGGCGTGCTTAACACATGCAAGTCGAACGATGATCCGGTGCTTGCATCGGGGATTAGTGGCGAACGGGTGAGTAACACGTGAGTAACCTGCCCTTAACTCTGGGATAAGCCTGGGAAACTGGGTCTAATACCGGATATGACTCCTCATCGCATGGTGGGGGGTGGAAAGCTTTTTGTGGTTTTGGATGGACTCGCGGCCTATCAGCTTGTTGGTGAGGTAA
>F0OV55004INADI
AACCATCGCAAGAGTTTGATCCTGGCTCAGAACGAACGCTGGCGGCGTGCCTAACACATGCAAGTCGAACGAGAAAGCACCTTCGGGTGTGAGTACAGTGGCGCACGGGTGAGTAACACGTGAGTAATCTGCCCTAGGGTCCGGGACAACATCTCGAAAGGGGTGCTAATACCGGATAAGACCACACCTGGTTTGCCAGGAGTGGTAAAAGGTGGCCTCTTCATGAACGCTATTGCCTAAGGATGAGCTCGCGGCCCAT
>F0OV55004JIB9V
AACCATCGCAAGAGTTTGATCCTGGCTCAGGATGAACGCTGGCGGCGTGCTTAACACATGCAAGTCGAACGAGGTCCAACCTTCGGGTGAAGACCGAGTGGCGAACGGGTGAGTAACACGTGGGGAACCTGCCCTTCTCTCTGGGATAACGTCGAGAAATCGGTGCTAATACCGGATACTCCTTGCGGATCGCATGGTCCGCTCGGGAAAGCTCCGGCGGAGAAGGATGGCCCCGCGGCCCATTAGCTAGTTGGTGAGGTAATGGCCC
>F0OV55004IDRRQ
AACCATCGCAAGAGTTTGATCCTGGCTCAGGATGAACGCTAGCGACAGGCCTAACACATGCAAGTCGAGGGGCAGCACGTCTTCGGATGGTGGCGACCGGCGCACGGGTGAGTAACGCGTATGCAACCTGCCTGTAACTGGGGGATAGCTCCCTGAAAGGGGAATTAACACCGCATAAGACCACGTTTTCGCATGGAAAAGTGGTAAAAATATTTATAGGTTACAGATGGGCATGCGTGACATTAGTTTGTTGGTGAGGTAACGG
>F0OV55004I8H8N
AACCATCGCAAGAGTTTGATCCTGGCTCAGAACGAACGCTGGCGGCGCGTTTTAAGCATGCAAGTCGAGGGAGAATCCGGTGCTTGCACTGGAGGGAACCGGCGAACGGGTGAGTAACACGTAGATAATCTGCCTTTAGGTTGGGGATAGCTCATGGAAACATGGGGTAATACCGAATGTGGTTCGATGTTCAAAAGGACATTGAAAGAAAGGAGCTTAGGCTTCGCCTGAAGATGAGTCTGCGTCTGATTAGGTAGTAGGTAGGG
>F0OV55004IYBRD
AACCATCGCAAGAGTTTGATCCTGGCTCAGATTGAACGCTGGCGGCATGCTTAACACATGCAAGTCGAACGGTAACAGGCCTTCGGGCGCTGACGAGTGGCGGACGGGTGAGTAATACATGGGAATCTGCCCTTAGGTGGGGGATAACGTTGGGAAACTAACGCTAATACCGCATAACCTCTTTGGAGCAAAGCGTGGGATCTTCGGACCACGTGCCAAAGGATGAGCCCATGTCTGATTAGCTAGTTGGTGAGGTAACGG
>F0OV55004H6U96
AACCATCGCAAGAGTTTGATCCTGGCTCAGGACGAACGCTGGCGGCGTGCTTAACACATGCAAGTAGAACGAAGCAATCAGTTAAGTTTACTTGACAGATTGACTTAGTTGCGGACGGGTGAGTAACGCGTGAGTAACCTACCTTTGTGAGGGGGACAACAGTTGGAAACAGCTGCTAATACCGCATAAGGCCACGACCCCGCATGGGGATGTGGTAAAAGATTTATCACACAAAGATGGACTCGCGTCCCATTAGATAGTTGG
>F0OV55004H8M26
AACCATCGCAAGAGTTTGATCCTGGCTCAGAACAAACGCTAGCGGCGTGCCTAACACATGCAAGTCAGACGAGAAAGTTCGCTTCGGCGAATGAGTAGAGTGGCGCACGGGTGAGTAACGCGTGGACAATCTGCCCTAGAGTTAGGAATAACCCACCGAAAGGTGGGCTAATACCCAATAATGCTATACTTCTTCGGGAGTATAGCCAAAGATGGCCTCTGTTTACAAGCTATCGCTCAAGGATGAGTTCGCGT
>F0OV55004I7T0A
AACCATCGCAAGAGTTTGATCCTGGCTCAGGATGAACGCTAGCGGGAGGCTTAACACATGCAAGTCGAGGGGCAGCACGGACTTCGGTCTGGTGGCGACCGGCGCACGGGTGCGTAACGCGTATGCAACCTGCCTTATACAGGAGGATAGCCCATGGAAACGTGGATTAATACTCCATAGTATCAATGAATCGCATGGTTTATTGATTAAAACTTTGGTGGTATAAGATGGGCATGCGTAAGATTAG
>F0OV55004JHE9D
AACCATCGCAAGAGTTTGATCCTGGCTCAGGATGAACGCTGGCGGCGTGCCTAACACATGCAAGTCGAACGGGAATCCCTGGACTCGTCTGGGGAGGAGAGTGGCGTACGGGTGAGTAACACGTAGCTGACCTACCCTGGAGAGGGGGATAACTATTGGAAACGATAGCTAAAACCCCATACGCTCTTGATAATTTGAAAGTCAAGAGGAAAACTCCGGTGCTCTGGGATGGGGCTGCGGTCCATCAGCTAGTTGGTGCGGTAAAAGCG
>F0OV55004H5E7G
AACCATCGCAAGAGTTTGATCCTGGCTCAGGACGAACGCTGGCGGCGTGCTTAACACATGCAAGTCAAGGAGAAAGTTTCTTTCGGGAGATAAGTAAACTGGCGCACGGGTGAGTAAAATGTAAGTAATCTACCCTTTGGATGGGAATAACTACTAGAAATGGTGGCTAATACCGAATAATGCAGCGGCACCGAGTGGTGATGTTGTTAAAGACCGAAAGGTTGCCAAGGGATGAGCTTGCATCTGATTAGCTAGTTGGCGGGGTAAAACG
>F0OV55004I9XH6
AACCATCGCAAGAGTTTGATCCTGGCTCAGATTGAACGCTGGCGGCGTGCCTAACACATGCAAGTCGTGCGAGAAAGTTCCCTTCGGGGAGCGAGTGGAGCGGCGCACGGGTGAGTAACACGTGGATAATCTACCCAATGATTCGGAATAACACTTCGAAAGGGGTGCTAATACCGGATAAGCCCACAGGCTCTTCGGAGTTTGCGGGAAAAGGTGGGGACCTTCGGGCCTGCCGTCATTGGATGAGTCCGCGGCCCATTAGCTAGTTGGG
>F0OV55004IKGWC
AACCATCGCAAGAGTTTGATCCTGGCTCAGAACGAACGCTGGCGGCGTGCTTAACACATGCAAGTCGTACGAGAAAGTTTCCTTCGGGAGATGAGTAGAGTGGCGCACGGGTGAGTAACACGTGGATAATCTGCCCAATGGACCGGGATAACACTTCGAAAGGGGTGCTAATACCGGATAAGCCCACAGGCTCTTCGGAGCTTGCGGGAAAAGGTGGGGACCTTCGGGCCTGCCGTCATTGGATGAGTCCGCGGCCCATTAGCTAGTTGG
>F0OV55004JU8PJ
AACCATCGCAAGAGTTTGATCCTGGCTCAGAACGAACGCTGGCGGCGTGCTTAACACATGCAAGTCGAACGTGAAAGGGACTTCGGTCCTGAGTAAAGTGGCGCACGGGTGAGTAACACGTGGATAATCTACCCGATGGACCGGGATAACACTTCGAAAGGGGTGCTAATACCGGATAAGCCCACAGGCTCTTTGGAGTTTGCGGGAAAAGGTGGGGACCTTCGGGCCTACTGTCATTGGATGAGTCCGCGGCCCATTAGCTAGTTGGTAGGGTAATGG
>F0OV55004JR4OJ
AACCATCGCAAGAGTTTGATCCTGGCTCAGGATGAACGCTGGCGGCGTGCCTAATGCATGCAAGTCGAGCGACGCATGCCCAGTTCGTAAGAACAGGGTATGACGGAGCGGCGAACGGGTGAGTAACACGTGAGCAACCTGCCCCACAGACCGGGATAGCCCAAGGAAACTTGGATTAATACCGGATTCCCTCGAACAACCGCATGGTTGACCGAGGAAAGGCCTTTGTGCTGTGGGATGGGCTCGCGGCTT
>F0OV55004IMD3Y
AACCATCGCAAGAGTTTGATCCTGGCTCAGAACGAACGCTGGCGGCAGGCCTAACACATGCAAGTCGTACGAGAAGGTTCCTTCGGGAACTGGAGAGTGGCGCACGGGTGAGTAACGCGTGGGGACCTACCTCTTAGTGGGGGATAACGGTTGGAAACGACCGCTAATACCGCATACGCCCTTCGGGGGAAAGATTTATCGCTAAGAGATGGACCCGCGTTGGATTAGATAGTTGGTGAGGTAACGGCTCACCAAGTCAGCGATCCACAGCTGGTTTG
>F0OV55004I2FXC
AACCATCGCAAGAGTTTGATCCTGGCTCAGGATGAACGCTAGCGGTGCGCCTAACACATGCAAGTCGAGCGATATAGCGGCGAACGGGTGAGTAACACGTTGGAACCTGCCTCGAACTCAGGGATAGCCATCCGAAAGGATGATTAATACCGGATAGTCCCGAAAGGGTAAAGATTTTTCGGTTCGAGAGGGGCCTGCGGCCTATCAGCTAGTTGGTAAGGTAATGGCTTACCAAGGCTATGACGGGTAACTGGTGTGGGAGC
>F0OV55004JPST0
AACCATCGCAAGAGTTTGATCCTGGCTCAGGACGAACGCTGGCGGCGTGCTTAACACATGCAAGTCAAGGGGAAAGGTTGACTTCGGTTGACCGAGTATACTGGCGAACGGGTGAGTAACGCGTAGGTAACCTGCCTATGAGTTTGGGATAACACTGCTAACGCGGTGCTAATACCGGATAACGCATCATTTTTGCATATTTATGATGTTAAAGCGGGCTTTCGGGCTCGTGCTTATAGATGGACCTGCGTCCCATTAGTTAGTTGGG
>F0OV55004JXJCM
AACCATCGCAAGAGTTTGATCCTGGCTCAGAACGAACGCTGGCGGCGTGCCTAACACATGCAAGTCGAACGAGAAAGGGACTTCGGTCCTGAGTAGAGTGGCGCACGGGTGAGTAACACGTGGATAATCTGCCTGATAATCCTGGATAACCTCTCGAAAGAGGAGCTAATACCGGATAAGCCCACAGCCTCCTCGGAGGCAGCGGGAAAAGATGGCCTCTTCATGAAAGCTATTGTTATCAGATGAGTCCG
>F0OV55004IS7YO
AACCATCGCAAGAGTTTGATCCTGGCTCAGAACGAACGCTGGCGGCGTGCTTAACACATGCAAGTCGAACGTGAAAGGGACTTCGGTCCTGAGTAAAGTGGCGCACGGGTGAGTAACACGTGGATAATCTACCCGATGGACCGGGATAACACTTCGAAAGGGGTGCTAATACCGGATAAGCCCACAGGCTCTTTGGAGTTTGCGGGAAAAGGTGGGGACCTTCGGGCCTACTGTCATTGGATGAGTCCGCGGCCCATTAGCTAGTTGGTAGGGTAATGG
>F0OV55004H5G88
AACCATCGCAAGAGTTTGATCCTGGCTCAGGATGAACGCTAGCGGGAGGCTTAACACATGCAAGTCGAGGGGCAGCACGAGGTAGCAATACTTTGGTGGCGACCGGCGCACGGGTGAGTAACGCGTATGTAACCTACCCTGTACAGGGGAATAACCCGGAGAAATTCGGACTAATACCCCATAAAGATATTCTGAGGCATCTTGGAATATTTAAAGTTTCGGCGGTACGGGATGGGCATGCGTAACATTAGCTAGTTGGTAGGGTAACGGCCTACCAAGG
>F0OV55004JIJTQ
AACCATCGCAAGAGTTTGATCCTGGCTCAGGACGAACGCTGGCGGCGCGCTTAACACATGCAAGTCGAGCGAGAACCAGCCCTTCGGGGCTGGGGAAAGCGGCGAACGGGTGAGTAACACGTGAGTAATCTGCCCTCGGCACCGGGATAGCCCGGGGAAACCCGGATTAATACCGGATGGCCTTTCGAGTCTTCGGACTCGTCAGAAAAGGTGGCTTCGGCTTCCGGCTGAGGAGGAGCTCGCGGCGGATTAGCTTGTTGGTGGGGTAACGGCCCACCAAGGCG
>F0OV55004J08Q8
AACCATCGCAAGAGTTTGATCCTGGCTCAGGACGAACGCTGGCGGCGTGCTTAACACATGCAAGTGGAGCGACGAACCGGGGCTTGCCCCGGGGCAGAGCCGCGAACGGGTGAGTAACACGTGGGTAACCCACCCCGATGATTGGGACAACCCGGGGAAACTCGGGCTAATACCAAATGTGCTCGAAGACCACGAGGTCTCCGAGTAAAGATAGCTTCGGCCTTCGCATCGGGACGGGCCCGCGGCCCATTAGCTTGTTGGTGAGGTAACGGCTCACCAAGG
>F0OV55004JBZEL
AACCATCGCAAGAGTTTGATCCTGGCTCAGGACGAACGCTGGCGGCGTGCTTAACACATGCAAGTCAAGGAGAAGCTTCGCTTCGGTGGAGTGGATACTGGCGCACGGGTGAGTAACGCGTATGCAATCTACCCTCAGTCCGGGGATAACACTTCTAACGAGGTGCTAATACCCGATGATGCAGCGGCACCGCATGGTGACAGTTGTTAAAGCTTCGGTGACTGAGGATGAGCATGCGT
>F0OV55004IZ2CM
AACCATCGCAAGAGTTTGATCCTGGCTCAGGACTAACGCTGGCGGCGTGCCTAACACATGCAAGTCTGAGGAGAATGGGATTCTTCGGATTCCCTAGTAAACTGGCGAAAGGGTGAGTAACACGTAGGTAACCTACCTCGCAGCGGGGAATAACATCGGGAAACTGGTGCTAATACCACATGACGTTTCGGGTTCGCATGGATCTGAAATCAAAGAGAGCTCCGGCAACGGAGCATCGCTGCAAGATGGACCTGCCG
>F0OV55004JAZVI
AACCATCGCAAGAGTTTGATCCTGGCTCAGAACGAACGCTGGCGGCGTGCTTAACACATGCAAGTCGAACGAGAAAGGGACTTCGGTCCTGAGTAGAGTGGCGCACGGGTGAGTAACACGTGGATAATCTACCCAATGATTCGGAATAACACTTCGAAAGGGGTGCTAATACCGGATAAGCCCACAGGCTCTTCGGAGTTTGCGGGAAAAGGTGGGGACCTTCGGGCCTGCCGTCATTGGATGAGTCCGCGGCCCATTAGCTAGTTGGTAGGGTAA
>F0OV55004JAP4X
AACCATCGCAAGAGTTTGATCCTGGCTCAGGACGAACGCTGGCGGCGTGCCTAACACATGCAAGTCGAACGGTAACATGCGCTGTAGCAATACAGTGTGATGACGAGTGGCGGACGGGTGAGTAATATATACATAATCTACCTTTTGGACGGGGACAACCCAGGGAAACTTGGGCTAATACCCGATAAGATACCGAGAGCAAATGCTCTTGGTATGAAAACACTTAGATGGCCGAAAGATGAGTGCATAT
>F0OV55004JS39I
AACCATCGCAAGAGTTTGATCCTGGCTCAGAACGAACGCTGGCGGCGTGCTTAACACATGCAAGTCGTACGAGAAAGTTTCCTTCGGGAGATGAGTAGAGTGGCGCACGGGTGAGTAACACGTGGATAATCTGCCCAATGGACCGGGATAACACTTCGAAAGGGTGCTAATACCGGATAAGCCCACAGGCTCTTCGGAGCTTGCGGAAAAGGTGGGGACCTTCGGGCCTGCCGTCATTGGATGAGTCCGCGGCCCATTAGGCTAGTTGGG
>F0OV55004JF8F7
AACCATCGCAAGAGTTTGATCCTGGCTCAGGATGAACGCTGGCGGCGTGCTTAACACATGCAAGTCGAACGAGAAGTAAAGGAACGGACACTTCGGTGGAAGGGACTTTACGGAAAGTGGCAGACGGGTGAGTAACGCGTGGGCAACCTGCCCTGAACAGGGGGATAGCCACCGGAAACGGTGATTAATACCCCCATGAAGCGAGAAGGTCGCATGTACTTTTCTTAGTTAAAGTATTTTAGTTCGGTTCGAGGAGTCGGGCCCGCGTCTGTATTAGCTTAGGTTGGGTAACGGGG
>F0OV55004I8I2B
AACCATCGCAAGAGTTTGATCCTGGCTCAGATTGAACGCTGGCGGCATGCTTTACACATGCAAGTCGAACGGGCTGTTGGGGCAACCTGGCAGTCAGTGGCGGACGGGTGAGTAATGCATCGGAACGTGTCCCATAGTGGGGGATAACCCGGCGAAAGCCGGACTAATACCGCATAAGCTCTATGGAGGAAAGCGGGGGACCTGAAAGGGCCTCGCGCTTTGGGAGCGGCCGATGTCCGATTAGCTTGTTGGTGGGGTAATGG
>F0OV55004JVEWE
AACCATCGCAAGAGTTTGATCCTGGCTCAGGACGAACGCTGGCGGCGTGCCTAATACATGCAAGTCGAGCGGACCGAAGGGAGCTTGCTCCTTTAGGTTAGCGGCGGACGGGTGAGTAACACGTGGGCAACCTGCCCTGCAGACTGGGATAACTTCGGGAAACCGGAGCTAATACCGGATAACACCGAAAACCGCATGGTTTTCGGTTGAAAGGCGGCTTTTAGCTGTCGCTGCAGGATGGGCCCGCGGCGCATTAGCTAGTTGGTGAGGTAACGG
>F0OV55004IB41W
AACCATCGCAAGAGTTTGATCCTGGCTCAGGACGAACGCTGGCGGCGTGCTTAACACATGCAAGTCTAGGGGAAAGTGGTCTTCGGATCGCAAGTATACTGGCGAACGGGTGAGTAACACGTAGGTAATCTACCTTCGAGATTGGGATAACGTCGAGAAATTGACGCTAATACCGAATGATGCCTCGGTAGTTAATATCGGGATGAAAGATGGGGATCTTCGGACCTATCGCTTGAAGATGAGCCTGCGTCTGATTAG
>F0OV55004JIK14
AACCATCGCAAGAGTTTGATCCTGGCTCAGGACGAACGCTGGCGGCGTGCCTAATACATGCAAGTCGAGCGGACCGAAGGGAGCTTGCTCCTTTAGGTTAGCGGCGGACGGGTGAGTAACACGTGGGCAACCTGCCCTGCAGACTGGGATAACTTCGGGAAACCGGAGCTAATACCGGATAACACCGAAAACCGCATGGTTTTCGGTTGAAAGGCGACTTTTAGCTGTCACTGCAGGATGGGCCCGCGGCGCATTAGCTAGTTGGTGAGGTAACGG
>F0OV55004H4YAK
AACCATCGCAAGAGTTTGATCCTGGCTCAGATTGAACGCTGGCGGCATGCCTTACACATGCAAGTCGAACGGCAGCGCGGGGGTAACCCTGGCGGCGAGTGGCGAACGGGTGAGTAATACATCGGAACGTACCCAGTAGCGGGGGATAACTACTCGAAAGAGTAGCTAATACCGCATACGCCCTACGGGGAAAGGGGGGATCGCAAGACCTCTCACTATTGGAGCGGCCGATGGCAGATTAGCTTGTTGGTGAGGTAAAAGCTC
>F0OV55004JO1HD
AACCATCGCAAGAGTTTGATCCTGGCTCAGGATGAACGCTGGCGGCGTGCTTAACACATGTAAGTCGAACGGTGAAGCCCGTCTTTGACGGGCGGATCAGTGGCGAACGGGTGAGTAACACGTAGGTGACCTGCCCCAAAGAGGAGAACAACCCTGCGAAAGCGGGGCTAATACTCCGTGTGATCGGCGATTCGTTTCGTCGATTAAAGCTCCGGCGCTTTGGGAGGGGCCTGCGGCCCATCAGCTAGTTGGTAGGGTAATGGCCTACCAAGG
>F0OV55004JON5C
AACCATCGCAAGAGTTTGATCCTGGCTCAGAATGAACGCTGGCGGCGTGGATTAGGCATGCAAGTCGAGCGAGAAAGTGTTCTTCGGATCACGAGTAAAGCGGCGACCTGGTGAGTACAAGGTGGGTAACCTGCCCCGAAGTGGGGGATAACTGATGGAAACATCAGCTAATACCGCATGTGGACCCGGCGGATTTGTCCGCTGTGTCTAAAGTAGCAATACGCTTCGGGATGGGCCCGCCCCCCATTAGCTAGTTGGTGAGG
>F0OV55004H3PRV
AACCATCGCAAGAGTTTGATCCTGGCTCAGGATGAACGCTAGCGACAGGCCTAACACATGCAAGTCGAACGGGATTTAGTAGCTTGCTACTAATGAGAGTGGCGCACGGGTGAGTAACGCGTATGCAACCTGCCTGTAACAGGGGAATAGCTCCCTGAAAGGGGAATTAACACCGCATAAGACCACACTGCCGCATGGTAGAGTGGTAAAAATATTTATAGGTTACAGATGGGCATGCGTGACATTAG
>F0OV55004IN1Z0
AACCATCGCAAGAGTTTGATCCTGGCTCAGGATGAACGCTGGCGGCATGCCTAATACATGCAAGTCGAACGAATTGACCTTCGGGTCAGTTAGTGGCGAACGGGTGAGTAACACGTAGATAACCAACCCTAAAGACGAGGATAACCCGGGGAAACCTGGACTAATACTGGATAGGAGCTATTTTCAAAAGAGGATAGTTTTAAAGATGCCTTAAAGCATCGCTATAGGCTGGGACTGCGTCGCATTAGCTAGTTGGTGGAGTAACGGCCC
>F0OV55004JJ9E6
AACCATCGCAAGAGTTTGATCCTGGCTCAGAATGAACGCTGGCGGCGTGCTTAACACATGCAAGTCGAACGAGAAAGGGACTGCTTGCAGTCCCGAGTAGAGTGGCGCACGGGTGAGTAACACGTAGATAATCTGCCTTCAAGCCCGGGATAACTATTCGAAAGGGTAGCTAATACCGGATAAAGTTGATTCACATAAGTGGATTAATGAAAGATTGCCTATTCTTGAAAGCAATTGTTTGAAGATGAGTTTGCG
>F0OV55004I2HL3
AACCATCGCAAGAGTTTGATCCTGGCTCAGGATGAACGCTAGCGGCAGGCCTAACACATGCAAGTCGAGGGGTAGCAGGGTAGCAATATCGCTGACGACCGGCGCACGGGTGAGTAATGCATATGCAACCTTCCTTTAACTGGGGCATAGCCCGGAGAAATTCGGATTAATACCCCATAACATCATGAGAAGGCATCTTTTTATGATTAAAGCTCCGGCGGTTAAAGATGGGCATATGCGCCATTAG
>F0OV55004JF69F
AACCATCGCAAGAGTTTGATCCTGGCTCAGGATGAACGCTAGCGGGAGGCCTAACACATGCAAGTCGAACGGGATTGAGAGCTTGCTCTCATGAGAGTGGCGCACGGGTGAGTAACGCGTATGCAACCTGCCCTTGACAGGGGGATAGCCCGGAGAAATCCGGATTAATACCCCATGGTATTTAAGTTCCGCATGGGATTTAAATTAAAGATTTATCGGTCAGGGATGGGCATGCGTGACATTAGCTAGTTGGACGGGG
>F0OV55004H4QBC
AACCATCGCAAGAGTTTGATCCTGGCTCAGAACGAACGCTGGCGGCGTGCTTAACACATGCAAGTCGTACGAGAAAGTTTCCTTCGGGAGATGAGTAGAGTGGCGCACGGGTGAGTAACACGTGGATAATCTGCCCAATGGACCGGGATAACACTTCGAAAGGGGTGCTAATACCGGATAAGCCCACAGGCTCTTCGGAGCTTGCGGGAAAAGGTGGGGACCTTCGGGCCTGCCGTCATTGGATGAGTCCGCGGCCCATTAGCTAGTTGGG
>F0OV55004I02DY
AACCATCGCAAGAGTTTGATCCTGGCTCAGAACGAACGCTGGCGGCGTGCTTAACACATGCAAGTCGAACGCGAAAGGGGCTTCGGTCCTGAGTAGAGTGGCGCACGGGTGAGTAACGCGTAGATAACCTGTCCTGGTGTCTGGAATAATATCTCGAAAGGGGTGCTAATACCGGATATTCTTGCTTTCTATAAGGTATGCAAGGAAAGGTGGCCTCTGGAACAAGCTACTGCACGAGGAGGGGTCTGCGTACCATTAG
>F0OV55004I59CU
AACCATCGCAAGAGTTTGATCCTGGCTCAGAACGAACGCTGGCGGCGTACTTAATACATGCAAGTCGGACGAGAAAGTTGGCTTCGGCTAATGAGTAAAGTGGCGCACGGGTGAGTAACACGTAGGTAATCTACCTTGGAGTGGGGAAAAACATTTCGAAAGGGATGCTAATTCCGCGTACGATCATTAGGTGAAGGCTTAGTGATGAAAGGTGCCCTCTAAATTATGGTATCGCTCTGGGATGAGCTTGCGTCCTATTAG
>F0OV55004JA5LF
AACCATCGCAAGAGTTTGATCCTGGCTCAGGATGAACGCTAGCGGGAGGCTTAACACATGCAAGTCGAGGGGCAGCACGGACTTCGGTCTGGTGGCGACCGGCGCACGGGTGCGTAACGCGTATGCAACCTGCCTTATACAGGAGGATAGCCCATGGAAACGTGGATTAATACTCCATAGTATCAATGAATCGCATGGTTTATTGATTAAAACTTTGGTGGTATAAGATGGGCATGCGTAAGATTAG
>F0OV55004I6RN5
AACCATCGCAAGAGTTTGATCCTGGCTCAGAACGAACGCTGGCGGCGTGGATAAGGCATGCAAGTCGAGCGCGAAAGTTTCCTTCGGGAGATGAGTAGAGCGGCTAACGGGTGAGTAACACGTGAGAAACCTGTCTCAAGGTGGGGGACAACTCCGGGAAACCGGGGCTAATACCGCATAAAGTTATTTGATCGCATGATTGGATAACCAAAGGGGGGGACCTTCGGGCCTCCCGCCAGGAGAGGGTCTCGCGCCTGATTAGTTAGTTGGTGAGGTAACGG
>F0OV55004IAELT
AACCATCGCAAGAGTTTGATCCTGGCTCAGGACGAACGCTGGCGGCGTGCCTAACACATGCAAGTCGAACGGGACCGGGGGCAACTCCGGTTCAGTGGCGGACGGGTGCGTAACACGTGAGGAACATGACTTTCGGCGGGGGATAGCCGGCCCAACGGCCGGGTAATACCGCGTACGACCTCTCGGGGACATCCCCGGTTGGTGAAAGCAGCAATGCGCCGAAAGAGTGCCTCGCGGCCTATCAGCTAGTTGGTGGGGTAACGGCTCACCAAGGCGACGACGGG
>F0OV55004I8UTQ
AACCATCGCAAGAGTTTGATCCTGGCTCAGGATTAACGCTGGCGGCGTGCTTAACACATGCAAGTCGAACGAGAAGCTTTCACATGATTTCTTCGGATTGATTATGGGAGCGGAAAGTGGCGAACGGGTGAGTAACGCGTGGGTAACCAACCTTAGACTGGGGGACAACACAGGGAAACTTGTGCTAATACCGCATATATGCAGACATGGCATCATGATTGCAGGAAAGGCTTCGGCCGGTTTAAGACGGACCCGCGTCCG
>F0OV55004ITDBG
AACCATCGCAAGAGTTTGATCCTGGCTCAGGACGAACGCTGGCGGCGTGCCTAATACATGCAAGTCGAGCGGACCGAAGGGAGCTTGCTCTTTTAGGTTAGCGGCGGACGGGTGAGTAACACGTGGGCAACCTGCCCTGCAGACTGGGATAACTTCGGGAAACCGGAGCTAATACCGGATAACACCGAAAACCGCACGGTTTTCGGTTGAAAGGCGGCTTTTAGCTGTCACTGCAGGATGGGCCCGCGGCGCATTAGCTAGTTGGTGAGGTAACGG
>F0OV55004JICGG
AACCATCGCAAGAGTTTGATCCTGGCTCAGGATGAACGCTGGCGGCGTGCCTAACACATGCAAGTCGAACGGGAATCCCTGGACTCGTCTGGGGAGGAGAGTGGCGTACGGGTGAGTAACACGTAGCTGACCTACCCTGGAGAGGGGGATAACTATTGGAAACGATAGCTAAAACCCCATACGCTCTTGATAATTTGAAAGTCAAGAGGAAAACTCCGGTGCTCTGGGATGGGGCTGCGGTCCATCAGCTAGTTGGTGCGGTAAAAGCG
>F0OV55004JJ0QT
AACCATCGCAAGAGTTTGATCCTGGCTCAGGATGAACGCTAGCGGCAGGCCTAATACATGCAAGTCAAGGGGCCAGCAATGGCACCGGCGGACGGGTGCGTAACGCGTACACAACGTACCTCTAAGCGGGGGATAGCATTGGGAAACTGGTGGTAATACCCCATTGTGTTGAGAGATGGCATCATTTTTCAACTAAAGGTTACACTTAGAGATCGGTGTGCGTCCGATTAGCTAGTTGGCGGGGTAACGGCCCACCAAGGCGACGA
>F0OV55004JEI7Z
AACCATCGCAAGAGTTTGATCCTGGCTCAGGATGAACGCTGGCGGCGTGCCTAATACATGCAAGTCGAACGCACCGGTTTACCGGTGAGTGGCGAACGGGTGAGTAACACGTAGGTAACCTGCCCTCAAGACGAGGATAACCGTTGGAAACGATGGCTAAGACTGGATAGGAACCGAGGAGGCATCTCTTTGGTTTTAAAGGACCCGCAAGGGTACGCTTGAGGAGGGGCCTGCGGCGCATTAGTTAGTTGGCGGGGTGAAGGCCCACCAAGACTTTG
>F0OV55004INY1D
AACCATCGCAAGAGTTTGATCCTGGCTCAGGATGAACGCTAGCGGGAGGCTTAACACATGCAAGTCGTACGGTATTCCGGTTTCGGCCGGGAGAGAGTGGCGGACGGGTGCGTAACGCGTATGCAACCTGCCTTATGCAGGGGGATAGCCCATGGAAACGTGGATTAATACCCCATAATATATTGATATCGCATGGTATTATTATTAAAACTACGGTGGCATAAGATGGGCATGCGTCTGATTAGCTAGTTGGTAAGGTAACGG
>F0OV55004IGSS1
AACCATCGCAAGAGTTTGATCCTGGCTCAGGACGAACGCTGGCGGCGTGCTTAACACATGCAAGTCAAGGAGAAAGGAAATCTTCGGAATTCCAAGTAAACTGGCGAACGGGTGAGTAACACGTAG
>F0OV55004JFS10
AACCATCGCAAGAGTTTGATCCTGGCTCAGATGAACGCTGGCGGCGTGCCTAACACATGCAAGTCGTACGAGAAAGGGGCTTCGGCCCTGAGTAGAGTGGCGCACGGGTGAGTAACGCGTGGGTAATCTACCCTTGGATTTGGGATAACTCTGCGAAAGTGGAGCTAATACCGGATAGTCTGGCTTTAAATAAGAAGTCGGTAAAGAATGCCTCTGCATATGCATTCGTCCGAGGATGAGCCCGCGTCTCATTAG
>F0OV55004JL8SY
AACCATCGCAAGAGTTTGATCCTGGCTCAGAACGAACGCTGGCGGCGTGCTTAACACATGCAAGTCGTACGTGAAAGGGACTTCGGTCCTGAGTAAAGTGGCGCACGGGTGAGTAACACGTGGATAATCTGCCCAATGGTCCGGGATAACACTTCGAAAGGGGTGCTAATACCGGGTAAGCCCACGAGCTCTTCGGAGCACGCGGGAAAAGGTGGGGACCTTCGGGCCTGCCGTCATTGGATGAGTCCGCGGCCCATTAGCTAGTTGGTGGGGTAAAGG
>F0OV55004IY1FC
AACCATCGCAAGAGTTTGATCCTGGCTCAGGATGAACGCTGGCGGCGTGCCTAATACATGCAAGTCGAACGCGAAGCCTGATTTCGATTAGGTGGAGAGTGGCGCACGGGTGAGTAACACGTAGCTGACCTGCCCTTCAGAGGGGGACAACGACTGGAAACGGTTGCTAAGACCCCGTACGCTCATGGGGGTTAGAAGCCCATGAGGAAAGCTCCGGCGCTGAAGGAGGGGGCTGCGGCCCATCAGCTAGTTGGTAGGGTAACGG
>F0OV55004I9871
AACCATCGCAAGAGTTTGATCCTGGCTCAGGATGAACGCTGGCGGCGTGCCTAATACATGCAAGTCGAACGGGGATACTTATTCGTAAGGGTGAGTATTCTAGCGGCAGACGGGTGAGTAACACGTAGTTGACCTACCCTGAAGAGGGGGATAACGTTTCGAAAGGGATGCTAATACCCCATAAGCACCCAGAGGTTAGAGGCTCGGGGTGAAAAGGGGGGCGTCGGAAGACGCTTACCGCTTCAGGAGGGGACTGCGGCCCATCAGCTAGTTGGTGAGG
>F0OV55004ID9KW
AACCATCGCAAGAGTTTGATCCTGGCTCAGAGTGAACGCTGGCGGCGTGCCTAACACATGCAAGTCGAACGCGAAAGTCCCGCAAGGGATAAGTAGAGTGGCAGACGGGTGAGTAATGCATAGGTAATCTACCCTTGAGTGGGGGATAACTCCGGGAAACCGGTGCTAATCCCGCATGACTTCCTGATGCGCAGGCATTAGGATCAAAGGGGGGGATCCTTCGGGACCTCCCGCTTGAGGATGAGCCTATGTCCTATTAG
>F0OV55004H6V34
AACCATCGCAAGAGTTTGATCCTGGCTCAGAACGAACGCTGGCGGCGTGCTTAACACATGCAAGTCGAACGTGAATCGACCTTCGGTCGAGGAAAGTGGCGCACGGGTGAGTAACACGTGGATAATCTACCCAATGATCCGGGATAACACTTCGAAAGGGGTGCTAATACCTGATAAGCCCACGGGCTCTTCGGAGCTTGCGGGAAAAGGTGGGGAACCTTCGGGTCCTGCCGTCACTGGATGAGTCCGCGTCCCATTAGCTAGTTGGTGGGGTAA
>F0OV55004JGRI6
AACCATCGCAAGAGTTTGATCCTGGCTCAGATTGAACGCTGGCGGCAGGCCTAACACATGCAAGTCGAGCGGTAACAGGGGTAGCTTGCTACCCGCTGACGAGCGGCGGACGGGTGAGTAATGCATAGGAATCTGCCCGGTAGTGGGGGATAACCTGGGGAAACCCAGGCTAATACCGCATACGTCCTACGGGAGAAAGGGGGCTCCGGCTCCCGCTATTGGATGAGCCTATGTCGGATTAGCTAGTTGGTGAGGTAAAGGCTC
>F0OV55004IJ1FD
AACCATCGCAAGAGTTTGATCCTGGCTCAGGACGAACGCTGGCGGCGTGCCTAACACATGCAAGTCGAACGGTATGTGGCAACACATAGAGTGGCGAACGGGTGAGTAACACGTGGGAACGTACCTTCTGCAGGGGGATAACTGACCGAAAGGACAGCTAATACCGCATAAGACCGAGAGGAGAAAGGTGCAACAGCATCGGCAGAGGAGCGGCCCGCGGACCATCAGCTAGTTGGTGGGGTAAGAGCCTACCAAGG
>F0OV55004JB7XM
AACCATCGCAAGAGTTTGATCCTGGCTCAGGATGAACGCTGGCGGCGTGCCTAACACATGCAAGTCGAGCGCGATTAATTGGACTGGAGGCTTCGGCCAAAGGGAAGATTATGAAAGCGGCGGACGGGTGAGTAACGCGTGAGCAACCTGCCCTGTACAGGGGGATAGCCACTGGAAACGGTGATTAATACCCCATAAACCCAAAGGATCGCATGATCTAATGGGCAAAGCCACAAGCGGTACAGGATGGGCTCGCG
>F0OV55004JW66Z
AACCATCGCAAGAGTTTGATCCTGGCTCAGGATGAACGCTAGCGGTAGGCTTAACACATGCAAGTCGAGGGGTAACAGGATCTTCGGATCGCTGACGACCGGCGCACGGGTGAGTAACGCGTATGCAACCTACCTGTAACTGAGGGATAGCCCGGAGAAATTCGGATTAATACCTCATAAAATTGTGATTTCGCATGTTATTACAATTAAAGCTCCGGCGGTTACAGATGGGCATGCGTGACATTAGCTTGTTGGTG
>F0OV55004JY29U
AACCATCGCAAGAGTTTGATCCTGGCTCAGGATGAACGCTAGCGGCAGGCCTAATACATGCAAGTCGAACGGCAAGTTTTATAGCAATATGAGACCTAGAGTGACGTACGGGTGCGTAACACGTATGCAACCTACCCATAACAGGAGGATAGCTCCCCGAAAGGGGAATTAACCCTCCATAGTATAATTGAGTGGCATCACTTGATTATTAAAACTCCGGTGGTTATGGATGGGCATGCGTCTGATTAGTTAGTTGGCGG
>F0OV55004IVGFE
AACCATCGCAAGAGTTTGATCCTGGCTCAGAGCGAACGCTAGCGGCGGGCCTAACACATGCAAGTCGTACGAGGAGCTTCGGCTCTTCGTGGCGAACGGGTGAGTAACACGTAGGTTGCGTACCTCTTGATGGGGAATAACCCAGGGAAACTTGGGCTAATTCCGCATATCGCCCTTCGGGGTGAAAGCCTTCGGGCGCCAGGAGAGCGGCCTGCGGCCCATTATTTAATCCTTGTTGGTGAGGTAACGGCTCACCAAGGGTACGATGGGTAG
>F0OV55004ITIMZ
AACCATCGCAAGAGTTTGATCCTGGCTCAGAATGAACGCTGGCGGCGTGGATTAGGCATGCAAGTCGTACGAGAAAGCGGTTTTTAATCGCAAGTAAAGTGGCGAACGGGTGAGTAACGCGTGGGAAACCTGCCCTCGAGTGGGGGATAACATTCCTAACGGGATGCTAATACCGCATAACATCACTGGTCGCATGACCGGCGATCAAAGGTGGCCTCTGCTTGCAAGCTGTCGCTTGAGGATGGTCCCGCGTCCCA
>F0OV55004JUYKI
AACCATCGCAAGAGTTTGATCCTGGCTCAGGACGAACGCTGGCGGCGTGCCTAATACATGCAAGTCGAGCGGACCGATGGGAGCTTGCTCCTTTAGGTTAGCGGCGGACGGGTGAGTAACACGTGGGCAACCTGCCCTGCAGACTGGGATAACTTCGGGAAACCGGAGCTAATACCGGATAACACCGAAAACCGCATGGTTTTCGGTTGAAAGGCGGCTTTTAGCTGTCACTGCAGGATGGGCCCGCGGCGCATTAGCTAGTTGGTGAGG
>F0OV55004JBRYW
AACCATCGCAAGAGTTTGATCCTGGCTCAGGACGAACGCTGGCGGCGTGCTTAACACATGCAAGTCAAGGAGAAAGCATTTTTCGGAATGCAAGTAAACTGGCGAACGGGTGAGTAACGCGTAGGTAACCTGCCTTTAAGATCGGGATAACACTGCTAACGCGGTGCTAATACCGGATGAAGCATAACGATCGCATGGTGGTTATGTTAAAGCGGGCTTCGGCTCGTGCTTAGAGATGGACCTGCGTCTCATTAG
>F0OV55004I3MX5
AACCATCGCAAGAGTTTGATCCTGGCTCAGGACGAACGCTGGCGGCGTGCTTAACACATGCAAGCTGAACGGGATCTTATGAAGGATTACTTTCGGGTTTGAATTCATGAGGTTTAGTAGCGGACGGGTGAGTAATGCATGAGAATCTGCCCTCAAGCGGGGGACAACAGTTGGAAACGGCTGCTAATACCCCATAGGCCTACGGGTTAAAGGAGCGATCCACTTGAGGAGGGGCTCATGTCCTATCAGCTGGTTGGTGGGG
>F0OV55004IV7OH
AACCATCGCAAGAGTTTGATCCTGGCTCAGAGTGAACGCTTGCGACGTGCCTCACACATGCAAGTCGAGCGAGAAAGCACCTTCGGGTGTGAGTAAGGCGGCGAACGGGTGAGTAACACGTGGGTAACCTACCCTCAGGTGGGGGATAACACCCCGAAAGGGGTGCTAATACCGCATGACATCTCTTGCATTAGTTTGCTTGAGATCAAAGGTGAAAGTCGCCTGAGGAGGGGCCCGCGCCCCATTAGCTAGATGGCAGGG
>F0OV55004JGG3I
AACCATCGCAAGAGTTTGATCCTGGCTCAGGATTAATGCTAGCGGCGTGCCTTATGCATGCAAGTCGAACGGTTCTGATTTATCAGGATAGTGGCAAACGGGTGAGTAACACGTAAGCAACCTGCCCTAAAGTAAGGAATAATTCCTCGAAAGAGGGACTAATACCATATGTCGTGCCCCTTCGCATGGAGGGTCACAAAAGCCTTCGGGCGCTTTTGGAGGGGCTTGCGTCCGATTAGCTAGTTGGTGGGGTAACGGCCTACCAAGGCGACG
>F0OV55004I9LN3
AACCATCGCAAGAGTTTGATCCTGGCTCAGAACGAACGCTGGCGGCGTGCTTAACACATGCAAGTCGAACGTGAAAGGGACTTCGGTCCTGAGTAAAGTGGCGCACGGGTGAGTAACACGTGGATAATCTACCCGATGGACCGGGATAACACTTCGAAAGGGGTGCTAATACCGGATAAGCCCACAGGCTCTTTGGAGTTTGCGGGAAAAGGTGGGGACCTTCGGGCCTACTGTCATTGGATGAGTCCGCGGCCCATTAGCTAGTTGGTAGGGTAATGG
>F0OV55004JFQLT
AACCATCGCAAGAGTTTGATCCTGGCTCAGGATGAACGCTAGCGGCGCGCTTAATGCATGCAAGTCGAGCGATGAGGCTCCTTCGGGAGTACATCAGCGGCAGACGGGTGAGTAACACGTGGGTGACCTACCCCAGAGACGGGAATAACGGATGGAAACATGCGCTAAAACCCGATGGCCTTCGAGGGTCGAAGCTTGAAGGAAAACTACGGTGCTCTGGGAGGGGCCTGTGGCCCATCAGCTAGTTGGTGAGGTAACGG
>F0OV55004JYQ3O
AACCATCGCAAGAGTTTGATCCTGGCTCAGGATAAACGCTGGCGGCGTGCCTTACGCATGCAAGTCGAACGATTCTGATTTATCAGTTTAGTGGCAAACGGGTGAGTAACACGTAAGTAACCTGCCCTTAAGCAGGGGATAATTCGTCGAAAGACGGACTAATACCGTATGTGATAGTTGAGGTAATGCTCTACTATTAAAGCCTTCGGGCACTTAAGGAGGGGCTTGCGGCCGATTAGCTAGTTGGTGGGGTAACGGTTCACCAAGGCG
>F0OV55004I0SQ7
AACCATCGCAAGAGTTTGATCCTGGCTCAGGATGAACGCTAGCGGCAGGCCTAACACATGCAAGTCGAGGGGTAACAGAATAGCAATATTGCTGACGACCGGCGCACGGGTGAGTAATGCATATGCAACCTTCCTCTGACTGGGGCATAGCTTTCGGAAACGGAAATTAATACCCCATAATGTTCCGACAGGGCATCCTGATGGAATTAAAGCTCCGGCGGTCAGAGATGGGCATATGTGCCA
>F0OV55004JTDU1
AACCATCGCAAGAGTTTGATCCTGGCTCAGGATGAACGCTAGCGACAGGCCTAACACATGCAAGTCGAACGGGATTTATCCTTCGGGGTAATGAGAGTGGCGCACGGGTGAGTAACGCGTATGCAACCTACCTGTAACTGGGGAATAGCTCCCTGAAAGGGGAATTAACACCGCATAAGACCACACTTTCGCATGGAAGAGTGGTAAAATATTTATAGGTTACAGATGGGCATGCGTGACATTAGTTTGTTGGTGAGGTAACGG
>F0OV55004H5ZSM
AACCATCGCAAGAGTTTGATCCTGGCTCAGGATGAACGCTGGCGGCATGCCTAATACATGCAAGTCGAACGAATTGACCTTCGGGTCAGTTAGTGGCGAACGGGTGAGTAACACGTAGATAACCAACCCTAAAGACGAGGATAACCCGGGGAAACCTGGACTAATACTGGATAGGAGCTATTTTCAAAAGAGGATAGTTTTAAAGATGCCTTAAAGCATCGCTATAGGCTGGGACTGCGTCGCATTAGCTAGTTGGTGGAGTAACGGCCC
>F0OV55004JXAMG
AACCATCGCAAGAGTTTGATCCTGGCTCAGAATCAACGCTGGCGGCGTGCCTCAGACATGCAAGTCGAACGCGAAAGCCCCCTTCGGGGGGCAAGTAGAGTGGCGCACGGGTGAGTAACACGTAGGTAATCTACCTTCGGATGGGGAATAACAACCGGAAACGGTTGCTAATACCGCATAATGCAGCGGCACCTAATGGTGACAGTTGTTAAAGCGGGGGATCGAAAGACCTCGCGTCTGAAGAGGAGCCTGCGGCAGATTAG
>F0OV55004IJWMX
AACCATCGCAAGAGTTTGATCCTGGCTCAGAGTGAACGCTGGCGGCGTGCTTAACACATGCAAGTCGAACGAGAACGGGACATAGCTTGCTATGTTTGTCAGCTAAGTGGCGGACGGGTGAGTAATGTATAGCTAATGTACCCCTTGGAGGGGGATAACAGTTGGAAACGACTGCTAATACCCCATACTCCTTTTATGTTAATCATAGAAGGGAAATGTTTTTTCGCCAAGGGATCGGGCTATATGGTATCAGTTAGTTGGTGAGG
>F0OV55004IFG0F
AACCATCGCAAGAGTTTGATCCTGGCTCAGGATGAACGCTAGCGGGAGGCTTAACACATGCAAGTCGAGGGGCATCACGAGGTAGCAATACTTTGGTGGCGACCGGCGCACGGGTGAGTAACACGTATGCAACCTACCCTGTACAGGGGGATAACCCGGAGAAATTCGGACTAATATCCCATGAATTATATTGAGGGGCATCCTTTAATATTTAAAGCTCAGGCGGTACGGGATGGGCATGCGGAACATTAGCTAGTTGGTAGGTAACGG
>F0OV55004JMG6M
AACCATCGCAAGAGTTTGATCCTGGCTCAGAACGAACGCTGGCGGCGTGCTTAATACATGCAAGTCGAACGTGAAACGAGTAGCAATACTTGTGGAAAGTGGCGAACGGGTGAGTAATACGTAAGCAATCTACCTTTAAGATTGGGATAACCTTGCCAACGCGGGGCTAATACCGGATGTGGTCATTTTAACGCATGTTAGAATGATTAAAGGAGTGATCCGCTTAAGGATGAGCTTGCGGCCCATTAGTTAGTTGGCGGGGTAACGGCCC
>F0OV55004I6Z53
AACCATCGCAAGAGTTTGATCCTGGCTCAGAGTGAACGCTGGCGGCGTGCTTAACACATGCAAGTCGAACGGTAACAGATCTTTCGGGATGCTGACGAGTGGCGAACGGGTGAGTAATGTATAGTTAATTTACCTCTTGGAGAGGGATAACAGTTGGAAACGGCTGCTAATACCTCATACTCCTATATACTTAATGTGTATAGGGAAATGTTATTTCGCCAAGAGATAAGACTATATGGTATCAGGTAGTTGGTGGGGTAA
>F0OV55004IV096
AACCATCGCAAGAGTTTGATCCTGGCTCAGATTGAACGCTGGCGGCATGCTTTACACATGCAAGTCGAACGGCAGCGGGGGCTTCGGCCTGCCGGCGAGCGGCGAACGGGTGAGTAATGCATCGGAACGTGCCCAGTCATGGGGGATAACTACGCGAAAGCGTAGCTAATACCGCATACGCCCTGAGGGGGAAAGTGGGGGATCTTCGGACCTCACGTGATTGGAGCGGCCGATGTCAGATTAGCTAGTTGGTG
>F0OV55004IFG0I
AACCATCGCAAGAGTTTGATCCTGGCTCAGAATCAACGCTGGCGGCGTGCCTAACACATGCAAGTCGAACGAGAAAGTGGGGCTTGCTCCACGAGTAAAGTGGCAAACGGGTGAGTAACACGTGAACAACCTACCCTCGAGTGGGGAATAACACCGCGAAAGCGGTGCTAATACCGCATAACATCCCGGGGTCGCATGGTCCTGGGATCAAAAGCGCAAGTTGCTTGAGGAGGGGTTCACGGCTGATTAGCTAGTTGGTGAGGTAACCGG
>F0OV55004IC9HX
AACCATCGCAAGAGTTTGATCCTGGCTCAGAACGAACGCTGGCGGCGTGCCTAACACATGCAAGTCGAACGAGAAAGGGATCTTCGGATCCCGAGTAGAGTGGCGCACGGGTGAGTAACACGTGGATAACCTGCCCTATGATCTGGGATAACATTTCGAAAGGGATGCTAATACCGGATAAGCCCACGACTTCCTCGGAAGATGTGGGAAAAGATTTATCGTCATAGGATGGGTCCGCGGTCCATTAGCTAGTTGGTGGGGTAATGG
>F0OV55004I3Y0L
AACCATCGCAAGAGTTTGATCCTGGCTCAGAACGAACGCTGGCGGCGTGGATTAGGCATGCAAGTCGAACGAGAAAGGTTTCTTCGGAAACTGAGTACAGTGGCAAACGGGTGAGTAACGCGTGAGAAACTTTCCTTTTAGTTGGGGACAACACTTCCAACGAGGTGCTAATACCGAATACGATCATTTTGTCGCATGGCAAGATGATGAAAGGCGGCCTCTGTTTACAAGCTGTCACTAAAAGATAGTCTCGCGTCCCATTAG
>F0OV55004ITEGK
AACCATCGCAAGAGTTTGATCCTGGCTCAGATTGAACGCTGGCGGCAGGCTTAACACATGCAAGTCGAGCGGTAACAGGTCCTTCGGGATGCTGACGAGCGGCGGACGGGTGAGTAATGCTTAGGAATCTGCCTGGTAGTGGGGGATAGCCCGGGGAAACCCGGATTAATACCGCGTACGCCCTTCGGGGGAAAGCAGGGGATCTTCGGACCTTGCGCTATCAGATGAGCCTAAGCCGGATTAGCTAGTTGGTAGGGTAAAAGGCCTACCAAGGCG
>F0OV55004I4OLN
AACCATCGCAAGAGTTTGATCCTGGCTCAGGACGAACGCTGGCGGCGTGCTTAACACATGCAAGTCGAACGAGGGCTCCGGTGCTTGCACTGGAAGACCCGAGTGGCGGACGGGTGAGTAACACGTGACCAACCTGTCCTAGGGTGGGGGATAACCTGGGGAAACTCGGGCTAATACCGCATGATGTCTGGTCATCGCATGGTGGCCTGATCAAAGAGAGCCTCTGCTTGCAAGCTCTCGCCCAAGGAGGGGTCG
>F0OV55004I9BKQ
AACCATCGCAAGAGTTTGATCCTGGCTCAGAACGAACGCTGGCGGCGCGTTTTAAGCATGCAAGTCGAACGGTAATAGAGTGCTTGCACTCTATGAGAGTGGCGAACGGGTGAGTAACACGTAGGTGATCTATCTCGAGGTCTGGGATAGCCTGTGGAAACACAGGGTAATACCGGATGAGACCAATAGATTGAGGTTTATTGGGGAAAGGCGCTTAGGCGGTGCCTTGAGCTGAGCCTGCGGCTCATTAG
>F0OV55004JE02G
AACCATCGCAAGAGTTTGATCCTGGCTCAGAACGAACGCTGGCGGCGTGCTTAACACATGCAAGTCGAACGCGAAAGGGACCTTCGGGTCCTGAGTAAAGTGGCGCACGGGTGAGTAACACGTGGATAATCTACCCGGTGATCTGGGATAACATTCCGAAAGGAGTGCTAATACCGGATAAGCCCACGGGCTCTTCGGAGCTTGCGGGAAAAGGTGGGGACCTTCGGGCCTACTGTCATTGGATGAGTCCGCGGCCCATTAGCTAGTTGGTAGGGT
>F0OV55004JZUMF
AACCATCGCAAGAGTTTGATCCTGGCTCAGGACGAACGCTGGCGGCGTGCCTAACACATGCAAGTCGAGCGAGAAAGGGTCCTTCGGGCCGTGAGTAGAGCGGCGCACGGGTGAGTAACGCGTAGGTGATCTACCCTTGGGATCGGGATAACAGTTGGAAACGGCTGCTAATACCGGATATCCTCCATATTTAGCTTTATGGGGAAAAGGTGGCCTCTGCATGCAAGCTACCACCTGAGGATGAACCTGCGT
>F0OV55004IRISY
AACCATCGCAAGAGTTTGATCCTGGCTCAGGACGAACGCTGGCGGCGTGCCTAACACATGCAAGTCGAGCGGGGGACTTTTAGTCCCTAGCGGCGGACGGGTGAGTAACACGTGGGAAACCTGCACTAAAGCGGGGGATACCCCCGGGAAACCGGGGCTAATACCGCATAAGACCACAACCTGGCATCAGGAAGGGGTCAAACCCGCAAGGGGCTTTGGAATGGTCCCGCGTTCTATCAGCTAGTTGGTGAGGTAACGGCTCACCAAGGCTATGACGGATAGCCGG
>F0OV55004IZ8QH
AACCATCGCAAGAGTTTGATCCTGGCTCAGAGTGAACGCTGGCGGCAGGCCTAACACATGCAAGTCGAGCGGCAGCGCAGCAGTAGCAATACTGTGGGCGGCGAGCGGCGGACGGGTGAGGAATACATCGGAATCTACCTTCTTGTGGGGGATAACGTAGGGAAACTTACGCTAATACCGCATAAGACCTGAGGGTGAAAGCAGGGGACCGCAAGGCCTTGCGCGAGAAGATGAGCCGATGTCCGATTAG
>F0OV55004ISJRF
AACCATCGCAAGAGTTTGATCCTGGCTCAGGATGAACGCTAGCGATGTGCCTAAGGTATGCAAGTCGACCGTGAACCTTTATGGTCTCACGGGGCAGACGGCTGAGTAACACGTGAGAACTTACCTCTAACACAGGAATAACCCCGCGAAAGTGGGGATAATGCCTGATAGTCCCTGTACCATTTGGTACAGGGTAAAGCTCCGGCGGTTAGAGAAAGGCTCGCGGCCTATCAGGTTGTTGGTAAGGTAAAGGCTTACCAAGCCTATGACGGGTAG
>F0OV55004I407N
AACCATCGCAAGAGTTTGATCCTGGCTCAGGATGAACGCTGGCGGCGTGCCTAACACATGCAAGTCGAGCGCGATTAGTTGGAACGGAGACTTCGGTTGAAGAGAAGACTATGAAAGCGGCGGACGGGTGAGTAACGCGTGAGCAACCTGCCCTGTACAGGGGGATAGCCACTGGAAACGGTGATTAATACCCCATAACCCCAATAGGTCACATGACCTGATGGGCAAAGCCTTGGCGGTACAGGATGGGCTCGCGT
>F0OV55004H3OXC
AACCATCGCAAGAGTTTGATCCTGGCTCAGGACGAACGCTGGCGGCGTGCCTAACACATGCAAGTCTACTCAGCAATGGGTGGCGAACGGGTGAGTAACGCGTAGACAATCTGCCCTTTAATCACGGATAACCTAGTGAAAACTGGACTAAAACGGGATGTGGTCGCGATATGGCATCATATGCGATCAAAGACGTAGTCGTTAAAGGAGGAGTCTGCGTAACATTAGCTAGTTGGTAAGGTAACGGCTTACCAAGGCGACG
>F0OV55004I0GVD
AACCATCGCAAGAGTTTGATCCTGGCTCAGGATGAACGCTAGCGACAGGCCTAACACATGCAAGTCGAACCGGATTCACCTTCGGGTGATGAGAGTGGCGCACGGGTGAGTAACGCGTATGCAACCTACCTACAACAGGGGGATAGCTCCCGGAAACGGGGATTAATACCGCATAAGACTACGGTTTCACATGGGACAGTAGTAAAAATTCAGATGGTTGTAGATGGGCATGCGTGACATTAGGTAGTTGGTGAGGTAATGG
>F0OV55004JFJ9E
AACCATCGCAAGAGTTTGATCCTGGCTCAGAACGAACGCTGGCGGCGTGCTTAACACATGCAAGTCGAACGAGAAAGGGACTTCGGTCCTGAGTAGAGTGGCGCACGGGTGAGTAACACGTGGATAATCTACCCAATGATTCGGAATAACACTTCGAAAGGGGTGCTAATACCGGATAAGCCCACAGGCTCTTCGGAGTCTACGGGAAAAGGTGGGGACCTTCGGGCCTGCCGTCATTGGATGAGTCCGCGGCCCATTAGCTAGTTGGTAGGGTAA
>F0OV55004IYMML
AACCATCGCAAGAGTTTGATCCTGGCTCAGAACGAACGCTGGCGGCGCGTTTTAAGCATGCAAGTCGCACGGCAAGGAGGACTTCGGTCCTCCCCAGAGTGGCGGACGGGTGAGTAACACGTGGACAACCTACCCTGCGGTCGGGGATAGCCCATGGAAGCATGGGGTAATACCGGATGAGACCGGTGGTGCACAAGCACTGCCGAGGAAAGGCGCCAAGGCGGCGCCGCAGGATGGGTCCGCGGTCCATTAGCTAGTTGGTGAGG
>F0OV55004IJHWY
AACCATCGCAAGAGTTTGATCCTGGCTCAGAGCGAACGCTGGCGGCAGGCCTAATACATGCAAGTCGAACGGCTTCTTCGGAAGCAGTGGCGGACGGGTGAGTAACGCGCGGGAACGTGCCCTTTGGTACGGAACAACTGAGGGAAACTTCAGCTAATACCGTATGTGCCCTTCGGGGGAAAGATTTATCGCCATTGGAGCGGCCCGCGTTAGATTAGCTAGTTGGTGGGGTAAAGGCCTACCAAGGCAACGATCTATAGCT
>F0OV55004IPK5P
AACCATCGCAAGAGTTTGATCCTGGCTCAGGATGAACGCTAGCGGCAGGCTTAACACATGCAAGTCGAGGGGCAGCACGTCTTCGGATGGTGGCGACCGGCGCACGGGTGCGTAACGCGTATACAATCTACCTTTTACAGGGGCATAGCCCGGGGAAACCCGGATTAATGTCCCATGGTATCATTTAGTGGCATCACTTGAATGATTAAAGTTTCGGCGGTAAAAGATGAGTATGCGTTCTATTAGCTAGATGGTAAGGTAACGG
>F0OV55004IACQW
AACCATCGCAAGAGTTTGATCCTGGCTCAGGACGAACGCTGGCGGCGTGCCTAACACATGCAAGTCGAACGGGGTAGCAATACCCAGTGGCGGACGGGTGCGTAACACGTGAGGAACATGTCTTTCGGCGGGGAATAGCCGGCCTAACGGCCGGGTAATACCGCGTACGACGATTGGGGCGCATGCTTCGATCGTGAAAGCAGCAATGCACCGATAGAGTGCCTCGCGGCCTACCAGCTAGTTGGTGAGGTCATGG
>F0OV55004H5I9G
AACCATCGCAAGAGTTTGATCCTGGCTCAGAACGAACGCTGGCGGCGCGTTTTAAGCATGCAAGTCGCACGGCAAGGAGGACTTCGGTCCTCCCCAGAGTGGCGGACGGGTGAGTAACACGTGGACAACCTACCCTGCGGTCGGGGATAGCCTATGGAAACATGGGGTAATACCGGATGAGACCGTTTTTACACAAGTAAAGACGAGGAAAGGCGCTATGGCGGCGCCGCAGGATGGGTCCGCGGTCCATTAGCTAGTTGGTGAGGTAACGGCTC
>F0OV55004IX7ZX
AACCATCGCAAGAGTTTGATCCTGGCTCAGAATGAACGCTGGCGGCGTGCCTAACACATGCAAGTCGTACGAGAAAGGGGCTTCGGCCCTGAGTAGAGTGGCGCACGGGTGAGTAACGCGTGGGTAATCTACCCTTGGATTTGGAATAACTCCGCGAAAGTGGAGCTAATACCGGATAGTCTGGCTTTTAATAGAAGTCGGTAAAGGATGCCTCTGCATATGCATTCGTCCGAGGATGAGCCCGCGTCTCATTAG
>F0OV55004IIR9E
AACCATCGCAAGAGTTTGATCCTGGCTCAGGACGAACGCTGGCGGCGTGCCTAACACATGCAAGTCTACTCAGCAATGGGTGGCGAACGGGTGAGTAACGCGTAGATAATCTGCCCTTTAATCACGGATAACCTAGTGAAAACTGGACTAATACGGGATATTATCACTGATCGGCATCGATGGTGATGAAAGACTACGGGTCGTTAAAGGATGAGTCTGCGTATCATTAGCTAGTTGGCGGGGTAACGGCCCACCAAGG
>F0OV55004IKRIS
AACCATCGCAAGAGTTTGATCCTGGCTCAGAACGAACGCTGGCGGCGTGCTTAACACATGCAAGTCGTACGAGAAAGTTTCCTTCGGGAGATGAGTAGAGTGGCGCACGGGTGAGTAACACGTGGATAATCTGCCCAATGGACCGGGATAACACTTCGAAAGGGGTGCTAATACCGGATAAGCCCACAGGCTCTTCGGAGCTTGCGGGAAAAGGTGGGGACCTTCGGGCCTGCCGTCATTGGATGAGTCCGCGGCCCATTAGCTAGTTGG
>F0OV55004IF9FK
AACCATCGCAAGAGTTTGATCCTGGCTCAGGATGAACGCTGGCGGCGTGCCTAATACATGCAAGTCGAACGCACTAGTTTACTAGTGAGTGGCGAACGGGTGAGTAACACGTAGGTAACCTGCCCTCAAGACGAGGATAACCGTTGGAAACGATGGCTAAGACTGGATAGGAACAGAAGAGGCATCTCTTGTGTTTTAAAAGACCTAGCAATAGGTATGCTTGAGGAGGGGCCTGCGGCGCATTAGTTAGTTGGCGGGGTGAA
>F0OV55004JIDBM
AACCATCGCAAGAGTTTGATCCTGGCTCAGAATCAACGCTGGCGGCGTGCCTAACACATGCAAGTCGAACGAGAAAGTGGGGCTTGCTCCACGAGTAAAGTGGCAAACGGGTGAGTAACACGTGAACAACCTACCCTCGAGTGGGGAATAACACCGCGAAAGCGGTGCTAATACCGCATAACATCCCGGGGTCGCATGGTCCTGGGATCAAAAGCGCAAGTTGCTTGAGGAGGGGTTCACGGCTGATTAGCTAGTTGGTGAGGTAACCGG
>F0OV55004ILEGM
AACCATCGCAAGAGTTTGATCCTGGCTCAGGACGAACGCTGGCGGCGTGCCTAACACATGCAAGTCTACTCAGCAATGGGTGGCGAACGGGTGAGTAACGCGTAGACAATCTGCCCTTTAATCACGGATAACCTAGTGAAAACTGGACTAAAACGGGATGTGGTCGCGATATGGCATCATAAGCGATCAAAGACGTAGTCGTTAAAGGAGGAGTCTGCGTAACATTAGCTAGTTGGTAAGGTAACGGCTTACCAAGGCGACGA
>F0OV55004JTT8H
AACCATCGCAAGAGTTTGATCCTGGCTCAGGATAAACGCTGGCGGCGTGCCTTATGCATGCAAGTCGAACGGTCTTGATTTATCAAGATAGTGGCAAACGGGTGAGTAACACGTAAGTAACCTACCTCCAAGTAGGGGATAATCCACCGAAAGGTGGACTAATACCGTATGTGATGGCGGGGGTAAAGCTCCGTCATTAAAGCCCTCGGGCGCTTGGAGAGGGGCTTGTGTCCGATTAGCTGGTTGGTGGGGTAACGGCCTACCAAGGCAAAGATCGGTAG
>F0OV55004I1EY3
AACCATCGCAAGAGTTTGATCCTGGCTCAGGATCAACGCTGGCGGTGTGCTTTATGCATGCAAGTCGAACGGGCCACTTCGGTGGTCAGTGGCAGACGGGTGAGTAACACGTAAGTAACCTGTCCTCAAGTGGGGAATAGCTCTGAGAAATCGGAGATAATACCGCATGTGAATCATCATTGCAAGAAGGTGATTTAAAGCCGTAAGGCGCTTAAGGAGGGGCTTGCGTCCGATTAGCTAGTTGGTGGGGTAATAG
>F0OV55004JF2IN
AACCATCGCAAGAGTTTGATCCTGGCTCAGAATGAACGCTGGCGGCGTGCCTAACACATGCAAGTCGCACGAGAACGCTTCAGCTTGCTGAAGCTAGTAAAGTGGCGCACGGGTGAGTATCGCGTGGGTAATCTATCCTTGAATCGGGGATAACGTTGCGAAAGCGACGCTAATACCGGATAACATCCCTTGGACCCTGGTCTTGGGGATCAAAGGTGGCCTCTCCATGGAAGCTACTGTTTGAGGGGGAGCCCGCG
>F0OV55004IA1QQ
AACCATCGCAAGAGTTTGATCCTGGCTCAGAGTGAACGCTGGCGGCGTGCTTAACACATGCAAGTCGAACGAGAACGGATTATAGCTTGCTATAATTGTCAGCTAAGTGGCGCACGGGTGAGTAATGTATAGATAACCTGCCCTTAAGAAAGGAATAACAGTTGGAAACGACTGCTAATGCCCTATATGCCTTTAATACATAAGTATGCAAGGGAAACGCTTTAGTGCTTAAGGATGGGTCTGTATGGTAT
>F0OV55004I29N9
AACCATCGCAAGAGTTTGATCCTGGCTCAGAACTAACGCTGGCGGCGTGCCTAACACATGCAAGTCGTACGAGAAAGTTCGCTTCGGTGGATGAGTAAAGTGGCGCACGGGTGAGTAGCGCGTGGATAATCTGCCCTTTAGTTAGGAATAACCCATCGAAAGATGGGCTAATGCCCAATGATGCTGACGTGCTTCGGCAGGTCAGCCAAAGGTGGCCTCTACATGTAAGCTATCG
>F0OV55004I2QEK
AACCATCGCAAGAGTTTGATCCTGGCTCAGGATGAACGCTAGCGGGAGGCCTAACACATGCAAGTCGAACGGGATTGAGAGCTTGCTCTCATGAGAGTGGCGCACGGGTGAGTAACGCGTATGCAACCTGCCCTTGACAGGGGGATAGCCCGGAGAAATCCGGATTAATACCCCATGGTATTTAAGTTCCGCATGGGATTTAAATTAAAGATTTATCGGTCAGGGATGGGCATGCGTGACATTAGCTAGTTGGCGGGG
>F0OV55004H75R5
AACCATCGCAAGAGTTTGATCCTGGCTCAGGATGAACGCTGGCGGCGTGCCTAACACATGCAAGTCGAGCGCGATTAGTTGGAAGCGGAGACTTCGGTTGAAGAGAAGACTATGGAAGCGGCGGACGGGTGAGTAACGCGTGAGCAACCTGCCCTGTACAGGGGGATAGCCACTGGAAACGGTGATTAATACCCCATAACCCCAATAGGTCACATGGCCTGATGGGCAAAGCCTTGGCGGTACAGGATGGGCTCGCG
>F0OV55004JF8HN
AACCATCGCAAGAGTTTGATCCTGGCTCAGGATGAACGCTGGCGGCGTGCCTAACACATGCCAGTCGAGCGGAGTATAGGAGAAGTGCTTGCACGGACCTTATACTCAGCGGCGGACGGGTGAGTAACACGTGAGCAACCTACCTTCAACTGGGGGATAACACCGGGAAACTGGTGCTAATACCGCATAATGTCCCACTGTCACATGGCGGAGGGACCAAAGGAGCAATCCGGGTGAAGATGGGCTCGCGGCCGA
>F0OV55004I15DF
AACCATCGCAAGAGTTTGATCCTGGCTCAGAATGAACGCTGGCGGCGTGCCTAACACATGCAAGTCGTACGAGAAAGGGGCTTCGGCCCTGAGTAGAGTGGCGCACGGGTGAGTAACGCGTGGGTAATCTACCCTTGGATTTGGGATAACTCCGCGAAAGTGGAGCTAATACCGGATAGTCTGGCTTTAAATAAGAAGTCGGTAAAGGATGCCTCTGCATATGCATTCGTCCGAGGATGAGCCCGCGTCTCATTAG
>F0OV55004IPVF5
AACCATCGCAAGAGTTTGATCCTGGCTCAGGATGAACGCTAGCGGCAGGCCTAACACATGCAAGTCGAGGGGTAGCAGGGTAGCAATACCGCTGACGACCGGCGCACGGGTGAGTAATGCATATGCAACCTTCCTTTAACTGGGGCATAGCCCGGAGAAATCCGGATTAATACCCCATAAGATCATGGAGAGGCATCTTTCAGTGATTAAAGCTCCGGCGGTTAAAGATGGGCATATGTGCCATTAG
>F0OV55004IW6WH
AACCATCGCAAGAGTTTGATCCTGGCTCAGGATGAACGTTGGCGGCGTGCCTAATACATGCAAGTCGAACGCGAAGCTTGTTTTCGGACGAGCGGAGAGTGGCGCACGGGTGAGTAACACATGGCTGACCTGCCCTTCAGAGGGGGACAATCACTGGAAACGGTGGCTAATACCCCATATGCTCACGGTGATTAGAAAGCGGTGAGGAAACGTTCCGGCGCTGAAGGAGGGGGCTGTGGCCCATCAGCTAGTTGGTG
>F0OV55004JEH9I
AACCATCGCAAGAGTTTGATCCTGGCTCAGAACGAACGCTGGCGGCAGGCTTAACACATGCAAGTCGAGCGCCTTGGCAACAAGGAGCGGCAGACGGGTGAGTAACGCGTGGGAATCTACCCAACCCTACGGAACAACTCCGGGAAACTGGAGCTAATACCGTATACGCCCTTAGGGGGAAAGATTTATCGGGGATGGATGAGCCCGCGTTGGATTAGCTAGTTGGTGGGGTAAAGGCCTACCAAGGCGACGATCCATAGCT
>F0OV55004IKTGF
AACCATCGCAAGAGTTTGATCCTGGCTCAGGATGAACGCTGGCGGCGTGCCTAACACATGCAAGTCGAGCGTGAAGTCTTGGAATGATACTTCGGTAAAGTAAAGAGATGGAAAGCGGCGGACGGGTGAGTAACGCGTAGGTAACCTGCCCCATACACAGGGATAGCCTAGGGAAACCTGGATTAATACCTGATAACGCAGAGGAGTCACATGACTTTTCTGCCAAAGATTTATCGGTATGGGATGG
>F0OV55004II04C
AACCATCGCAAGAGTTTGATCCTGGCTCAGAACGAACGCTGGCGGCGCGTTTTAAGCATGCAAGTCGGACGGTAGAGGGAGCTTGCTCCCTTGAGAGTGGCGAACGGGTGAGTAACACGTAGATGATCTGCCTTTTAAGTTGGGGATAGCCCATGGAAACATGGGGTAATACCGAATACGTTCTTTTGTGTAAAGGCAAGAGAAGAAAGGGGCTAAGGCCCCGCTTAAAGATGAGTCTGCGGTTCATTAGCTAGTTGGTGGGGTAAAGGCCTACCAAGGCG
>F0OV55004JBD9Z
AACCATCGCAAGAGTTTGATCCTGGCTCAGATTGAACGCTGGCGGCATGCCTTACACATGCAAGTCGAACGGCAGCGGGCCCTTCGGGGTGCCGGCGAGTGGCGAACGGGTGAGTAATGCATCGGAACGTACCCGGGAGTGGGGGATAACCGGCCGAAAGGCTGGCTAATACCGCATGAACTCGGAAGAGCAAAGCGGGGGACCTTCGGGCCTCGCGCTCTCGGAGCGGCCGATGTCCGATTAGCTAGTTGGTGAGGTAAAGGCTC
>F0OV55004JW89W
AACCATCGCAAGAGTTTGATCCTGGCTCAGGACGAACGCTGGCGGCGTGCTTAACACATGCAAGTCTACGAGAACAAGGTAGCAATATCTTTAGTAAAGTGGCGCACGGGTGCGTAACACGTAAGCAATCTACCTTTGGGTCTGGAATAACTTCGAGAAATCGAGGCTAATACCGGATAATGCAGTGGCACCGCATGGTGATGTTGTTAAAGTTTAAGTAATGCCTATAGATGAGCTTGCGTCTGATTAG
>F0OV55004IAPBE
AACCATCGCAAGAGTTTGATCCTGGCTCAGAACGAACGCTGGCGGCGCGTTTTAAGCATGCAAGTCGAACGGTAGACAGGCTTCGGCCTGTTGAGAGTGGCGAACGGGTGAGTAACACGTAGGTGATCTGCCCTTGAGTTGGGGATAGCCCATGGAAACATGGAGTAATACCGAATACGATCCGGACCCTGTGGGGACTGGAGGAAAAGCGCTTCGGCGCTGCTCGAGGATGAGCCTGCGGCTGATTAGCTAGTTGG
>F0OV55004JF5VV
AACCATCGCAAGAGTTTGATCCTGGCTCAGAACAAACGCTGGCGGCGTGCTTAATACATGCAAGTCGAACGTGATGTGTAGCAATACACTGAAAGTGGCGAACGGGTGAGTAACACGTAAATAATCTGCCCCTAAGTTCGGGATAACCTTGCCAACGCGAGGCTAATACCGGATGTGGTCATGGAAACGCATGTTTTTATGACTAAAGGCGCAAGTCGCTTAGGGATGAGTTTGCGGCCCATTATGCTTGTTGGTGGGGTAACGG
>F0OV55004IP7ET
AACCATCGCAAGAGTTTGATCCTGGCTCAGGATGAACGCTGGCGGCGTGCCTAATACATGCAAGTCGAACGTGAGCCTTATTTCGGTAAGGTGAAAGTGGCAGACGGGTGAGTAACACATGGTTGACCTGCCCTCCAGAGGGGGACAACTGCTGGAAACGGCAGCTAATACCCCGTACGTTCCCCGGGGTTAGAGGCCTGGGGAAGAAAGCGTTAGTGCTGGGGGAGGGGACTGTGGCCCATCAGCTAGTTGGCAGGGTAACGGCCTACCAAGGCGAGG
>F0OV55004JCS5O
AACCATCGCAAGAGTTTGATCCTGGCTCAGGACGAACGCTGGCGGCGTGGATTAGGCATGCAAGTCGAACGGTAGTACCCTTTCGGGGGTATGAGAGTGGCGAACGGGTGAGTAACGCGTAGGTGATCTACCTTCAAGTGGGGGACAACCCAGGGAAACTTGGGCTAATACCGCATGTGGCAGCAATGCTAAAGCCGGCCTCTGTATATGCTGGTGCTTGGAGATGAGCTTGCGTCTGATTAGCTAGTTGGTGGGGTAA
>F0OV55004JJYEK
AACCATCGCAAGAGTTTGATCCTGGCTCAGAATGAACGCTGGCGGCGTGCCTAACACATGCAAGTCGAACGAGAAATTTCCCGCTTGCGGGAGAGAGTAAAGTGGCGCACGGGTGAGTAACGCGTGGGTAACCTGCCCTTGAATCGGGGATAACCTTGCGAAAGCGTTGTTAATACCGGATATTGTCACAAGGACTATGGTTTTTGTGATGAAAGGTGACCTCTTCATGAAAGTTGCCGTTTAAGGATGGGCCCGCGTACCATTAGCTTGTTGG
>F0OV55004I257V
AACCATCGCAAGAGTTTGATCCTGGCTCAGGACGAACGCTGGCGGCGTGCTTAACACATGCAGGTCGAGCGGAAAGGCCACTTCGGTGGTACTCGAGCGGCGAACGGGTGAGTAACACGTGAGTAATCTGCCCCCTACTTTGGGATAACCCCCGGAAACGGGTGCTAATACCGGATACGACCATTCCACGCATGTGGTGGTGGTGGAAAGTTTTTTCGGTGGGGGATGTGCTCGCGGCCTATCAGCTTGTTGGTGGGGTAATGGCCTACCAAGGCTTTGACGGG
>F0OV55004I8759
AACCATCGCAAGAGTTTGATCCTGGCTCAGAACGAACGCTGGCGGCGTGCTTAACACATGCAAGTCGAACGCGAAAGGGACCTTCGGGTCCTGAGTAAAGTGGCGCACGGGTGAGTAACACGTGGATAATCTACCCGGTGATCTGGGATAACATTCCGAAAGGAGTGCTAATACCGGATGAGCCCACGGGCTCTTCGGAGCTTGCGGGAAAAGGTGGGGACCTTCGGGCCTACTGTCATTGGATGAGTCCGCGGCCCATTAGCTAGTTGGTAGGG
>F0OV55004H4R71
AACCATCGCAAGAGTTTGATCCTGGCTCAGGGTGAACGCTGGCGGCGTGCTTGACACATGCAAGTCGAACGGTATGTGGCAACACATAGAGTGGCGAACGGGTGAGTAACACGTGGGAACGTACCCTACGCAGGGGGATAACTGACCGAAAGGACAGCTAATACCGCATAAGACCGAAAGGTGAAAGGTGCAAATGCATCGGCGAAGGAGCGGCCCGCGGACCATCAGCTAGTTGGTGGGGTAAGAGCCTACCAAGGCGACGACGG
>F0OV55004I5HEU
AACCATCGCAAGAGTTTGATCCTGGCTCAGGACGAACGCTGGCGGCGTGCTTAACACATGCAAGTCTAGGGGAAAGTGGTCTTCGGATCGCAAGTATACTGGCGAACGGGTGAGTAACACGTAGGTAATCTACCTTCGAGATTGGGATAACGTCGAGAAATTGACGCTAATACCGAATGATGCCTCGGTAGTTAATATCGGGATGAAAGATGGGGATCTTCGGACCTATCGCTTGAAGATGAGCCTGCGTCTGATTAG
>F0OV55004JQ3RP
AACCATCGCAAGAGTTTGATCCTGGCTCAGGATGAACGCTGGCGGCGTGCCTAACACATGCAAGTCGAGCGGAAATCACGGAAGTAGTAATACGGACGTGATTTTAGCGGCGGACGGGTGAGTAACACGTGAGCAATCTGCCTTCTGCAGGGGAATAACATTGTGAAAACAGTGCTAATACCGCATAATGTCCTATCGGGGCATCCCGTAAGGACCAAAGGAGAAATCCGGCAGGAGATGAGCTCGCGTCCGA
>F0OV55004IYSN6
AACCATCGCAAGAGTTTGATCCTGGCTCAGGATGAACGCTGGCGGCGTGCCTAATACATGCAAGTCGAACGCACTAGTTTACTAGTGAGTGGCGAACGGGTGAGTAACACGTAGGTAACCTGCCCTTAAGACGAGGATAACCACTGGAAACGACGGCTAAGACTGGATAGGAATATTTAAGGCATCTTAAATATTTTAAAAGACCTAGCAATAGGTATGCTCAAGGAGGGGCCTGCGGCGCATTAGTTAGTTGGTGAGGTGAGAG
>F0OV55004IR2JS
AACCATCGCAAGAGTTTGATCCTGGCTCAGGACGAACGCTGGCGGCGTGCTTAACACATGCAAGTCAAGGAGAAAGTTTCTTTCGGGAGATAAGTAAACTGGCGCACGGGTGAGTAAAATGTAAGTAATCTACCCTTTGGATGGGAATAACTACTAGAAATGGTGGCTAATACCGAATAATGCAGCGGCACCGAGTGGTGATGTTGTTAAAGACCGAAAGGTTGCCAAGGGATGAGCTTGCATCTGATTAGCTAGTTGGCGGGGTAAAAG
>F0OV55004I5OEZ
AACCATCGCAAGAGTTTGATCCTGGCTCAGGACGAACGCTGGCGGCGTGCCTAATACATGCAAGTCGAGCGGACCGAAGGGAGCTTGCTCTTTTAGGTTAGCGGCGGACGGGTGAGTAACACGTGGGCAACCTGCCCTGCAGACTGGGATAACTTCGGGAAACCGGAGCTAATACCGGATAACACCGAAAACCGCATGGTTTTCGGTTGAAAGGCGGCTTTTAGCTGTCACTGCAGGATGGGCCCGCGGCGCATTAGCTAGTTGGTGAGGTAACGG
>F0OV55004H6F7K
AACCATCGCAAGAGTTTGATCCTGGCTCAGATTGAACGCTGGCGGTATGCTTAACACATGCAAGTCGAACGGTAACATAGAGAGCTTGCTCTCTGATGACGAGTGGCGGACGGGTGAGTAACGCGTGGGAATCTACCCATTAGTCGGGGACAACCTGGTGAAAACCAGGCTAATACCGGATGTGGTCTACGGACTAAAGGAGGGGATCTTCGGACCTTCCGCTAATGGATGAGCCCGCGTTAGATTAGCTAGATGGTGGGGTAA
>F0OV55004JPO6F
AACCATCGCAAGAGTTTGATCCTGGCTCAGGATGAACGCTGGCGGCATGCCTAATACATGCAAGTCGAACGAATTTACCTTTTAGGTAAATTAGTGGCGAACGGGTGAGTAACACGTAGATAACCAACCCTTAAGACGAGGATAACCCGGGGAAACCTGGACTAATACTGGATAGGAGTTATTTTCAATAAGAAGATAATTTTAAAGGCGCTTTCAAGCGGCGCTTAAGGATGGGACTGCGTCGCATTAGCTAGTTGGTGGGGTAACGGCCTACCAAGGCGACG
>F0OV55004IPG9V
AACCATCGCAAGAGTTTGATCCTGGCTCAGAACGAACGCTGGCGGCGTGCTTAATACATGCAAGTCGAACGTGAAAGAAGGGGCAACTCTTCTGGAAAGTGGCGAACGGGTGAGTAACACGTAAGTAATCTACCTCTAAGTTTGGGATAACCCTGCCAACGCGGGGCTAATACCGGATGTGGTCACTGAATCGCATGGTTCGGTGATTAAAGATGCGAATCGCTTGGAGATGAGCTTGCGTCCCATTATGCTTGTTGGCGGGG
>F0OV55004JK0Y1
AACCATCGCAAGAGTTTGATCCTGGCTCAGGACGAACGCTGGCGGCGTGCCTAACACATGCAAGTCGAACGGTTCGATATCCGACACTGAGTATTCAGAACAAAACTGGGTACTGAGTGTTGGATATCGGATAGTGGCGAAAGGGTGAGTAACGCGTGGGCAACCTGCCCTATACAGGGGGATAACACCGGGAAACCGGTGCTAATACCGCATAAAATCCTACGATGACATCATCGAAGGGTCAAAGGAGAAATCCGGTATAGGAGGGGCCCG
>F0OV55004JZN0R
AACCATCGCAAGAGTTTGATCCTGGCTCAGAACGAACGTTAGCGGCGTGCTTAACACATGCAAGTCGAACGAGAAAGTATCTTCGGATATGAGTAGAGTGGCGCACGGGTGAGTAACACGTGGGTAACCTGCCCTTTGGAGGGGGACAACATCTGGAAACGGATGCTAATACCGCATAAGTCGTCTTCGGACGGGAAAGGTGGCTTCGGCTACCGCCAGAGGATGGGCCCGCGTCCCATCAGCTAGTTGGTAAGGTAACGGCTTACCAAGGCAACG
>F0OV55004JH2I7
AACCATCGCAAGAGTTTGATCCTGGCTCAGAACGAACGCTGGCGGCGTGCCTAACACATGCAAGTCGAACGCGAAAGCCCTTTCGGGGGTGAGTAAAGTGGCGCACGGGTGAGTAACACGTGGATAATCTGCCTGATAATCTGGGATAACATCTCGAAAGAGATGCTAATACCGGATAAGCCCACAGTCTCCTCGGAGACAGCGGGAAAAGATGGCCTCTTCTTGAAAGCTATTGTTATCAGATGAGTCCGCGG
>F0OV55004JRODZ
AACCATCGCAAGAGTTTGATCCTGGCTCAGGATGAACGCTGGCGGCGTGCCTAACACATGCAAGTCGAGCGGAGATTGCGAGGAGTACTTGTACAAATTGTAATCTTAGCGGCGGACGGGTGAGTAACACGTGAGGAACCTGCCCTTGAGTGGGGAATAACACCGAGAAATGGGTGCTAATACCGCATAATGTCTTGGAAGCGCATGCTTTCGGGACCAAAGGATTTATTCGCTTAAGGATGGACTCGCGTCCGATTAGG
>F0OV55004IO9CX
AACCATCGCAAGAGTTTGATCCTGGCTCAGAACGAACGCTGGCGGCGCGTCTTAAGCATGCAAGTCGAGCGGCAAGGGGTGCTTGCACCCCCTAGAGCGGCGGACTGGTGAGTAACACGTGGGTGACCTACCCAAAGGTTGGGGATAGCCATTAGAAATAGTGGGTAATACCGAATGTGGTTGGAGGATTTTGATCCTCTAAAGAAAGGAGCTCCGGCTCCGCCTTTGGATGGGCCCGCGTCCCATTAGCTAGTTGGTGAGGTAACGGCCCACCAAGG
>F0OV55004JGT4P
AACCATCGCAAGAGTTTGATCCTGGCTCAGATTGAACGCTGGCGGCAGGCTTAACACATGCAAGTCGAGCGGTAACAGATCTAGCTTGCTAGATGCTGACGAGCGGCGGACGGGTGAGTAATGCATAGGAAATTGCCCAGTAGTGGGGGATAGCCCGGGGAAACCCGGATTAATACCGCGTACGCCCTTCGGGGGAAAGCAGGGGATCTTCGGACCTTGCGCTATTGGATGTGCCTATGTCGGATTAGCTAGTTGGTGGGG
>F0OV55004JGRIH
AACCATCGCAAGAGTTTGATCCTGGCTCAGAACGAACACTGGCGGCGTGGATTAGGCATGCAAGTCGAACGAGAAAAGTTCCTTCGGGAACCTAGTACAGTGGCGAACGGGTGAGTAACGGGTGGAAAACCTACCCTTCAATGGGGGATAACAGTTCTAACGAGCTGCTAATACCGCATACGACCTTTTGATCGCATGGTCGATTGGTGAAAGGTGGCCTCTCTTTGAAGCTGCCGTTGAAGGATGGTTCCGCCTCCCATTAGCTTGTTGGTGGGGTAA
>F0OV55004INA4L
AACCATCGCAAGAGTTTGATCCTGGCTCAGGGTGAACGCTGGCGGCGTGCCTTAGGTATGCAAGTCGAACGGTCTCCGATTTATCGGAGATAGTGGCAGACGGGTGAGTAATGCGTAGGAATCCACTTCCGAGATGCGTATAATCTGTCGAAAGACAGACTAATCCGCAATGGTCTCCAGGGACATAATGTTACTTGGAGTAAAGTCCCGACTTTGTCGGGATGCTTGGAAAGGAGCCTGCGTCCTATCAG
>F0OV55004JV4I8
AACCATCGCAAGAGTTTGATCCTGGCTCAGGATGAACGCTAGCGGGAGGCTTAACACATGCAAGTCGAGGGGCATCACGCCTTCGGGTGGTGGCGACCGGCGCACGGGTGCGTAACGCGTATGCAACCTACCTTTAACTGGGAGATAGCCCCGAGAAATCGGGATTAATATCCCATAATATCCTAACATGGCATCATGAATGGATTAAAGCTCCGGCGGTTAAAGATGGGCATGCGTGACATTAGTTAGTTGGTGAGG
>F0OV55004H3YC1
AACCATCGCAAGAGTTTGATCCTGGCTCAGGACGAACGCTGGCGGCGTGCTTAATGCATGCAAGTCGAACGAAGCCCCCTCTCCGGGTAACCGGCGAGGGACGCTTAGTGGCGAACGGGTGAGTAACACGTGAGGAACCTGCCCCGGAGATCGGGATAGCCCAGGGAAACCTGGATTAATACCGAATACCCTCGAATGGTCGCATGGCCGATCGAGGAAATGGTCCGCCGCTCCGGGATGGTCTCGCGTCCTATCAGCTTGTTGGTGAGGTAA
>F0OV55004JE248
AACCATCGCAAGAGTTTGATCCTGGCTCAGGATGAACGCTGGCGGCATGCCTAATACATGCAAGTCGAACGAATTTACCTTTTAGGTAAGTTAGTGGCGAACGGGTGAGTAACACGTAGATAACCAACCCTTAAGACGAGGATAACCCGGGGAAACCTGGACTAATACTGGATAGGAGTTATTTTCAATAAGAAGATAATTTTAAAGGCGCTTTCAAGCGGCGCTTAAGGATGGGACTGCGTCGCATTAGCTAGTTGGTGGGGTAACGGCCTACCAAGGCGACG
>F0OV55004IQ57X
AACCATCGCAAGAGTTTGATCCTGGCTCAGAGTGAACGCTGGCGGCGTGCCTAACACATGCAAATCGAGCGAGATTATACAGTACACCGTATGGTCTAGCGGTAGACGGGTGAGTAACACGTGAGAAACCTTCCCTCGAATGGGGAACACCTCCGGGAAACCGGAGTTAATACCCCATAAGACCACAGTCCGGCATCGGACAGAGGTCAAAGGCGTAAGTCGTTTGAGGATGGTCTCGCGTCCTATCAGCTTGTTGGTGAGGTAACGG
>F0OV55004I31AW
AACCATCGCAAGAGTTTGATCCTGGCTCAGAACGAACGCTGGCGGCATGCTTAACACATGCAAGTCGAACGAGAAAGGGATTGCTTGCAATCCTGAGTAGAGTGGCGCACGGGTGAGTAACACGTAGATAATCTACCTTCAAGCCCGGGATAACCCTTCGAAAGGATGGCTAATACCGGATGCAGTTTCAGTACACAAGTACTGAGATGAAAGATTGCCTCTTCATGAAAGCGATTGTTTGGAG
>F0OV55004IZ4NV
AACCATCGCAAGAGTTTGATCCTGGCTCAGAACGAACGCTGGCGGCGTGCTTAACACATGCAAGTCGAACGTGAAAGGGACTTCGGTCCTGAGTAAAGTGGCGCACGGGTGAGTAACACGTGGATAATCTACCCGATGGACCGGGATAACACTTCGAAAGGGGTGCTAATACCGGATAAGCCCACAGGCTCTTTGGAGTTTGCGGGAAAAGGTGGGGACCTTCGGGCCTACTGTCATTGGATGAGTCCGCGGCCCATTAGCTAGTTGGTAGGGTAATGG
>F0OV55004IBE1S
AACCATCGCAAGAGTTTGATCCTGGCTCAGGACGAACGCTGGCGGCGTGCCTAACACATGCAAGTCTACTCAGCAATGGGTGGCGAACGGGTGAGTAACGCGTAGACAATCTGCCCTTTAATCACGAATAACCTAGTGAAAACTGGACTAACACGGGATGTGGTCGCGATATGGCATCATATGCGATCAAAGACGTAGTCGTTAAAGGAGGAGTCTGCGTAACATTAGCTAGTTGGTAAGGTAACGGCTTACCAAGGCG
>F0OV55004I6EOF
AACCATCGCAAGAGTTTGATCCTGGCTCAGAACGAACGCTGGCGGCGCGTTTTAAGCATGCAAGTCGAACGGTATACGGTCTTCGGACTGTAGAGAGTGGCGAACGGGTGAGTAACACGTAGATAATCTGCCTTGAAGTGGGGGATAGTCCATGGAAACATGGAGTAATACCGCATATGTCTTTGGATGAAAGTTCCAATTGGAACGCTTTGGGATGAGTCTGCGGCTCATTAGCTAGTTGGTGGGGTAAAGGCCTACCAAGG
>F0OV55004JR4U5
AACCATCGCAAGAGTTTGATCCTGGCTCAGAACGAACGCTGGCGGCGTGTCTTAAGCATGCAAGTCGGGCGGCAAGGCGGGGCAACCCGCCCTAGAGCGGCGGACTGGTGAGTAACACGTGGGTGATCTGCCCTTGGATTGGGGATAGCCATTAGAAATAGTGGGTAATACCGAATAAGTCCGCGAGGTTGCGACCTTGCGGGGAAAGGCGCTACGGCGCCGTCCGAGGATGAGCCCGCGGCCCATTAGCTAGTTGGCGGGGTAATGGCCC
>F0OV55004H3QJM
AACCATCGCAAGAGTTTGATCCTGGCTCAGAACGAACGCTGGCGGCGCGTTTTAAGCATGCAAGTCGAACGGGATTCAAGTGCTTGCACTTGATGAGAGTGGCGAACGGGTGAGTAACACGTAAGTGATCTGCCCTGGGGATGGGGATAGCTCATGGAAACATGGGGTAAGACCGAATACCGTAACACTATTTGAAGGTTATGTTACGAAAAGAGCTACGGCTCTGCCCTGGGATGAGCTTGCGGCCCATTAGCTTAG
>F0OV55004IGXGH
AACCATCGCAAGAGTTTGATCCTGGCTCAGGATGAACGCTGGCGGCGTGCCTAACACATGCAAGTCGAGCGGAAATCACGGAAGTAGTAATACGGACGTGATTTTAGCGGCGGACGGGTGAGTAACACGTGAGCAATCTGCCTTCTGCAGGGGAATAACATTGTGAAAACAGTGCTAATACCGCATAACGTCCTATCGGGGCATCCCGTAAGGACCAAAGGAGAAAATCCGGCAGGAGATGAGCTCGCGTCCGATTAG
>F0OV55004JTMPL
AACCATCGCAAGAGTTTGATCCTGGCTCAGATTGAACGCTGGCGGCATGCCTAACACATGCAAGTCGAACGGTAACGCGGGGGCAACCCTGGCGACGAGTGGCGCACGGGTGAGTAACACGTGGGTAACCTGCCCTTTGGAGGGGGACAACATCTGGAAACGGATGCTAATACTGCATAAGTCGTCTTCGGACGGGAAAGGTGGCTTCGGCTACCGCCAGAGGATGGGCCCGCGTCCCATCAGCTAGTTGGTAAGGTAACGGCTTACCAAGG
>F0OV55004IS7Z0
AACCATCGCAAGAGTTTGATCCTGGCTCAGGATAAACGCTGGCGGCGTGCTTTATGCATGCAAGTCGAACGGTCTTGATTTATCAAGATAGTGGCGAACGGGTGAGTAACACGTAAGTAACCTGCCCTAAAGTGGAGAACAACTTCGGGAAACTGGAGCTAATACTGCATGTGATGGCAGAGGTAGTGCTTTGTCATTAAAGCCTTCGGGCGCTTTTGGAGGGGCTTGCGTTCGATTAGCTTGTTGGTAGGGTAACGGCCTACCAAGG
>F0OV55004IUP5N
AACCATCGCAAGAGTTTGATCCTGGCTCAGAACGAACGCTGGCGGCGCGTTTTAAGCATGCAAGTCGAGCGGCAAGGGCCTTCGGGCCCCTAGAGCGGCGGACGGGTGAGTAACACGTGGACAATCTGCCCCCCGGCCGGGGATAGCCCAGGGAAACCTGGATTAATACCGGATGAGACGGGACGCACACAGGTGCGATCCGGGAAAGGCGCTGCGGCGCCGCCGGGGGATGAGTCCGCGACCCATTAGCTAGACGGCGGGGTAAAGGCCCACCGTGGCGACG
>F0OV55004J1ZZT
AACCATCGCAAGAGTTTGATCCTGGCTCAGAACGAACGCTGGCGGCGCGTTTTAAGCATGCAAGTCGAGCGGCAAGGGCCTTCGGGCCCCTAGAGCGGCGGACGGGTGAGTAACACGTGGACAATCTGCCCCCCGGCCGGGGATAGCCCAGGGAAACCTGGATTAATACCGGATGAGACGGGACGCACACAGGTGCGATCCGGGAAAGGCGCTGCGGCGCCGCCGGGGGATGAGTCCGCGACCCATTAGCTAGACGGCGGGGTAAAGGCCCACCGTGGCGACG
>F0OV55004JHJKM
AACCATCGCAAGAGTTTGATCCTGGCTCAGGATGAACGCTAGCGGCAGGCCTAACACATGCAAGTCGAGGGGCAGCATAGATTGCTTGCAATCTGATGGCGACCGGCGCACGGGTGAGTAACGCGTATGCAACCTGCCTTCTACAGGAGGATAGCCCCCGGAAACGGGGATTAATACTCCATAGTATGGTGATGACATAAGTCATTATCATCAAAGCTTCGGCGGTAGAAGATGGGCA
>F0OV55004ILFSP
AACCATCGCAAGAGTTTGATCCTGGCTCAGGATGAACGCTGGCGGCATGCCTAATACATGCAAGTCGAACGAACTAGTTTACTAGTTAGTGGCGAACGGGTGAGTAACACGTAGATAACCAACCCTTAAGACGAGGATAACCCGGGGAAACCTGGACTAATACTGGATAGGAGCTATTTTCAAAAGAGGATAGTTTTAAAGGTGCCCTAAAGCACCGCTAAAGGCTGGGACTGCGTCGCATTAGCTAGTTGGTGGGGTAACGGCCTACCAAGGCAACG
>F0OV55004JEJ7V
AACCATCGCAAGAGTTTGATCCTGGCTCAGAATGAACGCTGGCGGCGTGCCTAACACATGCAAGTCGTACGAGAAAGGGGCTTCGGCCCTGAGTAGAGTGGCGCACGGGTGAGTAACGCGTGGGTAATCTACCCTTGGATTTGGGATAACTCCGCGAAAGTGGAGCTAATACCGGATAGTCTGGCTTTAAATAAGAAGTCGGTAAAGGATGCCTCTGCATATGCATTCGTCCGAGGATGAGCCCGCGTCTCATTAG
>F0OV55004I2YNK
AACCATCGCAAGAGTTTGATCCTGGCTCAGGATGAACGCTAGCGGCAGGCTTAACACATGCAAGTCGAGGGGTAACAGGGGAGCTTGCTCTCGCTGACGACCGGCGCACGGGTGAGTAACGCGTATGCAACCTACCTACAACAGGGGGATAGCTTTCGGAAACGGAAATTAATACCCCATAGTACCTAAATATCGCATGGTATTAAGGTTAAAACTCCGGTGGTTGTAGATGGGCATGCGTGACATTAGCTAGATGGCGGGGTAACGG
>F0OV55004JOQVC
AACCATCGCAAGAGTTTGATCCTGGCTCAGGACGAACGCTGGCGGTGTGCTTCATACATGCAAGTCGAACGAGAAAGTTCCCTTCGGGGAGCGAGTAAAGTGGCGAACGGGTGCGTAACACGTGAGCAATCTGCCTCGAAGCCGGGGATAACCTTCCTAACGGGGGGCTAATACCGGATGTGTTTACCGGGTGGCATCGCCTGGTGAATAAAGATGGCGTGCTGAACGCTATCACTTTGAGATGAGCTCGCGGCCTATTAG
>F0OV55004IAX5N
AACCATCGCAAGAGTTTGATCCTGGCTCAGAACAAACGCTAGCGGCGTGCCTAACACATGCAAGTCAGACGAGAAAGTTCGCTTCGGCGAATGAGTAGAGTGGCGCACGGGTGAGTAACGCGTGGACAATCTGCCCTAGAGTTAGGAATAACCCACCGAAAGGTGGGCTAATACCCAATAATGCTATACTTCTTCGGGAGTATAGCCAAAGATGGCCTCTGTTTACAAGCTATCGCTCAAGGATGAGTTCGCGT
>F0OV55004IYH07
AACCATCGCAAGAGTTTGATCCTGGCTCAGGACGAACGCTGGCGGCGTGCTTAACACATGCAAGTCAAGGAGAAAGTCCCGCTTGCGGGATGATTAAACTGGCGCACGGGTGAGGAATATATAAGCAATCTACCCATAGGTTCGGAATAACGTCGAGAAATCGGCGCTAATACCGTATAATGCAGCGGCATCGCATGATGATGTTGTTAAAGTTCTTGAAACGCCTGTGGATGAG
>F0OV55004H7Q7Q
AACCATCGCAAGAGTTTGATCCTGGCTCAGAACGAACGCTGGCGGCGCGTTTTAAGCATGCAAGTCGAGCGGCAAGGGCCTTCGGGCCCCTAGAGCGGCGGACGGGTGAGTAACACGTGGACAATCTGCCCCCCGGCCGGGGATAGCCCAGGGAAACCTGGATTAATACCGGATGAGACGGGACGCACGAGGGTGCGATCCGGGAAAGGCGCTGCGGCGCCGCCGGGGGATGAGTCCGCGACCCATTAGCTAGACGGCGGGGTAAAGGCCCACCGTGGCGACGA
>F0OV55004IL8W7
AACCATCGCAAGAGTTTGATCCTGGCTCAGGATGAACGCTGGCGGCGTGCTTAACACATGCAAGTCGAACGAGGTCCAACCTTCGGGTGAAGACCGAGTGGCGAACGGGTGAGTAACACGTGGGGAACCTGCCCTTCTCTCTGGGATAACGTCGAGAAATCGTCGCTAATACCGGATACTCCTTGCGGACCGCATGGTCTGCTCGGGAAAGCTCCGGCGGAGATGGATGGCCCCGCGGCCCATTAGCTAGTTGGTGAGGTAACGGCCC
>F0OV55004H9HLX
AACCATCGCAAGAGTTTGATCCTGGCTCAGGATGAACGCTAGCGGGAGGCTTAACACATGCAAGTCGAGGGGCAGCACGATGTAGCAATACGTTGGTGGCGACCGGCGCACGGGTGAGTAACGCGTATGCAACCTACCCTGTACTGGAAGATAACCCGGAGAAATTCGGACTAATATTCCATAAAGATATAGAGAGGCATCTTTTTATATTTAAAGCTCTGGCGGTACGGGATGGGCATGCGTAACATTAGCTAGTTGG
>F0OV55004I5IBH
AACCATCGCAAGAGTTTGATCCTGGCTCAGGATGAACGCTGGCGGCATGCCTAATACATGCAAGTCGAACGCACTAGTTTACTAGTGAGTGGCGAACGGGTGAGTAACACGTAGATAACCAACCCTAAAGACGAGGATAACCCGGGGAAACCTGGACTAATACTGGATAGGAGCTAATTTCACAAGGGATTAGTTTTAAAGGCGCATTAAAGCGCCGCTATAGGATGGGACTGCGTCGCATTAGCTAGTTGGTGGGGTAACGGCCTACCAAGG
>F0OV55004IQAJA
AACCATCGCAAGAGTTTGATCCTGGCTCAGGATGAACGCTGGCGGCATGCCTAATACATGCAAGTCGAACGAACTAGTTTACTAGTTAGTGGCGAACGGGTGAGTAACACGTAGATAACCAACCCTTAAGACGAGGATAACCCGGGGAAACCTGGACTAATACTGGATAGGAGCTATTTTCAAAAGAGGATAGTTTTAAAGGTGCCCTAAAGCACCGCTAAAGGCTGGGACTGCGTCGCATTAGCTAGTTGGTGGGGTAACGGCCTACCAAGGCAACG
>F0OV55004IGBT4
AACCATCGCAAGAGTTTGATCCTGGCTCAGGATGAACGCTGGCGGCGTGCCTAACACATGCAAGTCGAGCGGTCTGTCGGTTGACACCGAGCATCTTTGGAAACAGAGGTGCTGGGTGTTGACCGGCAGGTAGCGGCGGACGGGTGAGTAACGCGTGAGCAACCTGCCTTGTACTGGGGGATAACGTCGGGAAACCGGCGCTAATACCGCATAAGACTCCGGAATCACATGGTTCTGCAGTCAAAACTCCGGTGGTACAAG
>F0OV55004IT263
AACCATCGCAAGAGTTTGATCCTGGCTCAGGATGAACGCTAGCGACAGGCCTAACACATGCAAGTCGAACGGGATTTATCCTTCGGGGTAATGAGAGTGGCGCACGGGTGAGTAACGCGTATGCAACCTACCTGTAACTGGGGAATAGCTCCCTGAAAGGGGAATTAACACCGCATAAGACCACACTTTCGCATGGAAGAGTGGTAAAATATTCATAGGTTACAGATGGGCATGCGTGACATTAGTTTGTTGGTGAGGTAACGG
>F0OV55004IUATG
AACCATCGCAAGAGTTTGATCCTGGCTCAGGATGAACGCTAGCGGCAGGCCTAACACATGCAAGTCGAGGGGTAACGATGGCTTCGGCCAGGCGACGACCGGCGCACGGGTGAGTAACGCGTTTGTAACCTACCTCTAACTGGAGAATAGCCCGAAGAAATTCGGATTAATACTCCATATGGCTATGATTTGGCATCTTTTTATAGTCAAAGCTCCGGCGGTTAGAGATGGGCATGCGTGACATTAGTTAGTTGGTGAGG
>F0OV55004JER4U
AACCATCGCAAGAGTTTGATCCTGGCTCAGAGTGAACGCTGGCGGCGTGCCTAACACATGCAAGTCGAGCGGGGTTACTGCCTGTAGCAATACAGGTGTGTGCCCAGCGGCAGACGGGTGAGTAACACGTAGACAATCTACCTCTTAAAGGGGGATAGCCCACCGAAAGGTGGGGTAATACCGCGTAAGATCCGGGCCCGGCATCGGGCCCTGATGAAACGTCCGCAAGGACGGTTGAGAGAAGAGTCTGCGGCCT
>F0OV55004IBDK4
AACCATCGCAAGAGTTTGATCCTGGCTCAGAACGAACGTTAGCGGCGTGCTTAACACATGCAAGTCGAACGAGAAAGTATCTTCGGATATGAGTAGAGTGGCGCACGGGTGAGTAACACGTGGGTAACCTGCCCTTTGGAGGGGGACAACATCTGGAAACGGATGCTAATACCGCATAAGTCGTCTTCGGACGGGAAAGGTGGCTTCGGCTACCGCCAGAGGATGGGCCCGCGTCCCATCAGCTAGTTGGTAAGGTAACGGCTTACCAAGGCAACG
>F0OV55004IFI84
AACCATCGCAAGAGTTTGATCCTGGCTCAGGATGAACGCTGGCGGCGTGCCTAACACATGCAAGTCGAACGAGGAAGCTATCTTCGGAAAGCGAGTACAGTGGCGAACGGGTGCGTAACACGTTGGTGACCTGCCCCGAGGTGGGGGATAACTGTGGGAAACCATAGCTAATACCCCAGATGTCAAGGAGTCTAGACGCCCTTGACTAAAGTTCCGGCGCCTCGGGAGGGGCCTGCGGGCTATCAGCTTGTTGGTGAGGTAATGG
>F0OV55004JQ5T9
AACCATCGCAAGAGTTTGATCCTGGCTCAGGACGAACGCTGGCGGCGTGCCTAACACATGCAAGTCAAGGGGAAAGTGGGCTTCGGCCTGTGAGTATACTGGCGGACGGGTGAGTAACGCGTAGGCAACCTGCCCTTGTGACTGGAATAACCCACCGAAAGGCGGACTAATACCGGATAATATTTTGGATACGCATGTATTTAAAATCAAAGGTGCTGCAAAGTACCACACAAGGATGGGCCTGCGTTCCATTAGTTAGTTGGTAAGGTAACGG
>F0OV55004H902I
AACCATCGCAAGAGTTTGATCCTGGCTCAGGATGAACGCTAGCGGCAGGCCTAACACATGCAAGTCGAACGGTAAGGTCCCGAGTAATCGGGATACACGAGTGGCGCACGGGTGAGTAACGCGTATGCGACCTACCCTTAACCGGGGGATAGCCCGGAGAAATTCGGATTAATACCCCATAATATTGTGATACTGCATGGTATTACACTTAAAACTCTGGTGGTTAAGGATGGGCATGCGTGACATTAGCTAGTTGGTGAGGTAAGGG
>F0OV55004IQONS
AACCATCGCAAGAGTTTGATCCTGGCTCAGGATGAACGCTAGCGGGAGGCTTAACACATGCAAGTCGAACGGTAAGGTCCCTTCGGGGATACACGAGTGGCGCACGGGTGAGTAACGCGTATGCAACCTACCTTTTACAGGGGAATAGCCCAGAGAAATTTGGATTAATGCCCCATGGTTCTGTAATGTCGCATGGCATAACAGATAAAGTTACGGCGGTAAAAGATGGGCATGCGTGACATTAGCTAGTTGGCGGGGTAACGGCCC
>F0OV55004INZQZ
AACCATCGCAAGAGTTTGATCCTGGCTCAGAACGAACGCTGGCGGCGTGCTTAACACATGCAAGTCGTACGAGAAAGTTTCCTTCGGGAGATGAGTAGAGTGGCGCACGGGTGAGTAACACGTGGATAATCTGCCCAATGGACCGGGATAACACTTCGAAAGGGGTGCTAATACCGGATAAGCCCACAGGCTCTTCGGAGCTTGCGGGAAAAGGTGGGGACCTTCGGGCCTGCCGTCATTGGATGAGTCCGCGGCCCATTAGCTAGTTGGG
>F0OV55004H8Q99
AACCATCGCAAGAGTTTGATCCTGGCTCAGGATAAACGCTGGCGGCGTGCCTAATGCATGCAAGTCGAACGGGCGCTCCATTGGGGCGTGACCGTGGCGGACGGGTGAGGAGCACGTAGCTGACCTGCCCTGGTGTGGGGGATATCCTCCGGAAACGGAGTGTAATACCGCATGTGCTCACTTGGAGGGATCCGAGTGAGGAAAGCCGAGAGGCGTACCAGGAGGGGGCTGCATCCGATTAGCTAGTTGGTGGGGTAA
>F0OV55004ISMNI
AACCATCGCAAGAGTTTGATCCTGGCTCAGGACGAACGCTGGCGGCGTGCTTAACACATGCAAGTCGAACGAGAAGCCGGAGCCTGCTCCGGTAGACAGTGGCGAACGGGTGAGTAACACGTGAGTAACCTGCCCCCGACTCTGGGACAAGCCTGGGAAACTGGGTCTAATACCGGATACGAGACGCTCAGGCATCTGAAGCGTCTGGAAAGAATTTCGGTCAGGGATGGACTCGCGGCCTATCAGCTTGTTGGCGGGGTAACG
>F0OV55004JFXEN
AACCATCGCAAGAGTTTGATCCTGGCTCAGAATGAACGCTGGCGGCGTGCTTAACACATGCAAGTCGAACGAGAAAAAGATTGCTTGCAATCTTGAGTAGAGTGGCGCACGGGTGAGTAACACGTAGATAATCTACCTTCAAGCCCGGGATAACCCTTCGAAAGGATGGCTAATACCGGATGCAGTTTCTATGCACGGGTGTAGAGATGAAAGATTGCCTCTTCATGAAAGCAGTTGTTTGGAG
>F0OV55004IK14P
AACCATCGCAAGAGTTTGATCCTGGCTCAGGACGAACGCTGGCGGCGTGCTTAACACATGCAAGTCAAGGAGAAACTTCGCTTCGGTGGAGTGGATACTGGCGCACGGGTGAGTAACGCGTATGCAATCTACCCCCAGTCCGGGGATAACACTTCTAACGAGGTGCTAATACCCGATGATGCAGCGGCACCGCATGGTGACAGTTGTTAAAGCTTCGGTGACTGAGGATGAGCATGCGTCCCATTAGG
>F0OV55004I9KNF
AACCATCGCAAGAGTTTGATCCTGGCTCAGGACGAACGCTGGCGGCGTGCTTAATACATGCAAGTCAACTTGACTTTAGGTAGCAATACCGAAAGGTAGGGTGGCGCACGGGTGCGTAACGCGTAGGTAATCTGCCCTGAGGTCTGGCATAACCTATCGAAAGGTAGGCTAACATCAGATGATATATAATCACGACATCGTGGAAATATCAAATCTTCGGAGCCTTGGGATGAGCCTGCGTCTGATTAGG
>F0OV55004JDH5T
AACCATCGCAAGAGTTTGATCCTGGCTCAGGATGAACGCTAGCGGTAGGCTTAACACATGCAAGTCGAGGGGTAATTCCGATTTATCGGGAACGACCGGCGCACGGGTGAGTAACGCGTATGCAACCTACCCATTGCAGGGGCATAGGCCGAAGAAATTCGGATTAATACCCCATAATATCATTAGATCACATGTTCTGATGATTAAAGTTCAGGCGGCAATGGATGGGCATGCGTGACATTAGTTAGTTGGTG
>F0OV55004JWTWO
AACCATCGCAAGAGTTTGATCCTGGCTCAGGATTAATGCTAGCGGCGTGCCTTATGCATGCAAGTCGAACGGTTCTGATTTATCAGGATAGTGGCAAACGGGTGAGTAACACGTAAGCAACCTGCCCTAAAGTAAGGAATAATTCCTCGAAAGAGGGACTAATACCATATGTCGTGCCCCTTCGCATGGAGGGTCACAAAAGCCTTCGGGCGCTTTTGGAGGGGCTTGCGTCCGATTAGCTAGTTGGTGGGGTAACGGCCTACCAAGGCGACG
>F0OV55004IK4BZ
AACCATCGCAAGAGTTTGATCCTGGCTCAGGATGAACGCTAGCGGCAGGCCTAACACATGCAAGTCGAGGGGTAAGGTTCAGCTTGCTGAACACACGACCGGCGCACGGGTGAGTAACGCGTTTGTAATCTACCTCTAACTGGGGCATAGCCCGAAGAAATTCGGATTAATACCCCATAACATCATAGAAGGGCATCCTTTAGTGATTAAAGCTCCGGCGGTTAGAGATGAGCATGCGTGTCATTAGCTTGTTGG
>F0OV55004H4RRE
AACCATCGCAAGAGTTTGATCCTGGCTCAGGATGAACGCTGGCGGCGTGCCTAATACATGCAAGTCGAACGAAGATCTAGCTTGCTAGATCTTAGTGGCGAACGGGTGAGTTACATAAATAATCTGCCCATTGGACTGGGATAACTGTTGGAAACGATAGCTAATACCGGATAGGTGATTTGAAGGCATCTTCGAATCATTAAAGTAGGGTCACTACACCAATGGATGAGTTTATGGCGCATTAG
>F0OV55004JIDMB
AACCATCGCAAGAGTTTGATCCTGGCTCAGATTGAACGCTGGCGGCAGGCCTAACACATGCAAGTCGAGCGGATGACAGGAGCTTGCTCCTTGATTCAGCGGCGGACGGGTGAGTAATGCCTAGGAATCTGCCTGGTAGTGGGGGACAACGTTTCGAAAGGAACGCTAATACCGCATACGTCCTACGGGAGAAAGCAGGGGACCTTCGGGCCTTGCGCTATCAGATGAGCCTAGGTCGGATTAGCTAGTTGGTGGGG
>F0OV55004JCMFZ
AACCATCGCAAGAGTTTGATCCTGGCTCAGAACGAACGCTGGCGGCATGCTTAACACATGCAAGTCGAACGTGAAAGTGGACTTCGGTCCGCGAGTAAAGTGGCGCACGGGTGAGTAACACGTGGATAATCTACCCGATGATCTGGAATAACACTTCGAAAGGGTGCTAATACCGGATAAGCTCACGACGTCTTCGGACGACGCGGGAAAAGGGGGCTTCGGCTCCTGTCATCGGATGAGTCCGCGGCCCATTAGCTAGTTGGTAGGG
>F0OV55004I3WFR
AACCATCGCAAGAGTTTGATCCTGGCTCAGGACGAACGCTGGCGGCGTGCCTAACACATGCAAGTCGAGCGGGGACATAGGAGGAGTAATCTGACTATGTTCTAGCGGCGGACGGGTGAGTAACGCGTGAGCAACCTGTCCTTGTCTGGGGGATAAGGAGCCGAAAGGCTCTCTAATACCGCATGAGACCACGAGATCACATGGTTTTGAGGTCAAAGGAGTAATCCGGACAGGGGTGGGCTCGCGTCTGATTAG
>F0OV55004IMLF4
AACCATCGCAAGAGTTTGATCCTGGCTCAGAACGAACGCTGGCGGCATGCCTAACACATGCAAGTCGAACGGGATCCGGACTTCGGTTCGGTGAGAGTGGCGGACGGGTGAGTAACGCGTGGGAATCCGCCCAGTGGTGGGGGATAACTGCGGGAAACTGCAGCTAATACCGCATGAGCCCGAGAGGGGAAAGATTTATCGCCATTGGAGGAGCCCGCGTTCGATTAGGTAGTTGGTGAGGTAAAGGCTCACCAAGCCGACGATCGA
>F0OV55004ICRT8
AACCATCGCAAGAGTTTGATCCTGGCTCAGATTGAACGCTGGCGGCGTGCTTAACACATGCAAGTCGAGCGAGAAAGTTCCCTTTGGGGGATGAGTAGAGCGGCGCACGGGTGAGTAACGCGTGGATGATCTACCCAGAGGATCGGGATAACAGTGGGAAACCGCTGCTAATACTGGATACGCTTCACGGTTTATCTGTGAACGGAAGGTGGCCTATGCTTGCAAGCTACCACCTCTGGATGAGTCCGCG
>F0OV55004IFZZT
AACCATCGCAAGAGTTTGATCCTGGCTCAGGACGAACGCTGGCGGCGTGCTTAACACATGCAAGTCAAGGAGAAGCTTCGCTTCGGTGGAGTGGATACTGGCGCACGGGTGAGTAACGCGTATGCAATCTACCCTCAGTCCGGGGATAACACTTCTAACGAGGTGCTAATACCCGATGATGCAGCGGCACCGCATGGTGACAGTTGTTAAAGCTTCGGTGACTGAGGATGAGCATGCGT
>F0OV55004JLVM9
AACCATCGCAAGAGTTTGATCCTGGCTCAGAACGAACGCTGGCGGCGTGCCTAACACATGCAAGTCGAACGAGAAAGCACCTTCGGGTGTGAGTACAGTGGCGCACGGGTGAGTAACACGTGAGTAATCTGCCCTAGGGTCCGGGACAACATCTCGAAAGGGGTGCTAATACCGGATAAGACCACACCTGGTTTGCCAGGAGTGGTAAAAGGTGGCCTCTTCATGAACGCTATTGCCTAAGGATGAGCTCGCGGCCCAT
>F0OV55004JVHJL
AACCATCGCAAGAGTTTGATCCTGGCTCAGAATGAACGCTGGCGGCGTGCCTAACACATGCAAGTCGTACGAGAAAGGGACTTCGGTCCTGAGTAGAGTGGCGCACGGGTGAGTAACACGTGGATAATCTGCCTGATAATCCGGGATAACCTCTCGAAAGAGGAGCTAATACCGGATAAGCCCACAGCCTCCTCGGAGGCAGCGGGAAAAGATGGCCTCTTCATGAAAGCTATTGTTATCAGATGAGTCCG
>F0OV55004IDSJN
AACCATCGCAAGAGTTTGATCCTGGCTCAGGATGAACGCTAGCGGGAGGCCTAACACATGCAAGTCGAACGGGATTGAGAGCTTGCTCTCATGAGAGTGGCGCACGGGTGAGTAACGCGTATGCAACCTGCCCTTGACAGGGGGATAGCCCGGAGAAATCCGGATTAATACCCCATGGTATTTAATTTCCGCATGGGATTTAAATTAAAGATTTATCGGTCAGGGATGGGCATGCGTGACATTAGCTTGTTGGCGGGG
>F0OV55004JWMXL
AACCATCGCAAGAGTTTGATCCTGGCTCAGGATGAACGCTGGCGGCGTGCCTAATACATGCAAGTCGAACGCACTAGTTTACTAGTGAGTGGCGAACGGGTGAGTAACACGTAGGTAACCTGCCCTTAAGACGAGGATAACCATTGGAAACGATGGCTAAGACTGGATAGGAATATTTAAGGCATCTTAAATATTTTAAAAGACCTAGCAATAGGTATGCTTAAGGAGGGGCCTGCGGCGCATTAGTTAGTTGGTGAGGTGAGAG
>F0OV55004IXO3K
AACCATCGCAAGAGTTTGATCCTGGCTCAGGATGAACGCTGGCGGCGTGCCTAACACATGCAAGTCGAGCGCGATTAGTTGGAAGCGGAGACTTCGGTTGAAGAGAAGACTATGAAAGCGGCGGACGGGTGAGTAACGCGTGGGAATCTACCCCGGGGTGGGGAATAACCGCTGGAAACGGCGGCTAATACCGCATACGCCTTTTTTAGGGAAAGCTTTAGCGCCCTGGGATGAGCCCGCGTTAGATTAGCTAGTTGGTGGGGTAACGGCCTACCAAGGCGACG
>F0OV55004IH4HA
AACCATCGCAAGAGTTTGATCCTGGCTCAGGACGAACGCTGGCGGCGTGCTTAACACATGCAAGTCTAGGGGAAAGTTTTCTTCGGAGAATGAGTATACTGGCGCACGGGTGAGTAATATGTAAGTAATCTACCTATGAGAAGGGGATAACGTCGAGAAATCGGCGCTAATACCGTATAATGCAGCGGCACCGCATGGTGATGTTGTTAAAGTCATTTATGGCACTTATAGATGAGCTTGCAT
>F0OV55004I28D1
AACCATCGCAAGAGTTTGATCCTGGCTCAGGATGAACGCTAGCGGGAGGCTTAACACATGCAAGTCGAGGGGTAGGGTAGCAATACCTGAGACCGGCGCACGGGTGAGTAACGCGTATGCAACCTGCCCTTTACAGGGGGATAGCCCATGGAAACGTGGATTAATACCCCATGGTACCATACCACGGCATCGTGGTTTGGTTAAAGTTACAGCGGTAAAGGATGGGCATGCGTGGCATTAGATTGTTGGCGGGGTAACGGCCCACCAAGT
>F0OV55004H5T45
AACCATCGCAAGAGTTTGATCCTGGCTCAGGATGAACGCTGGCGGCGTGCCTAATACATGCAAGTCGAACGCACTAGTTTACTAGTGAGTGGCGAACGGGTGAGTAACACGTAGGTAACCTGCCCTTAAGACGAGGATAACCGTTGGAAACGATGGCTAAGACTGGATAGGAACATTGAAGGCATCTTTGATGTTTTAAAAGACCTAGCAATAGGTATGCTTAAGGAGGGGCCTGCGGCGCATTAGTTAGTTGGTGAGGTGAAGG
>F0OV55004JJGO6
AACCATCGCAAGAGTTTGATCCTGGCTCAGAACGAACGCTGGCGGCGTGTCTTAAGCATGCAAGTCGAGCGGCAAGGCGGGGCAACCCGCCCTAGAGCGGCGGACTGGTGAGTAACGCGTGGGTGATCTACCCTTCGGGATGGGGATAGCCATTAGAAATAGTGGGTAATACCGAATACGCTCGTCACTTCGGTGTGACGAGGAAAGGCGCCACGGCGCCACCCGAGGATGAGCCCGCGTCTCATTAGCTAGTTGGTGGGGTAATGG
>F0OV55004ID0WR
AACCATCGCAAGAGTTTGATCCTGGCTCAGGATGAACGCTGGCGGCGTGCCTAATACATGCAAGTCGAACGCGAAGCCTGATTTCGATTAGGTGGAGAGTGGCGCACGGGTGAGTAACACGTAGCTGACCTGCCCTTCAGAGGGGGACAACGACTGGAAACGGTTGCTAAGACCCCGTACGCTCATGGGGGTTAGAAGCCCATGAGGAAAGCTCCGGCGCTGAAGGAGGGGGCTGCGGCCCATCAGCTAGTTGGTAGGGTAACGG
>F0OV55004JJSJP
AACCATCGCAAGAGTTTGATCCTGGCTCAGAACGAACGTTAGCGGCGTGCTTAACACATGCAAGTCGAACGAGAAAGTGTCTTCGGACATGAGTAGAGTGGCGCACGGGTGAGTAACACGTGGGTATCTGCCCTTTGGCGGGGGACAACATCTGGAAACGGATGCTAATACCGCATAAGTCGGCTTCGGCCGGGAAAGGTGGCTTCGGCTACCGCCAGAGGATGAGCCCGCGTCCCATCAGCTAGTTGGCAGGGTAATGG
>F0OV55004JOX0U
AACCATCGCAAGAGTTTGATCCTGGCTCAGGACGAACGCTGGCGGCGTGCTTCAAACATGCAAGTCGAACGGACTATTATTGAGCTTGCTCAATAATAGTTAGTGGCGGACGGGTGAGTAACACGTGAGCAACCTGCCTTTTACTGGGGAATAACACTTAGAAATAGGTGCTAATACCGCATATGACCACAATTCGGCATCGAATAGGGGTAAAAGATTTATTGGTAAAAAGAGGGGCTTGCGTCTCATTAGCTAGTTGGTAAGGGTAACGG
>F0OV55004IVRNP
AACCATCGCAAGAGTTTGATCCTGGCTCAGAATAAACGCTGGTGGCGTGCCTAACACATGCAAGTCGAGCGAGAAAGCTCCTTCGGGAGTGAGTACAGCGGCGGACGGTTGAGTAACACGTGAGAATCTACCCTTTAGTGAAGGATACCTTCGAGAAATCGAAGTTAATACTGCATAAGCCCCCTCGGGGGGAAAGGCGGCCTCTTTGCTGTCGCTAAAGGATGAGCTTGCGGCCTATCAGTTAGTTGGTGAGGTAAAGGCTC
>F0OV55004INGRZ
AACCATCGCAAGAGTTTGATCCTGGCTCAGGATGAACGCTAGCGGGAGGCTTAACACATGCAAGTCGAGGGGCAGCACGAGGTAGCAATACTTTGGTGGCGACCGGCAGACGGGTGAGTAACGCGTATGTAACCTGCCCTGTACAGGGGGATAACCCGGAGAAATTCGGACTAATATCCCATGGTAATATTGGAAGGCATCTTCTGATATTTAAAGTTCCGGCGGTACAGGAGGGGCATGCGTAACATTAGCTGGTTGGTAAGGTAACGG
>F0OV55004IED8K
AACCATCGCAAGAGTTTGATCCTGGCTCAGGATGAACGCTGACAGAATGCTTAACACATGCAAGTCGACTTGAGAATCCTTCGGGGTTGATAGGGTGGCGGACGGGTGAGTAACGCGTAAAGAACTTGCCCTTCAGTTGGGGACAACATCTCGAAAGGGGTGCTAATACCCGATACGATCATTTTAAGGCATCTTAAGATGATGAAAGCTATATGCGCTGAAGGAGAGCTTTGCGTCCTATTAGCTAGTTGGTG
>F0OV55004IAUJK
AACCATCGCAAGAGTTTGATCCTGGCTCAGGATAAACGCTGGCGGCGTGCCTAACACATGCAAGTCAAGGAGAATTTCTACTTCGGTGGATTAGTAAACTGGCGAACGGGTGAGTAACGCGTAGATAACTTGCCCAAAGGACTGGGATAACCTCGAGAAATCGGGACTAATACCGGATATTGCAAGCGACTGCAGGGTTGTTTGTGAAAGGGGGTTTCGGCTCCCACCTTTGGATAGGTCTGCGTCTGATTAGCTAGTTGGTAGGTAACGGCCTACCAAGG
>F0OV55004IWHD5
AACCATCGCAAGAGTTTGATCCTGGCTCAGATTGAACGCTGGCGGAATGCTTTACACATGCAAGTCGGGCGGCAGCATGGACTTCGGTCTGATGGCGAGCGGCGAACGGGTGAGTAATGCATCGGAACGTACCCAGTCGTGGGGGATAACTACGCGAAAGCGTAGCTAATACCGCATACGTCCTACGGGAGAAAGCAGGGGATCGCAAGACCTTGCGCGATTGAAGCGGCCGATGTCTGATTAG
>F0OV55004JZ34Y
AACCATCGCAAGAGTTTGATCCTGGCTCAGGATGAACGCTGGCGGCGTGCCTAATACATGCAAGTCGAACGCACCATTTCGGTGGTGAGTGGCGAACGGGTGAGTAACACGTAGATAACCTGCCCTTAAGACGAGGATAACCATTGGAAACGATGGCTAAGACTGGATAGGAATATTAGAGGCATCTCTGATATTTTAAAAGACCTAGCAATAGGTATGCTTAAGGAGGGGTCTGCGGCGCATTAGTTAGTTGGTGGGGTG
>F0OV55004H54OD
AACCATCGCAAGAGTTTGATCCTGGCTCAGGACGAACGCTGGCGGCGTGGATTAGGCATGCAAGTCGAACGCGAACGGGATGCTTCGGTGTCCTTAGTAGAGTGGCGAACGGGTGAGTAACGCGTAGGTGATCTGCCCCTAAGAGGGGGATAGCCCCGGGAAACCGGGATTAATACCGCATGTGCAGGAAACTGTAAAGGAGGCCTCTGTTTCAAGCTTCCGCTTGGGGATGAGCCTGCGTCCTATTAGCTAGATGGTGGGGTAATGG
>F0OV55004I175C
AACCATCGCAAGAGTTTGATCCTGGCTCAGATTGAACGCTGGCGGAATGCTTTACACATGCAAGTCGAACGGCAGCACGGGAGCTTGCTCCTGGTGGCGAGTGGCGAACGGGTGAGTAATGCGTCGGAACGTACCGAGTAATGGGGGATAACGCAGCGAAAGTTGTGCTAATACCGCATACGCCCTGAGGGGGAAAGTGGGGGATCGCAAGACCTCACGTTATTCGAGCGGCCGACGTCTGATTAGCTAGTTGGTGGGGTAA
>F0OV55004IPFX5
AACCATCGCAAGAGTTTGATCCTGGCTCAGGATGAACGCTAGCGGCAGGCCTAACACATGCAAGTCGAGGGGCAGCACGAGTAGCAATACTTGGTGGCGACCGGCGCACGGGTGAGTAACGCGTATGCAACCTACCCTTAACTGGGGAATAGCCCGAAGAAATTCGGATTAATGCTCCATAATATATACTAACTGCATGGTTAATATATTAAAGAAATTTGGTTAAGGATGGGCATGCGTGACATTAGGTAGTTGGTG
>F0OV55004JLKBV
AACCATCGCAAGAGTTTGATCCTGGCTCAGGATGAACGCTGGCGGCGTGCTTAACACATGCAAGTCGAGCGCGATGTTGTGGAAACTCCTACGGGAGGCAGC
>F0OV55004JLZQB
AACCATCGCAAGAGTTTGATCCTGGCTCAGAACGAACGCTGGCGGCGTGCTTAACACATGCAAGTCGAACGCGAAAGGGACTTCGGCCCTGAGTAAAGTGGCGCACGGGTGAGTAACACGTGGATAATCTACCCGATGGACCAGGATAACACTTCGAAAGGGGTGCTAATACCGGATGAGCCCACAGGCTCCCTGGAGCTTGCGGGAAAAGGTGGGGACCTTCGGGCCTGCCGTCATCGGATGAGTCCGCGGCCCATTAGCTAGTTGGTGGGG
>F0OV55004INPTG
AACCATCGCAAGAGTTTGATCCTGGCTCAGAACTAACGCTGGCGGCGTGCCTAACACATGCAAGTCGTACGAGAAAGTTGGCTTCGGCCGATGAGTAAAGTGGCGCACGGGTGAGTAACGCGTGGATAATCTGCCCTTTAGTGTGGAATAACGTACCGAAAGGTGCGCTAATACCGCATAATACTGAATGACATCAGTTGTTTAGTCAAAGAAGGCCTCTGTTTACAAGCTTTTGCTGAAAGATGAGTTCGCGTACCA
>F0OV55004JM56P
AACCATCGCAAGAGTTTGATCCTGGCTCAGGATGAACGCTAGCGGGAGGCTTAACACATGCAAGTCGAGGGGCATCACGCCTTCGGGTGGTGGCGACCGGCGCACGGGTGCGTAACGCGTATGCAACCTGCCTTATGCAGGGGGATAGCCCATGGAAACGTGGATTAATACCCCATAAGCTTTATTATATGCATATATATTAAAGGAAAACTTAGGTGGCATAAGATGGGCATGCGTCTGATTAGCTAGTTGG
>F0OV55004JK5RS
AACCATCGCAAGAGTTTGATCCTGGCTCAGGATGAACGCTGGCGGCGTGCCTAATACATGCAAGTCGAACGCACTAGTTTACTAGTGAGTGGCGAACGGGTGAGTAACACGTAGGTAACCTGCCCTCAAGACGAGGATAACCGTTGGAAACGATGGCTAAGACTGGATAGGAACAGAAGAGGCATCTCTTGTGTTTTAAAAGACCTAGCAATAGGTATGCTTGAGGAGGGGCCTGCGGCGCATTAGTTAGTTGGCGGGGTGAA
>F0OV55004JFL14
AACCATCGCAAGAGTTTGATCCTGGCTCAGGATGAACGCTAGCGGTGCGCCTAACACATGCAAGTCGAGCGATATAGCGGCGAACGGGTGAGTAACACGTTGGAACCTGCCTCGAACTCAGGGATAGCCATCCGAAAGGATGATTAATACCGGATAGTCCCGAAAGGGTAAAGATTTTTCGGTTCGAGAGGGGCCTGCGGCCTATCAGCTAGTTGGTAAGGTAATGGCTTACCAAGGCTATGACGGGTAACTGGTGTGAGAGCA
>F0OV55004IH4BS
AACCATCGCAAGAGTTTGATCCTGGCTCAGAGCGAACATTGGCGGCGCGTTTAACACATGCAAGTCGAGCGAGAAAACTTCTTCGGAAGTGAGTAGAGCGGCGAACGGGTGAGTAACACGTGAGTGACCTGCCCCCAAGCTTGGGATAGCCACGGGAAACTGTGGGTAATACCGGATGCGACTTTATTATTAGAAGATGAAGTTGAAAGCGTGGGACCCTTCGGGGCCACGTACTTGGGGATGGGCTCGCGTCCCATTAGCTAGTTGGAGAGG
>F0OV55004JD61T
AACCATCGCAAGAGTTTGATCCTGGCTCAGAGTGAACGCTGGCGGCGTGGATTAGGCATGCAAGTCGAGCGATGCTTTTTGTCGAGAGGTTGAAGCCGCAAGGCAGATGCCAATTGACTTCTAGCAGAGCGGCAAACGGGTGAGGAATACGTGAGTAATCTACCTCTATGTCGAGCATAACCTCGCGAAAGTGAGGATAATTCTTGATGTGCCCCGCACTTCATAAGAAGCGCGGGGTAAAGG
>F0OV55004I6YI7
AACCATCGCAAGAGTTTGATCCTGGCTCAGAACGAACGCTGGCGGCAGGCCTAACACATGCAAGTCGAGCGAGACCTTCGGGTCTAGCGGCGGACGGGTGAGTAACGCGTGGGAATATGCCCTTTGGTACGGAATAGCCTCGGGAAACTGGGAGTAATACCGTATGTGCCCTTCGGGGAAAGATTTATCGCCAAAGGATTAGCCCGCGTTGGATTAGGTAGTTGGTGGGGTAATGGCCTACCAAGCCTACGATCCATAGCTGGTTTGAGAGG
>F0OV55004JBCTA
AACCATCGCAAGAGTTTGATCCTGGCTCAGGACGAACGCTGGCGGCGTGCTTAACACATGCAAGTCTAGGGGAAGTTCCGCTTCGGTGGAATGGATACTGGCGAACGGGTGAGTAACGCGTATGCAATCTGCCCTTGATCCGGGGATAACACTTCCAACGAGGTGCTAATACCCGATGACGCAGCGGCACCGCATGGTGACAGTTGTTAAAGTTTCGACGATCAAGGATGAGCATGCGTCCCATTAGGTAGTTGG
>F0OV55004I8815
AACCATCGCAAGAGTTTGATCCTGGCTCAGGATGAACGCTAGCGGCAGGCCTAATACATGCAAGTCGAGGGGTAACAGGTAGAAAGCTTGCTTTCTATGCTGACGACCGGCGCACGGGTGAGTAACGCGTATGCAACCTACCTTTAACAGGAAGATAGCCCCGAGAAATCGGGATTAATACTCCATAATATATATGAATCGCATGGTTTATATATTAAAGCTCCGGCGGTTAAAGATGGGCATGCGTGACATTAG
>F0OV55004IPMOQ
AACCATCGCAAGAGTTTGATCCTGGCTCAGAATGAACGCTGGCGGCGTGCCTAACACATGCAAGTCGTACGAGAAAGGGGCTTCGGCCCTGAGTAGAGTGGCGCACGGGTGAGTAACGCGTGGGTAATCTACCCTTGGATTTGGGATAACTCCGCGAAAGTGGAGCTAATACCGGATAGTCTGGCTTTAAATAAGAAGTCGGTAAAGGATGCCTCTGCATATGCATTCGTCCGAGGATGAGCCCGCGTCTCATTAG
>F0OV55004JGI31
AACCATCGCAAGAGTTTGATCCTGGCTCAGGATGAACGCTGGCGGCGTGCATAACACATTCAAGTCGAACGAAGCAGCAATGCTGAGTGGCGGACGGGTGAGTAACGCGTGAGCAACCTGCCTGTAATTGCGGAATAACACAGGGAAACTTGTGCTAATACGGCATAAAGCAGCGATACCGCATGGTAAAGCTGCCAAAGAGAAATTGATTACAGATGGGCTCGCGTCTGATTAGA
>F0OV55004IYQPZ
AACCATCGCAAGAGTTTGATCCTGGCTCAGGACGAACGCTGGCGGCGTGCCTAACACATGCAAGTCAAGGAGAAAGACTGGTTTCGGCCGGTCAAGTAAACTGGCGGACGGGTGAGTAACGCGTAGGCGACCTGCCCTTGTGTTTGGAATAACCCCGAGAAATTGGGGCTAATACCGAATGACGCATTGAGTATGCATGTACTTGATGTTAAAGGTGCTGCAAGGTACCGCACAGGGATGGGCCTGCGTTCCATTAGTTAGATGGG
>F0OV55004JEHEX
AACCATCGCAAGAGTTTGATCCTGGCTCAGAACGAACGCTGGCGGCGTGCTTAATACATGCAAGTCGAACGTGAAACGAGTAGCAATACTTGTGGAAAGTGGCGAACGGGTGAGTAATACGTAAGCAATCTACCTTTAAGATTGGGATAACCTTGCCAACGCGGGGCTAATACCGGATGTGGTCATTTTAACGCATGTTAGAATGATTAAAGGAGTGATCCGCTTAAGGATGAGCTTGCGGCCCATTAGTTAGTTGGCGGGGTAACGGCCC
>F0OV55004IYKF7
AACCATCGCAAGAGTTTGATCCTGGCTCAGGACGAACGCTGGCGGCGTGCTTAACACATGCAAGTCAAGGAGAAAGTTTCTTTCGGGAGATAAGTAAACTGGCGCACGGGTGAGTAAAATGTAAGTAATCTACCCTTTGGATGGGAATAACTACTAGAAATGGTGGCTAATACCGAATAATGCAGCGGCACCGAGTGGTGATGTTGTTAAAGACCGAAAGGTTGCCAAGGGATGAGCTTGCATCTGATTAGCTAGTTGGCGGGGTAAAAG
>F0OV55004H7Q4K
AACCATCGCAAGAGTTTGATCCTGGCTCAGGATGAACGCTAGCGGCGCGCTTAATGCATGTAAGTCGAGCGATGAGTATCTTCGGATACATCAGCGGCAGACGGGTGAGTAACACGTGGATGACCTGCCCTCAAGACTGGGATAACGGGTGGAAACACGCGCTAATACCGGATAGACTTCTGGGGTCGCAGCCAGAAGTAAAGCTACGGTGCTTGAGGAGGGTCCGCGGCCCATCAGCTAGTTGG
>F0OV55004JGOHG
AACCATCGCAAGAGTTTGATCCTGGCTCAGAACGAACGCTGGCGGCATGCCTAACACATGCAAGTCGAACGAGACCTTCGGGTCTAGTGGCGCACGGGTGCGTAACGCGTGGGAACCTGCCTTTAGGTTCGGAATAACTCTCCGAAAGGGGTGCTAATACCGAATAATGTCTTCGGACCAAAGATTTATCGCCTTTAGATGGGCCCGCGTAGGATTAGCTAGTTGGTGGGGTAAAGGCCTACCAAGGCGACGATCCTTAGCTGGT
>F0OV55004JPB8F
AACCATCGCAAGAGTTTGATCCTGGCTCAGGATGAACGCTGGCGGCGTGTCTAAGGCATGCAAGTTGAATGCCAATAGCAATATTGGCATGGCAAACGGGAGAGTAACACATTGGCAACCTACCTCTAAGACGAGGATAACCTTGCGAAAGCGAGAGTAATACTCGATAGTATCAAAGAGCATAAGTTCTTTGATTAAAGTTCCGGCGCTTAGAGAGGGGCCTATGGCCTATCAGCTAGTTGGTGAGG
>F0OV55004IWVMQ
AACCATCGCAAGAGTTTGATCCTGGCTCAGGATTAACGCTGGCGGCGTGCTTAACACATGCAAGTCGAACGAGAAGCTTTCACATGATTTCTTCGGATTGATTATGGGAGCGGAAAGTGGCGAACGGGTGAGTAACGCGTGGGTAACCAACCTTAGACTGGGGGACAACACAGGGAAACTTGTGCTAATACCGCATATATGCAGACATGGCATCATGATTGCAGGAAAGGCTTCGGCCGGTTTAAGACGGACCCGCGTCCG
>F0OV55004JVNY5
AACCATCGCAAGAGTTTGATCCTGGCTCAGGATGAACGCTGGCGGCGTGCTTAACACATGCAAGTCGAACGGGAATTATAAGAAATTTATTTCATATAATTTTAGTGGCGAACGGGTGAGTAACGCGTAGGCAACCTACCTATGGCAGGGGGATAACACAGGGAAACTTGTGCTAATACCGCATAAAATTACTAAACGGCATCGAGTAGTAATCAAAGGAGAAATCCGGCAATAGATGGGCCTGCGTCCAATTAGCTAGTTGGTAAGGTAAAGG
>F0OV55004IO6GD
AACCATCGCAAGAGTTTGATCCTGGCTCAGAATGAACGCTGGCGGCGTGCTTAACACATGCAAGTCGCACGAGAAAGCCTTGGCTTGCCAGGGCGAGTAGAGTGGCGCACGGGTGAGTAACGCGTGGGTAATCTACCCTCGAATTTGGGATAACAGCTCGAAAGGGTTGCTAATACCGGATAACATCACGGTTTCTTCGGAGGCTGTGATCAAAGGTGGCCTCTACATGTAAGCTACTGTTTGGGGATGAGCCCGCG
>F0OV55004H3V84
AACCATCGCAAGAGTTTGATCCTGGCTCAGAACAAACGCTGGCGGCGTGCTTAATACATGCAAGTCGAACGTGAAGCTCTGGCTTGCCAGAGTGGAAAGTGGCGAACGGGTGAGTAACACGTAAATAATCTGCCCCTAAGTTTGGGATAACCTTGCCAACGCGAGGCTAATACCGGATGTGGTCATGGAAACGCATGTTTTTATGACTAAAGGCGCAAGTCGCTTAGGGATGAGTTTGCGGCCCATTATGCTTGTTGGCGGGG
>F0OV55004I3ZPT
AACCATCGCAAGAGTTTGATCCTGGCTCAGGATGAACGCTGGCGGCGTGCTTAACACATGCAAGTCGAACGGGAATTATAAGAAATTTATTTCATATAATTTTAGTGGCGAACGGGTGAGTAACGCGTAGGCAACCTACCTATGGCAGGGGGATAACACAGGGAAACTCGTGCTAATACCGCATAAAATTACTAAACAGCATCGAGTAGTAATCAAAGGAGAAATCCGGCAATAGATGGGCCTGCGTCCAATTAGCTAGTTGGTAAGGTAAAGG
>F0OV55004JE09H
AACCATCGCAAGAGTTTGATCCTGGCTCAGGATGAACGCTAGCGGCAGGCTTAACACATGCAAGTCGAGGGGTAACAGGTAAAAAGCTTGCTTTTTATGCTGACGACCGGCGCACGGGTGAGTAACGCGTATGCAACCTACCTTTAACAGGAGGATAGCCCCGAGAAATCGGGATTAATACTCCATATCATATTTGAATCGCATGGTTTAAATATAAAAGCTCCGGCGGTTAAAGATGGGCATGCGTGACATTAGTTAGTTGGTG
>F0OV55004JWJHN
AACCATCGCAAGAGTTTGATCCTGGCTCAGAACGAACGTTAGCGGCGTGCTTAACACATGCAAGTCGAACGAGAAAGTATCTTCGGATATGAGTAGAGTGGCGCACGGGTGAGTAACACGTGGGTAACCTGCCCTTTGGAGGGGGACAACATCTGGAAACGGATGCTAATACCGCATAAGTCGTCTTCGGACGGGAAAGGTGGCTTCGGCTACCGCCAGAGGATGGGCCCGCGTCCCATCAGCTAGTTGGTAAGGTAACGGCTTACCAAGGCAACG
>F0OV55004I7AP2
AACCATCGCAAGAGTTTGATCCTGGCTCAGAGCGAACGTTAGCGGCGGGCTTAACACATGCAAGTCGAACGCAGAGGGAGTGCTTGCACTTCCAATGAGTGGCGCACGGGTGAGTAACACGTAGGTAATCTATCCTTTGTTCAGGGACAACCATTGGAAACGATGGCTAATACCAAATAAGCTTGAGACGGCTCCGGCTGTTTCGAGGAGAGCTGAGAAGCGACGAAGGAGGAGCCTGCGGTCCATCAGTTAG
>F0OV55004IP58O
AACCATCGCAAGAGTTTGATCCTGGCTCAGAACGAACGCTGGCGGCGTGCTTAACACATGCAAGTCGTACGAGAAAGTTTCCTTCGGGAGATGAGTAGAGTGGCGCACGGGTGAGTAACACGTGGATAATCTGCCCAATGGACCGGGATAACACTTCGAAAGGGGTGCTAATACCGGATAAGCCCACAGGCTCTTCGGAGCTTGCGGGAAAAGGTGGGGACCTTCGGGCCTGCCGTCATTGGATGAGTCCGCGGCCCATTAGCTAGTTGG
>F0OV55004IKVLY
AACCATCGCAAGAGTTTGATCCTGGCTCAGGACGAACGCTGGCGGCGTGGATTAGGCATGCAAGTCGAACGGTATCATACCTTCGGGTATGAGAGAGTGGCGAACGGGTGAGTAACACGTAGGTGATCTACCCTCGAATCGGGGACAACCCAGGGAAACTTGGGCTAATACCGGATGCGCGTATCCTTAGGGATGCGTAAAAGATGGCAGTAATGCTGTCGTTTGGGGATGAGCCTGCGCCCTATTAGTTAGTTGGTGAGGTAACGG
>F0OV55004JQC5M
AACCATCGCAAGAGTTTGATCCTGGCTCAGAACGAACGCTGGCGGCGTGCTTAACACATGCAAGTCGAACGTGAAAGGGACTTCGGTCCTGAGTAAAGTGGCGCACGGGTGAGTAACACGTGGATAATCTACCCGATGGACCGGGATAACACTTCGAAAGGGGTGCTAATACCGGATAAGCCCACAGGCTCTTTGGAGTTTGCGGGAAAAGGTGGGGACCTTCGGGCCTACTGTCATTGGATGAGTCCGCGGCCCATTAGCTAGTTGGTAGGGTAATGG
>F0OV55004I2TXP
AACCATCGCAAGAGTTTGATCCTGGCTCAGGATGAACGCTAGCGGGAGGCTTAACACATGCAAGTCGAGCGGGATCCCCTTCGGGGGTGAGAGCGGCGCACGGGTGCGTAACGCGTATGCAACCTGCCTTGTACAGGGGGATAGCCCATGGAAACGTGGATTAATACCCCATAGCATTGTTAGATCGCATGGTTTAACAATTAAAGCTTAGGTGGTACAAGATGGGCATGCGTAGGATTAGCTAGTAGGTGAGGTAACGG
>F0OV55004IPWLI
AACCATCGCAAGAGTTTGATCCTGGCTCAGAACGAACGCTGGCGGCGTGCTTAACACATGCAAGTCGAACGTGAAAGGGACTTCGGTCCTGAGTAAAGTGGCGCACGGGTGAGTAACACGTGGATAATCTACCCGATGGACCGGGATAACACTTCGAAAGGGGTGCTAATACCGGATAAGCCCACAGGCTCTTTGGAGTTTGCGGGAAAAGGTGGGGACCTTCGGGCCTACTGTCATTGGATGAGTCCGCGGCCCATTAGCTAGTTGGTAGGGTAATGG
>F0OV55004H3FU6
AACCATCGCAAGAGTTTGATCCTGGCTCAGATTGAACGCTGGCGGCATGCCTTACACATGCAAGTCGAACGGTAGCGGGCCTTCGGGTGCCGACGAGTGGCGAACGGGTGAGTAATGTATCGGAACGTACCTTTCAGTGGGGGATAACGTAGCGAAAGTTACGCTAATACCGCATATTCTGTGCGCAGGAAAGCAGGGGACCTTCGGGCCTTGCGCTGATTGAGCGGCCGATATCAGATTAGCTAGTTGGTGAGGTAAAGG
>F0OV55004I1AOE
AACCATCGCAAGAGTTTGATCCTGGCTCAGATTGAACGCTGGCGGCAGGCCTAACACATGCAAGTCGGACGGAAACGATAGGAGCTTGCTCCTAGGCGTCGAGTGGCGGACGGGTGAGTAATGCATGGGAATCTGCCCTTTAGTTGGGGATACCGTATGGAAACGTACGTTAATACCGAATGAGATCTACGGATGAAAGGTGGCCTCTACTTGTAAGCTATCGCTAAAGGATGAGCCCATGTTAGATTAGCTAGTTGG
>F0OV55004I5AT8
AACCATCGCAAGAGTTTGATCCTGGCTCAGGACGAACGCTGGCGGCGTGCCTAATACATGCAAGTCGAGCGGACCGATGGGAGCTTGCTCCTTTAGGTTAGCGGCGGACGGGTGAGTAACACGTGGGCAACCTGCCCTGCAGACTGGGATAACTTCGGGAAAACCGGAGCTAATACCGGATAACACCGAAAACCGCATGGTTTTCGGTTGAAAGGCGGCTTTAGTCTGTCGACTGCAGGAGTGGGCCCGGCCGGCGCACTAGTCTAGTTGGTGAGG
>F0OV55004IIW1T
AACCATCGCAAGAGTTTGATCCTGGCTCAGGATGAACGCTGGCGGCGTGCTTAACACATGCAAGTCGAACGTGAACCTGTGATTTCGGTTATGGGTGAAAGTGGCGCACGGGTGAGTAACACGTAGCTAACCTGCCCCGGAGAGGGGGATAACTGTTGGAAACGGCAGCTAATACCCCATACGTTCACCAGGAACAGAGACTGGTGAGGAAAGTCGAGGCGCTCTGGGATGGGGCTGCGGTCCATCAGCTGGTTGGTAGGGTAACGG
>F0OV55004IPFTA
AACCATCGCAAGAGTTTGATCCTGGCTCAGGATGAACGTTGGCGGCGTGCCTAATACATGCAAGTCGAACGTGATCCATTAGCAATAATGGTGAAAGTGGCGCACGGGTGAGTAACACATGGCTGACCTGCCCTTCAGCGGGGGACAACCACTGGAAACGGTGGCTAATACCCCATACGTTCGCACGGGTTAGAGGCTGTGCGAGGAAAGCTATGGCGCTGAGGGAGGGGGCTGTGGCCCATCAGCTAGTTGG
>F0OV55004I9IAT
AACCATCGCAAGAGTTTGATCCTGGCTCAGAGCGAACGCTGGCGGCGTGTTTTAGGCATGCAAGTTGTGCGAGAAAATCACCTTCGGGTGGTTAGTAAAGCAGCGGACGGGTGAGTAACACGTGGACAACCTGCCAATGAGACTGGGATAACTACTCGAAAGGGTAGCTAATACCGGATGTGATTATATGTTCTAGTGAACAAATAATTAAAGGTGGCCTCTATTTATAAGCTGCCACTCAATGAGGGGTCCGCGTCCTAT
>F0OV55004JD97F
AACCATCGCAAGAGTTTGATCCTGGCTCAGAACGAACGCTGGCGGCGCGTTTTAAGCATGCAAGTCGAACGGGATTGATCCTTCGGGATCATGAGAGTGGCGAACGGGTGAGTAACACGTAGATGATCTGCCTTGAAGTTGGGGATAGCCCATAGAAATATGGGGTAATACCGGATAATCTCTTTTTACTTTGGTGAATAGAGGAAAGGGGCTTCGGCCTCGCTTTGAGATGAGTCTGCGGCTGATTAGCTAGTTGGTAAGGG
>F0OV55004IQJ48
AACCATCGCAAGAGTTTGATCCTGGCTCAGGATGAACGCTAGCGGGAGGCTTAACACATGCAAGTCGAGGGGCAGCACGGCAGCAATGCTGGTGGCGACCGGCGCACGGGTGCGTAACGCGTATGCAACCTACCTTATACAGGGGGATAGCCCATGGAAACGTGGATTAATACCCCATCGTACAGTAATTTCGCATGTTATTACTGTTAAAACTTCGGTGGTATAAGATGGGCATGCGTAGGATTAGCTAGTAGGTAG
>F0OV55004IPEIQ
AACCATCGCAAGAGTTTGATCCTGGCTCAGGATGAACGCTAGCGGGAGGCCTAACACATGCAAGTCGAACGGGATTGAGAGCTTGCTCTCATGAGAGTGGCGCACGGGTGAGTAACGCGTATGCAACCTGCCCTTGACAGGGGGATAGCCCGGAGAAATCCGTATTAATACCCCATGGTATTTAAGTTCCGCATGGGATTTAAATTAAAGATTTATCGGTCAGGGATGGGCATGCGTGACATTAGCTAGTTGGCGGGG
>F0OV55004I9O1H
AACCATCGCAAGAGTTTGATCCTGGCTCAGGACGAACGCTGGCGGCGTGGATTAGGCATGCAAGTCGAACGGTAGTACCCCTTCGGGGGTATGAGAGTGGCGAACGGGTGAGTAACGCGTAGGTGATCTACCTTCAGATGGGGGACAACCCAGGGAAACTTGGGCTAATACCGCATGTGGCTGTAAAGCTAAAGCCGGCCTCTATTTATAAGCTGGTGTCTGGAGATGAGCCTGCGTCTGATTAGCTAGTTGGTGGGGTAACGGCCTACCG
>F0OV55004IOQMH
AACCATCGCAAGAGTTTGATCCTGGCTCAGAACGAACGCTGGCGGCGTGCCTAACACATGCAAGTCGAACGCGAAAGCCCTTTCGGGGGTGAGTAAAGTGGCGCACGGGTGAGTAACACGTGGATAATCTGCCTGATAATCTGGGATAACATCTCGAAAGAGATGCTAATACCGGATAAGCCCACAGTCTCCTCGGAGACAGCGGGAAAAGATGGCCTCTTCTTGAAAGCTATTGTTATCAGATGAGTCCGCGG
>F0OV55004J1GV3
AACCATCGCAAGAGTTTGATCCTGGCTCAGGATGAACGCTGGCGGCGTGCCTAATACATGCAAGTCGAACGCACTAGTTTACTAGTGAGTGGCGAACGGGTGAGTAACACGTAGGTAACCTGCCCTTAAGACGAGGATAACCATTGGAAACGATGGCTAAGACTGGATAGGAATATTTAAGGCATCTTAAATATTTTAAAAGACCTAGCAATAGGTATGCTTAAGGAGGGGCCTGCGGCGCATTAGTTAGTTGGTGAGGTGAGAG
>F0OV55004IPAFR
AACCATCGCAAGAGTTTGATCCTGGCTCAGAACGAACGTTAGCGGCGTGCTTAACACATGCAAGTCGAACGAGAAAGTGTCTTCGGACATGAGTAGAGTGGCGCACGGGTGAGTAACACGTGGGTATCTGCCCTTTGGCGGGGGACAACATCTGGAAACGGATGCTAATACCGCATAAGTCGGCTTCGGCCGGGAAAGGTGGCTTCGGCTACCGCCAGAGGATGAGCCCGCGTCCCATCAGCTAGTTGGCAGGGTAATGG
>F0OV55004I11BA
AACCATCGCAAGAGTTTGATCCTGGCTCAGAACGAACGCTGGCGGCGTGCTTAACACATGCAAGTCGTACGAGAAAGTTTCCTTCGGGAGATGAGTAGAGTGGCGCACGGGTGAGTAACACGTGGATAATCTGCCCAATGGACCGGGATAACGCTTCGAAAGGGGTGCTAATACCGGATAAGCCCACAGGCTCTTCGGAGCTTGCGGGAAAAGGTGGGGACCTTCGGGCCTGCCGTCATTGGATGAGTCCGCGGCCCATTAGCTAGTTGG
>F0OV55004H37TP
AACCATCGCAAGAGTTTGATCCTGGCTCAGAACGAACGCTGGCGGCAGGCTTAACACATGCAAGTCGAGCGAAGCCTTCGGGCTTAGCGGCGGACGGGTTAGTAACGCGTGGGAACGTGCCCTTCACTACGGAATAGTCCCGGGAAACTGGGTTTAATACCGTATACGCCCTTCGGGGAAAGAATTTCGGTGAGGGATCGGCCCGCGTTAGATTAGATAGTTGGTGGGGTAATGGCCTACCAAGTCTACGATCTATAGCTGGTTTTAGAGGATGATCAGCAAC
>F0OV55004I44KH
AACCATCGCAAGAGTTTGATCCTGGCTCAGGACGAACGCTGGCGGCGTGCCTAACACATGCAAGTCAAGGAAAAGAATCCTTCGGGATTCGGAAACTGGCGCACGGGTGAGTAACGCGTAGGTTATCTGCCCTTTACCGGGACATAACGTCGGGAAACCGGCGCTAATATCCCATGAGGTACTTCGGTATCAAAGCTTCGGCGGTAGAGGATGAGCCTGCGTCTGATTAGCTAGTTGGTGAGGTAATGGCTCACCAAGGCGACGAT
>F0OV55004ILGMR
AACCATCGCAAGAGTTTGATCCTGGCTCAGAACGAACGCTGGCGGCGCGCCTAATACATGCAAGTCGAACGAGAATGTGTAGCAATACACATGTAAAGTGGCGAACGGGTGAGGACTACATGGGTAACCTACCCTCGAGTGGGGGATAACCAGCCGAAAGGTTGGCTAATACCGCGTACGCTTCCCGGACTGCGGTTCGGGAAGGAAAGCGATACCGTGGGTATCGCGCTCTTGGATGGGCTCATGCCCTATCAGCTTGTTGA
>F0OV55004IHVBT
AACCATCGCAAGAGTTTGATCCTGGCTCAGGACGAACGCTGGCGGCGTGCCTAATACATGCAAGTCGAGCGCGTGAAATACAACAGAACCTTCGGGTGACGTTGTATGGATCGAGCGGCGAACGGGTGAGTAACACGTGGGCAACCTGCCTACAAGACTGGGATAACTCCGGGAAACCGGGGCTAATACCGGATAATCCATCGAACCGCATGGTTCGATGTTGAAAGATGGCTTTTAGCTATCACTTGTAGATGGGCCCGCGGCG
>F0OV55004IBQXB
AACCATCGCAAGAGTTTGATCCTGGCTCAGGACGAACGCTGGCGGCGTGCCTAACACATGCAAGTCGAGCGAAGTGACTCAGAGTAAAATCTTCGGATAGAGCAAAGAGTCATCTTAGCGGCGGACGGGTGAGTAACGCGTGAGAAACCTGCCTTTCACAAAGGGATAGCCTCGGGAAACTGGGATTAATACCTTATGACACTCTTAGATCGCATGATCATAGAGTTAAAGCGCAAAGCGGTGAAAGATGG
>F0OV55004I25R7
AACCATCGCAAGAGTTTGATCCTGGCTCAGAATGAACGCTGGCGGTAGGCTTAACACATGCAAGTCGGACGGAAACGATAGATTAGCTTGCTATTCTAGGCGTCGAGTGGCGGACGGGTGAGTAACGCGTGGGAATCTACCCTATAGTTGGGGACAACATATGGAAACGTATGCTAATACCGAATATGCTCTACGGAGTAAAGGAGCCCTCTTCTTGAAAGGTTTCGCTATAGGATGAGCCCGCGTAGGATTAGCTAGTTGGTAAGG
>F0OV55004JWS9O
AACCATCGCAAGAGTTTGATCCTGGCTCAGGACGAACGCTGGCGGCGTGCCTAATACATGCAAGTCGAGCGGACCGAAGGGAGCTTGCTCCTTTAGGTTAGCGGCGGACGGGTGAGTAACACGTGGGCAACCTGCCCTGCAGACTGGGATAACTTCGGGAAACCGGAGCTAATACCGGATAACACCGAAAACCGCATGGTTTTCGGTTGAAAGGCGGCTTTTAGCTGTCACTGCAGGATGGGCCCGCGGCGCATTAGCTAGTTGGTAAGGTAACGG
>F0OV55004JS93O
AACCATCGCAAGAGTTTGATCCTGGCTCAGGACGAACGCTGGCGGCGTGCTTAACACATGCAAGTCAAGGAGAAAGTTTCTTTCGGGAGATAAGTAAACTGGCGCACGGGTGAGTAAAATGTAAGTAATCTACCCTTTGGATGGGAATAACTACTAGAAATGGTGGCTAATACCGAATAATGCAGCGGCACCGAGTGGTGATGTTGTTAAAGCCGAAGGTTGCCAAGGGATGAGCTTGCATCTGATTAGCTAGTTGGCGGGGTAAAA
>F0OV55004H304N
AACCATCGCAAGAGTTTGATCCTGGCTCAGGATAAACGCTAGCGGCGTGCCTTATGCATGCAAGTCGAACGGTCTATCGAAAGATAGATAGTGGCAAACGGCTGAGTAACACGTAAGCAATCTGTCCCTAAGTGGGGAATAACACCGGGAAACCGGTGCTAATACCGCATGTGGTGATGGGATTAGTTTTCCATCATTAAAGCCTTCGGGCGCTTTGGGAGGAGCTTGCGTCCTATCAGGTAGTTGGTGGGGTAACGGCCTACCAAG
>F0OV55004IWEN7
AACCATCGCAAGAGTTTGATCCTGGCTCAGGACGAACGCTGGCGGCGTGCTTAACACATGCAAGTCAAGGAGAACGGGAATCTTCGGAATCCCTAGTAAACTGGCGCACGGGTGCGTAACACGTAGGCAACCTACCCTGGAGCGGGGAATAACATCGGGAAACCGGTGCTAATACCGCATGACATTCGAAGATCGCATGGTCATCGAATCAAAGACTTGTCACTCTAGGATGGGCCTGCGCCCTATTAGCTTGTTGGTG
>F0OV55004JKJCO
AACCATCGCAAGAGTTTGATCCTGGCTCAGGACGAACGCTGGCGGCGTGCCTAACACATGCAAGTCGAACGAGAAAGTGGGGGCAACTCCATGAGTAAAGTGGCAGACGGGTGAGTAACACGTGAACAACCTACCCTCGAGTGTGGAATAACACCGCGAAAGCGGTGCTAATACCGCATAAAATCTTTGGTTCGCATGATCTGAAGATCAAAAGCGCAAGTTGCTTGAGGAGGGGTTCGCGCCTGATTAGCTAGTTGG
>F0OV55004I8YKG
AACCATCGCAAGAGTTTGATCCTGGCTCAGGATGAACGCTGGCGGCGTGCCTAACACATGCCAGTCGAGCGGAGTATAGGAGAAGTGCTTGCACGGACCTTATACTCAGCGGCGGACGGGTGAGTAACACGTGAGCAACCTACCTTCAACTGGGGGATAACACCGGGAAACTGGTGCTAATACCGCATAATGTCCCACTGTCACATGGCGGAGGGACCAAAGGAGCAATCCGGGTGAAGATGGGCTCGCGGCCGA
>F0OV55004ITNG8
AACCATCGCAAGAGTTTGATCCTGGCTCAGGATGAACGCTAGCGGGAGGCTTAACACATGCAAGTCGAACGGTAACAGTTCCTTCGGGAAGCTGACGAGTGGCGCACGGGTGCGTAACGCGTATGCAACCTGCCTTATACAGGAGGATAGCCCATGGAAACGTGGATTAATACTCCATAGTATATAATTATCGCATGGTAATTATATTAAAACTTCGGTGGTATAAGATGGGCATGCGTAGGATTAGCTAGTAGGTG
>F0OV55004H8L6L
AACCATCGCAAGAGTTTGATCCTGGCTCAGGACGAACGCTGGCGGCGTGCCTAACACATGCAAGTCAAGGAGAAAGTTTCCTTCGGGGAGCGATTAAACTGGCGGACGGGTGAGTAACGCGTAGATAATCTGCCCTAAACCGGGACATAACGTCGGGAAACCGGTGCTAATATCCCATGAGGTCCCAGTAAAACGGTATCAAAGCTTCGGCGGTTTAGGATGAGTCTGCGTCTGATTAGCTAGTTGGTGAGATAATAGCTCACCAAGGCAA
>F0OV55004JCZ0Z
AACCATCGCAAGAGTTTGATCCTGGCTCAGGACGAACGCTGGCGGCGTGCCTAACACATGCAAGTCGAACGGATCATGGAGGAAAGCTTGCTGAATCCATGGTTAGTGGCGGACGGGTGAGTAACACGTGAGGATCTGTCGTTGAGTGGGGGACAACAGTTGGAAACGACTGCTAATACCCCATAGGCCGCAAGGTTAAAGGAGCAATCCACTCGATGAGGAACTCGCGGCCTATCAGCTAGTTGGTGGGGTAAAGG
>F0OV55004IAD1W
AACCATCGCAAGAGTTTGATCCTGGCTCAGGATGAACGCTAGCGGGAGGCTTAACACATGCAAGTCGAGGGGTAGGGTAGCAATACCTGAGACCGGCGCACGGGTGAGTAACGCGTATGCAACCTGCCCTTTACAGGGGGATAGCCCATGGAAACGTGGATTAATACCCCATGGTACCATACCACGGCATCGTGGTTTGGTTAAAGTTACAGCGGTAAAGGATGGGCATGCGTGGCATTAGATTGTTGGCGGGGTAACGGCCCACCAAGT
>F0OV55004I2TY3
AACCATCGCAAGAGTTTGATCCTGGCTCAGAACAAACGCTGGCGGCGTGCCTAACACATGCAAGTCGAACGAGAAAGGGTCCTTCGGGGCCTTAGTACAGTGGCGCACGGGTGAGTAACACGTGGATAATCTGCCCTACAGTTGGGAATAACCCACCGAAAGGTGTGCTAATACCGAATAATGCTGACTGACCTTGGTCAATCAGCCAAAGAGAGCCTCTTCTTGAAAGCCCTCGCTGTTGGATGAGTCCGCGTACCATTAG
>F0OV55004JNP3U
AACCATCGCAAGAGTTTGATCCTGGCTCAGAATCAACGCTGGCGGCGTGCCTAACACATGCAAGTCGAACGAGAAAGCTGTCTTCGGACGGCAAGTACAGTGGCAAACGGGTGAGTAACGCGTGGGACATCTACCCTGATGAGGGGAATAACTCTCCGAAAGGAAAGCTAATACCGCATATACCGTGCAAACGGGAAAGGCCTTCGGGCCGCGTCAGGAGGAGCCCGCGTCCGATTAGCTAGTTGGTGAGGTAATGGCTCACCAAGG
>F0OV55004JLO5D
AACCATCGCAAGAGTTTGATCCTGGCTCAGGATGAACGCTAGCGGCAGGCTTAATACATGCAAGTCGAACGGGATTTGAAGTAGCAATACTTTGATGAGAGTGGCGCACGGGTGCGTAACGCGTATGCAACCTACCTTTAACAGGGAGATAGCCCCGAGAAATCGGGATTAATATTCCATAACATTGCGAATTGGCATCAATTTGCAATTAAAGTTCCGGCGGTTAAAGATGGGCATGCGTGACATTAG
>F0OV55004IUMK8
AACCATCGCAAGAGTTTGATCCTGGCTCAGGATGAACGCTAGCGGGAGGCCTAACACATGCAAGTCGAACGGGATTGAGAGCTTGCTCTCATGAGAGTGGCGCACGGGTGAGTAACGCGTATGCAACCTGCCCTTGACAGGGGGATAGCCCGGAGAAATCCGGATTAATACCCCATGGTATTTAAGTTCCGCATGGGATTTAAATTAAAGATTTATCGGTCAGGGATGGGCATGCGTGACATTAGCTAGTTGGCCGGGG
>F0OV55004I4EY1
AACCATCGCAAGAGTTTGATCCTGGCTCAGAACGAACGCTGGCGGCATGCTTAACACATGCAAGTCGAACGTGAAAGTGGACTTCGGTCCGCGAGTAAAGTGGCGCACGGGTGAGTAACACGTGGATAATCTACCCGATGATCTGGAATAACACTTCGAAAGGGGTGCTAATACCGGATAAGCTCACGACGTCTTCGGACGACGCGGGAAAAGGGGGCTTCGGCTCCTGTCATCGGATGAGTCCGCGGCCCATTAGCTAGTTGGTAGGG
>F0OV55004IJ4QY
AACCATCGCAAGAGTTTGATCCTGGCTCAGGATAAACGCTAGCGGCGTGCCTTATGCATGCAAGTCGAACGGTTTATCGAAAGATAAATAGTGGCAAACGGCTGAGTAACACATAAGTAACCTATCCCTAAGTGGGGAATAATCCACCGAAAGGTGGACTAATACCGCATGTGGTAGTGGAGGCAGGTTTTCACTACTAAAGCCTTCGGGCGCTTGGGGAGGGGCTTGCGTCCTATCAGGTAGTTGGTGGGGTAATGGCTCACCAAGCCT
>F0OV55004IHEGR
AACCATCGCAAGAGTTTGATCCTGGCTCAGGGTGAACGCTGGCGGCGTGCCTAATACATGCAAGTCGAACGTGAGCCTTGTTTTCGGACGAGGTGAAAGTGGCGCACGGGTGAGTAACACGTAGCTGACCTGCCCTTCAGAGGGGGACAACTGCTGGAAACGGCAGCTAATACCCCATACGCTCACCGGGATTAGCAGGCGGTGAGGAAAGGCTGAGGTGCTGAGGGAGGGGGCTGCGGCCCATCAGCTAGTTGGTAGGG
>F0OV55004H3PQQ
AACCATCGCAAGAGTTTGATCCTGGCTCAGAACGAACGCTGGCGGCGTGCTTAACACATGCAAGTCGTACGAGAAAGTTTCCTTCGGGAGATGAGTAGAGTGGCGCACGGGTGAGTAACACGTGGATAATCTGCCCAATGGACCGGGATAACACTTCGAAAGGGGTGCTAATACCGGATAAGCCCACAGGCTCTTCGGAGCTTGCGGGAAAAGGTGGGGACCTTCGGGCCTGCCGTCATTGGATGAGTCCGCGGCCCATTAGCTAGTTGGG
>F0OV55004IO4BT
AACCATCGCAAGAGTTTGATCCTGGCTCAGAATGAACGCTGGCGGCGTGCCTAACACATGCAAGTCGAACGAGAAACTCTGGCTTCGGCTGGGGGAGTAAAGTGGCGCACGGGTGAGTAACGCGTGGGTAACCTGCCCCTGAATCTGGGATAACTTCGCGAAAGCGTTGCTAATACCGGATACCGTCACAGAGACCCAGGTCTTTGTGATGAAAGGTGACCTCTTCATGAAAGTTGCCGTTTAGGGAGGGGCTCGCGTACCATTAG
>F0OV55004H3V96
AACCATCGCAAGAGTTTGATCCTGGCTCAGAATCAACGCTGGCGGCGTGCCTAACACATGCAAGTCGAACGAGAAAGTGGGGCTTGCTCCACGAGTAAAGTGGCAAACGGGTGAGTAACACGTGAACAACCTACCCTCGAGTGGGGAATAACACCGCGAAAGCGGTGCTAATACCGCATAACATCCCGGGGTCGCATGGTCCTGGGATCAAAAGCGCAAGTTGCTTGAGGAGGGGTTCACGGCTGATTAGCTAGTTGGTGAGGTAACCGG
>F0OV55004I2TYU
AACCATCGCAAGAGTTTGATCCTGGCTCAGGATGAACGCTGGCGGCGTGCCTAATACATGCAAGTCGAACGCACCATTTCGGTGGTGAGTGGCGAACGGGTGAGTAACACGTAGATAACCTGCCCTTAAGACGAGGATAACCATTGGAAACGATGGCTAAGACTGGATAGGAATATTAGAGGCATCTCTGATATTTTAAAAGACCTAGCAATAGGTATGCTTAAGGAGGGTCTGCGGCGCATTAGTTAGTTGGTGGGGCG
>F0OV55004JGW82
AACCATCGCAAGAGTTTGATCCTGGCTCAGGATGAACGCTAGCGGTAGGCTTAACACATGCAAGTCGAGGGGTAACAGGATCTTCGGATCGCTGACGACCGGCGCACGGGTGAGTAACGCGTATGCAACCTACCTGTAACTGAGGGATAGCCCGGAGAAATTCGGATTAATACCTCATAAAATTGTGATTTCGCATGTTATTACAATTAAAGTTCCGGCGGTTACAGATGGGCATGCGTGACATTAGCTTGTTGGCGAGG
>F0OV55004JPD1B
AACCATCGCAAGAGTTTGATCCTGGCTCAGAGTGAACGCTGGCGGCGTGCTTAACACATGCAAGTCGAACGGACTTAAGGGGCTTGCTTCTTAAGTTAGTGGCGCACGGGTGAGTAATATATAGCTAACCTGCCCTTTAGTGGGGGACAACAGTTGGAAACGACTGCTAATACCCTATATTCCTTCTTATCTCAAGATAAGTTGGGAAAGATTTATCGCTAAAGGATGGGGCTTTATTGTATCAGCTAGTTGGTGGGGTAATGGCCTACCAAGG
>F0OV55004IS52X
AACCATCGCAAGAGTTTGATCCTGGCTCAGAACGAACGTTAGCGGCGTGCTTAACACATGCAAGTCGAACGAGAAAGTATCTTCGGATATGAGTAGAGTGGCGCACGGGTGAGTAACACGTGGGTAATCTGCCCTTTGGAGGGGGACAACATCTGGAAACGGATGCTAATACCGCATAAGTCGTCTTCGGACGGGAAAGGTGGCTTCGGCTACCGCCAGAGGATGAGCCCGCGGCCCATCAGCTAGTTGGCAGGGTAATGG
>F0OV55004JB3F8
AACCATCGCAAGAGTTTGATCCTGGCTCAGAACGAACGTTAGCGGCGCGCTTAACACATGCAAGTCGAACGAGAAAGCACCTTCGGGTGTGAGTAAAGTGGCGCACGGGTGAGTAACACGTGGGAATCTACCCTGAGGTGGGGGACAACCTCGCGAAAGCGGGGCTAATACCGCATAAGTCGACTTCGGTCGGGAAAGGTGGCTTCGGCTATCGCCTTGGGATGAGCCCGCGACCCATCAGCTAGTTGGTAGGGTAAAAGCCTACCAAGGCAACGACGGGTAG
>F0OV55004JT8G8
AACCATCGCAAGAGTTTGATCCTGGCTCAGGATGAACGCTGGCGGCGTGTCTAAGGCATGCAAGTCGAACGCTCCCTTCGGGGAGAGTGGCAAACGGGTGAGTAACACATTGGTAACCTGCCTCGAAGTGGGGGACAACATTTCGAAAGGAATGCTAATCCCGCATGTGGTTCCGATGCACAAGCATCGGAAAGAAAGGCTAGCAATAGTCGCTTCGAGAGGGGCTTATGGCCTATCAGCTTGTTGGTAAGGTAACGG
>F0OV55004IVSYY
AACCATCGCAAGAGTTTGATCCTGGCTCAGAATGAACGCTGGCGGCGTGCCTAACACATGCAAGTCGTACGAGAAAGGGGCTTCGGCCCTGAGTAGAGTGGCGCACGGGTGAGTAACGCGTGGGTAATCTACCCTTGGATTTGGAATAACTCCGCGAAAGTGGAGCTAATACCGGATAGTCTGGCTTTTAATAGAAGTCGGTAAAGGATGCCTCTGCATATGCATTCGTCCGAGGATGAGCCCGCGTCTCATTAG
>F0OV55004IOK61
AACCATCGCAAGAGTTTGATCCTGGCTCAGGATGAACGCTAGCGGCAGGCTTAATACATGCAAGTCGAACGGTAAGGTTTCTTCGGAGACACACGAGTGGCGCACGGGTGCGTAACGCGTATGCAACCTACCTTTAACTGGGGAATAGCCCCGAGAAATCGGGATTAATACCCCATAACATTCAGTTTTCGCATGGGGACTGGATTAAAGCTCCGGCGGTTAAAGATGGGCATGCGTGGCATTAGCTAGTTGGTGAGGTAACGGCTC
>F0OV55004JBJIF
AACCATCGCAAGAGTTTGATCCTGGCTCAGAACGAACGCTGGCGGCGCGTTTTAAGCATGCAAGTCGAACGGTAAAAGGGTGCTTGCACCCTTTGAGAGTGGCGAACGGGTGAGTAACACGTAGGTGATCTGCCCTTTGGTTGGGGATAGCCTGTGGAAACACAGGGTAATACCGAATAAGATCGGGACTCTTTGGAGATCCGATGAAAGCAGCTTCGGCTGCACCGAAGGATGAGCCTGCGGCTGATTAGCTTGTTGGCGGGG
>F0OV55004JWVE5
AACCATCGCAAGAGTTTGATCCTGGCTCAGAACGAACGCTGGCGGCGCGTTTTAAGCATGCAAGTCGAACGGTAAAAGGGTGCTTGCACCCTTTGAGAGTGGCGAACGGGTGAGTAACACGTAGGTGATCTGCCCTTTGGTTGGGGATAGCCTGTGGAAACACAGGGTAATACCGAATAAGATCGGGACTCTTTGGAGATCCGATGAAAGCAGCTTCGGCTGCACCGAAGGATGAGCCTGCGGCTGATTAGCTTGTTGGCGGGG
>F0OV55004JRVHH
AACCATCGCAAGAGTTTGATCCTGGCTCAGAACGAACGCTGGCGGCGTGCTTAACACATGCAAGTCGAACGCGAAAGGGACCTTCGGGTCCTGAGTAAAGTGGCGCACGGGTGAGTAACACGTGGATAATCTACCCGGTGATCTGGGATAACATTCCGAAAGGAGTGCTAATACCGGATAAGCCCACGGGCTCTTCGGAGCTTGCGGGAAAAGGTGGGGACCTTCGGGCCTACTGTCATTGGATGAGTCCGCGGCCCATTAGCTAGTTGGTAGGGTAA
>F0OV55004JG2J5
AACCATCGCAAGAGTTTGATCCTGGCTCAGGACGAACGCTGGCGGCGTGCTTAACACATGCAAGTCGAACGGTTTTCTATTGAAAGCTTGCTGGATATAGGAGATAGTGGCGGACGGGTGAGTAACGCGTGAATACCTGTCCATCGGAGGGGGACAACGGCTGGAAACGGCCGCTAATACCGCGTAAGCCGAGAGGTGAAAGGTTCTCTTAGGGGAGCCGCCGATGGGGTGGTTCGCGTCCTATCAGCTAGTTGGTGGGGTAAGGGCCTACCAAGGCG
>F0OV55004JQDA3
AACCATCGCAAGAGTTTGATCCTGGCTCAGGACGAACGCTGGCGGCGTGCTTAACACATGCAAGTCGAACGGTCTCTTTCTTACTCGCAAGAGTGGGAAAGAGGTAGTGGCGAACGGGTGAGTAACACGTGAGAAACCTATCCTGGTCTCTGGGATAACAGCCGGAAACGGCTGCTAATACCGGATGCCGTCGGAGCGTCGCATGGCGCGCTGACGAAAGGGTTACTGGATCAGGAGGGTCTCGCGGCCTATCAG
>F0OV55004IWRQU
AACCATCGCAAGAGTTTGATCCTGGCTCAGGACGAACGCTGGCGGCGTGCCTAACACATGCAAGTCAAAGGAAAGCGACTTCGGTCGTAAGTACTTGGCGCAAGGGTGAGTAAGGTATAGGTAATCTGCCCTTTGGACTGGGATAACTCCGAGAAATCGGTGACAATACCAGATGATGCAGCGGGACCGCATGGTCATGTTGTTAAAGATTTATCGCCAAAGGATGAACCTATATTCCATCAGGTAGTTGGTAGGGTAACGG
>F0OV55004IURPX
AACCATCGCAAGAGTTTGATCCTGGCTCAGGATGAACGCTAGCGACAGGCCTAACACATGCAAGTCGAGGGGCAGCATAAAGGTAGCAATACTTTGGTGGCGACCGGCGCACGGGTGAGTAACACGTATGCAACCTACCTGTAAGCGGGGAATAACCCGGAGAAATCCGGACTAATACCGCATAATACTGTCTTACCCCATGGTATAACAGTTAAACATTTATGGTTTACAGATGGGCATGCGTATGATTAGCTAGTTGGTG
>F0OV55004INNDB
AACCATCGCAAGAGTTTGATCCTGGCTCAGGATGAACGCTAGCGGTAGGCTTAACACATGCAAGTCGAGGGGTAATTCCGATTTATCGGGAACGACCGGCGCACGGGTGAGTAACGCGTATGCAACCTACCCATTGCAGGGGCATAGGCCGAAGAAATTCGGATTAATACCCCATAATATCATTAGATCACATGTTCTGATGATTAAAGTTCAGGCGGCAATGGATGGGCATGCGTGACATTAGTTAGTTGGTG
>F0OV55004H55AH
AACCATCGCAAGAGTTTGATCCTGGCTCAGAACGAACGCTGGCGGCGTGCTTAACACATGCAAGTCGGATGCGAAAGGGGCTTTCGGGCGCTGAGTAGCATGGCAGACGGGTGAGGAGTGCGTATCTGACGGAACTCAGGCAGGGGGATAGTCCTCCGAAAGGGGGTTGAATACCGCATGTGCTCAATCTTGTCATGGGATTGAGGAAAGGTGGCCTCTCCATGGAAGCTGCT
>F0OV55004JOQI6
AACCATCGCAAGAGTTTGATCCTGGCTCAGGATGAACGCTAGCGGCAGGCTTAACACATGCAAGTCGAGGGGTAACAGGTGTAGCAATACATGCTGACGACCGGCGCACGGGTGAGTAACGCGTATGCAACCTACCTTTAACTGGGGGATAGCCCGGAGAAATTCGGATTAATACCCCATAATGTCCTGGATTCGCATGTTTTCAGGATTAAAGCTCCGGCGGTTAAAGATGGGCATGCGTGCCATTAGCTAGTTGGTG
>F0OV55004JWJNR
AACCATCGCAAGAGTTTGATCCTGGCTCAGGATGAACGCTAGCGGGAAGCCTAACACATGCAAGTCGAACGGGATTGAGAGCTTGCTCTCATGAGAGTGGCGCACGGGTGAGTAACGCGTATGCAACCTGCCCTTGACAGGGGGATAGCCCGGAGAAATCCGGATTAATACCCCATGGTATTTAAGTTCCGCATGGGATTTAAATTAAAGATTTATCGGTCAGGGATGGGCATGCGTGACATTAGCTAGTTGGCGGGG
>F0OV55004IHM3P
AACCATCGCAAGAGTTTGATCCTGGCTCAGAATGAACGCTGGCGGCGTGCTTAACACATGCAAGTCGAACGAGAAAGTCTCTGCTTGCAGAGACGAGTAGAGTGGCGCACGGGTGAGTAACACGTGGATAATCTACCTTCAAATCGGGAATAACCATTCGAAAGGATGGCTAATGCCGGATGAAGTCGTAAATTCTTCGGAATTTTTGATGAAAGGGTGCCTCTGATTAAAGCATCTGTTTGAAG
>F0OV55004I8NZS
AACCATCGCAAGAGTTTGATCCTGGCTCAGGATGAACGCTAGCGGGAGGCTTAACACATGCAAGTCGAGCGGGATCCCCTTCGGGGGTGAGAGCGGCGCACGGGTGCGTAACGCGTATGCAACCTGCCTTGTACAGGGAGATAGCCCATGGAAACGTGGATTAATACCCCATAGTATTGTTAAATCGCATGGTTTGACAATTAAAGCTGCGGCGGTACAAGATGGGCATGCGTAGGATTAGCTAGTAGGTGAGGTAA
>F0OV55004ISNF1
AACCATCGCAAGAGTTTGATCCTGGCTCAGAACGAACGCTGGCGGCAGGCCTAACACATGCAAGTCGAACGCTCTCTTCGGAGAGAGTGGCGCACGGGTGAGTAACGCGTGGGAACCTACCCCGAGGTCCGGGACAACCGCTGGAAACGGCGGCTAATACCGGATGTGTCCTGAGGGAGAAAGATTCATCGCCTTGGGAGGGGCCCGCGTCCGATTAGGTAGTTGGTGTGGTAACGGCGCACCAAGCCTTCGATCGGTAGCT
>F0OV55004JSGVB
AACCATCGCAAGAGTTTGATCCTGGCTCAGAACGAACGCTGGCGGCGCGTTTTAAGCATGCAAGTCGAACGGTATATAGTCTTCGGATTATAGAGAGTGGCGAACGGGTGAGTAACACGTAGATAATCTACCTTGAAGTGGGGGATAGTCCATGGAAACATGGAGTAATACCGCATATGTCTTTGGATGAAAGTTCCAATTGGAACGCTTTGAGATGAGTCTGCGGCTCATTAGCTTGTTGGTGGGGTAAAGGCCTACCAAGG
>F0OV55004I5OQS
AACCATCGCAAGAGTTTGATCCTGGCTCAGGATGAACGCTAGCGACAGGCCTAACACATGCAAGTCGAGGGGCAGCACGTCTTCGGATGGTGGCGACCGGCGCACGGGTGAGTAACGCGTATGCAACCTACCTGTAACTGGGGGATAGCTCCCTGAAAGGGGAATTAACACCGCATAAGACCACGTTTTCGCATGGAAAAGTGGTAAAATATTTATAGGTTACAGATGGGCATGCGTGACATTAGTTTGTTGGTGAGGTAACGG
>F0OV55004JCTWI
AACCATCGCAAGAGTTTGATCCTGGCTCAGGACGAACGCTGGCGGCGTGCCTAATACATGCAAGTCGAACGGTCTTTTCTATGGAAGCTTGCTTCCACTGAGAAGATAGTGGCGAACGGGTGAGTAACGCGTGGGAAACCTACCCTTGAGTGGGGGATAACATTTCTAACGGAATGCTAATACCGCATAATATTCTCTGGCGCATGTCAGGGAATCGAAGGTGGCCTCTACTTGTAAGCCATCGCTTAAGGATGGTCCCGCG
>F0OV55004IY130
AACCATCGCAAGAGTTTGATCCTGGCTCAGAACGAACGCTGGCGGCGCGTTTTAAGCATGCAAGTCGGACGGTAGAAGTCCTTCGGGACTTTGAGAGTGGCGAACGGGTGAGTAACACGTAGATGATCTACCTTGGGATTGGGGATAGCCTATGGAAACATGGGGTAATACCGAATACGTCCTGTCATGTAAGGGTGACAGGGGAAAGGAGCTGAGGCTTCGTCCTGGGATGAGTCTGCGGCTCATTAGCTAGTTGGTGGGGTAAAGG
>F0OV55004IE4R2
AACCATCGCAAGAGTTTGATCCTGGCTCAGGACGAACGCTGGCGGCGTGGATTAGGCATGCAAGTCGAACGCGAAAGGTTTGCTTCGGTGAACCGAGTAGAGTGGCGGGCGGGTGAGTAACGCGTAGGTAATCTGCCTTTAAGCGGGGGATAGCCCCGGGAAACCGGGATTAATACCGCATGTGTTCCCGCACCTATTATAGTTTGGTTTATTTTGTCGTAATCAGATTATAATAGGTGTGGGAGTAAAGATGGCCTCTGTTTCAAGCTATCG
>F0OV55004H8ONY
AACCATCGCAAGAGTTTGATCCTGGCTCAGGATGAACGCTAGCGGTAGGCTTAACACATGCAAGTCGAGGGGTAATTCCGATTTATCGGGAACGACCGGCGCACGGGTGAGTAACGCGTATGCAACCTACCCATTGCAGGGGCATAGGCCGAAGAAATTCGGATTAATACCCCATAATATCATTAGATCACATGTTCTGATGATTAAAGTTCAGGCGGCAATGGATGGGCATGCGTGACATTAGTTAGTTGGTG
>F0OV55004ITBG7
AACCATCGCAAGAGTTTGATCCTGGCTCAGAACTAACGCTGGCGGCGTGCCTAACACATGCAAGTCGTACGAGAAAGTTCGCTTCGGTGGATGAGTAAAGTGGCGCACGGGTGAGTAGCGCGTGGATAATCTGCCCTTTAGTTAGGAATAACCCATCGAAAGATGGGCTAATGCCCAATGATACTGACGTGCTTCGGCAGGTCAGCCAAAGGTGGCCTCTACATGTAAGCTATCGCTGAAGG
>F0OV55004I2JO5
AACCATCGCAAGAGTTTGATCCTGGCTCAGGATGAACGCTGGCGGCATGCCTAATACATGCAAGTCGAACGAAGTGGCCCATTGAAGGAAAAGTGCTTGCACTTTTCTGGATATGGATTTCCACTTAGTGGCGAACGGGTGAGTAACACGTAGGTAACCTACCTTCAAGCCTGGGATAACAGTTAGAAGTGACTGCTAATACCGGATGATATATTAAATGTTATCTTTTAATATTAAAAGAAGCTTTCAAGCTTCGCTTTTAGA
>F0OV55004IUF1X
AACCATCGCAAGAGTTTGATCCTGGCTCAGAACGAACGCTGGCGGAGTGCTTAATACATGCAAGTCGTGCGAGAACGTATCCTTCGGGATATTAGTAGAGCGGCGAACGGGTGAGTAACACGTAAGCAACCTGCCCCTAAATCTGGGATAACCTTGCTAACGCGGGGCTAATACTGGATGTGATTCATTTTCCGCATGGTTTATGAATTAAAGGTGACCTCTTCTTGAAAGTTACTGTTTAGGGATGGGCTTGCGGACCATTAGCTTTGG
>F0OV55004I0BOA
AACCATCGCAAGAGTTTGATCCTGGCTCAGGATGAACGCTGGCGGCGTGCCTAATACATGCAAGTCGAACGCACTAGTTTACTAGTGAGTGGCGAACGGGTGAGTAACACGTAGGTAACCTGCCCTTAAGACGAGGATAACCATTGGAAACGATGGCTAAGACTGGATAGGAATATTTGAGGCATCTTAAATATTTTAAAAGACCTAGCAATAGGTATGCTTAAGGAGGGGCCTGCGGCGCATTAGTTAGTTGGTGGGGTAGAAGCCT
>F0OV55004JF7SH
AACCATCGCAAGAGTTTGATCCTGGCTCAGGATGAACGCTGGCGGCGTGCCTAATACATGCAAGTCGAACGAAGATCTAGCTTGCTAGATCTTAGTGGCGAACGGGTGAGTAATACATAAATAATCTGCCCATTGGACTGGGATAACTATTGGAAACGATAGCTAATACCGGATAGGTGATTTGAAGGCATCTTCGAATCATTAAAGTAGGGTCACTACACCAATGGATGAGTTTATGGCGCATTTAG
>F0OV55004JYT7L
AACCATCGCAAGAGTTTGATCCTGGCTCAGGATGAACGCTAGCGGTGCGCCTAACACATGCAAGTCGAGCGATATAGCGGCGAACGGGTGAGTAACACGTTGGAACCTGCCTCGAACTCAGGGATAGCCATCCGAAAGGATGATTAATACCGGATAGTCCCGAAAGGGTAAAGATTTTTCGGTTCGAGAGGGGCCTGCGGCCTATCAGCTAGTTGGTAAGGTAATGGCTTACCAAGGCTATGACGGGTAACTGGTGTGAGAGCA
>F0OV55004IIL9H
AACCATCGCAAGAGTTTGATCCTGGCTCAGGATGAACGCTGGCGGCGTGCCTAATACATGCAAGTCGAACGCACCATTTCGGTGGTGAGTGGCGAACGGGTGAGTAACACGTAGATAACCTGCCCTTAAGACGAGGATAACCATTGGAAACGATGGCTAAGACTGGATAGGAATATTAGAGGCATCTCTGATATTTTAAAAGACCTAGCAATAGGTATGCTTAAGGAGGGGTCTGCGGCGCATTAGTTAGTTGGTGGGGTG
>F0OV55004JW1MW
AACCATCGCAAGAGTTTGATCCTGGCTCAGGATGAACGCTGGCGATGTGCCTAAGGTATGCAAGTCGAACGATCCATTTGAGTAATGATCTCTTCGGAGTGATTTACTCTGTTTTGGATAGTGGCAGACGGGTGAGTAACACGTGGATAACCTACCTTTAACTTTGGCATAGCTTCCCGAAAGGGAAGGTAAATCCAAATGGTCCCAATCTCTGTAATGTTTTTGGGTAAAACTCCGGTGGTTAAAGAAGGGTCCGCGTCCTATCAGCTTGTTGGTG
>F0OV55004IGUR4
AACCATCGCAAGAGTTTGATCCTGGCTCAGGATGAACGCTGGCGGCGTGGATAAGGCATGCAAGTCGAATGGGTTTAGGCCCATGGCAAACGGGTTAGTAACGCGTAGGAATTTTCCCCAAAGTCGTGAATAATCCGGAGAAATCCGGAATAATACACGATGTGCTCTACGGAGTAAAGATTTATCGCTTTGGGATAAGCCTGCGTCCTATCAGCTTGTTGGTGAGGTAATAGCTCACCAAGGCTATGACGGGTA
>F0OV55004JYG6K
AACCATCGCAAGAGTTTGATCCTGGCTCAGGATGAACGCTGGCGGCGTGCTTAACACATGCAAGTCGAACGATTAAGACCCTCTTCGGAGGGTGTATAAAGTGGCGAACGGGTGAGTAACACGTGGGGAACCTGCCCTCTCTCTGGGACAACTCCGGGAAACCGGAGCTAATACCGGATATTCCGATCGGATCGCATGGTCTGATCGGGAAAGCTCCGGCGGTGAGGGATGGCCCCGCGGCCCATTAGCTTGTTGGTGAGGTAACGGCTC
>F0OV55004JMZ27
AACCATCGCAAGAGTTTGATCCTGGCTCAGGACGAACGCTGGCGGCGTGCTTAACACATGCAAGTCGAACGAGGCCGGGGTGCTTGCACCCCGAGTCGAGTGGCGAACGGGTGCGTAACACGTGACCAACCTGTCCTAGGGTGAGGGACAACCTGGGGAAACCCGGGCTAATACCGCATGATGTCCAGACCTCGCATGGGGACTGGATCAAAGAGGGCCTCTGCTTGCAGGCTCTCGCCAAGGGAGGGGGTCGCGGCGTATCAG
>F0OV55004I2BM9
AACCATCGCAAGAGTTTGATCCTGGCTCAGGACGAACGCTGGCGGCGTGGATTAGGCATGCAAGTCGAGGGGCAGCACGGACTTCGGTCTGGTGGCGACCGGCGCACGGGTGCGTAACGCGTATGCAACCTGCCTTATACAGGAGGATAGCCCATGGAAACGTGGATTAATACTCCATAGTATCAATGAATCGCATGGTTTATTGATTAAAATTTCGATGGTATAAGATGGGCATGCGTAGGATTAG
>F0OV55004JE9Y1
AACCATCGCAAGAGTTTGATCCTGGCTCAGGATAAACGCTGGCGGTGTGCTTTATGCATGCAAGTCGAACGAACTATTTCGGTAGTTAGTGGCAAACGGGTGAGTAACACGTAAGCAACCTGTCCTCAAGTGGGGAATAACTCTGAGAAATCGGAGCTAATACCGCATGTGAATCATCATCGCAAGGAGATGATTTAAAGCCTTCGGGCGCTTAAGGAGGGGCTTGCGCACGATTAGCTTGTTGGTGGGGTAACGGCCT
>F0OV55004I7552
AACCATCGCAAGAGTTTGATCCTGGCTCAGAACGAACGCTGGCGGCGTGCTTAACACATGCAAGTCGAACGCGAAAGGGACCTTCGGGTCCTGAGTAAAGTGGCGCACGGGTGAGTAACACGTGGATAATCTACCCGGTGATCTGGGATAACATTCCGAAAGGGGTGCTAATACCGGATAAGCCCACGGGCTCTTTGGAGCTTGCGGGAAAAGGTGGGGACCTTCGGGCCTACTGTCATTGGATGAGTCCGCGGCCCATTAGCTAGTTGGTAGGGTAATGG
>F0OV55004IB2BN
AACCATCGCAAGAGTTTGATCCTGGCTCAGAGTGAACGCTGGCGGCGTGCCTAACACATGCAAGTCGAACGATGATGATGGAGCTTGCTCTATCTGATTAGTGGCGCACGGGTGAGTAATGCATAGATAATGTGCCCCTTAGTTCGGGATAGCCACTGGAAACGGTGATTAATACCGGATACTCCTTCTTGTCTCAAGGCAAGTCGGGAAAGTTTTTCGCTAAGGGATCAGTCTATGTCCTAT
>F0OV55004JMEJG
AACCATCGCAAGAGTTTGATCCTGGCTCAGGATGAACGCTGGCGGCGTGCCTAACACATGCAAGTCGAACGGGGTTTGATAAGCTTGCTTTTCAAACCTAGTGGCGCACGGGTGAGTAACGCGTAGGTAACCTGCCCTTCAGACTGGGATAACGGTTCGAAAGGATCGCTAATACCGGATGACATCCTCAGGTCGCATGGCCAGGGGATCAAATGGGTGCCTCTGATTCAAGCATCTGCTGAGGGATGG
>F0OV55004JPAKF
AACCATCGCAAGAGTTTGATCCTGGCTCAGGATGAACGCTGGCGGCGTGCCTAACACATGCAAGTCGAACGGGATTGAGAGCTTGCTCTCATGAGAGTGGCGCACGGGTGAGTAACGCGTATGCAACCTGCCCTTGACAGGGGGATAGCCCGGAGAAATCCGGATTAATACCCCATGGTATTTAAGTTCCGCATGGGATTTAAATTAAAGATTTATCGGTCAGGGATGGGCATGCGTGACATTAGCTAGTTGGG
>F0OV55004ITD4S
AACCATCGCAAGAGTTTGATCCTGGCTCAGGACGAACGCTGGCGGCGTGCTTAACACATGCAAGTCAAGGGGAAAGTTTTCTTCGGAGAGCGAGTATACTGGCGAACGGGTGAGTAATATATAAGTAACCTACCCATGGGTTTGGGATAACCTCGAGAAATCGGGGCTAATACCGGATAATGCAGCGGCATCACATGATGATGTTGTTAAAGCCTTCGGGCGCCTATGGATGGGCTTGTATCTGATTAGCTAGTTGGTAGGG
>F0OV55004J05VS
AACCATCGCAAGAGTTTGATCCTGGCTCAGGACGAACGCTGGCGGCGTGCTTAACACATGCAAGTCGAACGATATCCGCATCCTTGATTTCTTCGGATTGAGAGGAACGGTGAAAGTGGCGAACGGGCGAGTAACGCGTGGGCAATCTGCCCTTTACAGGGGGACAACATCGGGAAACCGATGCTAATACCGCATAAACCGGCAATATCGCATGGTATAACCGGCAAAGGAGAAATCCGGTAAAGGAAGAGCCCGCGTCCAATTAG
>F0OV55004I6FIF
AACCATCGCAAGAGTTTGATCCTGGCTCAGAACGAACGCTGGCGGCGTGCTTAACACATGCAAGTCGAACGTGAAAGGGACTTCGGTCCTGAGTAAAGTGGCGCACAGGTGAGTAACACGTGGATAATCTACCCGATGGACCGGGATAACACTTCGAAAGGGGTGCTAATACCGGATAAGCCCACAGGCTCTTTGGAGTTTGCGGGAAAAGGTGGGGACCTTCGGGCCTACTGTCATTGGATGAGTCCGCGGCCCATTAGCTAGTTGGTAGGGTAATGG
>F0OV55004H47YB
AACCATCGCAAGAGTTTGATCCTGGCTCAGAACGAACGCTGGCGGCGCGTTTTAAGCATGCAAGTCGCACGGCAAGGGGCTTCGGCCCCCTAGAGTGGCGGACGGGTGAGTAACACGTGGATAATCTGCCCCCCGGCCGGGGATAGCCCATGGAAACATGGGGTAATACCGGATACGACCGGCGCCGCACAAGCGGTGCCGAGGAAAGGCGCTACGGCGCCACCGGGGGATGAGTCCGCGGTCCATTAGCTAGTTGGCGGGGTAACGGCCCACCAAGG
>F0OV55004IK3KW
AACCATCGCAAGAGTTTGATCCTGGCTCAGGATGAACGCTAGCGGGAGGCTTAACACATGCAAGTCGAGGGGCAGCACGAGGTAGCAATACTTTGGTGGCGACCGGCAGACGGGTGAGTAACGCGTATGTAACCTGCCCTGTACAGGGGGATAACCCGGAGAAATTCGGACTAATATCCCATGGTAATATTGGAAGGCATCTTCTGATATTTAAAGTTCCGGCGGTACAGGAGGGGCATGCGTAACATTAGCTGGTTGGTAAGGTAACGG
>F0OV55004IBUYM
AACCATCGCAAGAGTTTGATCCTGGCTCAGGATGAACGCTGGCGGCGTGCCTAATACATGCAAGTCGAGCGAGGGCCGCCCGGTGGCAACACCGGGTTGGTTCCTAGCGGCGAACGGGTGAGTAACACGTGGGCAACCTACCCCCGACACCGGGATAAGCCTGGGAAACTGGGTCTAATACCGGATACGAGCTCCCACCGCATGGCGGGAGCTGGAAAGGGTCTCCGGTCGGGGATGGGCCCGCGGCCTATCAGCTTGTTGGCGGGGTCACGGCCCACCAAGGCG
>F0OV55004ITVEF
AACCATCGCAAGAGTTTGATCCTGGCTCAGGATGAACGCTGGCGGCGTGCATAACACATTCAAGTCGAACGAAGCAGCAATGCTGAGTGGCGGACGGGTGAGTAACGCGTGAGCAACCTGCCTGTAATTGCGGAATAACACAGGGAAACTTGTGCTAATACGGCATAAAGCAGCGATACCGCATGGTAAAGCTGCCAAAGAGAAATTGATTACAGATGGGCTCGCGTCTGATTAGA
>F0OV55004IHP8N
AACCATCGCAAGAGTTTGATCCTGGCTCAGGACGAACGCTGGCGGCGTGCCTAACACATGCAAGTCAAGGAGAAAGTTTCCTTCGGGGAGCGATTAAACTGGCGGACGGGTGAGTAACGCGTAGATAATCTGCCCTAAACCGGGACATAACGTCGGGAAACCGGTGCTAATATCCCATGAGGTCCCAGTAAAACGGTATCAAAGCCTCGGCGGTTTAGGATGAGTCTGCGTCTGATTAGCTAGTTGGTGAGATAATAGCTCACCAAGGCAACG
>F0OV55004JO70B
AACCATCGCAAGAGTTTGATCCTGGCTCAGGATTAACGCTAGCGGCAGGCCTAACACATGCAAATCGAGGGGCAGCACGGGGTAGCAATACTCTGGTGGCGACCGGCGCACGGGTGAGTAACGCGTATGCAACCTACCTTTAACAGGAAGATAGCCCCGAGAAATCGGGATTAATACTCCATAATGATTAGAAATCGCATGGTTTTTAATTTAAAGTTCCGACGGTTAAAGATGGGCATGCGTGACATTAGCTAGTTGGTGAGGTAACGG
>F0OV55004JHLLV
AACCATCGCAAGAGTTTGATCCTGGCTCAGGATGAACGCTAGCGGCAGGCTTAATACATGCAAGTCGAACGGTAAGGTCTCTTCGGAGATACACGGGTGGCGCACGGGTGCGTAACGCGTATGCAACCTACCTTGAACTAGAGGATAGCCCCGAGAAATCGGGATTAATACTTTATAACAATATTTTCCGGCATCGGCGGATATTTAAAGCTCCGGCGGTTTAAGATGGGCATGCGTGACGTTAGCTAGTTGGTGAGGTAACGGCTC
>F0OV55004JBOIU
AACCATCGCAAGAGTTTGATCCTGGCTCAGAACGAACGCTGGCGGCGTGGTTGATACATGCAAGTCGAACGGGAACGATTCCTTCGGGTTTCTAGTACCGTGGCGGACGGGTGAGTAATACGTGATCAATCTGCCCCTGGGACTGGGATAACCACTCGAAAGGGTGGATAATACCAGATAAGACCGCAGCATCGCATGGTGCAGCGGTAAAAAGGTTGGGATTTTCGGACCTTCTGCCCAGGGATGAGATCACGTCCTATTAGCTTG
>F0OV55004IDJMX
AACCATCGCAAGAGTTTGATCCTGGCTCAGGACGAACGCTGGCGGCGTGCCTAACACATGCAAGTCGAACGCGATCCAGGGAGTAGTTTACTATGAACTGGTGAAAGTGGCGGACGGGTGAGTAACGCGTGGGTAACCTGGCTTATGGAAGGGGATAGCCTCGGGAAACCGGGATTAATACCGTATGGAGTTGGCAGACCGCATGGTCTGCCAATGAAAGATTTTATCGCCATAAGATGGACCCGCGTCCCATTAGCTAGTTGGTGAG
>F0OV55004I244F
AACCATCGCAAGAGTTTGATCCTGGCTCAGATTGAACGCTGGCGGCGTGCTTAACACATGCAAGTCGAACGAGAACGGAACATAGCTTGCTATGTTTGTCAGCTAAGTGGCGGACGGGTGAGTAATGTATAGCTAATGTGCCCCTTGGAGAGGGATAACAGTTGGAAACGACTGCTAATACCTCATAGTCCTTCTATGTTAATCATAGTTGGGAAATGTTTTTTCGCCAAGGGATCGGGCTATATGGTATCAG
>F0OV55004IA53O
AACCATCGCAAGAGTTTGATCCTGGCTCAGAACGAACGCTGGCGGCGTGCTTAACACATGCAAGTCGTACGAGAAAGTTTCCTTCGGGAGATGAGTAGAGTGGCGCACGGGTGAGTAACACGTGGATAATCTGCCCAATGGACCGGGATAACACTTCGAAAGGGGTGCTAATACCGGATAAGCCCACAGGCTCTTCGGAGCTTGCGGGAAAAGGTGGGGACCTTCGGGCCTGCCGTCATTGGATGAGTCCGCGGCCCATTAGCTAGTTGGG
>F0OV55004IRX0P
AACCATCGCAAGAGTTTGATCCTGGCTCAGAGCGAACATTGGCGGCGCGTTTAACACATGCAAGTCGAGCGAGAAAACTTCTTCGGAAGTGAGTAGAGCGGCGAACGGGTGAGTAACACGTGAGTGACCTGCCCCCAAGCTTGGGATAGCCACGGGAAACTGTGGGTAATACCGGATGCGACTTTATTATTAGAAGATGAAGTTGAAAGCGTGGGACCCTTCGGGGCCACGTACTTGGGGATGGGCTCGCGTCCCATTAGCTAGTTGGAGAGG
>F0OV55004IYC9K
AACCATCGCAAGAGTTTGATCCTGGCTCAGAATGAACGCTGGCGGCGTGCCTAACACATGCAAGTCGTACGAGAAAGGGGCTTCGGCCCTGAGTAGAGTGGCGCACGGGTGAGTAACGCGTGGGTAATCTACCCTTGGATTTGGGATAACTCCGCGAAAGTGGAGCTAATACCGGATAGTCTGGCTTTAAATAAGAAGTCGGTAAAGGATGCCTCTGCATATGCATTCGTCCGAGGATGAGCCCGCGTCTCATTAG
>F0OV55004IHVCE
AACCATCGCAAGAGTTTGATCCTGGCTCAGAATGAACGCTGGCGGCGTGCTTAACACATGCAAGTCGAACGAGAAAGAGATTGCTTGCAATCTCGAGTAGAGTGGCGCACGGGTGAGTAACACGTAGATAATCTACCTTCAAGCCCGGGATAACCATCCGAAAGGATGGCTAATACCGGATGCAGTTGATACACACAAGTGTATTGATGAAAGATTGCCTCTTCATGAAAGCAGTTGTTGG
>F0OV55004JL73K
AACCATCGCAAGAGTTTGATCCTGGCTCAGGACGAACGCTGGCGGCGTGCTTAACACATGCAAGTCGAACGAAGAGCGATGGAAGCTTGCTTCTATCAATCTTAGTGGCGAACGGGTGAGTAACGCGTAATCAACCTGCCCTTCAGAGGGGGACAACAGTTGGAAACGACTGCTAATACCGCATACGATCTAATCTCGGCATCGAGGATAGATGAAAGGTGGCCTCTACATGTAAGCTATC
>F0OV55004IIQCF
AACCATCGCAAGAGTTTGATCCTGGCTCAGGATGAACGCTAGCGGGAGGCTTAACACATGCAAGTCGAGGGGCATCACGCCTTCGGGTGGTGGCGACCGGCGCACGGGTGCGTAACGCGTATGCAACCTGCCTTATGCAGGGGGATAGCCCATGGAAACGTGGATTAATACCCCATAAGCTTTATTATATGCATATATATTAAAGGAAAACTTAGGTGGCATAAGATGGGCATGCGTCTGATTAGCTAGTTGG
>F0OV55004I0IG2
AACCATCGCAAGAGTTTGATCCTGGCTCAGGATGAACGCTAGCGGGAGGCTTAACACATGCAAGTCGAGGGGCGGCACGATGTAGCAATACGTTGGTGGCAACCGGCGCACGGGTGAGTAACGCGTATGCAACCTACCCTGTACTGGAAGATAACCCGGAGAAATTCGGACTAATATTCCATAAAGATATAGAGAGGCATCTTTTTATATTTAAAGCTCTGGCGGTACGGGATGGGCATGCGTAACATTAGCTAGTTGG
>F0OV55004JXB34
AACCATCGCAAGAGTTTGATCCTGGCTCAGAACGAACGCTGGCGGCGCGTTTTAAGCATGCAAGTCGAACGGTAAAAGGGTGCTTGCACCCTTTGAGAGTGGCGAACGGGTGAGTAACACGTAGGTGATCTGCCCTTTGGTTGGGGATAGCCTGTGGAAACACAGGGTAATACCGAATAAGATCGGGACTCTTTGGAGATCCGATGAAAGCAGCTTCGGCTGCACCGAAGGATGAGCCTGCGGCTGATTAGCTTGTTGGCGGGG
>F0OV55004I808W
AACCATCGCAAGAGTTTGATCCTGGCTCAGGGTGAACGCTGGCGGCGTGCTTTACACATGCAAGTTGAACGAGAACTCGGAGGTTCTTACTTCGGTAAGAAAGGAAGAGGGACAGTAGCGAACGAGTGAGTAACACGTAGTAACCTGCCCACTGGAGGGGGAGAACCACTGGAAACGGTGGCTAATACCGCATAAGCCCGAAAGGGGAAAGCAATTTATTGTGCCGGTGGAGGGGACTGCGGGCCATCAGGAAGATGGTGAGGTAAAAGCTCACCAAACCGACG
>F0OV55004JZBBN
AACCATCGCAAGAGTTTGATCCTGGCTCAGGATGAACGCTAGCGGCAGGCCTAACACATGCAAGTCGAGGGGCAGCACGGGTAGCAATGCCTGGTGGCGACCGGCGCACGGGTGCGTAACGCGTATGCAACCTACCTTTAACTGGAGCATAGCCCCGAGAAATCGGGATTAATACTCCATAACAACAAGAAGTGGCATCACTTTTTATTTAAAGCTTTGGCGGTTAAAGATGGGCATGCGTGACATTAGTTAGTTGGTG
>F0OV55004H4T4B
AACCATCGCAAGAGTTTGATCCTGGCTCAGAACGAACGCTGGCGGCAGGCTTAACACATGCAAGTCGAGCGGGCGCTTTCGGGCGTCAGCGGCGGACGGGTTAGTAACGCGTGGGAACGTGCCTTCTGCTCCGGAATAGCCCTGGGAAACTGGGGGTAATACCGGATGTGCCCTGAGGGGGAAAGATTTATCGGCAGGAGATCGGCCCGCGTCTGATTAGGTAGTTGGTGGGGTAATGGCCCACCAAGCCGACGATCGGTAGCTGGTTTGAGAGGA
>F0OV55004JNF5N
AACCATCGCAAGAGTTTGATCCTGGCTCAGGATGAACGCTAGCGGCAGGCCTAACACATGCAAGTCGAGGGGTAACAGGAGTAGCAATACTTGCTGACGACCGGCGCACGGGTGAGTAACGCGTATGCAACCTACCCTTAACTGGGGAATAGCCCGAAGAAATTCGGATTAATGCCCCATAATACTGTATTGAAGCATTTCAGTGCATTTAAAACTCCGGTGGTTAAGGATGGGCATGCGTGACATTAGCTAGTTGGTG
>F0OV55004IC1AG
AACCATCGCAAGAGTTTGATCCTGGCTCAGGATGAACGCTGGCGGCGTGCCTAATACATGCAAGTCGAACGCACCGGTTTACCGGTGAGTGGCGAACGGGTGAGTAACACGTAGGTAACCTGCCCTCAAGACGAGGATAACCGTTGGAAACGATGGCTAAGACTGGATAGGAACCGAGGAGGCATCTCTTTGGTTTTAAAGGACCCGCAAGGGTACGCTTGAGGAGGGGCCTGCGGCGCATTAGTTAGTTGGCGGGGTGAAGGCCCACCAAGACTTTG
>F0OV55004IIJD0
AACCATCGCAAGAGTTTGATCCTGGCTCAGGATGAACGCTGGCGGCGTGCCTAACACATGCAAGTCGAGCGATAAACAGTGGATGGAATTCTTCGGAAGGAAAGAAACTGTTGAAAGCGGCGGACGGGTGAGTAACGCGTGGGCAACCTGCCCTATACAGGGGGATAGCCACTGGAAACGGTGATTAATACCCCATGACACCTTAACCTCGCATGAGGAGAGGGTCAAAGATTATATCGGTATAGGATGGGCCCGCGT
>F0OV55004IXPKT
AACCATCGCAAGAGTTTGATCCTGGCTCAGGATGAACGCTAGCGGGAGGCTTAACACATGCAAGTCGAGCGGCAGCACGGTTTTCGGACTGGTGGCGAGCGGCGCACGGGTGCGTAACGCGTATGCAACCTTCCTTATGCAGGGGGATAGCCCATGGAAACGTGGATTAATACCCCATATTATTTATGGATCGCATGGTTTATAGATGAAAGTTTTAATGGCATAAGATGGGCATGCGTCTGATTAG
>F0OV55004IEH04
AACCATCGCAAGAGTTTGATCCTGGCTCAGGATGAACGCTGGCGGCGTGCCTAATACATGCAAGTCGAACGAGCGACTATGTTCGTAAGGATATAGGAGCAAGTGGCAAACGGGTGAGTAACACGTAGTTGACCTGCCCTGAAGAGGGGGATAACGTTTCGAAAGAGATGCTAATACCCCATAAGCACCCAGAGGTTAGAGGCTCAGGGTGAAAAGGGTTATTGAAAGATAACCTGCTTCAGGAGGGGACTGCGGCCCATCAG
>F0OV55004JKXHW
AACCATCGCAAGAGTTTGATCCTGGCTCAGGATGAACGCTGGCGGCGTGCCTAACACATGCAAGTCGAGCGGAGATATAGAGGAGTACTTGTACGAATCTTTATCTTAGCGGCGGACGGGTGAGTAACACGTGAGGAACCTGCCCTTAAGTGTGGAATAACACCGAGAAATCGGTGCTAATACCGCATAACGTCCTGGAAGCGCATGCTTTCGGGACCAAAGGATTTATTCGCTTAAGGATGGCCTCGCGGCCGATTAGGTAG
>F0OV55004JEQCH
AACCATCGCAAGAGTTTGATCCTGGCTCAGGACGAACGCTGGCGGCGTGCTTAACACATGCAAGTCAAGGGGAAAGGTTAATTTCGGTTGACCGAGTATACTGGCGAACGGGTGAGTAACGCGTAGGTAACCTGCCTGAGAGTTTGGGATAACACTGCAAACGTGGTGCTAATACCGGATGAGGCCTGCTATTCGCATGGGTAGTGGGTTAAAGCGGGCGCAAGCCTGTGCTCACAGATGGACCTGCGTCTCATTAG
>F0OV55004IGXUL
AACCATCGCAAGAGTTTGATCCTGGCTCAGAACAAACGCTAGCGGCGTGCCTAACACATGCAAGTCAGACGAGAAAGTTCGCTTCGGCGAATGAGTAGAGTGGCGCACGGGTGAGTAACGCGTGGACAATCTGCCCTAGAGTTAGGAATAACCCACCGAAAGGTGGGCTAATACCCAATAATGCTATACTTCTTCGGGAGTATAGCCAAAGATGGCCTCTGTTTACAAGCTATCGCTCAAGGATGAGTTCGCGT
>F0OV55004IPKSM
AACCATCGCAAGAGTTTGATCCTGGCTCAGAACGAACGCTGGCGGTATGCCTAACACATGCAAGTCGAACGCGAAAGGGACTTCGGTCCCGATTAGAGTGGCGCACGGGTGAGTAACACGTGGATAACCTACCCTGGGGTCCGGGATAACATTCCGAAAGGGATGCTAATACCGGATAAGCTCACGACTTCTATGGAAGACGTGAGAAAAGATTTATTGCCTCAGGATGGGTCCGCGGTCCATTAGCTAGTTGGTGGGGTAACGGCCTACCAAGGCCG
>F0OV55004IIBRV
AACCATCGCAAGAGTTTGATCCTGGCTCAGGACGAACGCTGGCGGCGTGGATTAGGCATGCAAGTCGAACGGTATCATACCTTCGGGTATGAGAGAGTGGCGAACGGGTGAGTAACACGTAGGTGATCTACCCTCGAATCGGGGACAACCCAGGGAAACTTGGGCTAATACCGGATGCGCGTATCCTTAGGGATGCGTAAAAGATGGCAGTAATGCTGTCGTTTGGGGATGAGCCTGCGCCCTATTAGTTAGTTGGTGAGGTAACGG
>F0OV55004IZL85
AACCATCGCAAGAGTTTGATCCTGGCTCAGGATGAACGCTAGCGGGAGGCTTAACACATGCAAGTCGAGCGGGATCCCTTTCGGGGGTGAGAGCGGCGGACGGGTGCGCAACGCGTATGCAACCTGCCTTATGCAGGGGGATAGCCCATGGAAACGTGGATTAATACCCCATAGATCAGTAGATTCGCATGGATTAGCTGATAAAGCTTAGGTGGCATAAGATGGGCATGCGTAGGATTAGCTAG
>F0OV55004IX72O
AACCATCGCAAGAGTTTGATCCTGGCTCAGGATGAACGCTGGCGGCATGCCTAATACATGCAAGTCGAACGAACTAGTTTACTAGTTAGTGGCGAACGGGTGGGTAACACGTAGATAACCAACCCTTAAGACGAGGATAACCCGGGGAAACCTGGACTAATACTGGATAGGAGCTATTTTCAAAAGAGGATAGTTTTAAAGGTGCCCTAAAGCACCGCTAAAGGCTGGGACTGCGCCGCATTAGCTAGTTGGTGGGGTAACGGCCTACCAAGGCAACGATGCGTAG
>F0OV55004H4XT3
AACCATCGCAAGAGTTTGATCCTGGCTCAGAATGAACGCTGGCGGCGTGCCTAACACATGCAAGTCGTACGAGAAAGGGGCTTCGGCCCTGAGTAGAGTGGCGCACGGGTGAGTAACGCGTGGGTAATCTACCCTTGGATTTGGAATAACTCCGCGAAAGTGGAGCTAATACCGGATAGTCTGGCTTTTAATAGAAGTCGGTAAAGGATGCCTCTGCATATGCATTCGTCCGAGGATGAGCCCGCGTCTCATTAG
>F0OV55004IWL44
AACCATCGCAAGAGTTTGATCCTGGCTCAGAGTGAACGCTGGCGGCGTGCTTAACACATGCAAGTCGAACGGTGACAGGAGAGAGCTTGCTCTCTTGCTGACGAGTGGCGCACGGGTGAGTAATGTATAGGTAACGTGCCCCTTAGTCTGGGATAGCCACTGGAAACGGTGATTAATACCGGATACGCCTTCTGATTGATTTTCAGTTGGGAAAGGTTTTTCGCTAAGGGATCGGCCTATATCGTATCAG
>F0OV55004JAWFG
AACCATCGCAAGAGTTTGATCCTGGCTCAGAACTAACGCTAGCGGCGTGCCTAACACATGCAAGTCTTACGAGAAAGTCCCCTTCGGGGGATGAGTAAAGTGGCGCACGGGTGAGTAACACGTGGATAATCTACCCTTCAGTCGGGAATAACTCATCGAAAGATGGGATAATACGCGATGACGCCTCTCCGTTCCGGCGGAGCGGCCAAAGGTGGCCTCTCTATAGAAGCTGCCGCTGAGGGATGAGTTCGCGCACCA
>F0OV55004JO0PS
AACCATCGCAAGAGTTTGATCCTGGCTCAGAATCAACGCTGGCGGCGTGCCTAACACATGCAAGTCGAACGAGAAAGCTGTCTTCGGACGGCAAGTACAGTGGCAAACGGGTGAGTAACGCGTGGGACATCTACCCTGATGAGGGGAATAACTCTCCGAAAGGAAAGCTAATACCGCATATACCGTGCAAACGGGAAAGGCCTTCGGGCCGCATCAGGAGGAGCCCGCGTCCGATTAGCTAGTTGGTGAGGTAATGGCTC
>F0OV55004JGB0J
AACCATCGCAAGAGTTTGATCCTGGCTCAGGATGAACGCTAGCGGCAGGCCTAACACATGCAAGTCGAGGGGTAACAGGTAGAAAGCTTGCTTTCTATGCTGACGACCGGCGCACGGGTGAGTAACGCGTATGCAACCTACCTTTAACAGGAAGATAGCCCCGAGAAATCGGGATTAATACTCCATAATATATATGAATCGCATGGTTTATATATTAAAGCTCCGGCGGTTAAAGATGGGCATGCGTGACATTAG
>F0OV55004IU83V
AACCATCGCAAGAGTTTGATCCTGGCTCAGAGCGAACGCTGGCGGCATGCTTAACACATGCAAGTCGCACGGTCGGGGCAACCTGGCAGTGGCGGACGGGTGAGGAACACGTAGGAACGTGTCCTGGGGTGGGGGATAACGCCGGGAAACTGGCGCTAATACCGCATATGAGCTGAGGCTCAAAGCCGAGAGGCGCCTTGGGAGCGGCCTGCGTCCGATTAGCTTGTTGGTGGGGTAACGGCCTACCAAGGCTACGATCGGTAG
>F0OV55004I2AQX
AACCATCGCAAGAGTTTGATCCTGGCTCAGGATGAACGCTGGCGGCGTGCCTAATACATGCAAGTCGAACGCACTAGTTTACTAGTGAGTGGCGAACGGGTGAGTAACACGTAGGTAACCTGCCCTTAAGACGAGGATAACCATTGGAAACGATGGCTAAGACTGGATAGGAATATTTAAGGCATCTTAAATATTTTAAAAGACCTAGCAATAGGTATGCTTAAGGAGGGGCCTGCGGCGCATTAGTTAGTTGGTGAGGTGAGAG
>F0OV55004I32CS
AACCATCGCAAGAGTTTGATCCTGGCTCAGAACGAACGTTAGCGGCGTGCTTAACACATGCAAGTCGAACGAGAAAGTATCTTCGGATATGAGTAGAGTGTCGCACGGGTGAGTAACACGTGGGTAATCTGCCCTTTGGAGGGGGACAACATCTGGAAACGGATGCTAATACCGCATAAGTCGTCTTCGGACGGGAAAGGTGGCTTCGGCTACCGCCAGAGGATGAGCCCGCGGCCCATCAGCTAGTTGGCAGGGTAATGG
>F0OV55004IHH5C
AACCATCGCAAGAGTTTGATCCTGGCTCAGAACGAACGCTGGCGGCGTGCTTAACACATGCAAGTCGAACGCGAAAGGGACCTTCGGGTCCTGAGTAAAGTGGCGCACGGGTGAGTAACACGTGGATAATCTACCCGGTGATCTGGGATAACATTCCGAAAGGAGTGCTAATACCGGATAAGCCCACGGGCTCTTCGGAGCTTGCGGGAAAAGGTGGGGACCTTCGGGCCTACTGTCATTGGATGAGTCCGCGGCCCATTAGCTAGTTGGTAGGGT
>F0OV55004IZEOM
AACCATCGCAAGAGTTTGATCCTGGCTCAGGATGAACGCTAGCGGGAGGCTTAACACATGCAAGTCGAGGGGCAGCACGAGGTAGCAATACTTTGGTGGCGACCGGCAGACGGGTGAGTAACGCGTATGTAACCTGCCCTGTACAGGGGGATAACCCGGAGAAATTCGGACTAATATCCCATGGTAATATTGGAAGGCATCTTCTGATATTTAAAGTTCCGGCGGTACAGGAGGGGCATGCGTAACATTAGCTGGTTGGTAAGGTAACGG
>F0OV55004H5YS4
AACCATCGCAAGAGTTTGATCCTGGCTCAGAACGAACGCTGGCGGCGCGTCTTAAGCATGCAAGTCGAGCGGCAAGTAGGGTGCTTGCACCCTGCCTAGAGCGGCGGACTGGTGAGTAACACGTGGGTGACCTACCCTTAGGTTGGGGATAGCCATTAGAAATAGTGGGTAATACCGAATGTGGTTTCCGGGTTATGACCTGGAAAAGAAAGGAGCTACGGCTCCGCCTGAGGATGGGCCCGCGGCCCATTAGCTAGTTGGTGAGGTAACGG
>F0OV55004JK3YU
AACCATCGCAAGAGTTTGATCCTGGCTCAGGATGAACGCTGGCGGCGTGTCTAAGGCATGCAAGTCGAACGGTCCGATTTATCGGACAGTGGCAAACGGGTGCGTAACACATTGGTAACCTACCTCGAAGTTCGGAATAACCTGACGAAAGTCGGACTAATACCGGATGTGTTCTAGCAACTATGTTGTTAGAGTAAAGATTTATCGCTTCGAGAGGGGCCTATGGCTTATCAGCTTGTTGGTGAGGTAATGGCTCACCAAGG
>F0OV55004JIZZB
AACCATCGCAAGAGTTTGATCCTGGCTCAGGATGAACGCTAGCGACAGGCCTAACACATGCAAGTCGAACGGGATTTATCCTTCGGGGTAATGAGAGTGGCGCACGGGTGAGTAACGCGTATGCAACCTACCTGTAACTGGGGAATAGCTCCCTGAAAGGGGAATTAACACCGCATAAGACCACACTTTCGCATGGAAGAGTGGTAAAATATTTATAGGTTACAGATGGGCATGCGTGACATTAGTTTGTTGGTGAGGTAACGG
>F0OV55004JS8UA
AACCATCGCAAGAGTTTGATCCTGGCTCAGGATGAACGCTGGCGGCGTGCCTAATACATGCAAGTCGAACGCACCGGTTTACCGGTGAGTGGCGAACGGGTGAGTAACACGTAGGTAACCTGCCCTCAAGACGAGGATAACCGTTGGAAACGATGGCTAAGACTGGATAGGAACCGAGGAGGCATCTCTTTGGTTTTAAAGGACCCGCAAGGGTACGCTTGAGGAGGGGCCTGCGGCGCATTAGTTAGTTGGCGGGGTGAAGGCCCACCAAGACTTTG
>F0OV55004ISZ01
AACCATCGCAAGAGTTTGATCCTGGCTCAGAACGAACGCTGGCGGCGCGTTTTAAGCATGCAAGTCGAACGGTATATAGTCTTCGGATTATAGAGAGTGGCGAACGGGTGAGTAACACGTAGATAATCTACCTTGAAGTGGGGGATAGTCCATGGAAACATGGAGTAATACCGCATATGTCTTTGGATGAAAGTTCCAATTGGAACGCTTTGAGATGAGTCTGCGGCTCATTAGCTTGTTGGTGGGGTAAAGGCCTACCAAGG
>F0OV55004JMJ8Z
AACCATCGCAAGAGTTTGATCCTGGCTCAGAATGAACGCTGGCGGCGTGCCTAACACATGCAAGTCGTACGAGAAAGCACCTTCGGGTGTGAGTACAGTGGCGCACGGGTGAGTAACACGTGAGTAATCTGCCCTAGGGTCCGGGACAACATCTCGAAAGGGTGCTAATACCGGATAAGACCACACCTGGTTTGCCAGGTGTGGTAAAAGGTGGCCTCTTCATGAACGCTATTGCCTAAGGATGAGCTCGCGGCCCA
>F0OV55004JRJU5
AACCATCGCAAGAGTTTGATCCTGGCTCAGAATGAACGCTGGCGGCGTGCCTAACACATGCAAGTCGAACGAGAAACTCTGGCTTCGGCTGGGGGAGTAAAGTGGCGCACGGGTGGGTAACGCGTGGGTAACCTGCCCCTGAATCTGGGATAACTTCGCGAAAGCGTTGCTAATACCGGATACCGTCACAGAGACCCAGGTCTTTGTGATGAAAGGTGACCTCTTCATGAAAGTTGCCGTTTAGGGAGGGGCTCGCGTACCATTAG
>F0OV55004JOP61
AACCATCGCAAGAGTTTGATCCTGGCTCAGAACGAACGCTGGCGGCGTGCTTAACACATGCAAGTCGAACGTGAAAGGGACTTCGGTCCTGAGTAAAGTGGCGCACGGGTGAGTAACACGTGGATAATCTACCCGATGGACCGGGATAACACTTCGAAAGGGGTGCTAATACCGGATAAGCCCACAGGCTCTTTGGAGTTTGCGGGAAAAGGTGGGGACCTTCGGGCCTACTGTCATTGGATGAGTCCGCGGCCCATTAGCTAGCTGGTAGGGTAATGG
>F0OV55004H4QDD
AACCATCGCAAGAGTTTGATCCTGGCTCAGGACGAACGCTGGCGGCGTGCCTAACACATGCAAGTCAGACGAGAAAGTTCGCTTCGGCGAATGAGTAGAGTGGCGCACGGGTGAGTAACGCGTGGACAATCTGCCCTAGAGTTAGGAATAACCCACCGAAAGGTGGGCTAATACCCAATAATGCTATACTTCTTCGGGGGTATAGTCCGAAACGAAAGTGTCCGTCCTTGTTTACGTTAAACGACGTACTTACGCCGTCTAACGGAAGTAGTAGGTTACGGTCCGGTACCCGT
>F0OV55004I2RC4
AACCATCGCAAGAGTTTGATCCTGGCTCAGGATGAACGCTAGCGGCAGGCTTAATACATGCAAGTCGAGGGGTAACAGGGTCTTCGGATCGCTGACGACCGGCGCACGGGTGCGTAACGCGTATGCAACCTACCTCCAACTGGGGAATAGCCCCGAGAAATCGGGATTAATACCCCATAACATTCATTATTCGCATGTTTAATGAATTAAAGTTCCGACGGTTAGAGATGGGCATGCGTGACATTAGCTGGTTGGTGAGGTAA
>F0OV55004I5X79
AACCATCGCAAGAGTTTGATCCTGGCTCAGGATGAACGCTAGCGGGAGGCTTAACACATGCAAGTCGAGGGGCAGCACGAGGTAGCAATACTTTGGTGGCGACCGGCAGACGGGTGAGTAACGCGTATGTAACCTACCCTGTACAGGGGGATAACCCGGAGAAATTCGGACTAATATCCCATGGAAATATCGGAAGGCATCTTTTGATATTTAAAGTTCCGGCGGTACGGGATGGGCATGCGTAACATTAGCTAGTTGGTAAGGTAACGGCTTACCAAGG
>F0OV55004JZRH9
AACCATCGCAAGAGTTTGATCCTGGCTCAGGATGAACGCTGGCGGCGTGCCTAATACATGCAAGTCGAACGCGAAGCCCTTGGGTAACCGGGGGTGGAGAGTGGCGGACGGGTGAGTAACACATGGCTGACCTGCCCTTCAGAGGGGGACAACCACTGGAAACGGTGGCTAATACCCCATACGCTCGCCGGGATTAGAAGCCGGTGAGGAAAGGCTGAGGCGCTGAGGGAGGGGGCTGTGGCCCATCAGCTAGTTGGTAGGGTAACGGCCT
>F0OV55004IFJ2A
AACCATCGCAAGAGTTTGATCCTGGCTCAGATTGAACGCTGGCGGCATGCTTTACACATGCAAGTCGAACGGCAGCACGGGGGCAACCCTGGTGGCGAGTGGCGAACGGGTGAGTAATGCATCGGAACGTGCCCAGTAGTGGGGGATAACACATCGAAAGATGTGCTAATACCGCATACGCACTACGGTGGAAAGCGGGGGATCGTAAGACCTCGCGCTATTGGAGCGGCCGATGTCCGATTAGCTAGTTGGG
>F0OV55004JRHHZ
AACCATCGCAAGAGTTTGATCCTGGCTCAGGATGAACGCTGGCGGCGTGCCTAATACATGCAAGTCGGACGGGGTATTTGAGCAATCGAATACTTAGTGGCGAACGGGTGAGTAACGCGTTGGTGACCTACCCCAAAGCGGGGGATAACAGCCTGAAAGGGTTGCTAATACCGCATATGGTCTAGAGAGATTAGAAGCTCTAGATTAAAGGAGAAATCCACTTTGGGAGGGGCCTGCGCCCCATCAGCTAGTTGGTAGGGTAAAAGCCT
>F0OV55004IV1XX
AACCATCGCAAGAGTTTGATCCTGGCTCAGAATGAACGCTAGCGGCGTGCTTAACACATGCAAGTCGCACGAGAAAGCCTTGGCTTGCCAGGGCGAGTAAAGTGGCGCACGGGTGAGTAACGCGTGGGTAATCTACCCTCGAATTTGGGATAACAGCTCGAAAGGGTTGCTAATACCGGATAACATCACGGTTTCTTCGGAGGCTGTGATCAAAGGTGGCCTCTACATGTAAGCTACTGTTTGGGGATGAGCCCGCGT
>F0OV55004JB77X
AACCATCGCAAGAGTTTGATCCTGGCTCAGAATTAACGCTGACGGCGTGCTTAACACATGCAAGTCGAACGGGATCTATGTGTTTTAAGATTTCGGTCAAGAAACATATAGTGAGAGTGGCAAACGGGTGAGTAACACGTGGGTAATCTACCTTTGAGTGGGGGATAGCTTCGCGAAAGCGGAGGTAATACTCCATAAGACCACGATTTGGCAACAAATTGAGGTCAAAGGCTTCGGCCGCTTGAAGATGAGCCTGCGGCCTA
>F0OV55004IMFNV
AACCATCGCAAGAGTTTGATCCTGGCTCAGAACGAACGTTAGCGGCGTGCTTAACACATGCAAGTCGAACGAGAAAGTATCTTCGGATATGAGTAGAGTGGCGCACGGGTGAGTAACACGTGGGTAATCTGCCCTTTGGAGGGGGACAACATCTGGAAACGGATGCTAATACCGCATAAGTCGTCTTCGGACGGGAAAGGTGGCTTCGGCTACCGCCAGAGGATGAGCCCGCGGCCCATCAGCTAGTTGGCAGGGTAATGG
>F0OV55004J05MV
AACCATCGCAAGAGTTTGATCCTGGCTCAGAATGAACGCTGGCGGCGTGCTTAACACATGCAAGTCGCACGAGAACGCTTCAGCTTGCTGAAGCTAGTAAAGTGGCGCACGGGTGAGTATCGCGTGGGTAATCTGCCCTTTGGTCGGGAATAACGTTGCGAAAGCGGCGCTAATACCCAATGATATCCTAACGACCCTGGTCGTAAGGATCAAAGGTGGCCTCTCCATGGAAGCTACCGCTGAAGG
>F0OV55004IEBEO
AACCATCGCAAGAGTTTGATCCTGGCTCAGGATGAACGCTGGCGGCGTGCCTAATACATGCAAGTCGAACGCACCGGTTTACCGGTGAGTGGCGAACGGGTGAGTAACACGTAGGTAACCTGCCCTCAAGACGAGGATAACCGTTGGAAACGATGGCTAAGACTGGATAGGAACCGAGGAGGCATCTCTTTGGTTTTAAAGGACCCGCAAGGGTACGCTTGAGGAGGGGCCTGCGGCGCATTAGTTAGTTGGCGGGGTGAAAGGGCCCCACCAAAGACTTTTG
>F0OV55004IJXYU
AACCATCGCAAGAGTTTGATCCTGGCTCAGATTGAACGCTGGCGGCATGCCTTACACATGCAAGTCGAGCGGCAGCGCGGGGGCAACCCTGGCGGCGAGCGGCGGACGGGTGAGTAATACATCGGAACGTGTCCTTTCGTGGGGGATAACCAGTCGAAAGACTGGCTAATACCGCATGAGATCTCACGATGAAAGCGGGGGACCGCAAGGCCTCGCGCGATTGGAGCGGCCGATGTCGGATTAGCTAGTTGG
>F0OV55004IK2UU
AACCATCGCAAGAGTTTGATCCTGGCTCAGGATGAACGCTAGCGGGAGGCTTAACACATGCAAGTCGAACGGCAGCACGGGCTTCGGCCTGGTGGCGAGTGGCGCACGGGTGCGTAACGCGTATGCAACCTGCCTTGTACAGGGGGATAGCCCATGGAAACGTGGATTAATACCCCATAGAATATATTAATCGCATGGTTGATATATTAAAACTTCGGTGGTACAAGATGGGCATGCGTAGGATTAGCTAGTAGG
>F0OV55004H2F0P
AACCATCGCAAGAGTTTGATCCTGGCTCAGGATGAACGCTGGCGATGTGCCTAAGGTATGCAAGTCGAACGATCCATTTGAGTAATGATCTCTTCGGAGTGATTTACTCTGTTTTGGATAGTGGCAGACGGGTGAGTAACACGTGGATAACCTACCTTTAACTTTGGCATAGCTTCCCGAAAGGGAAGGTAAATCCAAATGGTCCCAATCTCTGTAATGTTTTTGGGTAAAACTCCGGTGGTTAAAGAAGGGTCCGCGTCCTATCAGCTTGTTGGTGG
>F0OV55004ILUGQ
AACCATCGCAAGAGTTTGATCCTGGCTCAGAACGAACGCTGGCGGCGTGCTTAACACATGCAAGTCGAACGTGAAAGGGACTTCGGTCCTGAGTAAAGTGGCGCACGGGTGGGTAACACGTGGATAATCTACCCGATGGACCGGGATAACACTTCGAAAGGGGTGCTAATACCGGATAAGCCCACAGGCTCTTTGGAGTTTGCGGGAAAAGGTGGGGACCTTCGGGCCTACTGTCATCGGATGAGTCCGCGGCCCATTAGCTAGTTGGTAGGGTAATGGCCT
>F0OV55004I4RZ7
AACCATCGCAAGAGTTTGATCCTGGCTCAGAACGAACGCTGGCGGCGTGCTTAACACATGCAAGTCGAACGTGAAAGGGACTTCGGTCCTGAGTAAAGTGGCGCACGGGTGAGTAACACGTGGATAATCTACCCGATGGACCGGGATAACACTTCGAAAGGGGTGCTAATACCGGATAAGCCCACAGGCTCTTTGGAGTTTGCGGGAAAAGGTGGGGACCTTCGGGCCTACTGTCATTGGATGAGTCCGCGGCCCATTAGCTAGTTGGTAGGGTAATGG
>F0OV55004JR9XY
AACCATCGCAAGAGTTTGATCCTGGCTCAGGATGAACGCTGGCGGCAGGCTTAACACATGCAAGTCGAACGGGCACCTTCGGGTGTCAGTGGCAGACGGGTGAGTAACACGTGGGAACGTACCCTTCGGTTCGGAACAACTCAGGGAAACTTGAGCTAATACCGGATACGCCCTTACGGGGAAAGGTTTACTGCCGAAGGATCGGCCCGCGTCTGATTAGCTAGTTGGTGAGGTAATGGCTCACCAAGGCGACGATCAGTAGCTGGT
>F0OV55004IEBNB
AACCATCGCAAGAGTTTGATCCTGGCTCAGGACGAACGCTGGCGGCGTGCCTAACACATGCAAGTCAAGGAGAAAGACTGGTTTCGGCCGGTCAAGTAAACTGGCGGACGGGTGAGTAACGCGTAGGCGACCTGCCCTTGTGTTTGGAATAACCCCGAGAAATTGGGGCTAATACCGAATGACGCATTGAGTATGCATGTACTTGATGTTAAAGGTGCTGCAAGGTACCGCACAGGGATGGGCCTGCGTTCCATTAGTTAGATGGG
>F0OV55004I5APO
AACCATCGCAAGAGTTTGATCCTGGCTCAGGACGAACGCTGGCGGCGTGCCTAACACATGCAAGTCGAACGGAGACAAAGAGTTTACTTTTTGTCTTAGTGGCGGACGGGTGAGTAACGCGTGAGCAATCTGCCCTTCGGAGGGGGACAACAGCTGGAAACGGCTGCTAATACCGCATAACGTATATTTATGGCATCATGAATATACCAAAGATTCATCGCCGAAGGATGAGCTCGCGTCTGATTAG
>F0OV55004JTDP9
AACCATCGCAAGAGTTTGATCCTGGCTCAGAACGAACGCTGGCGGCGCGTTTTAAGCATGCAAGTCGAGGGAGAATCCGGTGCTTGCACTGGAGGGAACCGGCGAACGGGTGAGTAACACGTAGATAATCTGCCTTTAGGTTGGGGATAGCTCATGGAAACATGGGGTAATACCGAATGTGGTTCGATGTTCAAAAGGACATTGAAAGAAAGGAGCTTAGGCTTCGCCTGAAGATGAGTCTGCGTCTGATTAGGTAGTAGGTAGGG
>F0OV55004JBXZ5
AACCATCGCAAGAGTTTGATCCTGGCTCAGATTGAACGCTGGCGGCATGCCTTACACATGCAAGTCGAACGGCAGCGGGCCCTTCGGGGTGCCGGCGAGTGGCGAACGGGTGAGTAATGCATCGGAACGTACCCGGGAGTGGGGGATAACCGGCCGAAAGGCTGGCTAATACCGCATGAACTCGGAAGAGCAAAGCGGGGGACCTTCGGGCCTCGCGCTCTCGGAGCGGCCGATGTCCGATTAGCTAGTTGGTGAGGTAAAGGCTC
>F0OV55004JMK9R
AACCATCGCAAGAGTTTGATCCTGGCTCAGAATGAACGCTGGCGGCGTGCCTAACACATGCAAGTCGAACGAGAAATTCCGACTTCGGTTGGAAAAGTAAAGTGGCGCACGGGTGAGTAACACGTGGGTAATCTGCCCCTGAATTTGGGATAACTTCGCGAAAGCGTTGCTAATACCAGATATTGTTAATTTGGCTTCGGCTATTTTAATGAAAGGTGACCTCTTCTTGAAAGTTGCCGTTCGGGGATGAGCTCGCGTACCATTAGCTAGTTGGG
>F0OV55004JL3I9
AACCATCGCAAGAGTTTGATCCTGGCTCAGGATAAACGCTGGCGGTGTGCATTATGCATGCAAGTCGAACGGTTCTTCCCGCAAGGGAAGAATAGTGGCAGACGGGTGAGTAACACGTAAGTAACCTGCCCTTAAGTGGGGAATAACTTCGGGAAACCGAGGCTAATACCGCATATGATGGCTTTCTGATGGAAAGTCATTAAAGCCGTAAGGCGCTTGAGGAGGGGCTTGCGGCCGATTAGCTTGTTGGTGGGGTAATGGCCTACCAAGG
>F0OV55004JD570
AACCATCGCAAGAGTTTGATCCTGGCTCAGGATGAACGCTGGCGGCGTGCCTAACACATGCAAGTCGAACGGGAATCCCTGGACTCGTCTGGGGAGGAGAGTGGCGTACGGGTGAGTAACACGTAGCTGACCTACCCTGGAGAGGGGGGATAACTATTGGAAACGATAGCTAAAACCCCATACGCTCTTGATAATTTGAAAGTCAAGAGGAAAACTCCGGTGCTCTGGGATGGGGCTGCGGTCCATCAGCTAGTTGGTGCGGTAAAAGCG
>F0OV55004H88Y3
AACCATCGCAAGAGTTTGATCCTGGCTCAGGACGAACGCTGGCGGCGTGCCTAACACATGCAAGTCTACTCAGCAATGGGTGGCGAACGGGTGAGTAACGCGTAGATAATCTGCCCTTTAACCACGGATAACCTAGTGAAAACTGGACTAATACGGGATATTATCACTGATCGGCATCGATGGTGATGAAAGACTACGGGTCGTTAAAGGATGAGTCTGCGTATCATTAGCTAGTTGGCGGGTAACGCCCACAAGG
>F0OV55004IAPO6
AACCATCGCAAGAGTTTGATCCTGGCTCAGAACGAACGCTGGCGGCGCGTTTTAAGCATGCAAGTCGAACGGTATATAGTCTTCGGATTATAGAGAGTGGCGAACGGGTGAGTAACACGTAGATAATCTACCTTGAAGTGGGGGATAGTCCATGGAAACATGGAGTAATACCGCATATGTCTTTGGATGAAAGTTCCAATTGGAACGCTTTGAGATGAGTCTGCGGCTCATTAGCTTGTTGGTGGGGTAAAGGCCTACCAAGG
>F0OV55004JA74V
AACCATCGCAAGAGTTTGATCCTGGCTCAGGATGAACGCTAGCGGTGCGCCTAACACATGCAAGTCGAGCGATATAGCGGCGAACGGGTGAGTAACACGTTGGAACCTGCCTCGAACTCAGGGATAGCCATCCGAAAGGATGATTAATACCGGATAGTCCCGAAAGGGTAAAGATTTTTCGGTTCGAGAGGGGCCTGCGGCCTATCAGCTAGTTGGTAGGGTAACGGCCTACCAAGGCAAAGACGGGTAGGGGCGTGAGAGCGTGACCCCCCA
>F0OV55004JEJMZ
AACCATCGCAAGAGTTTGATCCTGGCTCAGGATGAACGCTGGCGACAGGCCTAACACATGCAAGTCGAGGGGTAACATGAGAGCTTGCTCTTGATGACGACCGGCGCACAGGTGAGTAACGCGTATGCAACCTTCCTTTAACAGGAGAATAGCCCCCGGAAACGGGGATTAATGCTCCATAGCAATTATTTGCCACCTGACAGATAATTTAAAGTTCCGACGGTTAAAGATGGGCATGCGTGACATTAGCCAGG
>F0OV55004JY3PL
AACCATCGCAAGAGTTTGATCCTGGCTCAGAACGAACGCTGGCGGCATGCCTAACACATGCAAGTCGAACGCCCCGCAAGGGGAGTGGCGCACGGGTGAGTAACGCGTGGGAACCTGCCCTGAGGTGGGGGATAACCCGGCGAAAGCCGGGCTAATACCGCATACGTCCTGAGGGAGAAAGATTTATCGCCTTGGGAGGGGCCCGCGTCCGATTAGCTAGTTGGTGAGGTAACGGCTCACCAAGGCTTCGATCGGTAGCTGGTCTGAGAGGA
>F0OV55004H8U0J
AACCATCGCAAGAGTTTGATCCTGGCTCAGAACGAACGCTGGCGGCGTGCTTAACACATGCAAGTCGTACGAGAAAGTTTCCTTCGGGAGATGAGTAGAGTGGCGCACGGGTGAGTAACACGTGGATAATCTGCCCAATGGACCGGGATAACACTTCGAAAGGGGTGCTAATACCGGATAAGCCCACAGGCTCTTCGGAGCTTGCGGGAAAAGGTGGGGACCTTCGGGCCTGCCGTCATTGGATGAGTCCGCGGCCCATTAGCTAGTTGGG
>F0OV55004IHE3P
AACCATCGCAAGAGTTTGATCCTGGCTCAGGATGAACGCTGGCGGCGTGCCTAAGACATGCAAGTCGAGCGGAGTGTTGGAAGAAGTACTTGTACGGACACTAACACTTAGCGGCGGACGGGTGAGTAACACGTGAGCAATCTGCCTTTTGCAGGGGAACAACATTGGGAAACCAGTGCTAATACCGCATGACATCTTTGGAGGGCATCCTTCGAAGATCAAAGGACTTCGGTCCGGCAAAA
>F0OV55004JH3R1
AACCATCGCAAGAGTTTGATCCTGGCTCAGGACGAACGCTGGCGGCAGGCCTAACACATGCAAGTCGAGCGAGGACTTCGGTCCTAGCGGCGGACGGGTGAGTAACGCGTGGGAACGTGCCCTTCACTGCGGAATAGTCCCGGGAAACTGGGTTTAATACCGCATACGCCCTTCGGGGAAGATTATCGGTGAAGGATCGGCCCGCGTTAGATTAGGTAGTTGGTGGGGTAATGGCCTACCAAGCCTACGATCTATAGCTGGTTTGAGAGG
>F0OV55004JG0UT
AACCATCGCAAGAGTTTGATCCTGGCTCAGGATGAACGCTGGCGGCGTGCCTAACACATGCAAGTCGAGCGGTATATACTGGAATGAAGCTTCGGTTGAGTAAAGGTATAGAGAGCGGCGGACGGGTGAGTAACGCGTAGGCAACCTGCCCCATACAGAGGGATAGCCTCGGGAAACCGGGATTAAAACCTCATGACACCGAGGGTCCACATGGAGCTTCGGCCAAAGATTCATCGGTATGGGATGGG
>F0OV55004I8O3F
AACCATCGCAAGAGTTTGATCCTGGCTCAGGACGAACGCTGGCGGCGTGCTTAACACATGCAAGTCTAGGGGAAAGTGGTCTTCGGATCGCAAGTATACTGGCGAACGGGTGAGTAACACGTAGGTAATCTACCTTCGAGATTGGGATAACGTCGAGAAATTGACGCTAATACCGAATGATGCCTCGGTAGTTAATATCGGGATGAAAGATGGGGATCTTCGGACCTATCGCTTGAAGATGAGCCTGCGTCTGATTAG
>F0OV55004JFPCD
AACCATCGCAAGAGTTTGATCCTGGCTCAGAACGAACGCTGGCGGCGTGCTTAACACATGCAAGTCGTACGAGAAAGTTTCCTTCGGGAGATGAGTAGAGTGGCGCACGGGTGAGTAACACGTGGATAATCTGCCCAATGGACCGGGATAACACTTCGAAAGGGTGCTAATACCGGATAAGCCCACAGGCTCTTCGGAGCTTGCGGGAAAAGGTGGGGACCTTCGGGCCTGCCGTCATTGGATGAGTCCGCGGCCCATTAGCTAGTTGG
>F0OV55004I3XS0
AACCATCGCAAGAGTTTGATCCTGGCTCAGGACGAACGCTGGCGGCGTGCTTAACACATGCAAGTCGAACGATAAATCAAGAACCGAGTTTTTCGGAATGAGGGGAAGGATGGAAAGTGGCGAACGGGTGAGTAACGCGTGGGGAACCAACCTTGAACTGGGGGACAACACCGGGAAACCGGTGCTAATACCGCATATATCCGGACATGGCATCATGACCGGAGGAAAGGCTTCGGCCGGTTCGAGACGGACCCGCGTCCAATTAGCTAGTTGGTAGGGTAATGG
>F0OV55004IQM0D
AACCATCGCAAGAGTTTGATCCTGGCTCAGAACGAACGCTGGCGGCGTGCTTAATACATGCAAGTCGTGCGAGAAAGCATCCTTCGGGGTGTGAGTAGAGCGGCGAACGGGTGAGTAACACGTAAGCAACCTACCTCTAAGTTCGGGATAACCTTGCCAACGCGGGGCTAATACCGGATGTGGTCACGGAGTCGCATGGCTCTGTGACTAAAGGTGACCTCTACATGTAAGTTACTGTTTAGAGATGGGCTTGCGGACCA
>F0OV55004JGN5N
AACCATCGCAAGAGTTTGATCCTGGCTCAGGACGAACGCTGGCGGCGTGCTTAACACATGCAAGTCAAGGAGAAAGTTTCTTTCGGGAGATAAGTAAACTGGCGCACGGGTGAGTAAAATGTAAGTAATCTACCCTTTGGATGGGAATAACTACTAGAAATGGTGGCTAATACCGAATAATGCAGCGGCACCGAGTGGTGATGTTGCTAAAGCCGAAAGGTTGCCAAGGGATGAGCTTGCATCTGATTAGCTAGTTGACGGGG
>F0OV55004JCLB0
AACCATCGCAAGAGTTTGATCCTGGCTCAGGACGAACGCTGGCGGCGTGGATTAGGCATGCAAGTCGAACGGTAGTATTTCTTTCGGGAGATATGAGAGTGGCGAACGGGTGAGTAACGCGTAGGTGATCTACCTTCAAGTGGGGGACAACCCAGGGAAACTTGGGCTAATACCGCATGTGGCAGCAATGCTAAAGCCGGCCTCTGTATATGCTGGTGCTTGGAGATGAGCTTGCGTCTGATTAGCTTAGG
>F0OV55004JOIWP
AACCATCGCAAGAGTTTGATCCTGGCTCAGGATGAACGCTAGCGACAGGCCTAACACATGCAAGTCGAACGGGATTTATCCTTCGGGGTAATGAGAGTGGCGCACGGGTGAGTAACGCGTATGCAACCTACCTGTAACTGGGGAATAGCTCCCTGAAAGGGGAATTAACACCGCATAAGACCACACTTTCGCATGGAAGAGTGGTAAAATATTTATGGGTTACAGATGGGCATGCGTGACATTAGTTTGTTGGTGAGGTAACGG
>F0OV55004JBQRL
AACCATCGCAAGAGTTTGATCCTGGCTCAGGATGAACGCTGGCGGCGTGCCTAATACATGCAAGTCGAACGCACCATTTCGGTGGTGAGTGGCGAACGGGTGAGTAACACGTAGATAACCTGCCCTTAAGACGAGGATAACCATTGGAAACGATGGCTAAGACTGGATAGGAATATTAGAGGCATCTCTGATATTTTAAAAGACCTAGCAATAGGTATGCTTAAGGAGGGGTCTGCGGCGCATTAGTTAGTTGGTGGGGTG
>F0OV55004JN77B
AACCATCGCAAGAGTTTGATCCTGGCTCAGAACGAACGCTGGCGGCGTGCTTAACACATGCAAGTCGAACGTGAAAGGGACTTCGGTCCTGAGTAAAGTGGCGCACGGGTGAGTAACACGTGGATAATCTACCCGATGGACCGGGATAACACTTCGAAAGGGGTGCTAATACCGGATAAGCCCACAGGCTCTTTGGAGTTTGCGGGAAAAGGTGGGGACCTTCGGGCCTACTGTCATTGGATGAGTCCGCGGCCCATTAGCTAGTTGGTAGGGTAATGG
>F0OV55004JP4Q0
AACCATCGCAAGAGTTTGATCCTGGCTCAGAACGAACGCTGGCGGCGTGCTTAACACATGCAAGTCGTACGAGAAAGTTTCCTTCGGGGGATGAGTAGAGTGGCGCACGGGTGAGTAACACGTGGATAATCTGCCCAATGGACCGGGATAACACTTCGAAAGGGGTGCTAATACCGGATAAGCCCACAGGCTCTTCGGAGCTTGCGGGAAAAGGTGGGGACCTTCGGGCCCGCCGTCATTGGATGAGTCCGCGGCCCATTAGCTAGTTGGTAGGGTAA
>F0OV55004I0W3N
AACCATCGCAAGAGTTTGATCCTGGCTCAGATTGAACGCTGGCGGCAGGCCTAACACATGCAAGTCGAGCGAGAATTGATGGAGTGCGGACTTCGGTCCAAGTGAAGTCGAGGAAAGCGGCGGACGGGTGAGTAACGCGTGGGTAACCTGCCCCATACAATGGGATAGCCACTGGAAACGGTGATTAATACCATATGACGCTTTTGGATCGCATGATCCGAAAGCTAAAGATTTATCGGTATGGGATGGACCCGCG
>F0OV55004I6OQE
AACCATCGCAAGAGTTTGATCCTGGCTCAGGACGAACGCTGGCGGCGTGGATTAGGCATGCAAGTCGAACGGTATCATACCTTCGGGTATGAGAGAGTGGCGAACGGGTGAGTAACACGTAGGTGATCTACCCCTGAATCAGGGACAACCCAGGGAAACTTGGGCTAATACCGGATGCGCGTATCCTTAGGGATGCGTAAAAGATGGCTTTCGGGCTGTCGTTTGGGGATGAGCCTGCGCCCTATTAGTTAGTTGGTGAGGTAACGGCTT
>F0OV55004IWQMR
AACCATCGCAAGAGTTTGATCCTGGCTCAGGACAAACGCTGGCGGCGTGCCTAACACATGCAAGTCGAGCGCGAAAGGAGCTTCGGCTCTGAGTAAAGCGGCGAACGGGTGAGTAACACGTGGGCAACCTGCCTCAAGGATTGGGATAACCCCGGGAAACCGGGGCTAATACTGAACGATGTCGTCCTGCGCAAGCAGGCCGACCAAAGGTAGCTTCGGCCTCCGCCTTGAGATGGGCCCGCGTCCTATCAGCTTGTTGGTGAGG
>F0OV55004JCG2H
AACCATCGCAAGAGTTTGATCCTGGCTCAGAACGAACGCTGGCGGCGTGCTTAACACATGCAAGTCGAACGTGAAAGGGACTTCGGTCCTGAGTAAAGTGGCGCACGGGTGAGTAACACGTGGATAATCTACCCGATGGACCGGGATAACACTTCGAAAGGGGTGCTAATACCGGATAAGCCCACAGGCTCTTTGGAGTTTGCGGGAAAAGGTGGGGACCTTCGGGCCTACTGTCATTGGATGAGTCCGCGGCCCATTAGCTAGTTGGTAGGGTAATGG
>F0OV55004IWRH8
AACCATCGCAAGAGTTTGATCCTGGCTCAGGATTAACGCTGGCGGCGTGCTTAACACATGCAAGTCGAACGAGAAGCTTTCACATGATTTCTTCGGATTGATTATGGGAGCGGAAAGTGGCGAACGGGTGAGTAACGCGTGGGTAACCAACCTTAGACTGGGGGACAACACAGGGAAACTTGTGCTAATACCGCATATATGCAGACATGGCATCATGATTGCAGGAAAGGCTTCGGCCGGTTTAAGACGGACCCGCGTCCG
>F0OV55004IITBZ
AACCATCGCAAGAGTTTGATCCTGGCTCAGGATGAACGCTGGCGGCGTGCCTAATACATGCAAGTCGAACGCACCATTTCGGTGGTGAGTGGCGAACGGGTGAGTAACACGTAGATAACCTGCCCTTAAGACGAGGATAACCATTGGAAACGATGGCTAAGACTGGATAGGAATATTAGAGGCATCTCTGATATTTTAAAAGACCTAGCAATAGGTATGCTTAAGGAGGGGTCTGCGGCGCATTAGTTAGTTGGTGGGGTG
>F0OV55004IJF46
AACCATCGCAAGAGTTTGATCCTGGCTCAGAACGAACGTTAGCGGCGTGCTTAACACATGCAAGTCGAACGAGAAAGTATCTTCGGATATGAGTAGAGTGGCGCACGGGTGAGTAACACGTGGGTAATCTGCCCTTTGGAGGGGACAACATCTGGAAACGGATGCTAATACCGCATAAGTCGTCTTCGGACGGGAAAGGTGGCTTCGGCTACCGCCAGAGGATGAGCCCGCGGCCCATCAGCTAGTTGGCAGGGTAATGG
>F0OV55004IJSG0
AACCATCGCAAGAGTTTGATCCTGGCTCAGGATGAACGCTAGCGGGAGGCTTAACACATGCAAGTCGAGGGGCATCACGCCTTCGGGTGGTGGCGACCGGCGCACGGGTGCGTAACGCGTATGCAACCTGCCTTATGCAGGGGGATAGCCCATGGAAACGTGGATTAATACCCCATAAGCTTTATTATATGCATATATATTAAAGGAAAACTTAGGTGGCATAAGATGGGCATGCGTCTGATTAGCTAGTTGG
>F0OV55004JVQ1J
AACCATCGCAAGAGTTTGATCCTGGCTCAGGATGAACGCTAGCGGCAGGCCTAACACATGCAAGTCGAGGGGCAGCACGGGTGGCAACACCTGGTGGCGACCGGCGCACGGGTGCGTAACGCGTATGGAACCTACCCTCCGCAGGGGGATAGCCCGCCGAAAGGCGGATTAATACCCCATGGCTTCGACGTCCCGCATGGGGCGACGGGTAAAGCTACGGCGGCGGGGGATGGCCATGCGTGCCATTAGCTGGTTGGCGGGTAACGGCCC
>F0OV55004IMG29
AACCATCGCAAGAGTTTGATCCTGGCTCAGAACGAACGCTGGCGGCGTGCCTAACACATGCAAGTCGTACGTGAAATCTTCCTTCGGGTTGAGAGTAAAGTGGCGCACGGGTGAGTAACGCGTGGGTAATCTACCCATGGGTTCGGGATAACCGGCCGAAAGGCTGGCTAATACCGGATAATGTCACCGTACACAAGTCCGGTGACCAAAGGGGGCTAAGCTTCCGCCGATGGATGAGCCCGCGTACCATTAGCTAGTTGGTAGGGTAATGGGCCTACCAAGG
>F0OV55004ITUSR
AACCATCGCAAGAGTTTGATCCTGGCTCAGGACGAACGCTGGCGGCGTGCTTAACACATGCAAGTCGAACGGAAAGGCCCCTTCGGGGGTACTCGAGTGGCGAACGGGTGAGTAACACGTGGGTGATCTGCCCTGCACTTTGGGATAAGCCTGGGAAACTGGGTCTAATACCGAATAGGACTCCGGACTGCATGGTCTGGGGTGGAAAGCTTTTGCGGTGTGGGATGGGCCCGCGGCCTATCAGCTTGTTGGTGGGGTGATGGCCTACCAAGGCG
>F0OV55004H32P9
AACCATCGCAAGAGTTTGATCCTGGCTCAGAACGAACGCTGGCGGCGTGCTTAACACATGCAAGTCGAACGCGAAAGGGACTTCGGTCCTGAGTAAAGTGGCGCACGGGTGAGTAACACGTGGATAATCTACCCGATGGACCGGGATAACACTTCGAAAGGGGTGCTAATACCGGATAAGCCCACAGGCTCCCTGGAGCTTGCGGGAAAAGGTGGGGACCTTCGGGCCTGCCGTCATCGGATGAGTCCGCGGCCCATTAGCTAGTTGGTGGGGTAACGG
>F0OV55004H6A36
AACCATCGCAAGAGTTTGATCCTGGCTCAGGATGAACGCTGGCGGCGTGCCTAACACATGCAAGTCGAGCGGAGATTACGAGGAGTACTTGTACAAATTGTAATCTTAGCGGCGGACGGGTGAGTAACACGTGAGGAACCTGCCCTTGAGTGGGGAATAACACCGAGAAATGGGTGCTAATACCGCATAATGTCTTGGAAGCGCATGCTTTCGGGACCAAAGGATTTATTCGCTTAAGGATGGACTCGCGTCCGATTAGGTAG
>F0OV55004IIOPA
AACCATCGCAAGAGTTTGATCCTGGCTCAGAACGAACGCTGGCGGCGCGTCTTAAGCATGCAAGTCGGACGACAAGGGGAGCTTGCTCCCCCTAGAGTGGCGGACTGGTGAGTAACGCGTGGGTGACCTACCCTTGAGATGGGGATAGCCATTAGAAATAGTGGATAATACCGAATACGCTCATGACCCTGTGGGGATATGAGGAAATCAGGCTACGGCCTGGCTCGAGGATGGGCCCGCGTCCCATTAGCTAGTTGG
>F0OV55004IUOE5
AACCATCGCAAGAGTTTGATCCTGGCTCAGATTGAACGCTGGCGGCATGCTTTACACATGCAAGTCGAACGGCAGCACGGGGGCAACCCTGGTGGCGAGTGGCGAACGGGTGAGTAATGCATCGGAACGTGCCCAGTAGTGGGGGATAACACATCGAAAGATGTGCTAATACCGCATACGCACTACGGTGGAAAGCGGGGGATCGTAAGACCTCGCGCTATTGGAGCGGCCGATGTCCGATTAGCTAGTTGG
>F0OV55004IV2GY
AACCATCGCAAGAGTTTGATCCTGGCTCAGATTGAACGCTGGCGGCATGCTTTACACATGCAAGTCGAGCGGCAGCGCGGGGGCAACCCTGGCGGCGAGCGGCGAACGGGTGAGGAATACATCGGAACGTACCCCGGAGTGGGGGATAACGCCGCGAAAGCGGCGCTAATACCGCATATGCTCTGAGGAGGAAAGTGGGGGACCTGCAAGGGCCTCACGCTCTGGGAGCGGCCGATGTCCGATTAGCTAGTTGGTGGGG
>F0OV55004JHKEY
AACCATCGCAAGAGTTTGATCCTGGCTCAGAACGAACGCTGGCGGCGCGTTTTAAACATGCAAGTCGAACGAGAACCTCTGTGCTTGCACTGAGGGGACAGTGGCGAACGGGTGAGTAACACGTGAGTAATCTTCCTTCGAGTTCGGGACAACCATCCGAAAGGGTGGCTAATACCGGATAACATGGTAACATCAAAGGTGGGGATCGTAAGACCTGCCGCTTGAAGATGAGCTCGCGGCCCATTAGCTAGTTGGTGGGGTAATGG
>F0OV55004IY6ZX
AACCATCGCAAGAGTTTGATCCTGGCTCAGGATGAACGCTGGCGGCGTGCCTAACACATGCAAGTCGAACGAGAAGTTAACCGCTGATTCCTTCGGGATGAGGAGGTTAGCAGAAAGTGGCGAACGGGTGAGTAACGCGTGGGTAATCTACCCTGTAAGTGGGGGATAACCCTCCGAAAGGAGGGCTAATACCGCATAATATCTTCACTTCTAAAAGAAGAGAAGATTAAAGATGGCCTCTGTCTTAAGCTATCACTTCAGG
>F0OV55004JX7XH
AACCATCGCAAGAGTTTGATCCTGGCTCAGATTGAACGCTGGCGGCAGGCCTAACACATGCAAGTCGAGCGGCAGCACGGGAAGCTTGCTTCCTGGTGGCGAGCGGCGGACGGGTGAGTAATGCATAGAAATCTGCCCGGTAGTGGGGGATAACCTGGGGAAACCCAGGCTAATACCGCATACGTCCTACGGGAGAAAGCAGGGGATCTTCGGACCTTGCGCTATCGGATGAGTCTATGTCGGATTAGCTTGTTGG
>F0OV55004JMV9T
AACCATCGCAAGAGTTTGATCCTGGCTCAGAACTAACGCTGGCGGCGCGTCTTAAACATGCAAGTCGAACGGTATCCATTGAGCTTGCTTAGTGGAGAGAGTGGCGAACGGGTGAGTAACACGTGAATAATCTGGCTCCGGGATGGGGATAACTACCCGAAAGGGTAGCTAATACCGAATAAGATGGTAGATACACAAGTATCAGCCATTAAAGGTGGGGACCGCAAGGCCTACCGCCTGGAGATGAGTTCGCGGCTGATTAG
>F0OV55004JM6M9
AACCATCGCAAGAGTTTGATCCTGGCTCAGGACGAACGCTGGCGGCGTGCCTAATACATGCAAGTCGAGCGGACCGATGGGAGCTTGCTCCTTTAGGTTAGCGGCGGACGGGTGAGTAACACGTGGGCAACCTGCCCTGCAGACTGGGATAACTTCGGGAAACCGGAGCTAATACCGGATAACACCGAAAACCGCACGGTTTTCGGTTGAAAGGCGGCTTTTAGCTGTCACTGCAGGATGGGCCCGCGGCGCATTAGCTAGTTGGTGAGGTAACGG
>F0OV55004JGXML
AACCATCGCAAGAGTTTGATCCTGGCTCAGGACGAACGCTGGCGGCATGCCTAACACATGCAAGTCGAACGGACTTTATTACGGAAAGTTTTTCGGAACCGGAAGTAATGAAGTTAGTGGCGGACGGGTGAGTAACGCGTGGATAACCTGCCCATAGGTTGGGGACAACTCCGGGAAACCGGAGCTAATACCGAATATTATTTGTAGATCGCATGATCAACAAATAAAAGGAGGCCTCTCGAAGAAGCTTCCGCCAATGGATGGATCCGCGT
>F0OV55004JFCKN
AACCATCGCAAGAGTTTGATCCTGGCTCAGGATGAACGCTGGCGGCATGCCTAATACATGCAGGTCGAACGCACTAGTTTACTAGTGAGTGGCGAACGGGTGAGTAACACGTAGATAACCAACCCTAAAGACGAGGATAACCCGGGGAAACCTGGACTAATACTGGATAGGAGCTAATTTCACAAGGGATTAGTTTTAAAGGCGCATTAAAGCGCCGCTATAGGATGGGACTGCGTCGCATTAGCTAGTTGGTGGGGTAACGGCCTACCAAGG
>F0OV55004IU11B
AACCATCGCAAGAGTTTGATCCTGGCTCAGGACGAACGCTGGCGGCGTGCCTAATACATGCAAGTCGAGCGGACCGATGGGAGCTTGCTCCTTTAGGTTAGCGGCGGACGGGTGAGTAACACGTGGGCAACCTGCCCTGCAGACTGGGATAACTTCGGGAAACCGGAGCTAATACCGGATAACACCGAAAACCGCATGGTTTTCGGTTGAAAGGCGGCTTTTAGCTGTCACTGCAGGATGGGCCCGCGGCGCATTAGCTAGTTGGTGAGG
>F0OV55004I07X9
AACCATCGCAAGAGTTTGATCCTGGCTCAGGATAAACGCTGGCGGCATGCCTAATACATGCAAGTCGAACGGATCAGCTTAGGCTTGTTAGTGGCGAACGGGTGAGTAACACGTAAGTAACCCAACCTTCAGACGAGGATAACTGCTGGAAACGGTAGCTAATACTGGATAGGATTATCGATAGGATGATTGATAATTTAAAGGCGCTTTCGGGCGGTACTGGAGGAGGGGCTTGCGGCGCATTAGATAGTTGGTGAGGTAACCGG
>F0OV55004JLIA5
AACCATCGCAAGAGTTTGATCCTGGCTCAGGACGAACGCTGGCGGCGTGGATTAGGCATGCAAGTCGAACGGTAGTATTTCTTTCGGGAGATATGAGAGTGGCGAACGGGTGAGTAACGCGTAGGTGATCTACCTTCAAGTGGGGGACAACCCAGGGAAACTTGGGCTAATACCGCATGTGGCAGCAATGCTAAAGCCGGCCTCTGTATATGCTGGTGCTTGGAGATGAGCTTGCGTCTGATTAG
>F0OV55004I44AD
AACCATCGCAAGAGTTTGATCCTGGCTCAGGACGAACGCTGGCGGCGTGCCTAACACATGCAAGTCAAAGTGCAAGTAACTTCGGTTATGAGTACTTGGCGCAAGGGTGAGTAAGGCATAGGTAATCTGCCCTTTGGACTGGGATAACCTCGAGAAATCGAGGACAATACCAGATGATGCAGCGGAACCGCATGGTTATGTTGTTAAAGATTTATCGCCAAAGGATGAGCCTATGTTCCATCAGGTAGTTGGG
>F0OV55004JS2UY
AACCATCGCAAGAGTTTGATCCTGGCTCAGGATAAACGCTGGCGGTGTGCTTTATGCATGCAAGTCGAACGAACTATTTCGGTAGTTAGTGGCAGACGGGTGAGTAACACGTAAGCAACCTATCCCCAAGTGGGGAATAACTCTGAGAAATCGGAGCTAATACCGCATGTGAATCATCTTCGCGAGTGGATGATTTAAAGCCTTCGGGCGCTTAAGGAGGGGCTTGCGTACGATTAGCTTGTTGGTGGGGTAACGGCCTACCAAGGCG
>F0OV55004I8TF5
AACCATCGCAAGAGTTTGATCCTGGCTCAGGACGAACGCTGGCGGCGTGCTTAACACATGCAAGTCGAGCGGGAAGGCCCTTCGGGGTACTCGAGCGGCGAACGGGTGAGTAACACGTGAGTAACCTGCCCCTGACTCTGGGATAAGCCTGGGAAACCGGGTCTAATACCGGATATGACACTCCTCCGCATGGTGTGGGTGTGGAAAGTTTTTTCGGTTGGGGATGGGCTCGCGGCCTATCAGCTTGTTGGTGGGGTGATGGCCTACCAAGGCGACGG
>F0OV55004IF3ON
AACCATCGCAAGAGTTTGATCCTGGCTCAGAACGAACGTTAGCGGCGTGCTTAACACATGCAAGTCGAACGAGAAAGTATCTTCGGATATGAGTAGAGTGGCGCACGGGTGAGTAACACGTGGGTAACCTGCCCTTTGGAGGGGGACAACATCTGGAAACGGATGCTAATACCGCATAAGTCGTCTTCGGACGGGAAAGGTGGCTTCGGCTACCGCCAGAGGATGGGCCCGCGTCCCATCAGCTAGTTGGTAAGGTAACGGCTTACCAAGGCAACG
>F0OV55004JL196
AACCATCGCAAGAGTTTGATCCTGGCTCAGGATGAACGCTAGCGGTGCGCCTAACACATGCAAGTCGAGCGATATAGCGGCGAACGGGTGAGTAACACGTTGGAACCTGCCTCGAACTCAGGGATAGCCATCCGAAAGGATGATTAATACCGGATAGTCCCGAAAGGGTAAAGATTTTTCGGTTCGAGAGGGGCCTGCGGCCTATCAGCTAGTTGGTAAGGTAATGGCTTACCAAGGCTATGACGGGTAACTGGTGTGAGAGCA
>F0OV55004IOF2N
AACCATCGCAAGAGTTTGATCCTGGCTCAGGATGAACGCTAGCGGGAGGCCTAACACATGCAAGTCGAACGGGATTGAGAGCTTGCTCTCATGAGAGTGGCGCACGGGTGAGTAACGCGTATGCAACCTGCCCTTGACAGGGGGATAGCCCGGAGAAATCCGGATTAATACCCCATGGTATTTAAGTTCCGCATGGGATTTAAATTAAAGATTTATCGGTCAGGGATGGGCATGCGTGACATTAGCTAGTTGGCGGGG
>F0OV55004H2MAD
AACCATCGCAAGAGTTTGATCCTGGCTCAGGATTAACGCTGGCGGCGTGCTTAACACATGCAAGTCGAACGAGAAGCTTTCACATGATTTCTTCGGATTGATTATGGGAGCGGAAAGTGGCGAACGGGTGAGTAACGCGTGGGTAACCAACCTTAGACTGGGGGACAACACAGGGAAACTTGTGCTAATACCGCATATATGCAGACATGGCATCATGATTGCAGGAAAGGCTTCGGCCGGTTTAAGACGGACCCGCGTCCG
>F0OV55004IHS17
AACCATCGCAAGAGTTTGATCCTGGCTCAGAACGAACGCTGGCGGCGTGCTTAACACATGCAAGTCGAACGTGAAAGGGACTTCGGTCCTGAGTAAAGTGGCGCACGGGTGAGTAACACGTGGATAATCTACCCGATGGACCGGGATAACACTTCGAAAGGGGTGCTAATACCGGATAAGCCCACAGGCTCTTTGGAGTTTGCGGGAAAAGGTGGGGACCTTCGGGCCTACTGTCATTGGATGAGTCCGCGGCCCATTAGCTAGTTGGTAGGGTAATGG
>F0OV55004JWG20
AACCATCGCAAGAGTTTGATCCTGGCTCAGGATAAACGCTGGCGGCGTGCCTAACACATGCAAGTCAAGGAGAATTTCTACTTCGGTGGATTAGTAAACTGGCGAACGGGTGAGTAACGCGTAGATAACTTGCCCAAAGGACTGGGATAACCTCGAGAAATCGGGACTAATACCGGATATTGCAAGCGACTGCAGGGTTGTTTGTGAAAGGGGGTTTCGGCTCCCACCTTTGGATAGGTCTGCGTCTGATTAGCTAGTTGGTAGGGTAACGGCCTACCAAGG
>F0OV55004JUUW3
AACCATCGCAAGAGTTTGATCCTGGCTCAGATTGAACGCTGGCGGCGTGCTTAACACATGCAAGTCGATCGGTAACGCGGGGGCAACCCTGGCGACGAGAGGCGGACGGGTGAGGAACGCTTGGGAATCTGCCCATCAGCGGGGGACAACCCGGGGAAACCCGGGCTAATACCGCATACGCTCTACGGAGGAAAGCCGGGGACCGCAAGGCCTGGCACTGATGGATGAGCCCAAGTCGGATTAGCTAGTTGGCGGGTAACGCCCACCAAGGCGACG
>F0OV55004H7CV1
AACCATCGCAAGAGTTTGATCCTGGCTCAGGGTGAACGCTGGCGGCGCGTCTAAGGCATGCAAGTCGAGTGCTTACTTCGGTAGGCACGGCAAACGGGTGAGTAACACATTAGTAACTTACCTCCGACACAGGGATAACCTCGAGAAATCGAGAATAATACCTGATGGTCTCCGATCTCGTAAGAGTATCGGAGTAAAGTTCCGGCGGTCGGAGAGAGGCTTATGGCTGATTAGCTAGTTGGTAGGTAAAGGCCTACCAAGG
>F0OV55004I42MD
AACCATCGCAAGAGTTTGATCCTGGCTCAGGACGAACGCTGGCGGCGTGCCTAATACATGCAAGTCGAGCGGACCGAAGGGAGCTTGCTCCTTTAGGTTAGCGGCGGACGGGTGAGTAACACGTGGGCAACCTGCCCTGCAGACTGGGATAACTTCGGGAAACCGGAGCTAATACCGGATAACACCGAAAACCGCATGGTTTTCGGTTGAAAGGCGGCTTTTAGCTGTCACTGCAGGATGGGCCCGCGGCGCATTAGCTAGTTGGTGAGGTAACGG
>F0OV55004IANW5
AACCATCGCAAGAGTTTGATCCTGGCTCAGAATGAACGCTGGCGGCGTGCTTAACACATGCAAGTCGAACGAGAAAGGGACTGCTTGCAGTCCTGAGTAGAGTGGCGCACGGGTGAGTAACACGTAGATAATCTGCCTTCAAGCCCGGGATAACTATTCGAAAGGGTAGCTAATACCGGATAAAGTTGATTCACATAAGTGGATTAATGAAAGATTGCCTATTCTTGAAAGCAATTGTTTGAAGATGAGTTTG
>F0OV55004I22CJ
AACCATCGCAAGAGTTTGATCCTGGCTCAGAACGAACGTTAGCGGCGTGCTTAACACATGCAAGTCGAACGAGAAAGTATCTTCGGATATGAGTAGAGTGGCGCACGGGTGAGTAACACGTGGGTAATCTGCCCTTTGGAGGGGGACAACATCTGGAAACGGATGCTAATACCGCATAAGTCGTCTTCGGACGGGAAAGGTGGCTTCGGCTACCGCCAGAGGATGAGCCCGCGGCCCATCAGCTAGTTGGCAGGGTAATGG
>F0OV55004IG0OZ
AACCATCGCAAGAGTTTGATCCTGGCTCAGAACGAACGTTAGCGGCGTGCTTAACACATGCAAGTCGAACGAGAAAGTATCTTCGGATATGAGTAGAGTGGCGCACGGGTGAGTAACACGTGGGTAACCTGCCCTTTGGAGGGGGACAACATCTGGAAACGGATGCTAATACCGCATAAGTCGTCTTCGGACGGGAAAGGTGGCTTCGGCTACCGCCAGAGGATGGGCCCGCGTCCCATCAGCTAGTTGGTAAGGTAACGGCTTACCAAGGCAACG
>F0OV55004H4Z79
AACCATCGCAAGAGTTTGATCCTGGCTCAGGATGAACGCTAGCGGGAGGCTTAACACATGCAAGTCGAGCGGGATCCCCTTCGGGGGTGAGAGCGGCGCACGGGTGCGTAACGCGTATGCAACCTGCCTTGTACAGGGGGATAGCCCATGGAAACGTGGATTAATACCCCATAGTATTGTTAGATCGCATGGTTTAACAATTAAAGTTTAGGTGGTACAAGATGGGCATGCGTAGGATTAGCTAGTAGGTGAGGTAACGGCTC
>F0OV55004JEM28
AACCATCGCAAGAGTTTGATCCTGGCTCAGAATGAACGCTGGCGGCGTGCTTAACACATGCAAGTCGAACGAGAAAGTTTCTTCGGAAATGAGTAAAGTGGCGAACGGGTGCATAACACGTGGGAATCTACCTTTTAGTGAAGGATACCCTCGAGAAATCGAGGCTAATACTGCATATTCCCCTTCGGGGGCAAAGATGGCCTCTTGCTATCGCTAAGAGATGAGCCCGCGGACTATTAGTTAGTTGGTGAGGTAAAGGCTTACCAAG
>F0OV55004JTVTF
AACCATCGCAAGAGTTTGATCCTGGCTCAGGACGAACGCTGGCGGCGGGCCTAACACATGCAAGTCGTGGGAGAAGGTGAGTGCTTGCACTCACTGGAGACCGGCGGATGGGTGAGTAACGCGTAGGCAACCTGCCTTTGGACCGGGGATAACATCGCGAAAGCGGTGCTAATACCCGATGATGCAGCGGCCCCGCATGGGGACAGTTGTTAAAGCCTTCGGGCGGCCAAAGAGGGGCCTGCGTGCCATTAGCTAGTTGG
>F0OV55004H7L2Q
AACCATCGCAAGAGTTTGATCCTGGCTCAGACGAACGCTGGCGGCGTGCTTAACACATGCAAGTCGAACGCGAAAGGGACCTTCGGGTCCTGAGTAAAGTGGCGCACGGGTGAGTAACACGTGGATAATCTACCCGGTGATCTGGGATAACATTCCGAAAGGAGTGCTAATACCGGATAAGCCCACGGGCTCTTCGGAGCTTGCGGGAAAAGGTGGGGACCTCCGGGCCTACTGTCATTGGATGAGTCCGCGGCCCATTAGCTAGTTGGTAGGGTAA
>F0OV55004IS77U
AACCATCGCAAGAGTTTGATCCTGGCTCAGGATGAACGCTGGCGGCGTGCCTAATACATGCAAGTCGAACGCTTCGATTTATCGAAGAGTGGCGAACGGGTGAGTAATACATAAGTAACCTGCCCTTAACAGGGGGATAACTACTAGAAATGGTAGCTAAGACCGCATAGGTGGATTGATCGCATGATCGATTCATTAAAAGACCTTTCAAGGTCTGGATAAGGATGGACTTATGTCGCATTAGCTAGTTGGTAAGG
>F0OV55004IX3B3
AACCATCGCAAGAGTTTGATCCTGGCTCAGAACTAACGCTAGCGGCGTGCCTAACACATGCAAGTCGTACGAGAAAGCCCGCTTCGGCGGGTGAGTACAGTGGCGCACGGGTGAGTAACGCGTGGATAATCTGCCCTTCGGACAGGAATAACCCACCGAAAGGTGGGCTAATACCGGATAATGCTGATACGTTCCGGCTGTTCAGCCAAAGGTGGCCTCTCTATAGAAGCTATCGCCGAGGGATGAGTTCGCGTACCATTAG
>F0OV55004JEL57
AACCATCGCAAGAGTTTGATCCTGGCTCAGGATGAACGCTGGCGGCGTGTCTAAGGCATGCAAGTCGAACGGGTCTTTTAGACCAGTGGCAAACGGGTGAGTAACACATTGGTAACCTACCTCCAACACGGGAATAACTCCGAGAAATCGGCGCTAATACCCGATGTGCTCGGTTTTTCAATTAAAATCGAGTAAAGTTCCGGCGGTTGGAGAGGGGCCTATGTCCTATCAGCTAGTTGGTAAGGTAAAAGCTTACCAAGGCGACGACGGGTAG
>F0OV55004IXLZZ
AACCATCGCAAGAGTTTGATCCTGGCTCAGAACGAACGCTGGCGGCGCGTTTTAAGCATGCAAGTCGAGCGGCAAGGGCCTTCGGGCCCCTAGAGCGGCGGACGGGTGAGTAACACGTGGACAATCTGCCCCCCGGCCGGGGATAGCCCAGGGAAACCTGGATTAATACCGGATGAGACGGGACGCACACAGGTGCGATCCGGGAAAGGCGCTGCGGCGCCGCCGGGGGATGAGTCCGCGACCCATTAGCTAGACGGCGGGTAAAGGCCCACCGTGGCGACG
>F0OV55004I99NA
AACCATCGCAAGAGTTTGATCCTGGCTCAGAACAAACGCTGGCGGCGTGCCTAACACATGCAAGTCGTACGAGAAAGGGTCCTTCGGGACCTGAGTAAAGTGGCGCACGGGTGAGTAACGCGTGGATAATCTGCCCTTCAGTTGGGAACAACTCATCGAAAGGTGGGCTAATACCGAATAACACTGCGAGACCTGGGTCGAGCAGTCAAAGAGAGCCTCTGCTTGCAAGCGCTCGCTGAAGGATGAGTCCGCG
>F0OV55004I4QDF
AACCATCGCAAGAGTTTGATCCTGGCTCAGAGCGAACGCTGGCGGCGTGGATAAGGCATGCAAGTCGAGCGATCCCTTCGGGGATAGCGGCAAACGGGTGAGTAACGCGTAAGTAACCTGCCCTAACACACGGGATAGCCTGTCGAAAGACAGGGTAATACCGTATATATTCATTGGACCGCATGGTTTGATGAGGAAAGATGGCGAACCTTCGGGTGCTATCGTGTAAGGAGGGGCTTGCGTCCCATCAGCTAGTTGGTG
>F0OV55004IZF31
AACCATCGCAAGAGTTTGATCCTGGCTCAGAATGAACGCTGGCGGCGTGCCTAACACATGCAAGTCGTACGAGAAAGGGGCTTCGGCCCTGAGTAGAGTGGCGCACGGGTGAGTAACGCGTGGGTAATCTACCCTTGGATTTGGGGTAACTCCGCGAAAGTGGAGCTAATACCGGATAGTCTGGCTTTTAATAGAAGTCGGTAAAGGATGCCTCTGCATATGCATTCGTCCGAGGATGAGCCCGCGTCTCATTAG
>F0OV55004II9V4
AACCATCGCAAGAGTTTGATCCTGGCTCAGAACGAACGCTGGCGGCGTGCCTAACACATGCAAGTCGAACGAGAAAGGGGCTTCGGCTCCGAGTAAAGTGGCGCACGGGTGAGTATCACGTGGGCAACCTGCCTCTAAGACTGGGATAACCCGTCGAAAGATGGGCTAATACCGGGTAAGACCACAGCGCCTTCGGGCGCAGGGGTCAAAGGTAGCCTCTGCATGCAAGCTATCACTTAGAGATGGG
>F0OV55004JLQ2X
AACCATCGCAAGAGTTTGATCCTGGCTCAGAACGAACGCTGGCGGCGTGCTTAACACATGCAAGTCGAACGCGAAAGGGACTTCGGTCCTGAGTAAAGTGGCGCACGGGTGAGTAACGCGTAGATAACCTGTCTTTGTGTCTGGAATAATACTTCGAAAGGGGTACTAATACCGGATAATCTTGCTTTATATAAGTTTTGCAAGCAAAGGTGGCCTCTGACATAAGCTACTGCATAAAGAGGGGTCTGCGTACCATTAGCTAGTAGG
>F0OV55004I29CL
AACCATCGCAAGAGTTTGATCCTGGCTCAGAGTGAACGCTGGCGGCGTGCTTAACACATGCAAGTCGAACGAGAACGGATTATAGCTTGCTATAATTGTCAGCTAAGTGGCGCACGGGTGAGTAATGTATAGATAACCTGCCCTTAAGAAAGGAATAACAGTTGGAAACGACTGCTAATGCCCTATATGCCTTTAATACATAAGTATGCAAGGGAAACGCTTTAGTGCTTAAGGATGGGTCTGTATGGTAT
>F0OV55004I2PRX
AACCATCGCAAGAGTTTGATCCTGGCTCAGGATGAACGCTGGCGGCGTGCCTAATACATGCAAGTCGAACGCACCATTTCGGTGGTGAGTGGCGAACGGGTGAGTAACACGTAGATAACCTGCCCTTAAGACGAGGATAACCATTGGAAACGATGGCTAAGACTGGATAGGAATATTAGAGGCATCTCTGATATTTTAAAAGACCTAGCAATAGGTATGCTTAAGGAGGGGTCTGCGGCGCATTAGTTAGTTGGTAGGGTAA
>F0OV55004IFPGK
AACCATCGCAAGAGTTTGATCCTGGCTCAGGATGAACGCTAGCGGGAGGCTTAACACATGCAAGTCGAGGGGCAGCAGGTCGAAATTTCGGTTTTGATGCTGGCGACCGGCGTACGGGTGAGTAACGCGTATGCAACCTACCCTGTACCGGGAAATAACCCGGAGAAATTCGGACTAATATCCCATAATAATATAAAGGGGCATCCCTTAATATTTAAAGTTCCGGCGGTACAGGATGGGCATGCGTAACATTAGCTAGTTGGAGGGGTAACGGCCCACCAAGG
>F0OV55004JNKK6
AACCATCGCAAGAGTTTGATCCTGGCTCAGAATGAACGCTGGCGGCATGGATTAGGCATGCAAGTCGAACGAGGAGCCATTTCTTCGGAAGAGGCTTCTAGTGGCGAAAGGGTGAGTAACACGTGAGTAACCTGCCCCTGAATTCGGGATAGGCCCGGGAAACCGGGATTAATACCGGATGTGGTTCTCCGTCGCATGGCGGGGCAACTAAAGATCCGTCGTTCAGGGATGGGCTCGCGTCCCATTAGCTAGTTGGTGAGGTAACGGCCC
>F0OV55004JWC8Y
AACCATCGCAAGAGTTTGATCCTGGCTCAGGATGAACGCTAGCGGCGCGCTTAATGCATGCAAGTCGAGCGATGAAGCCCTTCGGGGCTATCAGCGGCAGACGGGTGAGTAACACGTAGGTGACCTGCCCCCAAGTCAGGGATAACGGGTGGAAACACACGCTAATACCGGATGGTCTCAGTCGGTCAAAGGATTGAGGAAAGCTACGGTGCTTGGGGAGGGGCCTGCGGCCCATCAGCTAGTTGGTAGGGTAACGGCCT
>F0OV55004IAVC1
AACCATCGCAAGAGTTTGATCCTGGCTCAGAATGAACGCTGGCGGCGTGGATTAGGCATGCAAGTCGTACGAGAAAGCGGTTTTTAATCGCAAGTAAAGTGGCGAACGGGTGAGTAACGCGTGGGAAACCTGCCCTCGAGTGGGGGATAACATTCCTAACGGGATGCTAATACCGCATAACATCACTGGTCGCATGACCGGTGATCAAAGGTGGCCTCTGCTTGCAAGCTGTCGCTTGAGGATGGTCCCGCGTCCCA
>F0OV55004JIVS0
AACCATCGCAAGAGTTTGATCCTGGCTCAGGATGAACGCTAGCGGCAGGCTTAACACATGCAAGTCGAGGGGTAACAGGGTGCTTGCACCGCTGACGACCGGCGCACGGGTGCGTAACGCGTATACAATCTACCTTTTACAGGGGCATAGCCCGGGGAAACCCGGATTAATATCCCATGGTATCATTTAGTGGCATCACTTGAATGATTAAAGCTTCGGCGGTAGAAGATGAGTATGCGTCCTATTAGTTAGTTGGTAAGGTAACGG
>F0OV55004JRH0Q
AACCATCGCAAGAGTTTGATCCTGGCTCAGGATGAACGCTAGCGGGAGGCTTAACACATGCAAGTCGAGGGGCATCACGCCTTCGGTGGTGGCGACCGGCGCACGGGTGCGTAACGCGTATGCAACCTGCCTTATGCAGGGGGATAGCCCATGGAAACGTGGATTAATACCCCATAAGCTTTATTATATGCATATATATTAAAGGAAAACTTAGGTGGCATAAGATGGGCATGCGTCTGATTAGCTAGTTGG
>F0OV55004JQXIQ
AACCATCGCAAGAGTTTGATCCTGGCTCAGGATGAACGCTAGCGGCAGGCCTAACACATGCAAGTCGAGGGGTAACAGGTAGAAAGCTTGCTTTCTATACTGACGACCGGCGCACGGGTGAGTAACGCGTATGCAACCTACCTTTAACAGGAAGATAGCCCCGAGAAATCGGGATTAATACTCCATAATATATATGAATCGCATGGTTTATATATTAAAGCTCCGGTGGTTAAAGATGGGCATGCGTGACATTAG
>F0OV55004JJ9X4
AACCATCGCAAGAGTTTGATCCTGGCTCAGGATGAACGCTAGCGGCAGGCCTAACACATGCAAGTCGAGGGGTAACAGGTAGAAAGCTTGCTTTCTATGCTGACGACCGGCGCACGGGTGAGTAACGCGTATGCAACCTACCTTTAACAGGAAGATAGCCCCGAGAAATCGGGATTAATACTCCATAATATATATGAATCGCATGGTTTATATATTAAAGCTCCGGCGGTTAAAGATGGGCATGCGTGACATTAG
>F0OV55004I3CBH
AACCATCGCAAGAGTTTGATCCTGGCTCAGAACGAACGCTGGCGGCGTGCTTAACACATGCAAGTCGAACGAGAAAGGGACTTCGGTCCTGAGTAGAGTGGCGCACGGGTGAGTAACACGTGGATAATCTACCCAATGATTCGGAATAACACTTCGAAAGGGGTGCTAATACCGGATAAGCCCACAGGCTCTTCGGAGCTTGCGGGAAAAGGTGGGGACCTTCGGGCCTGCCGTCATTGGATGAGTCCGCGGCCCATTAGCTAGTTGGTAGGG
>F0OV55004JZJ44
[truncated: 552,580 more chars]
