# Supplementary material for: Response of the rare biosphere to environmental stressors in a highly diverse ecosystem (Zodletone spring, OK, USA)
Source: PeerJ. 2015 Aug 20;3:e1182. doi: 10.7717/peerj.1182 (PMC4548494; doi:10.7717/peerj.1182)
Supplement: Supplemental Information 20 [file peerj-03-1182-s021.fasta]

>F1RSTYH01C4MJW
AAGCTTCGCAAGAGTTTGATCCTGGCTCAGGACGAACGCTGGCGGCGTGCTTAACACATGCAAGTCTAGGGGAAAGTGGTCTTCGGATCGCAAGTATACTGGCGAACGGGTGAGTAACACGTAGGTAATCTACCTTCGAGATTGGGATAACGTCGAGAAATTGACGCTAATACCGAATGATGCCTCGGTAGTTAATATCGGGATGAAAGATGGGGATCTTCGGACCTATCGCTTGAAGATGAGCCTGCGTCTGATTAG
>F1RSTYH01B7I2Q
AAGCTTCGCAAGAGTTTGATCCTGGCTCAGGACGAACGCTGGCGGCGTGCCTAACACATGCAAGTCGAGCGGGGTGAATTGAGTGGTTTTCCACGAGATTCACCCAGCGGCGGACGGGTGAGTAACACGTAGGCAACCTACCCACCACACGGGGATAGCCCTGGGAAACCGGGGGTAATACCCGATACCTTTACTGGCTGCATGGCTGGTAAAGAAAGCGATTTAGCGGTGGTGGATGGGCCTGCGGCCCATCAGCTAGTTGGTGAGGTAACGG
>F1RSTYH01C3GEL
AAGCTTCGCAAGAGTTTGATCCTGGCTCAGAACGAACGCTGGCGGCAGGCTTAACACATGCAAGTCGAACGCATCCTTCGGGGTGAGTGGCAGACGGGTGAGTAACGCGTGGGAACGTGCCCTTCAGTTCGGGATAACCCAGGGAAACTTGGGCTAATACCGGATACGTGCGAGAGCAGAAAGATTTATCGCTGAAGGATCGGCCCGCGTCTGATTAGCTAGTTGGTGAGGTAATGGCTCACCAAGGCGACGATCAGTAG
>F1RSTYH01CYSQA
AAGCTTCGCAAGAGTTTGATCCTGGCTCAGGACGAACGCTGGCGGCGTGCTTAACACATGCAAGTCGAACGGTAACAGATCTTTCGGGATGCTGACGAGTGGCGAACGGGTGAGTAATGTATAGTTAATTTACCTCTTGGAGAGGGATAACAGTTGGAAACGACTGCTAATACCTCATACTCCTATATACTTAATGTGTATAGGGAAATGTTATTTCGCCAAGAGATAAGACTATATGGTATCAGGTAGTTGGTGGGGTAATGG
>F1RSTYH01C3ADA
AAGCTTCGCAAGAGTTTGATCCTGGCTCAGGACGAACGCTGGCGGCGTGCCTAATACATGCAAGTCGAGCGGACCGAAGGGAGCTTGCTCCTTTAGGTTAGCGGCGGACGGGTGAGTAACACGTGGGCAACCTGCCCTGCAGACTGGGATAACTTCGGGAAACCGGAGCTAATACCGGATAACACCGAAAACCGCATGGTTTTCGGTTGAAAGGCGGCATTAGCTGTCACTGCAGGATGGGCCCGCGGCGCATTAGCTAGTTGGTGAGG
>F1RSTYH01CNTK1
AAGCTTCGCAAGAGTTTGATCCTGGCTCAGGACGAACGCTGGCGGCGTGCCTAACACATGCAAGTCGAGCGGGGTGAATTGAGTGGTTTTCCACGAGATTCACCCAGCGGCGGACGGGTGAGTAACACGTAGGCAACCTACCCACCACACGGGGATAGCCCTGGGAAACCGGGGGTAATACCCGATACCTTTACTGGCTGCATGGCTGGTAAAGAAAGCGATTTAGCGGTGGTGGATGGGCCTGCGGCCCATCAGCTAGTTGGTGAGGTAACGG
>F1RSTYH01CH07J
AAGCTTCGCAAGAGTTTGATCCTGGCTCAGGATGAACGCTGGCGGCGTGCCTAACACATGCCAGTCGAGCGGAGTATAGGAGAAGTGCTTGCACGGACCTTATACTCAGCGGCGGACGGGTGAGTAACACGTGAGCAACCTACCTTCAACTGGGGGATAACACCGGGAAACTGGTGCTAATACCGCATAATGTCCCACTGTCACATGGCGGAGGGACCAAAGGAGCAATCCGGGTGAAGATGGGCTCGCGGCCGA
>F1RSTYH01CJR38
AAGCTTCGCAAGAGTTTGATCCTGGCTCAGGATGAACGCTAGCGGCAGGCCTAACACATGCAAGTCGAGGGGCAGCACGTCTTCGGATGGTGGCGACCGGCGCACGGGTGCGTAACGCGTATGCAACCTACCTTTAACTGGAACATAGCCCCGAGAAATCGGGATTAATACTCCATAACAACAAGAAGTGGCATCACTTTTTATTTAAAGCTTTGGCGGTTAAAGATGGGCATGCGTGACATTAGTTTGTTGGTGAGGTAACGG
>F1RSTYH01CNGS2
AAGCTTCGCAAGAGTTTGATCCTGGCTCAGGACGAACGCTGGCGGTATGCCTAATACATGCAAGTCGAACGATGAAATCCTCTGCTTGCAGAGGATGGATTAGTGGCGAACGGGTGAGTAACACGTGGGTAACCTGCCCATAAGAGGGGGATAACATTCGGAAACGAATGCTAATACCGCATATCTCTTCGAGACGCCTGTCTCTTAGATGAAAGGTGGCTTCGGCTGCCGCTTATGGATGGACCCGCGGCG
>F1RSTYH01C6G3D
AAGCTTCGCAAGAGTTTGATCCTGGCTCAGGACGAACGCTGGCGGCGTGCCTAATACATGCAAGTCGAGCGGACCGAAGGGAGCTTGCTCCTTTAGGTTAGCGGCGGACGGGTGAGTAACACGTGGGCAACCTGCCCTGCAGACTGGGATAACTTCGGGAAACCGGAGCTAATACCGGATAACACCGAAAACCGCATGGTTTTCGGTTGAAAGGCGACTTTTAGCTGTCACTGCAGGATGGGCCCGCGGCGCATTAGCTAGTTGGTGAGGTAACGG
>F1RSTYH01DMFQ2
AAGCTTCGCAAGAGTTTGATCCTGGCTCAGGATGAACGCTGGCGGCGTGCCTAATACATGCAAGTCGAACGCACCATTTCGGTGGTGAGTGGCGAACGGGTGAGTAACACGTAGATAACCTGCCCTTAAGACGAGGATAACCATTGGAAACGATGGCTAAGACTGGATAGGAATATTAGAGGCATCTCTGATATTTTAAAAGACCTAGCAATAGGTATGCTTAAGGAGGGGTCTGCGGCGCATTAGTTAGTTGGTGGGGTG
>F1RSTYH01B2UIV
AAGCTTCGCAAGAGTTTGATCCTGGCTCAGGACGAACGCTGGCGGCGTGCTTAACACATGCAAGTCGAACGAGAAGCCGGAGCTTGCTCCGGTAGACAGTGGCGAACGGGTGAGTAACACGTGAGTAACCTGCCCCCGACTCTGGGACAAGCCTGGGAAACTGGGTCTAATACCGGATACGAGACGCTCAGGCATCTGAAGCGTCTGGAAAGAATTTCGGTCAGGGATGGACTCGCGGCCTATCAGCTTGTCGGCGGGGTAACGG
>F1RSTYH01DNE1D
AAGCTTCGCAAGAGTTTGATCCTGGCTCAGGACGAACGCTGGCGGCGTGCTTAACACATGCAAGTCGAACGGAGGATACATTGAAACCTAGTGATGTGTAACCTTAGTGGCGGACGGGTGAGTAACGCGTGGATAATCTGCCTATTAGCCAGGGACAACACCGGGAAACTGGTGCTAATACCCGATACGCTCATTGATACACAAGTATTGATGAGGAAAGGAGAAATCCGCTAATAGATGAGTCCGCGTCCCATTAG
>F1RSTYH01B3W2P
AAGCTTCGCAAGAGTTTGATCCTGGCTCAGGACGAACGCTGGCGGCGTGGATTAGGCATGCAAGTCGAACGGTAGTACCCCTTCGGGGGTATGAGAGTGGCGAACGGGTGAGTAACGCGTAGGTGATCTACCTTCAGATGGGGGACAACCCAGGGAAACTTGGGCTAATACCGCATGTGGCTGTAAAGCTAAAGCCGGCCTCTATTTATAAGCTGGTGTCTGGAGATGAGCCTGCGTCTGATTAGCTAGTTGGTGGGGTAACGGCCTACCG
>F1RSTYH01CUCUZ
AAGCTTCGCAAGAGTTTGATCCTGGCTCAGGACGAACGCTGGCGGCGTGCCTAACACATGCAAGTCGAGCGGGGTGAATTGAGTGGTTTTCCACGAGATTCACCCAGCGGCGGACGGGTGAGTAACACGTAGGCAACCTACCCACCACACGGGGATAGCCCTGGGAAACCGGGGGTAATACCCGATACCTTTACTGGCTGCATGGCTGGTAAAGAAAGCGATTTAGCGGTGGTGGATGGGCCTGCGGCCCATCAGCTAGTTGGTGAGGTAACGG
>F1RSTYH01CP4M7
AAGCTTCGCAAGAGTTTGATCCTGGCTCAGAACTAACGCTAGCGGCGTGCCTAACACATGCAAGTCTTACGAGAAAGTCCCGTTCGCGGGATGAGTAAAGTGGCGCACGGGTGAGTAACACGTGGATAATCTACCCTTCAGTCGGGAATAACTCATCGAAAGATGGGATAATACGCGATGATGCTTATCTGTTTCGACAGATAAGCCAAAGGTGGCCTCTCTATAGAAGCTACCGCTGAGGGATGAGTTCGCG
>F1RSTYH01BQ7CS
AAGCTTCGCAAGAGTTTGATCCTGGCTCAGAACGAACGCTGGCGGCAGGCTTAACACATGCAAGTCGCAGGAGAAGGAGACTTCGGTTTCCGGACACTGGCGGACGGGTGAGTAACGCGTGGGAACCTCCCTCGAGGTGGGGGACAACCGCTGGAAACGGCGGCTAATACCGCATACGCCCTTTTGGGGAAAGCTACGGCGCCCTGAGATGGTCCCGCGTCGGATTAGCTAGTTGGTGGGGTAACGGCCTACCAAGGCGACGATCCGTAGCT
>F1RSTYH01CA61W
AAGCTTCGCAAGAGTTTGATCCTGGCTCAGAACGAACGCTGGCGGCAGGCCTAACACATGCAAGTCGAACGCACCTTTCGGGGTGAGTGGCAGACGGGTGAGTAACACGTGGGAACGTGCCCATCGGTTCGGGATAACCCAGGGAAACTTGGGCTAATACCGGATACGTGCGAGAGCAGAAAGATTGATCGCCGATGGATCGGCCCGCGTCTGATTAGCTGGTTGGTGGGGTAATGGCTCACCAAGGCGACGATCAGTAG
>F1RSTYH01BW5BC
AAGCTTCGCAAGAGTTTGATCCTGGCTCAGAACGAACGCTGGCGGCGTGCTTAACACATGCAAGTCGTACGAGAAAGCTCGCTTCGGTGAGTGAGTAGAGTGGCGCACGGGTGAGTAACACGTGGGTAACCTACCCGACAGTCCGGGATAACATTCCGAAAGGAGTGCTAATACCAGATACGTCCGGTGGCTCTTCGGAGTTGCCGGGGAAAGATGGCCTCTGCTTGCATGCTATCGCTGACGGATGGGCCCGCGGG
>F1RSTYH01B6OR0
AAGCTTCGCAAGAGTTTGATCCTGGCTCAGGACGAACGCTGGCGGCGTGCCTAACACATGCAAGTCGAGCGGGGTGAATTGAGTGGTTTTCCACGAGATTCACCCAGCGGCGGACGGGTGAGTAACACGTAGGCAACCTACCCACCACACGGGGATAGCCCTGGGAAACCGGGGGTAATACCCGATACCTTTACTGGCTGCATGGCTGGTAAAGAAAGCGATTTAGCGGTGGTGGATGGGCCTGCGGCCCATCAGCTAGTTGGTGAGGTAACGG
>F1RSTYH01DN57D
AAGCTTCGCAAGAGTTTGATCCTGGCTCAGGATGAACGCTGGCGGCGTGCTTAACACATGCAAGTCGAACGATGACTTCTGTGCTTGCACAGAATGATTAGTGGCGAACGGGTGAGTAACACGTGAGTAACCTGCCCTTAACTTCGGGATAAGCCTGGGAAACCGGGTCTAATACCGGATACGACCTCCTGGCGCATGCCATGGTGGTGGAAAGCTTTAGCGGTTTTGGATGGACTCGCGGCCTATCAGCTTGTTGG
>F1RSTYH01B5W73
AAGCTTCGCAAGAGTTTGATCCTGGCTCAGGATGAACGCTGGCGGCGTGCTTAACACATGCAAGTCGAACGATGAACTTGGGAGCTTGCTTCCGGGGGATTAGTGGCGAACGGGTGAGTAACACGTGAGTAACCTGCCCCAGACTCTGGGATAAGCGCTGGAAACGGCGTCTAATACCGGATACGAGCCTCCACCGCATGGTGAGGGGCTGGAAAGAATTTCGGTCTGGGATGGACTCGCGGCCTATCAGCTAGTTGGTG
>F1RSTYH01CFNLJ
AAGCTTCGCAAGAGTTTGATCCTGGCTCAGAGTGAACGCTGGCGGCGTGCTTAACACATGCAAGTCGAACGATGAAGCTCTAGCTTGCTAGAGTGGATTAGTGGCGCACGGGTGAGTAATGTATAGCTAATGTGCCCCTTAGAGGGGGATAACAGTTGGAAACGGCTGCTAATACCCCATACTCCTTCTTGGTATAAGCCAAGTTGGGAAAGTTTTTTCGCTAAGGGATCGGGCTATATGGTATCAGCTTGTTGGTG
>F1RSTYH01BUMNO
AAGCTTCGCAAGAGTTTGATCCTGGCTCAGAACGAACGCTGGCGGCAGGCTTAACACATGCAAGTCGAACGAAGTCTTCGGACTTAGTGGCAGACGGGTGAGTAACGCGTGGGAACCTACCTTTCGGTACGGAACAACAGTTGGAAACGACTGCTAATACCGTATGCGCCCTACGGGGGAAAGATTTATCGCCGAGAGATGGGCCCGCGTTGGATTAGCTAGTTGGTGGGGTAATGGCCTACCAAGGCGACGATCCATAGCT
>F1RSTYH01CNQVI
AAGCTTCGCAAGAGTTTGATCCTGGCTCAGGACGAACGCTGGCGGCGTGCCTAACACATGCAAGTCGAGCGGGGGTTGCTTAAGTAGGTTTCTACGAGAGTGGCCCTAGCGGCGGACGGGTGAGTAACGCGTGAGCGACCAACCTTGTACTGGGGGATAACAGCTGGAAACAGCTGCTAATACCGCATAAGACTACGGCACCGCATGGTGCTGTAGTAAAAGGCGCCTTAAGGCGTCGGTACAAGACGGGCTCGCGTCCCATTAG
>F1RSTYH01CWSAY
AAGCTTCGCAAGAGTTTGATCCTGGCTCAGAGCGAACGCTGGCGGCAGGCCTAACACATGCAAGTCGAGCGCCCAGCAATGGGAGCGGCAGACGGGAGAGTAACACGTGGGAACGTACCTTTCAGTTCGGAACAACCGAGGGAAACTTCGGCTAATACCGAATACGCCCGTAAGGGGAAAGATTTATCGCTGAAAGATCGGCCCGCGTCTGATTAGCTAGTTGGTGAGGTAATGGCTCACCAAGGCGACGATCAGTAGCTGGT
>F1RSTYH01BZL2O
AAGCTTCGCAAGAGTTTGATCCTGGCTCAGGACGAACGCTGGCGGCGTGCCTAACACATGCAAGTCGAGCGGGGTGAATTGAGTGGTTTTCCACGAGATTCACCCAGCGGCGGACGGGTGAGTAACACGTAGGCAACCTACCCACCACACGGGGATAGCCCTGGGAAACCGGGGGTAATACCCGATACCTTTACTGGCTGCATGGCTGGTAAAGAAAGCGATTTAGCGGTGGTGGATGGGCCTGCGGCCCATCAGCTAGTTGGTGAGGTAACGG
>F1RSTYH01CPN06
AAGCTTCGCAAGAGTTTGATCCTGGCTCAGGACGAACGCTGGCGGCGTGCCTAATACATGCAAGTCGAGCGGACCGATGGGAGCTTGCTCCTTTAGGTTAGCGGCGGACGGGTGAGTAACACGTGGGCAACCTGCCCTGCAGACTGGGATAACTTCGGGAAACCGGAGCTAATACCGGATAACACCGAAAACCGCATGGTTTTCGGTTGAAAGGCGGCTTTTAGCTGTCACTGCAGGATGGGCCCGCGGCGCATTAGCTAGTTGGTGAGG
>F1RSTYH01B555Z
AAGCTTCGCAAGAGTTTGATCCTGGCTCAGAATGAGCGCTGGCGGCGTGCCTAACACATGCAAGTCGAACGAGAAATTTCCCGCTTGCGGGAGAGAGTAAAGTGGCGCACGGGTGAGTAACGCGTGGGTAACCTGCCCTTGAATCGGGGATAACCTTGCGAAAGCGTTGTTAATACCGGATATTGTCACAAGGACTATGGTTTTTGTGATGAAAGGTGACCTCTTCATGAAAGTTGCCGTTTAAGGATGGGCCCGCGTACCATTAGCTTG
>F1RSTYH01BUKN9
AAGCTTCGCAAGAGTTTGATCCTGGCTCAGGACGAACGCTGGCGGCGTGCCTAACACATGCAAGTCGAGCGGGGTGAATTGAGTGGTTTTCCACGAGATTCACCCAGCGGCGGACGGGTGAGTAACACGTAGGCAACCTACCCACCACACGGGGATAGCCCTGGGAAACCGGGGGTAATACCCGATACCTTTACTGGCTGCATGGCTGGTAAAGAAAGCGATTTAGCGGTGGTGGATGGGCCTGCGGCCCATCAGCTAGTTGGTGAGGTAACGG
>F1RSTYH01B6SUE
AAGCTTCGCAAGAGTTTGATCCTGGCTCAGAACGAACGCTGGCGGCGCGCCTAACACATGCAAGTCGAACGGTCCTTAGGGCTTCGGCCCTGGGGATAGTGGCGGACGGGTGAGTAACGCGTGGGAACCTGCCCCGGGCACCGGGATAACCGCGGGAAACTGCGGCTAATACCGGATGACGCCCCGGATTTCGGTCCGGGGCCAAAGTCCTGATCTGCGGATTGGGGCGGCGTGGGAGGGGCCCGCGTCCGATTAGCTGGTTGGTGGGGTAACGGCCCACCAAGG
>F1RSTYH01CAWM2
AAGCTTCGCAAGAGTTTGATCCTGGCTCAGGACGAACGCTGGCGGCGTGCCTAATACATGCAAGTCGAGCGGACCGATGGGAGCTTGCTCCTTTAGGTTAGCGGCGGACGGGTGAGTAACACGTGGGCAACCTGCCCTGCAGACTGGGATAACTTCGGGAAACCGGAGCTAATACCGGGTAACACCGAAAACCGCATGGTTTTCGGTTGAAAGGCGGCTTTTAGCTGTCACTGCAGGATGGGCCCGCGGCGCATTAGCTAGTTGGTGAGGTAACGG
>F1RSTYH01C9FYU
AAGCTTCGCAAGAGTTTGATCCTGGCTCAGGACGAACGCTGGCGGCGTGCCTAACACATGCAAGTCGAGCGGGGTGAATTGAGTGGTTTTCCACGAGATTCACCCAGCGGCGGACGGGTGAGTAACACGTAGGCAACCTACCCACCACACGGGGATAGCCCTGGGAAACCGGGGGTAATACCCGATACCTTTACTGGCTGCATGGCTGGTAAAGAAAGCGATTTAGCGGTGGTGGATGGGCCTGCGGCCCATCAGCTAGTTGGTGAGGTAACGG
>F1RSTYH01BSURZ
AAGCTTCGCAAGAGTTTGATCCTGGCTCAGAACGAACGCTGGCGGCAGGCTTAACACATGCAAGTCGAACGCCCCGCAAGGGGAGTGGCAGACGGGTGAGTAACGCGTGGGAATCTACCTAGTTCTACGGAACAACAGTTGGAAACGACTGCTAATACCGTATACGCCCTACGGGGAAAGATTTATCGGAATTAGATGAGCCCGCGTAAGATTAGCTAGTTGGTGGGGTAATGGCCTACCAAGGCGACGATCTTTAGCTGGTCTGAGAGG
>F1RSTYH01B1QGK
AAGCTTCGCAAGAGTTTGATCCTGGCTCAGGATGAACGCTGGCGGCGTGCCTAAGGTATGCAAGTCGAATGCTAGCTTGCTAGCATGGCGAACGGCTAAGTAACGCGTTGGTACCTACCCCTTAGTCAAGGATAACCACCCGAAAGGGTGATCAATCCTGGATATGATCTTCGGATCAAAGGCTTCGTGTCGCTAAGGGAAGGGCCTGCGTCTTATCAGGTAGTTGGTGGGGTAATGGCTCACCAAGCCGATGACGGGTAG
>F1RSTYH01CJFOB
AAGCTTCGCAAGAGTTTGATCCTGGCTCAGGACGAACGCTGGCGGCGTGCCTAACACATGCAAGTCGAGCGGGGTGAATTGAGTGGTTTTCCACGAGATTCACCCAGCGGCGGACGGGTGAGTAACACGTAGGCAACCTACCCACCACACGGGGATAGCCCTGGGAAACCGGGGGTAATACCCGATACCTTTACTGGCTGCATGGCTGGTAAAGAAAGCGATTTAGCGGTGGTGGATGGGCCTGCGGCCCATCAGCTAGTTGGTGAGGTAACGG
>F1RSTYH01BRVRG
AAGCTTCGCAAGAGTTTGATCCTGGCTCAGGACGAACGCTGGCGGCGTGCCTAATACATGCAAGTCGAGCGGACCGAAGGGAGCTTGCTCCTTTAGGTTAGCGGCGGACGGGTGAGTAACACGTGGGCAACCTGCCCTGCAGACTGGGATAACTTCGGGAAACCGGAGCTAATACCGGATAACACCGAAAACCGCATGGTTTTCGGTTGAAAGGCGGCATTAGCTGTCACTGCAGGATGGGCCCGCGGCGCATTAGCTAGTTGGTGAGG
>F1RSTYH01CZ4HW
AAGCTTCGCAAGAGTTTGATCCTGGCTCAGGACGAACGCTGGCGGCGTGCCTAACACATGCAAGTCGAGCGGGGTGAATTGAGTGGTTTTCCACGAGATTCACCCAGCGGCGGACGGGTGAGTAACACGTAGGCAACCTACCCACCACACGGGGATAGCCCTGGGAAACCGGGGGTAATACCCGATACCTTTACTGGCTGCATGGCTGGTAAAGAAAGCGATTTAGCGGTGGTGGATGGGCCTGCGGCCCATCAGCTAGTTGGTGAGGTAACGG
>F1RSTYH01BVWUI
AAGCTTCGCAAGAGTTTGATCCTGGCTCAGAACGAACGCTGGCGGCATGCCTAACACATGCAAGTCGAACGCGTGGCTTCGGCCACGAGTGGCGCACGGGTGAGTAACGCGTGGGAACCTGCCCGGCAGTACGGGACAACCGCGGGAAACTGCGGCTAATACCGTATACGGCCTGAGGGCGAAAGAATTTCGCTGTCGGAGGGGCCCGCGTCGGATTAGGTAGTTGGTGGGGTAACGGCCTACCAAGCCTGCGATCCGTAGCT
>F1RSTYH01CF9RO
AAGCTTCGCAAGAGTTTGATCCTGGCTCAGGACGAACGCTGGCGGCGTGCCTAATACATGCAAGTCGAGCGGACCGATGGGAGCTTGCTCCTTTAGGTTAGCGGCGGACGGGTGAGTAACACGTGGGCAACCTGCCCTGCAGACTGGGATAACTTCGGGAAACCGGAGCTAATACCGGATAACACCGAAAACCGCATGGTTTTCGGTTGAAAGGCGGCTTTTAGCTGTCACTGCAGGATGGGCCCGCGGCGCATTAGCTAGTTGGTGAGG
>F1RSTYH01B9DLN
AAGCTTCGCAAGAGTTTGATCCTGGCTCAGGACGAACGCTGGCGGCGTGCCTAAGACATGCAAGTCGAGCGGGGTAGTGAGGCCCTTTGGGCTTTGCTACTCAGCGGCAGACGGGTGAGTAACACGTGGGTAACCTGCCCCTGGCACTGGGATAACAGCCCGAAAGGGCTGCTAATACCGGATAAGCTCACGGTGCCGCATGGTGCTGGGAGAAAAGGCGCCTTGAAAGCGCCGGCCAGGGAGGGGCCCGCGGCCCATCAGGTAG
>F1RSTYH01C1YB2
AAGCTTCGCAAGAGTTTGATCCTGGCTCAGGATGAACGCTGGCGGCGTGCTTGACACATGCAAGTCGAACGCATCGACAATGTCTGGAGGCTCTGGATGAACGGGCGTACGAGAAATCGTACAAGCGGGAAGAAGGGGCTAAAGGGCGACGTTGGTGAGTGGCGGACGGGTGAGTAACACGTAGGTAATCTGCCTCAAAGTGGGGGATAACTGTTCGAAAGAGCAGCTAATACCGCATAATATCCAGGCTAAG
>F1RSTYH01C5RUY
AAGCTTCGCAAGAGTTTGATCCTGGCTCAGGACGAACGCTGGCGGCGTGCCTAACACATGCAAGTCGAGCGGGGTGAATTGAGTGGTTTTCCACGAGATTCACCCAGCGGCGGACGGGTGAGTAACACGTAGGCAACCTACCCACCACACGGGGATAGCCCTGGGAAACCGGGGGTAATACCCGATACCTTTACTGGCTGCATGGCTGGTAAAGAAAGCGATTTAGCGGTGGTGGATGGGCCTGCGGCCCATCAGCTAGTTGGTGAGGTAACGG
>F1RSTYH01BT4TH
AAGCTTCGCAAGAGTTTGATCCTGGCTCAGGACGAACGCTGGCGGCGTGCCTAACACATGCAAGTCGAGCGGGGTGAATTGAGTGGTTTTCCACGAGATTCACCCAGCGGCGGACGGGTGAGTAACACGTAGGCAACCTACCCACCACACGGGGATAGCCCTGGGAAACCGGGGGTAATACCCGATACCTTTACTGGCTGCATGGCTGGTAAAGAAAGCGATTTAGCGGTGGTGGATGGGCCTGCGGCCCATCAGCTAGTTGGTGAGGTAACGG
>F1RSTYH01C5FFD
AAGCTTCGCAAGAGTTTGATCCTGGCTCAGATTGAACGCTGGCGGCATGCCTTACACATGCAAGTCGAACGCGAAAGGGGGGCAACCCCTGAGTAGAGTGGCGAACGGGTGAGTAATACATCGGAACGTACCCAGTAGCGGGGGATAACCTCTCGAAAGAGAGGCTAATACCGCATACGACCTACGGGTGAAAGAGGGGGATCGCAAGACCTCTCACTATTGGAGCGGCCGATGTCGGATTAGCTAGTTGGTGGGGTAAAAGCCTACCAAGGCG
>F1RSTYH01BQZFJ
AAGCTTCGCAAGAGTTTGATCCTGGCTCAGAACGAACGCTGGCGGCAGGCTTAACACATGCAAGTCGAACGCACCTTCGGGTGAGTGGCAGACGGGTGAGTAACGCGTGGGAACCTACCCATTGGTACGGAATAACCCGGGGAAACCCGAGCTAATACCGTATACGCCCTTAGGGGGAAAGATTCATCGCCGATGGATGGGCCCGCGTCGGATTAGCTTGTTGGTGTGGTAACGGCGCACCAAGGCGACGATCCGTAGCTGGTCTGAGAGG
>F1RSTYH01DFHXD
AAGCTTCGCAAGAGTTTGATCCTGGCTCAGGATGAACGCTGGCGGCGTGCCTAACACATGCAAGTCGAGCGAGAAACTCATGACCAATACTTCGGTAGCGTGAATGAGCGGAAAGCGGCGGACGGGTGAGTAACGCGTAGGCAACCTGCCCCTTGCAGAGGGATAGCCTCGGGAAACCGGGATTAAAACCTCATAATGCGTCATGGAGACATCTTCGAGACGCCAAAGGTTTATCGGCAAGGGATGGGCCTGCGT
>F1RSTYH01BTJOR
AAGCTTCGCAAGAGTTTGATCCTGGCTCAGGACGAACGCTGGCGGCGTGCCTAATACATGCAAGTCGAGCGGACCGAAGGGAGCTTGCTCCTTTAGGTTAGCGGCGGACGGGTGAGTAACACGTGGGCAACCTGCCCTGCAGACTGGGATAACTTCGGGAAACCGGAGCTAATACCGGATAACACCGAAAACCGCATGGTTTTCGGTTGAAAGGCGGCATTAGCTGTCACTGCAGGATGGGCCCGCGGCGCATTAGCTAGTTGGTGAGG
>F1RSTYH01CNQLR
AAGCTTCGCAAGAGTTTGATCCTGGCTCAGGACGAACGCTGGCGGCGTGCCTAACACATGCAAGTCGAGCGGGGTGAATTGAGTGGTTTTCCACGAGATTCACCCAGCGGCGGACGGGTGAGTAACACGCAGGCAACCTACCCACCACACGGGGATAGCCCTGGGAAACCGGGGGTAATACCCGATACCTTTACTGGCTGCATGGCTGGTAAAGAAAGCGATTTAGCGGTGGTGGATGGGCCTGCGGCCCATCAGCTAGTTGGTGAGGTAACGG
>F1RSTYH01CES35
AAGCTTCGCAAGAGTTTGATCCTGGCTCAGAACGAACGCTGGCGGCAGGCCTAACACATGCAAGTCGAGCGAGACCTTCGGGTCTAGCGGCGGACGGGTTAGTAACGCGTGGGAACGTACCCTTCTCTAAGGAATAGCCACTGGAAACGGTGAGTAATACCTTATACGCCCTTCGGGGAAAGATTTATCGGAGAAGGATCGGCCCGCGTAAGATTAGATAGTTGGTGGGGTAATGGCCTACCAAGTCTACGATCTTTAGCTGGTTTTAGAGG
>F1RSTYH01CUZ6I
AAGCTTCGCAAGAGTTTGATCCTGGCTCAGGATGAACGCTGGCGGCGTGCTTGACACATGCAAGTCGAACGCATCGACAATGTCTGGAGGCTCTGGATGAACGGGCGTACGAGAAATCGTACAAGCGGGAAGAAGGGGCTAAAGGGCGACGTTGGTGAGTGGCGGACGGGTGAGTAACACGTAGGTAATCTGCCTCAAAGTGGGGGATAACTGTTCGAAAGAGCAGCTAATACCGCATAATATCCAGGCTAAG
>F1RSTYH01CF6HJ
AAGCTTCGCAAGAGTTTGATCCTGGCTCAGAACTAACGCTGGCGGCGCGTCTTAAGCATGCAAGTCGGACGGGAGCCGGAGGCTTCGGTCTCTGGGGAGAGTGGCGAACGGGTGAGTAACACGTAGGTGATCTGTCCTTGGGTGGGGAATAGCCCATGGAAACATGGGGTAATACCGCATAAGGTCCTATCTCTGTGGGGATTGGATGAAAGGAGCAATTGTTCCGCCTGGGGGTGAGCCTGCGGTCCATTAGCTAGTTGGTGAGG
>F1RSTYH01B1JO9
AAGCTTCGCAAGAGTTTGATCCTGGCTCAGAATGAACGCTGGCGGCGTGCCTAACACATGCAAGTCGAACGAGAAACTCCGAGCTTGCTCGGAGGAGTAAAGTGGCGCACGGGTGAGTAACGCGTGGGTAACCTGCCCTTGAATCTGGGATAACTTCGCGAAAGCGTTGCTAATACCGGATATTGTCCTTTAGACTATGGTCTATTGGATGAAAGGTGACCTCTTCCTGAAAGTTACCGTTTAAGGAGGGGCTCGCGTACCATTAGCTTG
>F1RSTYH01B1FYQ
AAGCTTCGCAAGAGTTTGATCCTGGCTCAGGATGAACGCTGGCGGCGTGCCTAACACATGCAAGTCGAGCGAGACGGTTGTGAAGGATCCTTCGGGTGACTGATCAACTAGACAGCAGCGGACGGGTGAGTAACGCGTGGGCAACCTGCCTTGTACTGGGGGATAACGTTTTGAAAAGAACGCTAATACCGCATAAGCGCACAGTATCGCATGATACAGTGTGAAAAACTCCGGTGGTACAAGATGGGCCCGCG
>F1RSTYH01CTSQ4
AAGCTTCGCAAGAGTTTGATCCTGGCTCAGGACGAACGCTGGCGGCGTGCCTAACACATGCAAGTCGAGCGGGGTGAATTGAGTGGTTTTCCACGAGATTCACCCAGCGGCGGACGGGTGAGTAACACGTAGGCAACCTACCCACCACACGGGGATAGCCCTGGGAAACCGGGGGTAATACCCGATACCTTTACTGGCTGCATGGCTGGTAAAGAAAGCGATTTAGCGGTGGTGGATGGGCCTGCGGCCCATCAGCTAGTTGGTGAGGTAACGG
>F1RSTYH01B2Q79
AAGCTTCGCAAGAGTTTGATCCTGGCTCAGGACGAACGCTGGCGGCGTGCCTAATACATGCAAGTCGAGCGGACCGAAGGGAGCTTGCTCCTTTAGGTTAGCGGCGGACGGGTGAGTAACACGTGGGCAACCTGCCCTGCAGACTGGGATAACTTCGGGAAACCGGAGCTAATACCGGATAACACCGAAAACCGCATGGTTTTCGGTTGAAAGGCGGCTTTTAGCTGTCACTGCAGGATGGGCCCGCGGCGCATTAGCTAGTTGGTGAGGTAACGG
>F1RSTYH01CFE06
AAGCTTCGCAAGAGTTTGATCCTGGCTCAGGGTGAACGCTGGCGGCGTGCCTTAGGTATGCAAGTCGAACGGTTCCAATATTACGGATTCACAATTTCCTCGGAAAAGTGTTGAAGTGCCTTTGGAATAGTGGCAGACGGGTGAGTAATGCACAGGAAGTTGCCTTTAGAACTGGAATAGCTCATCGAAAGATGGGGTAATACCGGATGGTCGTTCTCTTTTTGAGAAGTAAAGGTCTAATTTATTAGATCGTCTAGAGAGATG
>F1RSTYH01C8ELG
AAGCTTCGCAAGAGTTTGATCCTGGCTCAGAATGAACGCTGGCGGCGTGCTTAACACATGCAAGTCGAACGAGAAAGTTTCTTCGGAAATGAGTAAAGTGGCGAACGGGTGAGTAACACGTAAGAATCTACCTTTCAGTGAAGAATACCCTCGAGAAATCGAGGTTAATACTGCATAAGCCCTTCGGGGAAAGACGGCCTCTTGCTGTCGCTGAGAGATGAGCTTGCGGACTATTAGCTTGTTGGTGGGGTAATGGCCTACCAAGG
>F1RSTYH01CKEQT
AAGCTTCGCAAGAGTTTGATCCTGGCTCAGATTGAACGCTGGCGGCGTGCCTAACACATGCAAGTCGTGCGAGAAAGTTCCCTTCGGGGAGCGAGTAGAGCGGCGCACGGGTGAGTAACGCGTGGGTAATCTGCCCGAAAGACCGGGATAACAGTGGGAAACCGCTGCTAATACCGGATGTGCTTCATGTTTGACTTCATGGGGTAAAGGTGGCCTCTGCTTGCAAGCTACCGCTTTTGGATGAGCCCGCGT
>F1RSTYH01C1V4W
AAGCTTCGCAAGAGTTTGATCCTGGCTCAGGACGAACGCTGGCGGCGTGCCTAATACATGCAAGTCGAGCGGACCGATGGGAGCTTGCTCCTTTAGGTTAGCGGCGGACGGGTGAGTAACACGTGGGCAACCTGCCCTGCAGACTGGGATAACTTCGGGAAACCGGAGCTAATACCGGATAACACCGAAAACCGCATGGTTTTCGGTTGAAAGGCGGCTTTTAGCTGTCACTGCAGGATGGGCCCGCGGCGCATTAGCTAGTTGGTGAGG
>F1RSTYH01CMLGE
AAGCTTCGCAAGAGTTTGATCCTGGCTCAGGACGAACGCTGGCGGCGTGCCTAACACATGCAAGTCGAGCGGGGATGGGGTGGGCAGGTAACTGTTTAGCCTATCCTAGCGGCGGACGGGTGAGTAACGCGTGAGCAACCAACCTTGTACTGGGGGATAACAGCTGGAAACAGCTGCTAATACCGCATAAGACTACGGCGCCGCATGGTGCTGTAGTAAAAGGCGCCTTAAGGCGTCGGTACAAGACGGGCTCGCGTCCCATTAG
>F1RSTYH01BPB5N
AAGCTTCGCAAGAGTTTGATCCTGGCTCAGGACGAACGCTGGCGGCGTGCTTAACACATGCAAGTGGAGCGACGAACCAGGCTTCGGCCTGGGGCAAAGCCGCGAACGGGTGAGTATCACGTGGGTAACCTGCCCCGATGACCGGGACAACCCGAGGAAACTCGGGCTAATACCGGATGTGCTGTCCAGCCTCAAGGCTGAATAGCAAAGGAAGCTTCGGCCTCCGCATTGGGAGGGGCCCGCGGCCCATTAGCTTGTTGGTGAGGTAACGG
>F1RSTYH01CZ3KW
AAGCTTCGCAAGAGTTTGATCCTGGCTCAGAACGAACGCTGGCGGCGTGTCTTAAGCATGCAAGTCGAGCGGCAAGGCGGGGCAACCCGCCCTAGAGCGGCGGACTGGTGAGTAACGCGTGGGTGATCTACCCTTCGGGATGGGGATAGCCATTAGAAATAGTGGGTAATACCGAATACGCTCGTCACTTCGGTGTGACGAGGAAAGGCGCCACGGCGCCACCCGAGGATGAGCCCGCGTCTCATTAGCTAGTTGGTGGGGTAATGG
>F1RSTYH01CIG5G
AAGCTTCGCAAGAGTTTGATCCTGGCTCAGGATGAACGCTGGCGGCGTGTCTAAGGCATGCAAGTCGAACGGTCTTTTGAAGCTTGCTTTAAAAGATAGTGGCAAACGGGTGAGTAACACATTGGTAACCTACCTCAAAGACAGGAATAACTCGAGGAAACCCGGGCTAATACCTGATGTGTTCCGACAATTAATTTGTCGGAATAAAACTCCGGTGCTTTGAGAGGGGCCTATGGTCTATCAGCTTGTTGGTGAGGTAAAAGCCCACCAAGGCTACG
>F1RSTYH01B4ICT
AAGCTTCGCAAGAGTTTGATCCTGGCTCAGGACGAACGCTGGCGGCGTGCCTAACACATGCAAGTCAAAGTGCAAGTAACTTCGGTTATGAGTACTTGGCGCAAGGGTGAGTAAGGCATAGGTAATCTGCCCTTTGGACTGGGATAACCTCGAGAAATCGAGGACAATACCAGATGATGCAGCGGAACCGCATGGTTATGTTATTAAAGATTTATCGCCAAAGGATGAGCCTATGTTCCATCAGGTAGTTGG
>F1RSTYH01DAFG0
AAGCTTCGCAAGAGTTTGATCCTGGCTCAGAGCGAACGTTAGCGGCGGGCTTAACACATGCAAGTCGAGCGAGAAAGGTGGCTTCGGCTGCCGAGTACAGCGGCGGACGGGTGAGTAACACGTGGGTAACCTGCCCTTCAGTGGGGGACAACCACCCGAAAGGGTGGCTAATACCGCATACGTCATGGGGTGCTGCGGCACCCGATGGGAAAGCTAGCCTCTGCAAGCAAGCTGGCGCTGAAGGAGGGGCCCGCGTCGCA
>F1RSTYH01C7MBQ
AAGCTTCGCAAGAGTTTGATCCTGGCTCAGGACGAACGCTGGCGGCGTGCCTAATACATGCAAGTCGAGCGGACCGAAGGGAGCTTGCTCCTTTAGGTTAGCGGCGGACGGGTGAGTAACACGTGGGCAACCTGCCCTGCAGACTGGGATAACTTCGGGAAACCGGAGCTAATACCGGATAACACCGAAAACCGCATGGTTTTCGGTTGAAAGGCGACTTTTAGCTGTCACTGCAGGATGGGCCCGCGGCGCATTGGCTAGTTGGTGAGGTAACGG
>F1RSTYH01C2W9W
AAGCTTCGCAAGAGTTTGATCCTGGCTCAGAACGAACGCTGGCGGCATGCCTAACACATGCAAGTCGAACGAAGCCTTCGGGTTTAGTGGCGCACGGGTGCGTAACGCGTGGGAATCTGCCCTTTGGTTCGGAATAACAGTTGGAAACGACTGCTAATACCGGATGATGACGAAAGTCCAAAGATTTATCGCCAGAGGATGAGCCCGCGTAGGATTAGCTAGTTGGTGTGGTAAAGGCGCACCAAGGCGACGATCCTTAG
>F1RSTYH01DO86N
AAGCTTCGCAAGAGTTTGATCCTGGCTCAGGATGAACGCTGGCGGCGTGCTTAACACATGCAAGTCGAACGGGAGATCGGTTACGGCCGGTCGAGAGTGGCGAACGGGTGAGTAACACGTTGGTGACCTGCCCCGAGGAGGGGGATAACTCCTCGAAAGAGGAGCTAATACCGCGGAGGTCTAAAGGGTTAGAGGCTTTAGACTAAAGTTTAGGCGCCTCGGGAGGGGCCTGCGGGCTATCAGCTAGTTGGTGAGGTAAAAGCTTACCAAGGCGAAGACGGCTAGGGGG
>F1RSTYH01B9LZP
AAGCTTCGCAAGAGTTTGATCCTGGCTCAGGATGAACGCTGGCGGCATGCCTAATACATGCAAGTCGAACGCACTAGTTTACTAGTGAGTGGCGAACGGGTGAGTAACACGTAGATAACCAACCCTAAAGACGAGGATAACCCGGGGAAACCTGGACTAATACTGGATAGGAGCTAATTTCACAAGAGATTAGTTTTAAAGGCGCATTAAAGCGCCGCTATAGGATGGGACTGCGTCGCATTAGCTAGTTGGTGGGGTAACGGCCTACCAAGG
>F1RSTYH01BVT1F
AAGCTTCGCAAGAGTTTGATCCTGGCTCAGGACGAACGCTGGCGGCGTGCCTAACACATGCAAGTCGAGCGGGGGTTGCTTAAGTAGGTTTCTACGAGAGTGGCCCTAGCGGCGGACGGGTGAGTAACGCGTGAGCAACCAACCTTGTACTGGGGGATAACAGCTGGAAACAGCTGCTAATACCGCATAAGACTACGGCACCGCATGGTGCTGTAGTAAAAGGCGCCTTAAGGCGTCGGTACAAGACGGGCTCGCGTCCCATTAG
>F1RSTYH01CRV0M
AAGCTTCGCAAGAGTTTGATCCTGGCTCAGAATCAACGCTGGCGGCGTGCCTAACACATGCAAGTCGAACGAGAAAGTGGGGCTTGCTCCACGAGTAAAGTGGCAAACGGGTGAGTAACACGTGAACAACCTACCCTCGAGTGGGGAATAACACCGCGAAAGCGGTGCTAATACCGCATAACATCCCGGGGTCGCATGGTCCTGGGATCAAAAGCGCAAGTTGCTTGAGGAGGGGTTCACGGCTGATTAGCTAGTTGGTGAGGTAACCGG
>F1RSTYH01CCJMY
AAGCTTCGCAAGAGTTTGATCCTGGCTCAGGACGAACGCTGGCGGCGTGCCTAAGACATGCAAGTCGAGCGGGGTAGTGAGGCCCTTTGGGCTTTGCTACTCAGCGGCAGACGGGTGAGTAACACGTGGGTAACCTGCCCCTGGCACTGGGATAACAGCCCGAAAGGGCTGCTAATACCGGATAAGCTCACGGTGCCGCATGGTGCTGGGAGAAAAGGCGCCTTGAAAGCGCCGGCCAGGGAGGGGGCCCGCGGCCCATCAGGTAG
>F1RSTYH01CMU4N
AAGCTTCGCAAGAGTTTGATCCTGGCTCAGGATGAACGCTGGCGGCGTGCCTAACACATGCAAGTCGAACGGGAACCCCTGGATTCGTCTGGGGGGGAGAGTGGCGAACGGGTGAGTAACACGTAGGTGACCTACCCCGGAGAGGGGAATAACCACTGGAAACGGTGGCTAATGCTCCATGAGCTTGTAGATTCGTTTCTGCAAGTAAAGGCTCCGACGCTCCGGGAGGGGCCTGCGGCCCATCAGGTAGTTGGTAGGGTAAAGGCCTACCAAGCCG
>F1RSTYH01BQ62Y
AAGCTTCGCAAGAGTTTGATCCTGGCTCAGAACGAACGCTGGCGGCGTGCTTAACACATGCAAGTCGAACGTGAAGGGGGCTTCGGTCCCTGGAAAGTGGCGCACGGGTGAGTAACACGTGGATAATCTACCCGATGATCCGGGATAACCTTTCGAAAGGGGGGCGTAATACCGGGTAAGCTCACGAACTCCTCGGAGTTTGCGGGAAAAGGTGGGGACCTTCGGGCCTACCGTCATCGGATGAGTCCGCGGCCCATTAGCTAGTTGGTGGGGTAATGGCCTACCAAGGCAACG
>F1RSTYH01DB5XQ
AAGCTTCGCAAGAGTTTGATCCTGGCTCAGGACGAACGCTGGCGGCGCGCCTAACACATGCAAGTCGAGCGGGGGTTGCTTAAGTAGGTTTCTACGAGAGTGGCCCTAGCGGCGGACGGGTGAGTAACGCGTGAGCAACCAACCTTGTACTGGGGGATAACAGCTGGAAACAGCTGCTAATACCGCATAAGACTACGGCACCGCATGGTGCTGTAGTAAAAGGCGCCTTAAGGCGTCGGTACAAGACGGGCTCGCGTCCCATTAG
>F1RSTYH01DCBOW
AAGCTTCGCAAGAGTTTGATCCTGGCTCAGGACGAACGCTGGCGGCGTGCCTAACACATGCAAGTCGAGCGGGGTGAATTGAGTGGTTTTCCACGAGATTCACCCAGCGGCGGACGGGTGAGTAACACGTAGGCAACCTACCCACCACACGGGGATAGCCCTGGGAAACCGGGGGTAATACCCGATACCTTTACTGGCTGCATGGCTGGTAAAGAAAGCGATTTAGCGGTGGTGGATGGGCCTGCGGCCCATCAGCTAGTTGGTGAGGTAACGG
>F1RSTYH01B4UUE
AAGCTTCGCAAGAGTTTGATCCTGGCTCAGGATGAACGCTGGCGGCGTGCTTAACACATGCAAGTCGAACGAAGCTCCTATTATGATTTCTTCGGATTGACTATTAGGATGACTGAGTGGCGGACGGGTGAGTAACGCGTGAGGAACCTGCCTTTCAGTGGGGAATAACAGTTGGAAACGATTGCTAATACCGCATAATGCAGAAGGACCGCATGATTTTTCTGCCAAAGATTTAT
>F1RSTYH01B0XXG
AAGCTTCGCAAGAGTTTGATCCTGGCTCAGAGCGAACGCTGGCGGAATGCTTAACACATGCAAGTCGCACGCCCTGCAAGGGGGGTGGCGGACGGGTGAGTAACGCGTAGGAATATGTCCAGAGATGGGGGACAACCCCGGGAAACTGGGGCTAATACCGCATATGGCCTGAGGGCCAAAGCCGTAAGGCGCCTTTGGAGTAGCCTGCGTCCGATTAGCTTGTTGGTGGGGTAATGGCCTACCAAGGCGACGATCGGTAGCTGGT
>F1RSTYH01DBDSK
AAGCTTCGCAAGAGTTTGATCCTGGCTCAGAATGAACGCTGGCGGCGTGCCTAACACATGCAAGTCGAACGAGAAATTTCCCGCTTGCGGGAGAGAGTAAAGTGGCGCACGGGTGAGTAACGCGTGGGTAACCTGCCCTTGAATCGGGGATAACCTTGCGAAAGCGTTGTTAATACCGGATATTGTCACAAGGACTATGGTTTTTGTGATGAAAGGTGACCTCTTCATGAAAGTTGCCGTTTAAGGATGGGCCCGCGTACCATTAGCTTGTTGGG
>F1RSTYH01B7CW1
AAGCTTCGCAAGAGTTTGATCCTGGCTCAGGACGAACGCTGGCGGCGTGCCTAATACATGCAAGTCGAGCGGACCGAAGGGAGCTTGCTCCTTTAGGTTAGCGGCGGACGGGTGAGTAACACGTGGGCAACCTGCCCTGCAGACTGGGATAACTTCGGGAAACCGGAGCTAATACCGGATAACACCGAAAACCGCATGGTTTTCGGTTGAAAGGCGACTTTTAGCTGTCACTGCAGGATGGGCCCGCGGCGCATTAGCTAGTTGGTGAGGTAACGG
>F1RSTYH01C07IW
AAGCTTCGCAAGAGTTTGATCCTGGCTCAGGACGAACGCTGGCGGCGTGCCTAACACATGCAAGTCGAGCGGGGTGAATTGAGTGGTTTTCCACGAGATTCACCCAGCGGCGGACGGGTGAGTAACACGTAGGCAACCTACCCACCACACGGGGATAGCCCTGGGAAACCGGGGGTAATACCCGATACCTTTACTGGCTGCATGGCTGGTAAAGAAAGCGATTTAGCGGTGGTGGATGGGCCTGCGGCCCATCAGCTAGTTGGTGAGGTAACGG
>F1RSTYH01BT2C5
AAGCTTCGCAAGAGTTTGATCCTGGCTCAGGACGAACGCTGGCGGCGTGCCTAACACATGCAAGTCGAGCGGGGTGAATTGAGTGGTTTTCCACGAGATTCACCCAGCGGCGGACGGGTGAGTAACACGTAGGCAACCTACCCACCACACGGGGATAGCCCTGGGAAACCGGGGGTAATACCCGATACCTTTACCGGCTGCATGGCTGGTAAAGAAAGCGATTTAGCGGTGGTGGATGGGCCTGCGGCCCATCAGCTAGTTGGTGAGGTAACGGCT
>F1RSTYH01BSH20
AAGCTTCGCAAGAGTTTGATCCTGGCTCAGAACGAACGCTGGCGGCAGGCTTAACACATGCAAGTCGCGCGAAGTCTTCGGACTTAGCGGCGGACGGGTGAGTAACGCGTGGGAACGTGCCCTTCACTGCGGAATAGCCACTGGAAACGGTGAGTAATACCGCATACGCCCTTTGGGGGAAAGATTTATCGGTGAAGGATCGGCCCGCGTCTGATTAGGTAGTTGGTGGGGTAATGGCCTACCAAGCCTACGATCAGTAGCTGGTTTGAGAGG
>F1RSTYH01B5886
AAGCTTCGCAAGAGTTTGATCCTGGCTCAGGATGAACGCTGGCGGCGTGCCTAATACATGCAAGTCGAACGCTTCGATTTATCGAAGAGTGGCGAACGGGTGAGTAATACATAAGTAACCTGCCCTTAACAGGGGGATAACTACTAGAAATGGTAGCTAAGACCGCATAGGTGGATTGATCGCATGATCGATTCGTTAAAAGACCTTTCAAGGTCTGGATAAGGATGGACTTATGTCGCATTAGCTAGTTGGTAAGGTAACGG
>F1RSTYH01BZXRY
AAGCTTCGCAAGAGTTTGATCCTGGCTCAGGATGAACGCTGGCGGCGTGCCTAATACATGCAAGTCGAACGGAGACATTAGCAATAATGTCTTAGTGGCGAACGGGTGAGTAACGCGTTGGTGACCTGCCCCGAAGAGGGGGATAACAGTCCGAAAGGATTGCTAATACCCCATATGGTCGTTTGGATTAGATGCCTTACGACTAAACGAATTTATTCGCTTCGGGAGGGGCCTGCGTCCCATCAGCTAGTTGGTAAGGTAACGGCTTACCAAGG
>F1RSTYH01CMXQ5
AAGCTTCGCAAGAGTTTGATCCTGGCTCAGGACGAACGCTGGCGGTATGCCTAATACATGCAAGTCGAACGATGAAATCCTCTGCTTGCAGAGGATGGATTAGTGGCGAACGGGTGAGTAACACGTGGGTAACCTGCCCATAAGAGGGGGATAACATTCGGAAACGAATGCTAATACCGCATATCTCTTCGAGACGCCTGTCTCTTAGATGAAAGGTGGCTTCGGCTGCCGCTTATGGATGGACCCGCGGCG
>F1RSTYH01B1RYS
AAGCTTCGCAAGAGTTTGATCCTGGCTCAGAGTGAACGCTGGCGGCGTGCTTAACACATGCAAGTCGAACGATGAAGCTCTAGCTTGCTAGAGTGGATTAGTGGCGCACGGGTGAGTAATGTATAGCTAATGTGCCCCTTAGAGGGGGATAACAGTTGGAAACGGCTGCTAATACCCCATACTCCTTCTTGGTATAAGCCAAGTTGGGAAAGTTTTTTCGCTAAGGGATCGGGCTATATGGTATCAGCTTGTTGGTG
>F1RSTYH01C29ZV
AAGCTTCGCAAGAGTTTGATCCTGGCTCAGGACGAACGCTGGCGGCGTGCTTAACACATGCAAGTCGAGCGGAAAGGCCCTTTCGGGGGTACTCGAGCGGCGAACGGGTGAGTAACACGTGAGTAATCTGCCCTTGGCTTTGGGATAAGCCCCGGAAACGGGGTCTAATACCGGATATGACCAATCCAGGCATCTGGTGTTGGTGGAAAGTTTTTTCGGCCAGGGATGTGCTCGCGGCCTATCAGCTTGTTGGTGGGGTAATGGCCTACCAAGGCTTCGG
>F1RSTYH01DEHTF
AAGCTTCGCAAGAGTTTGATCCTGGCTCAGGATGAACGCTGGCGGCGTGCCTAATACATGCAAGTCGAACGCACCATTTCGGTGGTGAGTGGCGAACGGGTGAGTAACACGTAGATAACCTGCCCTTAAGACGAGGATAACCATTGGAAACGATGGCTAAGACTGGATAGGAATATTAGAGGCATCTCTGATATTTTAAAAGACCTAGCAATTAGGTATGCTTAAGGAGGGGTCTGCGGCGCATTAGTTAGTTGGTGGGGTG
>F1RSTYH01DCVTU
AAGCTTCGCAAGAGTTTGATCCTGGCTCAGGGTGAACGCTGGCGGCGTGCTTTACACATGCAAGTTGAACGAGAACTCGGAGGTTCTTACTTCGGTAAGAAAGGAAGAGGGACAGTAGCGAACGAGTGAGTAACACGTAGTAACCTGCCCACTGGAGGGGGAGAACCACTGGAAACGGTGGCTAATACCGCATAAGCCCGAAAGGGGAAAGCAATTTATTGTGCCGGTGGAGGGGACTGCGGGCCATCAGGAAGATGGTGAGGTAAAAGCTCACCAAACCGACG
>F1RSTYH01CRX8C
AAGCTTCGCAAGAGTTTGATCCTGGCTCAGAACGAACGCTGGCGGCAGGCTTAACACATGCAAGTCGCGCGAAGTCTTCGGACTTAGCGGCGGACGGGTGAGTAACGCGTGGGAACGTGCCCTTCACTGCGGAATAGCCACTGGAAACGGTGAGTAATACCGCATACGCCCTTTGGGGGAAAGATTTATCGGTGAAGGATCGGCCCGCGTCTGATTAGGTAGTTGGTGGGGTAATGGCCTACCAAGCCTACGATCAGTAGCTGGTTTGAGAGG
>F1RSTYH01DGF7Y
AAGCTTCGCAAGAGTTTGATCCTGGCTCAGATTGAACGCTGGCGGCAGGCTTAACACATGCAAGTCGAGCGGTAACAGATCTAGCTTGCTAGATGCTGACGAGCGGCGGACGGGTGAGTAATGCATAGGAAACTGCCCAGTAGTGGGGGATAGCCCGGGGAAACCCGGATTAATACCGCGTACGCCCTTCGGGGGAAAGCAGGGGATCTTCGAACCTTGCGCTATTGGATGTGCCTATGTCGGATTAGCTAGTTGGTGGGG
>F1RSTYH01CCCYF
AAGCTTCGCAAGAGTTTGATCCTGGCTCAGAATGAACGCTGGCGGCGTGCTTAACACATGCAAGTCGAACGAGAAAGGGACTGCTTGCAGTCCCGAGTAAAGTGGCGCACGGGTGCGTAATGCGTGGGTAATCTACCCTTGAAACGGGGATAACATTGCGAAAGCGATGCTAATACCCGATAAAGTCAAGTTGGCTTAGGCGGATTTGATGAAAGGTGGCCTCTTCCTGAAAGCCATTGATTGAGGATGAGCCCGCG
>F1RSTYH01BWB5B
AAGCTTCGCAAGAGTTTGATCCTGGCTCAGGACGAACGCTGGCGGCGTGCCTAACACATGCAAGTCGAGCGGGGTGAATTGAGTGGTTTTCCACGAGATTCACCCAGCGGCGGACGGGTGAGTAACACGTAGGCAACCTACCCACCACACGGGGATAGCCCTGGGAAACCGGGGGTAATACCCGATACCTTTACTGGCTGCATGGCTGGTAAAGAAAGCGATTTAGCGGTGGTGGATGGGCCTGCGGCCCATCAGCTAGTTGGTGAGGTAACGG
>F1RSTYH01DMFJD
AAGCTTCGCAAGAGTTTGATCCTGGCTCAGAACGAACGCTGGCGGCAGGCTTAACACATGCAAGTCGCGCGAAGTCTTCGGACTTAGCGGCGGACGGGTGAGTAACGCGTGGGAACGTGCCCTTCACTGCGGAATAGCCACTGGAAACGGTGAGTAATACCGCATACGCCCTTTGGGGGAAAGATTTATCGGTGAAGGATCGGCCCGCGTCTGATTAGGTAGTTGGTGGGGTAATGGCCTACCAAGCCTACGATCAGTAGCTGGTTTGAGAGG
>F1RSTYH01BUXU8
AAGCTTCGCAAGAGTTTGATCCTGGCTCAGGATGAACGCTGGCGGCGTGCCTAATACATGCAAGTCGAACGCACTAGTTTACTAGTGAGTGGCGAACGGGTGAGTAACACGTAGGTAACCTGCCCTTAAGACGAGGATAACCGTTGGAAACGATGGCTAAGACTGGATAGGAACATTGAAGGCATCTTTGATGTTTTAAAAGACCTAGCAATAGGTATGCTTAAGGAGGGGCCTGCGGCGCATTAGTTAGTTGGTGAGGTGAAGG
>F1RSTYH01B8C9B
AAGCTTCGCAAGAGTTTGATCCTGGCTCAGGGTGAACGCTGGCGGCGTGCTTTACACATGCAAGTTGAACGAGAACTCGGAGGTTCTTACTTCGGTAAGAAAGGAAGAGGGACAGTAGCGAACGAGTGAGTAACACGTAGTAACCTGCCCACTGGAGGGGGAGAACCACTGGAAACGGTGGCTAATACCGCATAAGCCCGAAAGGGGAAAGCAATTTATTGTGCCGGTGGAGGGGACTGCGGGCCATCAGGAAGATGGTGAGGTAAAAGCTCACCAAACCGACG
>F1RSTYH01CU0YW
AAGCTTCGCAAGAGTTTGATCCTGGCTCAGGATGAACGCTAGCGGTGCGCCTAACACATGCAAGTCAAGGGGGCCCGCAAGGGCAACCGGCGAACGGGTGCGTAACACGTGAGCGACCTGCCCGCTTGTGGGGGATAGCCGGCCCAACGGCCGGGTAATACCGCATACGCTCTTTGGGGGGCATACCCTGGAGAGGAAAGATTTATCGCAGGCGGAGGGGCTCGCGGCCTATCAGCTAGTTGGCGGGGTAACGGCCCACCAAGGCGACGACGGGTAG
>F1RSTYH01CP9SU
AAGCTTCGCAAGAGTTTGATCCTGGCTCAGGACGAACGCTGGCGGCGTGCCTAATACATGCAAGTCGAGCGGACAGATGGGAGCTTGCTCCCTGAAGTCAGCGGCGGACGGGTGAGTAACACGTGGGCAACCTGCCTGTAAGACTGGGATAACTTCGGGAAACCGGAGCTAATACCGGATAACACCGAGGACCTCATGGTCCTTGGTTGAAAGATGGCTTCGGCTATCACTTACAGATGGGCCCGCGGCGCATTAG
>F1RSTYH01CJFKU
AAGCTTCGCAAGAGTTTGATCCTGGCTCAGGACGAACGCTGGCGGCGTGCCTAAGACATGCAAGTCGAGCGGATGGAGGGCTGT
>F1RSTYH01BU6O6
AAGCTTCGCAAGAGTTTGATCCTGGCTCAGGACGAACGCTGGCGGCGTGCCTAACACATGCAAGTCGAGCGGGGATGTCATCGGAGTAATCTGGAGGCATTCTAGCGGCGGACGGGTGAGTAACGCGTGAGCAACCTGTCCTCGTCTGGGGGATAAGGAGCCGAAAGGCTCTCTAATACCGCATGAGACCACGGCATCACATGATGCAGAGGTTAAAGGAGCAATCCGGATGAGGGTGGG
>F1RSTYH01CT43F
AAGCTTCGCAAGAGTTTGATCCTGGCTCAGGACGAACGCTGGCGGCGTGCTTAACACATGCAAGTCGAACGATGAAGCCCTTCGGGGTGGATTAGTGGCGAACGGGTGAGTAACACGTGGGCAATCTGCCCTGCACTCTGGGACAAGCCCTGGAAACGGGGTCTAATACCGGATATGATCACCGGCCGCATGGTCTGGTGATGGAAAGCTCCGGCGGTGCAGGATGAGCCCGCGGCCTATCAGCTTGTTGGTGGGG
>F1RSTYH01BPVQ0
AAGCTTCGCAAGAGTTTGATCCTGGCTCAGATTGAACGCTGGCGGCATGCCTTACACATGCAAGTCGAACGCGAAAGCGGGGCAACCCGCAAGTAGAGTGGCGCACGGGTGAGTAACGCATCGGAACGTGTCCAGTCGTGGGGGACAACCAGTCGAAAGATTGGCTAATACCGCATACGCTGGAAGCAGGAAAGCCGGGGACCGCAAGGCCTGGCGCGATTGGGGCGGCCGATGCCCGATTAGCTAGTTGGCGGGGTAAGAG
>F1RSTYH01C5C6F
AAGCTTCGCAAGAGTTTGATCCTGGCTCAGGACGAACGCTGGCGGCGTGCCTAACACATGCAAGTCGAGCGGGGTTGCTTAAGTAGGTTTCTACGAGAGTGGCCCTAGCGGCGGACGGGTGAGTAACGCGTGAGCGACCAACCTTGTACTGGGGGATAACAGCTGGAAACAGCTGCTAATACCGCATAAGACTACGGCACCGCATGGTGCTGTAGTAAAAGGCGCCTTAAGGCGTCGGTACAAGACGGGCTCGCGTCCCATTAG
>F1RSTYH01CC7M5
AAGCTTCGCAAGAGTTTGATCCTGGCTCAGAACGAACGCTGGCGGCGTGCTTAACACATGCAAGTCGCACGAGAAAGCCCTTCGGGGTGAGTAGAGTGGCGCACGGGTGAGTAATGCATAGGAACGTACCTTTAGGTGGGGAATAACCACGGGAAACTGTGGCTAATACCGCATGTGGTCGCAAGACTAAAGTTGGCCTCTACTTGTAAGCTAGCGCCTAAAGATCGGCCTATGTCCCATTAGCTAGTTGGTGAGGTAATGG
>F1RSTYH01DGWG7
AAGCTTCGCAAGAGTTTGATCCTGGCTCAGGATGAACGCTGGCGGCGTGCCTAACACATGCAAGTCGAGCGGGATCTTGCTAAATGACGCTTCGGTTGATTTTAGTAAGTGAGAGCGGCGGACGGGTGAGTAACGCGTAGGCAACCTGCCCTTTGCAGAGGGATAGCCATTGGAAACGATGATTAAAACCTCATAATGCCAGACTGAGACATCTCTAACTGGCCAAAGATTTATCGGCAAAGGATGGG
>F1RSTYH01BWQHY
AAGCTTCGCAAGAGTTTGATCCTGGCTCAGGACGAACGCTGGCGGCGTGCCTAACACATGCAAGTCGAGCGGGGTGAATTGAGTGGTTTTCCACGAGATTCACCCAGCGGCGGACGGGTGAGTAACACGTAGGCAACCTACCCACCACACGGGGATAGCCCTGGGAAGCCGGGGGTAATACCCGATACCTTTACTGGCTGCATGGCTGGTAAAGAAAGCGATTTAGCGGTGGTGGATGGGCCTGCGGCCCATCAGCTAGTTGGTGAGGTAACGG
>F1RSTYH01B3229
AAGCTTCGCAAGAGTTTGATCCTGGCTCAGGACGAACGCTGGCGGCGTGGATTAGGCATGCAAGTCGAACGGTATCATACCTTCGGGTATGAGAGAGTGGTGAACGGGTGAGTAACACGTAGGTGATCTACCCTCGAATCGGGGACAACCCAGGGAAACTTGGGCTAATACCGGATGCGCGTATCCTTAGGGATGCGTAAAAGATGGCAGTAATGCTGTCGTTTGGGGATGAGCCTGCGCCCTATTAGTTAGTTGGTGAGGTAACGG
>F1RSTYH01B1IPN
AAGCTTCGCAAGAGTTTGATCCTGGCTCAGGACGAACGCTGGCGGCGTGCCTAACACATGCAAGTCGAGCGGGGTGAATTGAGTGGTTTTCCACGAGATTCACCCAGCGGCGGACGGGTGAGTAACACGTAGGCAACCTACCCACCACACGGGGATAGCCCTGGGAAACCGGGGGTAATACCCGATACCTTTACTGGCTGCATGGCTGGTAAAGAAAGCGATTTAGCGGTGGTGGATGGGCCTGCGGCCCATCAGCTAGTTGGTGAGGTAACGG
>F1RSTYH01DGLZX
AAGCTTCGCAAGAGTTTGATCCTGGCTCAGGACGAACGCTGGCGGCGTGCCTAATACATGCAAGTCGAGCGGACCGAAGGGAGCTTGCTCTTTTAGGTTAGCGGCGGACGGGTGAGTAACACGTGGGCAACCTGCCCTGCAGACTGGGATAACTTCGGGAAACCGGAGCTAATACCGGATAACACCGAAAACCGCATGGTTTTCGGTTGAAAGGCGGCTTTTAGCTGTCACTGCAGGATGGGCCCGCGGCGCATTAGCTAGTTGGTGAGGTAACGG
>F1RSTYH01CWWAL
AAGCTTCGCAAGAGTTTGATCCTGGCTCAGGATCAACGCTGGCGGCGCGCCTAATGCATGCAAGTCGAGCGCGGGCCCCTTCGGGGTGCTGCGCGGCGGACGGGTGCGTAACACGTGGGCAACCTGCCCTGGGGTGGGGGATAGCCGTGGGAAACCGCGGGTAATTCCGCATACGTTGCTTCTGCGATCGGCAGGAGCAAGAAAGGGAGCAATCCCGCCCTGGGAGGGGCCTGCGGCCGATTAGCTGGACGGTGGGGTCACGGCCTACCG
>F1RSTYH01CG2C2
AAGCTTCGCAAGAGTTTGATCCTGGCTCAGGACGAACGCTGGCGGCGTGCCTAACACATGCAAGTCGGGCGGGGTGAATTGAGTGGTTTTCCACGAGATTCACCCAGCGGCGGACGGGTGAGTAACACGTAGGCAACCTACCCACCACACGGGGATAGCCCTGGGAAACCGGGGGTAATACCCGATACCTTTACTGGCTGCATGGCTGGTAAAGAAAGCGATTTAGCGGTGGTGGATGGGCCTGCGGCCCATCAGCTAGTTGGTGAGGTAACGGCT
>F1RSTYH01B9EWF
AAGCTTCGCAAGAGTTTGATCCTGGCTCAGGATGAACGCTGGCGGCGTGTTTAACACATGCAAGTCGAGCGAGAAGCTTTCCAGTTGATTCTTCGGATGAAACAGGATTGCGGAAAGCGGCGGACGGGTGAGTAACGCGTAGGCAACCGTGCCCCCTGCAGAGGGATAGCCTCGGGAAACCGGGATTAAAACCTCATAATGCGGCACTGAGACATCTTGGAGCCGCCAAAGATTTATCGGCAGGGGATGGGCCTGCGT
>F1RSTYH01B0X24
AAGCTTCGCAAGAGTTTGATCCTGGCTCAGGACGAACGCTGGCGGCGTGCCTAACACATGCAAGTCGAGCGGGGTGAATTGAGTGGTTTTCCACGAGATTCACCCAGCGGCGGACGGGTGAGTAACACGTAGGCAACCTACCCACCACACGGGGATAGCCCTGGGAAACCGGGGGTAATACCCGATACCTTTACTGGCTGCATGGCTGGTAAAGAAAGCGATTTAGCGGTGGTGGATGGGCCTGCGGCCCATCAGCTAGTTGGTGAGGTAACGG
>F1RSTYH01CTEA2
AAGCTTCGCAAGAGTTTGATCCTGGCTCAGGACGAACGCTGGCGGCGTGCCTAACACATGCAAGTCGAGCGGGGGTTGCTTAAGTAGGTTTCTACGAGAGTGGCCCTAGCGGCGGACGGGTGAGTAACGCGTGAGCAACCAACCTTGTACTGGGGGATAACAGCTGGAAACAGCTGCTAATACCGCATAAGACTACGGCACCGCATGGTGCTGTAGTAAAAGGCGCCTTAAGGCGTCGGTACAAGACGGGCTCGCGTCCCATTAG
>F1RSTYH01DHBFI
AAGCTTCGCAAGAGTTTGATCCTGGCTCAGGACGAACGCTGGCGGCGTGCCTAATACATGCAAGTCGAGCGCGTGAAATACAACAGAACCTTCGGGTGACGTTGTATGGATCGAGCGGCGAACGGGTGAGTAACACGTGGGCAACCTGCCTACAAGACTGGGATAACTCCGGGAAACCGGGGCTAATACCGGATAATCCATCGAACCGCATGGTTCGATGTTGAAAGATGGCTTTTAGCTATCACTTGTAGATGGGCCCGCGGCG
>F1RSTYH01C6YIN
AAGCTTCGCAAGAGTTTGATCCTGGCTCAGAACGAACGCTGGCGGCAGGCTTAACACATGCAAGTCGAACGCCCGTAGCAATACGGGAGTGGCAGACGGGTGAGTAACGCGTGGGAATCTCCCCAAAGGTACGGAACAACTCAGGGAAACTTGAGCTAATACCGTATGTGCCCGAGAGGGCAAAGATTTATCGCCTTTGGATGAGCCCGCGTTGGATTAGCTAGTTGGTGGGGTAATGGCCTACCAAGGCGACGATCCATAG
>F1RSTYH01C82AW
AAGCTTCGCAAGAGTTTGATCCTGGCTCAGGACGAACGCTGGCGGCGTGCCTAACACATGCAAGTCGAGCGGGGTGAATTGAGTGGTTTTCCACGAGATTCACCCAGCGGCGGACGGGTGAGTAACACGTAGGCAACCTACCCACCACACGGGGATAGCCCTGGGAAACCGGGGGTAATACCCGATACCTTTACTGGCTGCATGGCTGGTAAAGAAAGCGATTTAGCGGTGGTGGATGGGCCTGCGGCCCATCAGCTAGTTGGTGAGGTAACGG
>F1RSTYH01B094Y
AAGCTTCGCAAGAGTTTGATCCTGGCTCAGAGCGAACGCTAGCGGCGGGCTTAACACATGCAAGTCGAGCGCGTGGCTTCGGCCACGAGCGGCGAACGGGTGAGTAACACGTAGATCATCTGCCCTTTGGTGGGGAATAACCCGAGGAAACTCGGGCTAATACCGCATACGGTCCACGGATCAAAGCCTTCGGGCGCCAGAGGATGAGCCTGCGCCGCATTACCTAGTTGGTGGGGTAATGGCCTACCAAGGGGACGATGCGTAG
>F1RSTYH01B3KR9
AAGCTTCGCAAGAGTTTGATCCTGGCTCAGGATGAACGCTAGCGGCAGGCCTAACACATGCAAGTCGAGGGGTAACGATGGCTTCGGCCAGGCGACGACCGGCGCACGGGTGAGTATCGCGTTTGTAACCTACCTTTAACTGGAGAATAGCCCGAAGAAATTCGGATTAATACTCCATAAAGCTATGATTCGGCATCTTTTTATAGTTAAAGCTCCGGCGGTTAGAGATGGGCATGCGTGACATTAGTTAGTTGGTGAGGTAATGG
>F1RSTYH01CLBDL
AAGCTTCGCAAGAGTTTGATCCTGGCTCAGGACGAACGCTGGCGGTGTGCCTAATACATGCAAGTCGAGCGGACCGAAGGGAGCTTGCTCCTTTTAGGTTAGCGGCGGACGGGTGG
>F1RSTYH01CF6Y7
AAGCTTCGCAAGAGTTTGATCCTGGCTCAGGACGAACGCTGGCGGCGTGCCTAATACATGCAAGTCGAGCGGACCGAAGGGAGCTTGCTCCTTTAGGTTAGCGGCGGACGGGTGAGTAACACGTGGGCAACCTGCCCTGCAGACTGGGATAACTTCGGGAAACCGGAGCTAATACCGGATAACACCGAAAACCGCATGGTTTTCGGTTGAAAGGCGACTTTTAGCTGTCACTGCAGGATGGGCCCGCGGCGCATTAGCTAGTTGGTGAGGTAACGG
>F1RSTYH01CHBWJ
AAGCTTCGCAAGAGTTTGATCCTGGCTCAGGACGAACGCTGGCGGCGTGCCTAACACATGCAAGTCGAGCGGGGTGAATTGAGTGGTTTTCCACGAGATTCACCCAGCGGCGGACGGGTGAGTAACACGTAGGCAACCTACCCACCACACGGGGATAGCCCTGGGAAACCGGGGGTAATACCCGATACCTTTACTGGCTGCATGGCTGGTAAAGAAAGCGATTTAGCGGTGGTGGATGGGCCTGCGGCCCATCAGCTAGTTGGTGAGGTAACGG
>F1RSTYH01CBEBO
AAGCTTCGCAAGAGTTTGATCCTGGCTCAGGACGAACGCTGGCGGCGTGCCTAACACATGCAAGTCGAGCGGGGTGAATTGAGTGGTTTTCCACGAGATTCACCCAGCGGCGGACGGGTGAGTAACACGTAGGCAACCTACCCACCACACGGGGATAGCCCTGGGAAACCGGGGGTAATACCCGATACCTTTACTGGCTGCATGGCTGGTAAAGAAAGCGATTTAGCGGTGGTGGATGGGCCTGCGGCCCATCAGCTAGTTGGTGAGGTAACGG
>F1RSTYH01DKD3C
AAGCTTCGCAAGAGTTTGATCCTGGCTCAGAACGAACGCTGGCGGCAGGCTTAACACATGCAAGTCGAACGCGTGTAGCAATACACGAGTGGCGCACGGGTGAGTAACGCGTGGATATCTGCCTCTTGGTTCGGAATAACCTCGGGAAACTGGGGCTAATACCGGATGGTTCCTACGGGATAAAGATTTATCGCCAAGAGATGAGTCCGCGTCCGATTAGCTAGTTGGTGGGGTAACGGCCTACCAAGGCGACGATCGGTAGCTGGT
>F1RSTYH01B3BID
AAGCTTCGCAAGAGTTTGATCCTGGCTCAGAATCAACGCTGGCGGCGTGCCTAACACATGCAAGTCGAACGAGAAAGTGGGGCTTGCTCCACGAGTAAAGTGGCAAACGGGTGAGTAACACGTGAACAACCTACCCTCGAGTGGGGAATAACACCGCGAAAGCGGTGCTAATACCGCATAACATCCCGGGGTCGCATGGTCCTGGGATCAAAAGCGCAAGTTGCTTGAGGAGGGGTTCACGGCTGATTAGCTAGTTGGTGAGGTAACCGG
>F1RSTYH01CGPUS
AAGCTTCGCAAGAGTTTGATCCTGGCTCAGAACGAACGCTGGCGGCGTGGATTAGGCATGCAAGTCGAACGACACGGTCCCTTCGGGGACGTCAGTAGAGTGGCAAACGGGTGAGTAACGCGTGGGTAACCTACCCTCAAGTTGGGGACAACCCGTCGAAAGACGGGCTAATACCGGATGTGGTCAGCCGGGCAGAAGTCTGGCGGACTAAAGGTGGCCTCTGAAAATGCTATCGCTTGAGGGCGGGCCCGCGTCCCATTAGCTAGTTGGTAGGGTAACGGCCT
>F1RSTYH01B4L9H
AAGCTTCGCAAGAGTTTGATCCTGGCTCAGGACGAACGCTGGCGGCGTGCTTAACACATGCAAGTCGAGCGGAAAGGCCCCTTCGGGGGTACTCGAGCGGCGAACGGGTGAGTAACACGTGAGTAACCTGCCCCTAGCTTTGGGATAAGCCTGGGAAACCGGGTCTAATACCGAATGTGACCACTGATCGCATGGTTGGTGGTGGAAAGGGTTTCTGGCTAGGGATGGGCTCGCGGCCTATCAGCTTGTTGGTGGGGTGATGGCCTACCAAGGCG
>F1RSTYH01C8HOY
AAGCTTCGCAAGAGTTTGATCCTGGCTCAGATTGAACGCTGGCGGCATGCCTTACACATGCAAGTCGAACGGCAGCATGATCTAGCTTGCTAGATTGATGGCGAGTGGCGAACGGGTGAGTAATACATCGGAACGTGCCCTGTAGTGGGGGATAACTAGTCGAAAGATTAGCTAATACCGCATACGACCTGAGGGTGAAAGTGGGGGACCGCAGGGCCTCATGCTATAGGAGCGGCCG
>F1RSTYH01CDNBX
AAGCTTCGCAAGAGTTTGATCCTGGCTCAGGATGAACGCTGGCGGCGTGCCTAACACATGCAAGTCGAGCGAGAATTGATGGAATGCGGACTTCGGTCCAAGTGAAGTCGAGGAAAGCGGCGGACGGGTGAGTAACGCGTGGGTAACCTGCCCCATACAATGGGATAGCCACTGGAAACGGTGATTAATACCATATGATGCTTTATAATCGCATGATTTAAAAGCTAAAGATTTATCGGTATGGGATGGACCCGCG
>F1RSTYH01C3Z1X
AAGCTTCGCAAGAGTTTGATCCTGGCTCAGAACGAACGCTGGCGGCAGGCTTAACACATGCAAGTCGAACGCGTGTAGCAATACACGAGTGGCGCACGGGTGAGTAACACGTGGATATCTGCCTTTTGGTTCGGAATAACCCCGGGAAACTGGGGCTAATACCGGATGGTTCCTTCGGGATAAAGATTTATCGCCAAAAGATGAGTCCGCGTCCGATTAGCTAGTTGGTGAGGTAATGGCTCACCAAGGCGACGATCGGTAGCTGGT
>F1RSTYH01CG50M
AAGCTTCGCAAGAGTTTGATCCTGGCTCAGAACGAACGCTGGCGGCGCGTTTTAAGCATGCAAGTCGAACGGTAAAAGGGTGCTTGCACCCTTTGAGAGTGGCGAACGGGTGAGTAACACGTAGGTGATCTGCCCTTTGGTTGGGGATAGCCTGTGGAAACACAGGGTAATACCGAATAAGATCGGGACTCTTTGGAGATCCGATGAAAGCAGCTTCGGCTGCACCGAAGGATGAGCCTGCGGCTGATTAGCTTGTTGGCGGGG
>F1RSTYH01C2TT8
AAGCTTCGCAAGAGTTTGATCCTGGCTCAGGATGAACGCTGGCGGCGTGCTTAACACATGCAAGTCGAACGATGAACTTGGGAGCTTGCTTCCGGGGGATTAGTGGCGAACGGGTGAGTAACACGTGAGTAACCTGCCCCAGACTCTGGGATAAGCGCTGGAAACGGCGTCTAATACCGGATACGAGCCTCCACCGCATGGTGAGGGGCTGGAAAGAATTTCGGTCTGGGATGGACTCGCGGCCTATCAGCTAGTTGGTG
>F1RSTYH01BNANM
AAGCTTCGCAAGAGTTTGATCCTGGCTCAGGACGAACGCTGGCGGCGTGCCTAACACATGCAAGTCGAGCGGGGTGAATTGAGTGGTTTTCCACGAGATTCACCCAGCGGCGGACGGGTGAGTAACACGTAGGCAACCTACCCACCACACGGGGATAGCCCTGGGAAACCGGGGGTAATACCCGATACCTTTACTGGCTGCATGGCTGGTAAAGAAAGCGATTTAGCGGTGGTGGATGGGCCTGCGGCCCATCAGCTAGTTGGTGAGGTAACGG
>F1RSTYH01BXQUG
AAGCTTCGCAAGAGTTTGATCCTGGCTCAGGACGAACGCTGGCGGCGTGCCTAACACATGCAAGTCGAGCGGGGTGAATTGAGTGGTTTTCCACGAGATTCACCCAGCGGCGGACGGGTGAGTAACACGTAGGCAACCTACCCACCACACGGGGATAGCCCTGGGAAACCGGGGGTAATACCCGATACCTTTACTGGCTGCATGGCTGGTAAAGAAAGCGATTTAGCGGTGGTGGATGGGCCTGCGGCCCATCAGCTAGTTGGTGAGGTAACGG
>F1RSTYH01CZ438
AAGCTTCGCAAGAGTTTGATCCTGGCTCAGGACGAACGCTGGCGGCGTGCCTAATGCATGCAAGTCGAGCGACGCATACTCAGGGAGCAATCCTCGGGTATGACGGAGCGGCGAACGGGTGAGTAACACGTGAGCAACCTGCCCCGAAAATCGGGATAGCCCGGGGAAACCCGGATTAATACCGGATACCTTCTCTAGTCCACATGAACCGGAGAAGAAAGCTTTTGCGCTTTGGGATGGGCTCGCGGCCTATCAGCTTGTTGG
>F1RSTYH01B2YEB
AAGCTTCGCAAGAGTTTGATCCTGGCTCAGGACGAACGCTGGCGGCGTGCCTAACACATGCAAGTCGAGCGGGGTGAATTGAGTGGTTTTCCACGAGATTCACCCAGCGGCGGCGGGTGAGTAACACGTAGGCAACCTACCCACCACACGGGGATAGCCCTGGGAAACCGGGGGTAATACCCGATACCTTTACTGGCTGCATGGCTGGTAAAGAAAGCGATTTAGCGGTGGTGGATGGGCCTGCGGCCCATCAGCTAGTTGGTGAGGTAACGG
>F1RSTYH01DJALU
AAGCTTCGCAAGAGTTTGATCCTGGCTCAGGACGAACGCTGGCGGCGTGCCTAACACATGCAAGTCGAGCGGGGTGAATTGAGTGGTTTTCCACGAGATTCACCCAGCGGCGGACGGGTGAGTAACACGTAGGCAACCTACCCACCACACGGGGATAGCCCTGGGAAACCGGGGGTAATACCCGATACCTTTACTGGCTGCATGGCTGGTAAAGAAAGCGATTTAGCGGTGGTGGATGGGCCTGCGGCCCATCAGCTAGTTGGTGAGGTAACGG
>F1RSTYH01CB9PD
AAGCTTCGCAAGAGTTTGATCCTGGCTCAGGACGAACGCTGGCGGCGTGCCTAATACATGCAAGTCGAGCGGACCGATGGGAGCTTGCTCCTTTAGGTTAGCGGCGGACGGGTGAGTAACACGTGGGCAACCTGCCCTGCAGACTGGGATAACTTCGGGAAACCGGAGCTAATACCGGATAACACCGAAAACCGCATGGTTTTCGGTTGAAAGGCGGCTTTTAGCTGTCACTGCAGGATGGACCCGCGGCGCATTAGCTAGTTGGTGAGG
>F1RSTYH01BQRBR
AAGCTTCGCAAGAGTTTGATCCTGGCTCAGGACGAACGCTGGCGGCGTGCCTAACACATGCAAGTCGAGCGGGGTGAATTGAGTGGTTTTCCACGAGATTCACCCAGCGGCGGACGGGTGAGTAACACGTAGGCAACCTACCCACCACACGGGGATAGCCCTGGGAAACCGGGGGTAATACCCGATACCTTTACTGGCTGCATGGCTGGTAAAGAAAGCGATTTAGCGGTGGTGGATGGGCCTGCGGCCCATCAGCTAGTTGGTGAGGTAACGG
>F1RSTYH01C6DLG
AAGCTTCGCAAGAGTTTGATCCTGGCTCAGGACGAACGCTGGCGGCGTGCCTAACACATGCAAGTCGAGCGGGGTGAATTGAGTGGTTTTCCACGAGATTCACCCAGCGGCGGACGGGTGAGTAACACGTAGGCAACCTACCCACCACACGGGGATAGCCCTGGGAAACCGGGGGTAATACCCGATACCTTTACTGGCTGCATGGCTGGTAAAGAAAGCGATTTAGCGGTGGTGGATGGGCCTGCGGCCCATCAGCTAGTTGGTGAGGTAACGG
>F1RSTYH01CDUAJ
AAGCTTCGCAAGAGTTTGATCCTGGCTCAGGACGAACGCTGGCGGCGTGCCTAACACATGCAAGTCGAGCGGGGTGAATTGAGTGGTTTTCCACGAGATTCACCCAGCGGCGGACGGGTGAGTAACACGTAGGCAACCTACCCACCACACGGGGATAGCCCTGGGAAACCGGGGGTAATACCCGATACCTTTACTGGCTGCATGGCTGGTAAAGAAAGCGATTTAGCGGTGGTGGATGGGCCTGCGGCCCATCAGCTAGTTGGTGAGGTAACGG
>F1RSTYH01CS80Z
AAGCTTCGCAAGAGTTTGATCCTGGCTCAGGATGAACGCTGGCGGCGTGCCTAACACATGTAAGTCGAACGGTGAACCACACTTTATAGTGAGGGGATCAGTGGCGAACGGGTGAGTAACACGTAAGTGACCTGCCCCAAAGAGGAGAACAACCATGCGAAAGCGTGGCTAATACTCCATATGGTCGGCCATTCGCTTGGTCGATTAAAGCTCCGGCGCTTTGGGAGGGGCTTGCGGCCCATCAGCTAGTTGGTAGGGTAATGG
>F1RSTYH01BRWA5
AAGCTTCGCAAGAGTTTGATCCTGGCTCAGGACGAACGCTGGCGGCGTGCCTAACACACGCAAGTCGAGCGGGGTGAATTGAGTGGTTTTCCACGAGATTCACCCAGCGGCGGACGGGTGAGTAACACGTAGGCAACCTACCCACCACACGGGGATAGCCCTGGGAAACCGGGGGTAATACCCGATACCTTTACTGGCTGCATGGCTGGTAAAGAAAGCGATTTAGCGGTGGTGGATGGGCCTGCGGCCCATCAGCTAGTTGGTGAGGTAACGGCT
>F1RSTYH01CZD7J
AAGCTTCGCAAGAGTTTGATCCTGGCTCAGGACGAACGCTGGCGGCGTGCCTAACACATGCAAGTCGAGCGGGGTGAATTGAGTGGTTTTCCACGAGATTCACCCAGCGGCGGACGGGTGAGTAACACGTAGGCAACCTACCCACCACACGGGGATAGCCCTGGGAAACCGGGGGTAATACCCGATACCTTTACTGGCTGCATGGCTGGTAAAGAAAGCGATTTAGCGGTGGTGGATGGGCCTGCGGCCCATCAGCTAGTTGGTGAGGTAACGG
>F1RSTYH01C4OL6
AAGCTTCGCAAGAGTTTGATCCTGGCTCAGGACGAGCGCTGGCGGCGTGCCTAATACATGCAAGTCGAGCGCGTGAAATACAACAGAACCTTCGGGTGACGTTGTATGGATCGAGCGGCGAACGGGTGAGTAACACGTGGGCAACCTGCCTACAGGACTGGGATAACTCCGGGAAACCGGGGCTAATACCGGATAATCCATCGAACCGCATGGTTCGATGTTGAAAGATGGCTTTTAGCTATCACTTGTAGATGGGCCCGCGG
>F1RSTYH01CHRC1
AAGCTTCGCAAGAGTTTGATCCTGGCTCAGGACGAACGCTGGCGGCGTGCCTAACACATGCAAGTCGAGCGGGGTGAATTGAGTGGTTTTCCACGAGATTCACCCAGCGGCGGACGGGTGAGTAACACGTAGGCAACCTACCCACCACACGGGGATAGCCCTGGGAAACCGGGGGTAATACCCGATACCTTTACTGGCTGCATGGCTGGTAAAGAAAGCGATTTAGCGGTGGTGGATGGGCCTGCGGCCCATCAGCTAGTTGGTGAGGTAACGG
>F1RSTYH01BNALJ
AAGCTTCGCAAGAGTTTGATCCTGGCTCAGGACGAACGCTGGCGGCGCGCCTAATACATGCAAGTCGAACGTGAAGCCCGGTGCTTGCACCGGGTGGAAAGTGGCGAACGGGTGCGTAACACGTGAGCAACCTGCCCCGAAGACCGGGATAACCCGGGGAAACCCGGGCTAATACCGGATGTCCTCGCCCGATCGCATGATCGGACGAGGAAATGGTCAGCCGCTTCGGGATGGGCTCGCGGCCTATCAGCTTGTTGGTGAGGTAACGGCT
>F1RSTYH01BP9WM
AAGCTTCGCAAGAGTTTGATCCTGGCTCAGGACGAACGCTGGCGGCGTGCCTAACACATGCAAGTCGAGCGGGGTGAATTGAGTGGTTTTCCACGAGATTCACCCAGCGGCGGACGGGTGAGTAACACGTAGGCAACCTACCCACCACACGGGGATAGCCCTGGGAAACCGGGGGTAATACCCGATACCTTTACTGGCTGCATGGCTGGTAAAGAAAGCGATTTAGCGGTGGTGGATGGGCCTGCGGCCCATCAGCTAGTTGGTGAGGTAACGG
>F1RSTYH01DEJDG
AAGCTTCGCAAGAGTTTGATCCTGGCTCAGGACGAACGCTGGCGGTGTGCTTCACACATGCAAGTCGAACGGGGTAGCAATACCCAGTGGCGGACGGGTGAGTAACGCGTAGAAATCTGCCTTGAGATGGGGGATAACAGTCCGAAAGGATTGCTAATACCGCATATGTATGTACTCGGACACGAGTGTGTATGAAAGGAGTAATCCGTCTTAAGATGAGTCTGCGTCCGATTAGCTAGTTGGTAGGGTAAAAGCCTAACCG
>F1RSTYH01B4BBR
AAGCTTCGCAAGAGTTTGATCCTGGCTCAGAACGAACGCTGGCGGCAGGCCTAACACATGCAAGTCGATCGCTCTCTTCGGAGAGAGAGGCGCACGGGTGAGTAACGCGTGGGAACCTACCTTGGAGTACGGAATAACCATTGGAAACGATGGCTAATACCGTATACGCCTACGGGGAAGATTTATCGCTCCAAGACGGGCCCGCGTTGGATTAGCTAGTTGGTGAGGTAACGGCTCGCCAAGGCGACGATCCATAGCTGGTTTGAG
>F1RSTYH01C2D14
AAGCTTCGCAAGAGTTTGATCCTGGCTCAGATTGAACGCTGGCGGCAGGCCTAACACATGCAAGTCGAGCGGCAGCACGGGAAGCTTGCTTCCTGGTGGCGAGCGGCGGACGGGTGAGTAATGCATAGAAATCTGCCCGGTAGTGGGGGATAACCTGGGGAAACCCAGGCTAATACCGCATACGTCCTACGGGAGAAAGCAGGGGATCTTCGGACCTTGCGCTATCGGATGAGTCTATGTCGGATTAGCTTGTTGG
>F1RSTYH01CSRCD
AAGCTTCGCAAGAGTTTGATCCTGGCTCAGGACGAACGCTGGCGGCGTGCCTAATACATGCAAGTCGAGCGGACCGAAGGGAGCTTGCTCCTTTAGGTTAGCGGCGGACGGGTGAGTAACACGTGGGCAACCTGCCCTGCAGACTGGGATAACTTCGGGAAACCGGAGCTAATACCGGATAACACCGAAAACCGCATGGTTTTCGGTTGAAAGGCGACTTTTAGCTGTCACTGCAGGATGGGCCCGCGGCGCATTAGCTAGTTGGTGAGGTAACGG
>F1RSTYH01DP0KG
AAGCTTCGCAAGAGTTTGATCCTGGCTCAGAACTAACGCTAGCGGCGTGCCTAACACATGCAAGTCTTACGAGAAAGTCCCGTTCGCGGGATGAGTAAAGTGGCGCACGGGTGAGTAACACGTGGATAATCTACCCTTCAGTCGGGAATAACTCATCGAAAGATGGGATAATACGCGATGATGCTTATCTGTTTCGACAGATAAGCCAAAGGTGGCCTCTCTATAGAAGCTACCGCTGAGGGATGAGTTCGCG
>F1RSTYH01CPVMU
AAGCTTCGCAAGAGTTTGATCCTGGCTCAGGACGAACGCTGGCGGCGTGCCTAACACATGCAAGTCGAGCGGGGTGAATTGAGTGGTTTTCCACGAGATTCACCCAGCGGCGGACGGGTGAGTAACACGTAGGCAACCTACCCACCACACGGGGATAGCCCTGGGAAACCGGGGGTAATACCCGATACCTTTACTGGCTGCATGGCTGGTAAAGAAAGCGATTTAGCGGTGATGGATGGGCCTGCGGCCCATCAGCTAGTTGGTGAGGTAACGG
>F1RSTYH01BXH2L
AAGCTTCGCAAGAGTTTGATCCTGGCTCAGGATGAACGCTGGCGGTATGCCTAAGATATGCAAGTCGTATGCTCCTTCGGGGGCATGGCGAACGGCTGAGTAATGCGTAGGAATCTACCCTTAAGAGGGAGATAACCCACCGAAAAGTGGGATAATATCCCATATTCTTATTACCTTCGGTTTAGTAAGGAAAGCTTTGTCGCCTAAGGATGAGCCTACGTCCTATCAGGTTGTTGGCGGGGTAAAGTGCCCACCAAGCCTATGACGGGTAG
>F1RSTYH01CKW8C
AAGCTTCGCAAGAGTTTGATCCTGGCTCAGGACGAACGCTGGCGGCGTGCCTAACACATGCAAGTCGTACGAGGACACCCCTTCGGGGGTGAGCCGAGTGGCGGACGGGTGCGTAACACGTGACCAATCTGCCTTCGAGAGGGGGATAACCTGGGGAAACTCGGGCTAATACCGCATGACGTGTCGTGCTCGCATGGGCGTGACACCAAAGGAAGGCCTCTACTTGTAAGCTTTCGCTCGAAGAGGAGGTCGCGGCGT
>F1RSTYH01DKP6D
AAGCTTCGCAAGAGTTTGATCCTGGCTCAGGATGAACGCTGGCGGCGTGCCTAACACATGCAAGTCGAGCGGAGATTACGAGGAGGTACTTGTACAAATTGTAATCTTAGCGGCGGACGGGTGAGTAACACGTGAGGAACCTGCCCTTGAGTGGGGAATAACACCGAGAAATGGGTGCTAATACCGCATAATGTCTTGGAAGCGCATGCTTTCGGGACCAAAGGATTTATTCGCTTAAGGATGGACTCGCGTCCGATTAGGTAG
>F1RSTYH01BQWZN
AAGCTTCGCAAGAGTTTGATCCTGGCTCAGGACGAACGCTGGCGGCGTGCCTAACACATGCAAGTCGAGCGGGGTGAATTGAGTGGTTTTCCACGAGATTCACCCAGCGGCGGACGGGTGAGTAACACGTAGGCAACCTACCCACCACACGGGGATAGCCCTGGGAAACCGGGGGTAATACCCGATACCTTTACTGGCTGCATGGCTGGTAAAGAAAGCGATTTAGCGGTGGTGGATGGGCCTGCGGCCCATCAGCTAGTTGGTGAGGTAACGG
>F1RSTYH01DM5H6
AAGCTTCGCAAGAGTTTGATCCTGGCTCAGGGCGAACGCTGGCGGCGCGCTTAAAGCATGTAAGTCGAACGAGATACCCGCAAGGGTGTCTAGTGGCGTACGGCTGAGTAACGCGTGGGTAACCTGCCCCGAAGTGGGGAATAACTTGTGGAAACATGGGTTAATACCGCATGTGATCTCTTCTCGCAAGGGGATAGACTAAAGACTTCGGTCGCTTCGGGAGGGGCCCGCGTCCCATCAGCTAGTTGGTGGGGTAATGGCTCACCAAGGCAA
>F1RSTYH01DJV3Y
AAGCTTCGCAAGAGTTTGATCCTGGCTCAGGACGAACGCTGGCGGCGTGCCTAACACATGCAAGTCGAGCGGGGTGAATTGAGTGGTTTTCCACGAGATTCACCCAGCGGCGGACGGGTGAGTAACACGTAGGCAACCTACCCACCACACGGGGATAGCCCTGGGAAACCGGGGGTAATACCCGATACCTTTACTGGCTGCATGGCTGATAAAGAAAGCGATTTAGCGGTGGTGGATGGGCCTGCGGCCCATCAGCTAGTTGGTGAGGTAACGG
>F1RSTYH01C0X2X
AAGCTTCGCAAGAGTTTGATCCTGGCTCAGAATGAACGCTGGCGGCATGCCTAACACATGCAAGTCGAACGAAGGCTTCGGCCTTAGTGGCGCACGGGTGCGTAACGCGTGGGAATCTGCCCTCAGGTTCGGAATAACAGCGAGAAATTGCTGCTAATACCGGATGATATCGCGAGATCAAAGATTTATCGCCCTTAGCTAGTTGGTGTGGTAAAGGCGCACCAAGGCGACGATCCTTAGCTGGT
>F1RSTYH01C4XKG
AAGCTTCGCAAGAGTTTGATCCTGGCTCAGGACGAACGCTGGCGGCGTGCCTAACACATGCAAGTCGAGCGGGGTGAATTGAGTGGTTTTCCACGAGATTCACCCAGCGGCGGACGGGTGAGTAACACGTAGGCAACCTACCCACCACACGGGGATAGCCCTGGGAAACCGGGGGTAATACCCGATGCCTTTACTGGCTGCACGGCTGGTAAAGAAAGCGATTTAGCGGTGGTGGATGGGCCTGCGGCCCATCAGCTAGTTGGTGAGGTAACGG
>F1RSTYH01B5PYQ
AAGCTTCGCAAGAGTTTGATCCTGGCTCAGGATAAACGCTGGCGGCATGCCTAATACATGCAAGTCGAATGGATCAGCTTAGGCTGGTTAGTGGCGAACGGGTGAGTAACACGTAAGTAACCCAACCTTCAGACGAGGATAACTGCTGGAAACGGTAGCTAATACTGGGTAGGATTATCGATAGGATGATTGATAATTTAAAGGCGCTTTCGGGCGGTACTGGAGGAGGGGCTTGCGGCGCATTAGATAGTTGGTGAGGTAACCGG
>F1RSTYH01BOFZQ
AAGCTTCGCAAGAGTTTGATCCTGGCTCAGGACGAACGCTGGCGGCGTGCCTAACACATGCAAGTCGAGCGGGGTGAATTGAGTGGTTTTCCACGAGATTCACCCAGCGGCGGACGGGTGAGTAACACGTAGGCAACCTACCCACCACACGGGGATAGCCCTGGGAAACCGGGGGTAATACCTGATACCTTTACTGGCTGCATGGCTGGTAAAGAAAGCGATTTAGCGGTGGTGGATGGGCCTGCGGCCCATCAGCTAGTTGGTGAGGTAACGG
>F1RSTYH01B63HK
AAGCTTCGCAAGAGTTTGATCCTGGCTCAGGACGAACGCTGGCGGCGTGCCTAATACATGCAAGTCGAGCGGACCGAAGGGAGCTTGCTCCTTTAGGTTAGCGGCGGACGGGTGAGTAACACGTGGGCAACCTGCCCTGCAGACTGGGATAACTTCGGGAAACCGGAGCTAATACCGGATAACACCGAAAACCGCATGGTTTTCGGTTGAAAGGCGGCTTTTAGCTGTCACTGCAGGATGGGCCCGCGGCGCATTAGCTAGTTGGTGAGGTAACGG
>F1RSTYH01BYD42
AAGCTTCGCAAGAGTTTGATCCTGGCTCAGGACGAACGCTGGCGGCGTGCCTAACACATGCAAGTCGAGCGGGGGTTGCTTAAGTAGGTTTCTACGAGAGTGGCCCTAGCGGCGGACGGGTGAGTAACGCGTGAGCAACCAACCTTGTACTGGGGGATAACAGCTGGAAACAGCTGCTAATACCGCATAAGACTACGGCACCGCATGGTGCTGTAGTAAAAGGCGCCTTAAGGCGTCGGTACAAGACGGGCTCGCGTCCCATTAG
>F1RSTYH01DQ0SD
AAGCTTCGCAAGAGTTTGATCCTGGCTCAGGACGAACGCTGGCGGCGTGCCTAACACATGCAAGTCGAGCGGGGTGAATTGAGTGGTTTTCCACGAGATTCACCCAGCGGCGGACGGGTGAGTAACACGTAGGCAACCTACCCACCACACGGGGATAGCCCTGGGAAACCGGGGGTAATACCCGATACCTTTACTGGCTGCATGGCTGGTAAAGAAAGCGATTTAGCGGTGGTGGATGGGCCTGCGGCCCATCAGCTAGTTGGTGAGGTAACGG
>F1RSTYH01CAWB2
AAGCTTCGCAAGAGTTTGATCCTGGCTCAGGACGAACGCTGGCGGCGTGCCTAATACATGCAAGTCGAGCGGACCGAAGGGAGCTTGCTCCTTTAGGTTAGCGGCGGACGGGTGAGTAACACGTGGGCAACCTGCCCTGCAGACTGGGATAACTTCGGGAAACCGGAGCTAATACCGGATAACACCGAAAACCGCATGGTTTTCGGTTGAAAGGCGGCTTTTAGCTGTCACTGCAGGATGGGCCCGCGGCGCATTAGCTAGTTGGTGAGGTAACGG
>F1RSTYH01CISOD
AAGCTTCGCAAGAGTTTGATCCTGGCTCAGAGCGAACATTGGCGGCGCGTTTAACACATGCAAGTCGAGCGAGAAAACTTCTTCGGAAGTGAGTAGAGCGGCGAACGGGTGAGTAACACGTGAGTGACCTGCCCCCAAGCTTGGGATAGCCACGGGAAACTGTGGGTAATACCGGATGCGACTTTATTATTAGAAGATGAAGTTGAAAGCGTGGGACCCTTCGGGGCCACGTACTTGGGGATGGGCTCGCGTCCCATTAGCTAGTTGGAGAGG
>F1RSTYH01DPATB
AAGCTTCGCAAGAGTTTGATCCTGGCTCAGGATGAACGCTGGCGGCGTGCCTAATACATGCAAGTCGAACGCACCATTTCGGTGGTGAGTGGCGAACGGGTGAGTAACACGTAGATAACCTGCCCTTAAGACGAGGATAACCATTGGAAACGATGGCTAAGACTGGATAGGAATATTAGAGGCATCTCTGATATTTTAAAAGACCTAGCAATAGGTATGCTTAAGGAGGGGTCTGCGGCGCATTAGTTAGTTAGTGGGGTG
>F1RSTYH01BQ6ZP
AAGCTTCGCAAGAGTTTGATCCTGGCTCAGGACGAACGCTGGCGGCGTGCCTAACACATGCAAGTCGAGCGGGGTGAATTGAGTGGTTTTCCACGAGATTCACCCAGCGGCGGACGGGTGAGTAACACGTAGGCAACCTACCCACCACACGGGGATAGCCCTGGGAAACCGGGGGTAATACCCGATACCTTTACTGGCTGCATGGCTGGTAAAGAAAGCGATTTAGCGGTGGTGGATGGGCCTGCGGCCCATCAGCTAGTTGGTGAGGTAACGG
>F1RSTYH01B5QK2
AAGCTTCGCAAGAGTTTGATCCTGGCTCAGGACGAACGCTGGCGGCGTGCCTAAGACATGCAAGTCGAGCGGAGTGGTAGGGCCTTTGGTCTTGCCACTCAGCGGCAGACGGGTGAGTAACACGTGGGTAACCTGCCCCTGGCACTGGGATAACAGCTCGAAAGGGCTGCTAATACCGGATAAGCTCACGGTGCCGCATGGCGCTGGGAGAAAAGGCGCCTTGAAAGCGCCGGCCGGGGAGGGCCCGCGGCCCATCAGGTAGG
>F1RSTYH01CJERK
AAGCTTCGCAAGAGTTTGATCCTGGCTCAGATTGAACGCTGGCGGCAGGCCTAACACATGCAAGTCGAGCGGCAGCACGGGAGCTTGCTCCCTGGTGGCGAGCGGCGGACGGGTGAGTAATGCATAGGAATCGTGCCCGGTAGTGGGGGATAACCTGGGGAAACCCAGGCTAATACCGCATACGTCCTACGGGAGAAAGCAGGGGACCTTCGGGCCTTGCGCTATCGGATGAGCCTATGTCGGATTAGCTGGTTGGTGG
>F1RSTYH01BZB1E
AAGCTTCGCAAGAGTTTGATCCTGGCTCAGGACGAACGCTGGCGGCGTGCCTAACACATGCAAGTCGAGCGGGGTGAATTGAGTGGTTTTCCACGAGATTCACCCAGCGGCGGACGGGTGAGTAACACGTAGGCAACCTACCCACCACACGGGGATAGCCCTGGGAAACCGGGGGTAATACCCGATACCTTTACTGGCTGCATGGCTGGTAAAGAAAGCGATTTAGCGGTGGTGGATGGGCCTGCGGCCCATCAGCTAGTTGGTGAGGTAACGG
>F1RSTYH01B2YX6
AAGCTTCGCAAGAGTTTGATCCTGGCTCAGGACGAACGCTGGCGGCGTGCCTAACACATGCAAGTCGAGCGGGGTGAATTGAGTGGTTTTCCACGAGATTCACCCAGCGGCGGACGGGTGAGTAACACGTAGGCAACCTACCCACCACACGGGGATAGCCCTGGGAAACCGGGGGTAATACCCGATACCTTTACTGGCTGCATGGCTGGTAAAGAAAGCGATTTAGCGGTGGTGGATGGGCCTGCGGCCCATCAGCTAGTTGGTGAGGTAACGG
>F1RSTYH01BV91W
AAGCTTCGCAAGAGTTTGATCCTGGCTCAGGATGAACGCTAGCGACAGGCCTAACACATGCAAGTCGAACGGGATTTATCCTTCGGGGTAATGAGAGTGGCGCACGGGTGAGTAACGCGTATGCAACCTACCTGTAACTGGGGAATAGCTCCCTGAAAGGGGAATTAACACCGCATAAGACCACACTTTCGCATGGAAGAGTGGTAAAATATTTATAGGTTACAGATGGGCATGCGTGACATTAGTTTGTTGGTGAGGTAACGG
>F1RSTYH01DMLWV
AAGCTTCGCAAGAGTTTGATCCTGGCTCAGGACGAACGCTGGCGGCGTGCCTAACACATGCAAGTCGAGCGGGGTGAATTGAGTGGTTTTCCACGAGATTCACCCAGCGGCGGACGGGTGAGTAACACGTAGGCAACCTACCCACCGACACGGGGATAGCCCTGGGAAACCGGGGTAATACCCGATACCTTTACTGGCTGCATGGCTGGTAAAGAAAGCGATTTAGCGGTGGTGAATGGGCCTGCGGCCCATCAGCTAGTTGGTGAGGTAACGG
>F1RSTYH01C2INF
AAGCTTCGCAAGAGTTTGATCCTGGCTCAGAACGAACGCTGGCGGCAGGCCTAACACATGCAAGTCGAACGCATCCTTCGGGGTGAGTGGCAGACGGGTGAGTAACACGTGGGAACGTGCCTTTCGGTTCGGAATAACCCAGGGAAACTTGGGCTAATACCGGATACGTCCTTTGGGAGAAAGATTTATCGCCGAAAGATCGGCCCGCGTCTGATTAGCTAGTTGGTGGGGTAATGGCCTACCAAGGCGACGATCAGTAGCTGGTCTGAGAGGA
>F1RSTYH01CJ6GX
AAGCTTCGCAAGAGTTTGATCCTGGCTCAGAACGAACGTTGGCGGCGCGCCTAACACATGCAAGTCGCACGAGAAAGGGAGCAATCCCCGGTACAGCGGCGCACGGGTGAGTAACACGTGGATAATCTTCCCTCGAGCGGGGGATAACCTTCCGAAAGGAGGGCTAATACCGCATAGGACCACGGAGACCAAGGTCTCTGAGGTGAAAGCTGGCCTCTACATGTAAGCTAGCACTTGAGGATGAGTCCGCGGCCCATCAG
>F1RSTYH01BYNZJ
AAGCTTCGCAAGAGTTTGATCCTGGCTCAGGACGAACGCTGGCGGCGTGCCTAACACATGCAAGTCGAGCGGGGTGAATTGAGTGGTTTTCCACGAGATTCACCCAGCGGCGGACGGGTGAGTAACACGTAGGCAACCTACCCACCACACGGGGATAGCCCTGGGAAACCGGGGGTAATACCCGATACCTTTACTGGCTGCATGGCTGGTAAAGAGAGCGATTTAGCGGTGGTGGATGGGCCTGCGGCCCATCAGCTAGTTGGTGAGGTAACGG
>F1RSTYH01BTPUQ
AAGCTTCGCAAGAGTTTGATCCTGGCTCAGGATGAACGCTAGCGGGAGGCTTAACACATGCAAGTCGAGGGGCAGCACGAGATAGCAATATTTTGGTGGCGACCGGCGCACGGGTGAGTAACACGTATGCAACCTGCCTCGTACAGGGGGATAACCCGGAGAAATTCGGACTAATATCCCATAATGATATTGAAAGGCATCTTTTAATATTTAAAGCTCAGGCGGTACGGGATGGGCATGCGGAACATTAGCTAGTTGG
>F1RSTYH01B9TJM
AAGCTTCGCAAGAGTTTGATCCTGGCTCAGGATGAACGCTAGCGGCAGGCCTAACACATGCAAGTCGAGGGGCAGCACGTCTTCGGATGGTGGCGACCGGCGCACGGGTGCGTAACGCGTATGCAACCTACCTTTAACTGGAGCATAGCCCCGAGAAATCGGGATTAATACTCCATAACAACAAGAAGTGGCATCACTTTTTATTTAAAGCTTTGGCGGTTAAGGATGGGCATGCGTGACATTAGTTTGTTGGTGAGGTAACGG
>F1RSTYH01BQ86K
AAGCTTCGCAAGAGTTTGATCCTGGCTCAGGATGAACGCTGGCGGCATGCCTAAGACATGCAAGTCGAACGAGATGGCCCTTAGAAGCGGAGTGCCTAGCACAAAGTGGAAAAGGATAACCATCTAGTGGCAGACGGGTGAGTAACACGTGGGTGACCTACCTTTAAGATGGGGATAACAGTTGGAAACGACTGCTAATACCGAATGTGATGTAACGGTCGAAGTTATATTGAAAGGAGCCTTTAAAGCTT
>F1RSTYH01BZDDH
AAGCTTCGCAAGAGTTTGATCCTGGCTCAGAACGAACGCTGGCGGCGTGCTTAACACATGCAAGTCGAACGCGAAAGAGTTCTTCGGAACTTGAGTAGAGTGGCGCACGGGTGAGTAACGCGTAAGTGATCTACCCCTGTATCTGGAATAACTATGGGAAACTGTAGCTAATACCGGATACGTTCATGTGATTGCGATCATGTGAAGAAAGATGGCCTCTGACATAAGCTATCGTACAGGGAGGAG
>F1RSTYH01CUN0V
AAGCTTCGCAAGAGTTTGATCCTGGCTCAGGACGAACGCTGGCGGCGTGCTTAACACATGCAAGTGGGACGAAGGTTTTTGTCGGAAGGCTTCGGCTGGAAGATAAGGATACTGAGTCGCGGACGGGTGAGTAATGCGTGAGAACCTGTCTCAAAGAGGGGGACAGCCCCGGGAGACCGGGATTAATACCCCATATGCCTAAGGGTGAAACGGAGCAATCCGCTTTGAGAGGGGCTCGCGTCCTATCAGCTAGTTGGTGAGGTAATGG
>F1RSTYH01BWWAI
AAGCTTCGCAAGAGTTTGATCCTGGCTCAGAACGAACGCTGGCGGCGCGTTTTAAGCATGCAAGTCGAGGGGTAGGGACTTTCGGGTCCTGAGACCGGCGAACGGGTGAGTAACACGTAGGTGATCTACCATTGGGATGGGGATAGCCTGTGGAAACACAGGGTAATACCGAATGAGCTTATACGACTGTGGTTGTATAAGGAAAAGCGCTACGGCGCTGCCCGATGATGAGCCTGCGGCTGATTAGCTAGTTGGCGGGGTAAGAG
>F1RSTYH01DGY6G
AAGCTTCGCAAGAGTTTGATCCTGGCTCAGAACGAACGCTGGCGGCGCGTTTTAAGCATGCAAGTCGAACGGTAAAAGGGTGCTTGCACCCTTTGAGAGTGGCGAACGGGTGAGTAACACGTAGGTGATCTGCCCTTTGGTTGGGGATAGCCTGTGGAAACACAGGGTAATACCGAATAAGATCGGGACTCTTTGGAGATCCGATGAAAGCAGCTTCGGCTGCACCGAAGGATGAGCCTGCGGCTGATTAGCTTGTTGGACGGGG
>F1RSTYH01BVG5E
AAGCTTCGCAAGAGTTTGATCCTGGCTCAGAGCGAACGCTGGCGGCGTGCCTAACACATGCAAGTCGAACGGACTCGGGGGGCAACTCCTGAGTTAGTGGCGGACGGGTGAGTAACACGTGGGTCATCTCCCCCCGAGTGAGGAATAAGCCTGCGAAAGCGGGTCTAATACCGCATAACACTCCGGGACACAAGTCTTCGGAGTCAAAGCCGCAAGGCGCTTGGGGATGAGCCTGCGTCCTATTAGCTAGTTGGTAGGGTAATGG
>F1RSTYH01DRULS
AAGCTTCGCAAGAGTTTGATCCTGGCTCAGAACGAACGCTGGCGGCAGGCTTAACACATGCAAGTCGAACGCATCCTTCGGGGTGAGTGGCAGACGGGTGAGTAACGCGTGGGAACATGCCCTTCAGTTTGGAATAACCCAGGGAAACTTGGGCTAATACCGGATACGCCCTTAGGGGGAAAGATTTATCGCTGAAGGAGTGGCCCGCGTCTGATTAGCTAGTTGGTGAGGTAATGGCTCACCAAGGCGACGATCAGTAGCTGGT
>F1RSTYH01DLNY0
AAGCTTCGCAAGAGTTTGATCCTGGCTCAGAGCGAACGCTGGCGGCGTGCCTAACACATGCAAGTCGAACGGACTCGGGGGGCAACTCCTGAGTTAGTGGCGGACGGGTGAGTAACACGTGGGTCATCTCCCCCCGAGTGAGGAATAAGCCTGCGAAAGCGGGTCTAATACCGCATAACACTCCGGGACACAAGTCTTCGGAGTCAAAGCCGCAAGGCGCTTGGGGATGAGCCTGCGTCCTATTAGCTAGTTGGTAGGGTAATGG
>F1RSTYH01DAP4H
AAGCTTCGCAAGAGTTTGATCCTGGCTCAGGATGAACGCTAGCGGGAGGCTTAACACATGCAAGTCGAGGGGCAGCACGAGGTAGCAATACTTTGGTGGCGACCGGCAGACGGGTGAGTAACGCGTATGTAACCTGCCCTGTACAGGGGGATAACCCGGAGAAATTCGGACTAATATTCCATGGTAATATTGGAAGGCATCTTCTGATATTTAAAGTTCCGGCGGTACAGGAGGGGCATGCGTAACATTAGCTGGTTGGTAAGGTAACGG
>F1RSTYH01DI85Z
AAGCTTCGCAAGAGTTTGATCCTGGCTCAGGACTAACGCTGGCGGCGTGTCTTAGCCATGCAAGTCGAACGGAGACCAGTCTTGACGCAAGGATGGACTGGTTTTAGTGGCGTAAGGGTGAGTAACACGTGAGTAAACTACCCTCAGGAAGCGGGATAAGCCGGGGAAACCCGGTCTAATACCCTATGACAACTCTCGAAGGCATCTTCGAGAGTTTAAAGATGGCCTCTGCTTGCAAGCTATCGCCTGAGGATGTGCTCG
>F1RSTYH01C3VAI
AAGCTTCGCAAGAGTTTGATCCTGGCTCAGAACGAACGCTAGCGGCGCGTTTCAGGCATGCAAGTTGTACGGTAACAGGGGAGCTTGCTCCTGCTGACGAGTGGCGCACGGGTGAGTAACGCGTAGGTAAACTGCCTTAGACTTGGGGATAGCCCTACGAAAGTAGGATTAATACCCGATATACTTTATATATCATAAGAAATATAAAGTAAAGATTTATCGGTTTAAGATGTGCCTGCGTTGGATTAGCTTGTTGGTGGGGTAACGGCT
>F1RSTYH01B6ZDK
AAGCTTCGCAAGAGTTTGATCCTGGCTCAGGACGAACGCTGGCGGCGTGCCTAACACATGCAAGTCGAGCGGGGTGAATTGAGTGGTTTTCCACGAGATTCACCCAGCGGCGGACGGGTGAGTAACACGTAGGCAACCTACCCACCACACGGGGATAGCCCTGGGAAACCGGGGGTAATACCCGATACCTTTACTGGCTGCATGGCTGGTAAAGAAAGCGATTTAGCGGTGGTGGATGGGCCTGCGGCCCATCAGCTAGTTGGTGAGGTAACGG
>F1RSTYH01CGIYO
AAGCTTCGCAAGAGTTTGATCCTGGCTCAGAACGAACGCTGGCGGCGCGTTTTAAGCATGCAAGTCGAGGGGTAGGGACTTTCGGGTCCTGAGACCGGCGAACGGGTGAGTAACACGTAGGTGATCTACCATTGGGATGGGGATAGCCTGTGGAAACACAGGGTAATACCGAATGAGCTTATACGACTGTGGTTGTATAAGGAAAAGCGCTACGGCGCTGCCCGATGATGAGCCTGCGGCTGATTAGCTAGTTGGTGGGGTAAGAG
>F1RSTYH01BZ2DE
AAGCTTCGCAAGAGTTTGATCCTGGCTCAGGACGAACGCTGGCGGCGTGCCTAACACATGCAAGTCGAGCGGGGTGAATTGAGTGGTTTTCCACGAGATTCACCCAGCGGCGGACGGGTGAGTAACACGTAGGCAACCTACCCACCACACGGGGATAGCCCTGGGAAACCGGGGGTAATACCCGATACCTTTACTGGCTGCATGGCTGGTAAAGAAAGCGATTTAGCGGTGGTGGATGGGCCTGCGGCCCATCAGCTAGTTGGTGAGGTAACGG
>F1RSTYH01BRR8E
AAGCTTCGCAAGAGTTTGATCCTGGCTCAGGACGAACGCTGGCGGCGTGCCTAACACATGCAAGTCGAGCGGGGTGAATTGAGTGGTTTTCCACGAGATTCACCCAGCGGCGGACGGGTGAGTAACACGTAGGCAACCTACCCACCACACGGGGATAGCCCTGGGAAACCGGGGGTAATACCCGATACCTTTACTGGCTGCATGGCTGGTAAAGAAAGCGATTTAGCGGTGGTGGATGGGCCTGCGGCCCATCAGCTAGTTGGTGAGGTAACGG
>F1RSTYH01BXRM9
AAGCTTCGCAAGAGTTTGATCCTGGCTCAGATTGAACGCTGGCGGCGTGCCTAACACATGCAAGTCGTGCGAGAAAGTTCCCTTCGGGGAGCGAGTAGAGCGGCGCACGGGTGAGTAACGCGTGGGTAATCTGCCCGAAAGACCGGGATAACAGTGGGAAACCGCTGCTAATACCGGATGTGCTTCATGTTTGACTTCATGGGGTAAAGGTGGCCTCTGCTTGCAAGCTACCGCTTTTGGATGAGCCCGCGT
>F1RSTYH01DEI5K
AAGCTTCGCAAGAGTTTGATCCTGGCTCAGGACGAACGCTGGCGGCGTGCCTAACACATGCAAGTCGAGCGGGGTGAATTGAGTGGTTTTCCACGAGATTCACCCAGCGGCGGACGGGTGAGTAACACGTAGGCAACCTACCCACCACACGGGGATAGCCCTGGGAAACCGGGGGTAATACCCGATC
>F1RSTYH01CCFMA
AAGCTTCGCAAGAGTTTGATCCTGGCTCAGGATAAACGCTGGCGGCGTGCCTAATACATGCAAGTCGATCGCTGGACTTCCAGCTTGCTGGAATGAAGGAGAGGTGAACGGGTGAGTAATACATAAGCAACCTGCCCACGAAGACTGGGATAATTCCTGGAAACGGGGACTAATACCGGATAGGTAGTGTGATCGCATGATCGCACTATTAAAGGTTCAAGACACTGGTGGATGGGCTTATGGCGCA
>F1RSTYH01B75KL
AAGCTTCGCAAGAGTTTGATCCTGGCTCAGGACGAACGCTGGCGGCGTGCCTAACACATGCAAGTCGAGCGGGGTGAATTGAGTGGTTTTCCACGAGATTCACCCAGCGGCGGACGGGTGAGTAACACGTAGGCAACCTACCCACCACACGGGGATAGCCCTGGGAAACCGGGGGTAATACCCGATACCTTTACTGGCTGCATGGCTGGTAAAGAAAGCGATTTAGCGGTGGTGGATGGGCCTGCGGCCCATCAGCTAGTTGGTGAGGTAACGG
>F1RSTYH01BXVQF
AAGCTTCGCAAGAGTTTGATCCTGGCTCAGGACGAACGCTGGCGGCGTGCTTAACACATGCAAGTCGAGCGGAAAGGCCCCTTCGGGGGTACTCGAGCGGCGAACGGGTGAGTAACACGTGGGTAATTTACCCCTGACATCGGGATACTCCGGGGAAACCCGGCCCAATACCGAATAAGGTGCGGAGACGCAGGTCGCCGTACCAAAGGTAGCTTCGGCCTCCGGTCAGGGATGAGCCCGCGGCCCATTAGCTTGTTGGCGGGGTAACGGCCCACCAAGGCGACGATGGGTAG
>F1RSTYH01CBMMD
AAGCTTCGCAAGAGTTTGATCCTGGCTCAGAACTAACGCTAGCGGCGTGCCTAACACATGCAAGTCGTACGAGAAAGTCGGCTTCGGCTGATGAGTAAAGTGGCGCACGGGTGAGTAACGCGTGGATAATCTACCCTTAAGTTCGGAATAACGTACCGAAAGGTGCGCTAATACCGGGTAATACTGAGCAACTACTGTTGTTTAGTCAAAGAAGGCTTCTGTTTACATGCTTTTGCTGAAGGATGAGTCCACGTACCATTAG
>F1RSTYH01DJ5KG
AAGCTTCGCAAGAGTTTGATCCTGGCTCAGAACTAACGCTGGCGGCGTGCCTAACACATGCAAGTCGTACGAGAAAGTCGGCTTCGGCCGATGAGTAAAGTGGCGCACGGGTGAGTAACACGTGGATAACCTACCCTTAAGTCAGGAATAACCTATCGAAAGGTTGGCTAATACCTGATAATACCGGTCCATTCCGGTGGATCGGTCAAAGATGGCCTCTGCTTGCAAGCTGTCGCTTCTGGATGGGTCCGCGTACCATTAG
>F1RSTYH01B6W4N
AAGCTTCGCAAGAGTTTGATCCTGGCTCAGAACGAACGCTGGCGGCAGGCTTAACACATGCAAGTCGAACGCGTGTAGCAATACACGAGTGGCGCACGGGTGAGTAACGCGTGGATATCTGCCTCTTGGTTCGGAATAACCTCGGGAAACTGGGGCTAATACCGGATGGTTCCTACGGGATAAAGATTTATCGCCAAGAGATGAGTCCGCGTCCGATTAGCTAGTTGGTGGGGTAACGGCCTACCAAGGCGACGATCGGTAGCTGGT
>F1RSTYH01CCV9Y
AAGCTTCGCAAGAGTTTGATCCTGGCTCAGGACGAACGCTGGCGGCGTGCCTAATACATGCAAGTCGAGCGCGTGAAACTTACCGAAGCCTTCGGGCGGACGTAAGTGGAACGAGCGGCGGACGGGTGAGTAACACGTGGGCAACCTGCCTGTAAGACCGGGATAACTTCGGGAAACCGGAGCTAATACCGGATAGGATTTCATCTCGCATGAGGTGAAATGGAAAGGTGGCTTCGGCTACCACTTACAGATGGGCCCGCGGCGCATTAG
>F1RSTYH01CPI8S
AAGCTTCGCAAGAGTTTGATCCTGGCTCAGAACGAACGCTGGCGGCGTGCCTAATACATGCAAGTCGAGCGCGGGAAGCAAGTGATCGCCCTTCGGGGTGTGAATTTGTGGAACGAGCGGCGGACGGGTGAGTAACACGTGGGCAACCTGCCTGTAAGACTGGGATAACTCGCGGAAACGTGAGCTAATACCGGATAATACCTTTTATCTCATGGTGAGAGGTTGAAAGGCGGCTTTTAGCTGTCACTTACAGATGGGCCCGCGG
>F1RSTYH01C1YRW
AAGCTTCGCAAGAGTTTGATCCTGGCTCAGAACGAACGCTGGCGGCGCGCCTAACACATGCAAGTCGAGCGCCCCCTTCGGGGGGAGCGGCGCACGGGTGAGTAACGCGTGGGAACCTGCCTTCGGGTTCGGGACAACGGCTGGAAACGGCCGCTGACACCGGATACGGCCGCCAGCGATGGCGGCGAAAGGTTAACGCCCGAAGATGGGCCCGCGTCCGATTAGGTAGACGGTGGGGTAACGGCCCACCGTGCCTGCGATCGGTAGCCGGT
>F1RSTYH01C1L0Y
AAGCTTCGCAAGAGTTTGATCCTGGCTCAGAACGAACGCTGGCGGCGTGCTTAACACATGCAAGTCGTACGAGAAAGCTCGCTTCGGTGAGTGAGTAGAGTGGCGCACGGGTGAGTAACACGTGGGTAACCTACCCGACAGTCCGGGATAACATTCCGAAAGGAGTGCTAATACCAGATACGTCCGGTGGCTCTTCGGAGTTGCCGGGGAAAGATGGCCTCTGCTTGCATGCTATCGCTGACGGATGGGCCCGCGGG
>F1RSTYH01BOWN8
AAGCTTCGCAAGAGTTTGATCCTGGCTCAGATTGAACGCTGGCGGCAGGCTTAACACATGCAAGTCGAGCGCATGTCTTCGGACATGAGCGGCGGACGGGTGAGTAACGCGTGGGAACGTGCCCAAAGGTACGGAACAACCGCTGGAAACGGCGGCTAATGCCGTATGTGCCCTACGGGGGAAAGATTTATCGCCTTTGGATCGGCCCGCGTCGGATTAGGTAGTTGGTGGGGTAACGGCCCACCAAGCCGACGATCCGTAGCTGGTTTGAGAGG
>F1RSTYH01C7VO8
AAGCTTCGCAAGAGTTTGATCCTGGCTCAGGACGAACGCTGGCGGCGTGCCTAATACATGCAAGTCGAGCGGACCGATGGGAGCTTGCTCCTTTAGGTTAGCGGCGGACGGGTGAGTAACACGTGGGCAACCTGCCCTGCAGACTGGGATAACTTCGGGAAACCGGAGCTAATACCGGATAACACCGAAAACCGCATGGTTTTCGGTTGAAAGGCGGCTTTTAGCTGTCACTGCAGGATGGGGCCCGCGGCGCATTAGCTAGTTGGTGAGG
>F1RSTYH01CV9D6
AAGCTTCGCAAGAGTTTGATCCTGGCTCAGGATGAACGCTGGCGGCGTGCCTAACACATGCAAGTCGAACGGGCCGGTTGGGGCCGATTTGAGGGAAGCCTTGGAGTTTGAGAAATCGAGCGAAGGGGTGGAACGAGAGGGGGCTTCAGAAGCCGGTCAGTGGCGGACGGGTGAGTAACACGTAGGTGATCTGCCCCGAAGTGGGGAATAACTACTCGAAAGGGTAGCTAATACCGCGTAATGTCCCGGGGTTGCGGCTCTGGGAAGAAAGGGCGAGAGCCCGTCG
>F1RSTYH01C3GH0
AAGCTTCGCAAGAGTTTGATCCTGGCTCAGAACGAACGCTGGCGGCGCGCCTAACACATGCAAGTCGAACGGCCCGCGGGTCTAGGCCCGAGGGTAGTGGCGGACGGGTGAGTAACGCGTGGGAACCTGCCCCGGGCTCCGGGACAACCGCGGGAAACTGCGGCTAATACCGGATGACGCCATCTTCGGGTGGCCAAAGTCGCGATCTTCGGATCGGGGCGGCGTGGGAGGGGCCCGCGTCCGATTAGCTGGTTGGTGGGGTAACGGCCCACCAAGGCGGTGATCGGTAG
>F1RSTYH01BQ9JI
AAGCTTCGCAAGAGTTTGATCCTGGCTCAGGATGAACGCTGGCGGCGTGCTTAACACATGCAAGTCGAACGAGGTCCAACCTTCGGGTGAAGACCTAGTGGCGAACGGGTGAGTAACACGTGGGGAACCTGCCCTTCTCTTCGGGATAACGTCGGGAAATCGGCGCTAATACCGGATACTCCTTGCGGATCGCATGGTCTGCTCGGGAAAGCTCCGGCGGAGATGGATGGCCCCGCGGCCCATTAGCTAGTTGGTGAGGTAATGGCCC
>F1RSTYH01DLFGO
AAGCTTCGCAAGAGTTTGATCCTGGCTCAGGACGAACGCTGGCGGCGGGCTTAACACATGCAAGTCGCGGGAGAAGCTGCCCTTCGGGGCAGCGGAGACCGGCGGATGGGTGAGTAACGCGTAGGTAATTTGCCGTTAGGCCGGGGATAACCCACCGAAAGGTGAGCTAATACCGGATGATGCAGCGGCCCCGCATGGGGACAGTTGTTAAAGCCTTCGGGCGCCTAACGATGAGCCTGCGTGCCATTAGCTAGTTGGTAGGGTAACGGCCT
>F1RSTYH01BVN44
AAGCTTCGCAAGAGTTTGATCCTGGCTCAGAATCAACGCTGGCGGCGTGCCTAACACATGCAAGTCGTACGAGAAAGCGGGGGCAACTCCGCGAGTACAGTGGCGTACGGGTGAGTAACACGTGACTAACCTGCCTTCGAGTGGGGGATAACCTCGGGAAACCGGGGCTAATACCGCATAACATCGCAAGATCAAAGCAGTAATGCGCTTGAAGAGGGGGTCGCGGCTGATTAGCTAGTTGGTGGGGTAATGGCCCACCAAGGCTA
>F1RSTYH01DLFSX
AAGCTTCGCAAGAGTTTGATCCTGGCTCAGGATGAACGTTGGCGGCGTGCCTAATACATGCAAGTCGAACGAAGAAATTGGAGTAGCAATACCCTGATTTTCTTAGTGGCGAACGGGTGAGTAACGCGTTGGTGACCTACCCCAAAGAGAGGGATAACAGCTCGAAAGGGCTGCTAATACCTCATGTGATCATCTGGACTAGAAGCCTTATGATTAAAGGAGCTTGCTCCACTTTGGGAGGGGCCTGCGTACC
>F1RSTYH01BNA6X
AAGCTTCGCAAGAGTTTGATCCTGGCTCAGAATGAACGCTGGCGGCGTGCCTAACACATGCAAGTCGAACGAGAAATTTCCTGCTTGCAGGAGAGAGTAAAGTGGCGCACGGGTGAGTAACGCGTGGGTAACCTACCCTTGAATCGGGGATAACCTTGCGAAAGCGTTGTTAATACCGGATATTGTCCCAAGGACTATGGTTTTTGTGATGAAAGGTGACCTCTCCATGAAAGTTGCCGTTTAAGGATGGGCCCGCGTACCATTAGCTTGTTGG
>F1RSTYH01CD65K
AAGCTTCGCAAGAGTTTGATCCTGGCTCAGGACGAACGCTGGCGGCGTGCTTAACACATGCAAGTCAAGGAGAAAAGATATCTTCGGACGTCTGAGTAAACTGGCGAACGGGTGAGTAACACGTAGGTAACCTGCCTCTAAGATGGGGATAGCATCGCCAACGCGATGCTAATACCGGATAATGCACAAGATTCGCATGGATTTTGTGTTAAAGTGGGCTTCGGCTTACACTTAGAGATGGACCTGCGTCCCA
>F1RSTYH01CMPIY
AAGCTTCGCAAGAGTTTGATCCTGGCTCAGGATAAACGCTGGCGGCGTGCCTAACACATGCAAGTCGAACGCCCTCTGGTAACAGAGGGAGTGGCGGACGGGTGAGTAACACGTGGGTACCTACCCTTTGGTGAGGAATACCGGCGAGAAATCGCCGACAATACCGCATACGTTTACGAGAGTAAACAAAGCTTCGCAAGAAGCGCCAGAGGAAGGGCCTGCGGCCGATTAGCTAGTTGGTGGGGTAAAAGCCTACCAAGGCGACGATCGGTAG
>F1RSTYH01BSRCM
AAGCTTCGCAAGAGTTTGATCCTGGCTCAGGACGAACGCTGGCGGCGTGCCTAACACATGCAAGTCGAGCGGGGTGAATTGAGTGGTTTTCCACGAGATTCACCCAGCGGCGGACGGGTGAGTAACACGTAGGCAACCTACCCACCACACGGGGATAGCCCTGGGAAACCGGGGGTAATACCCGATACCTTTACTGGCTGCATGGCTGGTAAAGAAAGCGATTTAGCGGTGGTGGATGGGCCTGCGGCCCATCAGCTAGTTGGTGAGGTAACGG
>F1RSTYH01B28BF
AAGCTTCGCAAGAGTTTGATCCTGGCTCAGAACGAACGCTGGCGGCGCGTTTTAAGCATGCAAGTCGAACGGTAAAAGGGTGCTTGCACCCTTTGAGAGTGGCGAACGGGTGAGTAACACGTAGGTGATCTGCCCTTTGGTTGGGGATAGCCTGTGGAAACACAGGGTAATACCGAATAAGATCGGGACTCTTTGGAGATCCGATGAAAGCAGCTTCGGCTGCACCGAAGGATGAGCCTGCGGCTGATTAGCTTGTTGGACGGGG
>F1RSTYH01C7FVC
AAGCTTCGCAAGAGTTTGATCCTGGCTCAGGATGAACGCTAGCGGCAGGCCTAACACATGCAAGTCGAGGGGCAGCGCGGTGTAGCAATACACCGGCGGCGACCGGCGCACGGGTGCGTAACGCGTATGCAACCTACCCACTCCCGGGGGATAGCCCGCCGAAAGGCGGATTAATACCCCATGGCCCCAGGGCGCCGCATGGCGGCCCGGGTAAAGCTCCGGCGGGAATGGATGGGCATGCGTGCCATTAGCTGGTTGGTGGGGTAACCG
>F1RSTYH01BOGAV
AAGCTTCGCAAGAGTTTGATCCTGGCTCAGGACGAACGCTGGCGGCGTGCCTAACACATGCAAGTCGAACGGAGATTTCAGCAATGAAATCTTAGTGGCGAACGGGTGAGTAACGCGTAGACAACCTACCTTCTTGATGGGGACAACACTGCGAAAGTGGTGCTAATACCGAATGTTGTATTTTGATTGCATAATCGGAGATAACTAAAGAGTCGGTCCTACTTAATTTAATAAGCTATCGACAAAGAAGAGTGGGTCTGCG
>F1RSTYH01C8VXU
AAGCTTCGCAAGAGTTTGATCCTGGCTCAGGACGAACGCTGGCGGCGTGCCTAACACATGCAAGTCGAGCGGGGTGAATTGAGTGGTTTTCCACGAGATTCACCCAGCGGCGGACGGGTGAGTAACACGTAGGCAACCTACCCACCACACGGGGATAGCCCTGGGAAACCGGGGGTAATACCCGATACCTTTACTGGCTGCATGGCTGGTAAAGAAAGCGATTTAGCGGTGGTGGATGGGCCTGCGGCCCATCAGCTAGTTGGTGAGGTAACGG
>F1RSTYH01CGSQI
AAGCTTCGCAAGAGTTTGATCCTGGCTCAGGACGAACGCTGGCGGCGTGCCTAACACATGCAAGTCGAGCGGGGTGAATTGAGTGGTTTTCCACGAGATTCACCCAGCGGCGGACGGGTGAGTAACACGTAGGCAACCTACCCACCACACGGGGATAGCCCTGGGAAACCGGGGGTAATACCCGATACCTTTACTGGCTGCATGGCTGGTAAAGAAAGCGATTTAGCGGTGGTGGATGGGCCTGCGGCCCATCAGCTAGTTGGTGAGGTAACGG
>F1RSTYH01CM03J
AAGCTTCGCAAGAGTTTGATCCTGGCTCAGGACGAACGCTGGCGGCGTGCTTAACACATGCAAGTCAAGGGGAAAGGTTAATTTCGGTTGACCGAGTATACTGGCGAACGGGTGAGTAACGCGTAGGTAACCTGCCTGAGAGTTTGGGATAACACTGCAAACGTGGTGCTAATACCGGATGAGGCCTGCTATTCGCATGGGTAGTGGGTTAAAGCGGGCGCAAGCCTGTGCTCACAGATGGACCTGCGTCTCATTAG
>F1RSTYH01CBQ2W
AAGCTTCGCAAGAGTTTGATCCTGGCTCAGGATGAACGCTGGCGGCGTGCCTAATACATGCAAGTCGAACGCACTAGTTTACTAGTGAGTGGCGAACGGGTGAGTAACACGTAGGTAACCTGCCCTTAAGACGAGGATAACCGTTGGAAACGATGGCTAAGACTGGATAGGAATATTTAAGGCATCTTAAATATTTTAAAAGACCTAGCAATAGGTATGCTTAAGGAGGGGCCTGCGGCGCATTAGTTAGTTGGTGAGGTGAGAGCT
>F1RSTYH01CJK87
AAGCTTCGCAAGAGTTTGATCCTGGCTCAGGACGAACGCTGGCGGCGTGCCTAATACATGCAAGTCGAGCGGACCGAAGGGAGCTTGCTCTTTTAGGTTAGCGGCGGACGGGTGAGTAACACGTGGGCAACCTGCCCTGCAGACTGGGATAACTTCGGGAAACCGGAGCTAATACCGGATAACACCGAAAACCGCATGGTTTTCGGTTGAAAGGCGGCTTTTAGCTGTCACTGCAGGATGGGCCCGCGGCGCATTAGCTAGTTGGTGAGGTAACGG
>F1RSTYH01B2BMW
AAGCTTCGCAAGAGTTTGATCCTGGCTCAGGACGAACGCTGGCGGCGTGCTTAACACATGCAAGTCGAGCGATGAAGCCCAGCTTGCTGGGTGGATTAGTGGCGAACGGGTGAGTAACACGTGAGTAACCTGCCCTGGACTCTGGGATAACCCCGAGAAATCGGAGCTAATACCGGATAGGACCTTGAGCGGCATCGCTTGGGGTGGAAAGTTTTTTCGGTTTGGGATGGACTCGCGGCCTATCAGCTTGTTGGTGAGGTAATGG
>F1RSTYH01CA0MN
AAGCTTCGCAAGAGTTTGATCCTGGCTCAGAGCGAACGCTGGCGGCAGGCCTAACACATGCAAGTCGAGCGCCCCGCAAGGGGAGCGGCAGACGGGAGAGTAACACGTGGGAACGTACCCTTTGGTTCGGAACAACCCAGGGAAACTTGGGCTAATACCGGATAAGCCCTTACGGGGAAAGATTCATCGCCGAAGGATCGGCCCGCGTCTGATTAGCTAGTTGGTGGGGTAACGGCCCACCAAGGCGACGATCAGTAGCTGGTCTGAGAGG
>F1RSTYH01C5B3I
AAGCTTCGCAAGAGTTTGATCCTGGCTCAGGACGAACGCTGGCGGCGTGCCTAACACATGCAAGTCGAGCGGGGTGAATTGAGTGGTTTTCCACGAGATTCACCCAGCGGCGGACGGGTGAGTAACACGTAGGCAACCTACCCACCACACGGGGATAGCCCTGGGAAACCGGGGGTAATACCCGATACCTTTACTGGCTGCATGGCTGGTAAAGAAAGCGATTTAGCGGTGGTGGATGGGCCTGCGGCCCATCAGCTAGTTGGTGAGGTAACGG
>F1RSTYH01BZ2C7
AAGCTTCGCAAGAGTTTGATCCTGGCTCAGAGTGAACGCTGGCGGCGTGGATTAGGCATGCAAGTCGAGCGATGCTTTTTGTCGAGAGGTTGAAGCCGCAAGGCAGATGCCAATTGACTTCTAGCAGAGCGGCAAACGGGTGAGGAATACGTGAGTAATCTACCTCTATGTCGAGCATAACCTCGCGAAAGTGAGGATAATTCTTGATGTGCCCCGCACTTCATAAGAAGCGCGGGGTAAAGG
>F1RSTYH01C8ZPD
AAGCTTCGCAAGAGTTTGATCCTGGCTCAGGACGAACGCTGGCGGCGTGCCTAACACATGCAAGTCGAGCGGGGTGAATTGAGTGGTTTTCCACGAGATTCACCCAGCGGCGGACGGGTGAGTAACACGTAGGCAACCTACCCACCACACGGGGATAGCCCTGGGAAACCGGGGGTAATACCCGATACCTTTACTGGCTGCATGGCTGGTAAAGGAAGCGATTTAGCGGTGGTGGATGGGCCTGCGGCCCATCAGCTAGTTGGTGAGGTAACGG
>F1RSTYH01BXOTK
AAGCTTCGCAAGAGTTTGATCCTGGCTCAGAACGAACGCTGGCGGCGCGTTTTAAGCATGCAAGTCGAACGGTATACGGTCTTCGGACTGTAGAGAGTGGCGAACGGGTGAGTAACACGTAGATAATCTGCCTTGAAGTGGGGGATAGTCCATGGAAACATGGAGTAATACCGCATATGTCTTTGGATGAAAGTTCCAATTGGAACGCCTTGGGATGAGTCTGCGGCTCATTAGCTAGTTGGTGGGGTAAAGGCCTACCAAGG
>F1RSTYH01DEMCI
AAGCTTCGCAAGAGTTTGATCCTGGCTCAGATTGAACGCTGGCGGCATGCCTTACACATGCAAGTCGAACGGCAGCATGATCTAGCTTGCTAGATTGATGGCGAGTGGCGAACGGGTGAGTAATACATCGGAACGTGCCCTGTAGTGGGGGATAACTAGTCGAAAGATTAGCTAATACCGCATACGACCTGAGGGTGAAAGTGGGGGACCGCAAGGCCTCATGCTATAGGAGCGGCCG
>F1RSTYH01CKIWU
AAGCTTCGCAAGAGTTTGATCCTGGCTCAGGACGAACGCTGGCGGCGTGCCTAATACATGCAAGTCGAGCGGACCGAAGGGAGCTTGCTCCTTTAGGTTAGCGGCGGACGGGTGAGTAACACGTGGGCAACCTGCCCTGCAGACTGGGATAACTTCGGGAAACCGGAGCTAATACCGGATAACACCGAAAACCGCATGGTTTTCGGTTGAAAGGCGGCTTTTAGCTGTCACTGCAGGATGGGCCCGCGGCGCATTAGCTAGTTGGTGAGGTAACGG
>F1RSTYH01DOF7U
AAGCTTCGCAAGAGTTTGATCCTGGCTCAGAACGAACGCTGGCGGCAGGCTTAACACATGCAAGTCGAACGGGAAGCCGGACTTCGGTCTGGTGGAGAGTGGCGCACGGGTGAGTAACGCGTGGGCACCTACCCTGGGGTAGGGAATAACCGCTGGAAACGGCGGCTAATACCCTATACGCCTTTTTGAGGGAAAGATTTATCGCCCCAGGATGGGCCCGCGTCGGATTAGGTAGTTGGTGGGGTAACGGCCTACCAAGCCGACGATCCGTAGCTGGTCTGAGAGGA
>F1RSTYH01BRS6H
AAGCTTCGCAAGAGTTTGATCCTGGCTCAGGACGAACGCTGGCGGCGTGCCTAACACATGCAAGTCGAGCGGGGTGAATTGAGTGGTTTTCCACGAGATTCACCCAGCGGCGGACGGGTGAGTAACACGTAGGCAACCTACCCACCACACGGGGATAGCCCTGGGAAACCGGGGGTAATACCCGATACCTTTACTGGCTGCATGGCTGGTAAAGAAAGCGATTTAGCGGTGGTGGATGGGCCTGCGGCCCATCAGCTAGTTGGTGAGGTAACGG
>F1RSTYH01DIHD9
AAGCTTCGCAAGAGTTTGATCCTGGCTCAGAACGAACGCTGGCGGCGTGCTTAACACATGCAAGTCATACGGGAAAGCTTACTTCGGTGAGCGAGTACAGTGGCGCACGGGTGAGTAACACGTGGGTAACCTACCCTCCGAACCGGGATAACATTTCGAAAGAGGTGCTAAGACCGGATACGTCCTTCGCTTCTTCGGCGGCGAAGGGGAAAAATGGCCTCTGCTTGCAAGCTATTATCGGTGGATGGGCCGCGGGCCATTAGTTTGTTGGTAGGGTAACGG
>F1RSTYH01CZ93S
AAGCTTCGCAAGAGTTTGATCCTGGCTCAGGACGAACGCTGGCGGCGTGCTTAACACATGCAAGTCGAACGAGGCCCCGCCTTCGGGTGGGTGTTCTAGTGGCGAACGGGTGAGTAACACGTGGGCAACCTGCCCCCGGCTCTGGGATAACTCCAAGAAATTGGGGCTAATACCGGATATGACCGCTGACCGCATGGTCTGGTGGTGGAAAGTTTTTCGGCTGGGGATGGGCCCGCGGCCTATCAGCTTGTTGGTGGGGTAGTGGCCTACCAAGGCGACG
>F1RSTYH01B56XE
AAGCTTCGCAAGAGTTTGATCCTGGCTCAGGACGAACGCTGGCGGCGTGCCTAACACATGCAAGTCGAGCGGGGTGAATTGAGTGGTTTTCCACGAGATTCACCCAGCGGCGGACGGGTGAGTAACACGTAGGCAACCTACCCACCACACGGGGATAGCCCTGGGAAACCGGGGGTAATACCCGATACCTTTACTGGCTGCATGGCTGGTAAAGAAAGCGATTTAGCGGTGGTGGATGGGCCTGCGGCCCATCAGCTAGTTGGTGAGGTAACGG
>F1RSTYH01BPI2T
AAGCTTCGCAAGAGTTTGATCCTGGCTCAGGACGAACGCTGGCGGCGTGCCTAATACATGCAAGTCGAGCGGACCGATGGGAGCTTGCTCCTTTAGGTTAGCGGCGGACGGGTGAGTAACACGTGGGCAACCTGCCCTGCAGACTGGGATAACTTCGGGAAACCGGAGCTAATACCGGATAACACCGAAAACCGCATGGTTTTCGGTTGAAAGGCGGCTTTTAGCTGTCACTGCAGGATGGGCCCGCGGCGCATTAGCTAGTTGGTGAGG
>F1RSTYH01BWOJY
AAGCTTCGCAAGAGTTTGATCCTGGCTCAGGATGAACGCTGGCGGCGTGCCTAACACATGCAAGTCGAACGGGAACCCTTGGATTCGTCTGGGGGGGAGAGTGGCAAACGGGTGAGTAATACGTAGGTGACCTGCCCCAAAGAGGGGAATAACTGCTGGAAACGGTGGCTAATACCCCACTGTGCTCGGTGGTTCGTTCTACCGAGTAAAGTTCCGGCGCTTTGGGAGGGGCCTGCGGCCCATCAGGTAGTTGGTAGGGTAACGGCCTACCAAGCCGATGACGGGTAGGGGGCG
>F1RSTYH01B3MSE
AAGCTTCGCAAGAGTTTGATCCTGGCTCAGGATGAACGCTGGCGGCGTGCCTAATACATGCAAGTCGAACGTGAGCCTTGTTTTCGGACGAGGTGAAAGTGGCGCACGGGTGAGTAACACGTAGCTGACCTGCCCTTCAGAGGGGGACAACTGCTGGAAACGGCAGCTAATACCCCATACGCTCACCGGGATTAGCAGGCGGTGAGGAAAGGCTGAGGTGCTGAGGGAGGGGGCTGCGGCCCATCAGCTAGTTGGG
>F1RSTYH01BQZBF
AAGCTTCGCAAGAGTTTGATCCTGGCTCAGGACGAACGCTGGCGGCGTGCCTAATACATGCAAGTCGAGCGCGGGAAGCAAGTGATCGCCCTTCGGGGCGTGAACTTGTGGAACGAGCGGCGGACGGGTGAGTAACACGTGGGCAACCTGCCTGTAAGACTGGGATAACTCGCGAAAACGTGAGCTAATACCGGATAACACCTTTTTTCTCATGATGAGAGGTTGAAAGGCGGCTTTTAGCTGTCACTTACAGATGGGCCCGCGG
>F1RSTYH01DLSSX
AAGCTTCGCAAGAGTTTGATCCTGGCTCAGGATGAACGCTGGCGGCGTGCCTAACACATGCAAGTCGAGCGGAGATTACGAGGAGTACTTGTACAAATTGTAATCTTAGCGGCGGACGGGTGAGTAACACGTGAGGAACCTGCCCTTGAGTGGGGAATAACACCGAGAAATGGGTGCTAATACCGCATAATGTCTTGGAAGCGCATGCTTTCGGGACCAAAGGATTTATTCGCTTAAGGATGGACTCGCGTCCGATTAGGTAG
>F1RSTYH01B7V6Q
AAGCTTCGCAAGAGTTTGATCCTGGCTCAGGACGAACGCTGGCGGCGTGCCTAATACATGCAAGTCGAGCGGACCGAAGGGAGCTTGCTCTTTTAGGTTAGCGGCGGACGGGTGAGTAACACGTGGGCAACCTGCCCTGCAGACTGGGATAACTTCGGGAAACCGGAGCTAATACCGGATAACACCGAAAACCGCATGGTTTTCGGTTGAAAGGCGGCTTTTAGCTGTCACTGCAGGATGGGCCCGCGGCGCATTAGCTAGTTGGTGAGGTAACGG
>F1RSTYH01CBO6Q
AAGCTTCGCAAGAGTTTGATCCTGGCTCAGGACGAACGCTGGCGGCGTGCCTAATACATGCAAGTCGAGCGGACCGAAGGGAGCTTGCTCCTTTAGGTTAGCGGCGGACGGGTGAGTAACACGTGGGCAACCTGCCCTGCAGACTGGGATAACTTCGGGAAACCGGAGCTAATACCGGATAACACCGAAAACCGCATGGTTTTCGGTTGAAAGGCGGCTTTTAGCTGTCACTGCAGGATGGGCCCGCGGCGCATTAGCTAGTTGGTGAGGTAACGG
>F1RSTYH01CRBXQ
AAGCTTCGCAAGAGTTTGATCCTGGCTCAGGACGAACGCTGGCGGCGTGCCTAACACATGCAAGTCGAGCGGGGTGAATTGAGTGGTTTTCCACGAGATTCACCCAGCGGCGGACGGGTGAGTAACACGTAGGCAACCTACCCACCACACGGGGATAGCCCTGGGAAACCGGGGGTAATACCCGATACCTTTACTGGCTGCATGGCTGGTAAAGAAAGCGATTTAGCGGTGGTGGATGGGCCTGCGGCCCATCAGCTAGTTGGTGAGGTAACGG
>F1RSTYH01DN7JO
AAGCTTCGCAAGAGTTTGATCCTGGCTCAGGATGAATGCTGGCGGCGTGCCTAATACATGCAAGTCGAGCGGAAAGGCCCTTCGGGGTACTCGAGCGGCGGACGGCTGAGTAACGCGTGGGAACGTACCCCAAAGTGAGGAATAACCGCCCGAAAGGGTGGCTAATGCCGCATATGGTCTTCGGATTAAAGGATTTATCCGCTTTGGGAACGGCCTGCGTATGATTAGATAGTTGGTGAGGTAAAGGCTCACCAAGTCTACGATCATT
>F1RSTYH01BXBC4
AAGCTTCGCAAGAGTTTGATCCTGGCTCAGGATGAACGCTGGCGGCGTGCCTAATACATGCAAGTCGAGCGAACAGACGAGGAGCTTGCTCCTTTGACGTTAGCGGCGGACGGGTGAGTAACACGTGGGTAACCTACCTATAAGACTGGGATAACTTCGGGAAACCGGAGCTAATACCGGATAATATTTCGAACCGCATGGTTCGATAGTGAAAGATGGCTCTGCTATCACTTATAGATGGACCTGCGCCGTATTAG
>F1RSTYH01C48NX
AAGCTTCGCAAGAGTTTGATCCTGGCTCAGGACGAACGCTGGCGGCGTGCCTAACACATGCAAGTCGAGCGGGGTGAATTGAGTGGTTTTCCACGAGATTCACCCAGCGGCGGACGGGTGAGTAACACGTAGGCAACCTACCCACCACACGGGGATAGCCCTGGGAAACCGGGGGTAATACCCGATACCTTTACTGGCTGCATGGCTGGTAAAGAAAGCGATTTAGCGGTGGTGGATGGGCCTGCGGCCCATCAGCTAGTTGGTGAGGTAACGG
>F1RSTYH01DOFN1
AAGCTTCGCAAGAGTTTGATCCTGGCTCAGGACGAACGCTGGCGGCGTGCCTAACACATGCAAGTCGAGCGGGGTGAATTGAGTGGTTTTCCACGAGATTCACCCAGCGGCGGACGGGTGAGTAACACGTAGGCAACCTACCCACCACACGGGGATAGCCCTGGGAAACCGGGGGTAATACCCGATACCTTTACTGGCTGCATGGCTGGTAAAGAAAGCGATTTAGCGGTGGTGGATGGGCCTGCGGCCCATCAGCTAGTTGGTGAGGTAACGG
>F1RSTYH01CYDXG
AAGCTTCGCAAGAGTTTGATCCTGGCTCAGGACGAACGCTGGCGGCGTGCCTAACACATGCAAGTCGAGCGGGGTGAATTGAGTGGTTTTCCACGAGATTCACCCAGCGGCGGACGGGTGAGTAACACGTAGGCAACCTACCCACCACACGGGGATAGCCCTGGGAAACCGGGGGTAATACCCGATACCTTTACTGGCTGCATGGCTGGTAAAGAAAGCGATTTAGCGGTGGTGGATGGGCCTGCGGCCCATCAGCTAGTTGGTGAGGTAACGG
>F1RSTYH01CFXME
AAGCTTCGCAAGAGTTTGATCCTGGCTCAGGACGAACGCTGGCGGCGTGCCTAATACATGCAAGTCGAGCGGACCGAAGGGAGCTTGCTCCTTTAGGTTAGCGGCGGACGGGTGAGTAACACGTGGGCAACCTGCCCTGCAGACTGGGATAACTTCGGGAAACCGGAGCTAATACCGGATAACACCGAAAACCGCATGGTTTTCGGTTGAAAGGCGGCATTAGCTGTCACTGCAGGATGGGCCCGCGGCGCACTAGCTAGTTGGTGAGG
>F1RSTYH01B16O4
AAGCTTCGCAAGAGTTTGATCCTGGCTCAGAACGAACGTTAGCGGCGCGCCTAACACATGCAAGTCGAGCGAGAAAGGGCTTCGGCCCCGGTAAAGCGGCGCACGGGTGAGTAACACGTAGATAACCTACCCCTTGGTGGTGGATAACCTTCCGAAAGGAGGGCTAATACAGCGTAAGACCACGGTCTCGCAAGAGATTGAGGTAAAAGCGGGCCTCTGTATACAAGCTCGCGCCAGGGGATGGGTCTGCGGCCCATCAGCTAGTTGGTAGGGTAACGG
>F1RSTYH01DBHCW
AAGCTTCGCAAGAGTTTGATCCTGGCTCAGGATGAACGCTGGCGGCGTGCCTAACACATGCAAGTCGAGCGGAGATTACGAGGAGTACTTGTACAAATTGTAATCTTAGCGGCGGACGGGTGAGTAACACGTGAGGAACCTGCCCTTGAGTGGGGAATAACACCGAGAAATGGGTGCTAATACCGCATAATGTCTTGGAAGCGCATGCTTTCGGGACCAAAGGATTTATTCGCTTAAGGACGGACTCGCGTCCGATTAGGTAGTTGG
>F1RSTYH01DBW9B
AAGCTTCGCAAGAGTTTGATCCTGGCTCAGGATGAACGCTGGCGGCATGCCTAAGACATGCAAGTCGTACGGAGCGGCCCTTTGAAGTGGAGTGCTTGCACAAAATGGAAAAGGATTCCCGCTTAGTGGCGCAAGGGTGAGTAACACGTGGGTAATCTACCTTGGAGACTGGGATAACAATTGGAAACGATTGCTAGTACCGGATGAGATATAAAATGATACGTTATTTTATAGTAAAAGGAGCCTTTAAAGCTTCACTTCAAGA
>F1RSTYH01CBMTO
AAGCTTCGCAAGAGTTTGATCCTGGCTCAGAGTGAACGCTGGCGGCGTGCCTAACACATGCAAGTCGAACGCGAAAGTCCCGCAAGGGATAAGTAGAGTGGCAGACGGGTGAGTAATGCATAGGTAATCTACCCTTGAGTGGGGGATAACTCCGGGAAACCGGTGCTAATCCCGCATGACTTCCTGATGCGAAGGCATTAGGATCAAAGGGGGGGGATCCTTCGGGACCTCCCGCTTGAGGATGAGCCTATGTCCTATTAG
>F1RSTYH01B2N8E
AAGCTTCGCAAGAGTTTGATCCTGGCTCAGGACGAACGCTGGCGGCGTGCCTAACACATGCAAGTCGAGCGGGGTGAATTGAGTGGTTTTCCACGAGATTCACCCAGCGGCGGACGGGTGAGTAACACGTAGGCAACCTACCCACCACACGGGGATAGCCCTGGGAAACCGGGGGTAATACCCGAGTACCTTTACTGGCTGCATGGCTGGTAAAGAAAGCGATTTAGCGGTGGTGGATGGGCCTGCGGCCCATCAGCTAGTTGGTGAGGTAACGG
>F1RSTYH01BV9B1
AAGCTTCGCAAGAGTTTGATCCTGGCTCAGGACGAACGCTGGCGGCGTGCCTAACACATGCAAGTCGAGCGGGGTGAATTGAGTGGTTTTCCACGAGATTCACCCAGCGGCGGACGGGTGAGTAACACGTAGGCAACCTACCCACCACACGGGGATAGCCCTGGGAAACCGGGGGTAATACCCGATACCTTTACTGGCTGCATGGCTGGTAAAGAAAGCGATTTAGCGGTGGTGGATGGGCCTGCGGCCCATCAGCTAGTTGGTGAGGTAACGG
>F1RSTYH01B64MS
AAGCTTCGCAAGAGTTTGATCCTGGCTCAGGACGAACGCTGGCGGCGTGCCTAACACATGCAAGTCGGGCGGGGTGAATTGAGTGGTTTTCCACGAGATTCACCCAGCGGCGGACGGGTGAGTAACACGTAGGCAACCTACCCACCACACGGGGATAGCCCTGGGAAACCGGGGGTAATACCCGATACCTTTACTGGCTGCATGGCTGGTAAAGAAAGCGATTTAGCGGTGGTGGATGGGCCTGCGGCCCATCAGCTAGTTGGTGAGGTAACGGCT
>F1RSTYH01COKBB
AAGCTTCGCAAGAGTTTGATCCTGGCTCAGGACGAACGCTGGCGGCGTGCCTAACACATGCAAGTCGAGCGAGAGACTTCGGTCTCTAGCGGCGGACGGGTGAGTAACACGTGGGTAACCTGCCTCAAAGAGGGGGATAGCCTCCCGAAAGGGAGATTAATACCGCATAATATTAAATTTTCGCATGAGAGTTTAATTAAAGGAGTAATCCGCTTTGAGATGGACCCGCGGCGCATTAGCTAGTTGGTGAGGTAACGGCTCACCAAGG
>F1RSTYH01BN0BN
AAGCTTCGCAAGAGTTTGATCCTGGCTCAGAACAAACGCTGGCGGCGTGCCTAACACATGCAAGTCGTACGAGAAAGTTCGCTTCGGCGAATGAGTAAAGTGGCGAACGGGTGAGTAACGCGTGGATAATCTGCCCTTTAGTCGGGGATAACTCATCGAAAGATGGGCTAATACCCGGTAATACTATATTCACTGCGGTGAATACAGTCAAAGGAGGCCTCTGTTTACATGCTTTTGCTGAAGGATGAGTCCGCGTACCA
>F1RSTYH01BY8T0
AAGCTTCGCAAGAGTTTGATCCTGGCTCAGAGCGAACGCTGGCGGCGTGCCTAACACATGCAAGTCGAACGGACTCGGGGGGCAACTCCTGAGTTAGTGGCGGACGGGTGAGTAACACGTGGGTCATCTCCCCCCGAGTGAGGAATAAGCCTGCGAAAGCGGGTCTAATACCGCATAACACTCCGGGACACAAGTCTTCGGAGTCAAAGCCGCAGGGCGCTTGGGGATGAGCCTGCGTCCTATTAGCTAGTTGGTAGGGTAATGG
>F1RSTYH01B83BG
AAGCTTCGCAAGAGTTTGATCCTGGCTCAGAACGAACGCTGGCGGCGCGTTTTAAGCATGCAAGTCGAACGGTAGTAATCCTTCGGGGTTATTAGAGTGGCGAACGGGTGAGTAACACGTAGATAATCTACCCTGAGGTTGGGGATAGCCTGTGGAAACACAGGGTAATACCGAATAAGCCCTATGGGGGAAAGGTGCTAAGGCACCGCCTTAAGATGAGTCTGCGGCTCATTAGCTTGTTGGTGGGGTAAAGGCCTACCAAGGCGACGATGAGTAGCCGG
>F1RSTYH01CUO2U
AAGCTTCGCAAGAGTTTGATCCTGGCTCAGAACAAACGCTGGCGGCAGGCCTAACACATGCAAGTCGAAGGAGAAGCACCTTTCGGGGTGTGGACACTGGCGCACGGGTGAGTAACGCGTGGGAATCTACCCCGGGGTGGGGAATAACCGCTGGAAACGGCGGCTAATACCGCATACGCCTTTTTTAGGGAAAGCTTTAGCGCCCTGGGATGAGCCCGCGTTAGATTAGCTAGTTGGTGGGGTAACGGCCTACCAAGGCGACGATCTATAGCTGGT
>F1RSTYH01DD0U0
AAGCTTCGCAAGAGTTTGATCCTGGCTCAGGACGAACGCTGGCGGCGTGCCTAACACATGCAAGTCGAGCGGGGTGAATTGAGTGGTTTTCCACGAGATTCACCCAGCGGCGGACGGGTGAGTAACACGTAGGCAACCTACCCACCACACGGGGATAGCCCTGGGAAACCGGGGGTAATACCCGATACCTTTACTGGCTGCATGGCTGGTAAAGAAAGCGATTTAGCGGTGGTGGATGGGCCTGCGGCCCATCAGCTAGTTGGTGAGGTAACGG
>F1RSTYH01CJZX6
AAGCTTCGCAAGAGTTTGATCCTGGCTCAGGATGAACGCTGGCGATGTGCCTAAGGTATGCAAGTCGAACGATCCATTTGAGTAATGATCTCTTCGGAGTGATTTACTCTGTTTTGGATAGTGGCAGACGGGTGAGTAACACGTGGATAACCTACCTTTAACTTTGGCATAGCTTCCCGAAAGGGAAGGTAAATCCAAATGGTCCCAATCTCTGTAATGTTTTTGGGTAAAACTCCGGTGGTTAAAGAAGGGTCCGCGTCCTATCAGCTTGTTGGTG
>F1RSTYH01CGQUA
AAGCTTCGCAAGAGTTTGATCCTGGCTCAGGACGAACGCTGGCGGCGTGCCTAATACATGCAAGTCGAGCGGACCGATGGGAGCTTGCTCCTTTAGGTTAGCGGCGGACGGGTGAGTAACACGTGGGCAACCTGCCCTGCAGACTGGGATAACTTCGGGAAACCGGAGCTAATACCGGATAACACCGAAAACCGCATGGTTTTCGGTTGAAAGGCGGCTTTTAGCTGTCACTGCAGGATGGGCCCGCGGCGCATTAGCTAGTTGGTGAGG
>F1RSTYH01BSON7
AAGCTTCGCAAGAGTTTGATCCTGGCTCAGGACGAACGCTGGCGGCGTGCCTAACACATGCAAGTCGAGCGGGGTGAATTGAGTGGTTTTCCACGAGATTCACCCAGCGGCGGACGGGTGAGTAACACGTAGGCAACCTACCCACCACACGGGGATAGCCCTGGGAAACCGGGGGTAATACCCGATACCTTTACTGGCTGCATGGCTGGTAAAGAAAGCGATTTAGCGGTGGTGGATGGGCCTGCGGCCCATCAGCTAGTTGGTGAGGTAACGG
>F1RSTYH01CUXJW
AAGCTTCGCAAGAGTTTGATCCTGGCTCAGAGTGAACGCTGGCGGCGTGCCTAACACATGCAAGTCGAACGCGAAAGTCCCGCAAGGGATAAGTAGAGTGGCAGACGGGTGAGTAATGCATAGGTAATCTACCCTTGAGTGGGGGATAACTCCGGGAAACCGGTGCTAATCCCGCATGACTTCCTGATGCGAAGGCATTAGGATCAAAGGGGGGGATCCTTCGGGACCTCCCGCTTGAGGATGAGCCTATGTCCTATTAG
>F1RSTYH01CRXX4
AAGCTTCGCAAGAGTTTGATCCTGGCTCAGGATGAACGCTGGCGGCGTGCTTAACACATGCAAGTCGAACGATGAACCTCACTTGTGGGGGGATTAGTGGCGAACGGGTGAGTAACACGTGAGTAACCTGCCCTTGACTCTGGGATAAGCCTGGGAAACTGGGTCTAATACCGGGTATGACTCCTCATCGCATGGTGGGGGGTGGAAAGCTTTTTGTGGTTTTGGATGGACTCGCGGCCTATCAGCTTGTTGGTGAGGTAATGG
>F1RSTYH01C2VLF
AAGCTTCGCAAGAGTTTGATCCTGGCTCAGGATGAACGCTGGCGGCGTGCCTAACACATGCAAGTCGAGCGGAGATATTGAGGGATTCTTTTAGATGATCTCCTTATCTTAGCGGCGGATGGGTGAGTAACACGTGGGTAACCTGCCCTGCACAGGGGGATAACAGCTGGAAACGGCTGTTAATACCGCATATGCACACGGTGCCGCATGGCATTGGGTGGAAAGATTTATCGGTGCAGGAT
>F1RSTYH01B1JPS
AAGCTTCGCAAGAGTTTGATCCTGGCTCAGGACGAACGCTGGCGGCGTGCCTAACACATGCAAGTCGAGCGGGGATGGGGTGGGCAGGTAACTGTTTAGCCTATCCTAGCGGCGGACGGGTGAGTAACGCGTGAGCAACCAACCTTGTACTGGGGGATAACAGCTGGAAACAGCTGCTAATACCGCATAAGACTACGGCGCCGCATGGTGCTGTAGTAAAAGGCGCCTTAAGGCGTCGGTACAAGACGGGCTCGCGTCCCATTAG
>F1RSTYH01DBWCC
AAGCTTCGCAAGAGTTTGATCCTGGCTCAGGACGAACGCTGGCGGCGTGCCTAACACATGCAAGTCGAGCGGGGTGAATTGAGTGGTTTTCCACGAGATTCACCCAGCGGCGGACGGGTGAGTAACACGTAGGCAACCTACCCACCACACGGGGATAGCCCTGGGAAACCGGGGGTAATACCCGATACCTTTACTGGCTGCATGGCTGGTAAAGAAAGCGATTTAGCGGTGGTGGATGGGCCTGCGGCCCATCAGCTAGTTGGTGAGGTAACGG
>F1RSTYH01C0K30
AAGCTTCGCAAGAGTTTGATCCTGGCTCAGGATGAACGTTGGCGGTGCGCTTTATGCATGCAAGTCGTACGAAATCATGGTTTTCGGATTATGGTTTAGTGGCGGACGGCTGAGTAACACGTAGGTAACTTGCCCACGAGTGGGGGATAACTTGCCGAAAGGTAAGCTAATACCGCATGGCATGGATCTGCATAAGTAGATTCATCAAAGCCGTAAGGCGCTTGTGGATGGGCCTGCGGCCGATTAGCTTGTTGGG
>F1RSTYH01CHPHX
AAGCTTCGCAAGAGTTTGATCCTGGCTCAGAACGAACGCTGGCGGCAGGCCTAACACATGCAAGTCGAACGCCCCGCAAGGGGAGTGGCAGACGGGTGAGTAACGCGTGGGAACCTACCCAGTGGTACGGAACAACCCAGGGAAACTTGGGCTAATACCGTATACGCCCCTAGGGGGAAAGATTTATCGCCATTGGACGGGCCCGCGTTGGATTAGCTAGTTGGTGGGGTAATGGCCCACCAAGGCAACGATCCATAGCTGGTCTGA
>F1RSTYH01B5XKI
AAGCTTCGCAAGAGTTTGATCCTGGCTCAGGACGAACGCTGGCGGCGTGCTTAACACATGCAAGTCGAACGGAAAGGCCCTTGCTTGCAGGGGTACTCGAGTGGCGAACGGGTGAGTAACACGTGGGTGATCTGCCTTGTACTTCGGGATAAGCCTGGGAAACTGGGTCTAATACCGGATAGGACCATGCTTTAGTGTGTGTGGTGGAAAGTTTTTTCGGTACAAGATGAGCCCGCGGCCTATCAGCTTGTTGGTGGGGTAATGGCCTACCAAGG
>F1RSTYH01CXO4L
AAGCTTCGCAAGAGTTTGATCCTGGCTCAGAACGAACGCTGGCGGCGCGTTTTAAGCATGCAAGTCGAACGGTAAAAGGGTGCTTGCACCCTTTGAGAGTGGCGAACGGGTGAGTAACACGTAGGTGATCTGCCCTTTGGTTGGGGATAGCCTGTGGAAACACAGGGTAATACCGAATAAGATCGGGACTCTTTGGAGTTCCGATGAAAGCAGCTTCGGCTGCACCGAAGGATGAGCCTGCGGCTGATTAGCTTGTTGGCGGGGTAAA
>F1RSTYH01CYQJZ
AAGCTTCGCAAGAGTTTGATCCTGGCTCAGGACGAACGCTGGCGGCGTGCCTAACACATGCAAGTCGAGCGGGGTGAATTGAGTGGTTTTCCACGAGATTAACCCAGCGGCGGACGGGTGAGTAACACGTAGGCAACCTACCCACCACACGGGGATAGCCATGGGAAACCGGGGGTAATACCCGATACCTTTACTGGCTGCATGGCTGGTAAAGAAAGCGATTTAGCGGTGGTGGATGGGCCTGCGGCCCATCAGCTAGTTGGTGAGGTAACGG
>F1RSTYH01DLL4E
AAGCTTCGCAAGAGTTTGATCCTGGCTCAGAACAAACGCTAGCGGCGTGCCTAACACATGCAAGTCAGACGAGAAAGTTCGCTTCGGCGAATGAGTAGAGTGGCGCACGGGTGAGTAACGCGTGGACAATCTGCCCTAGAGTTAGGAATAACCCACCGAAAGGTGGGCTAATACCCAATAATGCTATACTTCTTCGGGAGTATAGCCAAAGATGGCCTCTGTTTACAAGCTATCGCTCAAGGATGAGTTCGCGT
>F1RSTYH01C0GRS
AAGCTTCGCAAGAGTTTGATCCTGGCTCAGAACGAACGCTGGCGGCGCGTTTTAAGCATGCAAGTCGAACGGTAAAAGGGTGCTTGCACCCTTTGAGAGTGGCGAACGGGTGAGTAACACGTAGGTGATCTGCCCTTTGGTTGGGGATAGCCTGTGGAAACACAGGGTAATACCGAATAAGATCGGGACTCTTTGGAGATCCGATGAAAGCAGCTTCGGCTGCACCGAAGGATGAGCCTGCGGCTGATTAGCTTGTTGGCGGGG
>F1RSTYH01CQDCF
AAGCTTCGCAAGAGTTTGATCCTGGCTCAGAATCAACGCTGGCGGCGTGCCTAACACATGCAAGTCGAACGAGAAAGTGGGGCTTGCTCCACGAGTAAAGTGGCAAACGGGTGAGTAACACGTGAACAACCTACCCTCGAGTGGGGAATAACACCGCGAAAGCGGTGCTAATACCGCATAACATCCCGGGGTCGCATGGTCCTGGGATCAAAAGCGCAAGTTGCTTGAGGAGGGGTTCACGGCTGATTAGCTAGTTGGTGAGGTAACGG
>F1RSTYH01CYQHU
AAGCTTCGCAAGAGTTTGATCCTGGCTCAGGATGAACGCTGGCGGCGTGCTTAACACATGCAAGTCGAACGATGACTTTTGTGCTTGCACAAAATGATTAGTGGCGAACGGGTGAGTAACACGTGAGTAACCCGCCCTTAACTTCGGGATAAGCCTGGGAAACCGGGTCTAATACCGGATACGACGGACCACCGCATGGCGGTCCGTGGAAAGCTTGATGCGGTTTTGGATGGACTCGCGGCCTATCAGCTAGTTGGTTGGGGTAATGG
>F1RSTYH01B42SR
AAGCTTCGCAAGAGTTTGATCCTGGCTCAGAACGAACGCTGGCGGCGTGCTTAATACATGCAAGTCGAACGTGAAGCCTTGGCTTGCCAAGGTGGAAAGTGGCGAACGGGTGAGTAACACGTAAGTAATCTACCTCTAAGTTTGGGATAACCTTGCCAACGCGGGGCTAATACCGGATGTGGTCATGAAAACGCATGTTTTCGTGATTAAAGGTGCAAATCGCTTAGAGATGAGCTTGCGGCCCATTATGCTTGTTGGTAGGGTAACGG
>F1RSTYH01CVPUW
AAGCTTCGCAAGAGTTTGATCCTGGCTCAGGACGAACGCTGGCGGCGTGCCTAAGACATGCAAGTCGAGCGGGGTAGTGAGGCCCTTTGGGCTTTGCTACTCAGCGGCAGACGGGTGAGTAACACGTGGGTAACCTGCCCCTGGCACTGGGATAACAGCTCGAAAGGGCTGCTAATACCGGATAAGCTCACGGTGCCGCATGGTGCTGGGAGAAAAGGCGCCTTGAAAGCGCCGGCTGGGGAGGGGCCCGCGGCCCATCAGG
>F1RSTYH01BVJ9P
AAGCTTCGCAAGAGTTTGATCCTGGCTCAGGACGAACGCTGGCGGCGTGCTTAACACATGCAAGTCGAACGGAGAAATTAGCAATAATTTCTTAGTGGCGAACGGGTGAGTAACGCGTAGACAACCTACCTCAAAGATGGGGACAACACCGCGAAAGTGGTGCTAATACCGAATGTGCTAACATCTCCACCTGAAGATGTTAGGAAAGGTGGCCTCTATTTATAAGCTACCGCTTTGAGATGGGTCTGCGTCTGATTAG
>F1RSTYH01CQVEA
AAGCTTCGCAAGAGTTTGATCCTGGCTCAGAATCAACGCTGGCGGCGCGCTTAACACATGCAAGTCGAACGAGAAAGCGTCCTGG
>F1RSTYH01C1YSH
AAGCTTCGCAAGAGTTTGATCCTGGCTCAGGATGAACGCTGGCGGCGTGCCTAACACATGCAAGTCGAACGGTCACCCTTGGATTCGTCTGGGGGTGGGAGTGGCGAACGGGTGAGTAACACGTAGGTGACCTACCCCGGAGAGGGGAATAACTGCTGGAAACGGTGGCTAATACCCCATGAGCTTGGTGATTCATTTTGCCAAGTAAAGCGCCTTGCAAGAGGATGCGCTTCGGGAGGGGCCTGCGGCCCATCAGGTAGTTGGTAGGGTAAAGG
>F1RSTYH01DHL45
AAGCTTCGCAAGAGTTTGATCCTGGCTCAGGACGAACGCTGGCGGCGTGCCTAACACATGCAAGTCGAGCGGGGTGAATTGAGTGGTTTTCCACGAGATTCACCCAGCGGCGGACGGGTGAGCAACACGTAGGCAACCTACCCACCACACGGGGATAGCCCTGGGAAACCGGGGGTAATACCCGATACCTTTACTGGCTGCATGGCTGGTAAAGAAAGCGACTTAGCGGTGGTGGATGGGCCTGCGGCCCATCAGCTAGTTGGTGAGGTAACGG
>F1RSTYH01DLMSI
AAGCTTCGCAAGAGTTTGATCCTGGCTCAGGATGAACGCTGGCGGCGTGCCTAACACATGCAAGTCGAACGGGAATCCCTGGACTCGTCTGGGGAGGAGAGTGGCGTACGGGTGAGTAACACGTAGCTGACCTACCCTGGAGAGGGGGATAACTATTGGAAACGATAGCTAAAACCCCATACGCTCTTGATAATTTGAAAGTCAAGAGGAAAACTCCGGTGCTCTGGGATGGGGCTGCGGTCCATCAGCTAGTTGGTGCGGTAAAAGCG
>F1RSTYH01BUHVO
AAGCTTCGCAAGAGTTTGATCCTGGCTCAGGACGAACGCTGGCGGCGTGCCTAACACATGCAAGTCGAGCGGGGTGAATTGAGTGGTTTTCCACGAGATTCACCCAGCGGCGGACGGGTGAGTAACACGTAGGCAACCTACCCACCACACGGGGATAGCCCTGGGAAACCGGGGGTAATACCCGATACCTTTACTGGCTGCATGGCTGGTAAAGAAAGCGATTTAGCGGTGGTGGATGGGCCTGCGGCCCATCAGCTAGTTGGTGAGGTAACGG
>F1RSTYH01C64JJ
AAGCTTCGCAAGAGTTTGATCCTGGCTCAGAACGAACGCTGGCGGCGCGTTTTAAGCATGCAAGTCGAGGGGTAGGGACTTTCGGGTCCTGAGACCGGCGAACGGGTGAGTAACACGTAGGTGATCTACCATTGGGATGGGGATAGCCTGTGGAAACACAGGGTAATACCGAATGAGCTTATACGACTGTGGTTGTATAAGGAAAAGCGCTACGGCGCTGCCCGATGATGAGCCTGCGGCTGATTAGCTAGTTGGTGGGGTAAGA
>F1RSTYH01C0KZX
AAGCTTCGCAAGAGTTTGATCCTGGCTCAGGATGAACGCTGGCGGCGTGCTTAACACATGCAAGTCGAACGGTGAAACAGGAGCTTGCTCCTGTGGATCAGTGGCGAATGGGTGAGTAACACGTGAGTAACCTGCCCCAGACTCTGGGATAAGCGTTGGAAACGACGTCTAATACCGGATACGAGACGAGAAAGCATCTTCATCGTCTGGAAAGAATTTCGGTCTGGGATGGACTCGCGGCCTATCAGGTAG
>F1RSTYH01BU5QM
AAGCTTCGCAAGAGTTTGATCCTGGCTCAGGATGAACGCTGGCGGCGTGCTTAACACATGCAAGTCGAACGATGATGCCCAGCTTGCTGGGTGGATTAGTGGCGAACGGGTGAGTAACACGTGAGTAACCTGCCCTTGACTCTGGGATAAGCCTGGGAAACCGGTCTAATACTGGATACGACCATCTGGCGCATGTCATGGTGGTGGAAAGCTTTTGCGGTTTTGGATGGACTCGCGGCCTATCAG
>F1RSTYH01DDGCS
AAGCTTCGCAAGAGTTTGATCCTGGCTCAGAGCGAACGCTGGCGGCATGCTTAACACATGCAAGTCGCACGGCTGGTTTTCGGACTGGCAGTGGCGGACGGGTGAGGAACACGTAGGAACATATCCTGAGGTGGGGGATAACGCTGGGAAACTGGCGCTAATACCGCATGGGGGCTGAGGCTCAAAGCCGTGAGGCGCCTTGGGAGTGGCCTGCGTCCGATTAGCTTGTTGGTGGGGTAATGGCCTACCAAGGCTACG
>F1RSTYH01CGFYJ
AAGCTTCGCAAGAGTTTGATCCTGGCTCAGGACGAACGCTGGCGGCGTGCCTAATACATGCAAGTCGAGCGGACCGAAGGGAGCTTGCTCCTTTAGGTTAGCGGCGGACGGGTGAGTAACACGTGGGCAACCTGCCCTGCAGACTGGGATAACTTCGGGAAACCGGAGCTAATACCGGATAACACCGAAAACCGCATGGTTTTCGGTTGAAAGGCGGCTTTTAGCTGTCACTGCAGGATGGGCCCGCGGCGCATTAGCTAGTTGGTGAGGTAACGG
>F1RSTYH01DBZYV
AAGCTTCGCAAGAGTTTGATCCTGGCTCAGGATGAACGTTGGCGGTGTGCCTAAGGTATGCAAGTCGAAAGCCGCTTCGGCGGCTTGGCGAACGGCTGAGTAACGCGTAGGAACTTACCCTTAAGTCAAGGATAATCACCCGAAAGGATGACTAATCCTGGATATTCCGCCTCTGGCGGAAAAGGCTTCGGTCGCTTGAGGATAGGCCTGCGTCTTATCAGGTAGTTGGTGAGGTAATGGCTCACCAAGCCTATGACGGGTAG
>F1RSTYH01BSIAR
AAGCTTCGCAAGAGTTTGATCCTGGCTCAGGATGAACGCTGGCGGCGTGCCTAACACATGCAAGTCGAACGAAGCACTATAACAGATCCTTCGGGTGAAGATATGGTGACTGAGTGGCGGACGGGTGAGTAACGCGTGGGTAACCTGCCCTGTACAGGGGGATAACAGTTAGAAATGACTGCTAATACCGCATAAGCGCACGATGGTAGCATTACCAGGTGTGAAAAACTCCGGTGGTACAGGATGGGCCCGCGT
>F1RSTYH01BZVGV
AAGCTTCGCAAGAGTTTGATCCTGGCTCAGAACGAACGCTGGCGGCGTGCCTAACACATGCAAGTCGAACGCGAAAGCCCTTTCGGGGGTGAGTAAAGTGGCGCACGGGTGAGTAACACGTGGATAATCTGCCTGATAATCTGGGATAACATCTCGAAAGAGATGCTAATACCGGATAAGCCCACAGTCTCCTCGGAGACAGCGGGAAAAGATGGCCTCTTCTTGAAAGCTATTGTTATCAGATGAGTCCGCGG
>F1RSTYH01B78FU
AAGCTTCGCAAGAGTTTGATCCTGGCTCAGGATGAACGCTAGCGGCAGGCTTAACACATGCAAGTCGAGGGGTAACAGGGTGCTTGCACCGCTGACGACCGGCGCACGGGTGCGTAACGCGTATACAATCTACCTTTTACAGGGGCATAGCCCGGGGAAACCCGGATTAACATCCCATGGTATCAAGAAGTGGCATCGCTTTTTGATTAAAGTTTCGGCGGTAAAAGATGAGTATGCGTTCTATTAGCTAGATGGTAAGGTAACGGCTT
>F1RSTYH01BQ89X
AAGCTTCGCAAGAGTTTGATCCTGGCTCAGAGCGAACGCTGGCGGCAGGCCTAACACATGCAAGTCGAACGCTCGTAGCAATACGAGAGTGGCAGACGGGTGAGTAACGCGTGGGAACGTGCCCTTCGGTTCGGAATAACCCGGGGAAACTCGGGCTAATACCGAATACGTCCGTAAGGAGAAAGATTTATCGCCGAAGGATCGGCCCGCGTCGGATTAGCTAGTTGGTGAGGTAACGGCTCACCAAGGCGATGATCCGTAGCTGGT
>F1RSTYH01CWCE9
AAGCTTCGCAAGAGTTTGATCCTGGCTCAGGATGAACGCTGGCGGCGTGCTTAACACATGCAAGTCGAACGAGGTCCAACCGTTCGGGTGAAGACCGAGTGGCGAACGGGTGAGTAACACGTGGGGAACCTGCCCTTCTCTCGTGGGATAACGTCGAGAATCGGTGCTAATACCGGATACTCCTTGCGGACCGCATGGTCTGGCTCGGGAAAGCTCCGGCGGAGAGGGATGGCCCCGCGGCCCATTAGCTAGTTGGTGAGGTAACTGGCCC
>F1RSTYH01BMROG
AAGCTTCGCAAGAGTTTGATCCTGGCTCAGGACGAACGCTGGCGGCGTGCCTAACACATGCAAGTCGAGGCGGGGTGAATTGAGTGGTTTTCCACGAGATTCACCCAGCGGCGGACGGGTGAGTAACACGTAGGCAACCTACCCACCACACGGGGATAGCCCTGGGGAAACCGGGGGTAATACCCGATACCTTTACTGGCTGCATGGCTAGTAAAGAAAGCGATTTAGCGGTGGTGGATGGGCCTGCGGCCCATCAGCTAGTTGGTGAGGTAACGG
>F1RSTYH01BUE0O
AAGCTTCGCAAGAGTTTGATCCTGGCTCAGGACGAACGCTGGCGGCGTGCTTAACACATGCAAGTCGAGCGAGGCCCTTCCTTCGGGGAGGTGTTCTAGCGGCGAACGGGTGAGTAACACGTGGGCAACCTGCCCTCAGCTCTGGGATAACTCCAAGAAATTGGGGCTAATACCGGATATGACCGCTGACCGCATGGTCTGGTGGTGGGAAGATTTATCGGCTGGGGATGGGCCCGCGGCCTATCAGCTTGTTGGTGGGGTAGTGG
>F1RSTYH01DE31A
AAGCTTCGCAAGAGTTTGATCCTGGCTCAGATTGAACGCTGGCGGCATGCCTAACACATGCAAGTCGAACGAGATCACCTCGGTGGTCTAGTGGCGGACGGGTGAGTAATACATGGGAATCTGCCTTTTAGTGGGGGATAACGTAGGGAAACTTACGCTAATACCGCATACGCTCTACGGAGGAAAGGGGGGGATCGCAAGACCTCTCGCTAAAAGATGAGCCCATGTCTGATTAGCTAGTTGGCGGGGTAAAGGCCACCAAGGCG
>F1RSTYH01CX53R
AAGCTTCGCAAGAGTTTGATCCTGGCTCAGAACGAACGCTGGCGGCGTGTCTTAAGCATGCAAGTCGAGCGGCAAGGGTAGCAATACCCCTAGAGCGGCGGACTGGTGAGTAACACGTGGGTGATCTACCTCGGGGTTGGGGATAGCCATTAGAAATAGTGGGTAATACCGAATACGATCCGTTGACTACGGTCAGCGGAGGAAAGGCGCTACGGCGCCGCCCTGAGATGAGCCCGCGCCCCATTAGCTAGTTGGTGAGGTAAT
>F1RSTYH01B8G31
AAGCTTCGCAAGAGTTTGATCCTGGCTCAGGACGAACGCTGGCGGTGCGCCTAACACATGCAAGTCGAACGGTGAACCGGGCTTCGGCCCGGGGATCAGTGGCGAACGGGTGCGTAACACGTGGGCAACCTGCCCCCGACCCTGGGATAACCCCGGGAAACCGGAGCTAATACCGGATACTCTCCTCCGATCACATGCTCGGAAGAGGAAAGGTCCGCCGGTCGGGGATGGGCCCGCGGCCTATCAGCTTGTTGGTGGGGTAACGGCCTACCAAGGCGACGACGGGTAG
>F1RSTYH01B0M6B
AAGCTTCGCAAGAGTTTGATCCTGGCTCAGGACGAACGCTGGCGGCGTGCCTAACACATGCAAGTCGAGCGGGGTGAATTGAGTGGTTTTCCACGAGATTCACCCAGCGGCGGACGGGTGAGTAACACGTAGGCAACCTACCCACCACACGGGGATAGCCCTGGGAAACCGGGGGTAATACCCGATACCTTTACTGGCTGCATGGCTGGTAAAGAAAGCGATTTAGCGGTGGTGGATGGGCCTGCGGCCCATCAGCTAGTTGGTGAGGTAACGG
>F1RSTYH01DG1NJ
AAGCTTCGCAAGAGTTTGATCCTGGCTCAGGATGAACGCTGGCGGCGTGCCTAACACATGCCAGTCGAGCGGAGTATAGGAGAAGTGCTTGCACGGACCTTATACTCAGCGGCGGACGGGTGAGTAACACGTGAGCAACCTACCTTCAACTGGGGGATAACACCGGGAAACTGGTGCTAATACCGCATAACGTCCTGGAAGCGCATGCTTTCGGGACCAAAGGATTTATTCGCTTAAGGATGGCCTCGCGGCCGATTAGGTAG
>F1RSTYH01CIDB6
AAGCTTCGCAAGAGTTTGATCCTGGCTCAGGACGAACGCTGGCGGCGTGCCTAACACATGCAAGTCGAGCGGGGTGAATTGAGTGGTTTTCCACGAGATTCACCCAGCGGCGGACGGGTGAGTAACACGTAGGCAACCTACCCACCACACGGGGATAGCCCTGGGAAACCGGGGGTAATACCCGATACCTTTACTGGCTGCATGGCTGGTAAAGAAAGCGATTTAGCGGTGGTGGATGGGCCTGCGGCCCATCAGCTAGTTGGTGAGGTAACGG
>F1RSTYH01C8XPG
AAGCTTCGCAAGAGTTTGATCCTGGCTCAGGACGAACGCTGGCGGCGTGCCTAACACATGCAAGTCGAGCGGGGTGAATTGAGTGGTTTTCCACGAGATTCACCCAGCGGCGGACGGGTGAGTAACACGTAGGCAACCTACCCACCACACGGGGATAGCCCTGGGAAACCGGGGGTAATACCCGATACCTTTACTGGCTGCATGGCTGGTAAAGAAAGCGATTTAGCGGTGGTGGATGGGCCTGCGGCCCATCAGCTAGTTGGTGAGGTAACGG
>F1RSTYH01CPZSP
AAGCTTCGCAAGAGTTTGATCCTGGCTCAGGACGAACGCTGGCGGCGTGCCTAACACATGCAAGTCGAGCGGGGGTTGCTTAAGTAGGTTTCTACGAGAGTGGCCCTAGCGGCGGACGGGTGAGTAACGCGTGAGCAACCAACCTTGTACTGGGGGATAACAGCTGGAAACAGCTGCTAATACCGCATAAGACTACGGCACCGCATGGTGCTGTAGTAAAAGGCGCCTTAAGGCGTCGGTACAAGACGGGCTCGCGTCCCACTTAG
>F1RSTYH01DPDVG
AAGCTTCGCAAGAGTTTGATCCTGGCTCAGGATGAACGCTAGCGGGAGGCTTAACACATGCAAGTCGAGGGGCAGCACGAGGTAGCAATACTTTGGTGGCGACCGGCAGACGGGTGAGTAACGCGTATGTAACCTGCCCTGTACAGGGGGATAACCCGGGGAAATTCGGACTAATATCCCATGGTAATATTGGAAGGCATCTTCTGATATTTAAAGTTCCGGCGGTACAGGAGGGGCATGCGTAACATTAGCTGGTTAGTAAGGTAACGGCTT
>F1RSTYH01CJLA6
AAGCTTCGCAAGAGTTTGATCCTGGCTCAGGATGAACGCTGGCGGCGTGCCTAATACATGCAAGTCGAGCGAACAGACGAGGAGCTTGCTCCTTTGACGTTAGCGGCGGACGGGTGAGTAACACGTGGGTAACCTACCTATAAGACTGGGATAACTTCGGGAAACCGGAGCTAATACCGGATAATATTTCGAACCGCATGGTTCGATAGTGAAAGATGGCTCTGCTATCGCTTATAGATGGACCTGCGCCGTATTAG
>F1RSTYH01CY4XS
AAGCTTCGCAAGAGTTTGATCCTGGCTCAGGACGAACGCTGGCGGCGTGCCTAACACATGCAAGTCGAGCGGGGTGAATTGAGTGGTTTTCCACGAGATTCACCCAGCGGCGGACGGGTGAGTAACACGTAGGCAACCTACCCACCACACGGGGATAGCCCTGGGAAACCGGGGGTAATACCCGATACCTTTACTGGCTGCATGGCTGGTAAAGAAAGCGATTTAGCGGTGGTGGATGGGCCTGCGGCCCATCAGCTAGTTGGTGAGGTAACGG
>F1RSTYH01C2XR4
AAGCTTCGCAAGAGTTTGATCCTGGCTCAGGACGAACGCTGGCGGCGTGCCTAACACATGCAAGTCGAGCGGGGTGAATTGAGTGGTTTTCCACGAGATTCACCCAGCGGCGGACGGGTGAGTAACACGTAGGCAACCTACCCACCACACGGGGATAGCCCTGGGAAACCGGGGGTAATACCCGATACCTTTACTGGCTGCATGGCTGGTAAAGAAAGCGATTTAGCGGTGGTGGATGGGCCTGCGGCCCATCAGCTAGTTGGTGAGGTAACGG
>F1RSTYH01CZCPG
AAGCTTCGCAAGAGTTTGATCCTGGCTCAGGGCGAACGCTGGCGGCGTGCTTAACACATGCAAGTCAAGGAGAAAGTTTCTTTCGGGAGATAAGTAAACTGGCGCACGGGTGAGTAAAATGTAAGTAATCTACCCTTTGGATGGGAATAACTACTAGAAATGGTGGCTAATACCGAATAATGCAGCGGCACCGAGTGGTGATGTTGTTAAAGACCGAAAGGTTGCCAAGGGATGAGCTTGCATCCGATTAGCTAGTTGGCGGGGTAAAAG
>F1RSTYH01CBC6H
AAGCTTCGCAAGAGTTTGATCCTGGCTCAGGACGAACGCTGGCGGCGTGCCTAACACATGCAAGTCGAGCGGGGTGAATTGAGTGGTTTTCCGCGAGATTCACCCAGCGGCGGACGGGTGAGTAACACGTAGGCAACCTACCCACCACACGGGGATAGCCCTGGGAAACCGGGGGTAATACCCGATACCTTTACTGGCTGCATGGCTGGTAAAGAAAGCGATTTAGCGGTGGTGGATGGGCCTGCGGCCCATCAGCTAGTTGGTGAGGTAACGG
>F1RSTYH01CGFX6
AAGCTTCGCAAGAGTTTGATCCTGGCTCAGATTGAACGCTGGCGGCAGGCCTAACACATGCAAGTCGAGCGGCAGCACGGGGAGCTTGCTCCCTGGTGGCGAGCGGCGGACGGGTGAGTAATGCATAGGAATCTGCCCGGTAGTGGGGGATAACCTGGGGAAACCCAGGCTAATACCGCATACGTCCTACGGGAGAAAGCAGGGGACCTTCGGGCCTTGCGCTATCGGATGAGCCTATGTCGGATTAGCTGGTTGGTG
>F1RSTYH01C6ATK
AAGCTTCGCAAGAGTTTGATCCTGGCTCAGGACGAACGCTGGCGGCGTGCCTAATACATGCAAGTCGAGCGGACCGAAGGGAGCTTGCTCCTTTAGGTTAGCGGCGGACGGGTGAGTAACACGTGGGCAACCTGCCCTGCAGACTGGGATAACTTCGGGAAACCGGAGCTAATACCGGATAACACCGAAAACCGCATGGTTTTCGGTTGAAAGGCGGCATTAGCTGTCACTGCAGGATGGGCCCGCGGCACATTAGCTAGTTGGTGAGG
>F1RSTYH01DTZB3
AAGCTTCGCAAGAGTTTGATCCTGGCTCAGGATGAACGCTGGCGGCGTGCCTAACACATGCAAGTCGAACGGGAACCCCTGGATTCGTCTGGGGGGGAGA
>F1RSTYH01C6U81
AAGCTTCGCAAGAGTTTGATCCTGGCTCAGAACGAACGCTGGCGGCGCGTTTTAAGCATGCAAGTCGAACGGTAAAAGGGTGCTTGCACCCTTTGAGAGTGGCGAACGGGTGAGTAACACGTAGGTGATCTGCCCTTTGGTTGGGGATAGCCTGTGGAAACACAGGGTAATACCGAATAAGATCGGGACTCTTTGGAGATCCGATGAAAGCAGCTTCGGCTGCACCGAAGGATGAGCCTGCGGCTGATTAGCTTGTTGGACGGGG
>F1RSTYH01BOZAQ
AAGCTTCGCAAGAGTTTGATCCTGGCTCAGGATGAACGCTGGCGGCGTGCCTAACACATGCAAGTCGAACGGGAACCCCTGGATTCGTCTGGGGGGGAGAGTGGCGAACGGGTGAGTAACACGTAGGTGACCTACCCCGGAGAGGGGAATAACCACTGGAAACGGTGGCTAATGCTCCATGAGCTTGTAGATTCGTTTCTGCAAGTAAAGGCTCCGACGCTCCGGGAGGGGCCTGCGGCCCATCAGGTAGTTGGTAGGGTAAAGGCCTACCAAGCCG
>F1RSTYH01C9BMF
AAGCTTCGCAAGAGTTTGATCCTGGCTCAGGACGAACGCTGGCGGCGTGCCTAATACATGCAAGTCGAGCGGACCGAATGGAAGCTTGCTTTCATTCGGTTAGCGGCGGACGGGTGAGTAACACGTGGGTAACCTGCCCGTAAGACCGGGATAACTCCGGGAAACCGGAGCTAATACCGGATAACACCGAAGACCGCATGGTCTTCGGTTGAAAGGTGGCTTCGGCTACCACTTACGGATGGGCCCGCGGCGCATTAGCTAGTTGGTGAGGTAACGGCTC
>F1RSTYH01CHMLM
AAGCTTCGCAAGAGTTTGATCCTGGCTCAGAGTGAACGCTGGCGGCGTGCCTAACACATGCAAGTCGAACGCGAAAGTCCCGCAAGGGATAAGTAGAGTGGCAGACGGGTGAGTAATGCATAGGTAATCTACCCTTGAGTGGGGGATAACTCCGGGAAACCGGTGCTAATCCCGCATGACTTCCTGATGCGAAGGCATTAGGATCAAAGGGGGGGGATCCTTCGGGACCTCCCGCTTGAGGATGAGCCTATGTCCTATTAG
>F1RSTYH01B398K
AAGCTTCGCAAGAGTTTGATCCTGGCTCAGGACGAACGCTGGCGGCGTGCCTAACACATGCAAGTCGAGCGGGGTGAATTGAGTGGTTTTCCACGAGATTCACCCAGCGGCGGACGGGTGAGTAACACGTAGGCAACCTACCCACCACACGGGGATAGCCCTGGGAAACCGGGGGTAATACCCGATACCTTTACTGGCTGCATGGCTGGTAAAGAAAGCGATTTAGCGGTGGTGGATGGGCCTGCGGCCCATCAGCTAGTTGGTGAGGTAACGG
>F1RSTYH01BPBRI
AAGCTTCGCAAGAGTTTGATCCTGGCTCAGGACGAACGCTGGCGGCGTGCCTAACACATGCAAGTCGAGCGGGGTGAATTGAGTGGTTTTCCACGAGATTCACCCAGCGGCGGACGGGTGAGTAACACGTAGGCAACCTACCCACCACACGGGGATAGCCCTGGGAAACCGGGGGTAATACCCGATACCTTTACTGGCTGCATGGCTGGTAAAGAAAGCGATTTAGCGGTGGTGGATGGGCCTGCGGCCCATCAGCTAGTTGGTGAGGTAACGG
>F1RSTYH01BQJIG
AAGCTTCGCAAGAGTTTGATCCTGGCTCAGAACGAACGCTGGCGGCGCGTTTTAAGCATGCAAGTCGAACGGGATTGATCCTTCGGGATCATGAGAGTGGCGAACGGGTGAGTAACACGTAGATGATCTGCCTTGAAGTTGGGGATAGCCCATAGAAATATGGGGTAATACCGGATAATCTCTTTTTACTTTGGTGAATAGAGGAAAGGGGCTTCGGCCTCGCTTTGAGATGAGTCTGCGGCTGATTAGCTAGTTGGTAGGG
>F1RSTYH01CIH4X
AAGCTTCGCAAGAGTTTGATCCTGGCTCAGGACGAACGCTGGCGGCGTGCCTAATACATGCAAGTCGAGCGGACCGAAGGGAGCTTGCTCCTTTAGGTTAGCGGCGGACGGGTGAGTAACACGTGGGCAACCTGCCCTGCAGACTGGGATAACTTCGGGAAACCGGAGCTAATACCGGATAACACCGAAAACCGCATGGTTTTCGGTTGAAAGGCGGCTTTTAGCTGTCACTGCAGGATGGGCCCGCGGCGCATTAGCTAGTTGGTGAGGTAACGG
>F1RSTYH01B6213
AAGCTTCGCAAGAGTTTGATCCTGGCTCAGGACGAACGCTGGCGGCGTGCCTAACACATGCAAGTCAAGGAGAAAGACTGGTTTCGGCCGGTCAAGTAAACTGGCGGACGGGTGAGTAACGCGTAGGCGACCTGCCCTTGTGTTTGGAATAACCCCGAGAAATTGGGGCTAATACCGAATGACGCATTGAGTATGCATGTACTTGATGTTAAAGGTGCTGCAAGGTACCGCACAGGGATGGGCCTGCGTTCCATTAGTTAGATGGG
>F1RSTYH01BYJI0
AAGCTTCGCAAGAGTTTGATCCTGGCTCAGGACGAACGCTGGCGGCGTGCCTAACACATGCAAGTCGAGCGGGGTGAATTGAGTGGTTTTCCACGAGATTCACCCAGCGGCGGACGGGTGAGTAACACGTAGGCAACCTACCCACCACACGGGGATAGCCCTGGGAAACCGGGGGTAATACCCCGATACCTTTACTGGCTGCATGGCTGGTAAAGAAAGCGATTTAGCGGTGGTGGATGGGCCTGCGGCCCATCAGCTAGTTGGTGAGGTAACGG
>F1RSTYH01DMSVN
AAGCTTCGCAAGAGTTTGATCCTGGCTCAGGATGAACGCTGGCGGCGTGCCTAACACATGCAAGTCGAACGGTCACCCTTGGATTCGTCTGGGGGTGGGAGTGGCGAACGGGTGAGTAACACGTAGGTGACCTACCCCGGAGAGGGGAATAACTGCTGGAAACGGTGGCTAATACCCCATGAGCTTGGTGATTCATTTTGCCAAGTAAAGCGCCTTGCAAGAGGATGCGCTTCGGGAGGGGCCTGCGGCCCATCAGGTAGTTGGTAGGGTAAAGG
>F1RSTYH01CNDL6
AAGCTTCGCAAGAGTTTGATCCTGGCTCAGGATGAACGCTGGCGGCGTGCTTAACACATGCAAGTCGAACGGTTAAAGCCCACTTCGGTGGGTGCATAAAGTGGCGAACGGGTGAGTAACACGTGACCAACCCGCCCCCCGCACCGGGATAACCGGCGGAAACGCCCGCTAATACCGGATACTCCGCGACGGCCGCATGGCCGACGCGGGAAAGCCCAGGCGGCGGGGGATGGGGTCGCGGCCCATCAGCTAGACGGCGGGGTGACGGCCCACCGTGGCGACTACGGGTAG
>F1RSTYH01B882D
AAGCTTCGCAAGAGTTTGATCCTGGCTCAGGACGAACGCTGGCGGCGTGCCTAATACATGCAAGTCGAGCGGACCGAAGGGAGCTTGCTCCTTTAGGTTAGCGGCGGACGGGTGAGTAACACGTGGGCAACCTGCCCTGCAGACTGGGATAACTTCGGGAAACCGGAGCTAATACCGGATAACACCGAAAACCGCATGGTTTTCGGTTGAAAGGCGGCATTAGCTGTCACTGCAGGATGGGCCCGCGGCGCATTAGCTAGTTGGTGAGG
>F1RSTYH01BSEP4
AAGCTTCGCAAGAGTTTGATCCTGGCTCAGGATGAACGCTGGCGGCGTGCCTAACACATGCAAGTCGAACGGGAACCCTTGGATTCGTCTGGGGGGGAGAGTGGCAAACGGGTGAGTAATACGTAGGTGACCTGCCCCAAAGAGGGGAATAACTGCTGGAAACGGTGGCTAATACCCCATGTGCTCGGTGGTTCGTTCTACCGAGTAAAGTTCCGGCGCTTTGGGAGGGGCCTGCGGCCCATCAGGTAGTTGGTAGGGTAACGGCCTACCAAGCCGATGACGGGTAGGGGGCG
>F1RSTYH01CAZL5
AAGCTTCGCAAGAGTTTGATCCTGGCTCAGGACGAACGCTGGCGGCGTGCTTAACACATGCAAGTCGAACGAGATCCAACCGGTGGCAACACCGGAGAAGATCTAGTGGCGAACGGGTGAGTAACACGTGAGGAACCTGCCCCGAAGTCCGGGATAAGCCCTCGAAAGGGGGTCTAATACCGGATACCCCCATCAGGTCGCATGGCCTGATGAGGAAAGGATTCCGCTTCGGGAGGGCCTCGCGGCCTATCAGCTTGTTGGTGAGGTAAAGG
>F1RSTYH01C39JF
AAGCTTCGCAAGAGTTTGATCCTGGCTCAGGACGAACGCTGGCGGCGTGGATTAGGCATGCAAGTCGAACGGTATCATACCTTCGGGTATGAGAGAGTGGTGAACGGGTGAGTAACACGTAGGTGATCTACCCTCGAATCGGGGACAACCCAGGGAAACTTGGGCTAATACCGGATGCGCGTATCCTTAGGGATGCGTAAAAGATGGCAGTAATGCTGTCGTTTGGGGATGAGCCTGCGCCCTATTAGTTAGTTGGTGAGGTAACGG
>F1RSTYH01C2XEQ
AAGCTTCGCAAGAGTTTGATCCTGGCTCAGGACGAACGCTGGCGGCGTGCCTAATACATGCAAGTCGAGCGCGGGAAGCAAGTGATCGCCCTTCGGGGTGTGAATTTGTGGAACGAGCGGCGGACGGGTGAGTAACACGTGGGCAACCTGCCTGTAAGACTGGGATAACTCGCGGAAACGTGAGCTAATACCGGATAATACCTTTTATCTCATGGTGAGAGGTTGAAAGGCGGCTTTTAGCTGTCACTTACAGATGGGCCCGCGG
>F1RSTYH01B82GJ
AAGCTTCGCAAGAGTTTGATCCTGGCTCAGAACGAACGCTGGCGGCGTGCTTAATACATGCAAGTCGAACGTGAAACGAGTAGCAATACTTGTGGAAAGTGGCGAACGGGTGAGTAATACGTAAGCAATCTACCTTTAAGATTGGGATAACCTTGCCAACGCGGGGCTAATACCGGATGTGGCCATTTTAACGCATGTTAGAATGATTAAAGGAGTGATCCGCTTAAGGATGAGCTTGCGGCCCATTAGTTAGTTGGCGGGGTAACGGCCC
>F1RSTYH01BWJ55
AAGCTTCGCAAGAGTTTGATCCTGGCTCAGGACGAACGCTGGCGGCGTGCTTAACACATGCAAGTCGAACGGTAAGGCCCCTTCGGGGGTACACGAGTGGCGAACGGGTGAGTAACACGTGGGTAATCTGCCCTGCACTTCGGGATAAGCCTGGGAAACTGGGTCTAATACCGGATATGAGCTCTCACCGCATGGTGGGGGTTGGAAAGTTTTTCGGTGCAGGATGTGCCCGCGGCCTATCAGCTTGTTGGTGGGGTAATGGCCCACCAAGGCGACG
>F1RSTYH01CW43V
AAGCTTCGCAAGAGTTTGATCCTGGCTCAGAACGAACGCTGGCGGCAGGCCTAACACATGCAAGTCGAACGGGCGTAGCAATACGTCAGTGGCAGACGGGTGAGTAACACGTGGGAACCTTCCTCGTAGTACGGAACAACTCAGGGAAACTTGAGCTAATACCGTATACGTCTGAGAGGAGAAAGATTTATCGCTATGAGACGGGCCCGCGTCCGATTAGCTAGTTGGTGGGGTAACGGCCTACCAAGGCAACGATCGGTAG
>F1RSTYH01DJWA8
AAGCTTCGCAAGAGTTTGATCCTGGCTCAGGATGAACGCTGGCGGCGTGTTTAACACATGCAAGTCGAGCGAGAAGCTTCTCAGTAGATTCTTCGGATGACACAGAGTTGCGGAAAGCGGCGGACGGGTGAGTAACGCGTAGGCAACCTGCCCCCTGCAGAGGGATAGCCTCGGGAAACCGGGATTAAAACCTCATAATGCGCGACTGGGACATCCCAGATGCGCCAAAGATTTATCGGCAGGGGATGGG
>F1RSTYH01CG16T
AAGCTTCGCAAGAGTTTGATCCTGGCTCAGAACGAACGCTGGCGGCGCGTTTTAAGCATGCAAGTCGAACGGTAAAAGGGTGCTTGCACCCTTTGAGAGTGGCGAACGGGTGAGTAACACGTAGGTGATCTGCCCTTTGGTTGGGGATAGCCTGTGAAAACACAGGGTAATACCGAATAAGATCGGGACTCTTTGGAGATCCGATGAAAGCAGCTTCGGCTGCACCGAAGGATGAGCCTGCGGCTGATTAGCTTGTTGGACGGGGG
>F1RSTYH01C3DKQ
AAGCTTCGCAAGAGTTTGATCCTGGCTCAGGACGAACGCTGGCGGCGTGCCTAACACATGCAAGTCGAGCGGGGTGAATTGAGTGGTTTTCCACGAGATTCACCCAGCGGCGGACGGGTGAGTAACACGTAGGCAACCTACCCACCACACGGGGATAGCCCTGGGAAACCGGGGGTAATACCCGATACCTTTACTGGCTGCATGGCTGGTAAAGAAAGCGATTTAGCGGTGGTGGATAGGCCTGCGGCCCATCAGCTAGTTGGTGAGGTAACGG
>F1RSTYH01CGVD3
AAGCTTCGCAAGAGTTTGATCCTGGCTCAGGACGAACGCTGGCGGCGTGCCTAATACATGCAAGTCGAGCGGACCGATGGGAGCTTGCTCCTTTAGGTTAGCGGCGGACGGGTGAGTAACACGTGGGCAACCTGCCCTGCAGACTGGGATAACTTCGGGAAACCGGAGCTAATACCGGATAACACCGAAAACCGCATGGTTTTCGGTTGAAAGGCGGCTTTTAGCTGTCACTGCAGGATGGGCCCGCGGCGCATTAGCTAGTTGGTGAA
>F1RSTYH01BW57T
AAGCTTCGCAAGAGTTTGATCCTGGCTCAGGACGAACGCTGGCGGCGTGCCTAATACATGCAAGTCGAGCGGACCGAAGGGAGCTTGCTCCTTTAGGTTAGCGGCGGACGGGTGAGTAACACGTGGGCAACCTGCCCTGCAGACTGGGATAACTTCGGGAAACCGGAGCTAATACCGGATAACACCGAAAACCGCATGGTTTTCGGTTGAAAGGCGACTTTTAGCTGTCACTGCAGGATGGGCCCGCGGCGCATTAGCTAGTTGGTGAGGTAACGG
>F1RSTYH01CMDAQ
AAGCTTCGCAAGAGTTTGATCCTGGCTCAGAATCAACGCTGGCGGCGTGCCTCAGACATGCAAGTCGAACGATTAAACTCCCCTTCGGGGGAGACATAAAGTGGCGTACGGGTGAGTAACACGTAAGTAATCTACCCTCGAGTGGGGAATAACAGTCGGAAACGACTGCTAATACCGCATAATGCAGCGGCACCGCAAGGTGACAGTTGTTAAAGATTTATTGCTTGGGGAGGAGCTTGCGGCAGATTAGCTAGTTGGTAGGGTAA
>F1RSTYH01DH5PR
AAGCTTCGCAAGAGTTTGATCCTGGCTCAGAACGAACGCTGGCGGCATGCTTAACACATGCAAGTCGAACGAAGGCCCTGGCTTGCCAGGTGTCCTTAGTGGCGCACGGGTGAGTAACGCGTGGGGACCTGCCCTGGAGTGGGGAATAACGACGGGAAACTGTCGCTAATACCGCATACGCCCTGAGGGGGAAAGGCTTCGGCCGCTCTTGGATGGACCCGCGTCGGATTAGCTTGTTGGTGGGGTTATGGCCTACCAAGGCGACGATCCGTAG
>F1RSTYH01BPLB1
AAGCTTCGCAAGAGTTTGATCCTGGCTCAGGACGAACGCTGGCGGCGTGCCTAACACATGCAAGTCGAGCGGGGTGAATTGAGTGGTTTTCCACGAGATTCACCCAGCGGCGGACGGGTGAGTAACACGTAGGCAACCTACCCACCACACGGGGATAGCCCTGGGAAACCGGGGGTAATACCCGATACCTTTACTGGCTGCATGGCTGGTAAAGAAAGCGATTTAGCGGTGGTGGATGGGCCTGCGGCCCATCAGCTAGTTGGTGAGGTAACGG
>F1RSTYH01BQ975
AAGCTTCGCAAGAGTTTGATCCTGGCTCAGGACGAACGCTGGCGGCGTGGATTAGGCATGCAAGTCGAACGGTAGTACCCCTTCGGGGGTATGAGAGTGGCGAACGGGTGAGTAACGCGTAGGTGATCTACCTTCAGATGGGGGACAACCCAGGGAAACTTGGGCTAATACCGCATGTGGCTGTAAAGCTAAAGCCGGCCTCTATTTATAAGCTGGTGTCTGGAGATGAGCCTGCGTCTGATTAGCTAGTTGGTGGGGTAACGGCCTACCG
>F1RSTYH01CFZ3F
AAGCTTCGCAAGAGTTTGATCCTGGCTCAGGACGAACGCTGGCGGCGTGCTTAACACATGCAAGTCGAACGGACCACAGACCTTCGGGTCTGTGGTTAGTGGCGAACGGGTGAGTAACACGTGAGCAACCTGCCCTTGACTCTGGAATAACAGCTGGAAACAGCTGCTAATACCGGATACGACCTTCGACGGCATCATCTGGAGGTGGAAAGCTCCGACGGTCAAGGATGGGCTCGCGGCCTATCAGCTTGTTGG
>F1RSTYH01DNXGC
AAGCTTCGCAAGAGTTTGATCCTGGCTCAGGACGAACGCTGGCGGCGTGCCTAACACATGCAAGTCGAGCGGGGACATACGACGGAGGGAAAGTTTTCGGATGGAACCAAAGATGTATGTTCTAGCGGCGGACGGGTGAGTAACGCGTGAGCAACCTGTCCCTTACAGGGGGATAACACAGCGAAAGTTGTACTAATACCGCATGAGACCACGGTGAGACATCTCACAGGGGTCAAAGGAGTAATCCGGTAAGGGGTGGGCTCGCGTCCGA
>F1RSTYH01CCA9M
AAGCTTCGCAAGAGTTTGATCCTGGCTCAGGATGAACGCTGGCGGCGTGCCTAACACATGCAAGTCGAGCGGAGATTACGAGGAGTACTTGTACAAATTGTAATCTTAGCGGCGGACGGGTGAGTAACACGTGAGGAACCTGCCCTTGAGTGGGGAATAACACCGAGAAATGGGTGCTAATACCGCATAATGTCTTGGAAGCGCATGCTTTCGGGACCAAAGGATTTATTCGCTTAAGGATGGACTCGCGTCCGATTAGGTAG
>F1RSTYH01CSAFE
AAGCTTCGCAAGAGTTTGATCCTGGCTCAGATTGAACGCTGGCGGCGTGCCTAACACATGCAAGTCGTGCGAGAAAGTTCCCTTCGGGGAGCGAGTAGAGCGGCGCACGGGTGAGTAACGCGTGGGTAATCTGCCCGAAAGACCGGGATAACAGTGGGAAACCGCTGCTAATACCGGATGTGCTTCATGTTTGACTTCATGGGGTAAAGGTGGCCTCTGCTTGCAAGCTACCGCTTTTGGATGAGCCCGCGT
>F1RSTYH01DR8ZT
AAGCTTCGCAAGAGTTTGATCCTGGCTCAGAATCAACGCTGGCGGCGTGCCTAACCCATGCAAGTCGAACGCGAAAGGGGCTTCGGCCCTGAGTAGAGTGGCGAACGGGTGAGTAACACGTGGGTGACCTACCCTCGAGTGGGGGATAACATCCCGAAAGGGGTGCTAATACCGCATGACATCCTGTCTTTGAACAGATGGACATTAAAGCCGGGGATCGCAAGACCTGGCGCTCGAGGAGGGGCTCGCGTCCGATTAGCTAGTTGG
>F1RSTYH01CUL4T
AAGCTTCGCAAGAGTTTGATCCTGGCTCAGGGCGAACGCTGGCGGCGCGCTTAAAGCATGTAAGTCGAACGAGATACCCGCAAGGGTGTCTAGTGGCGTACGGCTGAGTAACGCGTGGGTAACCTGCCCCGAAGTGGGGAATAACTTGTGGAAACATGGGTTAATACCGCATGTGGTCTCTCCTCGCAAGGGGATAGACTAAAGACTTCGGTCGCTTCGGGAGGGGCCCGCGTCCCATCAGCTAGTTGGTGGGGTAATGGCTCACCAAGGCAATAACGGG
>F1RSTYH01C82A8
AAGCTTCGCAAGAGTTTGATCCTGGCTCAGGATGAACGCTGGCGGCGTGCTTAACACATGCAAGTCGAACGATGACTTTTGTGCTTGCACAAAATGATTAGTGACGAACGGGTGAGTAACACGTGAGTAGCCTGCCCTTAACTTCGGGATAAGCCTGGGAAACCGGGTCTAATACCGGATACGACGGACCACCGCATGGCGGTCCGTGGAAAGCTTGATGCGGTTTTGGATGGACTCGCGGCCTATCAGCTAGTTGGTTGGGGTAA
>F1RSTYH01CZMD1
AAGCTTCGCAAGAGTTTGATCCTGGCTCAGGATGAACGCTAGCGGCGTGGATAAGGCATGCAAGTCGAACGGTCCGAAGCAATTCGGACAGTGGCGAACGGGTTAGTAACACGTAGATACATACCCCAGAGTCTCGCATAACCTATCGAAAGATAGGCTAATTCGAGATAGTTCCCGCAAGGGTAAAGATTTATCGCTCTGGGAATGGTCTGCGACCTATCAGCTTGTTGGTAAGGTAATGGCTTACCAAGGCTATGACGGGG
>F1RSTYH01CN3QS
AAGCTTCGCAAGAGTTTGATCCTGGCTCAGGACGAACGCTGGCGGCGTGCCTAATACATGCAAGTCGAGCGGACCGATGGGAGCTTGCTCCTTTAGGTTAGCGGCGGACGGGTGAGTAACACGTGGGCAACCTGCCCTGCAGACTGGGATAACTTCGGGAAACCGGAGCTAATACCGGATAACACCGAAAACCGCATGGTTTTCGGTTGAAAGGCGGCTTTTAGCTGTCACTGCAGGATGGGCCCGCGGCGCATTAGCTAGTTGGTGAGG
>F1RSTYH01CXCXF
AAGCTTCGCAAGAGTTTGATCCTGGCTCAGAACGAACGCTGGCGGCAGGCTTAACACATGCAAGTCGAACGCCCGTAGCAATACGGGAGTGGCAGACGGGTGAGTAACGCGTGGGAATCTCCCCAAAGGTACGGAACAACTCAGGGAAACTTGAGCTAATACCGTATGTGCCCGAGAGGGCAAAGATTTATCGCCTTTGGATGAGCCCGCGTTGGATTAGCTAGTTGGTGGGGTAACGGCCTACCAAGGCGACGATCCATAG
>F1RSTYH01CBIKB
AAGCTTCGCAAGAGTTTGATCCTGGCTCAGGATGAACGCTGGCGGCGTGCCTAACACATGCAAGTCGAACGGGAATCCCTGGACTCGTCTGGGGAGGAGAGTGGCGTACGGGTGAGTAACACGTAGCTGACCTACCCTGGAGAGGGGGATAACTATTGGAAACGATAGCTAAAACCCCATACGCTCTTGATAATTTGAAAGTCAAGAGGAAAACTCCGGTGCTCTGGGATGGGGCTGCGGTCCATCAGCTAGTTGGTGCGGTAAAAGCG
>F1RSTYH01B84GP
AAGCTTCGCAAGAGTTTGATCCTGGCTCAGAACGAACGCTGGCGGCGCGTTTTAAGCATGCAAGTCGAACGGTAGACAGGCTTCGGCCTGTTGAGAGTGGCGAACGGGTGAGTAACACGTAGGTGATCTGCCCTTGAGTTGGGGATAGCCCATGGAAACATGGAGTAATACCGAATACGATCCGGACCCTGTGGGGACTGGAGGAAAAGCGCTTCGGCGCTGCTCGAGGATGAGCCTGCGGCTGATTAGCTAGTTGGG
>F1RSTYH01B05VG
AAGCTTCGCAAGAGTTTGATCCTGGCTCAGATTGAACGCTGGCGGCAGGCCTAACACATGCAAGTCGAGCGGCAGCACGGGAAGCTTGCTTCCTGGTGGCGAGCGGCGGACGGGTGAGTAATGCATAGAAATCTGCCCGGTAGTGGGGGATAACCTGGGGAAACCCAGGCTAATACCGCATACGTCCTACGGGAGAAAGCAGGGGATCTTCGGACCTTGCGCTATCGGATGAGTCTATGTCGGATTAGCTTGTTGG
>F1RSTYH01CNMOC
AAGCTTCGCAAGAGTTTGATCCTGGCTCAGGACGAACGCTGGCGGCGTGCCTAATACATGCAAGTCGAGCGAATCTTTGGGAGCTTGCTCCTAAAGATTAGCGGCGGACGGGTGAGTAACACGTGGGCAACCTGCCTATAAGACTGGGATAACTTCGGGAAACCGGAGCTAATACCAGATAATTCTTTTCTACTCATGTAGAAAAGCTGAAAGACGGTTTACGCTGTCACTTATAGATGGGCCCGCGGCGCATTAGCTAGTTGG
>F1RSTYH01CDPSP
AAGCTTCGCAAGAGTTTGATCCTGGCTCAGAATGAACGCTGGCGGCATGCCTAACACATGCAAGTCGAACGAAGGCTTCGGCCTTAGTGGCGCACGGGTGCGTAACGCGTGGGAATCTGCCCTCAGGTTCGGAATAACAGCGAGAAATTGCTGCTAATACCGGATGATATCGCGAGATCAAAGATTTATCGCCTTTAGCTAGTTGGTGTGGTAAAGGCGCACCAAGGCGACGATCCTTAGCTGGT
>F1RSTYH01DCIH4
AAGCTTCGCAAGAGTTTGATCCTGGCTCAGGATGAACGCTGGCGGCGTGCCTAACACATGCAAGTCGAACGGGAGTCTCATTTCGATGGGATGAGAGTGGCGCACGGGTGAGTAACACGTAGCTAACCTGCCCTCAAGACCGGGACAACTCTGGGAAACCAGAGCTAATACCGGATAAGCTCACAGGCTGTAGAGGCGAGTGAGAAAACACTCAGGTGCTTGAGGAGGGGGCTGCGGCCCATCAGGTAGG
>F1RSTYH01DBSBW
AAGCTTCGCAAGAGTTTGATCCTGGCTCAGGATGAACGCTGGCGGCGTGCCTAACACATGCAAGTCGAACGAGAAGTTAACCGCTGATTCCTTCGGGATGAAGAGGTTAGCAGAAAGTGGCGAACGGGTGAGTAACGCGTGGGTAATCTACCCTGTAAGTGGGGGATAACCCTCCGAAAGGAGGGCTAATACCGCATAATATCTTCACTTCTAAAGGAAGAGAAGATTAAAGATGGCCTCTGTCTTAAGCTATCACTTCAGG
>F1RSTYH01DO4E8
AAGCTTCGCAAGAGTTTGATCCTGGCTCAGGACGAACGCTGGCGGCGTGCCTAACACATGCAAGTCGAGCGGGGATGGGGTGGGCAGGTAACTGTTTAGCCTATCCTAGCGGCGGACGGGTGAGTAACGCGTGAGCAACCAACCTTGTACTGGGGGATAACAGCTGGAAACAGCTGCTAATACCGCATAAGACTACGGCGCCGCATGGTGCTGTAGTAAAAGGCGCCCTAAGGCGTCGGTACAAGACGGGCTCGCGTCCCATTAG
>F1RSTYH01B8WD6
AAGCTTCGCAAGAGTTTGATCCTGGCTCAGGATGAACGCTGGCGGCGTGCCTAACACATGCAAGTCGAACGGGAATCCCTGGACTCGTCTGGGGAGGAGAGTGGCGTACGGGTGAGTAACACGTAGCTGACCTACCCTGGAGAGGGGGATAACTATTGGAAACGATAGCTAAAACCCCATACGCTCTTGATAATTTGAAAGTCAAGAGGAAAACTCCGGTGCTCTGGGATGGGGCTGCGGTCCATCAGCTAGTTGGTGCGGTAAAAGCG
>F1RSTYH01CJ9QC
AAGCTTCGCAAGAGTTTGATCCTGGCTCAGATTGAACGCTGGCGGCATGCTTAACACGTGCAAGTCGAACGGTAACAGGAGGGAGCTTGCTCTCTTGCTGACGAGTGGCGGACGGGTGAGTAATACATGGGAATCTGCCCTGAGGTGGGGGATAACCTGGGGAAACTCAGGCTAATACCGCATGATCTCTTCGGAGCAAAGTGGGGGACCTTCGGGCCTCACGCCTTGGGATGAGCCCATGTCTGATTAG
>F1RSTYH01B3T5M
AAGCTTCGCAAGAGTTTGATCCTGGCTCAGGACGAACGCTGGCGGCGTGCCTAACACATGCAAGTCGAGCGGGGTGAATTGAGTGGTTTTCCACGAGATTCACCCAGCGGCGGACGGGTGAGTAACACGTAGGCAACCTACCCACCACACGGGGATAGCCCTGGGAAACCGGGGGTAATACCCGATACCTTTACTGGCTGCATGGCTGGTAAAGAAAGCGATTTAGCGGTGGTGGATGGGCCTGCGGCCCATCAGCTAGTTGGTGAGGTAACGG
>F1RSTYH01DCNT8
AAGCTTCGCAAGAGTTTGATCCTGGCTCAGGATGAACGCTAGCGGCAGGCTTAACACATGCAAGTCGAGGGGCAGCACGTCTTCGGATGGTGGCGACCGGCGCACGGGTGCGTAACGCGTATACAATCTACCTTTTACAGGGGCATAGCCCGGGGAAACCCGGATTAATATCCCATGGTATGTAGGAATGGCATCATTCCTTCATTAAAGCTTTGGCGGTAAAAGATAAGTATGCGTTCTATTAGCTAGATGGTAAGGTAACGG
>F1RSTYH01B340A
AAGCTTCGCAAGAGTTTGATCCTGGCTCAGAACGAACGCTGGCGGCGTGCCTAACACATGCAAGTCGAACGGGGTCCATGGGAGCTTGCTCCCGGAAGACCTAGTGGCGAACGGATGAGTAACACGTGAGAAACCTGCCTCGGAGTGGGGAATAACTCGGGGAAACTCGAGCTAATACCGCATACCCTCAGATGATCGCATGGTCGACTGAGGAAAGAATTTCGCTCTGAGAGGGTCTCGCGGCCTATCAGCTAGG
>F1RSTYH01BQ8N2
AAGCTTCGCAAGAGTTTGATCCTGGCTCAGGACGAACGCTGGCGGCGTGCCTAATACATGCAAGTCGAGCGGACCGATGGGAGCTTGCTCCTTTAGGTTAGCGGCGGACGGGTGAGTAACACGTGGGCAACCTGCCCTGCAGACTGGGATAACTTCGGGAAACCGGAGCTAATACCGGATAACACCGAAAACCGCATGGTTTTCGGTTGAAAGGCGGCTTTTAGCTGTCACTGCAGGATGGGCCCGCGGCGCATTAGCTAGTTGGTGAGG
>F1RSTYH01B3Q33
AAGCTTCGCAAGAGTTTGATCCTGGCTCAGGACGAACGCTGGCGGCGTGCCTAACACATGCAAGTCAAAGTGCAAGTAACTTCGGTTATGAGTACTTGGCGCAAGGGTGAGTAAGGCATAGGTAATCTGCCCTTTGGACTGGGATAACCTCGAGAAATCGAGGACAATACCAGATGATGCAGCGGAACCGCATGGTTATGTTGTTAAAGATTTATCGCCAAAGGATGAGCCTATGTTCCATCAGGTAGTTGGG
>F1RSTYH01BZ05P
AAGCTTCGCAAGAGTTTGATCCTGGCTCAGGACGAACGCTGGCGGCGTGCTTAACACATGCAAGTCGAACGGAAAGGCCCCTGCTTGCAGGGGTACTCGAGTGGCGAACGGGTGAGTAACACGTGGGTGATCTGCCTTGTACTTCGGGATAAGCCTGGGAAACTGGGTCTAATACCGGATAGGACCATGCTTTAGTGTGTGTGGTGGAAAGTTTTTTCGGTACAAGATGAGCCCGCGGCCTATCAGCTTGTTGGTGGGGTAATGGCCTACCAAGG
>F1RSTYH01C5X8P
AAGCTTCGCAAGAGTTTGATCCTGGCTCAGGACGAACGCTGGCGGCGTGCCTAACACATGCAAGTCGAGCGGGGTGAATTGAGTGGTTTTCCACGAGATTCACCCAGCGGCGGACGGGTGAGTAACACGTAGGCAACCTACCCACCACACGGGGATAGCCCTGGGAAACCGGGGGTAATACCCGATACCTTTACTGGCTGCATGGCTGGTAAAGAAAGCGATTTAGCGGTGGTGGATGGGCCTGCGGCCCATCAGCTAGTTGGTGAGGTAACGG
>F1RSTYH01BWM8J
AAGCTTCGCAAGAGTTTGATCCTGGCTCAGAACGAACGCTGGCGGCGTGCTTAACACATGCAAGTCGAACGCGAAAGAGTTCTTCGGAACTTGAGTAGAGTGGCGCACGGGTGAGTAACGCGTAAGTGATCTACCCCTGTATCTGGAATAACTATGGGAAACTGTAGCTAATACCGGATACGTTCATGTGATTGCGATCATGTGAAGAAAGATGGCCTCTGACATAAGCTATCGTACAGGGAGGAG
>F1RSTYH01CS891
AAGCTTCGCAAGAGTTTGATCCTGGCTCAGAATGAACGCTGGCGGCGTGCCTAACACATGCAAGTCGAACGAGAAATTTCCCGCTTGCGGGAGAGAGTAAAGTGGCGCACGGGTGAGTAACGCGTGGGTAACCTACCCTTGAATCGGGGATAACCTTGCGAAAGCGTTGTTAATACCGGATATTGTCACAAGGACTATGGTTTTTGTGATGAAAGGTGACCTCTTCATGAAAGTTGCCGTTTAAGGATGGGCCCGCGTACCATTAGCTTGTTGGTAGGG
>F1RSTYH01CHV5P
AAGCTTCGCAAGAGTTTGATCCTGGCTCAGGACGAACGCTGGCGGCGTGCCTAACACATGCAAGTCGAGCAGGGTGAATTGAGTGGTTTTCCACGAGATTCACCCAGCGGCGGACGGGTGAGTAACACGTAGGCAACCTACCCACCACACGGGGATAGCCCTGGGAAACCGGGGGTAATACCCGATACCTTTACTGGCTGCATGGCTGGTAAAGAAAGCGATTTAGCGGTGGTGGATGGGCCTGCGGCCCATCAGCTAGTTGGTGAGGTAACGG
>F1RSTYH01CB9OI
AAGCTTCGCAAGAGTTTGATCCTGGCTCAGGATGAACGCTGGCGGCGTGCTTAACACATGCAAGTCGAACGATTAAGACCCTCTTCGGAGGGTGCATAAAGTGGCGAACGGGTGAGTAACACGTGGGGAACCTGCCCCTCTCTCTGGGACAACTCCGGGAAACCGGAGCTAATACCGGATATTCCGATCGGATCGCATGGTCTGATCGGGAAAGCTCCGGCGGTGAGGGATCGGGCCCCCGCGGCCCATTAGCTTGTTGGTGAGGTAACGGCT
>F1RSTYH01BODNR
AAGCTTCGCAAGAGTTTGATCCTGGCTCAGATTGAACGCTGGCGGCAGGCCTAACACATGCAAGTCGAGCGGCAGCACGGGGAGCTTGCTCCCTGGTGGCGAGCGGCGGACGGGTGAGTAATGCATAGGAATCTGCCCGGTAGTGGGGGATAACCTGGGGAAACCCAGGCTAATACCGCATACGTCCTACGGGAGAAAGCAGGGGACCTTCGGGCCTTGCGCTATCGGATGAGCCTATGTCGGATTAGCTGGTTGGTGG
>F1RSTYH01CIXXK
AAGCTTCGCAAGAGTTTGATCCTGGCTCAGGACGAACGCTGGCGGCGTGCCTAACACATGCAAGTCGAGCGGGGTGAATTGAGTGGTTTTCCACGAGATTCACCCAGCGGCGGACGGGTGAGTAACACGTAGGCAACCTACCCACCACACGGGGATAGCCCTGGGAAACCGGGGGTAATACCCGATACCTTTACTGGCTGCATGGCTGGTAAAGAAAGCGATTTAGCGGTGGTGGATGGGCCTGCGGCCCATCAGCTAGTTGGTGAGGTAACGG
>F1RSTYH01C7GU1
AAGCTTCGCAAGAGTTTGATCCTGGCTCAGAACGAACGCTGGCGGCGCGTTTTAAGCATGCAAGTCGAACGGTAAAAGGGTGCTTGCACCCTTTGAGGGTGGCGAACGGGTGAGTAACACGTAGGTGATCTGCCCTTTGGTTGGGGATAGCCTGTGGAAACACAGGGTAATACCGAATAAGATCGGGACTCTTTGGAGATCCGATGAAAGCAGCTTCGGCTGCACCGAAGGATGAGCCTGCGGCTGATTAGCTTGTTGGCGGGGTAAACGG
>F1RSTYH01CXPXX
AAGCTTCGCAAGAGTTTGATCCTGGCTCAGGACGAACGCTGGCGGCGTGCCTAACACATGCAAGTCGAGCGGGGTGAATTGAGTGGTTTTCCACGAGATTCACCCAGCGGCGGACGGGTGAGTAACACGTAGGCAACCTACCCACCACACGGGGATAGCCCTGGAAACCGGGGGTAATACCCGATACCTTTACTGGCTGCATGGCTGGTAAAGAAAGCGATTTAGCGGTGGTGGATGGGCCTGCGGCCCATCAGCTAGTTGGTGAGGTAACGG
>F1RSTYH01BQ5TC
AAGCTTCGCAAGAGTTTGATCCTGGCTCAGGACGAACGCTGGCGGCGTGCCTAATACATGCAAGTCGAGCGGACAGATGGGAGCTTGCTCCCGGAAGTCAGCGGCGGACGGGTGAGTAACACGTGGGTAACCTGCCTGTAAGACTGGGATAACTCCGGGAAACCGGGGCTAATACCGGATAATATCAAGAGCTGCATGGCTCTTGATTGAAAGGCGGCTTCGGCTGTCACTTATAGATGGACCCGCGGCGCATTAG
>F1RSTYH01DQRBJ
AAGCTTCGCAAGAGTTTGATCCTGGCTCAGGACGAACGCTGGCGGCGTGCCTAACACATGCAAGTCGAGCGGGGTGAATTGAGTGGTTTTCCACGAGATTCACCCAGCGGCGGACGGGTGAGTAACACGTAGGCAACCTACCCACCACACGGGGATAGCCCTGGGAAACCGGGGGTAATACCCGATACCTTTACTGGCTGCATGGCTGGTAAAGAAAGCGATTTAGCGGTGGTGGATGGGCCTGCGGCCCATCAGCTAGTTGGTGAGGTAACGG
>F1RSTYH01CBDT3
AAGCTTCGCAAGAGTTTGATCCTGGCTCAGGACGAACGCTGGCGGCGTGCCTAAGACATGCAAGTCGAGCGGGGTAGTGAGGCCCTTTGGGCTTTGCTACTCAGCGGCAGACGGGTGAGTAACACGTGGGTAACCTGCCCCTGGCACTGGGATAACAGCCCGAAAGGGCTGCTAATACCGGATAAGCTCACGGTGCCGCATGGTGCTGGGAGAAAAGGCGCCTTGAAAGCGCCGGCCAGGGAGGGGCCCGCGGCCCATCAGGTAG
>F1RSTYH01BZVXF
AAGCTTCGCAAGAGTTTGATCCTGGCTCAGGATGAACGCTGGCGGCGTGCCTAATACATGCAAGTCGGACGGGGTACAGAAGCAATTTCGTACTTAGTGGCGAACGGGTGAGTAACGCGTTGGTGACCTGCCCCAAAGCGGGGGATAACAGCCTGAAAGGGTTGCTAATACCGCATATGGTCGGAAGAGATTAGAAGCTTTTGATTAAAGGAGAAATCCACTTTGGGAGGGGCCTGCGTCCCATCAGCTAGTTGGTAGGGTAACGGCCTACCAAGGCG
>F1RSTYH01CHXP7
AAGCTTCGCAAGAGTTTGATCCTGGCTCAGGACGAACGCTGGCGGCGTGCCTAACACATGCAAGTCGAGCGGGGTGAATTGAGTGGTTTTCCACGAGATTCACCCAGCGGCGGACGGGTGAGTAACACGTAGGCAACCTACCCACCACACGGGGATAGCCCTGGGAAACCGGGGGTAATACCCGATACCTTTACTGGCTGCATGGCTGGTAAAGAAAGCGATTTAGCGGTGGTGGATGGGCCTGCGGCCCATCAGCTAGTTGGTGAGGTAACGG
>F1RSTYH01CHAW5
AAGCTTCGCAAGAGTTTGATCCTGGCTCAGGGTGAACGCTGGCGGCGTGCTTTACACATGCAAGTTGAACGAGAACTCGGAGGTTCTTACTTCGGTAAGAAAGGAAGAGGGACAGTAGCGAACGAGTGAGTAACACGTAGTAACCTGCCCACTGGAGGGGGAGAACCACTGGAAACGGTGGCTAATACCGCATAAGCCCGAAAGGGGAAAGCAATTTATTGTGCCGGTGGAGGGGACTGCGGGCCATCAGGAAGATGGTGAGGTAAAAGCTCACCAAACCGACG
>F1RSTYH01DN608
AAGCTTCGCAAGAGTTTGATCCTGGCTCAGAACGAACGCTGGCGGCAGGCTTAACACATGCAAGTCGAACGCATCGCAAGATGAGTGGCAGACGGGTGAGTAACACGTGGGAATCTACCCATCCCTGCGGAACAACTCCGGGAAACTGGAGCTAATACCGCATACGCCCTACGGGGAAAGATTTATCGGGGATGGATGAGCCCGCGTTGGATTAGCTAGTTGGTGGGGTAAAGGCCTACCAAGGCGACGATCCATAGCTGGT
>F1RSTYH01CKQW1
AAGCTTCGCAAGAGTTTGATCCTGGCTCAGAACGAACACTGGCGGCGCGTTTTAAGCATGCAAGTCGAACGGTAAAAGGGTGCTTGCACCCTTTGAGAGTGGCGAACGGGTGAGTAACACGTAGGTGATCTGCCCTTTGGTTGGGGATAGCCTGTGGAAACACAGGGTAATACCGAATAAGATCGGGACTCTTTGGAGATCCGATGAAAGCAGCTTCGGCTGCACCGAAGGATGAGCCTGCGGCTGATTAGCTTGTTGGCGGGG
>F1RSTYH01DD3AZ
AAGCTTCGCAAGAGTTTGATCCTGGCTCAGAACGAACGCTGGCGGCAGGCCTAACACATGCAAGTCGAACGCACTCTTTGAGTGAGTGGCGAACGGGTGAGTAACGCGTGGGCACCTGCCCTGGGGTACGGAATAACCCAGGGAAACCTGGACTAATACCGTATACGTCTTTTCGGAGAGAAAGATTTATCGCCCTGGGATGGGCCCGCGCCGGATTAGCTAGTTGGTGGGGTAATGGCCTACCAAGGCTGCGATCCGTAGCTGGTTTGAGGGGACGA
>F1RSTYH01CEXYI
AAGCTTCGCAAGAGTTTGATCCTGGCTCAGGATGAACGCTGGCGGCGTGCCTAACACATGCAAGTCGAGCGGGGTGTCAGTTGACACCGAGCATCTTTGGAAACAGGGGTGTTGGGTGTTGACTGGCACTTAGCGGCGGACGGGTGAGTAACGCGTGAGCAACCTGCCTTACACTGGGGGATAACGTCGGGAAACCGGCGCTAATACCGCATAAGACTCCGGAATCGCATGGTTCTGCAGTCAAAACTCCGGTGGTGTAAGA
>F1RSTYH01BXLDK
AAGCTTCGCAAGAGTTTGATCCTGGCTCAGAACGAACGCTGGCGGCATGCTTAACACATGCAAGTCGAACGAAGGCCCTGGCTTGCCAGGTGTCCTTAGTGGCGCACGGGTGAGTAACGCGTGGGGACCTGCCCTGGAGTGGGGAATAGCGACGGGAAACTGTCGCTAATACCGCATACGCCCTGAGGGGGAAAGGCTTCGGCCGCTCTTGGATGGACCCGCGTCGGATTAGCTTGTTGGTGGGGTTATGGCCTACCAAGGCGACGATCCG
>F1RSTYH01C4PU6
AAGCTTCGCAAGAGTTTGATCCTGGCTCAGGATGAACGCTGGCGGCGTGCCTAACACATGCAAGTCGAGCGGAGATTACGAGGAGTACTTGTACAAATTGTAATCTTAGCGGCGGACGGGTGAGTAACACGTGAGGAACCTGCCCTTGAGTGGGGAATAACACCGAGAAATGGGTGCTAATACCGCATAATGTCTTGGAAGCGCATGCTTTCGGGACCAAAGGATTTATTCGCTTAAGGATGGACTCGCGTCCGATTAGGTAG
>F1RSTYH01CB2YC
AAGCTTCGCAAGAGTTTGATCCTGGCTCAGGATGAACGCTGGCGGCGTGCTTAACACATGCAAGTCGAACGATGACTTCTGTGCTTGCACAGAATGATTAGTGGCGAACGGGTGAGTAACACGTGAGTAACCTGCCCTTAACTTCGGGATAAGCCTGGGAAACCGGGTCTAATACCGGATACGACCTCCTGGCGCATGCCATGGTGGTGGAAAGCTTTAGCGGTTTTGGATGGACTCGCGGCCTATCAGCTTGTTGGG
>F1RSTYH01C8M7X
AAGCTTCGCAAGAGTTTGATCCTGGCTCAGAACGAACGCTGGCGGCAGGCCTAACACATGCAAGTCGAACGCCCCGCAAGGGGAGTGGCAGACGGGTGAGTAACGCGTGGGAACCTACCCAGTGGTACGGAACAACCCAGGGAAACTTGGGCTAATACCGTATACGCCCCTAGGGGGAAAGATTTATCGCCATTGGACGGGCCCGCGTTGGATTAGCTAGTTGGTGGGGTAATGGCCCACCAAGGCAACGATCCATAGCTGGTCTGA
>F1RSTYH01DTB34
AAGCTTCGCAAGAGTTTGATCCTGGCTCAGGACGAACGCTGGCGGCGTGCCTAACACATGCAAGTCGAGCGGGGGTTGCTTAAGTAGGTTTCTACGAGAGTGGCCCTAGCGGCGGACGGGTGAGTAACGCGTGAGCAACCAACCTTGTACTGGGGGATAACAGCTGGAAACAGCTGCTAATACCGCATAAGACTACGGCACCGCATGGTGCTGTAGTAAAAGGCGCCTTAAGGCGTCGGTACAAGACGGGCTCGCGTCCCATTAG
>F1RSTYH01BMUOQ
AAGCTTCGCAAGAGTTTGATCCTGGCTCAGGACGAACGCTGGCGGCGTGCCTAACACATGCAAGTCGAGCGGGGGTTGCTTAAGTAGGTTTCTACGAGAGTGGCCCTAGCGGCGGACGGGTGAGTAACGCGTGAGCAACCAACCTTGTACTGGGGGATAACAGCTGGAAACAGCTGCTAATACCGCATAAGACTACGGCACCGCATGGTGCTGTAGTAAAAGGCGCCTTAAGGCGTCGGTACAAGACGGGCTCGCGTCCCATTAG
>F1RSTYH01CRDJH
AAGCTTCGCAAGAGTTTGATCCTGGCTCAGAGTGAACGCTGGCGGCGTGCCTAACACATGCAAGTCGAACGCGAAAGTCCCGCAAGGGATAAGTAGAGTGGCAGACGGGTGAGTAATGCATAGGTAATCTACCCTTGAGTGGGGGATAACTCCGGGAAACCGGTGCTAATCCCGCATGACTTCCTGATGCGAAGGCATTAGGATCAAAGGGGGGGATCCTTCGGGACCTCCCGCTTGAGGATGAGCCTATGTCCTATTAG
>F1RSTYH01DRUEC
AAGCTTCGCAAGAGTTTGATCCTGGCTCAGGACGAACGCTGGCGGCGTGCTTAACACATGCAAGTCGAGCGGAAAGGCCCCTTCGGGGGTACTCGAGCGGCGAACGGGTGAGTAACACGTGAGTAACCTGCCCCTAGCTTTGGGATAAGCCTGGGAAACCGGGTCTAATACCGAATGTGACCACTGATCGCATGGTTGGTGGTGGAAAGGGTTTCTGGCTAGGGATGGGCTCGCGGCCTATCAGCTTGTTGGTGGGGTGATGGCCTACCAAGGCG
>F1RSTYH01BUNPU
AAGCTTCGCAAGAGTTTGATCCTGGCTCAGGACGAACGCTGGCGGCGTGCTTAACACATGCAAGTGGAGCGACGAACCGGGCTTCGGCCCGGGGCAAAGCCGCGAACGGGTGAGTATCACGTGGGTAACCTGCCCCGATGACCGGGATAACCCGAGGAAACTCGGGCTAATACCGGATGTGCTCTCAATCCACCAGGGTTGAGAACAAAGGAAGCTTCGGCCTCCGCATCGGGATGGGCCCGCGGCCCATTAGCTTGTTGGTGAGGTAAAGGCTC
>F1RSTYH01C1C59
AAGCTTCGCAAGAGTTTGATCCTGGCTCAGATTGAACGCTGGCGGCAGGCCTAACACATGCAAGTCGAGCGGCAGCGGGAGGTGCTTGCACCTCGCCGGCGAGCGGCGGACGGGTGAGTAATGCATAGGAATCTGCCCGGTAGTGGGGGATAACCTGGGGAAACCCAGGCTAATACCGCATACGTCCTACGGGAGAAAGCAGGGGATCTTCGGACCTTGCGCTATCGGATGAGCCTATGCCGGATTAGCTGGTTGG
>F1RSTYH01CJFC9
AAGCTTCGCAAGAGTTTGATCCTGGCTCAGGACGAACGCTGGCGGCGTGCCTAACACATGCAAGTCGAGCGGGGGTTGCTTAAGTAGGTTTCTACGAGAGTGGCCCTAGCGGCGGACGGGTGAGTAACGCGTGAGCAACCAACCTTGTACTGGGGGATAACAGCTGGAAACAGCTGCTAATACCGCATAGGACTACGGCACCGCATGGTGCTGTAGTAAAAGGCGCCTTAAGGCGTCGGTACAAGACGGGCTCGCGTCCCATTAG
>F1RSTYH01CDQXM
AAGCTTCGCAAGAGTTTGATCCTGGCTCAGAGTTAACGTTGGCGGCGTGCCTAACACATGCAAGTCGAACGCGTTCCGGGGGCAACTCCGGGATGAGTGGCGAACGGGTGAGTAACACGTGGGTAATCTTCCTTTAAGTGGGGAATAAGCTCTCGAAAGGGAGTCTAATACCGCATGACGTTCCGGGACATAAGTCCCGTAACCAAAGCCGCAAGGCGCTTGAAGATGAGCCTGCGTCCTATTAGCTAGTTGGTGGGGTAATGGCCTACCAAGG
>F1RSTYH01CPD1U
AAGCTTCGCAAGAGTTTGATCCTGGCTCAGGACGAACGCTGGCGGCGTGCCTAACACATGCAAGTCGAGCGGGGACATGCGACGGACCGGAAGTTTTCGGATGGAAGGGAAGATGTATGTTCTAGCGGCGGACGGGTGAGTAACGCGTGAGCAACCTGTCCCTTACAGGGGGATAACACAGCGAAAGTTGTACTAATACCGCATAAGACCACAGGGAGACATCTTCCGGGGGTCAAAGGAGCAATCCGGTAAGGGGTGGGCTCGCGTCCGATTAG
>F1RSTYH01BOQHF
AAGCTTCGCAAGAGTTTGATCCTGGCTCAGATTGAACGCTGGCGGCAGGCCTAACACATGCAAGTCGAACGGTAACAGGAAGTAGCTTGCTACTTTGCTGACGAGTGGCGGACGGGTGAGTAATGTCTGGGAAACTGCCTGATGGAGGGGGATAACTACTGGAAACGGTAGCTAATACCGCATAACGTCGCAAGACCAAAGAGGGGGGACCTTCGGGCCTCTTGCCATCAGATGTGCCCAGATGGGATTAGCTAGTAGGG
>F1RSTYH01BP8CR
AAGCTTCGCAAGAGTTTGATCCTGGCTCAGAACGAACGTTGGCGGCGCGCCTAACACATGCAAGTCGCACGAGAAAGGGAGCAATCCCCGGTACAGTGGCGCACGGGTGAGTAACACGTGGATAATCTTCCCTCGAGCGGGGGATAACCTTCCGAAAGGAGGGCTAATACCGCATAGGACCACGGAGACCAAGGTCTCTGAGGTGAAAGCTGGCCTCTACATGTAAGCTAGCACTTGAGGATGAGTCCGCGGCCCATCAG
>F1RSTYH01DG10Q
AAGCTTCGCAAGAGTTTGATCCTGGCTCAGGATGAACGCTGGCGGCATGCCTAATACATGCAAGTCGAACGGTGAAGTTACTTCGGTAACGGATCAGTGGCGAACGGGTGAGTAATATATGAACAACCTACCCCTTTGACTGGGATAACACACTGAAAAGCGTGCTAATACCGGATAGGCAATCGAGAGGCATCTCTTGATTATTAAAGGAGCGTCTGCTCCACATTGGGATGGGTTCATATCGCATTAG
>F1RSTYH01COE2D
AAGCTTCGCAAGAGTTTGATCCTGGCTCAGAACGAACGCTGGCGGCGCGTTTTAAGCATGCAAGTCGAACGGTAAAAGGGTGCTTGCACCCTTTGAGAGTGGCGAACGGGTGAGTAACACGTAGGTGATCTGCCCTTTGGTTGGGGATAGCCTGTGGAAACACAGGGTAATACCGAATAAGATCGGGACTCTTTGGAGATCCGATGAAAGCAGCTTCGGCTGCACCGAAGGATGAGCCTGCGGCTGATCAGCTTGTTGGG
>F1RSTYH01CLD9B
AAGCTTCGCAAGAGTTTGATCCTGGCTCAGATTGAACGCTGGCGGCATGCCTAACACATGCAAGTCGCACGCGAAAGGGGGCAACCCCGAGTAGAGTGGCGGACGGGTGCGTAACGCGTAGGAATATACCTGGTAGTGGGGGACAACCCGGCGAAAGCCGGGCTAATACCGCATACGATCTACGGATGAAAGCAGGGGACCGCAAGGCCTTGCGCTATCAGATTAGCCTGCGTCGGATTAGCTAGTTGGTGAGGTAAAGGCT
>F1RSTYH01CHGAQ
AAGCTTCGCAAGAGTTTGATCCTGGCTCAGGACGAACGCTGGCGGCGTGCCTAATACATGCAAGTCGAGCGGACCGATGGGAGCTTGCTCCTTTAGGTTAGCGGCGGACGGGTGAGTAACACGTGGGCAACCTGCCCTGCAGACTGGGATAACTTCGGGAAACCGGAGCTAATACCGGATAACACCGAAAACCGCATGGTTTTCGGTTGAAAGGCGGCTTTTAGCTGTCACTGCAGGATGGGCCCGCGGCGCATTAGCTAGTTGGTGAGG
>F1RSTYH01BWK8R
AAGCTTCGCAAGAGTTTGATCCTGGCTCAGGACGAACGCTGGCGGCGTGCCTAACACATGCAAGTCGAGCGGGGTGAATTGAGTGGTTTTCCACGAGATTCACCCAGCGGCGGACGGGTGAGTAACACGTAGGCAACCTACCCACCACACGGGGATAGCCCTGGGAAACCGGGGGTAATACCCGATACCTTTACTGGCCGCATGGCTGGTAAAGAAAGCGATTTAGCGGTGGTGGATGGGCCTGCGGCCCATCAGCTAGTTGGTGAGGTAACGGCT
>F1RSTYH01DQFUX
AAGCTTCGCAAGAGTTTGATCCTGGCTCAGGACGAACGCTGGCGGCGTGCCTAACACATGCAAGTCGAGCGGGGTGAATTGAGTGGTTTTCCACGAGATTCACCCAGCGGCGGACGGGTGAGTAACACGTAGGCAACCTACCCACCACACGGGGATAGCCCTGGGAAACCGGGGGTAATACCCGATACCTTTACTGGCTGCATGGCTGGTAAAGAAAGCGATTTAGCGGTGGTGGATGGGCCTGCGGCCCATCAGCTAGTTGGTGAGGTAACGG
>F1RSTYH01BO5ST
AAGCTTCGCAAGAGTTTGATCCTGGCTCAGGATGAACGCTGGCGGCGTGCCTAATACATGCAAGTCGAACGAAGAACTAGCTTGCTAGTTCTTAGTGGCGAACGGGTGAGTAATACATAAATAATCTGCCCATATGACTGGGATAACTATTGGAAACGATAGCTAATACCGGATAGGTTAATTGAAGGCATCTTCGATTAATTAAAGTAGGTTTTCTACACAAATGGATGAGTTTATGGCGCATTAGTTAGTTGGTGGGGTAACGG
>F1RSTYH01CS942
AAGCTTCGCAAGAGTTTGATCCTGGCTCAGGACGAACGCTGGCGGCGTGCCTAACACATGCAAGTCGAGCGGGGTGAATTGAGTGGTTTTCCACGAGATTCACCCAGCGGCGGACGGGTGAGTAACACGTAGGCAACCTACCCACCACACGGGGATAGCCCTGGGAAACCGGGGGTAATACCCGATACCTTTACTGGCTGCATGGCTGGTAAAGAAAGCGATTTAGCGGTGGTGGATGGGCCTGCGGCCCATCAGCTAGTTGGTGAGGTAACGG
>F1RSTYH01B1TG0
AAGCTTCGCAAGAGTTTGATCCTGGCTCAGGACGAACGCTGGCGGCGTGCCTAACACATGCAAGTCGAGCGGGGTGAATTGAGTGGTTTTCCACGAGATTCACCCAGCGGCGGACGGGTGAGTAACACGTAGGCAACCTACCCACCACACGGGGATAGCCCTGGGAAACCGGGGGTAATACCCGATACCTTTACTGGCTGCATGGCTGGTAAAGAAAGCGATTTAGCGGTGGTGGATGGGCCTGCGGCCCATCAGCTAGTTGGTGAGGTAACGG
>F1RSTYH01DGZGU
AAGCTTCGCAAGAGTTTGATCCTGGCTCAGGACGAACGCTGGCGGCGTGCCTAACACATGCAAGTCGAGCGGGGTGAATTGAGTGGTTTTCCACGAGATTCACCCAGCGGCGGACGGGTGAGTAACACGTAGGCAACCTACCCACCACACGGGGATAGCCCTGGGAAACCGGGGGTAATACCCGATACCTTTACTGGCTGCATGGCTGGTAAAGAAAGCGATTTAGCGGTGGTGGATGGGCCTGCGGCCCATCAGCTAGTTGGTGAGGTAACGG
>F1RSTYH01CMTD1
AAGCTTCGCAAGAGTTTGATCCTGGCTCAGGACGAACGCTGGCGGCGTGGATTAGGCATGCAAGTCGAATGGGTTTAGACCCATGGCGAACGAGTTAGTAAGGCGTAGGTACATCCCCCAGTCACAGGAATAACTCGGAGAAATCCGAGATAATACTTGATGGTCTCCAACTTCGGTTGGAGTAAAGAGTGCAGCAATGCATTTCGGATTGGGAGTGGCCTACGCCCTATCAGCTAGTTGGTGAGGTAATGGCTTACCAAGG
>F1RSTYH01B0BJ2
AAGCTTCGCAAGAGTTTGATCCTGGCTCAGGACGAACGCTGGCGGCGTGCCTAACACATGCAAGTCGAGCGGGGTGAATTGAGTGGTTTTCCACGAGATTCACCCAGCGGCGGACGGGTGAGTAACACGTAGGCAACCTACCCACCACACGGGGATAGCCCTGGGAAACCGGGGGTAATACCCGATACCTTTACTGGCTGCATGGCTGGTAAAGAAAGCGATTTAGCGGTGGTGGATGGGCCTGCGGCCCATCAGCTAGTCGGTGAGGTAACGG
>F1RSTYH01C89RU
AAGCTTCGCAAGAGTTTGATCCTGGCTCAGGACGAACGCTGGCGGCGTGCCTAACACATGCAAGTCGAGCGGGGTGAATTGAGTGGTTTTCCACGAGATTCACCCAGCGGCGGACGGGTGAGTAACACGTAGGCAACCTACCCACCACACGGGGACAGCCCTGGGAAACCGGGGGTAATACCCGATACCTTTACTGGCTGCATGGCTGGTAAAGAAAGCGATTTAGCGGTGGTGGATGGGCCTGCGGCCCATCAGCTAGTTGGTGAGGTAACGG
>F1RSTYH01CL9P5
AAGCTTCGCAAGAGTTTGATCCTGGCTCAGGATGAACGCTAGCGGCGCGCTTAATGCATGCAAGTCGAGCGATGAGGCTCCTTCGGGGGCTATCAGCGGCAGACGGGTGAGTAACACGTGGGTGACCTACCCCGAAGACGAGGATAACGGCTGGAAACAGTCGCTAATACTCGATAGACTCTCTATGTCATAGTTGAGAGTAAAGCTCCGGCGCTTCGGGAGGGGCCCGCGGCCTATCAGCTAGTTGGTAGGG
>F1RSTYH01DGIG9
AAGCTTCGCAAGAGTTTGATCCTGGCTCAGGACGAACGCTGGCGGCGCGCCTAACACATGCAAGTCGAGCGAGAACCAGGGCTTCGGCCCTGGGGACAGCGGCGAACGGGTGAGTAACACGTGGGTGACCTGCCCTCGGCACCGGGATAGCCCGGGGAAACCCGGATTAATACCGGACAGCCTCACGCCTCTTCGGGGGCGTGAGAAAAGGTGGCTTCGGCTTCCGGCTGAGGATGGGCCCGCGGCCGATTAGCTTGTTGGTGGGGTAATGGCTCACCAAGG
>F1RSTYH01B7PS5
AAGCTTCGCAAGAGTTTGATCCTGGCTCAGGACGAACGCTGGCGGCGTGCCTAACACATGCAAGTCGAGCGGGGTGAATTGAGTGGTTTTCCACGAGATTCACCCAGCGGCGGACGGGTGAGTAACACGTAGGCAACCTACCCACCACACGGGGATAGCCCTGGGAAACCGGGGGTAATACCCGATACCTTTACTGGCTGCATGGCTGGTAAAGAAAGCGATTTAGCGGTGGTGGATGGGCCTGCGGCCCATCAGCTAGTTGGTGAGGTAACGG
>F1RSTYH01DHOKZ
AAGCTTCGCAAGAGTTTGATCCTGGCTCAGGACGAACGCTGGCGGCGTGCCTAACACATGCAAGTCGAGCGGGGTGAATTGAGTGGTTTTCCACGAGATTCACCCAGCGGCGGACGGGTGAGTAACACGTAGGCAACCTACCCACCACACGGGGATAGCCCTGGGAAACCGGGGGTAATACCCGATACCTTTACTGGCTGCATGGCTGGTAAAGAAAGCGATTTAGCGGTGGTGGATGGGCCTGCGGCCCATCAGCTAGTTGGTGAGGTAACGG
>F1RSTYH01CJMGO
AAGCTTCGCAAGAGTTTGATCCTGGCTCAGATTGAACGCTGGCGGAATGCTTTACACATGCAAGTCGAGCGGCAGCGCGGGGGCAACCCTGGCGGCGAGCGGCGAACGGGTGAGTAATATATCGGAACGTGTCCTGTAGTGGGGGATAGCTCGGGGAAACTCGGATTAATACCGCATACGATCTACGGATGAAAGCGGGGGATCGCAAGACCTCGCGCTGCTGGAGCGGCCGATATCCGATTAGCTAGTTGGTGGGG
>F1RSTYH01DJ8UD
AAGCTTCGCAAGAGTTTGATCCTGGCTCAGGACGAACGCTGGCGGCGTGCCTAACACATGCAAGTCGAGCGGGGTGAATTGAGTGGTTTTCCACGAGATTCACCCAGCGGCGGACGGGTGAGTAACACGTAGGCAACCTACCCACCACACGGGGATAGCCCTGGGAAACCGGGGGTAATACCCGATACCTTTACTGGCTGCATGGCTGGTAAAGAAAGCGATTTAGCGGTGGTGGATGGGCCTGCGGCCCATCAGCTAGTTGGTGAGGTAACGG
>F1RSTYH01CGF7R
AAGCTTCGCAAGAGTTTGATCCTGGCTCAGATTGAACGCTGGCGGCATGCCTAACACATGCAAGTCGAACGGCATCATGGTCCAGCTTGCTGGACTGATGGCGAGTGGCGGACGGGTGAGTAACGCGTAGGAATATGCCTTAAAGTGGGGGACAACCCGAGGAAACTCGGGCTAATACCGCATAAGCTCTTCGGAGTAAAGCTGGGGACCTTCGGGCCTGGCGCTTTAAGATTAGCCTGCGTCCGATTAGCTAGTTGGG
>F1RSTYH01DK7LU
AAGCTTCGCAAGAGTTTGATCCTGGCTCAGAACGAACGCTGGCGGCGCGTTTTAAGCATGCAAGTCGAACGGTAGTAATCCTTCGGGGTTATTAGCGTGGCGAACGGGTGAGTAACACGTAGATGATCTACCTTGAGGTTGGGGATAGCCTGTGGAAACACAGGGTAATACCGAATAAGCCCTATGGGGGAAAGGTGCTAAGGCACCGCCTTAAGATGGGTCTGCGGCTCATTAGCTTGTTGGTGGGGTAAAGGCCTACCAAGGCGACGATGAGTAGCCGG
>F1RSTYH01BML8V
AAGCTTCGCAAGAGTTTGATCCTGGCTCAGGACGAACGCTGGCGGCGTGCCTAAGACATGCAAGTCGAGCGGGGTAGTGAGGCCCTTTGGGCTTTGCTACTCAGCGGCAGACGGGTGAGTAACACGTGGGTAACCTGCCCCTGGCACTGGGATAACAGCCCGAAAGGGCTGCTAATACCGGATAAGCTCACGGTGCCGCATGGTGCTGGGAGAAAAGGCGCCTTGAAAGCGCCGGCCAGGGAGGGGCCCGGCGGCCCATCAGGTAG
>F1RSTYH01C6E8J
AAGCTTCGCAAGAGTTTGATCCTGGCTCAGGATGAACGTTGGCGGTGCGCTTTATGCATGCAAGTCGTACGGAACCATGGTTTTCGGATTATGGTTTAGTGGCGGACGGCTGAGTAACACGTAGGTAACCTACCCACGAGCGGGGGATAACTTACCGAAAGGTACGCTAATACCGCATGGTATGGATTTGCCAAAGCAGATTCATTAAAGCCGCAAGGCACTTGTGGACGGGCCTGCGGCCGATTAGCTAGTTGGCGGGGTAACGGCCCACCAAGG
>F1RSTYH01CJKBK
AAGCTTCGCAAGAGTTTGATCCTGGCTCAGGACGAACGCTGGCGGCGTGCCTAATACATGCAAGTCGAGCGGACCGAAGGGAGCTTGCTCCTTTAGGTTAGCGGCGGACGGGTGAGTAACACGTGGGCAACCTGCCCTGCAGACTGGGATAACTTCGGGAAACCGGAGCTAATACCGGATAACACCGAAAACCGCATGGTTTTCGGTTGAAAGGCGGCATTAGCTGTCACTGCAGGATGGGCCCGCGGCGCATTAGCTAGTTGGTGAGG
>F1RSTYH01DRZAD
AAGCTTCGCAAGAGTTTGATCCTGGCTCAGAACGAACGCTGGCGGCATGCCTAATACATGCAAGTCGAACGAGATCCTTCGGGGTCTAGTGGCGCACGGGTGCGTAACGCGTGGGAATCTGCCCTTGGGTTCGGAATAACAGTTAGAAATGACTGCTAATACCGGATGATGACGAAAGTCCAAAGATTTATCGCCCAAGGATGAGCCCGCGTAAGATTAGCTAGTTGGTGAGGTAAGGGCTCACCAAGGCTACGATCTTTAG
>F1RSTYH01C773K
AAGCTTCGCAAGAGTTTGATCCTGGCTCAGGACGAACGCTGGCGGCGTGCCTAACACATGCAAGTCAAGGAGAAAGACTGGTTTCGGCCGGTCAAGTAAACTGGCGGACGGGTGAGTAACGCGTAGGCGACCTGCCCTTGTGTTTGGAATAACCCCGAGAAATTGGGGCTAATACCGAATGACGCATTGAGTATGCATGTACTTGATGTTAAAGGTGCTGCAAGGTACCGCACAGGGATGGGCCTGCGTTCCATTAGTTAGATGGG
>F1RSTYH01C3448
AAGCTTCGCAAGAGTTTGATCCTGGCTCAGGATGAACGCTGGCGGCGTGCTTAACACATGCAAGTCGAACGATGACTTCTGTGCTTGCACAGAATGATTAGTGGCGAACGGGTGAGTAACACGTGAGTAACCTGCCCTTAACTTCGGGATAAGCCTGGGAAACCGGGTCTAATACCGGATACGACCTCCTGGCGCATGCCATGGTGGTGGAAAGCTTTAGCGGTTTTGGATGGACTCGCGGCCTATCGGCTTGTTGGTTGGGG
>F1RSTYH01DN9SP
AAGCTTCGCAAGAGTTTGATCCTGGCTCAGGACGAACGCTGGCGGCGTGCCTAATACATGCAAGTCGAGCGCGGGAAGCAAGTGATCGCCCTTCGGGGCGTGAACTTGTGGAACGAGCGGCGGACGGGTGAGTAACACGTGGGCAACCTGCCTGTAAGACTGGGATAACTCGCGGAAACGTGAGCTAATACCGGATAACACCTTTTTTCTCATGATGAGAGGTTGAAAGGCGGCTTTTAGCTGTCACTTACAGATGGGCCCGCGG
>F1RSTYH01BVXD3
AAGCTTCGCAAGAGTTTGATCCTGGCTCAGGACGAACGCTGGCGGCGTGCCTAACACATGCAAGTCGAGCGGGGACATACGACGGAGGGAAAGTTTTCGGATGGAACCAAAGATGTATGTTCTAGCGGCGGACGGGTGAGTAACGCGTGAGCAACCTGTCCCTTACAGGGGGATAACACAGCGAAAGTTGTACTAATACCGCATGAGACCACGGTGAGACATCTCACAGGGGTCAAAGGAGTAATCCGGTAAGGGGTGGGCTCGCGTCCGA
>F1RSTYH01BL8XX
AAGCTTCGCAAGAGTTTGATCCTGGCTCAGGACGAACGCTGGCGGCGTGGATTAGGCATGCAAGTCGAACGCGAACGAACACCTTCGGGTGTTCAAGTAGAGTGGCGGACGGGTGAGTAACGCGTAGGTGATCTACCTTTAAGTGGGGGATAGCCCCGGGAAACCGGGATTAATACCGCATATGTCCCGAGAGATTGGGATAAAGATGGCCTCTGACATAAGCTGTTGCTTAGAGATGAGCCTGCGTCCTATTAGCTAGTTGGTGGGG
>F1RSTYH01DNJ9H
AAGCTTCGCAAGAGTTTGATCCTGGCTCAGGACGAACGCTGGCGGCGTGCCTAACACATGCAAGTCGAGCGGGGTGAATTGAGTGGTTTTCCACGAGATTCACCCAGCGGCGGACGGGTGAGTAACACGTAGGCAACCTACCCACCACACGGGGATAGCCCTGGGAAACCGGGGGTAATACCCGATACCTTTACTGGCTGCATGGCTGGTAAAGAAAGCGATTTAGCGGTGGTGGATGGGCCTGCGGCCCATCAGCTAGTTGGTGAGGTAACGG
>F1RSTYH01CGU5G
AAGCTTCGCAAGAGTTTGATCCTGGCTCAGAGTGAACGCTGGCGGCGTGCTTAACACATGCAAGTCGAACGATGAAGCTCTAGCTTGCTAGAGTGGATTAGTGGCGCACGGGTGAGTAATGTATAGCTAATGTGCCCCTTAGAGGGGGATAACAGTTGGAACGACTGCTAATACCCCATACTCCTTCTTGGTATAAGCCAAGTTGGGAAAGTTTTTTCGCTAAGGGATCGGGCTATATGGTATCAGCTTGTTGGTG
>F1RSTYH01BN0C0
AAGCTTCGCAAGAGTTTGATCCTGGCTCAGAACGAACGCTGGCGGCGTGCCTAACACATGCAAGTCGAACGAGAAAGTCCTGCTTCGGCGGGGCGAGTAAAGTGGCGCACGGGTGAGTAGCGCGTGGGTAACCTGCCTTTAAGCCCGGGATAACTTCGCGAAAGTGTTGCTAATACCGGATGCCGTCCATAGAACCCCCGGTTTTATGGATGAAAGGTGACCTCTTCATGAAAGTTGCCGCTTAGAGATGGGCTCGCGTACCATTAG
>F1RSTYH01B7T1P
AAGCTTCGCAAGAGTTTGATCCTGGCTCAGGACGAACGCTGGCGGCGTGCCTAACACATGCAAGTCGAGCGGGGTGAATTGAGTGGTTTTCCACGAGATTCACCCAGCGGCGGACGGGTGAGTAACACGTAGGCAACCTACCCACCACACGGGGATAGCCCTGGGAAACCGGGGGTAATACCCGATACCTTTACTGGCTGCATGGCTGGTAAAGAAAGCGATTTAGCGGTGGTGGATGGGCCTGCGGCCCATCAGCTAGTTGGTGAGGTAACGG
>F1RSTYH01BZC7N
AAGCTTCGCAAGAGTTTGATCCTGGCTCAGGACGAACGCTGGCGGCGTGCCTAACACATGCAAGTCAAAGGAAAGCGACTTCGGTCGTAAGTACTTGGCGCAAGGGTGAGTAAGGTATAGGTAATCTGCCCTTTGGACTGGGATAACTCCGAGAAATCGGTGACAATACCAGATGATGCAGCGGGACCGCATGGTCATGTTGTTAAAGATTTATCGCCAAAAGATGAGCCTATATTCCATCAGGTAGTTGGTAGGGTAACGG
>F1RSTYH01CXY1M
AAGCTTCGCAAGAGTTTGATCCTGGCTCAGGATGAACGCTGGCGGCGTGCTTAATACATGCAAGTCGAACGGAGACATTGTAGCAATACGATGTTCTTAGTGGCGAACGGGTGAGTAACGCGTTGGTGACCTGCCCCAAAGCGGGGGATAACAGTCCGAAAGGACTGCTAATACCCCATGTGGTCTCAGGGATTAGATGCCCTGAGTCTAAAGGAGTAATCCACTTTGGGAGGGACCTGCGTCCCATCAGCTAGTTGGTAAGG
>F1RSTYH01CVZ51
AAGCTTCGCAAGAGTTTGATCCTGGCTCAGGACGAACGCTGGCGGCGTGCCTAATACATGCAAGTCGAGCGGACCGAAGGGAGCTTGCTCTTTTAGGTTAGCGGCGGACGGGTGAGTAACACGTGGGCAACCTGCCCTGCAGACTGGGATAACTTCGGGAAACCGGAGCTAATACCGGATAACACCGAAAACCGCATGGTTTTCGGTTGAAAGGCGGCTTTTAGCTGTCACTGCAGGATGGGCCCGCGGCGCATTAGCTAGTTGGTGAGGTAACGG
>F1RSTYH01DFFHG
AAGCTTCGCAAGAGTTTGATCCTGGCTCAGGATGAACGCTAGCGATGTGCCTAAGGTATGCAAGTCGAATGCCGATCTTCGGATCGGCATGGCAGACGGCTGAGTAACGCGTAGGTACTTACCCTTAACACAGGAATAACTCGCCGAAAGGCGGATTGATGCCTGATAGTTCCCATTAAGTGTTCGCACTTTTTGGTATAAAGCTACGGCGGTTAAGGATAGGCCTGCGTCCTATCAGGTTGTTGGTGAGGTAAAGGCT
>F1RSTYH01BUVR7
AAGCTTCGCAAGAGTTTGATCCTGGCTCAGGACGAACGCTGGCGGCGTGCTTAACACATGCAAGTCGAACGGTAAGGCCCCTTCGGGGGTACACGAGTGGCGAACGGGTGAGTAACACGTGGGTAATCTGCCCTGCACTTCGGGATAAGCCTGGGAAACTGGGTCTAATACCGGATATGAGCTCCTGCCGCATGGTGGGGGTTGGAAAGTTTTCGGTGCAGGATGAGTCCGCGGCCTATCAGCTTGTTGGTGGGGTAATGGCCTACCAAGGCGACG
>F1RSTYH01DN6Y1
AAGCTTCGCAAGAGTTTGATCCTGGCTCAGAATGAACGCTGGCGGCGTGCCTAACACATGCAAGTCGAACGAGAAACTCCGAGCTTGCTCGGGGGAGTAAAGTGGCGAACGGGTGAGTAACGCGTGAGTAACCTGCCCTTGAATCTGGGATAACTTCGCGAAGGCGTAGCTAATACCGGATATCGTCCTAAAGACTACGGTTTTTTGGATGAAAGGTGACCTCTCCACGGAAGTTGTCGTTCAGGGAGGGGCTCGCGTCCCATTAGCTTGTTGG
>F1RSTYH01DJR71
AAGCTTCGCAAGAGTTTGATCCTGGCTCAGATTGAACGCTGGCGGCATGCCTTACACATGCAAGTCGAACGGCAGCATGATCTAGCTTGCTAGATTGATGGCGAGTGGCGAACGGGTGAGTAATACATCGGAACGTGCCCTGTAGTGGGGGATAACTAGTCGAAAGATTAGCTAATACCGCATACGACCTGAGGGTGAAAGTGGGGGACCGCAAGGCCTCATGCTATAGGAGCGGCCG
>F1RSTYH01CAW4U
AAGCTTCGCAAGAGTTTGATCCTGGCTCAGGACGAACGCTGGCGGCGTGCCTAACACATGCAAGTCGAGCGGGGTGAATTGAGTGGTTTTCCACGAGATTCACCCAGCGGCGGACGGGTGAGTAACACGTAGGCAACCTACCCACCACACGGGGATAGCCCTGGGAAACCGGGGGTAATACCCGATACCTTTACTGGCTGCATGGCTGGTAAAGAAAGCGATTTAGCGGTGGTGGATGGGCCTGCGGCCCATCAGCTAGTTGGTGAGGTAACGG
>F1RSTYH01B2WWO
AAGCTTCGCAAGAGTTTGATCCTGGCTCAGGACGAACGCTGGCGGCGTGCCTAATACATGCAAGTCGAGCGGACCGATGGGAGCTTGCTCCTTTAGGTTAGCGGCGGACGGGTGAGTAACACGTGGGCAACCTGCCCTGCAGACTGGGATAACTTCGGGAAACCGGAGCTAATACCGGATAACACCGAAAACCGCATGGTTTTCGGTTGAAAGGCGGCTTTTAGCTGTCACTGCAGGATGGGCCCGCGGCGCATTAGCTAGTTGGTGAGG
>F1RSTYH01CQ0T6
AAGCTTCGCAAGAGTTTGATCCTGGCTCAGGACGAACGCTGGCGGCGTGCCTAACACATGCAAGTCGAGCGGGGTGAATTGAGTGGTTTTCCACGAGATTCACCCAGCGGCGGACGGGTGAGTAACACGTAGGCAACCTACCCACCACACGGGGATAGCCCTGGGAAACCGGGGGTAATACCCGATACCTTTACTGGCTGCATGGCTGGTAAAGAAAGCGATTTAGCGGTGGTGGATGGGCCTGCGGCCCATCAGCTAGTTGGTGAGGTAACGG
>F1RSTYH01DC8JX
AAGCTTCGCAAGAGTTTGATCCTGGCTCAGGACGAACGCTGGCGGCGTGCCTAACACATGCAAGTCGAGCGGGGTGAATTGAGTGGTTTTCCACGAGATTCACCCAGCGGCGGACGGGTGAGTAACACGTAGGCAACCTACCCACCACACGGGGATAGCCCTGGGAAACCGGGGGTAATACCCGATACCTTTACTGGCTGCATGGCTGGTAAAGAAAGCGATTTAGCGGTGGTGGATGGGCCTGCGGCCCATCAGCTAGTTGGTGAGGTAACGG
>F1RSTYH01CGG7P
AAGCTTCGCAAGAGTTTGATCCTGGCTCAGAGCGAACGTTAGCGGCGGGCTTAACACATGCAAGTCGAGCGAGAAAGGTGGCTTCGGCTGCCGAGTACAGCGGCGGACGGGTGAGTAACACGTGGGTAACCTGCCCTTCAGTGGGGGACAACCACCCGAAAGGGTGGCTAATACCGCATACGTCATGGGGTGCTGCGGCACCCGATGGGAAAGCTAGCCTCTGCAAGCAAGCTGGCGCTGAGGGAGGGGCCCGCGTCGCA
>F1RSTYH01C9JM7
AAGCTTCGCAAGAGTTTGATCCTGGCTCAGGATGAACGCTGGCGGCGTGCCTAACACATGCAAGTCGAACGAGAAGTTAACCGCTGATTCCTTCGGGATGAGGAGGTTAGCAGAAAGTGGCGAACGGGTGAGTAACGCGTGGGTAATCTACCCTGTAAGTGGGGGATAACCCTCCGAAAGGAGGGCTAATACCGCATAATATCTTCACTTCTAAAAGAAGAGAAGATTAAAGATGGCCTCTGTCTTAAGCTATCACTTCAGG
>F1RSTYH01DBNKP
AAGCTTCGCAAGAGTTTGATCCTGGCTCAGGACGAACGCTGGCGGCGTGCCTAATACATGCAAGTCGAGCGGACCGAAGGGAGCTTGCTCCTTTAGGTTAGCGGCGGACGGGTGAGTAACACGTGGGCAACCTGCCCTGCAGACTGGGATAACTTCGGGAAACCGGAGCTAATACCGGATAACACCGAAAACCGCATGGTTTTCGGTTGAAAGGCGGCTTTTAGCTGTCACTGCAGGATGGGCCCGCGGCGCATTAGCTAGTTGGTGAGGTAACGG
>F1RSTYH01DT3BL
AAGCTTCGCAAGAGTTTGATCCTGGCTCAGGACGAACGCTGGCGGCGTGCTTAACACATGCAAGTCGAGCGGGTGAAGTCTCGGTGGT
>F1RSTYH01CNZQP
AAGCTTCGCAAGAGTTTGATCCTGGCTCAGGATGAACGCTGGCGGCGTGCTTGACACATGCAAGTCGAACGCATCGACAATGTCTGGAGGCTCTGGATGAACGGGCGTACGAGAAATCGTACAAGCGGGAAGAAGGGGCTAAAGGGCGACGTTGGTGAGTGGCGGACGGGTGAGTAACACGTAGGTAATCTGCCTCAAAGTGGGGGATAACTGTTCGAAAGAGCAGCTAATACCGCATAATATCCAGGCTAAG
>F1RSTYH01C4ACC
AAGCTTCGCAAGAGTTTGATCCTGGCTCAGATTGAACGCTGGCGGCGTGCTTAACACATGCAAGTCGAGCGGTAACAGGCGTAGCAATACGTGCTGACGAGCGGCGAACGGGTGCGTAATACATGGGAATCTGCCCTTTGGTGGGGAATAACCCGGCGAAAGCCGGGCTAATGCCGCATGAGATCTTCGGATGAAAGCGGGGGATCGTAAGACCTCGCGCCGATGGATGAGCCCATGTCGGATTAG
>F1RSTYH01C8HY7
AAGCTTCGCAAGAGTTTGATCCTGGCTCAGGATGAACGTTGGCGGTGCGCTTTATGCATGCAAGTCGTACGGAGCCATAGTTTTCGGATTATGGTTCAGTGGCGGACGGCTGAGTAACACGTAGGTAACTTGCCCGTGAGCGGGGGATAACTTGCCGAAAGGTAGGCTAATACCGCATGGCATGGATTTGTCAAAGCAGATCCATCAAAGTCGCAAGACACTCGCGGATAGGCCTGCGGCCGATTAG
>F1RSTYH01B7XHQ
AAGCTTCGCAAGAGTTTGATCCTGGCTCAGGACGAACGCTGGCGGCGTGCTTAACACATGCAAGTCGAGCGGAAAGGCCCTTCGGGGTACTCGAGCGGCGAACGGGTGAGTAACACGTGAGCAACCTGCCCTAGGCTTTGGGATAACCCCGGGAAACCGGGGCTAATACCGGATAAGACCTGGTCTCGCATGAGACTGGGTGGAAAGTTTTTCGGCCTGGGATGGGCTCGCGGCCTATCAGCTTGTTGGTGGCGTGATGGCCTACCAAGGCGACGACGGG
>F1RSTYH01CW2ZH
AAGCTTCGCAAGAGTTTGATCCTGGCTCAGGACGAACGCTGGCGGCGTGCCTAATACATGCAAGTCGAGCGGACCGATGGGAGCTTGCTCCTTTAGGTTAGCGGCGGACGGGTGAGTAACACGTGGGCAACCTGCCCTGCAGACTGGGATAACTTCGGGAAAACCGGAGCTAATACCGGATAACACCGAAAACCGCATGGTTTTCGGTTGAAAGGCGGCTTTTAGCTGTCACTACAGGATGGGCCCGCGGCGCATTAGCTAGTTGGTGAGGTAACGG
>F1RSTYH01C6QP8
AAGCTTCGCAAGAGTTTGATCCTGGCTCAGGACGAACGCTGGCGGCGTGCTTAACACATGCAAGTCAAGGAGAACGGGAATCTTCGGAATCCCTAGTAAACTGGCGCACGGGTGAGTAACGCGTAGGCAATTTACCCTGAAGTGGGGAATAACATCGGGAAACCGGTGCTAATACCGCATGATATCCTTAAGCCGCATGGTTTTTGGATTAAAGATGTATCGCTTCTGGATGAGCCTGCGTCCTATTAGCTTGTTGGTAAGGTAACGG
>F1RSTYH01CC970
AAGCTTCGCAAGAGTTTGATCCTGGCTCAGAACGAACGCTGGCGGCGCGTTTTAAGCATGCAAGTCGAACGGTAAAAGGGTGCTTGCACCCTTTGAGAGTGGCGAACGGGTGAGTAACACGTAGGTGATCTGCCCTTTGGTTGGGGATAGCCTGTGGAAACACAGGGTAATACCGAATAAGATCGGGACTCTTTGGAGATCCGATGAAAGCAGCTTCGGCTGCACCGAAGGATGAGCCTGCGGCTGATTAGCTTGTTGGCGGGG
>F1RSTYH01B36YN
AAGCTTCGCAAGAGTTTGATCCTGGCTCAGGGTGAACGCTGGCGGCGTGCCTTAGGTATGCAAGTCGAACGGTTCCAATATTACGGATTCACAATTTCTTCGGAAAAAGTGTTGAAGCGCCTTTGGAATAGTGGCAGACGGGTGAGTAATGCACAGGAAGTTGCCTTTAGATTTGGAATAGCTCATCGAAAGATGGGGTAATACCGGATAGTCTTCTCTTCTTGAGAAGTAAAGGTCTAATTTATTAGATCGTCT
>F1RSTYH01BT8TL
AAGCTTCGCAAGAGTTTGATCCTGGCTCAGAATGAACGCTGGCGGCGTGCTTAACACATGCAAGTCGTACGAGAACTCTTTAGCTTGCTAAAGATAGTAAGGTGGCGCACGGGTGAGTAACACGTGGGTAATCTACCTCCGAATTGGGGATAACATTGCGAAAGCGATGCTAATACCGGACAATATCTTTTTAGCCTCGGCTTTAAGGATCAAAGGTGGTCACTACATGTAAACTACTGTTTGGAGATGAGCCCGCGTACCA
>F1RSTYH01C2HQZ
AAGCTTCGCAAGAGTTTGATCCTGGCTCAGGATTAACGCTGGCGGCGTGCCTAATACATGCAAGTCGAGCGGTCCGACGTTACGTCGGATAGCGGCAAACGGGTGAGTAACACATGGGTACTTGCCCCTGACTCGAGAATAACTCCGAGAAATCGGAGCTAATACTCGATATGTTGTGAAAAATTTATTTTTTATAATGAAAGTTACGGCGGTCAGGGAGAGGCCTGTGGGATATCAGCTTGTTGGTGAGGTAAAAGCTCACCAAGG
>F1RSTYH01C0A78
AAGCTTCGCAAGAGTTTGATCCTGGCTCAGAGTGAACGCTGGCGGCGTGCTTAACACATGCAAGTCGAACGGTAACAGATCTTTCGGGATGCTGACGAGTGGCGAACGGGTGAGTAATGTATAGTTAATTTACCTCTTGGAGAGGGATAACAGTTGGAAACGACTGCTAATACCTCATACTCCTATATACTTAATGTGTATAGGGAAATGTTATTTCGCCAAGAGATAAGACTATATGGTATCAGGTAGTTGGTGGGGTAA
>F1RSTYH01DFZ88
AAGCTTCGCAAGAGTTTGATCCTGGCTCAGATTGAACGCTGGCGGCATGCTTAACACATGCAAGTCGAACGGTAACAGGAGAGAGCTTGCTCTCTCGCTGACGAGTGGCGGACGGGTGAGTAACACATGGGAATCTGCCTTGAGGTGGGGGATAACCTGGGGAAACTCAGGCTAATACCGCATAATCTCTTCGGAGCAAAGTGGGGGATCTTCGGACCTCACGCCTTGAGATGAGCCCATGT
>F1RSTYH01CW810
AAGCTTCGCAAGAGTTTGATCCTGGCTCAGGATGAACGCTGGCGGCGTGCTTAACACATGCAAGTCGAACGATGACTTTTGTGCTTGCACAAAATGATTAGTGGCGAACGGGTGAGTAACACGTGAGTAACCTGCCCTTAACTTCGGGATAAGCCTGGGAAACCGGGTCTAATACCGGATACGACGGACCACCGCATGGCGGTCCGTGGAAAGCTTGATGCGGTTTTGGATGGACTCGCGGCCTATCAGCTAGTTGGTTAGGGTAAT
>F1RSTYH01CNHQF
AAGCTTCGCAAGAGTTTGATCCTGGCTCAGGACGAACGCTGGCGGCGTGCCTAACACATGCAAGTCGAGCGGGGTGAATTGAGTGGTTTTCCACGAGATTCACCCAGCGGCGGACGGGTGAGTAACACGTAGGCAACCTACCCACCACACGGGGATAGCCCTGGGAAACCGGGGGTAATACCCGATACCTTTACTGGCTGCATGGCTGGTAAAGAAAGCGATTTAGCGGTGGTGGATGGGCCTGCGGCCCATCAGCTAGTTGGTGAGGTAACGG
>F1RSTYH01DCX56
AAGCTTCGCAAGAGTTTGATCCTGGCTCAGGATAAACGCTGGCGGCATGCCTAATACATGCAAGTCGAACGGATCAGCTTAGGCTGGTTAGTGGCGAACGGGTGAGTAACACGTAAGTAACCCAACCTTCAGACGAGGATAACTGCTGGAAACGGTAGCTAATACTGGATAGGATTATCGATAGGATGATTGATAATTTAAAGGCGCTTTCGGGCGGTACTGGAGGAGGGGCTTGCGGCGCATTAGATAGTTGGTGAGGTAACCGG
>F1RSTYH01BV0D2
AAGCTTCGCAAGAGTTTGATCCTGGCTCAGGATGAACGCTGGCGGCGTGCCTAACACATGCAAGTCGAACGGTCACCCTTGGATTCGTCTGGGGGTGGGAGTGGCGAACGGGTGAGTAACACGTAGGTGACCTACCCCGGAGAGGGGAATAACTGCTGGAAACGGTGGCTAATACCCCATGAGCTTGGTGATTCATTTTGCCAAGTAAAGCGCCTTGCAAGAGGATGCGCTTCGGGAGGGGCCTGCGGCCCATCAGGTAGTTGGTAGGGTAAAGG
>F1RSTYH01C831F
AAGCTTCGCAAGAGTTTGATCCTGGCTCAGGACGAACGCTGGCGGCGTGCCTAACACATGCAAGTCGAGCGGGGTGAATTGAGTGGTTTTCCACGAGATTCACCCAGCGGCGGACGGGTGAGTAACACGTAGGCAACCTACCCACCACACGGGGATAGCCCTGGGAAACCGGGGGTAATACCCGATACCTTTACTGGCTGCATGGCTGGTAAAGAAAGCGATTTAGCGGTGGTGGATAGGCCTGCGGCCCATCAGCTAGTTGGTGAGGTAACGG
>F1RSTYH01CHHI1
AAGCTTCGCAAGAGTTTGATCCTGGCTCAGGACGAACGCTGGCGGCGTGCCTAACACATGCAAGTCGAGCGGGGTGAATTGAGTGGTTTTCCACGAGATTCACCCAGCGGCGGACGGGTGAGTAACACGTAGGCAACCTACCCACCACACGGGGATAGCCCTGGGAAACCGGGGGTAATACCCGATACCTTTACTGGCTGCATGGCTGGTAAAGAAAGCGATTTAGCGGTGGTGGATGGGCCTGCGGCCCATCAGCTAGTTGGTGAGGTAACGG
>F1RSTYH01C44ZC
AAGCTTCGCAAGAGTTTGATCCTGGCTCAGGATGAACGCTAGCGGCAGGCCTAACACATGCAAGTCGAGGGGTAGCAGGGTAGCAATATCGCTGACGACCGGCGCACGGGTGAGTAATGCATATGCAACCTTCCTTTAACTGGGGCATAGCCCGGAGAAATTCGGATTAATACCCCATAACATCATGAGAAGGCATCTTTTTATGATTAAAGCTCCGGCGGTTAAAGATGGGCATATGCGCCATTAG
>F1RSTYH01CDH6R
AAGCTTCGCAAGAGTTTGATCCTGGCTCAGATTGAACGCTGGCGGCGTGCCTAACACATGCAAGTCGTGCGAGAAAGTTCCCTTCGGGGAGCGAGTAGAGCGGCGCACGGGTGAGTAACGCGTGGGTAATCTGCCCGAAAGACCGGGATAACAGTGGGAAACCGCTGCTAATACCGGATGTGCTTCATGTTTGACTTCATGGGGTAAAGGTGGCCTCTGCTTGCAAGCTACCGCTTTTGGATGAGCCCGCGTCTCA
>F1RSTYH01BYT7P
AAGCTTCGCAAGAGTTTGATCCTGGCTCAGGACGAACGCTGGCGGCGTGCCTAAGACATGCAAGTCGAGCGGAGTGGTAGGGCCTTTGGTCTTGCCACTCAGCGGCAGACGGGTGAGTAACACGTGGGTAACCTGCCCCTGGCACTGGGATAACAGCTCGAAAGGGCTGCTAATACCGGATAAGCTCACGGTGCCGCATGGCGCTGGGAGAAAAGGCGCCTTGAAAGCGCCGGCCGGGAGGGGCCCGCGGCCCATCAGGTAG
>F1RSTYH01CLG0T
AAGCTTCGCAAGAGTTTGATCCTGGCTCAGGACGAACGCTGGCGGTATGCCTAATACATGCAAGTCGAACGATGAAATCCTCTGCTTGCAGAGGATGGATTAGTGGCGAACGGGTGAGTAACACGTGGGTAACCTGCCCATAAGAGGGGGATAACATTCGGAAACGGATGCTAATACCGCATATCTCTTCGAGACGCCTGTCTCTTAGATGAAAGGTGGCTTCGGCTGCCGCTTATGGATGGACCCGCGGCG
>F1RSTYH01DDGDH
AAGCTTCGCAAGAGTTTGATCCTGGCTCAGGATGAACGCTGGCGGCGTGCTTGATACATGCAAGTCGAACGGATCGGCGTAAGGCGGAGGTTTTGGAAAGGGTGGAGCATGAGAAATCGTACAAAGCTCTGGAAGAAGCGGAAGTCTTTAAAGTCGGTTAGTGGCGGACGGGTGAGTAACACGTAGGTAATCTACCCCCAAGTGGGGAACAACTGTTCGAAAGAGCAGCTAATTCCGCATAATATCCGATCTTAGGATTGGAAGAAAGGGTCGCG
>F1RSTYH01B0S66
AAGCTTCGCAAGAGTTTGATCCTGGCTCAGGACGAACGCTGGCGGCGTGCCTAACACATGCAAGTCGAGCGGGGTGGATTGAGTGGTTTTCCACGAGATTCACCCAGCGGCGGACGGGTGAGTAACACGTAGGCAACCTACCCACCACACGGGGATAGCCCTGGGAAACCGGGGGTAATACCCGATACCTTTACTGGCTGCATGGCTGGTAAAGAAAGCGATTTAGCGGTGGTGGATGGGCCTGCGGCCCATCAGCTAGTTGGTGAGGTAACGG
>F1RSTYH01CKCJX
AAGCTTCGCAAGAGTTTGATCCTGGCTCAGGATGAACGCTAGCGGCAGGCCTAACACATGCAAGTCGAGGGGTAACGATTCCAAGCAATTGGAAGGCGACGACCGGCGGACGGGTGAGTAACGCGTTTGTAACCTACCTCTAACTGGAAGATAGCCCGAAGAAATTCGGATTAATACTCCATAATACTATGAACTGGCATTTTTTTATAGTCAAAGCTTTGGCGGTTAGAGATGGGCATGCGTGACATTAGCTTGTTGGTGAGGTAACGG
>F1RSTYH01B85U5
AAGCTTCGCAAGAGTTTGATCCTGGCTCAGGACGAACGCTGGCGGCGTGCCTAACACATGCAAGTCGAGCGGGGTGAATTGAGTGGTTTTCCACGAGATTCACCCAGCGGCGGACGGGTGAGTAACACGTAGGCAACCTACCCACCACACGGGGATAGCCCTGGGAAACCGGGGGTAATACCCGATACCTTTACTGGCTGCATGGCTGGTAAAGAAAGCGATTTAGCGGTGGTGGATGGGCCTGCGGCCCATCAGCTAGTTGGTGAGGTAACGG
>F1RSTYH01CI0BH
AAGCTTCGCAAGAGTTTGATCCTGGCTCAGAACGAACGCTGGCGGCATGCCTAACACATGCAAGTCGAACGCCTGTAGCAATACAGGAGTGGCAGACGGGTGAGTAACACGTAGGAATCTACCCAGTAGCTCGGAATAACCGCGGGAAACTGCGGCTAATACCGGATACGCCCCACGGGGGAAAGGAGCAATCCACTATTGGAGGAGCCTGCGTCCGATTAGCTAGTTGGCGGGGTAACGGCCCACCAAGGCGACGATCGGTAG
>F1RSTYH01BYF4R
AAGCTTCGCAAGAGTTTGATCCTGGCTCAGGACGAACGCTGGCGGCGTGCCTAACACATGCAAGTCGAGCGGGGTGAATTGAGTGGTTTTCCACGAGATTCACCCAGCGGCGGACGGGTGAGTAACACGTAGGCAACCTACCCACCACACGGGGATAGCCCTGGGAAACCGGGGGTAATACCCGATACCTTTACTGGCTGCATGGCTGGTAAAGAAAGCGATTTAGCGGTGGTGGATGGGCCTGCGGCCCATCAGCTAGTTGGTGAGGTAACGG
>F1RSTYH01C0TMT
AAGCTTCGCAAGAGTTTGATCCTGGCTCAGATTGAACGCTGGCGGCGTGCCTAACACATGCAAGTCGTGCGAGAAAGTTCCCTTCGGGGAGCGAGTAGAGCGGCGCACGGGTGAGTAACGCGTGGGTAATCTGCCCGAAAGACCGGGATAACAGTGGGAAACCGCTGCTAATACCGGATGTGCTTCATGTTTGACTTCATGGGGTAAAGGTGGCCTCTGCTTGCAAGCTACCGCTTTTGGATGAGCCCGCGT
>F1RSTYH01CAAPV
AAGCTTCGCAAGAGTTTGATCCTGGCTCAGGATGAACGCTGGCGGCGTGCCTAACACATGCAAGTCGAGCGGAGATTACGAGGAGTACTTGTACAAATTGTAATCTTAGCGGCGGGCGGGTGAGTAACACGTGAGGAACCTGCCCTTGAGTGGGGAATAACACCGAGAAATGGGTGCTAATACCGCATAATGTCTTGGAAGCGCATGCTTTCGGGACCAAAGGATTTATTCGCTTAAGGATGGACTCGCGTCCGATTAGGTAG
>F1RSTYH01CXG08
AAGCTTCGCAAGAGTTTGATCCTGGCTCAGGACGAACGCTGGCGGCGTGCCTAACACATGCAAGTCGAGCGGGGACATTAGGAGAAGTAATTCACCTTTTGTTCTAGCGGCGGACGGGTGAGTAACGCGTGAGCAACCTGTCCTTGTCTGGGGGATAAGGAGCCGAAAGGCTCTCTAATACCGCATGAGACCACGGGATCACATGGTTCTGAGGTCAAAGGATTTCGGTCCGGACAGGGGTGGGCTCGCGTCTGATTAG
>F1RSTYH01DTYHZ
AAGCTTCGCAAGAGTTTGATCCTGGCTCAGGACGAACGCTGGCGGCGTGCCTAACACATGCAAGTCGAGCGGGGTGAATTGAGTGGTTTTCCACGAGATTCACCCAGCGGCGGACGGGTGAGTAACACGTAGGCAACCTACCCACCACACGGGGATAGCCCTGGGAAACCGGGGGTAATACCCGATACCTTTACTGGCTGCATGGCTGGTAAAGAAAGCGATTTAGCGGTGGTGGATGGGCCTGCGGCCCATCAGCTAGTTGGTGAGGTAACGG
>F1RSTYH01CJSUV
AAGCTTCGCAAGAGTTTGATCCTGGCTCAGATTGAACGCTAGCGGGATGCTTTACACATGCAAGTCGAACGGCAGCGCGAGAGAGCTTGCTCTCTTGGCGGCGAGTGGCGGACGGGTGAGTAATATATCGGAACGTGCCCAGTAGCGGGGGATAACTACTCGAAAGAGTGGCTAATACCGCATACGCCCTACGGGGAAAGGGGGGGAGTCGCAAGACCTCTCACTATTGGAGCGGCCGATATCGGATTAGCTAGTTGGG
>F1RSTYH01CJ5V7
AAGCTTCGCAAGAGTTTGATCCTGGCTCAGGACGAACGCTGGCGGCGTGCTTAACACATGCAAGTCGAGCGGTAAGGCCCTTCGGGGTACACGAGCGGCGAACGGGTGAGTAACACGTGAGCAATCTGCCCTTCACTCAGGGATAACCACCGGAAACGGTGGCTAATACCTGATATGACCACTTCACGCATGTGATGGTGGTGGAAAGTTCTGGCGGTGGAGGATGAGCTCGCGGCCTATCAGCTTGTTGGTGGGG
>F1RSTYH01DB5ST
AAGCTTCGCAAGAGTTTGATCCTGGCTCAGATTGAACGCTGGCGGCATGCCTTACACATGCAAGTCGAACGGGGTGAGGGGGCAACTCCTCATTCAGTGGCGAACGGGTGAGTAATGCATCGGAACGTGTCCCGTAGTGGGGGATAACGCCGGGAAACCGGCGCTAATACCGCATATGCTCTACGGAGGAAAGTGGGGGACCGCAAGGCCTCACGCTATGGGAGCGGCCGATGTCCGATTAGCTTGTTGGCGGGTAAAGGCCCACCAAGG
>F1RSTYH01DSDCZ
AAGCTTCGCAAGAGTTTGATCCTGGCTCAGGACGAACGCTGGCGGCGTGCCTAACACATGCAAGTCGAGCGGGGTGAATTGAGTGGTTTTCCACGAGATTCACCCAGCGGCGGACGGGTGAGTAACACGTAGGCAACCTACCCACCACACGGGGATAGCCCTGGGAAACCGGGGGTAATACCCGATACCTTTACTGGCTGCATGGCTGGTAAAGAAAGCGATTTAGCGGTGGTGGATGGGCCTGCGGCCCATCAGCTAGTTGGTGAGGTAACGG
>F1RSTYH01CG2NI
AAGCTTCGCAAGAGTTTGATCCTGGCTCAGAATGAACGCTGGCGGCATGCCTAACACATGCAAGTCGAACGAAGGCTTCGGCCTTAGTGGCGCACGGGTGCGTAACGCGTGGGAATCTGCCCTCAGGTTCGGAATAACAGCGAGAAATTGCTGCTAATACCGGATGATATCGCGAGATCAAAGATTTATCGCCTTTAGCTAGTTGGTGTGGTAAAGGCGCACCAAGGCGACGATCCTTAGCTGGT
>F1RSTYH01C7OM4
AAGCTTCGCAAGAGTTTGATCCTGGCTCAGAACGAACGCTGGCGGCATGCCTAACACATGCAAGTCGAACGCGTGGTTTCGGCCACGAGTGGCGCACGGGTGAGTAACGCGTGGGAACCTGGCCTTGAGTGGGGGATAACCCGGGGAAACCCAGGCTAATACCGCATACGTCCTGATCGGGAGACCGGTTTGGAGAAAGATTTATCGCTCGAGGATGGGCCCGCGTCGGATTAGCTAGTTGGTGAGGTAACGGCTCACCAAGGCGACGATCCGTAG
>F1RSTYH01CXSB8
AAGCTTCGCAAGAGTTTGATCCTGGCTCAGGATGAACGCTGGCGGCGTGCTTAACACATGCAAGTCGAACGATGAAGCCCGTGCTTGCACGGGTGGATTAGTGGCGAACGGGTGAGTATCACGTGAGTAACCTGCCCTTAACTCTGGGATAAGCCTGGGAAACTGGGTCTAATACCGGATACGACCAGTCACCGCATGGTGTGCTGGTGGAAAGCTTTTGCGGTTTTGGATGGACTCGCGGCCTATCAGCTAGACGGG
>F1RSTYH01C498C
AAGCTTCGCAAGAGTTTGATCCTGGCTCAGGATGAACGCTGGCGGCGTGCTTAACACATGCAAGTCGAACGAGGTCCAACCTTCGGGTGAAGACCGAGTGGCGAACGGGTGAGTAACACGTGGGGAACCTGCCCTTCTCTCTGGGATAACGTCGAGAAATCGGTGCTAATACCGGATACTCCTTGCGGACCGCATGGTCTGCTCGGGAAAGCTCCGGCGGAGAGGGATGGCCCCGCGGCCCATTAGCTAGTTGGTGAGGTAATGGCCC
>F1RSTYH01DMVJ7
AAGCTTCGCAAGAGTTTGATCCTGGCTCAGGACGAACGCTGGCGGCGTGCTTAACACATGCAAGTCGAACGGAAAGGCCCTTGCTTGCAGGGGTACTCGAGTGGCGAACGGGTGAGTAACACGTGGGTGATCTGCCTTGTACTTCGGGATAAGCCTGGGAAACTGGGTCTAAGTACCGGATAGGACCATGCTTTAGTATGTGTGGTGGAAAGTTTTTTCGGTACAAGAGTGGACGCCCGCGGCCTATCAGCTTGTTGGTGGGGTAATGGCCTACCAAGG
>F1RSTYH01B2I6T
AAGCTTCGCAAGAGTTTGATCCTGGCTCAGGACGAACGCTGGCGGCGTGCCTAACACATGCAAGTCGAGCGGGGTGAATTGAGTGGTTTTCCACGAGATTCACCCAGCGGCGGACGGGTGAGTAACACGTAGGCAACCTACCCACCACACGGGGATAGCCCTGGGAAACCGGGGGTAATACCCGATACCTTTACTGGCTGCATGGCTGGTAAAGAAAGCGATTTAGCGGTGGTGGATGGGCCTGCGGCCCATCAGCTAGTTGGTGAGGTAACGG
>F1RSTYH01BWP3X
AAGCTTCGCAAGAGTTTGATCCTGGCTCAGGATGAACGCTAGCGGGAGGCTTAACACATGCAAGTCGAGGGGCAGCACGAGGTAGCAATACTTTGGTGGCGACCGGCAGACGGGTGAGTAACGCGTATGTAACCTGCCCTGTACAGGGGGATAACCCGGAGAAATTCGGACTAATATCCCATGGTAATATTGGAAGGCATCTTCTGATATTTAAAGTTCCGGCGGTACAGGAGGGGCATGCGTAACATTAGCTGGTTGGTAAGGTAACGG
>F1RSTYH01CY9H4
AAGCTTCGCAAGAGTTTGATCCTGGCTCAGATTGAACGCTGGCGGCATGCCTTACACATGCAAGTCGAACGCGAAAGCGGGGCAACCCGCAAGTAGAGTGGCGCACGGGTGAGTAACGCATCGGAACGTGTCCAGTCGTGGGGGACAACCAGTCGAAAGATTGGCTAATACCGCATACGCTGGAAGCAGGAAAGCCGGGGACCGCAAGGCCTGGCGCGATTGGGGCGGCCGATGCCCGATTAGCTAGTTGGCGGGGTAAGAG
>F1RSTYH01DAK9D
AAGCTTCGCAAGAGTTTGATCCTGGCTCAGGATGAACGTTGGCGGTGCGCTTTATGCATGCAAGTCGTACGAAATCATGGTTTTCGGATTATGGTTTAGTGGCGGACGGCTGAGTAACACGTAGGTAACTTGCCCACGAGTGGGGGATAACTTGCCGAAAGGTAAGCTAATACCGCATGGCATGGATCTGCATAAGTAGATTCATCAAAGCCGTAAGGCGCTTGTGGATGGGCCTGCGGCCGATTAGCTTGTTGGG
>F1RSTYH01CME7I
AAGCTTCGCAAGAGTTTGATCCTGGCTCAGGACGAACGCTGGCGGCGTGCCTAATACATGCAAGTCGAGCGGACCGAAGGGAGCTTGCTCCTTTAGGTTAGCGGCGGACGGGTGAGTAACACGTGGGCAACCTGCCCTGCAGACTGGGATAACTTCGGGAAACCGGAGCTAATACCGGATAACACCGAAAACCGCATGGTTTTCGGTTGAAAGGCGGCTTTTAGCTGTCACTGCAGGATGGGCCCGCGGCGCATTAGCTAGTTGGTGAGGTAACGG
>F1RSTYH01DNJSB
AAGCTTCGCAAGAGTTTGATCCTGGCTCAGGATGAACGCTGGCGGCATGCCTAATACATGCAAGTCGAACGAACTAGTTTACTAGTTAGTGGCGAACGGGTGAGTAACACGTAGATAACCAACCCTTAAGACGAGGATAACCCGGGGAAACCTGGACTAATACTGGATAGGAGCTATTTTCAAAAGAGGATAGTTTTAAAGGTGCCCTAAAGCACCGCTAAAGGCTGGGACTGCGTCGCATTAGCTAGTTGGTGGGGTAACGGCCTACCAAGGCAACGATGCG
>F1RSTYH01DBCLY
AAGCTTCGCAAGAGTTTGATCCTGGCTCAGGACGAACGCTGGCGGCGTGCCTAACACATGCAAGTCGAGCGGGGTGAATTGAGTGGTTTTCCACGAGATTCACCCAGCGGCGGACGGGTGAGTAACACGTAGGCAACCTACCCACCACACGGGGATAGCCCTGGGAAACCGGGGGTAATACCCGATACCTTTACTGGCTGCATGGCTGGTAAAGAAAGCGATTTAGCGGTGGTGGATGGGCCTGCGGCCCATCAGCTAGTTGGTGAGGTAACGG
>F1RSTYH01DLI9Q
AAGCTTCGCAAGAGTTTGATCCTGGCTCAGGATGAACGTTGGCGGCGTGCCTAATACATGCAAGTCGAACGCGAAGCTTGTTTTCGGACGAGCGGAGAGTGGCGCACGGGTGAGTAACACATGGCTGACCTGCCCTTCAGAGGGGGACAACCACTGGAAACGGTGGCTAATACCCCATATGCTCACGGTGATTAGAAAGCGGTGAGGAAACGTTCCGGCGCTGAAGGAGGGGGCTGTGGCCCATCAGCTAGTTGGTGTGG
>F1RSTYH01BV2J7
AAGCTTCGCAAGAGTTTGATCCTGGCTCAGGACGAACGCTGGCGGCGTGCCTAACACATGCAAGTCGAGCGGGGTGAATTGAGTGGTTTTCCACGAGATTCACCCAGCGGCGGACGGGTGAGTAACACGTAGGCAACCTACCCACCACACGGGGATAGCCCTGGGAAACCGGGGGTAATACCCGATACCTTTACTGGCTGCATGGCTGGTAAAGAAAGCGATTTAGCGGTGGTGGATGGGCCTGCGGCCCATCAGCTAGTTGGTGAGGTAACGG
>F1RSTYH01CITYK
AAGCTTCGCAAGAGTTTGATCCTGGCTCAGGACGAACGCTGGCGGCGTGCCTAATACATGCAAGTCGAGCGGACCGAAGGGAGCTTGCTCTTTTAGGTTAGCGGCGGACGGGTGAGTAACACGTGGGCAACCTGCCCTGCAGACTGGGATAACTTCGGGAAACCGGAGCTAATACCGGATAACACCGAAAACCGCATGGTTTTCGGTTGAAAGGCGGCTTTTAGCTGTCACTGCAGGATGGGCCCGCGGCGCATTAGCTAGTTGGTGAGGTAACGG
>F1RSTYH01C1I5Z
AAGCTTCGCAAGAGTTTGATCCTGGCTCAGGACGAACGCTGGCGGCGTGCCTAATACATGCAAGTCGAGCGGACCGATGGGAGCTTGCTCCTTTAGGTTAGCGGCGGACGGGTGAGTAACACGTGGGCAACCTGCCCTGCAGACTGGGATAACTTCGGGAAACCGGAGCTAATACCGGATAACACCGAAAACCGCATGGTTTTCGGTTGAAAGGCGGCTTTTAGCTGTCACTGCAGGATGGGCCCGCGGCGCATTAGCTAGTTGGTGAGG
>F1RSTYH01CC79S
AAGCTTCGCAAGAGTTTGATCCTGGCTCAGATTGAACGCTGGCGGCATGCCTAACACATGCAAGTCGAACGAGATCACCTCGGTGGTCTAGTGGCGGACGGGTGAGTAATACATGGGAATCTGCCTTTTAGTGGGGGATAACGTAGGGAAACTTACGCTAATACCGCATGCGCTCTACGGAGGAAAGGGGGGGATCGCAAGACCTCTCGCTAAAAGATGAGCCCATGTCTGATTAGCTAGTCGGTGGGGTAAAGGCCTACCAAGG
>F1RSTYH01C45XG
AAGCTTCGCAAGAGTTTGATCCTGGCTCAGAACGAACGCTGGCGGCGCGTTTTAAGCATGCAAGTCGAACGGGATTGATCCTTCGGGATCATGAGAGTGGCGAACGGGTGAGTAACACGTAGATGATCTGCCTTGAAGTTGGGGATAGCCCATAGAAATATGGGGTAATACCGGATAATCTCTTTTTACTTTGGTGAATAGAGGAAAGGGGCTTCGGCCTCGCTTTGAGATGAGTCTGCGGCTGATTAGCTAGTTGGTAGGG
>F1RSTYH01DD62X
AAGCTTCGCAAGAGTTTGATCCTGGCTCAGGACGAACGCTGGCGGCGTGCCTAATACATGCAAGTCGAGCGGACCGAAGGGAGCTTGCTCTTTTAGGTTAGCGGCGGACGGGTGAGTAACACGTGGGCAACCTGCCCTGCAGACTGGGATAACTTCGGGAAACCGGAGCTAATACCGGATAACACCGAAAACCGCATGGTTTTCGGTTGAAAGGCGGCTTTTAGCTGTCACTGCAGGATGGGCCCGCGGCGCATTAGCTAGTTGGTGAGGTAACGG
>F1RSTYH01DHLBS
AAGCTTCGCAAGAGTTTGATCCTGGCTCAGGACGAACGCTGGCGGCGTGCCTAAGACATGCAAGTCGAGCGGAGTGGTAGGGCCTTTGGTCTTGCCACTCAGCGGCAGACGGGTGAGTAACACGTGGGTAACCTGCCCCTGGCACTGGGATAACAGCTCGAAAGGGCTGCTAATACCGGATAAGCTCACGGCGCCGCATGGCGCTGGGAGAAAAGGCGCCTTGAAAGCGCCGGCTGGGGAGGGGCCCGCGGCCCATCAGG
>F1RSTYH01DFT8B
AAGCTTCGCAAGAGTTTGATCCTGGCTCAGGACGAACGCTGGCGGCGTGCCTAACACATGCAAGTCGAGCGGGGGTTGCTTAAGTAGGTTTCTACGAGAGTGGCCCTAGCGGCGGACGGGTGAGTAACGCGTGAGCAACCAACCTTGTACTGGGGGATAACAGCTGGAAACAGCTGCTAATACCGCATAAGACTACGGCACCGCATGGTGCTGTAGTAAAAGGCGCCTTAAGGCGTCGGTACAAGACGGGCTCGCGTCCCATTAG
>F1RSTYH01B80DE
AAGCTTCGCAAGAGTTTGATCCTGGCTCAGGACGAACGCTGGCGGCATGCTTAACACATGCAAGTGGAGCGACGAACCTTTTAGGGGCAAAGCCGCGAACGGGTGAGTAACACGTGGGCAACCTGCCCCGATGACCGGAATAACCCGAGGAAACTCGAGCTAATACCGGATGTGCATCTCTGACACGAGTCGGATATGTAAAGGGAGCTTCGGCTATCCGCATCGGGATGGGCCCGCGGCGCATTAGCTTGTTGGTGGGGTAACCG
>F1RSTYH01B13GW
AAGCTTCGCAAGAGTTTGATCCTGGCTCAGGACGAACGCTGGCGGCGTGCCTAATACATGCAAGTCGAGCGGACCGATGGGAGCTTGCTCCTTTAGGTTAGCGGCGGACGGGTGAGTAACACGTGGGCAACCTGCCCTGCAGACTGGGATAACTTCGGGAAACCGGAGCTAATACCGGATAACACCGAAAACCGCATGGTTTTCGGTTGAAAGGCGGCTTTTAGCTGTCACTGCAGGATGGGCCCGCGGCGCATTAGCTAGTTGGTGAGG
>F1RSTYH01CMJV9
AAGCTTCGCAAGAGTTTGATCCTGGCTCAGAACGAACGCTGGCGGCGCGTTTTAAGCATGCAAGTCGAACGGTATACGGTCTTCGGACTGTAGAGAGTGGCGAACGGGTGAGTAACACGTAGATAATCTGCCTTGAAGTGGGGGATAGTCCATGGAAACATGGAGTAATACCGCATATGTCTTTGGATGAAAGTTCCAATTGGAACGCTTTGGGATGAGTCTGCGGCTCATTAGCTAGTTGGTGGGGTAAAGGCCTACCAAGG
>F1RSTYH01DSAIY
AAGCTTCGCAAGAGTTTGATCCTGGCTCAGATTGAACGCTGGCGGAATGCTTTACACATGCAAGTCGAACGGCAGCACGGGGGCAACCCTGGTGGCGAGTGGCGAACGGGTGAGTAATACATCGGAACGTGCCCAGTCGTGGGGGATAACTACGCGAAAGCGTAGCTAATACCGCATACGAACTCTGGTTGAAAGCGGGGGATCGCAAGACCTCGCGCGATTGGAGCGGCCGATGGCAGATTAGGTAGTTGGTGGGGTAAAGG
>F1RSTYH01CZC17
AAGCTTCGCAAGAGTTTGATCCTGGCTCAGGATTAACGCTGGCGGCGTGCTTAACACATGCAAGTCGAACGAGAAGCTTTCACATGATTTCTTCGGATTGATTATGGGAGCGGAAAGTGGCGAACGGGTGAGTAACGCGTGGGTAACCAACCTTAGACTGGGGGACAACACAGGGAAACTTGTGCTAATACCGCATATATGCAGACATGGCATCATGATTGCAGGAAAGGCTTCGGCCGGTTTAAGACGGACCCGCGTCCG
>F1RSTYH01DGSOW
AAGCTTCGCAAGAGTTTGATCCTGGCTCAGGATGAACGCTAGCGGCAGGCTTAACACATGCAAGTCGAGGGGCAGCACGTCTTCGGATGGTGGCGACCGGCGCACGGGTGCGTAACGCGTATACAATCTACCTTTTACAGGGGCATAGCCCGGGGAAACCCGGATTAATATCCCATGGTATCATTTAGTGGCATCACTTGAATGATTAAAGCTTCGGCGGTAGAAGATGAGTATGCGTCCTATTAGCTAGATGG
>F1RSTYH01B5XQF
AAGCTTCGCAAGAGTTTGATCCTGGCTCAGGACGAACGCTGGCGGCGTGCCTAATACATGCAAGTCGAGCGGACCGAAGGGAGCTTGCTCCTTTAGGTTAGCGGCGGACGGGTGAGTAACACGTGGGCAACCTGCCCTGCAGACTGGGATAACTTCGGGAAACCGGAGCTAATACCGGATAACACCGAAAACCGCATGGTTTTCGGTTGAAAGGCGGCTTTTAGCTGTCACTGCAGGATGGGCCCGCGGCGCATTAGCTAGTTGGTGAGGTAACGG
>F1RSTYH01DNED4
AAGCTTCGCAAGAGTTTGATCCTGGCTCAGGACGAACGCTGGCGGCGTGCCTAACACATGCAAGTCGAGCGGGGTGAATTGAGTGGTTTTCCACGAGATTCACCCAGCGGCGGACGGGTGAGTAACACGTAGGCAACCTACCCACCACACGGGGATAGCCCTGGGAAACCGGGGGTAATACCCGATACCTTTACTGGCTGCATGGCTGGTAAAGAAAGCGATTTAGCGGTGGTGGATGGGCCTGCGGCCCATCAGCTAGTTGGTGAGGTAACGG
>F1RSTYH01C32MY
AAGCTTCGCAAGAGTTTGATCCTGGCTCAGGACGAACGCTGGCGGCGTGCCTAACACATGCAAGTCGAGCGGGGTGAATTGAGTGGTTTTCCACGAGATTCACCCAGCGGCGGACGGGTGAGTAACACGTAGGCAACCTACCCACCACACGGGGATAGCCCTGGGAAACCGGGGGTAATACCCGATACCTTTACTGGCTGCATGGCTGGTAAAGAAAGCGATTTAGCGGTGGTGGATGGGCCTGCGGCCCATCAGCTAGTTGGTGAGGTAACGG
>F1RSTYH01CRWDZ
AAGCTTCGCAAGAGTTTGATCCTGGCTCAGGATGAACGCTGGCGGCGTGCTTGACACATGCAAGTCGAACGCATCGACAATGTCTGGAGGCTCTGGATGAACGGGCGTACGAGAAATCGTACAAGCGGGAAGAAGGGGCTAAAGGGCGACGTTGGTGAGTGGCGGACGGGTGAGTAACACGTAGGTAATCTGCCTCAAAGTGGGGGATAACTGTTCGAAAGAGCAGCTAATACCGCATAATATCCAGGCTAAG
>F1RSTYH01CJUO3
AAGCTTCGCAAGAGTTTGATCCTGGCTCAGGATGAACGTTGGCGGCGTGCCTAATACATGCAAGTCGAACGCGAAGCTTGTTTTCGGATGAGCGGAGAGTGGCGCACGGGTGAGTAACACATGGCTGACCTGCCCTTCAGAGGGGGACAACCACTGGAAACGGTGGCTAATACCCCATATGCTCACGGTGTTTAGAAGGCTGTGAGGAAAGGTTCCGGCGCTGAAGGAGGGGGCTGTGGCCCATCAGCTAGTTGGTG
>F1RSTYH01CQRI3
AAGCTTCGCAAGAGTTTGATCCTGGCTCAGAGTGAACGCTGGCGGCGTGCCTAACACATGCAAGTCGAACGCGAAAGTCCCGCAAGGGATAAGTAGAGTGGCAGACGGGTGAGTAATGCATAGGTAATCTACCCTTGAGTGGGGGATAACTCCGGGAAACCGGTGCTAATCCCGCATGACTTCCTGATGCGAAGGCATTAGGATCAAGGGGGGGGATCCTTCGGGACCTCCCGCTTGAGGATGAGCCTATGTCCTATTAG
>F1RSTYH01C9XMV
AAGCTTCGCAAGAGTTTGATCCTGGCTCAGGACGAACGCTGGCGGCGTGCCTAACACATGCAAGTCGAGCGGGGTGAATTGAGTGGTTTTCCACGAGATTCACCCAGCGGCGGACGGGTGAGTAACACGTAGGCAACCTACCCACCACACGGGGATAGCCCTGGGAAACCGGGGGTAATACCCGATACCTTTACTGGCTGCATGGCTGGTAAAGAAAGCGATTTAGCGGTGGTGGATGGGCCTGCGGCCCATCAGCTAGTTGGTGAGGTAACGG
>F1RSTYH01CH4TY
AAGCTTCGCAAGAGTTTGATCCTGGCTCAGGACGAACGCTGGCGGCGCGCTTAACACATGCAAGTCGAGCGACGAAAGGTCCTTCGGGACCCTGAAAGCGGCGAACGGGTGAGTAACACGTGGGTAACCAACCCTCGGTTTCGGGATAGCCCGGGGAAACCCGGATCAATACCGAATGGCCTTCCGGGCCTGCGGGTTCGGAGAAAAGGTAGCTTCGGCCTCCGACCGTGGACGGGCTCGCGGCCGATTAGCTCGTTGGCGGGGTAACGGCCCACCAAGGCGACGATCGGTAGCTGGT
>F1RSTYH01CBZ5X
AAGCTTCGCAAGAGTTTGATCCTGGCTCAGGACGAACGCTGGCGGCGTGCCTAACACATGCAAGTCGAGCGGGGTGAATTGAGTGGTTTTCCACGAGATTCACCCAGCGGCGGACGGGTGAGTAACACGTAGGCAACCTACCCACCACACGGGGATAGCCCTGGGAAACCGGGGGTAATACCCGATACCTTTACTGGCTGCATGGCTGGTAAAGAAAGCGATTTAGCGGTGGTGGATGGGCCTGCGGCCCATCAGCTAGTTGGTGAGGTAACGG
>F1RSTYH01CDMYG
AAGCTTCGCAAGAGTTTGATCCTGGCTCAGGACGAACGCTGGCGGCGTGCCTAATACATGCAAGTCGAGCGGACCGATGGGAGCTTGCTCCTTTAGGTTAGCGGCGGACGGGTGAGTAACACGTGGGCAACCTGCCCTGCAGACTGGGATAACTTCGGGACACCGGAGCTAATACCGGATAACACCGAAAACCGCATGGTTTTCGGTTGAAAGGCGGCTTTTAGCTGTCACTGCAGGATGGGCCCGCGGCGCATTAGCTAGTTGGTG
>F1RSTYH01CLRDB
AAGCTTCGCAAGAGTTTGATCCTGGCTCAGGACGAACGCTGGCGGCGTGCTTAACACATGCAAGTCGAACGAGGTCCATCCACTCGCAAGAGTGGTGAAGACCTAGTGGCGAACGGGTGAGTAACACGTGAGAAACCTGCCCCGAAGACCGGGATAACTCACCGAAAGGTGTGCTAATACCGGATACCTTCACGACGTCTCATGGCGATGTGAAGAAATGGATTCCGCTTCGGGAGGGTCTCGCGGCCTATCAGCTTGTTGG
>F1RSTYH01DJSYF
AAGCTTCGCAAGAGTTTGATCCTGGCTCAGGACGAACGCTGGCGGCGTGCCTAATACATGCAAGTCGAGCGGACCGAAGGGAGCTTGCTCCTTTAGGTTAGCGGCGGACGGGTGAGTAACACGTGGGCAACCTGCCCTGCAGACTGGGATAACTTCGGGAAACCGGAGCTAATACCGGATAACACCGAAAACCGCATGGTTTTCGGTTGAAAGACGGCTTTTAGCTGTCACTGCAGGATGGGCCCGCGGCGCATTAGCTAGTTGGTGAGGTAACGG
>F1RSTYH01CDBAG
AAGCTTCGCAAGAGTTTGATCCTGGCTCAGGATGAACGCTGGCGGCGTGCTTAACACATGCAAGTCGAACGGTGAAGCAGGAGCTTGCTCCTGTGGATCAGTGGCGAACGGGTGAGTAACACGTGAGTAACCTGCCCCAGACTCTGGGATAAGCGTTGGAAACGACGTCTAATACCGGATACGAGACGAGAAGGCATCTTCATCGTCTGGAAAGAATTTCGGTCTGGGATGGACTCGCGGCCTATCAGGTAG
>F1RSTYH01CGCUS
AAGCTTCGCAAGAGTTTGATCCTGGCTCAGAACTAACGCTAGCGGCGTGCTTAACACATGCAAGTCGTACGAGAAAGTTCGCTTCGGCGGATGAGTAAAGTGGCGCACGGGTGAGTAACACGTGGATAATCTGCCCTTCGGTAGGGAATAACCCACTGAAAAGTGGGCCAATACCCAATAATACTGTCGCGCCTTGGCGTGACAGTTAAAGATAGCCTCTATCTATAAGCCGTCGCCGAAGGATGAGTCCGCGTACCATTAG
>F1RSTYH01DJ147
AAGCTTCGCAAGAGTTTGATCCTGGCTCAGGATGAACGCTGGCGGCGTGCCTAATACATGCAAGTCGAACGTGAGCCTTGTCTTCGGACGAGGTGAAAGTGGCGCACGGGTGAGTAACACGTAGCTGACCTGCCCTTCAGAGGGGGACAACTGCTGGAAACGGCAGCTAATACCCCATACGCTCACCGGGATTAGCAGGCGGTGAGGAAAGGCTGAGGTGCTGAGGGAGGGGGCTGCGGCCCATCAG
>F1RSTYH01CVJH6
AAGCTTCGCAAGAGTTTGATCCTGGCTCAGGACGAACGCTGGCGGCGTGCCTAATACATGCAAGTCGAGCGGACCGAAGGGAGCTTGCTCCTTTAGGTTAGCGGCGGACGGGTGAGTAACACGTGGGCAACCTGCCCTGCAGACTGGGATAACTTCGGGAAACCGGAGCTAATACCGGATAACACCGAAAACCGCATGGTTTTCGGTTGAAAGGCGGCATTAGCTGTCACTGCAGGATGGGCCCGCGGCGCATTAGCTAGTTGGTGAGG
>F1RSTYH01DHTU0
AAGCTTCGCAAGAGTTTGATCCTGGCTCAGGATGAACGCTGGCGGCGTGCTTAACACATGCAAGTCGGACGCGCATATCTTTCGGGGTGTGCGAGTGGCAGACGGGTGCGTAACACGTGGGTGACCTGCCCTGGAGTGGGGAATAACTGCCCTAACGGGTGGCTAATACCGCATACGCTCATGGAGTCGGATTCATGAGTAAAGCCTTCGGGCGCTTTGGGATGGGCCTGCGGCGGATTAGCTAGTTGGTGGGGTAACGG
>F1RSTYH01BX4Q2
AAGCTTCGCAAGAGTTTGATCCTGGCTCAGGACGAACGCTGGCGGCGTGCCTAACACATGCAAGTCGAGCGGGGTGAATTGAGTGGTTTTCCACGAGATTCACCCAGCGGCGGACGGGTGAGTAACACGTAGGCAACCTACCCACCACACGGGGATAGCCCTGGGAAACCGGGGGTAATACCCGATACCTTTACTGGCTGCATGGCTGGTAAAGAAAGCGATTTAGCGGTGGTGGATGGGCCTGCGGCCCATCAGCTAGTTG
>F1RSTYH01CC343
AAGCTTCGCAAGAGTTTGATCCTGGCTCAGGACGAACGCTGGCGGCGTGCCTAACACATGCAAGTCAAAGGAAAGCGACTTCGGTCGTAAGTACTTGGCGCAAGGGTGAGTAAGGTATAGGTAATCTGCCCTTTGGACTGGGATAACTCCGAGAAATCGGTAACAATACCAGATGATGCAGCGGGACCGCATGGTCATGTTGTTAAAGATTTATCGCCAAAGGATGAGCCTATATTCCATCAGGTAGTTGGTAGGGTAACGG
>F1RSTYH01CZ4BU
AAGCTTCGCAAGAGTTTGATCCTGGCTCAGGACGAACGCTGGCGGCGTGCCTAACACATGCAAGTCGAGCGGGGTGAATTGAGTGGTTTTCCACGAGATTCACCCAGCGGCGGACGGGTGAGTAACACGTAGGCAACCTACCCACCACACGGGGATAGCCCTGGGAAACCGGGGGTAATACCCGATACCTTTACTGGCTGCATGGCTGGTAAAGAAAGCGATTTAGCGGTGGTGGATGGGCCTGCGGCCCATCAGCTAGTTGGTGAGGTAACGG
>F1RSTYH01BPU83
AAGCTTCGCAAGAGTTTGATCCTGGCTCAGAATGAACGCTGGCGGCGTGCCTAACACATGCAAGTCGAACGAGAAATTTCCCGCTTGCGGGAGAGAGTAAAGTGGCGCACGGGTGAGTAACGCGTGGGTAACCTGCCCTTGAATCTGGGATAACCTTGCGAAAGCGTTGTTAATACCGGATATTGTCACAAGAACTATGGTTTTTGTGATGAAAGGTGACCTCTTCATGAAAGTTGCCGTTTAAGGATGGGCCCGCGTACCATTAG
>F1RSTYH01CBI61
AAGCTTCGCAAGAGTTTGATCCTGGCTCAGAACGAACGCTGGCGGCGCGTTTTAAGCATGCAAGTCGAGCGGCAAGGGCCTTCGGGCCCCTAGAGCGGCGGACGGGTGAGTAACACGTGGACAATCTGCCCCCCGGCCGGGGATAGCCCAGGGAAACCTGGATTAATACCGGATGAGACGGGACCCGCGAAGGCGGGATCCGGGAAAGGCGCTACGGCGCCGCCGGGGGATGAGTCTGCGTCCCATTAGCTAGACGGCGGGGTAACGGCCCACCGTGGCGACGATGGGTAG
>F1RSTYH01CC0TK
AAGCTTCGCAAGAGTTTGATCCTGGCTCAGGACGAACGCTGGCGGCGTGCCTAATACATGCAAGTCGAGCGCGGGAAGCTAACTGAAACCTTCGGGTGGACGTAAGTGGAACGAGCGGCGGACGGGTGAGTAACACGTGGGTAACCTGCCTGTAAGACTGGGATAACTCCGGGAAACCGGGGCTAATACCGGATAACACCTCGGATCGCATGATTCGAAGTTGAAAGATGGTTCTGCTATCACTTACAGATGGACCCGCGGCGCATTAG
>F1RSTYH01CFB5Y
AAGCTTCGCAAGAGTTTGATCCTGGCTCAGGACGAACGCTGGCGGCGTGCCTAACACATGCAAGTCGAGCGGGGTGAATTGAGTGGTTTTCCACGAGATTCACCCAGCGGCGGACGGGTGAGTAACACGTAGGCAACCTACCCACCACACGGGGATAGCCCTGGGAAACCGGGGGTAATACCCGATACCTTTACTGGCTGCATGGCTGGTAAAGAAAGCGATTTAGCGGTGGTGGATGGGCCTGCGGCCCATCAGCTAGTTGGTGAGGTAACGG
>F1RSTYH01BYDZL
AAGCTTCGCAAGAGTTTGATCCTGGCTCAGGACGAACGCTGGCGGCGTGCCTAATACATGCAAGTCGAGCGGACCGAAGGGAGCTTGCTCCTTTAGGTTAGCGGCGGACGGGTGAGTAACACGTGGGCAACCTGCCCTGCAGACTGGGATAACTTCGGGAAACCGGAGCTAATACCGGATAACACCGAAAACCGCATGGTTTTCGGTTGAAAGGCGGCATTAGCTGTCACTGCAGGATGGGCCCGCGGCGCATTAGCTAGTTGGTGAGG
>F1RSTYH01C46ZF
AAGCTTCGCAAGAGTTTGATCCTGGCTCAGGACGAACGCTGGCGGCGTGCCTAATACATGCAAGTCGAGCGGACCGAAGGGAGCTTGCTCCTTTAGGTTAGCGGCGGACGGGTGAGTAACACGTGGGCAACCTGCCCTGCAGACTGGGATAACTTCGGGAAACCGGAGCTAATACCGGATAACACCGAAAACCGCATGGTTTTCGGTTGAAAGGCGGCTTTTAGCTGTCACTGCAGGATGGGCCCGCGGCGCATTAGCTAGTTGGTGAGGTAACGG
>F1RSTYH01DO5V0
AAGCTTCGCAAGAGTTTGATCCTGGCTCAGAACGAACGCTGGCGGCAGGCTTAACACATGCAAGTCGAGCGGACCCTTCGGGGTCAGCGGCGGACGGGTGAGTAACGCGTGGGAACGTGCCCTGGGGTGCGGAACAACCGCTGGAAACGGCGGCTGATACCGCATGATGTCCATTCGCAAGGATGGACCAAAGATTCATCGCCCCTGGATCGGCCCGCGTCGGATTAGGTAGTTGGTGGGGTAACGGCCTACCAAGCCGACGATCCGTAG
>F1RSTYH01BT6MF
AAGCTTCGCAAGAGTTTGATCCTGGCTCAGGACGAACGCTAGCGGCGTGCCTAAGAAATGCAAGTCGAGCGAGGTCAGAGAGCTTGCTCTCGAAGCCTAGCGGCGAACGGTCGCGTAACACGTAAGCAACCTGCCTCAAAGTGGGGGATAGCCCGGCGAAAGCCGGATTAATACCGCATGTGTCCCGATTGGTGCATACTTATCGGGATAAAGCAGCAATGCGCTTTGAGATGGGCTTGCGGCCTAT
>F1RSTYH01CDMAE
AAGCTTCGCAAGAGTTTGATCCTGGCTCAGGACGAACGCTGGCGGCGTGCCTAATACATGCAAGTCGAGCGGACCGAAGGGAGCTTGCTCCTTTAGGTTAGCGGCGGACGGGTGAGTAACACGTGGGCAACCTGCCCTGCAGACTGGGATAACTTCGGGAAACCGGAGCTAATACCGGATAACACCGAAAACCGCATGGTTTTCGGTTGAAAGGCGGCTTTTAGCTGTCACTGCAGGATGGGCCCGCGGCGCATTAGCTAGTTGGTGAGGTAACGG
>F1RSTYH01C4O14
AAGCTTCGCAAGAGTTTGATCCTGGCTCAGAACGAACGCTGGCGGCAGGCTTAACACATGCAAGTTGAACGGTAGATTGGTGCTTGCACCGATTGAGAGTAGCGCACGGGTGAGTAACGCGTAGGGATCTACCCTGAAGTGGGGGACAACAGTTGGAAACGACTGCTAATACCGCATAACCTCTTAGGAGGAAAGCTTTAGTGCTTTAGGATGAACCTGCGTTAGATTAGTTAGTTGGTGGGATAATGGCCTACCAAGGCGACGA
>F1RSTYH01C39FS
AAGCTTCGCAAGAGTTTGATCCTGGCTCAGGACGAACGCTGGCGGCGTGCCTAACACATGCAAGTCGAGCGAGAGACTTCGGTCTCTAGCGGCGGGCGGGTGAGTAACACGTGGGTAACCTGCCTCATAGAGGGGGATAGCCTTCCGAAAGGAAGATTAATACCGCATAACGTATCTTTGGCGCATGCCAGAGATATCAAAGGAGTAATCCGCTATGAGATGGACCCGCGGCGCATTAGCTAGTTGGTGAGG
>F1RSTYH01CQNIH
AAGCTTCGCAAGAGTTTGATCCTGGCTCAGGACGAACGCTGGCGGCGTGCCTAACACATGCAAGTCGAGCGGGGTGAATTGAGTGGTTTTCCACGAGATTCACCCAGCGGCGGACGGGTGAGTAACACGTAGGCAACCTACCCACCACACGGGGATAGCCCTGGGAAACCGGGGGTAATACCCGATACCTTTACTGGCTGCATGGCTGGTAAAGAAAGCGATTTAGCGGTGGTGGATGGGCCTGCGGCCCATCAGCTAGTTGGTGAGGTAACGG
>F1RSTYH01BQSTH
AAGCTTCGCAAGAGTTTGATCCTGGCTCAGATTGAACGCTGGCGGCATGCTTTACACATGCAAGTCGAACGGCAGCACGGGGGCAACCCTGGTGGCGGGTGGCGAACGGGTGAGTAACACATCGGAACGTACCCAGTTGTGGGGGATAACCTACCGAAAGGTAGGCTAATACCGCATGAGCTCGGTGAGAGGAAAGCGGGGGACTCGCAAGGGCCTCGCGCGACTGGAGCGGCCGATGTCCGATTAGCTAGTTGGTGGGGTAAAGGCTT
>F1RSTYH01DBGM9
AAGCTTCGCAAGAGTTTGATCCTGGCTCAGATTGAACGCTGGCGGCAGGCCTAACACATGCAAGTCGAGCGGTAACAGGGGTAGCTTGCTACCCGCTGACGAGCGGCAGACGGGTGAGTAATGCATAGGAATCTGCCCGATAGTGGGGGATAACCTGGGGAAACCCAGGCTAATACCGCATACGTCCTACGGGAGAAAGGGGGCTTCAGCTCGCGCTATCGGATGAGCCTATGTCGGATTAGCTGGTTGGTGAGG
>F1RSTYH01DHR7V
AAGCTTCGCAAGAGTTTGATCCTGGCTCAGGATGAACGCTGGCGGCGTGCTAACACATGCAAGTCGAACGATGAAGCCCGTGCTTGCACGGGTGGATTAGTGGCGAACGGGTGAGTATCACGTGAGTAACCTGCCCTTAACTCTGGGATAAGCCTGGGAAACTGGGTCTAATACCGGGTACGACCAGTCACCGCATGGTGTGCTGGTGGAAAGCTTTTGCGGTTTTGGATGGACTCGCGGCCTATCAGCTAGACGGTGGGG
>F1RSTYH01B5A3Q
AAGCTTCGCAAGAGTTTGATCCTGGCTCAGAGTGAACGCTGGCGGCGTGCCTAACACATGCAAGTCGAACGCGAAAGTCCCGCAAGGGATAAGTAGAGTGGCAGACGGGTGAGTAATGCATAGGTAATCTACCCTTGAGTGGGGGATAACTCCGGGAAACCGGTGCTAATCCCGCATGACTTCCTGATGCGAAGGCATTAGGATCAAAGGGGGGGATCCTTCGGGACCTCCCGCTTGAGGATGAGCCTATGTCCTATTAG
>F1RSTYH01B1SYY
AAGCTTCGCAAGAGTTTGATCCTGGCTCAGGACGAACGCTGGCGGCGTGCTTAACACATGCAAGTCGAACGGAAAGGCCCTTGCTTGCAGGGGTACTCGAGTGGCGAACGGGTGAGTAACACGTGGGTGATCTGCCTTGTACTTCGGGATAAGCCTGGGAAACTGGGTCTAATACCGGATAGGACCATGCTTTAGTGTGTGTGGTGGAAAGTTTTTTCGGTACAAGATGAGCCCGCGGCCTATCAGCTTGTTGGTGGGGTAATGGCCTACCAAGG
>F1RSTYH01COV5O
AAGCTTCGCAAGAGTTTGATCCTGGCTCAGGACGAACGCTGGCGGCGTGCCTAACACATGCAAGTCGAGCGGGGTGAATTGAGTGGTTTTCCACGAGATTCACCCAGCGGCGGACGGGTGAGTAACACGTAGGCAACCTACCCACCACACGGGGATAGCCCTGGGAAACCGGGGGTAATACCCGATACCTTTACTGGCTGCATGGCTGGTAAAGAAAGCGATTTAGCGGTGGTGGATGGGCCTGCGGCCCATCAGCTAGTTGGTGAGGTAACGG
>F1RSTYH01B9I07
AAGCTTCGCAAGAGTTTGATCCTGGCTCAGGACGAACGCTGGCGGCGGGTTTAACACATGCAAGTCGAGGGACGAAACCTCTCTTCGGAGAGGCTGAAACCGGCGAACGGGTGAGTAACACGTGAGGAACCTACCCTGGACTCAGGGATAAGCCGAGGAAACTCGGTCTAATACCTGATACTCCGACTGGATCGCATGGTTCGGTCGGGAAAGCTCCGGCGGTGCAGGAGGGTCTCGCGGCCTATCAGCTAGTTGGTGAGGTAACGGCTCACCAAGG
>F1RSTYH01B1AKV
AAGCTTCGCAAGAGTTTGATCCTGGCTCAGGACGAACGCTGGCGGCGTGCCTAATACATGCAAGTCGAGCGGACCGAAGGGAGCTTGCTCCTTTAGGTTAGCGGCGGACGGGTGAGTAACACGTGGGCAACCTGCCCTGCAGACTGGGATAACTTCGGGAAACCGGAGCTAATACCGGATAACACCGAAAACCGCATGGTTTTCGGTTGAAAGGCGGCATTAGCTGTCACTGCAGGATGGGCCCGCGGCGCATTAGCTAGTTGGTGAGG
>F1RSTYH01CGLOM
AAGCTTCGCAAGAGTTTGATCCTGGCTCAGGACGAACGCTGGCGGCGTGCCTAACACATGCAAGTCGAGCGGGTGAATTGAGTGGTTTTCCACGAGATTCACCCAGCGGCGGACGGGTGAGTAACACGTAGGCAACCTACCCACCACACGGGGATAGCCCTGGGAAACCGGGGGTAATACCCGATACCTTTACTGGCTGCATGGCTGGTAAAGAAAGCGATTTAGCGGTGGTGGATGGGCCTGCGGCCCATCAGCTAGTTGGTGAGGTAACGG
>F1RSTYH01CA4V2
AAGCTTCGCAAGAGTTTGATCCTGGCTCAGGACGAACGCTGGCGGCGTGCCTAACACATGCAAGTCGAGCGGGGTGAATTGAGTGGTTTTCCACGAGATTCACCCAGCGGCGGACGGGTGAGTAACACGTAGGCAACCTACCCACCACACGGGGATAGCCCTGGGAAACCGGGGGTAATACCCGATACCTTTACTGGCTGCATGGCTGGTAAAGAAAGCGATTTAGCGGTGGTGGATGGGCCTGCGGCCCATCAGCTAGTTGGTGAGGTAACGG
>F1RSTYH01B7CYW
AAGCTTCGCAAGAGTTTGATCCTGGCTCAGGACGAACGCTGGCGGCGTGCCTAACACATGCAAGTCGAACGGGGGTATTTAAGAATTTATTCTAAAATATCTTAGTGGCGAACGGGTGAGTAACGCGTGGGCAACCTACCTCAGGCTGGGGGATAACACATGGAAACGTGTGCTAATACCGCATAAAGTTTAACTGTGGCATCGCAGATAAAACAAAGGAGTAATCCGGCAAGAGATGGGCCTGCGTCCAATTAGCTAGTTGGTGGGTAAAAG
>F1RSTYH01CO5DG
AAGCTTCGCAAGAGTTTGATCCTGGCTCAGAGCGAACGCTGGCGGCGTGCCTAACACATGCAAGTCGAACGGACTCGGGGGGCAACTCCTGAGTTAGTGGCGGACGGGTGAGTAACACGTGGGTCATCTCCCCCCGAGTGAGGAATAAGCCTGCGAAAGCGGGTCTAATACCGCATAACACTCCGGGACACAAGTCTTCGGAGTCAAAGCCGCAAGGCGCTTGGGGATGAGCCTGCGTCCTATTAGCTAGTTGGTAGGGTAATGG
>F1RSTYH01CFBL4
AAGCTTCGCAAGAGTTTGATCCTGGCTCAGGACGAACGCTGGCGGCGTGCTTAACACATGCAAGTGGAGCGACGAACCAGGGCTTGCCCTGGGGCAGAGCCGCGAACGGGTGAGTAACACGTGGGTAACCTGCCCAGATGACCGGGACAACCCGAGGAAACTCGGGCTAATACCGGATGTGTTCACCCCACATCAGTGGGATGAGGAAAGGAAGCTTCGGCCTCCGCATCTGGATGGGCTCGCGGCCCATTAGCTTGTTGGTGGGG
>F1RSTYH01B4K6J
AAGCTTCGCAAGAGTTTGATCCTGGCTCAGGACGAACGCTGGCGGCGTGCCTAACACATGCAAGTCGAGCGGGGGTTGCTTAAGTAGGTTTCTACGAGAGTGGCCCTAGCGGCGGACGGGTGAGTAACGCGTGAGCAACCAACCTTGTACTGGGGGATAACAGCTGGAAACAGCTGCTAATACCGCATAAGACTACGGCACCGCATGGTGCTGTAGTAAAAGGCGCCTTAAGGCGTCGGTACAAGACGGGCTCGCGTCCCATTAG
>F1RSTYH01CTT4Y
AAGCTTCGCAAGAGTTTGATCCTGGCTCAGGACGAACGCTGGCGGCGTGCCTAACACATGCAAGTCGAGCGGGGGTTGCTTAAGTAGGTTTCTACGAGAGTGGCCCTAGCGGCGGACGGGTGAGTAACGCGTGAGCAACCAACCTTGTACTGGGGGATAACAGCTGGAAACAGCTGCTAATACCGCATAAGACTACGGCACCGCATGGTGCTGTAGTAAAAGGCGCCTTAAGGCGTCGGTACAAGACGGGCTCGCGTCCCATTAG
>F1RSTYH01B7OLG
AAGCTTCGCAAGAGTTTGATCCTGGCTCAGGATGAACGCTGGCGGCGTGCCTAACACATGCAAGTCGAGCGAGAATCTCATAATTGAAGCTTCGGTTGATTTTATGAGAGGAAAGCGGCGGACGGGTGAGTAACGCGTAGGCAACCTACCTCTTGCAGAGGGATAGCCTCGGGAAACCGGGATTAAAACCTCATAATGCCGAGAATAGACATCTTTTTTTCGGCCAAAGATTTATCGGCAAGAGATGGG
>F1RSTYH01CUFFW
AAGCTTCGCAAGAGTTTGATCCTGGCTCAGGATGAACGCTGGCGGCGTGCTTAATACATGCAAGTCGAACGGACTGTTTTTCTTCGGATGAACAGTTAGTGGCGTCCGGGTGAGTAACACGTGGGTGACCTGCCCCGAAGTGGGGAATAACTACCCGAAAGGGTTGCTAATTCCGCATGTGCTCGGAGATTCATTTTTCCGAGTAAAGTCGCAAGGCGCTTTGGGAGGGGCCCGCGGCCGATTAGCTAGTTGGTGGGGTAATGGCCTACCAAGGCGAAGA
>F1RSTYH01DGP2Y
AAGCTTCGCAAGAGTTTGATCCTGGCTCAGAATCAACGCTGGCGGCGTGCCTAACACATGCAAGTCGAACGAGAAAGTGGGGCTTGCTCCACGAGTAAAGTGGCAAACGGGTGAGTAACACGTGAACAACCTACCCTCGAGTGGGGAATAACACCGCGAAAGCGGTGCTAATACCGCATAACATCCCGGGGTCGCATGGTCCTGGGATCAAAAGCGCAAGTTGCTTGAGGAGGGGTTCACGGCTGATTAGCTAGTTGGTGAGGTAACGG
>F1RSTYH01CDT91
AAGCTTCGCAAGAGTTTGATCCTGGCTCAGAACGAACGCTGGCGGCAGGCCTAACACATGCAAGTCGAGCGAGGACTTCGGTCCTAGCGGCGGACGGGTGAGTAACGCGTGGGAACGTGCCCTTTGCTACGGAATAGTCCCGGGAAACTGGGTTTAATACCGTATACGCCCTTCGGGGAAAGATTTATCGGCAAAGGATCGGCCCGCGTTGGATTAGGTAGTTGGTGGGGTAATGGCCTACCAAGCCGACGATCCATAGCTGGTTTGAGAGG
>F1RSTYH01CCS51
AAGCTTCGCAAGAGTTTGATCCTGGCTCAGAACGAACGCTGGCGGCGCGTCTTAAGCATGCAAGTCGAACGGCAAGTCAGATGCTTGCATCTGGCCTAGAGTGGCGGACTGGTGAGTAACACGTGGGTGACCTACCCTTGAGATGGGGATAGCCATTAGAAATAGTGGATAATACCGAATACGCTCTACGGACTCTGGTTTGTAGAGGAAACAGGCTACGGCCTGGCTCGAGGATGGGCCCGCGTCCCATTAG
>F1RSTYH01DAJ45
AAGCTTCGCAAGAGTTTGATCCTGGCTCAGGACGAACGCTGGCGGCGTGCCTAACACATGCAAGTCGAGCGGGGTGAATTGAGTGGTTTTCCACGAGATTCACCCAGCGGCGGACGGGTGAGTAACACGTAGGCAACCTACCCACCACACGGGGATAGCCCTGGGAAACCGGGGGTAATACCCGATACCTTTACTGGCTGCATGGCTGGTAAAGAAAGCGATTTAGCGGTGGTGGATGGGCCTGCGGCCCATCAGCTAGTTGGTGAGGTAACGG
>F1RSTYH01CP1UG
AAGCTTCGCAAGAGTTTGATCCTGGCTCAGGACGAACGCTGGCGGCGTGCCTAACACATGCAAGTCGAGCGGGGTGAATTGAGTGGTTTTCCACGAGATTCACCCAGCGGCGGACGGGTGAGTAACACGTAGGCAACCTACCCACCACACGGGGATAGCCCTGGGAAACCGGGGGTAATACCCGATACCTTTACTGGCTGCATGGCTGGTAAAGAAAGCGATTTAGCGGTGGTGGATGGGCCTGCGGCCCATCAGCTAGCTGGTGAGGTAACGG
>F1RSTYH01C6KD5
AAGCTTCGCAAGAGTTTGATCCTGGCTCAGGACGAACGCTGGCGGCGTGCCTAACACATGCAAGTCGAGCGGGGTGAATTGAGTGGTTTTCCACGAGATTCACCCAGCGGCGGACGGGTGAGTAACACGTAGGCAACCTACCCACCACACGGGGATAGCCCTGGGAAACCGGGGGTAATACCCGATACCTTTACTGGCTGCATGGCTGGTAAAGAAAGCGATTTAGCGGTGGTGGATGGGCCTGCGGCCCATCAGCTAGTTGGTGAGGTAACGG
>F1RSTYH01DHIAV
AAGCTTCGCAAGAGTTTGATCCTGGCTCAGAACGAACGCTGGCGGCGTGCTTAACACATGCAAGTCGAACGCGAAAGAGTTCTTCGGAACTTGAGTAGAGTGGCGCACGGGTGAGTAACGCGTAAGTGATCTACCCCTGTATCTGGAATAACTATGGGAAACTGTAGCTAATACCGGATACGTTCATGTGATTGCGATCATGTGAAGAAAGATGGCCTCTGACATAAGCTATCGTACAGGGAGGAG
>F1RSTYH01DBDZ6
AAGCTTCGCAAGAGTTTGATCCTGGCTCAGATTGAACGCTGGCGGCAGGCCTAACACATGCAAGTCGAGCGGCAGCACGGGGAGCTTGCTCCCTGGTGGCGAGCGGCGGACGGGTGAGTAATGCATAGGAATCTGCCCGGTAGTGGGGGATAACCTGGGGAAACCCAGGCTAATACCGCATACGTCCTACGGGAGAAAGCAGGGGACCTTCGGGCCTTGCGCTATCGGATGAGCCTATGTCGGATTAGCTGGTTGGTG
>F1RSTYH01C0AHS
AAGCTTCGCAAGAGTTTGATCCTGGCTCAGGACGAACGCTGGCGGCGTGCCTAATACATGCAAGTCGAGCGCGTGAAATACAACAGAACCTTCGGGTGACGTTGTATGGATCGAGCGGCGAACGGGTGAGTAACACGTGGGCAACCTGCCTACAAGACTGGGATAACTCCGGGAAACCGGGGCTAATACCGGATAATCCATCGAACCGCATGGTTCGATGTTGAAAGATGGCTTTTAGCTATCACTTGTAGATGGGCCCGCGGCG
>F1RSTYH01CNAL1
AAGCTTCGCAAGAGTTTGATCCTGGCTCAGGATGAACGCTGGCGGCGTGCTTAACACATGCAAGTCGAACGATGACTTCTGTGCTTGCACAGAATGATTAGTGGCGAACGGGTGAGTAACACGTGAGTAACCTGCCCTTGACTTCGGGATAAGCCTGGGAAACCGGGTCTAATACCGGATACGACCTCCTGGCGCATGCCATGGGGGTGGAAAGCTTTATGCGGTTTTGGATGGACTCGCGGCCTATCAGCTTTG
>F1RSTYH01CE735
AAGCTTCGCAAGAGTTTGATCCTGGCTCAGGACGAACGCTGGCGGCGTGCCTAATACATGCAAGTCGAGCGGACCGAAGGGAGCTTGCTCCTTTAGGTTAGCGGCGGACGGGTGAGTAACACGTGGGCAACCTGCCCTGCAGACTGGGATAACTTCGGGAAACCGGAGCTAATACCGGATAACACCGAAAACCGCATGGTTTTCGGTTGAAAGGCGGCTTTTAGCTGTCACTGCAGGATGGGCCCGCGGCGCATTAGCTAGTTGGTGAGGTAACGG
>F1RSTYH01CHJBV
AAGCTTCGCAAGAGTTTGATCCTGGCTCAGGATGAACGCTGGCGGCGTGCCTAACACATGCAAGTCGAGCGGAGATTACGAGGAGTACTTGTACAAATTGTAATCTTAGCGGCGGACGGGTGAGTAACACGTGAGGAACCTGCCCTTGAGTGGGGAATAACACCGAGAAATGGGTGCTAATACCGCATAATGTCTTGGAAGCGCATGCTTTCGGGACCAAAGGATTTATTCGCTTAAGGATGGACTCGCGTCCGATTAGGTAG
>F1RSTYH01CRC2W
AAGCTTCGCAAGAGTTTGATCCTGGCTCAGGACGAACGCTGGCGGCGTGCCTAATACATGCAAGTCGAGCGGACCGAAGGGAGCTTGCTCTTTTAGGTTAGCGGCGGACGGGTGAGTAACACGTGGGCAACCTGCCCTGCAGACTGGGATAACTTCGGGAAACCGGAGCTAATACCGGATAACACCGAAAACCGCATGGTTTTCGGTTGAAAGGCGGCTTTTAGCTGTCACTGCAGGATGGGCCCGCGGCGCATTAGCTAGTTGGTGAGGTAACGG
>F1RSTYH01CNB37
AAGCTTCGCAAGAGTTTGATCCTGGCTCAGGATGAACGTTGGCGGCGTGCCTAATACATGCAAGTCGAACGCGAAGCTTGTTTTCGGATGAGCGGAGAGTGGCGCACGGGTGAGTAACACATGGCTGACCTGCCCTTCAGAGGGGGACAACCACTGGAAACGGTGGCTAATACCCCATATGCTCACGGTGTTTAGAAGGCTGTGAGGAAAGGTTCCGGCGCTGAAGGAGGGGGCTGTGGCCCATCAGCTAGTTGGTGG
>F1RSTYH01B386O
AAGCTTCGCAAGAGTTTGATCCTGGCTCAGAACGAACGCTGGCGGCAGGCTTAACACATGCAGGTCGAACGCGTGTAGCAATACACGAGTGGCGCACGGGTGAGTAACACGTGGATATCTGCCTTTTGGTTCGGAATAACCCCGGGAAACTGGGGCTAATACCGGATGGTTCCTTCGGGATAAAGATTTATCGCCAAAAGATGAGTCCGCGTCCGATTAGCTAGTTGGTGAGGTAATGGCTCACCAAGGCGACGATCGGTAGCTGGT
>F1RSTYH01BOVJF
AAGCTTCGCAAGAGTTTGATCCTGGCTCAGGACGAACGCTGGCGGCGTGCCTAACACATGCAAGTCGAGCGGGGTGAATTGAGTGGTTTTCCACGAGATTCACCCAGCGGCGGACGGGTGAGTAACACGTAGGCAACCTACCCACCACACGGGGATAGCCCTGGGAAACCGGGGGTAATACCCGATACCTTTACTGGCTGCATGGCTGGTAAAGAAAGCGATTTAGCGGTGGTGGATGGGCCTGCGGCCCATCAGCTAGTTGGTGAGGTAACGG
>F1RSTYH01BQF8X
AAGCTTCGCAAGAGTTTGATCCTGGCTCAGGATGAACGCTGGCGGCGTGCCTAACACATGCAAGTCGAACGGGACTAATTAGAGATGTTTTCGGACTGATCTTTTTAGTTTAGTGGCGGACGGGTGAGTAACGCGTGGACAACCTGCCTTTCACAGGGGGATAGCAGCTGGAAACGGCTGGTAATACCGCATACGCGAGAGATGCCGCATGACATCACTCGGAAAGATTTATCGGTGAAAGATGGATCCGCGT
>F1RSTYH01DQL8I
AAGCTTCGCAAGAGTTTGATCCTGGCTCAGAGTGAACGCTGGCGGCGTGCCTAACACATGCAAGTCGAACGCGAAAGTCCCGCAAGGGATAAGTAGAGTGGCAGACGGGTGAGTAATGCATAGGTAATCTACCCTTGAGTGGGGGATAACTCCGGGAAACCGGTGCTAATCCCGCATGACTTCCTGATGCGCAGGCATTAGGATCAAAGGGGGGGGATCCTTCGGGACCTCCCGCTTGAGGATGAGCCTATGTCCTATTAG
>F1RSTYH01BX3LM
AAGCTTCGCAAGAGTTTGATCCTGGCTCAGGACGAACGCTGGCGGCGTGCCTAACACATGCAAGTCGAGCGGGGTGAATTGAGTGGTTTTCCACGAGATTCACCCAGCGGCGGACGGGTGAGTAACACGTAGGCAACCTACCCACCACACGGGGATAGCCCTGGGAAACCGGGGGTAATACCCGATACCTTTACTGGCTGCATGGCTGGTAAAGAAAGCGATTTAGCGGTGGTGGATGGGCCTGCGGCCCATCAGCTAGTTGGTGAGGTAACGG
>F1RSTYH01BM7WU
AAGCTTCGCAAGAGTTTGATCCTGGCTCAGGATGAACGCTGGCGGCGTGCTTAACACATGCAAGTCGGACGAGGTCCAACCTTCGGGTGAAGACCTAGTGGCGAACGGGTGAGTAACACGTGGGGAACCTGCCCTTCTCTTCGGGATAACGTCGGGAAATCGGCGCTAATACCGGATACTCCTTGCGGATCGCATGGTCTGCTCGGGAAAGCTCCGGCGGAGATGGATGGCCCCGCGGCCCATTAGCTAGTTGGTGAGGTAATGGCCC
>F1RSTYH01DIA3W
AAGCTTCGCAAGAGTTTGATCCTGGCTCAGGACGAACGCTGGCGGCGTGCCTAACACATGCAAGTCGAGCGGGGTGAATTGAGTGGTTTTCCACGAGATTCACCCAGCGGCGGACGGGTGAGTAACACGTAGGCAACCTACCCACCACACGGGGATAGCCCTGGGAAACCGGGGGTAATACCCGATACCTTTACTGGCTGCATGGCTGGTAAAGAAAGCGATTTAGCGGTGGTGGATGGGCCTGCGGCCCATCAGCTAGTTGGTGAGGTAACGG
>F1RSTYH01DMESH
AAGCTTCGCAAGAGTTTGATCCTGGCTCAGAACGAACGCTGGCGGCAGGCTTAACACATGCAAGTCGCGCGAAGTCTTCGGACTTAGCGGCGGACGGGTGAGTAACGCGTGGGAACGTGCCCTTCACTGCGGAATAGCCACTGGAAACGGTGAGTAATACCGCATACGCCCTTTGGGGGAAAGATTTATCGGTGAAGGATCGGCCCGCGTCTGATTAGGTAGTTGGTGGGGTAATGGCCTACCAAGCCTACGATCAGTAGCTGGTTTGAGAGG
>F1RSTYH01B4WKD
AAGCTTCGCAAGAGTTTGATCCTGGCTCAGGACGAACGCTGGCGGCGTGCCTAATACATGCAAGTCGAGCGGACCGAAGGGAGCTTGCTCCTTTAGGTTAGCGGCGGACGGGTGAGTAACACGTGGGCAACCTGCCCTGCAGACTGGGATAACTTCGGGAAACCGGAGCTAATACCGGATAACACCGAAAACCGCATGGTTTTCGGTTGAAAGGCGACTTTTAGCTGTCACTGCAGGATGGGCCCGCGGCGCATTAGCTAGTTGGTGAGGTAACGG
>F1RSTYH01CVXZO
AAGCTTCGCAAGAGTTTGATCCTGGCTCAGAACGAACGCTGGCGGCAGGCCTAACACATGCAAGTCGAGCGAGATCTTCGGGTCTAGCGGCGGACGGGTGAGTAACGCGTGGGAACGTGCCTTTTGCCACGGAATAGCCTCGGGAAACTGGGAGTAATACCGTATGTGCCCTTCGGGGGAAAGATTTATCGGCAAAAGATCGGCCCGCGTTGGATTAGGTGGTTGGTGAGGTAATGGCTCACCAAGCCGACGATCCATAGCTGGTTTGAGAGG
>F1RSTYH01B3I58
AAGCTTCGCAAGAGTTTGATCCTGGCTCAGGACGAACGCTGGCGGCGTGCCTAACACATGCAAGTCGAGCGGGGTGAATTGAGTGGTTTTCCACGAGATTCACCCAGCGGCGGACGGGTGAGTAACACGTAGGCAACCTACCCACCACACGGGGATAGCCCTGGGAAACCGGGGGTAATACCCGATACCTTTACTGGCTGCATGGCTGGTAAAGAAAGCGATTTAGCGGTGGTGGATGGGCCTGCGGCCCATCAGCTAGTTGGTGAGGTAACGG
>F1RSTYH01DK4Z5
AAGCTTCGCAAGAGTTTGATCCTGGCTCAGGACGAACGCTGGCGGCGTGCTTAACACATGCAAGTCTAGGGGAAAGTGGTCTTCGGATCGCAAGTATACTGGCGAACGGGTGAGTAACACGTAGGTAATCTACCTTCGAGATTGGGATAACGTCGAGAAATTGACGCTAATACCGAATGATGCCTCGGTAGTTAATATCGGGATGAAAGATGGGGATCTTCGGACCTATCGCTTGAAGATGAGCCTGCGTCTGATTAG
>F1RSTYH01CC4HA
AAGCTTCGCAAGAGTTTGATCCTGGCTCAGGACGAACGCTGGCGGCGTGCTTAACACATGCAAGTCGAACGGGAAGCTTTGACAAGTTTTACTTAGATAAGCGGACAGTGGCGAACGGGTGAGTAACGCGTAGGTAACCAACCTCATGCTGGGGGATAGCCTTTGGAAACGAAGAGTAATACCGCATAAGACCACACTGTCGCATGACAGAGAGGTAAAAGATTTATCGGCATGAGACGGACCTGCGTACCATTAGATAGTTGG
>F1RSTYH01CJ03N
AAGCTTCGCAAGAGTTTGATCCTGGCTCAGGACGAACGCTGGCGGCGTGCCTAACACATGCAAGTCGAGCGGGGTGAATTGAGTGGTTTTCCACGAGATTCACCCAGCGGCGGACGGGTGAGTAACACGTAGGCAACCTACCCACCACACGGGGATAGCCCTGGGAAACCGGGGGTAATACCCGATACCTTTACTGGCTGCATGGCTGGTAAAGAAAGCGATTTAGCGGTGGTGGATGGGCCTGCGGCCCATCAGCTAGTTGGTGAGGTAACGG
>F1RSTYH01BYW6W
AAGCTTCGCAAGAGTTTGATCCTGGCTCAGGATGAACGCTAGCGGCGTGGATAAGGCATGCAAGTCGAACGGTCCGAAGCAATTCGGACAGTGGCGAACGGGTTAGTAACACGTAGATACATACCCCAGAGTCTCGCATAACCTATCGAAAGATAGGCTAATTCGAGATAGTTCCCGCAAGGGTAAAGATTTATCGCTCTGGGAATGGTCTGCGACCTATCAGCTTGTTGGTAAGGTAATGGCTTACCAAGGCTATGACGGGG
>F1RSTYH01CJLV5
AAGCTTCGCAAGAGTTTGATCCTGGCTCAGGATGAACGTTGGCGGTGCGCTTTATGCATGCAAGTCGTACGAAATCATGGTTTTCGGATTATGGTTTAGTGGCGGACGGCTGAGTAACACGTAGGTAACTTGCCCACGAGTGGGGGATAACTTGCCGAAGGGTAAGCTAATACCGCATGGCATGGATCTGCATAAGTAGATTCATCAAAGCCGTAAGGCGCTTGTGGATGGGCCTGCGGCCGATTAGCTTGTTGGG
>F1RSTYH01CD2EM
AAGCTTCGCAAGAGTTTGATCCTGGCTCAGATTGAACGCTGGCGGAATGCTTTACACATGCAAGTCGAACGGCAGCACGGGGGCAACCCTGGTGGCGAGTGGCGAACGGGTGAGTAATACATCGGAACGTGCCCAGTCGTGGGGGATAACTACGCGAAAGCGTAGCTAATACCGCATACGAACTCTGGTTGAAAGCGGGGGATCGCAAGACCTCGCGCGATTGGAGCGGCCGATGGCAGATTAGGTAGTTGGTGGGGTAAAGG
>F1RSTYH01BPK6R
AAGCTTCGCAAGAGTTTGATCCTGGCTCAGAACGAACGCTGGCGGCGTGTCTTAAGCATGCAAGTCGAGCGGCAAGGCGGGGCAACCCGCCCTAGAGCGGCGGACTGGTGAGTAACGCGTGGGTGATCTACCCTTCGGGATGGGGATAGCCATTAGAAATAGTGGGTAATACCGAATACGCTCGTCACTTCGGTGTGACGAGGAAAGGCGCCACGGCGCCACCCGAGGATGAGCCCGCGTCTCATTAGCTAGTTGGTGGGGTAATGG
>F1RSTYH01CRHYZ
AAGCTTCGCAAGAGTTTGATCCTGGCTCAGGATGAACGCTGGCGGCGTGCCTAACACATGCAAGTCGAACGGGAGTCTCATTTCGATGGGATGAGAGTGGCGCACGGGTGAGTAACACGTAGCTAACCTGCCCTCAAGACCGGGACAACTCTGGGAAACCAGAGCTAATACCGGATAAGCTCACAGGCTGTAGAGGCGAGTGAGAAAACACTCAGGTGCTTGAGGAGGGGGCGTGCGGCCCATCAGGTAGG
>F1RSTYH01CNJMA
AAGCTTCGCAAGAGTTTGATCCTGGCTCAGGACGAACGCTGGCGGCGTGCCTAAGACATGCAAGTCGAGCGGAGTGGTAGGGCCTTTGGTCTTGCCACTCAGCGGCAGACGGGTGAGTAACACGTGGGTAACCTGCCCCTGGCACTGGGATAACAGCTCGAAAGGGCTGCTAATACCGGATAAGCTCACGGCGCCGCATGGCGCTGGGAGAAAAGGCGCCTTGAAAGCGCCGGCTGGGGAGGGGCCCGCGGCCCATCAGG
>F1RSTYH01BRP8K
AAGCTTCGCAAGAGTTTGATCCTGGCTCAGGACGAACGCTGGCGGCGTGCCTAATACATGCAAGTCGAGCGGACCGAGGGGAGCTTGCTCTTTTAGGTTAGCGGCGGACGGGTGAGTAACACGTGGGCAACCTGCCCTGCAGACTGGGATAACTTCGGGAAACCGGAGCTAATACCGGATAACACCGAAAACCGCATGGTTTTCGGTTGAAAGGCGGCTTTTAGCTGTCACTGCAGGATGGGCCCGTGGCGCATTAGCTAGTTGGTGAGGTAACGG
>F1RSTYH01DJM65
AAGCTTCGCAAGAGTTTGATCCTGGCTCAGGACGAACGCTGACGGTGTGCTTTAGGCATGCAAGTCGAACGAGAAAGCCCTTCGGGGTGAGTAGAGTGGCGAACGGGTGAGTAACACGTGGGCAACCTGCCCCTCGCAGGGGGATAACCGGAGGAAACTCCGGCTAATACCCCGTAAGCTTTCAGGGTCGCATGGCCCTGCAAGGAAAGGTAGCTTCGGCCATCCGGCGAGGGATGGGCCCGCGGTGCATTAGCTAGTTGGTGGGGTAACGGCCCACCAAGGCG
>F1RSTYH01DMOB6
AAGCTTCGCAAGAGTTTGATCCTGGCTCAGATTAAACGCTGGCGGCAGGCCTAACACATGCAAGTCGAGCGGTAACAGATCCAGCTTGCTGGATGCTGACGAGCGGCGGACGGGTGAGTAATGCATAGGAATCTGCCCGATAGTGGGGGATAACCTGGGGAAACCCAGGCTAATACCGCATACGTCCTACGGGAGAAAGGGGGCTCCGGCTCCCGCAATGGGATGAGCCTATGTCGGATTAGCTGGTTGGTGAGG
>F1RSTYH01B9SYF
AAGCTTCGCAAGAGTTTGATCCTGGCTCAGGACGAACGCTGGCGGCGTGCCTAACACATGCAAGTCGAGCGGGGTGAATTGAGTGGTTTTCCACGAGATTCACCCAGCGGCGGACGGGTGAGTAACACGTAGGCAACCTACCCACCACACGGGGATAGCCCTGGGAAACCGGGGGTAATACCCGATACCTTTACTGGCTGCATGGCTGGTAAAGAAAGCGATTTAGCGGTGGTGGATGGGCCTGCGGCCCATCAGCTAGTTGGTGAGGTAACGG
>F1RSTYH01C4UYR
AAGCTTCGCAAGAGTTTGATCCTGGCTCAGGACGAACGCTGGCGGCGTGCCTAATACATGCAAGTCGAGCGGACCGAAGGGAGCTTGCTCCTTTAGGTTAGCGGCGGACGGGTGAGTAACACGTGGGCAACCTGCCCTGCAGACTGGGATAACTTCGGGAAACCGGAGCTAATACCGGATAACACCGAAAACCGCATGGTTTTCGGTTGAAAGGCGGCTTTTAGCTGTCACTGCAGGATGGGCCCGCGGCGCATTAGCTAGTTGGTGAGGTAACGG
>F1RSTYH01CDI9A
AAGCTTCGCAAGAGTTTGATCCTGGCTCAGGATGAACGCTGGCGGCGTGCCTAACACATGCAAGTCGAACGAGAAGTTAACCGCTGATTCCTTCGGGATGAGGAGGTTAGCAGAAAGTGGCGAACGGGTGAGTAACGCGTGGGTAATCTACCCTGTAAGTGGGGGATAACCCTCCGAAAGGAGGGCTAATACCGCATAATATCTTCACTTCTAAAAGAAGAGAAGATTAAAGATGGCCTCTGTCTTAAGCTATCACTTCAGG
>F1RSTYH01DJFMD
AAGCTTCGCAAGAGTTTGATCCTGGCTCAGGATGAACGCTGGCGGCGTGCCTAACACATGCAAGTCGAACGGGAACCCTTGGATTCGTCTGGGGGGGAGAGTGGCAAACGGGTGAGTAATACGTAGGTGACCTGCCCCAAAGAGGGGAATAACTGCTGGAAACGGTGGCTAATACCCCATGTGCTCGGTGGTTCGTTCTACCGAGTAAAGTTCCGGCGCTTTGGGAGGGGCCTGCGGCCCATCAGGTAGTTGGTAGGGTAACGGCCTACCAAGCCGATGACGGGTAGGGGGCG
>F1RSTYH01B8XJZ
AAGCTTCGCAAGAGTTTGATCCTGGCTCAGGACGAACGCTGGCGGCGTGCCTAACACATGCAAGTCGAGCGGGGTGAATTGAGTGGTTTTCCACGAGATTCACCCAGCGGCGGACGGGTGAGTAACACGTAGGCAACCTACCCACCACACGGGGATAGCCCTGGGAAACCGGGGGTAATACCCGATACCTTTACTGGCTGCATGGCTGGTAAAGAAAGCGATTTAGCGGTGGTGGATGGGCCTGCGGCCCATCAGCTAGTTGGTGAGGTAACGG
>F1RSTYH01BXUWJ
AAGCTTCGCAAGAGTTTGATCCTGGCTCAGAACGAACGCTGGCGGCGCGTTTTAAGCATGCAAGTCGAACGGTAAAAGGGTGCTTGCACCCTTTGAGAGTGGCGAACGGGTGAGTAACACGTAGGTGATCTGCCCTTTGGTTGGGGATAGCCTGTGGAAACACAGGGTAATACCGAATAAGATCGGGACTCTTTGGAGATCCGATGAAAGCAGCTTCGGCTGCACCGAAGGATGAGCCTGCGGCTGATCAGCTTGTTGGG
>F1RSTYH01BQRCD
AAGCTTCGCAAGAGTTTGATCCTGGCTCAGGACGAACGCTGGCGGCGTGCCTAACACATGCAAGTCGAGCGGGGTGAATTGAGTGGTTTTCCACGAGATTCACCCAGCGGCGGACGGGTGAGTAACACGTAGGCAACCTACCCACCACACGGGGATAGCCCTGGGAAACCGGGGGTAATACCCGATACCTTTACTGGCTGCATGGCTGGTAAAGAAAGCGATTTAGCGGTGGTGGATGGGCCTGCGGCCCATCAGCTAGTTGGTGAGGTAACGG
>F1RSTYH01B6B3S
AAGCTTCGCAAGAGTTTGATCCTGGCTCAGGACGAACGCTGGCGGCGTGCTTAACACATGCAAGTCGAACGGAAAGGCCCCTTCGGGGGTGCTCGAGTGGCGAACGGGTGAGTAACACGTGGGTGATCTGCCCTGCACTTTGGGATAAGCCTGGGAAACTGGGTCTAATACCGGATAGGACTACGCGATGCATGTCGTGTGGTGGAAAGCTTTTGCGGTGTGGGATGGGCCCGCGGCCTATCAGCTTGTTGGTGGGGTGATGG
>F1RSTYH01B61FQ
AAGCTTCGCAAGAGTTTGATCCTGGCTCAGAACGAACGCTGGCGGCATGCCTAACACATGCAAGTCGAACGCCTGTAGCAATACAGGAGTGGCAGACGGGTGAGTAACACGTAGGAATCTACCCAGTAGCTCGGAATAACCGCGGGAAACTGCGGCTAATACCGGATACGCCCCACGGGGGAAAGGAGCAATCCACTATTGGAGGAGCCTGCGTCCGATTAGCTAGTTGGCGGGGTAACGGCCCACCAAGGCGACGATCGGTAG
>F1RSTYH01CWJ1C
AAGCTTCGCAAGAGTTTGATCCTGGCTCAGAACGAACGCTGGCGGCGCGCTTAACACATGCAAGTCGAGCGGCTGGAGCAATCCAGCAGCGGCGGACGGGTGCGTAACACGTGGGTAATCTGCCTCGGAGATCGGGATAACTCGCCGAAAGGCGAGCTAATACTGGATAAGCTCACGACTTCTTCGGAAGTTGAGAGAAAAGGTCGCAAGACGCTTCGAGATGAGCCCGCGGCCCATCAGCTAGTTGGG
>F1RSTYH01BZSR2
AAGCTTCGCAAGAGTTTGATCCTGGCTCAGGACGAACGCTGGCGGCGTGCCTAACACATGCAAGTCGAGCGGGGTGAATTGAGTGGTTTTCCACGAGATTCACCCAGCGGCGGACGGGTGAGTAACACGTAGGCAACCTACCCACCACACGGGGATAGCCCTGGGAAACCGGGGGTAATACCCGATACCTTTACTGGCTGCATGGCTGGTAAAGAAAGCGATTTAGCGGTGGTGGATGGGCCTGCGGCCCATCAGCTAGTTGGTGAGGTAACGG
>F1RSTYH01B4IBE
AAGCTTCGCAAGAGTTTGATCCTGGCTCAGGATTAACGCTGGCGGCGTGCCTAATACATGCAAGTCGAGCGGTCCGACGTTACGTCGGATAGCGGCAAACGGGTGAGTAACACATGGGTACTTGCCCCTGACTCGAGAATAACTCCGAGAAATCGGAGCTAATACTCGATATGTTGTGAAAAATTTATTTTTTATAATGAAAGTTACGGCGGTCAGGGAGAGGCCTGTGGGATATCAGCTTGTTGGTGAGGTAAAAGCTCACCAAGG
>F1RSTYH01DL0RU
AAGCTTCGCAAGAGTTTGATCCTGGCTCAGAGCGAACGCTGGCGGCAGGCCTAACACATGCAAGTCGAACGGACCCTTCGGGGTTAGTGGCGGACGGGTGAGTAACACGTGGGAACGTGCCTTTAGGTTCGGAATAGCTCCTGGAAACGGGTGGTAATGCCGAATGTGCCCTTCGGGGAAAGATTTATCGCCTTTAGAGCGGCCCGCGTCTGATTAGCTAGTTGGTGAGGTAAAGGCTCACCAAGGCTACGATCAGTAGCTGGTCTGAGAGGA
>F1RSTYH01CD283
AAGCTTCGCAAGAGTTTGATCCTGGCTCAGAACGAACGCTGGCGGCGTGCTTAACACATGCAAGTCGAACGTGAAGGGGACTTCGGTCCCTGGAAAGTGGCGCACGGGTGAGTAACACGTGGATAATCTACCCGATGATCCGGGATAACCTTTCGAAAGGGGGGCTAATACCGGATAAGCTCACGAACTCCTCGGAGTTTGCGGGAAAAGGTGGGGACCTTCGGGCCTACTGTCATTGGATGAGTCCGCGGCCCATTAGCTAGTTGGTGGGGTAATGGCCTACCAAGG
>F1RSTYH01CO1CF
AAGCTTCGCAAGAGTTTGATCCTGGCTCAGGACGAACGCTGGCGGCGTGCCTAAGACATGCAAGTCGAGCGGGGTAGTGAGGCCCTTTGGGCTTTGCTACTCAGCGGCAGACGGGTGAGTAACACGTGGGTAACCTGCCCCTGGCACTGGGATAACAGCCCGAAAGGGCTGCTAATACCGGATAAGCTCACGGTGCCGCATGGTGCTGGGAGAAAAGGCGCCTTGAAAGCGCCGGCCAGGGAGGGGCCCGCGGCCCATCAGGTAG
>F1RSTYH01DHT5B
AAGCTTCGCAAGAGTTTGATCCTGGCTCAGAACGAACGCTGGCGGCGTGCCTAACACATGCAAGTCGAGCGGGGTGAATTGAGTGGTTTTCCACGAGATTCACCCAGCGGCGGACGGGTGAGTAACACGTAGGCAACCTACCCACCACACGGGGATAGCCCTGGGAAACCGGGGGTAATACCCGATACCTTTACTGGCTGCATGGCTGGTAAAGAAAGCGATTTAGCGGTGGTGGATGGGCCTGCGGCCCATCAGCTAGTTGGTGAGGTAACGG
>F1RSTYH01CLY1E
AAGCTTCGCAAGAGTTTGATCCTGGCTCAGGATGAACGCTAGCGACAGGCCTAACACATGCAAGTCGAACGGGATTTATCCTTCGGGGTAATGAGAGTGGCGCACGGGTGAGTAACGCGTATGCAACCTACCTGTAACTGGGGAATAGCTCCCTGAAAGGGGAATTAACACCGCATAAGACCACACTTTCGCATGGAAGAGTGGTAAAATATTCATAGGTTACAGATGGGCATGCGTGACATTAGTTTGTTGGTGAGGTAACGG
>F1RSTYH01DCUT4
AAGCTTCGCAAGAGTTTGATCCTGGCTCAGGATGAACGCTGGCGGCGTGCTTAACACATGCAAGTCGAACGATGAACCTCACTTGTGGGGGGATTAGTGGCGAACGGGTGAGTAACACGTGAGTAACCTGCCCTTGACTCTGGGATAAGCCTGGGAAACTGGGTCTAATACCGGATATGACTCCTCATCGCATGGTGGGGGGTGGAAAGCTTTTTGTGGTTTTGGATGGACTCGCGGCCTATCAGCTTGTTGGTGAGGTAATGG
>F1RSTYH01DDTX8
AAGCTTCGCAAGAGTTTGATCCTGGCTCAGGACGAACGCTGGCGGCGTGCCTAACACATGCAAGTCGAGCGGGGTGAATTGAGTGGTTTTCCACGAGATTCACCCAGCGGCGGACGGGTGAGTAACACGTAGGCAACCTACCCACCACACGGGGATAGCCCTGGGAAACCGGGGGTAATACCCGATACCTTTACTGGCTGCATGGCTGGTAAAGAAAGCGATTTAGCGGTGGTGGATGGGCCTGCGGCCCATCAGCTAGTTGGTGAGGTAACGG
>F1RSTYH01B5G21
AAGCTTCGCAAGAGTTTGATCCTGGCTCAGGACGAACGCTGGCGGCGTGCCTAACACATGCAAGTCGAGCGGGGTGAATTGAGTGGTTTTCCACGAGATTCACCCAGCGGCGGACGGGTGAGTAACACGTAGGCAACCTACCCACCACACGGGGATAGCCCTGGGAAACCGGGGGTAATACCCGATACCTTTACTGGCTGCATGGCTGGTAAAGAAAGCGATTTAGCGGTGGTGGATGGGCCTGCGGCCCATCAGCTAGTTGGTGAGGTAACGG
>F1RSTYH01CK59G
AAGCTTCGCAAGAGTTTGATCCTGGCTCAGGACGAACGCTGGCGGCGTGCCTAACACATGCAAGTCGAGCGGGGTGAATTGAGTGGTTTTCCACGAGATTCACCCAGCGGCGGACGGGTGAGTAACACGTAGGCAACCTACCCACCACACGGGGATAGCCCTGGGAAACCGGGGGTAATACCCGATACCTTTACTGGCTGCATGGCTGGTAAAGAAAGCGATTTAGCGGTGGTGGATGGGCCTGCGGCCCATCAGCTAGTTGGTGAGGTAACGG
>F1RSTYH01CT41C
AAGCTTCGCAAGAGTTTGATCCTGGCTCAGAGTGAGCGCTGGCGGCGTGCCTAACACATGCAAGTCGAACGCGAAAGTCCCGCAAGGGATAAGTAGAGTGGCAGACGGGTGAGTAATGCATAGGTAATCTACCCTTGAGTGGGGGATAACTCCGGGAAACCGGTGCTAATCCCGCATGACTTCCTGATGCGAAGGCATTAGGATCAAAGGGGGGGATCCTTCGGGACCTCCCGCTTGAGGATGAGCCTATGTCCTATTAG
>F1RSTYH01CUKED
AAGCTTCGCAAGAGTTTGATCCTGGCTCAGGACGAACGCTGGCGGCGTGCCTAACACATGCAAGTCGAGCGGGGATGGGGTGGGCAGGTAACTGTTTAGCCTATCCTAGCGGCGGACGGGTGAGTAACGCGTGAGCAACCAACCTTGTACTGGGGGATAACAGCTGGAAACAGCTGCTAATACCGCATAAGACTACGGCGCCGCACGGTGCTGTAGTAAAAGGCGCCTTAAGGCGTCGGTACAAGACGGGCTCGCGTCCCATTAG
>F1RSTYH01BOFXH
AAGCTTCGCAAGAGTTTGATCCTGGCTCAGGACGGACGCTGGCGGCGTGCTTAACACATGCAAGTCAAGGAGAGGATTCCTTTCGGGGAATTAGTAAACTGGCGCACGGGTGAGTAACATGTAAGTAACCTACCCTTAGGATTGGGATAACCTTGAGAAATTAGGGATAATACCAAATGATACAATGAACTCGCATGGGTTTATTGTTAAAGTTGCTTTTGTAACACTTAAGGATGGGCTTGCACCCAATTAGTTTGTTGGCGGAGTAAAAGCCCACCAAG
>F1RSTYH01BXVKN
AAGCTTCGCAAGAGTTTGATCCTGGCTCAGGATGAACGCTGGCGGCGTGCTTAACACATGCAAGTCGAACGGGAATTATAGGAAATTTATTTCATATAATTCTAGTGGCGAACGGGTGAGTAACGCGTAGGCAACCTACCTATGGCAGGGGGATAACACAGGGAAACTTGTGCTAATACCGCATAAAATTACGATATGGCATCATGTTGTAATCAAAGGAGAAATCCGGCAATAGATGGGCCTGCGTCCAATTAG
>F1RSTYH01CMEOO
AAGCTTCGCAAGAGTTTGATCCTGGCTCAGGACGAACGCTGGCGGCGTGCCTAACACATGCAAGTCGAGCGGGGGTTGCTTAAGTAGGTTTCTACGAGAGTGGCCCTAGCGGCGGACGGGTGAGTAACGCGTGAGCAACCAACCTTGTACTGGGGGATAACAGCTGGAAACAGCTGCTAATACCGCATAAGACTACGGCACCGCGTGGTGCTGTAGTAAAAGGCGCCTTAAGGCGTCGGTACAAGACGGGCTCGCGTCCCATTAG
>F1RSTYH01CQHJP
AAGCTTCGCAAGAGTTTGATCCTGGCTCAGAATGAACGCTGGCGGCGTGCTTAACACATGCAAGTCGAACGAGAAAGGGACTGCTTGCAGTCCCGAGTAAAGTGGCGCACGGGTGCGTAACGCGTGGGTAATCTACCCTTGAAACGGGGATAACATTGCGAAAGCGATGCTAATACCCGATAAAGTCAAGTTGGCTTAGGCGGATTTGATGAAAGGTGGCCTCTTCCTGAAAGCCATTGATTGAGGATGAGCCCGCGT
>F1RSTYH01CYIE1
AAGCTTCGCAAGAGTTTGATCCTGGCTCAGAACGAACGCTGGCGGCGTGTCTTAAGCATGCAAGTCGAGCGGCAAGGGTAGCAATACCCCTAGAGCGGCGGACTGGTGAGTAACACGTGGGTGATCTACCTCGGGGTTGGGGATAGCCAGTTAGAAATAGTGGGTAATACCGAATACGATCCGTTGACTACGGTCAGCGGAGGAAAGGCGCTACGGCGCCGCCCTGAGATGAGCCCGCGCCCCATTAGCTAGTTGGTGAGGTAAT
>F1RSTYH01DIGKD
AAGCTTCGCAAGAGTTTGATCCTGGCTCAGGACGAACGCTGGCGGCGTGCCTAATACATGCAAGTCGAGCGCGGGAAGCAAGTGATCGCCCTTCGGGGCGTGAACTTGTGGAACGAGCGGCGGACGGGTGAGTAACACGTGGGCAACCTGCCTGTAAGACTGGGATAACTCGCGGAAACGTGAGCTAATACCGGATAATACCTTTTATCTCATGATGAGAGGTTGAAAGGCGGCTTTTAGCTGTCACTTACAGATGGGCCCG
>F1RSTYH01CH7ED
AAGCTTCGCAAGAGTTTGATCCTGGCTCAGAACGAACGCTGGCGGCATGCCTAACACATGCAAGTCGAACGCCCTGGGCAACCAGGGAGTGGCGGACGGGTGGGTAACGCGTGGGGACCTGCCTCGAAGTTCGGAATAACCGCGGGAAACTGCGGCTAATACCGGATGTGGCCTGAGGGCCAAAGGGGAAACTCGCTTCGAGAGGGGCCCGCGTCCGATTAGCTAGTTGGCGGGGTAACGGCCCACCAAGGCGACGATCGGTAGCTGGTCTGAGAGG
>F1RSTYH01CZEZ6
AAGCTTCGCAAGAGTTTGATCCTGGCTCAGATTGAACGCTGGCGGCAGGCCTAACACATGCAAGTCGAGCGGCAGCACGGGGAGCTTGCTCCCTGGTGGCGAGCGGCGGACGGGTGAGTAATGCATAGGAATCTGCCCGGTAGTGGGGGATAACCTGGGGAAACCCAGGCTAATACCGCATACGTCCTACGGGAGAAAGCAGGGGACCTTCGGGCCTTGCGCTATCGGATGAGCCTATGTCGGATTAGCTGGTTGGTGG
>F1RSTYH01CVNVH
AAGCTTCGCAAGAGTTTGATCCTGGCTCAGGACGAACGCTGGCGGCGTGCCTAATACATGCAAGTCGAGCGGACCGAAGGGAGCTTGCTCCTTTAGGTTAGCGGCGGACGGGTGAGTAACACGTGGGCAACCTGCCCTGCAGACTGGGATAACTTCGGGAAACCGGAGCTAATACCGGATAACACCGAAAACCGCATGGTTTTCGGTTGAAAGGCGACTTTTAGCTGTCACTGCAGGATGGGCCCGCGGCGCATTAGCTAGTTGGTGAGGTAACGG
>F1RSTYH01CCN28
AAGCTTCGCAAGAGTTTGATCCTGGCTCAGGACGAACGCTGGCGGCGTGCCTAACACATGCAAGTCGAGCGGGGTGAATTGAGTGGTTTTCCACGAGATTCACCCAGCGGCGGACGGGTGAGTAACACGTAGGCAACCTACCCACCACACGGGGATAGCCCTGGGAAACCGGGGGTAATACCCGATACCTTTACTGGCTGCATGGCTGGTAAAGAAAGCGATTTAGCGGTGGTGGATGGGCCTGCGGCCCATCAGCTAGTTGGTGAGGTAACGG
>F1RSTYH01DAN8A
AAGCTTCGCAAGAGTTTGATCCTGGCTCAGAACGAACGCTGGCGGCATGCCTAACACATGCAAGTCGAACGAGACCTTCGGGTCTAGTGGCGCACGGGTGCGTAACGCGTGGGAATCTGCCCTTCGGTTCGGAATAACTCAGGGAAACTTGAGCTAATACCGGATGATGACTTCGGTCCAAAGATTTATCGCCGAGGGATGAGCCCGCGTCGGATTAGCTAGTTGGTGAGGTAAAAGCTCACCAAGGCGACGATCCGTAG
>F1RSTYH01DKAHN
AAGCTTCGCAAGAGTTTGATCCTGGCTCAGGACGAACGCTGGCGGCGTGCTTAACACATGCAAGTCGAACGGGGTTGTCGGAGCTTGCTCCGGCAACTTAGTGGCGAACGGGTGAGTAACACGTGAGAAACCTATCCTGGTCACTGGGATAACAGCCGGAAACGGCTGCTAATACCGGATGCCGTCGGAGCGTCGCATGGCGCGCTGACGAAAGGGTTACTGGATCAGGAGGGTCTCGCGGCCTATCAGCTAGTTGGTGGGG
>F1RSTYH01B49C1
AAGCTTCGCAAGAGTTTGATCCTGGCTCAGAATCAACGCTGGCGGCGCGCTTAACACATGCAAGTCGAACGAGAAAGGGGAGCAATCCCTGAGTACAGTGGCGCACGGGTGAGTAACACGTGGGTAATCTACCTCTTGGTGGGGAATAACTCTGGGAAACCGGAGCTAATACCGCATAAGCCTGAAAGGGGAAAGGAGCAATTCGCCGAGAGAGGAGCCCGCGGCCGATTAGCTAGTTGGTAGGGTAAAGGCCTACCAAGGCGACGATCGGTAG
>F1RSTYH01CU3B7
AAGCTTCGCAAGAGTTTGATCCTGGCTCAGGACGAACGCTGGCGGCGTGCCTAACACATGCAAGTCGAGCGGGGTTGCTTAAGTAGGTTTCTACGAGAGTGGCCCTAGCGGCGGACGGGTGAGTAACGCGTGAGCAACCAACCTTGTACTGGGGGATAACAGCTGGAAACAGCTGCTAATACCGCATAAGACTACGGCACCGCATGGTGCTGTAGTAAAAGGCGCCTTAAGGCGTCGGTACAAGACGGGCTCGCGTCCCATTAG
>F1RSTYH01BN7IC
AAGCTTCGCAAGAGTTTGATCCTGGCTCAGGACGAACGCTGGCGGCGTGCCTAACACATGCAAGTCGAGCGGGGTGAATTGAGTGGTTTTCCACGAGATTCACCCAGCGGCGGACGGGTGAGTAACACGTAGGCAACCTACCCACCACACGGGGATAGCCCTGGGAAACCGGGGGTAATACCCGATACCTTTACTGGCTGCATGGCTGGTAAAGAAAGCGATTTAGCGGTGGTGGATGGGCCTGCGGCCCATCAGCTAGTTGGTGAGGTAACGG
>F1RSTYH01DNQGY
AAGCTTCGCAAGAGTTTGATCCTGGCTCAGAGTGAACGCTGGCGGCGTGCCTAACACATGCAAGTCGAACGCGAAAGTCCCGCAAGGGATAAGTAGAGTGGCAGACGGGTGAGTAATGCATAGGTAATCTACCCTTGAGTGGGGGATAACTCCGGGAAACCGGTGCTAATCCCGCATGACTTCCTGATGCGAAGGCATTAGGATCAAAGGGGGGGGATCCTTCGGGACCTCCCGCTTGAGGATGAGCCTATGTCCTATTAG
>F1RSTYH01CSJ0X
AAGCTTCGCAAGAGTTTGATCCTGGCTCAGGATGAACGCTGGCGGCGTGCTTAACACATGCAAGTCGAACGATGAAGCCCGTGCTTGCACGGGTGGATTAGTGGCGAACGGGTGAGTATCACGTGAGTAACCTGCCCTTAACTCTGGGATAAGCCTGGGAAACTGGGTCTAATACCGGATACGACCAGTCACCGCATGGTGTGCTGGTGGAAAGCTTTTGCGGTTTTGGATGGACTCGCGGCCTATCAGCTAGACGGG
>F1RSTYH01BNN3Z
AAGCTTCGCAAGAGTTTGATCCTGGCTCAGGATGAACGCTGGCGGCGTGCCTAATACGTGCAAGTCGAGCGAACAGACGAGGAGCTTGCTCCTTTGACGTTAGCGGCGGACGGGTGAGTAACACGTGGGTAACCTACCTATAAGACTGGGATAACTTCGGGAAACCGGAGCTAATACCGGATAATATTTCGAACCGCATGGTTCGATAGTGAAAGATGGCTCTGCTATCACTTATAGATGGACCTGCGCCGTATTAG
>F1RSTYH01C62EJ
AAGCTTCGCAAGAGTTTGATCCTGGCTCAGAATGAACGCTGGCGGCATGCCTAACACATGCAAGTCGAACGGGGTGCTTGTCTTCGGACGAGTTACTTAGTGGCAAACGGGTGAGTAACGCGTGGGAAACTACCTTTCAGTGGGGGACAACAGTTGGAAACGACTGCTAATACCGCATACGCTCTACGGAGGAAAGATTTATTGCTGAAAGATGTGCCCGCGTCTGATTAGCTAGTTGGTGGGGTAAAGGCCTACCAAGGCG
>F1RSTYH01B1MZK
AAGCTTCGCAAGAGTTTGATCCTGGCTCAGGATGAACGCTGGCGGCGTGCCTAACACATGCAAGTCGAACGGGAATCCCTGGACTCGTCTGGGGAGGAGAGTGGCGTACGGGTGAGTAACACGTAGCTGACCTACCCTGGAGAGGGGGATAACTATTGGAAACGATAGCTAAAACCCCATACGCTCTTGATAATTTGAAAGTCAAGAGGAAAACTCCGGTGCTCTGGGATGGGGCTGCGGTCCGTCAGCTAGTTGGTGCGGTAAAAGCG
>F1RSTYH01BYSVK
AAGCTTCGCAAGAGTTTGATCCTGGCTCAGAACGAACGCTGGCGGCGCGTTTTAAGCATGCAAGTCGAACGGTAAAAGGGTGCTTGCACCCTTTGAGAGTGGCGAACGGGTGAGTAACACGTAGGTGATCTGCCCTTTGGTTGGGGATAGCCTGTGGAAACACGAGGGTAAATACCGAATAAGATCGGGACTCTTTGGAGATCCGATGAAAGCAGCTTCGGCTGCACCGAAGGATGAGCCTGCGGCTGATTAGCTTGTTGGACGGGG
>F1RSTYH01CYCMC
AAGCTTCGCAAGAGTTTGATCCTGGCTCAGGATGAACGCTGGCGGCGTGCCTAACACATGCAAGTCGAGCGGAGATATTGAGGGATTCTTTTAGATGATCTCCTTATCTTAGCGGCGGATGGGTGAGTAACACGTGGGTAACCTGCCCTGCACAGGGGGATAACAGCTGGAAACGGCTGTTAATACCGCATATGCACACGGTGCCGCATGGCATTGGGTGGAAAGATTTATCGGTGCAGGATCGGG
>F1RSTYH01DCXF0
AAGCTTCGCAAGAGTTTGATCCTGGCTCAGGACGAACGCTGGCGGTATGCCTAATACATGCAAGTCGAACGATGAAATCCTCTGCTTGCAGAGGATGGATTAGTGGCGAACGGGTGAGTAACACGTGGGTAACCTGCCCATAAGAGGGGGATAACATTCGGAAACGAATGCTAATACCGCATATCTCTTCGAGACGCCTGTCTCTTAGATGAAAGGTGGCTTCGGCTGCCGCTTATGGATGGACCCGCGGCG
>F1RSTYH01CB1R4
AAGCTTCGCAAGAGTTTGATCCTGGCTCAGAACGAACGCTGGCGGCAGGCCTAACACATGCAAGTCGAGCGGGCGCGAGCGATCGCGTCAGCGGCGCACGGGTGAGTAACGCGTGGGAACCTGCCCTTTGGTTCGGAACAACCCTGGGAAACTAGGGCTGATACCGGATGAGCCTCCGCGAGGAGGGAAAGATTTATCGCCGAAGGAGGGGCCCGCGTCCGATTAGCTAGTTGGTGGGGTAACGGCCTACCAAGGCTGCGATCGGTAG
>F1RSTYH01CKR5W
AAGCTTCGCAAGAGTTTGATCCTGGCTCAGGACGAACGCTGGCGGCGTGCCTAACACATGCAAGTCGAGCGGGGGTTGCTTAAGTAGGTTTCTACGAGAGTGGCCCTAGCGGCGGACGGGTGAGTAACGCGTGAGCAACCGACCTTGTACTGGGGGATAACAGCTGGAAACAGCTGCTAATACCGCATAAGACTACGGCACCGCATGGTGCTGTAGTAAAAGGCGCCTTAAGGCGTCGGTACAAGACGGGCTCGCGTCCCATTAG
>F1RSTYH01BVJNE
AAGCTTCGCAAGAGTTTGATCCTGGCTCAGGACGAACGCTGGCGGCGTGCCTAACACATGCAAGTCGAACGGGGTCCATGGGAGCTTGCTCCCGGAAGACCTAGTGGCGAACGGATGAGTAACACGTGAGAAACCTGCCTCGGAGTGGGGAATAACTCGGGGAAACTCGAGCTAATACCGCATACCCTCAGATGATCGCATGGTCGACTGAGGAAAGAATTTCGCTCTGAGAGGGTCTCGCGGCCTATCAG
>F1RSTYH01CQ3EF
AAGCTTCGCAAGAGTTTGATCCTGGCTCAGGATGAACGTTGGCGGTGCGCTTTATGCATGCAAGTCGTACGAAATCATGGTTTTCGGATTATGGTTTAGTGGCGGACGGCTGAGTAACACGTAGGTAACTTGCCCACGAGTGGGGGATAACTTGCCGAAAGGTAAGCTAATACCGCATGGCATGGATCTGCATAAGTAGATTCATCAAAGCCGTAAGGCGCTTGTGGATGGGCCTGCGGCCGATTAGCTTGTTGGG
>F1RSTYH01BULNA
AAGCTTCGCAAGAGTTTGATCCTGGCTCAGGATGAACGCTGGCGGCGTGCCTAATACATGCAAGTCGAGCGGAAACAGGGAGAGCTTGCTCTCCGCTGTCGAGCGGCGGACGGCTGAGTAACACGTAGGAACATACCCCAAACTGAGGGATAAGCACCAGAAATGGTGTCTAATACCGCATGTGCTCTAAGGAGTAAAGCTTCGGCGGTTTGGGAATGGCCTGCGCATGATTAGCTTGTTGGTGAGG
>F1RSTYH01CHHJ0
AAGCTTCGCAAGAGTTTGATCCTGGCTCAGAATGAACGCTGGCGGCGTGCCTAACACATGCAAGTCGAACGAGAAACTCCGAGCTTGCTCGGAGGAGTAAAGTGGCGCACGGGTGAGTAACGCGTGGGTAACCTGCCCTTGAATCTGGGATAACTTCGCGAAAGCGTTGCTAATACCGGATATTGTCCTTTAGACTATGGTCTATTGGATGAAAGGTGACCTCTTCCTGAAAGTTACCGTTTAAGGAGGGGCTCGCGTACCATTAGCTTGG
>F1RSTYH01DC76K
AAGCTTCGCAAGAGTTTGATCCTGGCTCAGGACGAACGCTGGCGGCGTGCCTAATACATGCAAGTCGAGCGGACTGGAGGGAGCTTGCTCCCGAAGGTCAGCGGCGGACGGGTGAGTAACACGTGGGTAACCTGCCTGGTAGACTGGGATAACGCTTGGAAACGAGTGCTAATACCGGATAATCTCCTGAATCGCATGGTTCAAGAGTAAAAGGAGCTTTCGCTTCACTGCCAGATGGACCCGCGGCGCATTAG
>F1RSTYH01BPUYQ
AAGCTTCGCAAGAGTTTGATCCTGGCTCAGAATGAACGTTGGCGGCGTGGATTAGGCATGCAAGTCGTACGGGCCGCAAGGCCAGTGGCGCAAGAGTGAGTAAGGCGACGGTAACCAACCCCAGGACTGGGTATAGCCGCGGGAAACTGCGGGTAATCCCCAGCGACGTCGCGGGGGGGCATCCCCCTGCGATCAAAGCTCCGGCGTCGTGGGACGGGCCGTCGTGGTATTAGGTCGTTGGCGGGGTAACGGCCCACCAAGCCTGCGATGCCTACCGGG
>F1RSTYH01BWDGB
AAGCTTCGCAAGAGTTTGATCCTGGCTCAGATTGAACGCTGGCGGCATGCCTTACACATGCAAGTCGAACGGCAGCACGGGAGCAATCCTGGTGGCGAGTGGCGAACGGGTGAGTAATACATCGGAACGTGCCCAATCGTGGGGGATAACGCAGCGAAAGCTGTGCTAATACCGCATACGATCTACGGATGAAAGCAGGGGACCGCAAGGCCTTGCGCGAGTGGAGCGGCCGATGG
>F1RSTYH01CY2TF
AAGCTTCGCAAGAGTTTGATCCTGGCTCAGGACGAACGCTGGCGGCGTGCCTAATACATGCAAGTCGAGCGGACCGATGGGAGCTTGCTCCTTTAGGTTAGCGGCGGACGGGTGAGTAACACGTGGGCAACCTGCCCTGCAGACTGGGATAACTTCGGGAAACCGGAGCTAATACCGGATAACACCGAAAACCGCATGGTTTTCGGTTGAAAGGCGGCTTTTAGCTGTCACTGCAGGATGGGCCCGCGGCGCATTAGCTAGTTGGTGAGG
>F1RSTYH01C38K2
AAGCTTCGCAAGAGTTTGATCCTGGCTCAGAACGAACGCTGGCGGCGCGTCTTAAGCATGCAAGTCGAACGGCAGTCGTAGCAATACGATGAGAGTGGCGAACGGGTGAGTAACACGTAGGTGATCTGTCCAACCGTTGGGGATAGCTCATGGAAACATGAGATAATACCGAATACGGTCCCCTGGATCTGTCCGGGGGAAGAAAGGTGCGATTGCACCGCGGTCGGATGAGCCTGCGGTCCATTAGCTTGTTGGG
>F1RSTYH01BT592
AAGCTTCGCAAGAGTTTGATCCTGGCTCAGGACGAACGCTGGCGGCGTGCCTAACACATGCAAGTCGAGCGGGGTGAATTGAGTGGTTTTCCACGAGATTCACCCAGCGGCGGACGGGTGAGTAACACGTAGGCAACCTACCCACCACACGGGGATAGCCCTGGGAAACCGGGGGTAATACCCGATACCTTTACTGGCTGCATGGCTGGTAAAGAAAGCGATTTAGCGGTGGTGGATGGGCCTGCGGCCCATCAGCTAGTTGGTGAGGTAACGG
>F1RSTYH01BWZ5C
AAGCTTCGCAAGAGTTTGATCCTGGCTCAGGATGAACGCTAGCGACAGGCCTAACACATGCAAGTCGAACGGGATTTATCCTTCGGGGTAATGAGGGTGGCGCACGGGTGAGTAACGCGTATGCAACCTACCTGTAACTGGGGAATAGCTCCCTGAAGGGGGAATTAACACCGCATAAGACCACACTTTCGCATGGAAGAGTGGTAAAATATTTATAGGTTACAGATGGGCATGCGTGACATTAGTTTGTTGGTGAGGTAACGGCT
>F1RSTYH01C6OID
AAGCTTCGCAAGAGTTTGATCCTGGCTCAGGACGAACGCTGGCGGCGTGCCTAACACATGCAAGTCGAGCGGGGTGAATCGAGTGGTTTTCCACGAGATTCACCCAGCGGCGGACGGGTGAGTAACACGTAGGCAACCTACCCACCACACGGGGATAGCCCTGGGAAACCGGGGGTAATACCCGATACCTTTACTGGCTGCATGGCTGGTAAAGAAAGCGATTTAGCGGTGGTGGATGGGCCTGCGGCCCATCAGCTAGTTGGTGAGGTAACGG
>F1RSTYH01C1YQL
AAGCTTCGCAAGAGTTTGATCCTGGCTCAGGACGAACGCTGGCGGCGTGCTTAACACATGCAAGTCGAACGGAAAGGCCCTTGCTTGCAGGGGTACTCGAGTGGCGAACGGGTGAGTAACACGTGGGTGATCTGCCTTGTACTTCGGGATAAGCCTGGGAAACTGGGTCTAATACCGGATAGGACCATGCTTTAGTGTGTGTGGTGGTAAAGTTTTTCGGTACAAGATGAGCCCGCGGCCTATCAGCTTGTTGGTGGGGTAATGGCCTACCAAGG
>F1RSTYH01CV3VV
AAGCTTCGCAAGAGTTTGATCCTGGCTCAGGATGAACGCTTGCGGTGTGCCTAAGGTATGCAAGTCGAATGCCCTGAACTAAGAAAATCATATGTTTTTTGGTTTTTCTAGTTCAGGGCATGGCGAACGGCTGAGTAACACGTGAGAACTTACCCTTAACACAGGAATAACCCCGTGAAAATGGGAGTAATGCCTGATGGACCACGTAGGGCGGCTTGCGCTTTTATGTGGTAAAGCTCCGGCGGTTAAGGAGAGGCTCGCGGCCTATCAGG
>F1RSTYH01DPLVV
AAGCTTCGCAAGAGTTTGATCCTGGCTCAGGATGAACGCTGGCGGCGTGCCTAACACATGCAAGTCGAGCGGAGATTACGAGGAGTACTTGTACAAATTGTAATCTTAGCGGCGGACGGGTGAGTAACACGTGAGGAACCTGCCCTTGAGCGGGGAATAACACCGAGAAATGGGTGCTAATACCGCATAATGTCTTGGAAGCGCATGCTTTCGGGACCAAAGGATTTATTCGCTTAAGGATGGACTCGCGTCCGATTAGGTAG
>F1RSTYH01DIEI0
AAGCTTCGCAAGAGTTTGATCCTGGCTCAGATTGAACGCTGGCGGCAGGCCTAACACATGCAAGTCGAGCGGCAGCACGGGAAGCTTGCTTCCTGGTGGCGAGCGGCGGACGGGTGAGTAATGCATAGAAATCTGCCCGGTAGTGGGGGATAACCTGGGGAAACCCAGGCTAATACCGCATACGTCCTACGGGAGAAAGCAGGGGATCTTCGGACCTTGCGCTATCGGATGAGTCTATGTCGGATTAGCTTGTTGG
>F1RSTYH01CZAU7
AAGCTTCGCAAGAGTTTGATCCTGGCTCAGGATGAACGCTGGCGGCGTGCCTAACACATGCAAGTCGAACGGGAACCCCTGGATTCGTCTGGGGGGGAGGAGTGGCGAACGGGTGAGTAACACGTAGGTGACCTACCCCGGAGAGGGGAATAACCACTGGAAACGGTGGCTAATGCTCCATGAGCTTGTAGATTCGTTTCTGCAAGTAAAGGCTCCGACGCTCCGGGAGGGGCCTGCGGCCCATCAGGTAGTTGGTAGGGTAAAGGCCTACCAAGCCG
>F1RSTYH01BZ8VO
AAGCTTCGCAAGAGTTTGATCCTGGCTCAGGATGAACGTTGGCGGCGTGCCTAATACATGCAAGTCGAACGAAGAAATTGGAGTAGCAATACCCTGATTTTCTTAGTGGCGAACGGGTGAGTAACGCGTTGGTGACCTACCCCAAAGAGAGGGATAACAGCTCGAAAGGGCTGCTAATACCTCATGTGATCATTTGGACTAGAAGCCTTATGATTAAAGGAGCTTGCTCCACTTTGGGAGGGGCCTGCGTACCATCAG
>F1RSTYH01BYN5Z
AAGCTTCGCAAGAGTTTGATCCTGGCTCAGATTGAACGCTGGCGGCAGGCCTAACACATGCAAGTCGAGCGGTAACAGGGGTAGCTTGCTACCCGCTGACGAGCGGCGGACGGGTGAGTAATGCATAGGAATCTGCCCGGTAGCGGGGGATAACCTGGGGAAACCCAGGCTAATACCGCATACGTCCTACGGGAGAAAGGGGGCTTCGGCTCCCGCTATTGGATGAGCCTATGTCGGATTAGCTAGTTGGTAAGGTAATGGCTTACCAAGG
>F1RSTYH01CH6ZR
AAGCTTCGCAAGAGTTTGATCCTGGCTCAGGATGAACGCTAGCGGGAGGCTTAACACATGCAAGTCGAGGGGCAGCACGAGATAGCAATATTTTGGTGGCGACCGGCGCACGGGTGAGTAACACGTATGCAACCTGCCTCGTACAGGGGGATAACCCGGAGAAATTCGGACTAATATCCCATAATGATATTGAAAGGCATCTTTTTAATATTTAAAGCTCAGGCGGTACGGGATGGGCATGCGGAACATTAGCTAGTTGGG
>F1RSTYH01CKSF6
AAGCTTCGCAAGAGTTTGATCCTGGCTCAGGACGAACGCTGGCGGCGTGCTTAACACATGCAAGTCGAACGAGAAGCCGGAGCTTGCTCCGGTAGACAGTGGCGAACGGGTGAGTAACACGTGAGTAACCTGCCCCCGACTCTGGGACAAGCCTGGGAAACTGGGTCTAATACCGGATACGAGACGCTCAGGCATCTGAAGCGTCTGGAAAGAATTTCGGTCAGGGATGGACTCGCGGCCTATCAGCTTGTTGGCGGGGTAACG
>F1RSTYH01DA0JL
AAGCTTCGCAAGAGTTTGATCCTGGCTCAGGATGAACGCTGGCGGCGTGCTTAACACATGCAAGTCGAACGATGACTTCTGTGCTTGCACAGAATGATTAGTGGCGAACGGGTGAGTAACACGTGAGTAACCTGCCCTTGACTTCGGGATAAGCCTGGGAAACCGGGTCTAATACCGGATACGACCTCCTGGCGCATGCCATGGGGGTGGAAAGCTTTATGCGGTTTTGGATGGACTCGCGGCCTATCAGCTTGG
>F1RSTYH01DLCGU
AAGCTTCGCAAGAGTTTGATCCTGGCTCAGATTGAACGCTGGCGGCAGGCTTAACACATGCAAGTCGAGCGGAGAGAGGTAGCTTGCTACTGATCTTAGCGGCGGACGGGTGAGTAATGCTTAGGAATCTGCCTATTAGTGGGGGACAACATCTCGAAAGGGATGCTAATACCGCATACGTCCTACGGGAGAAAGCAGGGGATCTTCGGACCTTGCGCTAATAGATGAGCCTAAGTCGGATTAG
>F1RSTYH01B9UKI
AAGCTTCGCAAGAGTTTGATCCTGGCTCAGGACGAACGCTGGCGGCGTGCCTAACACATGCAAGTCGAGCGGGGTGAATTGAGTGGTTTTCCACGAGATTCACCCAGCGGCGGACGGGTGAGTAACACGTAGGCAACCTACCCACCACACGGGGATAGCCCTGGGAAACCGGGGGTAATACCCGATACCTTTACTGGCTGCATGGCTGGTAAAGAAAGCGATTTAGCGGTGGTGGATGGGCCTGCGGCCCATCAGCTAGTTGGTGAGGTAACGG
>F1RSTYH01DCJ9V
AAGCTTCGCAAGAGTTTGATCCTGGCTCAGATTGAACGCTGGCGGCATGCTTTACACATGCAAGTCGAACGGCAGCACGGGGGCAACCCTGGTGGCGAGTGGCGAACGGGTGAGTAACACATCGGAACGTGCCCAATGGTGGGGGATAACCTGGCGAAAGCCAGGCTAATACCGCATGAGCTCGTGAGAGGAAAGCGGGGGATCGGTAACGACCTCGCGCCGCTGGAGCGGCCGATGTCCGATTAGCTAGTTGGT
>F1RSTYH01DK9T3
AAGCTTCGCAAGAGTTTGATCCTGGCTCAGGATGAACGCTAGCGGGAGGCTTAACACATGCAAGTCGAGCGGGATTTCCGATTTATCGGGATGAGAGCGGCGCACGGGTGAGTAACGCGTATGCAACCTGCCTTTTACAGGGGAATAGCCCAGAGAAATTTGGATTAATACCCCATAGTATCACTTTATCGCATGATAAATTGATTAAAGATTTATCGGTAAAAGATGGGCATGCGTGGCATTAGCTAGTTGGTAAGG
>F1RSTYH01DJ815
AAGCTTCGCAAGAGTTTGATCCTGGCTCAGGACGAACGCTGGCGGCGGGTTTAACACATGCAAGTCGAGGGACGAAACCATCTTCGGATGGCTGAAACCGGCGAACGGGTGAGTAACACGTGACCAACCTGCCCTTCACTCAGGGATAACAGCGGGAAACCGTTGCTAACACCTGATACCGCGAGTCGAGCGCATGCTCTTCTCGTGAAAACTCCGGTGGTGAAGGAGGGGGTCGCGGCCTATCAGGTAGTTGGTGAGGTAACGGCTCACCAAG
>F1RSTYH01DE8NE
AAGCTTCGCAAGAGTTTGATCCTGGCTCAGAATGAACGCTGGCGGCGTGCCTAACACATGCAAGTCGAACGAGAAATTCCGACTTCGGTTGGAAGAGTAAAGTGGCGCACGGGTGAGTAATGCGTGGGTAACCTGCCCTTGAATCTGGGATAACTTCGCGAAAGCGTTGCTAATACTAGATATCGTCCAGAGAACTTTGGTTTTTTGGATGAAAGATGACCTCTTCATGAAAGTTGTCGTTCAGGGAGGGACCCGCGTACCATTAG
>F1RSTYH01CUA5X
AAGCTTCGCAAGAGTTTGATCCTGGCTCAGGACGAACGCTGGCGGCGTGCCTAACACATGCAAGTCGAGCGGGGTGAATTGAGTGGTTTTCCACGAGATTCACCCAGCGGCGGACGGGTGAGTAACACGTAGGCAACCTACCCACCACACGGGGATAGCCCTGGGAAACCGGGGGTAATACCCGATACCTTTACTGGCTGCATGGCTGGTAAAGAAAGCGATTTAGCGGTGGTGGATGGGCCTGCGGCCCATCAGCTAGTTGGTGAGGTAACGG
>F1RSTYH01CIGDL
AAGCTTCGCAAGAGTTTGATCCTGGCTCAGGGTGAACGCTGGCGGCGTGCCTTAGGTATGCAAGTCGAACGGTTCCAATATTACGGATTCACAATTTCTTCGGAAAAAGTGTTGAAGTGCCTTTGGAATAGTGGCAGACGGGTGAGTAATGCACAGGAAGTTGCCTTTAGATTTGGAATAGCTCATCGAAAGATGGGGTAATACCGGATAGTCTTCTCTTCTTGAGAAGTAAAGGTCTAATTTATTAGATCGTCT
>F1RSTYH01DFBAB
AAGCTTCGCAAGAGTTTGATCCTGGCTCAGATTGAACGCTGGCGGCATGCCTTACACATGCAAGTCGAACGGCAGCGCGGGAGCAATCCTGGCGGCGAGTGGCGAACGGGTGAGTAATATATCGGAACGTGCCTTAGAGTGGGGGATAACTAGTCGAAAGACTAGCTAATACCGCATACGACCTACGGGTGAAAGTGGGGGATCGCAAGACCTCATGCTCTTAGAGCGGCCGATATCTGATTAG
>F1RSTYH01DLS3D
AAGCTTCGCAAGAGTTTGATCCTGGCTCAGAACGAACGCTGGCGGCAGGCTTAACACATGCAAGTCGAACGCGTGTAGCAATACACGAGTGGCGCACGGGTGAGTAACGCGTGGATATCTGCCTTTTGGTTCGGAATAACCCCGGGAAACTGGGGCTAATACCGGATGGTTCCTTCGGGATAAAGATTTATCGCCAAAAGATGAGTCCGCGTACGATTAGCTAGTTGGTGAGGTAATGGCTCACCAAGGCGACGATCGTTAGCTGGT
>F1RSTYH01CKN8Z
AAGCTTCGCAAGAGTTTGATCCTGGCTCAGGACGAACGCTGGCGGCGTGCCTAACACATGCAAGTCGAGCGGGGGTTGCTTAAGTAGGTTTCTACGAGAGTGGCCCTAGCGGCGGACGGGTGAGTAACGCGTGAGCAACCAACCTTGTACTGGGGGATAACAGCTGGAAACAGCTGCTAATACCGCATAAGACTACGGCACCGCATGGTGCTGTAGTAAAAGGCGCCTTAAGGCGTCGGTACAAGACGGGCTCGCGTCCCATTAG
>F1RSTYH01C46YD
AAGCTTCGCAAGAGTTTGATCCTGGCTCAGGACGAACGCTGGCGGCGTGCCTAATACATGCAAGTCGAGCGGACCGAATGGAAGCTTGCTTTCATTCGGTTAGCGGCGGACGGGTGAGTAACACGTGGGTAACCTGCCCGTAAGACCGGGATAACTCCGGGAAACCGGGGCTAATACCGGATAACACCGAAGACCGCATGGTCTTCGGTTGAAAGGTGGCTTCGGCTACCACTTACGGATGGGCCCGCGGCGCATTAGCTAGTTGGTGAGGTAACGGCTCACCAAGG
>F1RSTYH01CW9K5
AAGCTTCGCAAGAGTTTGATCCTGGCTCAGGATGAACGCTGGCGGCGTGCTTGACACATGCAAGTCGAACGCATCGACAATGTCTGGAGGCTCTGGATGAACGGGCGTACGAGAAATCGTACAAGCGGGAAGAAGGGGCTAAAGGGCGACGTTGGTGAGTGGCGGACGGGTGAGTAACACGTAGGTAATCTGCCTCAAAGTGAGGGATAACTGTTCGAAAGAGCAGCTAATACCGCATAATATCCAGGCTAAG
>F1RSTYH01CLHLT
AAGCTTCGCAAGAGTTTGATCCTGGCTCAGGACGAACGCTGGCGGCGTGCCTAACACATGCAAGTCGAGCGGGGTGAATTGAGTGGTTTTCCACGAGATTCACCCAGCGGCGGACGGGTGAGTAACACGTAGGCAACCTACCCACCACACGGGGATAGCCCTGGGAAACCGGGGGTAATACCCGATACCTTTACTGGCTGCATGGCTGGTAAAGAAAGCGATTTAGCGGTGGTGGATGGGCCTGCGGCCCATCAGCTAGTTGGTGAGGTAACGG
>F1RSTYH01CEP6D
AAGCTTCGCAAGAGTTTGATCCTGGCTCAGGACGAACGCTGGCGGCGTGCTTAACACATGCAAGTCAAGGAGAAAGTCCCGCTTGCGGGATGATTAAACTGGCGCACGGGTGAGGAATATATAAGCAATCTACCCATAGGTTCGGAATAACGTCGGGAAATCGGCGCTAATACCGTATAATGCAGCGGCATCGCATGATGATGTTGTTAAAGTTCTTGAAACGCCTGTGGATGAGCTTGTAT
>F1RSTYH01CYA20
AAGCTTCGCAAGAGTTTGATCCTGGCTCAGATTGAACGCTGGCGGCAGGCTTAACACATGCAAGTCGAGCGGTAACAGGTCCAGCTTGCTGGATGCTGACGAGCGGCGGACGGGTGAGTAATGCATAGGAATCTGCCCGATAGTGGGGGATAACCTGGGGAAACCCAGGCTAATACCGCATACGTCCTACGGGAGAAAGCGGGGGCTCTTCGGACCTCGCGCTATCGGATGAGCCTATGTCGGATTAGCTGG
>F1RSTYH01DSQ98
AAGCTTCGCAAGAGTTTGATCCTGGCTCAGGATGAACGCTGGCGGCGTGTTTAACACATGCAAGTCGAACGGAAAGGCCCTGCTTGCAGGGTACTCGAGTGGCGAACGGGTGAGTAACACGTGGGTGATCTGCCCTGTACTTTGGGATAAGCCTGGGAAACTGGGTCTAATACCGAATATGACCACTTCTTGGATGGGGTGGTGGAAAGCTTTTGCGGTATGGGATGAGCTCGCGGCCTATCAGCTTGTTGGTGGGGTAATGG
>F1RSTYH01B7B3N
AAGCTTCGCAAGAGTTTGATCCTGGCTCAGGATGAACGCTAGCGACAGGCCTAACACATGCAAGTCGAACGGGATTTATCCTTCGGGGTAATGAGAGTGGCGCACGGGTGAGTAACGCGTATGCAACCTACCTGTAACTGGGGAATAGCTCCCTGAAAGGGGAATTAACACCGCATAAGACCACACTTTCGCATGGAAGAGTGGTAAAATATTCATAGGTTACAGATGGGCATGCGTGACATTAGTTTGTTGGTGAGGTAACGG
>F1RSTYH01B7VMO
AAGCTTCGCAAGAGTTTGATCCTGGCTCAGATGAACGCTGGCGGCGTGCTTAACACATGCAAGTCGAACGAGGTCCAACCTTCGGGTGAAGACCGAGTGGCGAACGGGTGAGTAACACGTGGGGAACCTGCCCTTCTCTCTGGGATAACGTCGAGAAATCGTCGCTAATACCGGATACTCCTTGCGGACCGCATGGTCTGCTCGGGAAAGCTCCGGCGGAGATGGATGGCCCCCGCGGCCCATTAGCTAGTTGGTGAGGTAACGGCCC
>F1RSTYH01CJIFG
AAGCTTCGCAAGAGTTTGATCCTGGCTCAGGACGAACGCTGGCGGCGTGCTTAACACATGCAAGTCGAACGGAAAGGCCCTTGCTTGCAGGGGTACTCGAGTGGCGAACGGGTGAGTAACACGTGGGTGATCTGCCTTGTACTTCGGGATAAGCCTGGGAAACTGGGTCTAATACCGGATAGGACCATGCTTTAGTGTGTGTGGTGGAAAGTTTTTTCGGTACAAGATGAGCCCGCGGCCTATCAGCTTGTTGGTGGGGTAATGGCCTACCAAGG
>F1RSTYH01DGB4P
AAGCTTCGCAAGAGTTTGATCCTGGCTCAGGATGAACGCTAGCGACAGGCCTAACACATGCAAGTCGAGGGGTAACATGAGAGCTTGTTCTTGATGACGACCGGCGCACGGGTGAGTAACGCGTATGCAACCTTCCTTTAACAGGAGAATAGCCCCCGGAAACGGGGATTAATGCTCCATAGTAACTATTTGCCACCTGACAGATAATTTAAAGTTCCGACGGTTAAAGATGGGCATGCGTGACATTAGCCAGTTGGCGGGGTAACGG
>F1RSTYH01DRT9E
AAGCTTCGCAAGAGTTTGATCCTGGCTCAGGGTGAACGCTGGCGGCGTGCTTGACACATGCAAGTCGAACGGTATGTGGCAACACATAGAGTGGCGAACGGGTGAGTAACACGTGGGAACGTACCTTCTGCAGGGGGATAACTGACCGAAAGGACAGCTAATACCGCATAAGACCGAGAAGAGAAAGGTGCAACAGCATCGGCAGAGGAGCGGCCCGCGGACCATCAGCTAGTTGGTGGGGTAAGAGCCTACCAAGG
>F1RSTYH01DBE8K
AAGCTTCGCAAGAGTTTGATCCTGGCTCAGATTGAACGCTGGCGGCAGGCCTAACACATGCAAGTCGAGCGGCAGCACGGGAAGCTTGCTTCCTGGTGGCGAGCGGCGGACGGGTGAGTAATGCATAGAAATCTGCCCGGTAGTGGGGGATAACCTGGGGAAACCCAGGCTAATACCGCATACGTCCTACGGGAGAAAGCAGGGGATCTTCGGACCTTGCGCTATCGGATGAGTCTATGTCGGATTAGCTTGTTGG
>F1RSTYH01DNEEA
AAGCTTCGCAAGAGTTTGATCCTGGCTCAGGACGAACGCTGGCGGCGTGCCTAACACATGCAAGTCGAGCGGGGTGAATTGAGTGGTTTTCCACGAGATTCACCCAGCGGCGGACGGGTGAGTAACACGTAGGCAACCTACCCACCACACGGGGATAGCCCTGGGAAACCGGGGGTAATACCCGATACCTTTACTGGCTGCATGGCTGGTAAAGAAAGCGATTTAGCGGTGGTGGATGGGCCTGCGGCCCATCAGCTAGTTGGTGAGGTAACGG
>F1RSTYH01CKO1W
AAGCTTCGCAAGAGTTTGATCCTGGCTCAGGACGAACGCTGGCGGCGTGCCTAACACATGCAAGTCGAGCGGGGTGAATTGAGTGGTTTTCCACGAGATTCACCCAGCGGCGGACGGGTGAGTAACACGTAGGCAACCTACCCACCACACGGGGATAGCCCTGGGAAACCGGGGGTAATACCCGATACCTTTACTGGCTGCATGGCTGGTAAAGAAAGCGATTTAGCGGTGGTGGATGGGCCTGCGGCCCACCAGCTAGTTGGTGAGGTAACGGCT
>F1RSTYH01B8P2C
AAGCTTCGCAAGAGTTTGATCCTGGCTCAGGACGAACGCTGGCGGCGTGCCTAACACATGCAAGTCGAGCGGGGTGAATTGAGTGGTTTTCCACGAGATTCACCCAGCGGCGGACGGGTGAGTAACACGTAGGCAACCTACCCACCACACGGGGATAGCCCTGGGAAACCGGGGGTAATACCCGATACCTTTACTGGCTGCATGGCTGGTAAAGAAAGCGATTTAGCGGTGGTGGATGGGCCTGCGGCCCATCAGCTAGTTGGTGAGGTAACGG
>F1RSTYH01DOOYF
AAGCTTCGCAAGAGTTTGATCCTGGCTCAGGACGAACGCTGGCGGCGTGCCTAACACATGCAAGTCGAGCGGGGTGAATTGAGTGGTTTTCCACGAGATTCACCCAGCGGCGGACGGGTGAGTAACACGTAGGCAACCTACCCACCACACGGGGATAGCCCTGGGAAACCGGGGGTAATACCCGATACCTTTACTGGCTGCATGGCTGGTAAAGAAAGCGATTTAGCGGTGGTGGATGGGCCTGCGGCCCATCAGCTAGTTGGTGAGGTAACGG
>F1RSTYH01CNKQO
AAGCTTCGCAAGAGTTTGATCCTGGCTCAGGACGAACGCTGGCGGCGTGCTTAACACATGCAAGCCAAGGGGAAAGGTTAATTTCGGTTGACCGAGTATACTGGCGAACGGGTGAGTAACGCGTAGGTAACCTGCCTGAGAGTTTGGGATAACACTGCAAACGTGGTGCTAATACCGGATGAGGCCTGCTATTCGCATGGGTAGTGGGTTAAAGCGGGCGCAAGCCTGTGCTCACAGATGGACCTGCGTCTCATTAG
>F1RSTYH01BQ5NT
AAGCTTCGCAAGAGTTTGATCCTGGCTCAGGATGAACGTTGGCGGCGTGCCTAATACATGCAAGTCGAACGCGAAGCTTGTTTTCGGACGAGCGGAGAGTGGCGCACGGGTGAGTAACACATGGCTGACCTGCCCTTCAGAGGGGGACAACCACTGGAAACGGTGGCTAATACCCCATATGCTCACGGTGATTAGAAAGCGGTGAGGAAACGTTCCGGCGCTGAAGGAGGGGGCTGTGGCCCATCAGCTAGTTGGTGTGG
>F1RSTYH01BZPSA
AAGCTTCGCAAGAGTTTGATCCTGGCTCAGGATGAACGCTGGCGGCGTGCCTAACACATGCAAGTCGAGCGGGAGACTTCGGTCTCCAGCGGCGGACGGGTGAGTAATACGTGGGTAACCTGCCTCATAGAGGGGGATAGCCTCCCGAAAGGGAGATTAATACCGCATAACACTGCGATCTCGCATGAGAATGCAGTTAAAGGAGTAATCCGCTATGAGATGGACCCGCGGCGCATTAGCTAGTTGGTG
>F1RSTYH01CB3TE
AAGCTTCGCAAGAGTTTGATCCTGGCTCAGATTGAACGCTGGCGGCAGGCCTAACACATGCAAGTCGAGCGGCAGCGGGTCCTGGGTGCGGCGAGCGGCGGACGGGTGAGTAATGCCTAGGAATCTGCCTGGTAGTGGGGGATAACTCGGGGAAACTCGAGCTAATACCGCATACGTCCTACGGGAGAAAGCGGGGGATCTTCGGACCTCGCGCTACCAGATGAGCTTAGGTCGGATTAGCTAGTTGGTGAGGTAAAGGCT
>F1RSTYH01CLHEC
AAGCTTCGCAAGAGTTTGATCCTGGCTCAGGACGAACGCTGGCGGCGTGCTTAACACATGCAAGTCGAGCGGTAAGGCCTCTTCGGGGGTACACGAGCGGCGAACGGGTGAGTAACACGTGGGTGACCTGCCCTCAGCTCTGGGATAAGCCTGGGAAACTGGGTCTAATACCGGATATGACCTGCTGTTGCATGACGGTGGGTGGAAAGCCAGTTACATTTGTTTCTGGCGGCTGGGGATGGGCCCGCGGCCTATCAGCTTGG
>F1RSTYH01CJ5W4
AAGCTTCGCAAGAGTTTGATCCTGGCTCAGAACGAACGCTGGCGGCGCGTCTTAAGCATGCAAGTCGAGCGGCAAGGGGTGCTTGCACCCCCTAGAGCGGCGGACTGGTGAGTAACACGTGGGTGACCTACCCAAAGGTTGGGGATAGCCATTAGAAATAGTGGGTAATACCGAATGTGGTTGGAGGATTTTGATCCTCTAAAGAAAGGAGCTCCGGCTCCGCCTTTGGATGGGCCCGCGTCCCATTAGCTAGTTGGTGAGGTAACGGCCCACCAAGG
>F1RSTYH01DDG65
AAGCTTCGCAAGAGTTTGATCCTGGCTCAGGACGAACGCTGGCGGCGTGCCTAACACATGCAAGTCGAGCGGGGTGAATTGAGTGGTTTTCCACGAGATTCACCCAGCGGCGGACGGGTGAGTAACACGTAGGCAACCTACCCACCACACGGGGATAGCCCTGGGAAACCGGGGGTAATACCCGATACCTTTACTGGCTGCATGGCTGGTAAAGAAAGCGATTTAGCGGTGGTGGATGGGCCTGCGGCCCATCAGCTAGTTGGTGAGGTAACGG
>F1RSTYH01DL85A
AAGCTTCGCAAGAGTTTGATCCTGGCTCAGAACGAACGCTGGCGGCGTGCTTAACACATGCAAGTCGAACGAGAAATCTACCTTCGGGTGGAGAGTAAAGTGGCGCACGGGTGAGTAACACGTGAGTAACCTGCCTTTAAGTCTTGGATAACTCCTCGAAAGGGGGGCTAATACAGGATAAGACTACATTTCGAATGGTAAGTAGTAAAAGATGGTCACTACTTGTAAACTATTGCTTAAAGATGGGCTCGCGGCCTATTAACTAGTTGGTGAGGTAA
>F1RSTYH01DCKYZ
AAGCTTCGCAAGAGTTTGATCCTGGCTCAGAGTGAACGCTGGCGGCGTGCTTAACACATGCAAGTCGAACGGTAACAGATCTTTCGGGATGCTGACGAGTGGCGAACGGGTGAGTAATGTATAGTTAATTTACCTCTTGGAGAGGGATAACAGTTGGAAACGACTGCTAATACCTCATACTCCTATATACTTAATGTGTATAGGGAAATGTTATTTCGCCAAGAGATAAGACTATATGGTATCAGGTAGTTGGTGGGGTAAG
>F1RSTYH01DI0RU
AAGCTTCGCAAGAGTTTGATCCTGGCTCAGGATGAACGCTAGCGGCAGGCCTAACACATGCAAGTCGAGGGGTAAGGTTCAGCTTGCTGAACACACGACCGGCGCACGGGTGAGTAACGCGTTTGTAATCTACCTCTAACTGGGGCATAGCCCGAAGAAATTCGGATTAATACCCCATAACATCATAGAAGGGCATCCTTTAGTGATTAAAGCTCCGGCGGTTAGAGATGAGCATGCGTGTCATTAGCTTGTTGG
>F1RSTYH01B0TE6
AAGCTTCGCAAGAGTTTGATCCTGGCTCAGAGTGAACGCTGGCGGCGTGCCTAACACATGCAAGTCGAACGCGAAAGTCCCGCAAGGGATAAGTAGAGTGGCAGACGGGTGAGTAATGCATAGGTAATCTACCCTTGAGTGGGGGATAACTCCGGGAAACCGGTGCTAATCCCGCATGACTTCCTGATGCGCAGGCATTAGGATCAAAGGGGGGGATCCTTCGGGACCTCCCGCTTGAGGATGAGCCTATGTCCTATTAG
>F1RSTYH01CF9UX
AAGCTTCGCAAGAGTTTGATCCTGGCTCAGAACGAACGCTGGCGGCGTGCTTAACACATGCAAGTCGAACGGAGGATACATTGAAACCTAGTGATGTGTAACCTTAGTGGCGGACGGGTGAGTAACGCGTGGATAATCTGCCTATTAGCCAGGGACAACACCGGGAAACTGGTGCTAATACCCGATACGCTCATTGATACACAAGTATTGATGAGGAAAGGAGAAATCCGCTAATAGATGAGTCCGCGTCCCATTAG
>F1RSTYH01B1VJ1
AAGCTTCGCAAGAGTTTGATCCTGGCTCAGGATGAACGCTGGCGGCGTGCCTAATACATGCAAGTCGAACGGGGACCTCTTGAATTCGTTCGAGAGGTTCTAGTGGCGAACGGGTGAGTAACGCGTTGGTGACCTGCCCCGAAGAGGGGGATACCAGTCCGAAAGGACTGCTAATACCCCATGAAGTCAAATGGATTAGAAGCCATATGACAAAAGGAGAAATCCGCTTTGGGAGGGGCCTGCGTCCCATCAGCTAGTTGGTAGGGTAAAAG
>F1RSTYH01CLQJ2
AAGCTTCGCAAGAGTTTGATCCTGGCTCAGATTGAACGCTGGCGGCAGGCCTAACACATGCAAGTCGAGCGGTAACAGATCCAGCTTGCTGGATGCTGACGAGCGGCGGACGGGTGAGTAATGCATAGGAATCTGCCCGATAGTGGGGGATAACCTGGGGAAACCCAGGCTAATACCGCATACGTCCTACGGGAGAAAGGGGGCTCCGGCTCCCGCTATTGGATGAGCCTATGTCGGATTAGCTAGTTGGTGG
>F1RSTYH01BOYPW
AAGCTTCGCAAGAGTTTGATCCTGGCTCAGGACGAACGCTGGCGGCGTGCCTAACACATGCAAGTCGAGCGGGGTGAATTGAGTGGTTTTCCACGAGATTCACCCAGCGGCGGACGGGTGAGTAACACGTAAGCAACCTACCCACCACACGGGGATAGCCCTGGGAAACCGGGGGTAATACCCGATACCTTTACTGGCTGCATGGCTGGTAAAGAAAGCGATTTAGCGGTGGTGGATGGGCCTGCGGCCCATCAGCTAGTTGGTGAGGTAACGG
>F1RSTYH01DGZJL
AAGCTTCGCAAGAGTTTGATCCTGGCTCAGATTGAACGCTGGCGGCAGGCCTAACACATGCAAGTCGAGCGGCGGCACGGGAAGCTTGCTTCCTGGTGGCGAGCGGCGGACGGGTGAGTAATGCATAGAAATCTGCCCGGTAGTGGGGGATAACCTGGGGAAACCCAGGCTAATACCGCATACGTCCTACGGGAGAAAGCAGGGGATCTTCGGACCTTGCGCTATCGGATGAGTCTATGTCGGATTAGCTTGTTGGTG
>F1RSTYH01CCD11
AAGCTTCGCAAGAGTTTGATCCTGGCTCAGGACGAACGCTGGCGGCGCGCTTAACACATGCAAGTCGAACGAGGTCCATCCGGTCGCAAGACTGGTGAAGACCTAGTGGCGAACGGGTGAGTAACACGTGAGAAACCTGCCCCGAAGACCGGGATAAGCCGGGGAAACCTGGTCTAATACCGGATACCTTCACGACGTCTCCTGGCGATGTGAAGAAATGGATTCCGCTTTGGGAGGGTCTCGCGGCCTATCAGCTTGTTGGTGAGGTAACGG
>F1RSTYH01B8UGK
AAGCTTCGCAAGAGTTTGATCCTGGCTCAGAACGAACGCTGGCGGCGCGTTTTAAGCATGCAAGTCGAACGGTAAAAGGGTGCTTGCACCCTTTGAGAGTGGCGAACGGGTGAGTAACACGTAGGTGATCTGCCCTTTGGTTGGGGATAGCCTGTGGAAACACAGGGTAATACCGAATAAGATCGGGACTCTTTGGAGATCCGATGAAAGCAGCTTCGGCTGCACCGAAGGATGAGCCTGCGGCTGATTAGCTTGTTGGCGGGG
>F1RSTYH01B88GB
AAGCTTCGCAAGAGTTTGATCCTGGCTCAGGACGAACGCTGGCGGCGTGCCTAACACATGCAAGTCGAGCGGGGTGAATTGAGTGGTTTTCCACGAGATTCACCCAGCGGCGGACGGGTGAGTAACACGTAGGCAACCTACCCACCACACGGGGATAGCCCTGGGAAACCGGGGGTAATACCCGATACCTTTACTGGCTGCATGGCTGGTAAAGAAAGCGATTTAGCGGTGGTGGATGGGCCTGCGGCCCATCAGCTAGTTGGTGAGGTAACGG
>F1RSTYH01CA0RB
AAGCTTCGCAAGAGTTTGATCCTGGCTCAGGACGAACGCTGGCGGCGTGCCTAACACATGCAAGTCGAGCGGGGTGAATTGAGTGGTTTTCCACGAGATTCACCCAGCGGCGGACGGGTGAGTAACACGTAGGCAACCTACCCACCACACGGGGATAGCCCTGGGAAACCGGGGGTAATACCCGATACCTTTACTGGCTGCATGGCTGGTAAAGAAAGCGATTTAGCGGTGGTGGATGGGCCTGCGGCCCATCAGCTAGTTGGTGAGGTAACGG
>F1RSTYH01CKESO
AAGCTTCGCAAGAGTTTGATCCTGGCTCAGGACGAACGCTGGCGGCGTGCCTAATACATGCAAGTCGAGCGGACCGAATGGAAGCTTGCTTTCATTCGGTTAGCGGCGGACGGGTGAGTAACACGTGGGTAACCTGCCCGTAAGACCGGGATAACTCCGGGAAACCGGAGCTAATACCGGATAACACCGAAGACCGCATGGTCTTCGGTTGAAAGGTGGCTTCGGCTACCACTTACGGATGGGCCTGGCGGCGCTATAGTCGTTAGGTTGGTAGGTAACGGGTAACGGCT
>F1RSTYH01BUIKL
AAGCTTCGCAAGAGTTTGATCCTGGCTCAGGATGAACGCTAGCGACAGGCCTAACACATGCAAGTCGAACGGGATTTATCCTTCGGGGTAATGAGAGTGGCGCACGGGTGAGTAACGCGTATGCAACCTACCTGTAACTGGGGAATAGCTCCCTGAAAGGGGAATTAACACCGCATAAGACCACACTTTCGCATGGAAGAGTGGTAAAATATTCATAGGTTACAGATGGGCATGCGTGACATTAGTTTGTTGGTGAGGTAACGG
>F1RSTYH01CE1Y8
AAGCTTCGCAAGAGTTTGATCCTGGCTCAGGACGAACGCTGGCGGCGTGCCTAATACATGCAAGTCGAGCGGACCGATGGGAGCTTGCTCCTTTAGGTTAGCGGCGGACGGGTGAGTAACACGTGGGCAACCTGCCCTGCAGACTGGGATAACTTCGGGAAACCGGAGCTAATACCGGATAACACCGAAAACCGCATGGTTTTCGGTTGAAAGGCGGCTTTTAGCTGTCACTGCAGGATGGGCCCGCGGCGCATTAGCTAGTTGGTGAGG
>F1RSTYH01B0THN
AAGCTTCGCAAGAGTTTGATCCTGGCTCAGAGCGAACGCTGGCGGCGCGCTTAATACATGCAAGTCGAGCGTTAGTCATTTTGGGTAACTAAGATGGCAAAAGCGGCGGACGGGTGAGTAACACGTAGATAACCTGCCCTTAAATCGAGGATAACATCGGGAAACTGGTGCTAATACTCGATGTGCCCATAAACTTACGAGGAGTTTTTGGGTAAAGGTGGCCTATGCTTGCAAGCTAATGTTTAAGGAAGGGTCTGCGTCCTATCAGG
>F1RSTYH01DONF5
AAGCTTCGCAAGAGTTTGATCCTGGCTCAGAACGAACGCTGGCGGCGCGTTTTAAGCATGCAAGTCGAACGGTAAAAGGGTGCTTGCACCCTTTGAGAGTGGCGAACGGGTGAGTAACACGTAGGTGATCTGCCCTTTGGTTGGGGATAGCCTGTGGAAACACAGGGTAATACCGAATAAGATCGGGACTCTTTGGAGATCCGATGAAAGCAGCTTCGGCTGCACCGAAGGATGAGCCTGCGGCTGATTAGCTTGTTGGCGGGG
>F1RSTYH01DEY77
AAGCTTCGCAAGAGTTTGATCCTGGCTCAGGACGAACGCTGGCGGCGTGCCTAACACATGCAAGTCGAGCGGGGTGAATTGAGTGGTTTTCCACGAGATTCACCCAGCGGCGGACGGGTGAGTAACACGTAGGCAACCTACCCACCACACGGGGATAGCCCTGGGAAACCGGGGGTAATACCCGATACCTTTACTGGCTGCATGGCTGGTAAAGAAAGCGATTTAGCGGTGGTGGATGGGCCTGCGGCCCATCAGCTAGTTGGTGAGGTAACGG
>F1RSTYH01CIR3J
AAGCTTCGCAAGAGTTTGATCCTGGCTCAGGATGAACGCTAGCGACAGGCCTAACACATGCAAGTCGAACGGGATTTATCCTTCGGGGTAATGAGAGTGGCGCACGGGTGAGTAACGCGTATGCAACCTACCTGTAACTGGGGAATAGCTCCCTGAAAGGGGAATTAACACCGCATAAGACCACACTTTCGCATGGAAGAGTGGTAAAATATTTATAGGTTACAGATGGGCATGCGTGACATTAGTTTGTTGGTGAGGTAACGG
>F1RSTYH01DIDCB
AAGCTTCGCAAGAGTTTGATCCTGGCTCAGGGTGAACGCTGGCGGCGTGCTTGACACATGCAAGTCGAACGGTATGTGGCAACACATAGAGTGGCGAACGGGTGAGTAACACGTGGGAACGTACCTTCTGCAGGGGGATAACTGACCGAAAGGACAGCTAATACCGCATAAGACCGAGAGGAGAAAGGTGCAACAGCATCGGCAGAGGAGCGGCCCGCGGACCATCAGCTAGTTGGTGGGGTAAGAGCCTACCAAGG
>F1RSTYH01DMSTG
AAGCTTCGCAAGAGTTTGATCCTGGCTCAGAACGAACGCTGGCGGCGCGTTTTAAGCATGCAAGTCGAACGGTAAAAGGGTGCTTGCACCCTTTGAGAGTGGCGAACGGGTGAGTAACGCGTAGGTGATCTGCCCTTTGGTTGGGGATAGCCTGTGGAAACACAGGGTAATACCGAATAAGATCGGGACTCTTTGGAGATCCGATGAAAGCAGCTTCGGCTGCACCGAAGGATGAGCCTGCGGCTGATTAGCTTGTTGGCGGGG
>F1RSTYH01BPSFS
AAGCTTCGCAAGAGTTTGATCCTGGCTCAGGACGAACGCTGGCGGCGTGCTTAACACATGCAGGTCGAGCGGAAAGGCCCTTCGGGGTACTCGAGCGGCGAACGGGTGAGTAACACGTGAGTAACCTGCCTTCAGCTTTGGGATAACCCTCGGAAACGGGGGCTAATACCGGGTATTCACTTTTGGTGGCATCACTGGGGGTGGAAAGTTTTTCGGCTGGGGATGGGCTCGCGGCCTATCAGCTTGTTGGTGGGGTAATGGCCTACCAAGGCGGCGACGGGTAGCCGG
>F1RSTYH01CAUPC
AAGCTTCGCAAGAGTTTGATCCTGGCTCAGAGTTAACGTTGGCGGCGTGCCTAACACATGCAAGTCGAACGCGTTCCGGGGGCAACTCCGGGATGAGTGGCGAACGGGTGAGTAACACGTGGGTAATCTTCCTTTAAGTGGGGAATAAGCTCTCGAAAGGGAGTCTAATACCGCATGACGTTCCGGGACATAAGTCCCGTAACCAAAGCCGCAAGGCGCTTGAAGATGAGCCTGCGTCCTATTAGCTAGTTGGTGGGGTAATGGCCTACCAAGG
>F1RSTYH01CS2TA
AAGCTTCGCAAGAGTTTGATCCTGGCTCAGGACGAACGCTGGCGGCGTGCCTAACACATGCAAGTCGAGCGGGGTGAATTGAGTGGTTTTCCACGAGATTCACCCAGCGGCGGACGGGTGAGTAACACGTAGGCAACCTACCCACCACACGGGGATAGCCCTGGGAAACCGGGGGTAATACCCGATACCTTTACTGGCTGCATGGCTGGTAAAGAAAGCGATTTAGCGGTGGTGGATGGGCCTGCGGCCCATCAGCTAGTTGGTGAGGTAACGG
>F1RSTYH01DRCR1
AAGCTTCGCAAGAGTTTGATCCTGGCTCAGAACGAACGCTGGCGGCGCGTTTTAAGCATGCAAGTCGAACGGGATTGAGAGTGCTTGCACTTTCATGAGAGTGGCGAACGGGTGAGTAACACGTAGTTGACCTGCCTTTCAGCTGGGGATAGCCTATGGAAACATAGGGTAATACCGAATACTCTCTTTACCCTTTGGGGTTTAGAGGAAAGATCCGTTTGGATCACTGAGAGATGGGACTGCGGCTGATTAGCTTGTTGGG
>F1RSTYH01B4VIG
AAGCTTCGCAAGAGTTTGATCCTGGCTCAGAGTGAACGCTGGCGGCGTGCCTAACACATGCAAGTCGAACGCGAAAGTCCCGCAAGGGATAAGTAGAGTGGCAGACGGGTGAGTAATGCATAGGTAATCTACCCTTGAGTGGGGGATAACTCCGGGAAACCGGTGCTAATCCCGCATGACTTCCTGATGCGCAGGCATTAGGATCAAAGGGGGGGGATCCTTCGGGACCTCCCGCTTGAGGATGAGCCTATGTCCTATTAG
>F1RSTYH01BS9NK
AAGCTTCGCAAGAGTTTGATCCTGGCTCAGGACGAACGCTGGCGGCGTGCCTAACACATGCAAGTCGAGCGGGGTGAATTGAGTGGTTTTCCACGAGATTCACCCAGCGGCGGACGGGTGAGTAACACGTAGGCAACCTACCCACCACACGGGGATAGCCCTGGGAAACCGGGGGTAATACCCGATACCTTTACTGGCTGCATGGCTGGTAAAGAAAGCGATTTAGCGGTGGTGGATGGGCCTGCGGCCCATCAGCTAGTTGGTGAGGTAACGG
>F1RSTYH01BT5BZ
AAGCTTCGCAAGAGTTTGATCCTGGCTCAGGACGAACGCTGGCGGCGTGCCTAACACATGCAAGTCGAGCGGGGTGAATTGAGTGGTTTTCCACGAGATTCACCCAGCGGCGGACGGGTGAGTAACACGTAGGCAACCTACCCACCACACGGGGATAGCCCTGGGAAACCGGGGGTAATACCCGATACCTTTACTGGCTGCATGGCTGGTAAAGAAAGCGATTTAGCGGTGGCGGATGGGCCTGCGGCCCATCAGCTAGTTGGTGAGGTAACGG
>F1RSTYH01BO9ST
AAGCTTCGCAAGAGTTTGATCCTGGCTCAGGACAAACGCTGGCGGCGTGCCTAACACATGCAAGTCGAACGGAGACAGTAGCAATATTGTCTTAGTGGCGGACGGGTGAGTAATGCGTGAGCAACCTGCCTTTCAGAGGGGGACAACAGTTGGAAACGACTGCTAATACCGCATAAAGTATAACCAAGGCATCTTGGATATACCAAAGATTTATCGCTGAAAGATGGGCTCGCGTCTGATTAGTTAGTTGGTGGGG
>F1RSTYH01CP9PI
AAGCTTCGCAAGAGTTTGATCCTGGCTCAGGATGAACGCTGGCGGCGTGCTTAACACATGCAAGTCGAACGATTAAACCGCCCTCGGGCGGACATAGAGTGGCGAACGGGTGAGTAACACGTGACCAACCTGCCCCATGCTCCGGGATAACCTGCGGAAACGCAGGCTAATACCGGATACTCCGCGCGGGCCGCATGGCATGCGCGGGAAAGCCCTTACGGCATGGGATGGGGTCGCGGCCCATTAGGTAGACGGCGGGGTGACGG
>F1RSTYH01DG9XN
AAGCTTCGCAAGAGTTTGATCCTGGCTCAGAGCGAACGTTTGCGGCGGGCCTAACACATGCAAGTCGAACGAGAATCTCTTCGGAGAGGAAAGTGGCGCACGGGTGCGTAACACGTGGATAACCAACCCCCTGGTTCGGGATAACATCGGGAAACTGGTGCTAATACCGGGTGTGTCTGCGAGGCCGTCAGGTCATGCAGAGAAAGACACGCAAGGGTCGCCAGGGGACGGGTCCGCGTCCCATCAGCTAGTTGGTGAGGTAATGG
>F1RSTYH01DAGJ9
AAGCTTCGCAAGAGTTTGATCCTGGCTCAGGACGGACGCTGGCGGCGTGCCTAACACATGCAAGTCAAAGGAAAGCGACTTCGGTCGTAAGTACTTGGCGCAAGGGTGAGTAAGGTATAGGTAATCTGCCCTTTGGACTGGGATAACTCCGAGAAATCGGTGACAATACCAGATGATGCAGCGGGACCGCATGGTCATGTTGTTAAAGATTTATCGCCAAAGGATGAGCCTATATTCCATCAGGTAGTTGGTAGGGTAACGG
>F1RSTYH01COONA
AAGCTTCGCAAGAGTTTGATCCTGGCTCAGAGTGAACGCTGGCGGCGTGCCTAACACATGCAAGTCGAACGCGAAAGTCCCGCAAGGGATAAGTAGAGTGGCAGACGGGTGAGTAATGCATAGGTAATCTACCCTTGAGTGGGGGATAACTCCGGGAAACCGGTGCTAATCCCGCATGACTTCCTGATGCGCAGGCATTAGGATCAAAGGGGGGGATCCTTCGGGACCTCCCGCTTGAGGATGAGCCTATGTCCTATTAG
>F1RSTYH01DLKSV
AAGCTTCGCAAGAGTTTGATCCTGGCTCAGAACGAACGCTAGCGGCGCGTTTTAAGCATGCAAGTCGAACGGGAGATTCATGAATGAAACCTAGTGATTTTATGAATCTTTAGTGGCAAACGGGTGAGTAACACGTAGGTAATTTGCCCTGAAGTTTGGGATAGCCCATGGAAACATGGATTAATACCGGATGTGGTGCTGTTTTCACAAGAGGACAGCATTAAAGGTGGGGATCGCAAGACCTGCCGCTTCAGGATAAG
>F1RSTYH01CWUTW
AAGCTTCGCAAGAGTTTGATCCTGGCTCAGGATGAACGCTGGCGGCGTGCTAACACATGCAAGTCGAACGATGAAGCCCGTGCTTGCACGGGTGGATTAGTGGCGAACGGGTGAGTATCACGTGAGTAACCTGCCCTTAACTCTGGGATAAGCCTGGGAAACTGGGTCTAATACCGGGTACGACCAGTCACCGCATGGTGTGCTGGTGGAAAGCTTTTGCGGTTTTGGATGGACTCGCGGCCTATCAGCTAGACGGTGGGG
>F1RSTYH01CKNM2
AAGCTTCGCAAGAGTTTGATCCTGGCTCAGGACGAACGCTGGCGGCGTGCCTAACACATGCAAGTCGAGCGGGGTGAATTGAGTGGTTTTCCACGAGATTCACCCAGCGGCGGACGGGTGAGTAACACGTAGGCAACCTACCCACCACACGGGGATAGCCCTGGGAAACCGGGGGTAATACCCGATACCTTTACTGGCTGCATGGCTGGTAAAGAAAGCGATTTAGCGGTGGTGGATGGGCCTGCGGCCCATCAGCTAGTTGGTGAGGTAACGG
>F1RSTYH01B4RC3
AAGCTTCGCAAGAGTTTGATCCTGGCTCAGATTGAACGCTGGCGGCGTGCCTAACACATGCAAGTCGTGCGAGAAAGTTCCCTTCGGGGAGCGAGTAGAGCGGCGCACGGGTGAGTAACGCGTGGGTAATCTGCCCGAAAGACCGGGATAACAGTGGGAAACCGCTGCTAATACCGGATGTGCTTCATGTTTGACTTCATGGGGTAAAGGTGGCCTCTGCTTGCAAGCTACCGCTTTTGGATGAGCCCGCGTCTCA
>F1RSTYH01DIT6B
AAGCTTCGCAAGAGTTTGATCCTGGCTCAGGACGAACGCTGGCGGCGTGCCTAACACATGCAAGTCGAGCGGGGGGTTGCTTAAGTAGGTTTCTACGAGAGTGGCCCTAGCGGCGGACGGGTGAGTAACGCGTGAGCAACCAACCTTGTACTGGGGGATAACAGCTGGAAACAGCTGCTAATACCGCATAAGACTACGGCACCGCATGGTGCTGTAGTAAAAGGCGCCTTAAGGCGTCGGTACAAGACGGGCTCGCGTCCCATTAG
>F1RSTYH01DUI53
AAGCTTCGCAAGAGTTTGATCCTGGCTCAGGATGAACGCTGGCGGCGTGCCTAATACGTGCAAGTCGAGCGAACAGACGAGGAGCTTGCTCCTTTGACGTTAGCGGCGGACGGGTGAGTAACACGTGGGTAACCTACCTATAAGACTGGGATAACTTCGGGAAACCGGAGCTAATACCGGATAATATTTCGAACCGCATGGTTCGATAGTGAAAGATGGCTCTGCTATCACTTATAGATGGACCTGCGCCGTATTAG
>F1RSTYH01CXG1U
AAGCTTCGCAAGAGTTTGATCCTGGCTCAGGATGAACGCTGGCGGCGTGCCTAATACATGCAAGTCGAACGGGGTATTTGAGCAATCGAATACTTAGTGGCGAACGGGTGAGTAACGCGTTGGTGACCTGCCCCAAAGCGGGGGATAACAGCCTGAAAGGGTTGCTAATACCGCATATGGTCTAGGGAGATTAGAAGCTCTAGATTAAAGGAGAAATCCACTTTGGGAGGGGCCTGCGTCCCATCAGCTAGTTGGTAGGGTAAAAGCCT
>F1RSTYH01B1X2X
AAGCTTCGCAAGAGTTTGATCCTGGCTCAGGACGAACGCTGGCGGCGTGCCTAAGACATGCAAGTCGAGCGGAGTGGTAGGGCCTTTGGTCTTGCCACTCAGCGGCAGACGGGTGAGTAACACGTGGGTAACCTGCCCCTGGCACTGGGATAACAGCTCGAAAGGGCTGCTAATACCGGATAAGCTCACGGTGCCGCATGGCGCTGGGAGAAAAGGCGCCTTGAAAGCGCCGGCCGGGGAGGGGCCCGCGGCCCATCAGGTAGG
>F1RSTYH01DG1QY
AAGCTTCGCAAGAGTTTGATCCTGGCTCAGGATGAACGCTGGCGGCGTGCTTAACACATGCAAGTCGAACGGTTAAAGCCCACTTCGGTGGGTGCATAAAGTGGCGAACGGGTGAGTAACACGTGACCAACCCGCCCCCCGCACCGGGATAACCGGCGGAAACGCCCGCTAATACCGGATACTCCGCGACGGCCGCATGGCCGACGCGGGAAAGCCCAGGCGGCGGGGGAGTGGGGTCGCGGCCCATCAGCTAGACGGCGGGGTGACGGCCCACCGTGGCGACTACGGGTAGG
>F1RSTYH01DIQAQ
AAGCTTCGCAAGAGTTTGATCCTGGCTCAGGATGAACGTTGGCGGCGTGCCTAATACATGCAAGTCGAACGAAGAAATTGGAGTAGCAATACCCTGATTTTCTTAGTGGCGAACGGGTGAGTAACGCGTTGGTGACCTACCCCAAAGAGAGGGATAACAGCTCGAAAGGGCTGCTAATACCTCATGTGATCATTTGGACTAGAAGCCTTATGATTAAAGGAGCTTGCTCCACTTTGGGAGGGGCCTGCGTACCATCAG
>F1RSTYH01C9B5N
AAGCTTCGCAAGAGTTTGATCCTGGCTCAGATTGAACGCTGGCGGCAGGCCTAACACATGCAAGTCGAGCGGCAGCACGGGGAGCTTGCTCCCTGGTGGCGAGCGGCGGACGGGTGAGTAATGCATAGGAATCTGCCCGGTAGTGGGGGATAACCTGGGGAAACCCAGGCTAATACCGCATACGTCCTACGGGAGAAAGCAGGGGACCTTCGGGCCTTGCGCCATCGGATGAGCCTATGTCGGATTAGCTGGTTGGTG
>F1RSTYH01B78R8
AAGCTTCGCAAGAGTTTGATCCTGGCTCAGGACAAACGCTGGCGGCGTGCCTAACACATGCAAGTCGAGCGAGAAAGGAGCTTCGGCTCCTGGAAAGCGGCGAACGGGTGAGTAACACGTGGGCAACCTGCCTCAAGGATTGGGATAACGTCGGGAAACCGACGCTAATACCGAACGATGTCGTCCGGCGCAAGCCGGCCGACCAAAGGGTAGCTTCGGCCTCCGCCTTGAGATGGGCCCGCGTCCTATCAGCTTGTTGGTGAGGTAACGG
>F1RSTYH01BPBMP
AAGCTTCGCAAGAGTTTGATCCTGGCTCAGGACGAACGCTGGCGGCGTGCCTAACACGTGCAAGTCGAGCGGGGGTTGCTTAAGTAGGTTTCTACGAGAGTGGCCCTAGCGGCGGACGGGTGAGTAACGCGTGAGCAACCAACCTTGTACTGGGGGATAACAGCTGGAAACAGCTGCTAATACCGCATAAGACTACGGCACCGCATGGTGCTGTAGTAAAAGGCGCCTTAAGGCGTCGGTACAAGACGGGCTCGCGTCCCATTAG
>F1RSTYH01B50OU
AAGCTTCGCAAGAGTTTGATCCTGGCTCAGGACGAACGCTGGCGGCGTGCCTAACACATGCAAGTCGAGCGGGGTGAATTGAGTGGTTTTCCACGAGATTCACCCAGCGGCGGACGGGTGAGTAACACGTAGGCAACCTACCCACCACACGGGGATAGCCCTGGGAAACCGGGGGTAATGCCCGATACCTTTACTGGCTGCATGGCTGGTAAAGAAAGCGATTTAGCGGTGGTGGATGGGCCTGCGGCCCATCAGCTAGTTGGTGAGGTAACGG
>F1RSTYH01CW1WX
AAGCTTCGCAAGAGTTTGATCCTGGCTCAGGACGAACGCTGGCGGCGTGCTTAACACATGCAAGTCAAGGGGAAAGGTTAATTTCGGTTGACCGAGTATACTGGCGAACGGGTGAGTAACGCGTAGGTAACCTGCCTGAGAGTTTGGGATAACACTGCAAACGTGGTGCTAATACCGGATGAGGCCTGCTATTCGCATGGGTAGTGGGTTAAAGCGGGCGCAAGCCTGTGCTCACAGATGGACCTGCGTCTCATTAG
>F1RSTYH01CGXQU
AAGCTTCGCAAGAGTTTGATCCTGGCTCAGGATGAACGTTGGCGGTGCGCTTTATGCATGCAAGTCGTACGAAATCATGGTTTTCGGATTATGGTTTAGTGGCGGACGGCTGAGTAACACGTAGGTAACTTGCCCACGAGTGGGGGATAACTTGCCGAAAGGTAAGCTAATACCGCATGGCATGGATCTGCATAAGTAGATTCATCAAAGCCGTAAGGCGCTTGTGGATGGGCCTGCGGCCGATTAGCTTGTTGGG
>F1RSTYH01DRKSE
AAGCTTCGCAAGAGTTTGATCCTGGCTCAGGATGAACGCTGGCGGCGTGCCTAACACATGCAAGTCGAACGAGAAGTTAACCGCTGATTCCTTCGGGATGAAGAGGTTAGCAGAAAGTGGCGAACGGGTGAGTAACGCGTGGGTAATCTACCCTGTAAGTGGGGGATAACCCTCCGAAAGGAGGGCTAATACCGCATAATATCTTCACTTCTAAAAGAAGAGAAGATTAAAGATGGCCTCTGTCTTAAGCTATCACTTCAGG
>F1RSTYH01DCTV3
AAGCTTCGCAAGAGTTTGATCCTGGCTCAGGACGAACGCTGGCGGCGTGCCTAACACATGCAAGTGGAGCGACGAACCAGGCTTCGGCCTGGGGCAAAGCCGCGAACGGGTGAGTAACACGTGGGTAACCTGCCCCGAAGACCGGGACAACCCGAGGAAACTCGGGCTAATACCGGATGTGGTCACCGTCCGTAAGGACGATGAGCAAAGGAAGCTTCGGCCTCCGCTTCGGGAGGGGCCCGCGGCCCATTAGCTTGTTGGTGAGGTAACGGCTCACCAAGG
>F1RSTYH01BQF89
AAGCTTCGCAAGAGTTTGATCCTGGCTCAGAACTAACGCTGGCGGCGCGTCTTAAGCATGCAAGTCGGACGGGAACTTTGGGGGGTAACCCTTGAGGTGAGAGTGGCGAACGGGTGAGTAACACGTAGGTGATCTGCCCTTGGGTGGGGAATAGCCCATGGAAACATGGGGTAATACCGCATGAGGTCTTGAGCTTTTGGGCTCTTGATGAAAGGAGCAATTGCTTCGCCTGGGGATGAGCCTGCGGTCCATTAGCTAGTTGGTG
>F1RSTYH01B5OGS
AAGCTTCGCAAGAGTTTGATCCTGGCTCAGGACGAACGCTGGCGGCGTGCCTAATGCATGCAAGTCGAACGAGATTAGTTGCGATACTTCGGTATCAATATTTTGACAGTGGCGAACGGGTGAGTAACGCGTGAACAACCAACCCTTCACAGGGGGACAACATCTGGAAACGGATGCTAATACCGCATATGCTCACACTACCGCATGGTAGAGTGAGGAAAACTCCGGTGGTGAAGGACGGGTTCGCGTTCCATTAGTTAG
>F1RSTYH01BS97M
AAGCTTCGCAAGAGTTTGATCCTGGCTCAGGACGAACGCTGGCGGCGTGCCTAACACATGCAAGTCGAGCGGGGATGGGGTGGGCAGGTAACTGTTTAGCCTATCCTAGCGGCGGACGGGTGAGTAACGCGTGAGCAACCAACCTTGTACTGGGGGATAACAGCTGGAAACAGCTGCTAATACCGCATAAGACTACGGCGCCGCATGGTGCTGTAGTAAAAGGCGCCTTAAGGCGTCGGTACAAGACGGGCTCGCGTCCCATTAG
>F1RSTYH01DFUFA
AAGCTTCGCAAGAGTTTGATCCTGGCTCAGGACGAACGCTGGCGGCGTGCCTAATACATGCAAGTCGAGCGAATCAATGGGAGCTTGCTCCCTGAGATTAGCGGCGGACGGGTGAGTAACACGTGGGTAACCTGCCTGTAAGACTGGGATAACTTCGGGAAACCGGAGCTAATACCGGATACGTTCTTTCCTCGCATGAGGAGAGATGGAAAGATGGTTCTGCTATCACTTACAGATGGACCCGCGGCACATTAG
>F1RSTYH01CB4H2
AAGCTTCGCAAGAGTTTGATCCTGGCTCAGATTGAACGCTGGCGGCATGCTTTACACATGCAAGTCGAGCGGCAGCGCGGGGGCAACCCTGGCGGCGAGCGGCGAACGGGTGAGTAACACATCGGAACGTGTCCTGTGGTGGGGGGATAACCTGGCGAAAGCCAGGCTAATACCGCATAAGCTCGGGAGAGGAAAGCGGGGGCTCGCAAGACCTCGCGCGACAGGAGCGGCCGATGTCCGATTAGCTAGTTGGTGGGG
>F1RSTYH01BOVAD
AAGCTTCGCAAGAGTTTGATCCTGGCTCAGGATGAACGCTGGCGGCGTGCTTAACACATGCAAGTCGAACGAGGTCCAACCTTCGGGTGAAGACCGAGTGGCGAACGGGTGAGTAACACGTGGGGAACCTGCCCTTCTCTCTGGGATAACGTCGAGAAATCGGTGCTAATACCGGATACTCCTTGCGGACCGCATGGTCTGCTCGGGAAAGCTCCGGCGGAGAGGGATGGCCCCGCGGCCCATTAGCTAGTTGGTGAGGTAATGGCCC
>F1RSTYH01CLC8O
AAGCTTCGCAAGAGTTTGATCCTGGCTCAGGACGAACGCTGGCGGCGTGCCTAATACATGCAAGTCGAGCGGACCGAAGGGAGCTTGCTCTTTTAGGTTAGCGGCGGACGGGTGAGTAACACGTGGGCAACCTGCCCTGCAGACTGGGATAACTTCGGGAAACCGGAGCTAATACCGGATAACACCGAAAACCGCATGGTTTTCGGTTGAAAGGCGGCTTTTAGCTGTCACTGCAGGATGGGCCCGCGGCGCATTAGCTAGTTGGTGAGGTAACGG
>F1RSTYH01BZ09Z
AAGCTTCGCAAGAGTTTGATCCTGGCTCAGATTGAACGCTGGCGGCAGGCCTAACACATGCAAGTCGAGCGGTAACAGGTCTAGCTTGCTAGATGCTGACGAGCGGCGGACGGGTGAGTAATGCATAGGAATCTGCCCGATAGTGGGGGATAACCTGGGGAAACCCAGGCTAATACCGCATACGTCCTACGGGAGAAAGGGGGCTCCGGCTCCCGCTATCGGATGAGCCTATGTCGGATTAGCTGGTTGGTGAGG
>F1RSTYH01C8UNR
AAGCTTCGCAAGAGTTTGATCCTGGCTCAGGATGAACGCTAGCGGGAGGCTTAACACATGCAAGTCGAGGGGCAGCACGAGATAGCAATATTTTGGTGGCGACCGGCGCACGGGTGAGTAACACGTATGCAACCTGCCTCGTACAGGGGGATAACCCGGAGAAATTCGGACTAATATCCCATAATGATATTGAAAGGCATCTTTTAATATTTAAAGCTCAGGCGGTACGGGATGGGCATGCGGAACATTAGCTAGTTGGG
>F1RSTYH01B69D8
AAGCTTCGCAAGAGTTTGATCCTGGCTCAGGACGAACGCTTGCGGCGTGCCTAAGAAATGCAAGTCGAGCGAGGTTATAGAAGCTTGCTTTTATAACCTAGCGGCGAACGGTCGAGTAACACGTAGGCAACCTGCCCTGAAGAGGGGGATAGCCCACCGAAAGGTGGATTAATACCGCATGTGGTCATGACATGGCATCTTGTTATGACTAAAGGCAGAAATGCGCTTCAGGATGGGCTTGCGGCCTATCAG
>F1RSTYH01CVACM
AAGCTTCGCAAGAGTTTGATCCTGGCTCAGGACGAACGCTGGCGGCGTGGATAAGGCATGCAAGTCGAACGGGAACTTAACATCTAATTCGTTAGAAGTTTTGTTCTAGTGGCGAACGGGTGAGTAACGCGTGAACAACATACCTCTCAGAGGGGAATAACACAGGGAAACTTGTGCTAATACCGCATATGTGCTTATGATGATTTCATATTCATGAAAGGTGGGGACCTTCGGGCCTGCCGCTGAGAGATTGGTTCGCG
>F1RSTYH01CHPXZ
AAGCTTCGCAAGAGTTTGATCCTGGCTCAGGACGAACGCTGGCGGCGTGCCTAACACATGCAAGTCGAGCGGGGTGAATTGAGTGGTTTTCCACGAGATTCACCCAGCGGCGGACGGGTGAGTAACACGTAGGCAACCTACCCACCACACGGGGATAGCCCTGGGAAACCGGGGGTAATACCCGATACCTTTACTGGCTGCATGGCTGGTAAAGAAAGCGATTTAGCGGTGGTGGATGGGCCTGCGGCCCATCAGCTAGTTGGTGAGGTAACGG
>F1RSTYH01CZ4CI
AAGCTTCGCAAGAGTTTGATCCTGGCTCAGGACGAACGCTGGCGGCGTGCTTAACACATGCAAGTGGAGCGACGAACCAGGCTTCGGCCTGGGGCAAAGCCGCGAACGGGTGAGTAACACGTGGGCAACCTGCCCCGAAGACCGGGACAACCCGAGGAAACTCGGGCTAATACCGGATGTGGTCACTCTCCATAAGGAGAATGAGCAAAGGAAGCTTCGGCCTCCGCTTCGGGATGGGCCCGCGGCCCATTAGCTTGTTGGTGAGGTAACGGCT
>F1RSTYH01CSAGF
AAGCTTCGCAAGAGTTTGATCCTGGCTCAGAACGAACGCTGGCGGCGCGTTTTAAGCATGCAAGTCGAACGGTAGTAATCCTTCGGGGTTATTAGAGTGGCGAACGGGTGAGTAACACGTAGATAATCTACCTTGAGGTTGGGGATAGCCTGTGGAAACACAGGGTAATACCGAATAAGCCCTATGGGGGAAAGGTGCTAAGGCACCGCCTTAAGATGAGTCTGCGGCTCATTAGCTTGTTGGTGGGGTAAAGGCCTACCAAGGCGACGATGAGTAGCCGG
>F1RSTYH01CW2G7
AAGCTTCGCAAGAGTTTGATCCTGGCTCAGATTGAACGCTGGCGGCAGGCCTAACACATGCAAGTCGAGCGGCAGCACGGGAAGCTTGCTTCCTGGTGGCGAGCGGCGGACGGGTGAGTAATGCATAGAAATCTGCCCGGTAGTGGGGGATAACCTGGGGAAACCCAGGCTAATACCACATACGTCCTACGGGAGAAAGCAGGGGATCTTCGGACCTTGCGCTATCGGATGAGTCTATGTCGGATTAGCTTGTTGG
>F1RSTYH01CG4V4
AAGCTTCGCAAGAGTTTGATCCTGGCTCAGGATGAACGCTGGCGGCGTGCTTAACACATGCAAGTCGAACGATTAAAGCTCTCTTCGGAGAGTGTATAGAGTTGGCGAACGGGTGAGTAACACGTGGGCAACCTGCCCCTCACACTGGGATAACTCCGGGAAACCGGGGCGTAATACCGGATACTCCATAGAGATCGCATGGTCTTTATGGGAAAGCTCCGGCGGTGAGGGATGGGCCCGCGGCCCATTAGCTTGTTGGTGAGGTAA
>F1RSTYH01CKR9X
AAGCTTCGCAAGAGTTTGATCCTGGCTCAGGACGAACGCTGGCGGCGTGCCTAATACATGCAAGTCGAGCGGACCGAAGGGAGCTTGCTCCTTTAGGTTAGCGGCGGACGGGTGAGTAACACGTGGGCAACCTGCCCTGCAGACTGGGATAACTTCGGGAAACCGGAGCTAATACCGGATAACACCGAAAACCGCATGGTTTTCGGTTGAAAGGCGGCATTAGCTGTCACTGCAGGATGGGCCCGCGGCGCATTAGCTAGTTGGTGAGG
>F1RSTYH01DGGGU
AAGCTTCGCAAGAGTTTGATCCTGGCTCAGGACGAACGCTGGCGGCGTGCCTAACACATGCAAGTCGAGCGGGGTGAATTGAGTGGTTTTCCACGAGATTCACCCAGCGGCGGACGGGTGAGTAACACGTAGGCAACCTACCCACCACACGGGGATAGCCCTGGGAAACCGGGGGTAATACCCGATACCTTTACTGGCTGCATGGCTGGTAAAGAAAGCGATTTAGCGGCGGTGGATGGGCCTGCGGCCCATCAGCTAGTTGGTGAGGTAACGG
>F1RSTYH01CQ3QL
AAGCTTCGCAAGAGTTTGATCCTGGCTCAGAGTGAACGCTAGCGACGTGCCTCACACATGCAAGTCGAGCGAGAACGTCTTCTTCGGAAGGCAAGTAAAGCGGCGGACGGGTGAGTAACACGTGGGTAATCTACCCTTGGGCGGGGGACAACATCTCGAAAGAGGTGCTAATACCGCATAACATCCTTTATATTAGTTTATTTTGGATCAAAGACTTCGGTCACCCAAGGAGGAGCCCGCGCCCCATTAGCTTGTTGGCAGGGTAATGG
>F1RSTYH01CWGU1
AAGCTTCGCAAGAGTTTGATCCTGGCTCAGGACGAACGCTGGCGGCGTGCTTAACACATGCAAGTCGAACGGAAAGGCCCTTGCTTGCAGGGGTACTCGAGTGGCGAACGGGTGAGTAACACGTGGGTGATCTGCCTTGTACTTCGGGATAAGCCTGGGAAACTGGGTCTAATACCGGATAGGACCATGCTTTAGTGTGTGTGGTGGAAAGTTTTTTCGGTACAAGATGAGCCCGCGGCCTATCAGCTTGTTGGTGGGGTAATGGCCTACCAAGG
>F1RSTYH01CRAH3
AAGCTTCGCAAGAGTTTGATCCTGGCTCAGAATGAACGCTGGCGGCGTGCCTAACACATGCAAGTCGAACGAGAAACTCCGAGCTTGCTCGGGGGAGTAAAGTGGCGAACGGGTGAGTAACGCGTGAGTAACCTGCCCTTGAATCTGGGATAACTTCGCGAAAGCGTAGCTAATACCGGATATCGTCCTAAAGACTACGGTTTTTTGGATGAAAGGTGACCTCTCCACGGAAGTTGCCGTTCAGGGAGGGGCTCGCGTCCCATTAGCTTGTTGG
>F1RSTYH01DHHAV
AAGCTTCGCAAGAGTTTGATCCTGGCTCAGGACGAACGCTGGCGGCGTGCCTAACACATGCAAGTCGAGCGGGGGTTGCTTAAGTAGGTTTCTACGAGAGTGGCCCTAGCGGCGGACGGGTGAGTAACGCGTGAGCAACCAACCTTGTACTGGGGGATAACAGCTGGAAACAGCTGCTAATACCGCATAAGACTACGGCACCGCATGGTGCTGTAGTAAAAGGCGCCTTAAGGCGTCGGTACAAGACGGGCTCGCGTCCCATTAG
>F1RSTYH01CWU6I
AAGCTTCGCAAGAGTTTGATCCTGGCTCAGGATGAACGCTGGCGGCGTGCTTAACACATGCAAGTCGAACGATGACTTTTGTGCTTGCACAAAATGATTAGTGACGAACGGGTGAGTAACACGTGAGTAACCTGCCCTTAACTTCGGGATAAGCCTGGGAAACCGGGTCTAATACCGGATACGACGGACCACCGCATGGCGGTCCGTGGAAAGCTTGATGCGGTTTTGGATGGACTCGCGGCCTATCAGCTAGTTGGTTGGGGTAATCGG
>F1RSTYH01DCQV6
AAGCTTCGCAAGAGTTTGATCCTGGCTCAGAACGAACGCTGGCGGCAGGCTTAACACATGCAAGTCGAACGGGTGTAGCAATACATCAGTGGCAGACGGGTGAGTAACACGTGGGAACCTTCCTAGGGGTACGGAACAACTCAGGGAAACTTGAGCTAATACCGTATACGTCCGTGAGGAGAAAGATTTATCGCCCTTAGACGGGCCCGCGTCGGATTAGGTAGTTGGTGGGGTAACGGCCTACCAAGCCTACGATCCGTAGCTGAT
>F1RSTYH01B9J5D
AAGCTTCGCAAGAGTTTGATCCTGGCTCAGGATGAACGCTAGCGACAGGCCTAACACATGCAAGTCGAACGGGATTTATCCCTCGGGGTAATGTGAGTGGCGCACGGGTGAGTAACGCGTATGCAACCTACCTGTAACTGGGGAATAGCTCCCTGAAAGGGGAATTAACACCGCATAAGACCACACTTTCGCATGGAAGAGTGGTAAAATATTCATAGGTTACAGATGGGCATGCGTGACATTAGTTTGTTGGTGAGGTAACGG
>F1RSTYH01BQ4AE
AAGCTTCGCAAGAGTTTGATCCTGGCTCAGGATGAACGTTGGCGGTGCGCTTTATGCATGCAAGTCGTACGAAATCATGGTTTTCGGATTATGGTTTAGTGGCGGACGGCTGAGTAACACGTAGGTAACTTGCCCACGAGTGGGGGATAACTTGCCGAAAGGTAAGCTAATACCGCATGGCATGGATCTGCATAAGTAGATTCATCAAAGCCGTAAGGCGCTTGTGGATGGGCCTGCGGCCGATTAGCTTGTTGGG
>F1RSTYH01C8VRU
AAGCTTCGCAAGAGTTTGATCCTGGCTCAGGACGAACGCTGGCGGCGTGCCTAACACATGCAAGTCGAGCGGGGTGAATTGAGTGGTTTTCCACGAGATTCACCCAGCGGCGGACGGGTGAGTAACACGTAGGCAACCTACCCACCACACGGGGATAGCCCTGGGAAACCGGGGTAATACCCGATACCTTTACTGGCTGCATGGCTGGTAAAGAAAGCGATTTAGCGGTGGTGGATGGGCCTGCGGCCCATCAGCTAGTTGGTGAGGTAACGG
>F1RSTYH01CZPU2
AAGCTTCGCAAGAGTTTGATCCTGGCTCAGAGTGAACGCTGGCGGCGTGCTTAACACATGCAAGTCGAACGGTAACAGATCTTTCGGGATGCTGACGAGTGGCGAACGGGTGAGTAATGTATAGTTAATTTACCTCTTGGAGAGGGATAACAGTTGGAAACGACTGCTAATACCTCATACTCCTATATACTTAATGTGTATAGGGAAATGTTATTTCGCCAAGAGATAAGACTATATGGTATCAGGTAGTTGGTGGGGTAAG
>F1RSTYH01B4GJS
AAGCTTCGCAAGAGTTTGATCCTGGCTCAGGACGAACGCTGGCGGCGTGCCTAACACATGCAAGTCGAGCGGGGTGAATTGAGTGGTTTTCCACGAGATTCACCCAGCGGCGGACGGGTGAGTAACACGTAGGCAACCTACCCACCACACGGGGATAGCCCTGGGAAACCGGGGGGTAATACCCGATACCTTTACTGGCTGCATGGCTGGTAAAGAAAGCGATTTAGCGGTGGTGGATGGGCCTGCGGCCCATCAGCTAGTTGGTGAGGTAACGG
>F1RSTYH01B38BP
AAGCTTCGCAAGAGTTTGATCCTGGCTCAGGATGAACGCTAGCGGGAGGCTTAACACATGCAAGTCGAGCGGGATTCCCGATTTATCGGGATGAGAGCGGCGCACGGGTGAGTAACGCGTATGCAACCTGCCTTTTACAGGGGAATAGCCCAGAGAAATTTGGATTAATACCCCATAGTATCACTTTATCGCATGATAAATTGATTAAAGATTTATCGGTAAAAGATGGGCATGCGTGGCATTAGCTAGTTGGTAAGG
>F1RSTYH01BNGQC
AAGCTTCGCAAGAGTTTGATCCTGGCTCAGAACGAACGCTAGCGGCGCGTTTTAAGCATGCAAGTCGAACGGGAGATTCATGAATGAAACCTAGTGATTTTATGAATCTTTAGTGGCAAACGGGTGAGTAACACGTAGGTAATTTGCCCTGAAGTTTGGGATAGCCCATGGAAACATGGATTAATACCGGATGTGGTGCTGTTTTCACAAGAGGACAGCATTAAAGGTGGGGAGTCGCAAGACCTGCCGCTTCAGGATAAG
>F1RSTYH01DI562
AAGCTTCGCAAGAGTTTGATCCTGGCTCAGGACGAACGCTGGCGGCGTGCCTAATACATGCAAGTCGAGCGGACCGATGGGAGCTTGCTCCTTTAGGTTAGCGGCGGACGGGTGAGTAACACGTGGGCAACCTGCCCTGCAGACTGGGATAACTTCGGGAAACCGGAGCTAATACCGGATAACACCGAAAACCGCATGGTTTTCGGTTGAAAGGCGGCTTTTAGCTGTCACTGCAGGATGGGCCCGCGGCGCATTAGCTAGTTGGTGAGG
>F1RSTYH01B1PM8
AAGCTTCGCAAGAGTTTGATCCTGGCTCAGGACGAACGCTGGCGGCGTGCCTAATACATGCAAGTCGAGCGGACCGATGGGAGCTTGCTCCTTTAGGTTAGCGGCGGACGGGTGAGTAACACGTGGGCAACCTGCCCTGCAGACTGGGATAACTTCGGGAAACCGGAGCTAATACCGGATAACACCGAAAACCGCATGGTTTTCGGTTGAAAGGCGGCTTTTAGCTGTCACTGCAGGATGGGCCCGCGGCGCATTAGCTAGTTGGTGAGG
>F1RSTYH01DNKNN
AAGCTTCGCAAGAGTTTGATCCTGGCTCAGGATGAACGCTAGCGATAGGCTTAACACATGCAAGTCGAGGGGCAGCATGGTCTTAGCTTGCTAAGACTGATGGCGACCGGCGCACGGGTGCGTAACGCGTATGCAACTTGCCTCACAGAGGGGGATAACCCGTCGAAAGACGGACTAATACCGCGTACACTCCATCTTGGGCATCCAAGGTAGAGGAAATGAATTTCGCTGTGAGATAGGC
>F1RSTYH01CUX0Q
AAGCTTCGCAAGAGTTTGATCCTGGCTCAGGATTAACGCTGGCGGCATGCCTAAGACATGCAAGTCGAACGGAGTGGCCCTTTGAAATTGAAGTGCTTGCACAGATATGGAAGAGGATTTTCCACTTAGTGGCGGACGGGTGAGTAACACGTAGACAACCTACCTTTGAGTTGGGGACAACAGTTGGAAACGACTGCTAATACCGAATAATAATGTAGAATTTAGTTTTTCTATATTAAAAGGAGCTTTCAAGCTTCGCTTTTAGATGGGTCG
>F1RSTYH01DA9NW
AAGCTTCGCAAGAGTTTGATCCTGGCTCAGGACGAACGCTGGCGGCGTGCCTAATACATGCAAGTCGAGCGGACCGATGGGAGCTTGCTCCTTTAGGTTAGCGGCGGACGGGTGAGTAACACGTGGGCAACCTGCCCTGCAGACTGGGATAACTTCGGGAAACCGGAGCTAATACCGGATAACACCGAAAACCGCATGGTTTTCGGTTGAAAGGCGGCTTTTAGCTGTCACTGCAGGATGGGCCCGCGGCGCATTAGCTAGTTGGTGAGG
>F1RSTYH01B41QC
AAGCTTCGCAAGAGTTTGATCCTGGCTCAGGACGAACGCTGGCGGCGTGCTTAACACATGCAAGTCGGACGGAAAGGCCCTTGCTTGCAGGGGTACTCGAGTGGCGAACGGGTGAGTAACACGTGGGTGATCTGCCTTGTACTTCGGGATAAGCCTGGGAAACTGGGTCTAATACCGGATAGGACCATGCTTTAGTGTGTGTGGTGGAAAGTTTTTTCGGTACAAGATGAGCCCGCGGCCTATCAGCTTGTTGGTGGGGTAATGGCCTACCAAGG
>F1RSTYH01DNZ7A
AAGCTTCGCAAGAGTTTGATCCTGGCTCAGGATGAACGCTGGCGGCGTGCCTAATACATGCAAGTCGAACGAGAAGTTAACCGCTGATTCCTTCGGGATGAGGAGGTTAGCAGAAAGTGGCGAACGGGTGAGTAACGCGTGGGTAATCTACCCTGTAAGTGGGGGATAACCCTCCGAAAGGAGGGCTAATACCGCATAATATCTTCACTTCTAAAAGAAGAGAAGATTAAAGATGGCCTCTGTCTTAAGCTATCACTTCAGG
>F1RSTYH01B43U5
AAGCTTCGCAAGAGTTTGATCCTGGCTCAGGACGAACGCTGGCGGCGTGCCTAATACATGCAAGTCGAGCGGACCGAAGGGAGCTTGCTCCTTTAGGTTAGCGGCGGACGGGTGAGTAACACGTGGGCAACCTGCCCTGCAGACTGGGATAACTTCGGGAAACCGGAGCTAATACCGGATAACACCGAAAACCGCATGGTTTTCGGTTGAAAGGCGGCATTAGCTGTCACTGCAGGATGGGCCCGCGGCGCATTAGCTAGTTGGTGAGG
>F1RSTYH01BY2HI
AAGCTTCGCAAGAGTTTGATCCTGGCTCAGAACGAACACTGGCGGCAGGCCTAACACATGCAAGTCGAACGCTCTCTTCGGAGAGAGTGGCGCACGGGTGAGTAACGCGTGGGAAACTGCCCTGGAGTGGGGGATAACTGCTGGAAACGGCAGCTAATACCGCATACGCCCTACGGGGGAAAGATTTATCGCTCCAGGATGTGCCCGCGTCGGATTAGGTAGTTGGTGAGGTAACGGCTCACCAAGCCGACGATCCGTAG
>F1RSTYH01DRLF3
AAGCTTCGCAAGAGTTTGATCCTGGCTCAGAGTGAACGCTGGCGGCGTGCTTAACACATGCAAGTCGAACGGACTTAAGGGGCTTGCTTCTTAAGTTAGTGGCGCACGGGTGAGTAATATATAGCTAACCTGCCCTTTAGTGGGGGACAACAGTTGGAAACGACTGCTAATACCCTATATTCCTTCTTATCTCAAGATAAGTTGGGAAAGATTTATCGCTAAAGGATGGGGCTTTATTGTATCAGCTAGTTGGTGGGGTAATGGCCTACCAAGG
>F1RSTYH01C32QA
AAGCTTCGCAAGAGTTTGATCCTGGCTCAGGACGAACGCTGGCGGCGTGCCTAACACATGCAAGTCGAGCGGGGTGAATTGAGTGGTTTTCCACGAGATTCACCCAGCGGCGGACGGGTGAGTAACACGTAGGCAACCTACCCACCACACGGGGATAGCCCTGGGAAACCGGGGGTAATACCCGATACCTTTACTGGCTGCATGGCTGGTAAAGAAAGCGATTTAGCGGTGGTGGATGGGCCTGCGGCCCATCAGCTAGTTGGTGAGGTAACGG
>F1RSTYH01CVXC6
AAGCTTCGCAAGAGTTTGATCCTGGCTCAGGACGAACGCTGGCGGCGTGCCTAACACATGCAAGTCGAGCGGGGTGAATTGAGTGGTTTTCCACGAGATTCACCCAGCGGCGGACGGGTGAGTAACACGTAGGCAACCTACCCACCACACGGGGATAGCCCTGGGAAACCGGGGGTAATACCCGATACCTTTACTGGCTGCATGGCTGGTAAAGAAAGCGATTTAGCGGTGGTGGATGGGCCTGCGGCCCATCAGCTAGTTGGTGAGGTAACGG
>F1RSTYH01CCS58
AAGCTTCGCAAGAGTTTGATCCTGGCTCAGGACGAACGCTGGCGGCGTGCCTAACACATGCAAGTCGAGCGGGGTGAATTGAGTGGTTTTCCACGAGATTCACCCAGCGGCGGACGGGTGAGTAACACGTAGGCAACCTACCCACCACACGGGGATAGCCCTGGGAAACCGGGGGTAATACCCGATACCTTTACTGGCTGCATGGCTGGTAAAGAAAGCGATTTAGCGGTGGTGGATGGGCCTGCGGCCCATCAGCTAGTTGGTGAGGTAACGG
>F1RSTYH01C13FS
AAGCTTCGCAAGAGTTTGATCCTGGCTCAGGACGAACGCTGGCGGCGTGCCTAACACATGCAAGTCGAGCGGGGTGAATTGAGTGGTTTTCCACGAGATTCACCCAGCGGCGGACGGGTGAGTAACACGTAGGCAACCTACCCACCACACGGGGATAGCCCTGGGAAACCGGGGGTAATACCCGATACCTTTACTGGCTGCATGGCTGGTAAAGAAAGCGATTTAGCGGTGGTGGATGGGCCTGCGGCCCATCAGCTAGTTGGTGAGGTAACGG
>F1RSTYH01BQ5KB
AAGCTTCGCAAGAGTTTGATCCTGGCTCAGGACGAACGCTGGCGGTATGCCTAATACATGCAAGTCGAACGATGAAATCCTCTGCTTGCAGAGGATGGATTAGTGGCGAACGGGTGAGTAACACGTGGGTAACCTGCCCATAAGAGGGGGATAACATTCGGAAACGGATGCTAATACCGCATATCTCTTCGAGACGCCTGTCTCTTAGATGAAAGGTGGCTTCGGCTGCCGCTTATGGATGGACCCCGCGGCG
>F1RSTYH01CIWD2
AAGCTTCGCAAGAGTTTGATCCTGGCTCAGGATGAACGCTGGCGGCGTGCTTAACACATGCAGGTCGAACGGTGAAACAGGAGCTTGCTCCTGTGGATCAGTGGCGAATGGGTGAGTAACACGTGAGTAACCTGCCCCAGACTCTGGGATAAGCGTTGGAAACGACGTCTAATACCGGATACGAGACGAGAAGGCATCTTCATCGTCTGGAAAGAATTTCGGTCTGGGATGGACTCGCGGCCTATCAGGTAG
>F1RSTYH01C3QIN
AAGCTTCGCAAGAGTTTGATCCTGGCTCAGAGCGAACGTTGGCGGCGTGCCTAACACATGCAAGTCGAACGGGTCCGGGGGGCAACTCCCGGGCTAGTGGCGAACGGGTGAGTAACACGTGGGTCATCTCCCCTCGAGTGAGGAATAAGCTTGCGAAAGCGGGTCTAATACCGCATGAAGCCACGGGACATATGTCTTCGCGGCCAAAGCCGTAAGGCGCTTGAGGATGAGCCTGCGTCCTATTAGCTAGTTGGTAGGGTAATGG
>F1RSTYH01C6MO4
AAGCTTCGCAAGAGTTTGATCCTGGCTCAGAACGAACGCTGGCGGCGCGTTTTAAGCATGCAAGTCGAACGGTAGTAATCCTTCGGGGTTATTAGAGTGGCGAACGGGTGAGTAACACGTAGATAATCTACCTTGAGGTTGGGGATAGCCTGTGGAAACACAGGGTAATACCGAATAAGCCCTATGGGGGAAAGGTGCTAAGGCACCGCCTTAAGATGAGTCTGCGGCTCATTAGCTTGTTGGTGGGGTAAAGGCCTGCCAAGGCGACGATGAGTAG
>F1RSTYH01DFZR9
AAGCTTCGCAAGAGTTTGATCCTGGCTCAGAGCGAACGCTGGCGGCGTGCCTAACACATGCAAGTCGAACGGACTCGGGGGGCAACTCCTGAGTTAGTGGCGGACGGGTGAGTAACACGTGGGTCATCTCCCCCCGAGTGAGGAATAAGCCTGCGAAAGCGGGTCTAATACCGCATAACACTCCGGGACACAAGTCTTCGGAGTCAAAGCCGCAAGGCGCTTGGGGATGAGCCTGCGTCCTATTAGCTAGTTGGTAGGGTAATGG
>F1RSTYH01DMLSG
AAGCTTCGCAAGAGTTTGATCCTGGCTCAGATTGAACGCTGGCGGCAGGCCTAACACATGCAAGTCGAGCGGCAGCGGGTCCTTCGGGATGCCGGCGAGCGGCGGACGGGTGAGTAATGCCTAGGAATCTGCCTGGTAGTGGGGGATAACTCGGGGAAACTCGAGCTAATACCGCATACGTCCTACGGGAGAAAGCGGGGGATCTTCGGACCTCGCGCTACCAGATGAGCCTAGGTCGGATTAGCTAGTTGGTGAGGTAAAGG
>F1RSTYH01C4B63
AAGCTTCGCAAGAGTTTGATCCTGGCTCAGGACGAACGCTGGCGGCGTGCCTAACACATGCAAGTCGAGCGGGGTGAATTGAGTGGTTTTCCACGAGATTCACCCAGCGGCGGACGGGTGAGTAACACGTAGGCAACCTACCCACCACACGGGGATAGCCCTGGGAAACCGGGGGTAATACCCGATACCTTTACTGGCTGCATGGCTGGTAAAGAAAGCGATTTAGCGGTGGTGGATGGGCCTGCGGCCCATCAGCTAGTTGGTGAGGTAACGG
>F1RSTYH01DN0TO
AAGCTTCGCAAGAGTTTGATCCTGGCTCAGAACTAACGCTGGCGGCGCGTCTTAAGCATGCAAGTCGGACGGGAACCTTGGGGGGTAACTCTTGAGGTGAGAGTGGCGAACGGGTGAGTAACACGTAGGTGATTTGCCCTTGGGTGGGGAATAGCCCATGGAAACATGGGGTAATACCGCATGAGGTCTTGAGCCTTTGGGCTCTTGATGAAAGGAGCAATTGCTTCGCCTGGGGATGAGCCTGCGGTCCATTAGCTAGTTGGTG
>F1RSTYH01BY5LB
AAGCTTCGCAAGAGTTTGATCCTGGCTCAGGATGAACGCTAGCGGCAGGCCTAACACATGCAAGTCGCGGGGCAGCGCGGTGTAGCAATACACTGGCGGCGACCGGCGCACGGGTGCGTAACGCGTATGCAACCTGCCCATCCCCGGGGGATAGCCCGCCGAAAGGCGGATTAATACCCCATGGACCCTTAGCGCCGCATGGCGCGGAGGGTAAAGCTCCGGCGGGGATGGATGGGGCATGCGTGCCATTAGCTTGG
>F1RSTYH01CH3IE
AAGCTTCGCAAGAGTTTGATCCTGGCTCAGGACGAACGCTGGCGGCGTGCCTAACACATGCAAGTCGAGCGGGGTGAATTGAGTGGTTTTCCACGAGATTCACCCAGCGGCGGACGGGTGAGTAACACGTAGGCAACCTACCCACCACACGGGGATAGCCCTGGGAAACCGGGGGTAATACCCGATACCTTTACTGGCTGCATGGCTGGTAAGGAAAGCGATTTAGCGGTGGTGGATGGGCCTGCGGCCCATCAGCTAGTTGGTGAGGTAACGG
>F1RSTYH01BQ6P7
AAGCTTCGCAAGAGTTTGATCCTGGCTCAGGACGAACGCTGGCGGCGTGCCTAACACATGCAAGTCGAGCGGGGTGAATTGAGTGGTTTTCCACGAGATTCACCCAGCGGCGGACGGGTGAGTAACACGTAGGCAACCTACCCACCACACGGGGATAGCCCTGGGAAACCGGGGGTAATACCCGATACCTTTACTGGCTGCATGGCTGGTAAAGAAAGCGATTTAGCGGTGGTGGATGGGCCTGCGGCCCATCAGCTAGTTGGTGAGGTAACGG
>F1RSTYH01B74XF
AAGCTTCGCAAGAGTTTGATCCTGGCTCAGGACGAACGCTGGCGGCGTGCCTAATACATGCAAGTCGAGCGGACCGATGGGAGCTTGCTCCTTTAGGTTAGCGGCGGACGGGTGAGTAACACGTGGGCAACCTGCCCTGCAGACTGGGATAACTTCGGGAAACCGGAGCTAATACCGGATAACACCGAAAACCGCATGGTTTTCGGTTGAAAGGCGGCTTTTAGCTGTCACTGCAGGATGGGCCCGCGGCGCATTAGCTAGTTGGTGAGG
>F1RSTYH01BRYUC
AAGCTTCGCAAGAGTTTGATCCTGGCTCAGGATGAACGCTAGCGACAGGCCTAACACATGCAAGTCGAACGGGATTTATCCTTCGGGGTAATGAGAGTGGCGCACGGGTGAGTAACGCGTATGCAACCTACCTGTAACTGGGGAATAGCTCCCTGAAAGGGGAATTAACACCGCATAAGACCACACTTTCGCATGGAAGAGTGGTAAAATATTCATAGGTTACAGATGGGCATGCGTGACATTAGTTTGTTGGTGAGGTAACGG
>F1RSTYH01DPEDM
AAGCTTCGCAAGAGTTTGATCCTGGCTCAGGACGAACGCTGGCGGCGTGCCTAACACATGCAAGTCGAGCGGGGTGAATTGAGTGGTTTTCCACGAGATTCACCCAGCGGCGGACGGGTGAGTAACACGTAGGCAACCTACCCACCACACGGGGATAGCCCTGGGAAACCGGGGGTAATACCCGATACCTTTACTGGCTGCATGGCTGGTAAAGAAAGCGATTTAGCGGTGGTGGATGGGCCTGCGGCCCATCAGCTAGTTGGTGAGGTAACGG
>F1RSTYH01DR5WQ
AAGCTTCGCAAGAGTTTGATCCTGGCTCAGGACGAACGCTGGCGGCGTGCCTAATACATGCAAGTCGAGCGGACCGAAGGGAGCTTGCTCCTTTAGGTTAGCGGCGGACGGGTGAGTAACACGTGGGCAACCTGCCCTGCAGACTGGGATAACTTCGGGAAACCGGAGCTAATACCGGATAACACCGAAAACCGCATGGTTTTCGGTTGAAAGGCGGCTTTTAGCTGTCACTGCAGGATGGGCCCGCGGCGCATTAGCTAGTTGGTGAGGTAACGG
>F1RSTYH01B5TUO
AAGCTTCGCAAGAGTTTGATCCTGGCTCAGAACGAACGCTGGCGGCAGGCCTAACACATGCAAGTCGAGCGAGCCCTTCGGGGCTAGCGGCGGACGGGTGAGTAACGCGTGGGAACGTGCCCTTCACTACGGAATAGGCCCGGGAAACTGGGTTTAATACCGTATACGCCCTTCGGGGGAAAGATTTATCGGTGAAGGGTCGGCCCGCGTTGGATTAGGTAGTTGGTGGGGTAATGGCCTACCAAGCCGACGATCCATAGCTGGTTTGAGAGG
>F1RSTYH01BVDPY
AAGCTTCGCAAGAGTTTGATCCTGGCTCAGAACGAACGCTGGCGGCAGGCTTAACACATGCAAGTCGCGCGAAGTCTTCGGACTTAGCGGCGGACGGGTGAGTAACGCGTGGGAACGTGCCCTTCACTGCGGAATAGCCACTGGAAACGGTGAGTAATACCGCATACGCCCTTTGGGGGAAAGATTTATCGGTGAAGGATCGGCCCGCGTCTGATTAGGTAGTTGGTGGGGTAATGGCCTACCAAGCCTACGATCAGTAGCTGGTTTGAGAGG
>F1RSTYH01C098C
AAGCTTCGCAAGAGTTTGATCCTGGCTCAGGACGAACGCTGGCGGCGCGCTTCACACATGCAAGTCGAACGAGAAACCCGGGCTTGCCCGGGTGGAAAGTGGCGAACGGGTGAGTAACACGTGAGCAATCTGCCCCGAAGACGGGAATAAGCCGGGGAAACCTGGTCTAATGCCCGATGCCCTCACCGGACCGCATGATCCGGCGAGGAAAGCTCAGGCGCTTCGGGATGGGCTCGCGGCCTATCAGCTTGTTGGTGGGGTCACGG
>F1RSTYH01B7MSA
AAGCTTCGCAAGAGTTTGATCCTGGCTCAGGACGAACGCTGGCGGCGTGCCTAATACATGCAAGTCGAGCGGACCGAAGGGAGCTTGCTCCTTTAGGTTAGCGGCGGACGGGTGAGTAACACGTGGGCAACCTGCCCTGCAGACTGGGATAACTTCGGGAAACCGGAGCTAATACCGGATAACACCGAAAACCGCATGGTTTTCGGTTGAAAGGCGGCTTTTAGCTGTCACTGCAGGATGGGCCCGCGGCGCATTAGCTAGTTGGTGAGGTAACGG
>F1RSTYH01DH761
AAGCTTCGCAAGAGTTTGATCCTGGCTCAGAATGAACGCTGGCGGCGTGCCTAACACATGCAAGTCGAACGAGAAATTCCGACTTCGGTTGGAAGAGTAAAGTGGCGCACGGGTGAGTAATGCGTGGGTAACCTGCCCTTGAATCTGGGATAACTTCGCGAAAGCGTTGCTAATACTAGATATCGTCCAGAGAACTTTGGTTTTTTGGATGAAAGATGACCTCTTCATGAAAGTTGTCGTTCAGGGAGGGGCCCGCGTACCATTAG
>F1RSTYH01DNUG6
AAGCTTCGCAAGAGTTTGATCCTGGCTCAGGACGAACGCTGGCGGCGTGCCTAATACATGCAAGTCGAGCGGACCGATGGGAGCTTGCTCCTTTAGGTTAGCGGCGGACGGGTGAGTAACACGTGGGCAACCTGCCCTGCAGACTGGGATAACTTCGGGAAACCGGAGCTAATACCGGATAGCACCGAAAACCGCATGGTTTTCGGTTGAAAGGCGGCTTTTAGCTGTCACTGCAGGATGGGCCCGCGGCGCATTAGCTAGTTGGTG
>F1RSTYH01DJYB8
AAGCTTCGCAAGAGTTTGATCCTGGCTCAGAACGAACGCTGGCGGCGCGTCTTAAGCATGCAAGTCGGACGGCATGAGGAATGCTTGCATTCCTCAGAGAGTGGCGGACTGGTGAGTAACACGTGGGTGACCTACCCTTGAGATGGGGATAGCCGTTAGAAATAGCGGATAATACCGAATACGCTCTACGAACTGTGGTTTGTAGAGGAAATCAGGCTACGGCCTGGCTCGAGGATGGGCCCGCGTCCCATTAG
>F1RSTYH01BSE8E
AAGCTTCGCAAGAGTTTGATCCTGGCTCAGGACGAACGCTGGCGGCGTGCCTAATACATGCAAGTCGAGCGGACCGAAGGGAGCTTGCTCCTTTAGGTTAGCGGCGGACGGGTGAGTAACACGTGGGCAACCTGCCCTGCAGACTGGGATAACTTCGGGAAACCGGAGCTAATACCGGATAACACCGAAAACCGCATGGTTTTCGGTTGAAAGGCGGCTTTTAGCTGTCACTGCAGGATGGGCCCGCGGCGCATTAGCTAGTTGGTGAGGTAACGG
>F1RSTYH01DKIA7
AAGCTTCGCAAGAGTTTGATCCTGGCTCAGAACGAACGCTGGCGGCATGCCTAACACATGCAAGTCGAACGCGTGGCTTCGGCCACGAGTGGCGCACGGGTGAGTAACGCGTGGGAACCTGCCCGGCAGTACGGGACAACCGCGGGAAACTGCGGCTAATACCGTATACGGCCTGAGGGCGAAAGAATTTCGCTGTCGGAGGGGCCCGCGTCGGATTAGGTAGTTGGTGGGGTAACGGCCTACCAAGCCTGCGATCCGTAGCT
>F1RSTYH01DEVF0
AAGCTTCGCAAGAGTTTGATCCTGGCTCAGAGCGAACATTGGCGGCGCGTTTAACACATGCAAGTCGAGCGAGAAAACTTCTTCGGAAGTGAGTAGAGCGGCGAACGGGTGAGTAACACGTGAGTGACCTGCCCCCAAGCTTGGGATAGCCACGGGAAACTGTGGGTAATACCGGATGCGACTTTATTATTAGAAGATGAAGTTGAAAGCGTGGGACCCTTCGGGGCCACGTACTTGGGGATGGGCTCGCGTCCCATTAGCTAGTTGGAGAGG
>F1RSTYH01DF4XT
AAGCTTCGCAAGAGTTTGATCCTGGCTCAGGACGAACGCTGGCGGCGTGCCTAACACATGCAAGTCGAGCGGGGTGAATTGAGTGGTTTTCCACGAGATTCACCCAGCGGCGGACGGGTGAGTAACACGTAGGCACGTCCCACCCACCACGGACGGTA
>F1RSTYH01CF49Z
AAGCTTCGCAAGAGTTTGATCCTGGCTCAGAACGAACGCTGGCGGCAGGCTTAACACATGCAAGTCGAACGCGTGTAGCAATACACGAGTGGCGCACGGGTGAGTAACACGTGGATATCTGCCTTTTGGTTCGGAATAACCCCGGGAAACTGGGGCTAATACCGGATGGTTCCTTTCGGGATAAAGATTTATCGCCAAAAGATGAGTCCGCGTCCGATTAGCTAGTTGGTGAGGTAATGGCTCACCAAGGCGACGATCGGTAGCTGGT
>F1RSTYH01CHX6N
AAGCTTCGCAAGAGTTTGATCCTGGCTCAGAACGAACGCTGGCGGCGCGTTTTAAGCATGCAAGTCGAACGGTAAAAGGGTGCTTGCACCCTTTGAGAGTGGCGAACGGGTGAGTAACACGTAGGTGATCTGCCCTTTGGTTGGGGATAGCCTGTGGAAACACAGGGTAATACCGAATAAGATCGGGACTCTTTGGAGATCCGATGAAAGCAGCTTCGGCTGCACCGAAGGATGAGCCTGCGGCTGATTAGCTTGTTGGACGGGG
>F1RSTYH01DO19W
AAGCTTCGCAAGAGTTTGATCCTGGCTCAGGACGAACGCTGGCGGCGTGCCTAATACATGCAAGTCGAGCGGACCGAAGGGAGCTTGCTCCTTTAGGTTAGCGGCGGACGGGTGAGTAACACGTGGGCAACCTGCCCTGCAGACTGGGATAACTTCGGGAAACCGGAGCTAATACCGGATAACACCGAAAACCGCATGGTTTTCGGTTGAAAGGCGGCTTTTAGCTGTCACTGCAGGATGGGCCCGCGGCGCATTAGCTAGTTGGTGAGGTAACGG
>F1RSTYH01CPTUM
AAGCTTCGCAAGAGTTTGATCCTGGCTCAGGATGAACGCTGGCGGCGTGCTTAACACATGCAAGTCGAACGATTAAGACCCTCTTCGGAGGGTGCATAAAGTGGCGAACGGGTGAGTAACACGTGGGGAACCTGCCCCTCTCTCTGGGACAACTCCGGGAAACCGGAGCTAATACCGGATATTCCGATCGGATCGCATGGTCTGATCGGGAAAGCTCCGGCGGTGAGGGATGGCCCCGCGGCCCATTAGCTTGTTGGTGAGGTAACGGCT
>F1RSTYH01CAFV5
AAGCTTCGCAAGAGTTTGATCCTGGCTCAGGACGAACGCTGGCGGCGTGCCTAACACATGCAAGTCGAGCGGGGTGAATTGAGTGGTTTTCCACGAGATTCACCCAGCGGCGGACGGGTGAGTAACACGTAGGCAACCTACCCACCACACGGGGATAGCCCTGGGAAACCGGGGGTAATACCCGATACCTTTACTGGCTGCATGGCTGGTAGAGAAAGCGATTTAGCGGTGGTGGATGGGCCTGCGGCCCATCAGCTAGTTGGTGAGGTAACGG
>F1RSTYH01CX7UJ
AAGCTTCGCAAGAGTTTGATCCTGGCTCAGGATGAACGCTAGCGACAGGCCTAACACATGCAAGTCGAACGGGATTTATCCTTCGGGGTAATGAGAGTGGCGCACGGGTGAGTAACGCGTATGCAACCTACCTGTAACTGGGGAATAGCTCCCTGAAAGGGGAATTAACACCGCATAAGACCACACTTTCGCATGGAAGAGTGGTAAAATATTCATAGGTTACAGATGGGCATGCGTGACATTAGTTTGTTGGTGAGGTAACGG
>F1RSTYH01B6419
AAGCTTCGCAAGAGTTTGATCCTGGCTCAGGACGAACGCTGGCGGCGTGCCTAATACATGCAAGTCGAGCGCTTGCACAAGAAAGCTTGCTTTCTTGTTGCTTGAGCGGCGGACGGGTGAGTAACACGTGGGCAACCTGCCTATAAGACTGGGATAACTTCGGGAAACCGGAGCTAATACCGGATAATGCTTTTGAACACATGTTTGAAAGCTGAAAGATGGTTTCGGCTATCACTTATAGATGGGCCCGCGGCG
>F1RSTYH01CF7TU
AAGCTTCGCAAGAGTTTGATCCTGGCTCAGGACAAACGCTGGCGGCGTGCCTAACACATGCAAGTCGAGCGCGAAAGGAGCTTCGGCTCTGAGTAAAGCGGCGAACGGGTGAGTAACACGTGGGCAACCTGCCTCAAGGATTGGGATAACCCCGGGAAACCGGGGCTAATACTGAACGATGTCGTCCTGCGCAAGCAGGCCGACCAAAGGTAGCTTCGGCCTCCGCCTTGAGATGGGCCCGCGTCCTATCAGCTTGTTGGTGAGG
>F1RSTYH01BWWKH
AAGCTTCGCAAGAGTTTGATCCTGGCTCAGGATGAACGCTAGCGGGAGGCTTAACACATGCAAGTCGAGGGGCATCACGAGGTAGCAATACTTTGGTGGCGACCGGCGCACGGGTGAGTAACGCGTATGCAACCTACCCTGTACAGTGGGATAACCCGGAGAAATTCGGACTAATACCGCATAAAGATATTTTGAGGCATCTTAAGATATTTAAAGCTTCGGTGGTACGGGATAGGCATGCGTAACATTAGCTAGTTGGCAGGG
>F1RSTYH01CWOYO
AAGCTTCGCAAGAGTTTGATCCTGGCTCAGGACGAACGCTGGCGGCGTGCCTAATACATGCAAGTCGAGCGGACCGAAGGGAGCTTGCTCCTTTAGGTTAGCGGCGGACGGGTGAGTAACACGTGGGCAACCTGCCCTGCAGACTGGGATAACTTCGGGAAACCGGAGCTAATACCGGATAACACCGAAAACCGCATGGTTTTCGGTTGAAAGGCGGCTTTTAGCTGTCACTGCAGGATGGGCCCGCGGCGCATTAGCTAGTTGGTGAGGTAACGG
>F1RSTYH01DJ1C8
AAGCTTCGCAAGAGTTTGATCCTGGCTCAGGATGAACGCTAGCGGGAGGCTTAACACATGCAAGTCGAGCGGTATAAACCTTTCGGGGTTTAGAGAGCGGCGCACGGGTGAGTAACGCGTATGCAACCTACCTTTTACCGGGGAATAGCCCGGAGAAATTTGGATTAATGCCCCATGGTTCCTTAAGTCTGCATGGATGTAAGGATAAAGTTGAGGCGGTAAAAGATGGGCATGCGTGACATTAGCTAGTTGGGGGGGTAACGGCCCACCAAGGCTACGA
>F1RSTYH01C234Z
AAGCTTCGCAAGAGTTTGATCCTGGCTCAGAACGAACGCTGGCGGCGCGTTTTAAGCACGCAAGTCGAACGGTAGTAATCCTTCGGGGTTATTAGAGTGGCGAACGGGTGAGTAACACGTAGATGATCTACCTTGAGGTTGGGGATAGCCTGTGGAAACACAGGGTAATACCGAATAAGCCCTATGGGGGAAAGGTGCTAAGGCACCGCCTTAAGATGAGTCTGCGGCTCATTAGCTTGTTGGTGGGGTAAAGGCCTACCAAGGCGACGATGAGTAGCCGG
>F1RSTYH01DTDX6
AAGCTTCGCAAGAGTTTGATCCTGGCTCAGAACGAACGCTGGCGGCGTGTCTTAAGCATGCAAGTCGGGCGGCAAGGCGGGGCAACCCGCCCTAGAGCGGCGGACTGGTGAGTAACACGTGGGTGATCTGCCCTTGGATTGGGGATAGCCATTAGAAATAGTGGGTAATACCGAATAAGTCCGCGAGGTTGCGACCTTGCGGGGAAAGGCGCTACGGCGCCGTCCGAGGATGAGCCCGCGGCCCATTAGCTAGTTGGCGGGGTAATGGCCC
>F1RSTYH01B7W3H
AAGCTTCGCAAGAGTTTGATCCTGGCTCAGGACGAACGCTGGCGGCGTGCCTAATACATGCAAGTCGAGCGGACCGAAGGGAGCTTGCTCCTTTAGGTTAGCGGCGGACGGGTGAGTAACACGTGGGCAACCTGCCCTGCAGACTGGGATAACTTCGGGAAACCGGAGCTAATACCGGATTAACACCGAAAACCGCATGGTTTTCGGTTGAAAGGCGGCATTAGCTGTCACTGCAGGATGGGCCCGCGGCGCATTAGCTAGTTGGTGA
>F1RSTYH01DOL6G
AAGCTTCGCAAGAGTTTGATCCTGGCTCAGGATGAACGCTAGCGACAGGCCTAACACATGCAAGTCGAACGGGATTTATCCTTCGGGGTAATGAGAGTGGCGCACGGGTGAGTAACGCGTATGCAACCTACCTGTAACTGGGGAATAGCTCCCTGAAAGGGGAATTAACACCGCATAAGACCACACTTTCGCATGGAAGAGTGGTAAAATATTCATAGGTTACAGATGGGCATGCGTGACATTAGTTTGTTGGTGAGGTAACGG
>F1RSTYH01DPLVJ
AAGCTTCGCAAGAGTTTGATCCTGGCTCAGAACGAACGCTGGCGGCGCGTCTTAAGCATGCAAGTCGAACGGCAAGTCAGATGCTTGCATCTGGCCTAGAGTGGCGGACTGGTGAGTAACACGTGGGTGACCTACCCTTGAGATGGGGATAGCCATTAGAAATAGTGGATAATACCGAATACGCTCTACGGACTCTGGTTTGTAGAGGAAACAGGCTACGGCCTGGCTCGAGGATGGGCCCGCGTCCCATTAG
>F1RSTYH01C5PXG
AAGCTTCGCAAGAGTTTGATCCTGGCTCAGGACGAACGCTGGCGGCGTGCCTAATACATGCAAGTCGAGCGGACCGATGGGAACTTGCTCCTTTAGGTTAGCGGCGGACGGGTGAGTAACACGTGGGCAACCTGCCCTGCAGACTGGGATAACTTCGGGAAACCGGAGCTAATACCGGATAACACCGAAAACCGCATGGTTTTCGGTTGAAAGGCGGCTTTTAGCTGTCACTGCAGGATGGGCCCGCGGCGCATTAGCTAGTTGGTGAGGTAACGG
>F1RSTYH01C8LXN
AAGCTTCGCAAGAGTTTGATCCTGGCTCAGGACGAACGCTGGCGGCGTGCCTAACACATGCAAGTCGAGCGGGGGTGATTAGAGGTTGTTT
>F1RSTYH01B3YM1
AAGCTTCGCAAGAGTTTGATCCTGGCTCAGAGCGAACGCTGGCGGCAGGCCTAACACATGCAAGTCGAGCGCCCCGCAAGGGGAGCGGCAGACGGGAGAGTAACACGTGGGAACGTACCCTTCAGTTCGGAACAACCAAGGGAAACTTTGGCTAATACCGAATACGTCCGTAAGGAGAAAGATTTATCGCTGAAGGATCGGCCCGCGTCTGATTAGCTAGTTGGTGGGGTAATGGCCCACCAAGGCGACGATCAGTAGCT
>F1RSTYH01BU0PC
AAGCTTCGCAAGAGTTTGATCCTGGCTCAGGACGAACGCTGGCGGCGTGCCTAACACATGCAAGTCGAGCGGGGGTTGCTTAAGTAGGTTTCTACGAGAGTGGCCCTAGCGGCGGACGGGTGAGTAACGCGTGAGCAACCAACCTTGTACTGGGGGATAACAGCTGGAAACAGCTGCTAATACCGCATAAGACTACGGCACCGCATGGTGCTGTAGTAAAAGGCGCCTTAAGGCGTCGGTACAAGACGGGCTCGCGTCCCATTAG
>F1RSTYH01BQMTH
AAGCTTCGCAAGAGTTTGATCCTGGCTCAGAATGAACGCTGGCGGCGTGCCTAACACATGCAAGTCGAACGAGAAATTTCCCGCTTGCGGGAGAGAGTAAAGTGGCGCACGGGTGAGTAACGCGTGGGTAACCTGCCCTTGAATCTGGGATAACCTTGCGAAAGCGTTGTTAATACCGGATATTGTCACAAGAACTATGGTTTTTGTGATGAAAGGTGACCTCTTCATGAAAGTTGCCGTTTAAGGATGGGCCCGCGTACCATTAGCTTGG
>F1RSTYH01CN2OQ
AAGCTTCGCAAGAGTTTGATCCTGGCTCAGATTGAACGCTGGCGGCATGGCTAAAACATGCAAGTCGAGCGAGAAAGTGGAGCAATCCATGAGTACAGCGGCGAAAGGGTGAGTAATAGGTTCCTACGTACCTCAAGGTCGGGGATAGCCAGGGGAAACTCTGGGTAATACCCGATGTGATCGAGAGATCAAAGGCTTGCCGCCTTGAGAGCGGGGAACCTCCTATCAGGTAGTTGGTGAGGTAACGGCTCACCAAG
>F1RSTYH01CD4AC
AAGCTTCGCAAGAGTTTGATCCTGGCTCAGGACGAACGCTGGCGGCGTGCCTAACACATGCAAGTCGAGCGGGGTGAATTGAGTGGTTTTCCACGAGATTCACCCAGCGGCGGACGGGTGAGTAACACGTAGGCAACCTACCCACCACACGGGGATAGCCCTGGGAAACCGGGGGTAATACCCGATACCTTTACTGGCTGCATGGCTGGTAAAGAAAGCGATTTAGCGGTGGTGGATGGGCCTGCGGCCCATCAGCTAGTTGGTGAGGTAACGG
>F1RSTYH01DBRY5
AAGCTTCGCAAGAGTTTGATCCTGGCTCAGAACGAACGCTGGCGGCAGGCCTAACACATGCAAGTCGAACGCTCTCTTCGGAGAGAGTGGCGCACGGGTGAGTAACGCGTGGGAAACTGCCCTGGAGTGGGGGATAACTGCTGGAAACGGCAGCTAATACCGCATACGCCCTACGGGGGAAAGATTTATCGCTCCAGGATGTGCCCGCGTCGGATTAGGTAGTTGGTGAGGTAACGGCTCACCAAGCCGACGATCCGTAG
>F1RSTYH01C8WKV
AAGCTTCGCAAGAGTTTGATCCTGGCTCAGAACGAACGCTGGCGGCGCGTTTTAAGCATGCAAGTCGAACGGTAAAAGGGTGCTTGCACCCTTTGAGAGTGGCGAACGGGTGAGTAACACGTAGGTGATCTGCCCTTTGGTTGGGGATAGCCTGTGGAAACACAGGGTAATACCGAATAAGATCGGGACTCTTTGGAGATCCGATGAAAGCAGCTTCGGCTGCACCGAAGGATGAGCCTGCGGCTGATTAGCTTGTTGGACGGGG
>F1RSTYH01C77L1
AAGCTTCGCAAGAGTTTGATCCTGGCTCAGGATGAACGCTAGCGGCAGGCCTAATACATGCAAGTCGAACGGTAAGGCTCTTTCGGGAGTACACGAGTGGCGAACGGGTGCGTAACGCGTATGCAACCTACCTTTAACTGGAGAATAGCCCCGAGAAATCGGGATTAATACTTCATAATAATAAGATCTGGCATCTTTTCTTATTTAAAGCTTTGGCGGTTAAAGATGGGCATGCGTGACATTAGATAGTTGGTGAGGTAACGGCT
>F1RSTYH01DLO26
AAGCTTCGCAAGAGTTTGATCCTGGCTCAGAACGAACGCTGGCGGCAGGCTTAACACATGCAAGTCGAACGCTCGTCTTCGGACGGGAGTGGCAGACGGGTGAGCAACGCGTGGGAACGTACCCTTCGGTTCGGAATAACCCAGGGAAACTTGGGCTAATACCGGATACGTCCGTAAGGAGAAAGATTTATCGCCGAAGGATCGGCCCGCGTCGGATTAGCTAGTTGGTGAGGTAATGGCTCACCAAGGCGACGATGCGTAG
>F1RSTYH01BQ88G
AAGCTTCGCAAGAGTTTGATCCTGGCTCAGGACGAACGCTGGCGGCGTGCCTAACACATGCAAGTCGAGCGGGGTGAATTGAGTGGTTTTCCACGAGATTCACCCAGCGGCGGACGGGTGAGTAACACGTAGGCAACCTACCCACCACACGGGGATAGCCCTGGGAAACCGGGGGTAATACCCGATACCTTTACTGGCTGCATGGCTGGTAAAGAAAGCGATTTAGCGGTGGTGGATGGGCCTGCGGCCCATCAGCTAGTTGGTGAGGTAACGG
>F1RSTYH01BZLC9
AAGCTTCGCAAGAGTTTGATCCTGGCTCAGGACGAACGCTGGCGGCGTGCCTAACACATGCAAGTCGAGCGGGGTGAATTGAGTGGTTTTCCACGAGATTCACCCAGCGGCGGACGGGTGAGTAACACGTAGGCAACCTACCCACCACACGGGGATAGCCCTGGGAAACCGGGGGTAATACCCGATACCTTTACTGGCTGCATGGCTGGTAAAGAAAGCGATTTAGCGGTGGTGGATGGGCCTGCGGCCCATCAGCTAGTTGGTGAGGTAACGG
>F1RSTYH01DQMRO
AAGCTTCGCAAGAGTTTGATCCTGGCTCAGAGCGAACGCTGGCGGCAGGCTTAACACATGCAAGTCGAGCGGGCGTAGCAATACGTCAGCGGCAGACGGGTGAGTAACGCGTGGGAACGTACCTTTTGGTTCGGAACAACACAGGGAAACTTGTGCTAATACCGGATAAGCCCTTACGGGGAAAGATTTATCGCCGAAAGATCGGCCCGCGTCTGATTAGCTAGTTGGTGAGGTAATGGCTCACCAAGGCGACGATCAGTAG
>F1RSTYH01DQ88C
AAGCTTCGCAAGAGTTTGATCCTGGCTCAGAGCGAACGCTGGCGGCAGGCTTAACACATGCAAGTCGAGCGGGCACTTCGGTGTCAGCGGCAGACGGGTGAGTAACGCGTGGGAACGTGCCCTTCGGTTCGGAATAACTCAGGGAAACTTGAGCTAATACCGGATACGTGCGAGAGCAGAAAGGTTTATCTGCCGAAGGATCGGCCCGCGTCTGATTAGCTAGTTGGTGAGGTTATGGCTCACCAAGGCGACGAT
>F1RSTYH01CCB7K
AAGCTTCGCAAGAGTTTGATCCTGGCTCAGGATGAACGCTGGCGGCGTGCTTAACACATGCAAGTCGAACGGTGAAACAGGAGCTTGCTCCTGTGGATCAGTGGCGAATGGGTGAGTAACACGTGAGTAACCTGCCCCAGACTCTGGGATAAGCGTTGGAAACGACGTCTAATACCGGATACGAGACGAGAAGGCATCTTCATCGTCTGGAAAGAATTTCGGTCTGGGATGGACTCGCGGCCTATCAGGTAG
>F1RSTYH01CNBTF
AAGCTTCGCAAGAGTTTGATCCTGGCTCAGGACGAACGCTGGCGGCGTGCCTAATACATGCAAGTCGAGCGGACCGAAGGGAGCTTGCTCCTTTAGGTTAGCGGCGGACGGGTGAGTAACACGTGGGCAACCTGCCCTGCAGACTGGGATAACTTCGGGAAACCGGAGCTAATACCGGATAACACCGAAAACCGCATGGTTTTCGGTTGAAAGGCGGCTTTTAGCTGTCACTGCAGGATGGGCCCGCGGCGCATTAGCTAGTTGGTGAGGTAACGG
>F1RSTYH01B8QB2
AAGCTTCGCAAGAGTTTGATCCTGGCTCAGGACGAACGCTGGCGGCGTGCCTAACACATGCAAGTCGAGCGGGGTGAATTGAGTGGTTTTCCACGAGATTCACCCAGCGGCGGACGGGTGAGTAACACGTAGGCAACCTACCCACCACACGGGGATAGCCCTGGGAAACCGGGGGTAATACCCGATACCTTTACTGGCTGCATGGCTGGTAAAGAAAGCGATTTAGCGGTGGTGGATGGGCCTGCGGCCCATCAGCTAGTTGGTGAGGTAACGG
>F1RSTYH01BUWC2
AAGCTTCGCAAGAGTTTGATCCTGGCTCAGGACGAACGCTGGCGGCGTGCCTAACACATGCAAGTCGAGCGGGGTGAATTGAGTGGTTTTCCACGAGATTCACCCAGCGGCGGACGGGTGAGTAACACGTAGGCAACCTACCCACCACACGGGGATAGCCCTGGGAAACCGGGGGTAATACCCGATACCTTTACTGGCTGCATGGCTGGTAAAGAAAGCGATTTAGCGGTGGTGGATGGGCCTGCGGCCCATCAGCTAGTTGGTGAGGTAACGG
>F1RSTYH01B8A3D
AAGCTTCGCAAGAGTTTGATCCTGGCTCAGGACGAACGCTGGCGGCGTGCCTAATACATGCAAGTCGAGCGGACCGAAGGGAGCTTGCTCCTTTAGGTTAGCGGCGGACGGGTGAGTAACACGTGGGCAACCTGCCCTGCAGACTGGGATAACTTCGGGAAACCGGAGCTAATACCGGATAACACCGAAAACCGCATGGTTTTCGGTTGAAAGGCGGCTTTTAGCTGTCACTGCAGGATGGGCCCGCGGCGCATTAGCTAGTTGGTGAGGTAACGG
>F1RSTYH01DHUG2
AAGCTTCGCAAGAGTTTGATCCTGGCTCAGAACGAACGCTGGCGGCGTGCTTAACACATGCAAGTCGAACGTGAAGGGGGCTTCGGTCCCTGGAAAGTGGCGCACGGGTGAGTAACACGTGGATAATCTACCCGATGATCCGGGATAACCTTTCGAAAGGGGGGCTAATACCGGGTAAGCTCACGAACTCCTCGGAGTTTGCGGGAAAAGGTGGGGACCTTCGGGCCTACCGTCATCGGATGAGTCCGCGGCCCATTAGCTAGTTGGTGGGGTAATGGCCTACCAAGGCAACG
>F1RSTYH01CSP5W
AAGCTTCGCAAGAGTTTGATCCTGGCTCAGGACGAACGCTGGCGGCGTGCCTAACACATGCAAGTCGAGCGGGGATGGGGTGGGCAGGTAACTGTTTAGCCTATCCTAGCGGCGGACGGGTGAGTAACGCGTGAGCAACCAACCTTGTACTGGGGGATAACAGCTGGAAACAGCTGCTAATACCGCATAAGACTACGGCGCCGCATGGTGCTGTAGTAAAAGGCGCCTTAAGGCGTCGGTACAAGACGGGCTCGCGTCCCATTAG
>F1RSTYH01CA50W
AAGCTTCGCAAGAGTTTGATCCTGGCTCAGGACGAACGCTGGCGGCGTGCCTAACACATGCAAGTCGAGCGGGGTGAATTGAGTGGTTTTCCACGAGATTCACCCAGCGGCGGACGGGTGAGTAACACGTAGGCAACCTACCCACCACACGGGGATAGCCCTGGGAAACCGGGGGTAATACCCGATACCTTTACTGGCTGCATGGCTGGTAAAGAAAGCGATTTAGCGGTGGTGGATGGGCCTGCGGCCCATCAGCTAGTTGGTGAGGTAACGG
>F1RSTYH01DHN32
AAGCTTCGCAAGAGTTTGATCCTGGCTCAGGACGAACGCTGGCGGCGTGCTTAACACATGCAAGTCAAGGGGAAAGGTTAATTTCGGTTGACCGAGTATACTGGCGAACGGGTGAGTAACGCGTAGGTAACCTGCCTGAGAGTTTGGGATAACACTGCAAACGTGGTGCTAATACCGGATGAGGCCTGCTATTCGCATGGGTAGTGGGTTAAAGCGGGCGCAAGCCTGTGCTCACAGATGGACCTGCGTCTCATTAG
>F1RSTYH01B908P
AAGCTTCGCAAGAGTTTGATCCTGGCTCAGGATGAACGCTGGCGGCGTGCCTAACACATGCAAGTCGAACGGGAATCCCTGGACTCGTCTGGGGAGGAGAGTGGCGTACGGGTGAGTAACACGTAGCTGACCTACCCTGGAGAGGGGGATAACTATTGGAAACGATAGCTAAAACCCCATACGCCCTTGATAATTTGAAAGTCAAGAGGAAAACTCCGGTGCACTGGGATGGGGCTGCGGTCCATCAGCTAGTTGGTGCGGTAAAAGCG
>F1RSTYH01CUEY8
AAGCTTCGCAAGAGTTTGATCCTGGCTCAGAACGAACGCTGGCGGCAGGCCTAACACATGCAAGTCGAGCGAACCCTTCGGGGTTAGCGGCGGACGGGTGAGTAACGCGTGGGAACGTGCCCTTCGGTGCGGAATAGCCCCGGGAAACTGGGATTAATGCCGCATACGCCCTTTTGGGGAAAGATTTATCGCCGAAGGATCGGCCCGCGTCGGATTAGGTAGTTGGTGGGGTAACGGCCTACCAAGCCGACGATCCGTAGCTGGTCTGAGAGGATGACCAGCC
>F1RSTYH01DTYZZ
AAGCTTCGCAAGAGTTTGATCCTGGCTCAGGACGAACGCTGGCGGCGTGCCTAACACATGCAAGTCGAGCGGGGTGAATTGAGTGGTTTTCCACGAGATTCACCCAGCGGCGGACGGGTGAGTAACACGTAGGCAACCTACCCACCACACGGGGATAGCCCTGGGAAACCGGGGGTAATACCCGATACCTTTACTGGCTGCATGGCTGGTAAAGAAAGCGATTTAGCGGTGGTGGATGGGCCTGCGGCCCATCAGCTAGTTGGTGAGGTAACGG
>F1RSTYH01DLT6E
AAGCTTCGCAAGAGTTTGATCCTGGCTCAGGACGAACGCTGGCGGCGTGCCTAATACATGCAAGTCGAGCGGACCGAAGGGAGCTTGCTCCTTTAGGTTAGCGGCGGACGGGTGAGTAACACGTGGGCAACCTGCCCTGCAGACTGGGATAACTTCGGGAAACCGGAGCTAATACCGGATAACACCGAAAACCGCATGGTTTTCGGTTGAAAGGCGGCATTAGCTGTCACTGCAGGATGGGCCCGCGGCGCATTAGCTAGTTGGTGAGG
>F1RSTYH01C11Y1
AAGCTTCGCAAGAGTTTGATCCTGGCTCAGGATGAACGCTGGCGGCGTGCTTAACACATGCAAGTCGAACGAAGCATTAGGAGCGGATCTTTCGGGTGAAGCACCTTTTGACTTAGTGGCGGACGGGTGAGTAACGCGTGGGCAACCTGCCCTTAACCGGGGGACAACAGTTGGAAACGGCTGCTAATACCGCATAAGCGCACGGGACCGCATGGTCTAGTGTGAAAAATTCCGGTGGTTAAGGATGGGCCCGCGTTGGATTAGGTAGTTGGTGAGG
>F1RSTYH01BR8Y9
AAGCTTCGCAAGAGTTTGATCCTGGCTCAGGACGAACGCTGGCGGCGTGCCTAACACATGCAAGTCGAGCGGGGTGAATTGAGTGGTTTTCCACGAGATTCACCCAGCGGCGGACGGGTGAGTAACACGTAGGCAACCTACCCACCACACGGGGATAGCCCTGGGAAACCGGGGGTAATACCCGATACCTTTACTGGCTGCATGGCTGGTAAAGAAAGCGATTTAGCGGTGGTGGATGGGCCTGCGGCCCATCAGCTAGTTGGTGAGGTAACGG
>F1RSTYH01BRRU6
AAGCTTCGCAAGAGTTTGATCCTGGCTCAGGATGAACGCTGGCGGCGTGCCTAATACATGCAAGTCGAACGCACTAGTTTACTAGTGAGTGGCGAACGGGTGAGTAACACGTAGGTAACCTGCCCTTAAGACGAGGATAACCGTTGGAAACGATGGCTAAGACTGGATAGGAACATTGAAGGCATCTTTGATGTTTTAAAAGACCTAGCAATAGGTATGCTTAAGGAGGGGCCTGCGGCGCATTAGTTAGTTGGTGAGGTGAAGG
>F1RSTYH01CLLWE
AAGCTTCGCAAGAGTTTGATCCTGGCTCAGGACGAACGCTGGCGGCGTGCCTAACACATGCAAGTCGAGCGGGGTGAATTGAGTGGTTTTCCACGAGATTCACCCAGCGGCGGACGAGTGAGTAACACGTAGGCAACCTACCCACCACACGGGGATAGCCCTGGGAAACCGGGGATAATACCCGATACCTTTACTGGCTGCATGGCTGGTAAAGAAAGCGATTTAGCGGTGGTGGATGGGCCTGCGGCCCATCAGCTAGTTGGTGAGG
>F1RSTYH01CT7RY
AAGCTTCGCAAGAGTTTGATCCTGGCTCAGGATGAACGCTAGCGACAGGCCTAACACATGCAAGTCGAACGGGATTTATCCTTCGGGGTAATGAGAGTGGCGCACGGGTGAGTAACGCGTATGCAACCTACCTGTAACTGGGGAATAGCTCCCTGAAAGGGGAATTAACACCGCATAAGACCACACTTTCGCATGGAAGAGTGGTAAAATATTTATAGGTTACAGATGGGCATGCGTGACATTAGTTTGTTGGTGAGGTAACGG
>F1RSTYH01CYF0S
AAGCTTCGCAAGAGTTTGATCCTGGCTCAGGACGAACGCTGGCGGCGTGCCTAACACATGCAAGTCGAGCGGGGTGAATTGAGTGGTTTTCCACGAGATTCACCCAGCGGCGGACGGGTGAGTAACACGTAGGCAACCTACCCACCACACGGGGATAGCCCTGGGAAACCGGGGGTAATACCCGATACCTTTACTGGCTGCATGGCTGGTAAAGAAAGCGATTTAGCGGTGGTGGATGGGCCTGCGGCCCATCAGCTAGTTGGTGAGGTAACGG
>F1RSTYH01BS01H
AAGCTTCGCAAGAGTTTGATCCTGGCTCAGGATGAACGTTGGCGGTGCGCTTTATGCATGCAAGTCGTACGAAATCATGGTTTTCGGATTATGGTTTAGTGGCGGACGGCTGAGTAACACGTAGGTAACTTGCCCACGAGTGGGGGATAACTTGCCGAAAGGTAAGCTAATACCGCATGGCATGGATCTGCATAAGTAGATTCATCAAAGCCGTAAGGCGCTTGTGGATGGGCCTGCGGCCGATTAGCTTGTTGGG
>F1RSTYH01BTSAE
AAGCTTCGCAAGAGTTTGATCCTGGCTCAGGACGAACGCTGGCGGCGTGCCTAACACATGCAAGTCGAGCGGGGTGAATGGAGTGGTTTTCCACGAGATTCACCCAGCGGCGGACGGGTGAGTAACACGTAGGCAACCTACCCACCACACGGGGATAGCCCTGGGAAACCGGGGGTAATACCCGATACCTTTACTGGCTGCATGGCTGGTAAAGAAAGCGATTTAGCGGTGGTGGATGGGCCTGCGGCCCATCAGCTAGTTGGTGAGGTAACGG
>F1RSTYH01DBSQ9
AAGCTTCGCAAGAGTTTGATCCTGGCTCAGGACGAACGCTGGCGGCGTGCCTAACACATGCAAGTCGAGCGGGGTGAATTGAGTGGTTTTCCACGAGATTCACCCAGCGGCGGACGGGTGAGTAACACGTAGGCAACCTACCCACCACACGGGGATAGCCCTGGGAAACCGGGGGTAATACCCGATACCTTTACTGGCTGCATGGCTGGTAAAGAAAGCGATTTAGCGGTGGTGGATGGGCCTGCGGCCCATCAGCTAGTTGGTGAGGTAACGG
>F1RSTYH01CGT33
AAGCTTCGCAAGAGTTTGATCCTGGCTCAGAGTGAACGCTGGCGGCGTGCCTAACACATGCAAGTCGAACGCGAAAGTCCCGCAAGGGATAAGTAGAGTGGCAGACGGGTGAGTAATGCATAGGTAATCTACCCTTGAGTGGGGGATAACTCCGGGAAACCGGTGCTAATCCCGCATGACTTCCTGATGCGCAGGCATTAGGATCAAAGGGGGGGATCCTTCGGGACCTCCCGCTTGAGGATGAGCCTATGTCCT
>F1RSTYH01B5SBU
AAGCTTCGCAAGAGTTTGATCCTGGCTCAGAACGAACGCTGGCGGCAGGCTTAACACATGCAAGTCGAACGAAGTCTTCGGACTTAGTGGCAGACGGGTGAGTAACGCGTGGGAACCTACCTTTCGGTACGGAACAACAGTTGGAAACGACTGCTAATACCGTATGCGCCCTACGGGGGAAAGATTTATCGCCGAGAGATGGGCCCGCGTTGGATTAGCTAGTTGGTGGGGTAACGGCCTACCAAGGCGACGATCCATAGCTGGTCTGAGAGG
>F1RSTYH01CT58P
AAGCTTCGCAAGAGTTTGATCCTGGCTCAGGACGAACGCTGGCGGCGTGCCTAATACATGCAAGTCGAGCGGACCGATGGGAGCTTGCTCCTTTAGGTTAGCGGCGGACGGGTGAGTAACACGTGGGCAACCTGCCCTGCAGACTGGGATAACTTCGGGAAACCGGAGCTAATACCGGATAACACCGAAAACCGCATGGTTTTCGGTTGAAAGGCGGCTTTTAGCTGTCACTGCAGGATGGGCCCGCGGCGCATTAGCTAGTTGGTGAGG
>F1RSTYH01C9PFH
AAGCTTCGCAAGAGTTTGATCCTGGCTCAGGACGAACGCTGGCGGCGTGCTTAACACATGCAAGTGGAGCGACGAACCGGTCTTCGGACCGGGGCAGAGCCGCGAACGGGTGAGTAACACGTGGGTTATCTGCCCCGTTGACAGGGACAACCCGGGGAAGCCCGGGCTAATACCTGATGTGCCCCTAGGGGGAAAGAAGCTTCGGCCTCCGCAACGGGATGAGCCCGCGGCGCATTAGCTTGTTGGTGGGGTAACGGCCTACCAAGGCGACGATGCGTAG
>F1RSTYH01CTFII
AAGCTTCGCAAGAGTTTGATCCTGGCTCAGGATGAACGCTGGCGGCGCGCCTAACACATGCAAGTCGAACGGTTAAAGCACCTTCGGGTGTGTATAGAGTGGCGAACGGCTGAGTAACACGTGGGCAACCTGCCCCTCGCACCGGAATAGCCACCGGAAACGGTGGGTAATGCCGGATACGCCCCCTCCCCCGCATGCGGGAGGGGGGAAAGCCCAGACGGCGAGGGATGGGCCCGCGGCCTGTTAGCTAGTTGGTGGGGTAACGGCCCACCAAGGCCATTACGGGTAG
>F1RSTYH01DEGKU
AAGCTTCGCAAGAGTTTGATCCTGGCTCAGGACGAACGCTGGCGGCGTGCCTAACACATGCAAGTCGAGCGGGGTGAATTGAGTGGTTTTCCACGAGATTCACCCAGCGGCGGACGGGTGAGTAACACGTAGGCAACCTACCCACCACACGGGGATAGCCCTGGGAAACCGGGGGTAATACCCGATACCTTTACTGGCTGCATGGCTGGTAAAGAAAGCGATTTAGCGGTGGTGGATGGGCCTGCGGCCCATCAGCTAGTTGGTGAGGTAACGG
>F1RSTYH01BX758
AAGCTTCGCAAGAGTTTGATCCTGGCTCAGGACGAACGCTGGCGGCGTGCTTAACACATGCAAGTCGAACGGGGCATACAGATAGCTTGCTAGAAGTATGTTTAGTGGCGGACGGGTGAGTAACGCGTGAATACCTGTCCATCGGAGGGGGACAACGGCTGGAAACGGCCGCTAATACCGCGTAAGCCGAGAGGTGAAAGGTTACCTTAGGGTAGCCGCCGATGGGGGGGTTCGCGTCCTATCAGCTAGTTGGTGGGGTAAGGGCCTACCAAGGCGAAGACGGG
>F1RSTYH01DFTQ3
AAGCTTCGCAAGAGTTTGATCCTGGCTCAGGACGAACGCTGGCGGCGTGCTTAACACATGCAAGTGGAGCGACGAACCAGGCTTCGGCCTGGGGCAGAGCCGCGAACGGGTGAGTAACACGTGGGTGACCTGCCCTGATGACCGGGACAACCCGAGGAAACTCGGGCTAATATCGGATGTGCTCCCAGCCATAGCCGGCTGGGTGGAAAGGTAGCTTCGGCTTCCGCGTCAGGATGGGCCCGCGGCGCATTAGCTTGTTGGG
>F1RSTYH01CNLVT
AAGCTTCGCAAGAGTTTGATCCTGGCTCAGAGCGAACGCTGGCGGCAGGCCTAACACATGCAAGTCGAACGCCCGTGGCAACACGGGAGTGGCAGACGGGTGAGTAACACGTGGGAACGTGCCCTTCGGTTCGGAATAACTCAGGGAAACTTGAGCTAATACCGGATACGCCCTTACGGGGAAAGATTTATCGCCGATGGATCGGCCCGCGTCTGATTAGCTAGTTGGTGAGGTAACGGCTCACCAAGGCGACGATCAGTAGCTGGT
>F1RSTYH01C1ZNU
AAGCTTCGCAAGAGTTTGATCCTGGCTCAGGATGAACGCTGGCGGCGTGCTTGACACATGCAAGTCGAACGCATCGACAATGTCTGGAGGCTCTGGATGAACGGGCGTACGAGAAATCGTACAAGCGGGAAGAAGGGGCTAAAGGGCGACGTTGGTGAGTGGCGGACGGGTGAGTAACACGTAGGTAATCTGCCTCAAAGTGGGGGATAACTGTTCGAAAGAGCAGCTAATACCGCATAATATCCAGGCTAAG
>F1RSTYH01DKL56
AAGCTTCGCAAGAGTTTGATCCTGGCTCAGGATGAACGCTGGCGGCGTGCCTAACACATGCAAGTCGAACGGGACTATCAAGCGATGTTTTCGGACTGAACTTTTTAGTTTAGTGGCGGACGGGTGAGTAACGCGTGGACAACCTGCCTCTCACTGGGGGATAGCAGCTGGAAACGGCTGGTAATACCGCATGCGTTCAATGTGCCGCATGACACATTGAAGAAAGATTTATCGGTGAGAGATGGGTCCGCG
>F1RSTYH01CDAJ0
AAGCTTCGCAAGAGTTTGATCCTGGCTCAGATTGAACGCTGGCGGCAGGCTTAACACATGCAAGTCGAGCGGTAGCAGGTCCTTCGGGATGCTGACGAGCGGCGGACGGGTGAGTAATGCATAGGAATCTGCCCGGTAGTGGGGGAGTAACCTGGGGAAACCCAGGCTAATACCGCATACGTCCTACGGGAGAAAGGGGGCGTCCGGCTCCCGCTATTGGATGAGCCTATGTCGGATTAGCTAGTTGGTGAGGTAATGGCT
>F1RSTYH01C9F8E
AAGCTTCGCAAGAGTTTGATCCTGGCTCAGGACGAACGCTGGCGGCGTGCTTAACACATGCAAGTCGAGCGGTAAGGCCCTTCGGGGTACACGAGCGGCGAACGGGTGAGTAACACGTGGGTGATCTGCCCTGCACTCTGGGATAAGCCTGGGAAACTGGGTCTAATACCGGATATGAGCTCCTGTCGCATGGCGGGGGTTGGAAAGGTTTACTGGTGCAGGATGGGCCCGCGGCCTATCAGCTTGTTGGTGGGGTAATGGCCT
>F1RSTYH01C6CS3
AAGCTTCGCAAGAGTTTGATCCTGGCTCAGAACGAACGTTGGCGGCGTGGATTAGGCATGCAAGTCGAACGAGAAAGCTTCCTTCGGGAAGTGAGTAAAGTGGCGAACGGGTGAGTAACGCGTGGGAAACCTGCCTTTCAGTGGGGGACAACACTCCTAACGGGGTGCTAATACCGCATACGACCTCCGGGGCGCCTGCCCTGGAGATGAAAGACGGCCTCTGTTTTAAGCTGTCGCTGAAAGATGGTCCCGCGTCCGATTAGCTTGTTGGTGAGGTAACGG
>F1RSTYH01DM2MR
AAGCTTCGCAAGAGTTTGATCCTGGCTCAGGATGAACGCTGGCGGCGTGCCTAACACATGCAAGTCGAGCGGGATCTTGCTAAATGACGCTTCGGTTGATTTTAGTAAGTGAGAGCGGCGGACGG
>F1RSTYH01CGPF2
AAGCTTCGCAAGAGTTTGATCCTGGCTCAGATTGAACGCTGGCGGCAGGCCTAACACATGCAAGTCGAGCGGTAACAGATCCAGCTTGCTGGATGCTGACGAGCGGCGGACGGGTGAGTAATGCATAGGAATCTGCCCGATAGTGGGGGATAACCTGGGGAAACCCAGGCTAATACCGCATACGTCCTACGGGAGAAAGGGGGCTCCGGCTCCCGCTATGGGATGAGCCTATGTCGGATTAGCTAGTTGGTG
>F1RSTYH01BVHDM
AAGCTTCGCAAGAGTTTGATCCTGGCTCAGAACGAACGCTGGCGGCATGCCTAACACATGCAAGTCGAACGAAGGCTTCGGCCTTAGTGGCGCACGGGTGCGTAACACGTGGGAATCTGCCCTTAGGTACGGAATAACTCAGGGAAACTTGAGCTAATACCGTATGATGACTCCGGTCCAAAGATTTATCGCCTAAGGATGAGCCCGCGTCGGATTAGCTAGTTGGTGAGGTAAAGGCTCACCAAGGCGACGATCCGTAGCTCGG
>F1RSTYH01C52IP
AAGCTTCGCAAGAGTTTGATCCTGGCTCAGGACGAACGCTGGCGGCGTGCCTAACACATGCAAGTCGAGCGGGGTGAATTGAGTGGTTTTCCACGAGATTCACCCAGCGGCGGACGGGTGAGTAACACGTAGGCAACCTACCCACCACACGGGGATAGCCCTGGGAAACCGGGGGTAATACCCGATACCTTTACTGGCTGCATGGCTGGTAAAGAAAGCGATTTAGCGGTGGTGGATGGGCCTGCGGCCCATCAGCTAGTTGGTGAGGTAACGG
>F1RSTYH01C7279
AAGCTTCGCAAGAGTTTGATCCTGGCTCAGGGTGAACGCTGGCGGCGTGCTTTACACATGCAAGTTGAACGAGAACTCGGAGGTTCTTACTTCGGTAAGAAAGGAAGAGGGACAGTAGCGAACGAGTGAGTAACACGTAGTAACCTGCCCACTGGAGGGGGAGAACCACTGGAAACGGTGGCTAATACCGCATAAGCCCGAAAGGGGAAAGCAATTTATTGTGCCGGTGGAGGGGACTGCGGGCCATCAGGAAGATGGTGAGGTAAAAGCTCACCAAACCGACG
>F1RSTYH01B572V
AAGCTTCGCAAGAGTTTGATCCTGGCTCAGGACGAACGCTGGCGGCGTGCCTAATACATGCAAGTCGAGCGGACCGAAGGGAGCTTGCTCCTTTAGGTTAGCGGCGGACGGGTGAGTAACACGTGGGCAACCTGCCCTGCAGACTGGGATAACTTCGGGAAACCGGAGCTAATACCGGATAACACCGAAAACCGCATGGTTTTCGGTTGAAAGGCGGCTTTTAGCTGTCACTGCAGGATGGGCCCGCGGCGCATTAGCTAGTTGGTGAGGTAACGG
>F1RSTYH01CFHTL
AAGCTTCGCAAGAGTTTGATCCTGGCTCAGGACGAACGCTGGCGGCGTGCCTAACACATGCAAGTCGAGCGGGGTGAATTGAGTGGTTTTCCACGAGATTCACCCAGCGGCGGACGGGTGAGTAACACGTAGGCAACCTACCCACCACACGGGGATAGCCCTGGGAAACCGGGGGTAATACCCGATACCTTTACTGGCTGCATGGCTGGTAAAGAAAGCGGTA
>F1RSTYH01B9LRD
AAGCTTCGCAAGAGTTTGATCCTGGCTCAGGACGAACGCTGGCGGCGTGCCTAACACATGCAAGTCGAGCGGGGTGAATTGAGTGGTTTTCCACGAGATTCACCCAGCGGCGGACGGGTGAGTAACACGTAGGCAACCTACCCACCACACGGGGATAGCCCTGGGAAACCGGGGGTAATACCCGATACCTTTACTGGCTGCATGGCTGGTAAAGAAAGCGATTTAGCGGTGGTGGATGGGCCTGCGGCCCATCAGCTAGTTGGTGAGGTAACGG
>F1RSTYH01DNX6M
AAGCTTCGCAAGAGTTTGATCCTGGCTCAGGATGAACGCTGGCGGCGTGCTTAACACATGCAAGTCGAACGAGGTCCAACCTTCGGGTGAAGACCTAGTGGCGAACGGGTGAGTAACACGTGGGGAACCTGCCCTTCTCTTCGGGATAACGTCGGGAAATCGGCGCTAATACCGGATACTCCTTGCGGATCGCATGGTCTGCTCGGGAAAGCTCCGGCGGAGATGGATGGCCCCGCGGCCCATTAGCTAGTTGGTGAGGTAATGGCCC
>F1RSTYH01B77ER
AAGCTTCGCAAGAGTTTGATCCTGGCTCAGGATGAACGCTGGCGGCGTGCCTAATACATGCAAGTCGAACGGTCGTTTGGAAACAGGCGATAGTGGCGAACGGGTGAGTAACGCGTTGGTGACCTGCCCTTTAGTGAGGGATAACAGTCCGAAAGGATTGCTAATACCGCATAAGTTCGTGAGAATTAGAAGCTCACGAGGAAAGCCAGACGCTCCGCGAGGAGCGCAGGCGCTGAAGGAGGGGCCTGCGACCCAT
>F1RSTYH01C18PK
AAGCTTCGCAAGAGTTTGATCCTGGCTCAGAGCGAACGCTGGCGGCGTGCCTAACACATGCAAGTCGAACGGACTCGGGGGGCAACTCCTGAGTTAGTGGCGGACGGGTGAGTAACACGTGGGTCATCTCCCCCCGAGTGAGGAATAAGCCTGCGAAAGCGGGTCTAATACCGCATAACACTCCGGGACACAAGTCTTCGGAGTCAAAGCCGCAAGGCGCTTGGGGATGAGCCTGCGTCCTATTAGCTAGTTGGTAGGGTAATGG
>F1RSTYH01CG4Q9
AAGCTTCGCAAGAGTTTGATCCTGGCTCAGGACGAACGCTGGCGGCGTGCCTAATACATGCAAGTCGAGCGGACCGATGGGAGCTTGCTCCTTTAGGTTAGCGGCGGACGGGTGAGTAACACGTGGGCAACCTGCCCTGCAGACTGGGATAACTTCGGGAAACCGGAGCTAATACCGGATAACACCGAAAACCGCATGGTTTTCGGTTGAAAGGCGGCTTTTAGCTGTCACTGCAGGATGGGCCCGCGGCGCATTAGCTAGTTGGTGAGG
>F1RSTYH01B0MW4
AAGCTTCGCAAGAGTTTGATCCTGGCTCAGGATGAACGCTGGCGGCGTGCTTAACACATGCAAGTCGAACGAAGCATTAGGAGCGGATCTTTCGGGTGAAGCACCTTTTGACTTAGTGGCGGACGGGTGAGTAACGCGTGGGCAACCTGCCCTTAACCGGGGGACAACAGTTGGAAACGGCTGCTAATACCGCATAAGCGCACGGGACCGCATGGTCTAGTGTGAAAAATTCCGGTGGTTAAGGATGGGCCCGCGTTGGATTAGGTAGTTGGTGAGG
>F1RSTYH01DUNRX
AAGCTTCGCAAGAGTTTGATCCTGGCTCAGGACGAACGCTGGCGGCGTGCCTAACACATGCAAGTCGAGCGGGGGTTGCTTAAGTAGGTTTCTACGAGAGTGGCCCTAGCGGCGGACGGGTGAGTAACGCGTGAGCAACCAACCTTGTACTGGGGGATAACAGCTGGAAACAGCTGCTAATACCGCATAAGACTACGGCACCGCATGGTGCTGTAGTAAAAGGCGCCTTAAGGCGTCGGTACAAGACGGGCTCGCGTCCCATTAG
>F1RSTYH01CY46R
AAGCTTCGCAAGAGTTTGATCCTGGCTCAGAGCGAACGCTGGCGGCGTGCCCAACACATGCAAGTCGAACGGACTCGGGGGGCAACTCCTGAGTTAGTGGCGGACGGGTGAGTAACACGTGGGTCATCTCCCCCCGAGTGAGGAATAAGCCTGCGAAAGCGGGTCTAATACCGCATAACACTCCGGGACACAAGTCTTCGGAGTCAAAGCCGCAAGGCGCTTGGGGATGAGCCTGCGTCCTATTAGCTAGTTGGTAGGGTAATGG
>F1RSTYH01CH3T9
AAGCTTCGCAAGAGTTTGATCCTGGCTCAGGACGAACGCTGGCGGCGTGCCTAATACATGCAAGTCGAGCGGACCGATGGGAGCTTGCTCCTTTAGGTTAGCGGCGGACGGGTGAGTAACACGTGGGCAACCTGCCCTGCAGACTGGGATAACTTCGGGAAACCGGAGCTAATACCGGATAACACCGAAAACCGCATGGTTTTCGGTTGAAAGGCGGCTTTTAGCTGTCACTGCAGGATGGGCCCGCGGCGCATTAGCTAGTTGGTGAGG
>F1RSTYH01DGD12
AAGCTTCGCAAGAGTTTGATCCTGGCTCAGGACGAACGCTGGCGGCGTGCCTAATACATGCAAGTCGAGCGGACCGAAGGGAGCTTGCTCCTTTAGGTTAGCGGCGGACGGGTGAGTAACACGTGGGCAACCTGCCCTGCAGACTGGGATAACTTCGGGAAACCGGAGCTAATACCGGATAACACCGAAAACCGCATGGTTTTCGGTTGAAAGACGGCATTAGCTGTCACTGCAGGATGGGCCCGCGGCGCATTAGCTAGGTTGGTGAA
>F1RSTYH01B03SM
AAGCTTCGCAAGAGTTTGATCCTGGCTCAGATTGAACGCTGGCGGCAGGCCTAACACATGCAAGTCGAGCGGCAGCACGGGAAGCTTGCTTCCTGGTGGCGAGCGGCGGACGGGTGAGTAATGCATAGAAATCTGCCCGGTAGTGGGGGATAACCTGGGGAAACCCAGGCTAATACCGCATACGTCCTACGGGAGAAAGCAGGGGATCTTCGGACCTTGCGCTATCGGATGAGTCTATATCGGATTAGCTTGTTGG
>F1RSTYH01DN37O
AAGCTTCGCAAGAGTTTGATCCTGGCTCAGGACGAACGCTGGCGGCGTGCTTAACACATGCAAGTCGAACGAGATCCAACCAGTGGCAACACTGGGGAAGATCTAGTGGCGAACGGGTGAGTAACACGTGAGGAACCTGCCCCGAAGTCTGGGATAAGCCCTCGAAAGGGGGTCTAATACCGGATGTCCTCATCAGGTCGCATGGCCTGATGAGTAAAGGTCCGCTGCTTCGGGAGGGCCTCGCGGCCTATCAGCTTG
>F1RSTYH01DA5X5
AAGCTTCGCAAGAGTTTGATCCTGGCTCAGGACGAACGCTGGCGGCGTGCCTAATACATGCAAGTCGAGCGCGGGAAGCTAACTGAAACCTTCGGGTGGACGTAAGTGGAACGAGCGGCGGACGGGTGAGTAACACGTGGGTAACCTGCCTGTAAGACTGGGATAACTCCGGGAAACCGGGGCTAATACCGGATAACACCTCGGATCGCATGATTCGAAGTTGAAAGATGGTTCTGCTATCACTTACAGATGGACCCGCGGCGCATTAG
>F1RSTYH01DCFX3
AAGCTTCGCAAGAGTTTGATCCTGGCTCAGGATGAACGCTAGCGGGAGGCTTAACACATGCAAGTTGAGGGGCAGCACGAGGTAGCAATACTTTGGTGGCGACCGGCAGACGGGTGAGTAACGCGTATGTAACCTGCCCTGTACAGGGGGATAACCCGGAGAAATTCGGACTAATATCCCATGGTAATATTGGAAGGCATCTTTTGATATTTAAAGTTCCGGCGGTACAGGAGGGGCATGCGTAACATTAGCTGGTTGGTAAGGTAACGGCTT
>F1RSTYH01CYJW8
AAGCTTCGCAAGAGTTTGATCCTGGCTCAGGATGAACGCTGGCGGCGTGCTTAACACATGCAAGTCGAACGATGACTTTTGTGCTTGCACAAAATGATTAGTGGCGAACGGGTGAGTAACACGTGAGTAACCTGCCCTTAACTTCGGGATAAGCCTGGGAAACCGGGTCTAATACCGGATACGACGGACCACCGCATGGCGGTCCGTGGAAAGCTTGATGCGGTTTTGGATGGACTCGCGGCCTATCAGCTAGTTGGTTGGGGTAAT
>F1RSTYH01CY8EN
AAGCTTCGCAAGAGTTTGATCCTGGCTCAGGACGAACGCTGGCGGCGTGCCTAACACATGCAAGTCGAGCGGGGTGAATTGAGTGGTTTTCCACGAGATTCACCCAGCGGCGGACGGGTGAGTAACACGTAGGCAACCTACCCACCACACGGGGATAGCCCTGGGAAACCGGGGGTAATACCCGATACCTTTACTGGCTGCATGGCTGGTAAAGAAAGCGATTTAGCGGTGGTGGATGGGCCTGCGGCCCATCAGCTAGTTGGTGAGGTAACGG
>F1RSTYH01BW1B6
AAGCTTCGCAAGAGTTTGATCCTGGCTCAGGATGAACGCTAGCGGCAGGCCTAACACATGCAAGTCGAGGGGCAGCACGAGTAGCAATACTTGGTGGCGACCGGCGCACGGGTGAGTAACGCGTATGCAACCTACCCTTAACTGGGGAATAGCCCGAAGAAATTCGGATTAATGCTCCATAATATATACTAACTGCATGGTTAATATATTAAAGAAATTTGGTTAAGGATGGGCATGCGTGACATTAGGTAGTTGGTG
>F1RSTYH01CLFG1
AAGCTTCGCAAGAGTTTGATCCTGGCTCAGGACGAACGCTGGCGGCATGCTTAACACATGCAAGTGGAGCGACGAACCTTTTAGGGGCAAAGCCGCGAACGGGTGAGTAACACGTGGGCAACCTGCCCCGATGACCGGAATAACCCGAGGAAACTCGAGCTAATACCGGATGTGCATCTCTGACACGAGTCGGATATGTAAAGGGAGCTTCGGCTATCCGCATCGGGATGGGCCCGCGGCGCATTAGCTTGTTGGTGGGGTAACGG
>F1RSTYH01CB7ZF
AAGCTTCGCAAGAGTTTGATCCTGGCTCAGGGTGAACGCTGGCGGCGTGCTTTACACATGCAAGTTGAACGAGAACTCGGAGGTTCTTACTTCGGTAAGAAAGGAAGAGGGACAGTAGCGAACGAGTGAGTAACACGTAGTAACCTGCCCACTGGAGGGGGAGAACCACTGGAAACGGTGGCTAATACCGCATAAGCCCGAAAGGGGAAAGCAATTTATTGTGCCGGTGGAGGGGACTGCGGGCCATCAGGAAGATGGTGAGGTAAAAGCTCACCAAACCGACG
>F1RSTYH01CI032
AAGCTTCGCAAGAGTTTGATCCTGGCTCAGGACGAACGCTGGCGGCGTGCTTAACACATGCAAGTCGAGCGAGGCCCTGCCTTCGGGTGGGTGTCCTAGCGGCGAACGGGTGAGTAACACGTGGGCAACCTGCCCTCAGCTCTGGGATAACTCCAAGAAATTGGGGCTAATACCGGATATGACCGCTGACCGCATGGTCTGGTGGTGGAAAGATTTATCGGCTGGGGATGGGCCCGCGGCCTATCAGCTTGTTGGTGGGGTAG
>F1RSTYH01CBAB1
AAGCTTCGCAAGAGTTTGATCCTGGCTCAGGACGAACGCTGGCGGCGTGCCTAATACATGCAAGTCGAGCGGACCGAAGGGAGCTTGCTCCTTTAGGTTAGCGGCGGACGGGTGAGTAACACGTGGGCAACCTGCCCTGCAGACTGGGATAACTTCGGGAAACCGGAGCTAATACCGGATAACACCGAAAACCGCATGGTTTTCGGTTGAAAGGCGACTTTTAGCTGTCACTGCAGGATGGGCCCGCGGCGCATTAGCTAGTTGGTGAGGTAACGG
>F1RSTYH01CJT0D
AAGCTTCGCAAGAGTTTGATCCTGGCTCAGGACTAACGTTGGCGGCGTGCCTAATACATGCAAGTCGAACGGGATACTTAGCAGCAATGTTAAGTGTTCAGTGGCAAACGGGTGAGTAATGCATAGGTAACATACCTTAAAGACGGGGACAACTATCCGAAAGGATAGCTAATACCGGATGTGATTGCGGGATCTCAAGGTTCTGCAATTAAAGGGCGGCCTCTATTTATAAGCTGTCGCTTTAAGATTGGCCTATGTCCCA
>F1RSTYH01COH6T
AAGCTTCGCAAGAGTTTGATCCTGGCTCAGGACGAACGCTGGCGGCGTGCCTAATACATGCAAGTCGAGCGGACCGATGGGAGCTTGCTCCTTTAGGTTAGCGGCGGACGGGTGAGTAACACGTGGGCAACCTGCCCTGCAGACTGGGATAACTTCGGGAAACCGGAGCTAATACCGGATAACACCGAAAACCGCATGGTTTCGGTTGAAAGGCGGTCTTTTAGCTGTCACTGCAGGATGGGCCCGCGGCGCATTAGCTAGTTGGTGAGG
>F1RSTYH01BXXVQ
AAGCTTCGCAAGAGTTTGATCCTGGCTCAGGACGAACGCTGGCGGCGTGCCTAATACATGCAAGTCGAGCGGACCGAAGGGAGCTTGCTCCTTTAGGTTAGCGGCGGACGGGTGAGTAACACGTGGGCAACCTGCCCTGCAGACTGGGATAACTTCGGGAAACCGGAGCTAATACCGGATAACACCGAAAACCGCATGGTTTTCGGTTGAAAGGCGGCTTTTAGCTGTCACTGCAGGATGGGCCCGCGGCGCATTAGCTAGTTGGTGAGGTAACGG
>F1RSTYH01CD3L9
AAGCTTCGCAAGAGTTTGATCCTGGCTCAGGATGAACGCTGGCGGCGTGCTTAATACATGCAAGTCGAACGGACTGTTTTTCTTCGGATGAACAGTTAGTGGCGTCCGGGTGAGTAACACGTGGGTGACCTGCCCCGAAGTGGGGAATAACTACCCGAAAGGGTTGCTAATTCCGCACGTGCCCGGAGATTCATTTTTCCGAGTAAAGTCGCAAGGCGCTTTGAGAGGGGCCCGCGGCCGATTAGCTAGTTGGTGGGGTAATGGCCTACCAAGGCGAAGATCGG
>F1RSTYH01BN7IY
AAGCTTCGCAAGAGTTTGATCCTGGCTCAGGACGAACGCTGGCGGCGTGCTTAACACATGCAAGTCGAGCGAGCCCCTTCCTTCGGGGGGTGTGCTAGCGGCGAACGGGTGAGTAACACGTGGGCAACCTGCCCTCAGCTCTGGGATAACTCCAAGAAATTGGGGCTAATACCGGATATGACTGCTGACCGCATGGTCTGGTGGTGGAAAGATTTATCGGCTGGGGATGGGCCCGCGGCCTATCAGCTTGTTGGTGGGGTAG
>F1RSTYH01DEVSR
AAGCTTCGCAAGAGTTTGATCCTGGCTCAGAACTAACGCTAGCGGCGTGCCTAACACATGCAAGTCTTACGAGAAAGTCCGCTTCGGCGGATGATTAAAGTGGCGCACGGGTGAGTAACGCGTGGATGATCTGCCCTCCAGTTAGGGATAACCTATCGAAAGATGGGCTAATACCCAATGATGCTTATTTGTTAAGATGGATAAGCCAAAGGTGGCCTCTGTTTATAAGCTACTGCTGGAGGATGAGTTCGCG
>F1RSTYH01CMSU7
AAGCTTCGCAAGAGTTTGATCCTGGCTCAGGATGAACGCTAGCGGCGTGCCTAACACATGCAAGTCGAACGGACGGATCTGCAAGTCTTCGGATGAGCAGGGAAGTTAGTGGCGAACGGGTGAGTAACACGTAGGTGACCTGCCCCGAAGTGGGGGATAACCCTTCGAAAGGAGGACTAATCCCGCATAGTCTCCGTGGGGCTAGAGTACACGGAGTAAAGCCTTGGCGCTTCGGGAGGGGCCTGCGGCCGATTAGCTAGTTGGTGGGGTAATGG
>F1RSTYH01BZ1B7
AAGCTTCGCAAGAGTTTGATCCTGGCTCAGAACGAACGCTGGCGGCGCGTTTTAAGCATGCAAGTCGAACGGTAGTAATCCTTCGGGGTTATTAGAGTGGCGAACAGGTGAGTAACACGTAGATGATCTACCTTGAGGTTGGGGATAGCCTGTGGAAACACAGGGTAATACCGAATAAGCCCTATGGGGGAAAGGTGCTAAGGCACCGCCTTAAGATGAGTCTGCGGCTCATTAGCTTGTTGGTGGGGTAAAGGCCTACCAAGGCGACG
>F1RSTYH01C05PI
AAGCTTCGCAAGAGTTTGATCCTGGCTCAGAACGAACGCTGGCGGCAGGCCTAACACATGCAAGTCGAACGCCCGTGGCAACACGGGAGTGGCAGACGGGTGAGTAACACGTGGGAACGTGCCCTTCGGTTCGGAATAACTCAGGGAAACTTGAGCTAATACCGGATACGCCCTTACGGGGAAAGATTTATCGCCGATGGATCGGCCCGCGTCTGATTAGCTAGTTGGTGAGGTAACGGCTCACCAAGGCGACGATCAGTAGCTGGT
>F1RSTYH01C91ZP
AAGCTTCGCAAGAGTTTGATCCTGGCTCAGATTGAACGCTGGCGGCAGGCCTAACACATGCAAGTCGAGCGGATGAGTGGAGCTTGCTCCATGATTCAGCGGCGGACGGGTGAGTAATGCCTAGGAATCTGCCTGGTAGTGGGGGACAACGTTTCGAAAGGAACGCTAATACCGCATACGTCCTACGGGAGAAAGTGGGGGATCTTCGGACCTCACGCTATCAGATGAGCCTAGGTCGGATTAGCTAGTTGG
>F1RSTYH01CDZVP
AAGCTTCGCAAGAGTTTGATCCTGGCTCAGAACGAACGCTGGCGGCGCGTTTTAAGCATGCAAGTCGAACGGTAGTAATCCTTTGGGGTTATTAGAGTGGCGAACGGGTGAGTAACACGTAGATAATCTACCTTGAGGTTGGGGATAGCCTGTGGAAACACAGGGTAATACCGAATAAGCCCTATGGGGGAAAGGTGCTAAGGCACCGCCTTAAGATGAGTCTGCGGCTCATTAGCTTGTTGGTGGGGTAAAGGCCTACCAAGGCGACGATGAGTAGCCGG
>F1RSTYH01CXBOL
AAGCTTCGCAAGAGTTTGATCCTGGCTCAGAATCAACGCTGGCGGCGTGCCTAACACATGCAAGTCGAACGAGAAAGTGGGGCTTGCTCCACGAGTAAAGTGGCAAACGGGTGAGTAACACGTGAACAACCTACCCTCGAGTGGGGAATAACACCGCGAAAGCGGTGCTAGTACCGCATAACATCCCGGGGTCGCATGGTCCTGGGATCAAAAGCGCAAGTTGCTTGAGGAGGGGTTCACGGCTGATTAGCTAGTTGGTGAGGTAACGG
>F1RSTYH01DN83H
AAGCTTCGCAAGAGTTTGATCCTGGCTCAGATTGAACGCTGGCGGCATGCTTAACACATGCAAGTCGAACGGTAACAGGAGGGAGCTTGCTCTCTTGCTGACGAGTGGCGGACGGGTGAGTAATACATGGGAATCTGCCCTGAGGTGGGGGATAACCTGGGGAAACTCAGGCTAATACCGCATGATCTCTTCGGAGCAAAGTGGGGGACCTTCGGGCCTCACGCCTTGGGATGAGCCCATGTCTGATTAG
>F1RSTYH01CU33D
AAGCTTCGCAAGAGTTTGATCCTGGCTCAGATTGAACGCTGGCGGCAGGCCTAACACATGCAAGTCGAGCGGCAGCACGGGGAGCTTGCTCCCTGGTGGCGAGCGGCGGACGGGTGAGCAATGCATAGGAATCTGCCCGGTAGTGGGGGATAACCTGGGGAAACCCAGGCTAATACCGCATACGTCCTACGGGAGAAAGCAGGGGACCTTCGGGCCTTGCGCTATCGGATGAGCCTATGTCGGATTAGCTGGTTGG
>F1RSTYH01CJQ1J
AAGCTTCGCAAGAGTTTGATCCTGGCTCAGGATTAACGCTAGCGGCAGGCCTAATACATGCAAGTCGAACGGCAGCACGGGTAGCAATACCTGGTGGCGAGTGGCGCACGGGTGCGTAACGCGTATGCAACCTACCTTTGACTGGAGGATAGCCCCGAGAAATCGGGATTAATACTCCATAATATTATAGAATGGCATCATTTTATAATTAAAGCTCCGGCGGTCTTAGATGGGCATGCGTGACATTAGTCG
>F1RSTYH01DUA88
AAGCTTCGCAAGAGTTTGATCCTGGCTCAGGACGAACGCTGGCGGCGTGCCTAACACATGCAAGTCGAGCGGGGTGAATTGAGTGGTTTTCCACGAGATTCACCCAGCGGCGGACGGGTGAGTAACACGTAGGCAACCTACCCACCACACGGGGATAGCCCTGGGAAACCGGGGGTAATACCCGATACCTTTACTGGCTGCATGGCTGGTAAAGAAAGCGATTTAGCGGTGGTGGATGGGCCTGCGGCCCATCAGCTAGTTGGTGAGGTAACGG
>F1RSTYH01B761Y
AAGCTTCGCAAGAGTTTGATCCTGGCTCAGGACGAACGCTGGCGGCGTGCCTAACACATGCAAGTCGAGCGGGGTGGATTGAGTGGTTTTCCACGAGATTCACCCAGCGGCGGACGGGTGAGTAACACGTAGGCAACCTACCCACCACACGGGGATAGCCCTGGGAAACCGGGGGTAATACCCGATACCTTTACTGGCTGCATGGCTGGTAAAGAAAGCGATTTAGCGGTGGTGGATGGGCCTGCGGCCCATCAGCTAGTTGGTGAGGTAACGG
>F1RSTYH01C0TMG
AAGCTTCGCAAGAGTTTGATCCTGGCTCAGGACGAACGCTGGCGGCGTGCTTAACACATGCAAGTCGAGCGACAGCATCTCCTTCGGGGGGTGTATGGAGCGGCGAACGGGTGAGTAACACGTGAGTAACCTGCCCTCAGCTTTGGGATAACCCTCGGAAACGGGGGCTAATACCGGATGGTCATCTGCTGCTGCATGGTGGTGGGTGGAAAGATTTTTCGGCTGGGGATGGGCTCGCGGCCTATCAGCTTGTTGGTGGGG
>F1RSTYH01BQXYR
AAGCTTCGCAAGAGTTTGATCCTGGCTCAGATTGAACGCTGGCGGCATGCCTTACACATGCAAGTCGAACGGCAGCACGGGAGCAATCCTGGTGGCGAGTGGCGAACGGGTGAGTAAAGTATCGGAACGTGCCCAGTCGTGGGGGATAACGTAGCGAAAGTTACGCTAATACCGCATACGATCTATGGATGAAAGCGGGGGATCGCAAGACCTCGCGCGATTGGAGCGGCTGGATATCAGATTAGGTAG
>F1RSTYH01CCJS7
AAGCTTCGCAAGAGTTTGATCCTGGCTCAGGATGAACGCTGGCGGCGTGCCTAATACATGCAAGTCGAACGCACCATTTCGGTGGTGAGTGGCGAACGGGTGAGTAACACGTAGATAACCTGCCCTTAAGACGAGGATAACCATTGGAAACGATGGCTAAGACTGGATAGGAATATTAGAGGCATCTCCGATATTTTAAAAGACCTAGCAATAGGTATGCTTAAGGGAGGGGTCTGCGGCGCATTAGTTAGTTGGGTGGGGTGA
>F1RSTYH01DKFXT
AAGCTTCGCAAGAGTTTGATCCTGGCTCAGGACGAACGCTGGCGGCGTGCTTAACACATGCAAGTCGTGCGGAAAGGCCTCTTCGGGGGTGCTCGAGCGGCGAACGGGTGAGTAACACGTGAGTAACCTGCCCTCAGCTTTGGGATAACCCTCGGAAACGGGGGCTAATACCGGATATGACCTTGACTCGGCATCGGGTTGGGTGGAAAGTGTTTGCGGCTGGGGATGGGCTCGCGGCCTATCAGCTTGTTGGTGGGGTGATGGCCTACCAAGG
>F1RSTYH01CA6JS
AAGCTTCGCAAGAGTTTGATCCTGGCTCAGGACGAACGCTGGCGGCGTGCCTAACACATGCAAGTCGAGCGGGGTGAATTGAGTGGTTTTCCACGAGATTCACCCAGCGGCGGACGGGTGAGTAACACGTAGGCAACCTACCCACCACACGGGGATAGCCCTGGGAAACCGGGGGTAATACCCGATACCTTTACTGGCTGCATGGCTGGTAAAGAAAGCGATTTAGCGGTGGTGGATGGGCCTGCGGCCCATCAGCTAGTTGGTGAGGTAACGG
>F1RSTYH01BM1UG
AAGCTTCGCAAGAGTTTGATCCTGGCTCAGAACGAACGCTGGCGGCAGGCCTAACACATGCAAGTCGAACGCCCCCTTCGGGGGGAGTGGCGCACGGGTGAGTAACGCGTGGGAACCTACCCCGAGGTCCGGGACAACCGCTGGAAACGGCGGCTAATACCGGATGTGTCCTGAGGGAGAAAGATTCATCGCCTTGGGAGGGGCCCGCGTCCGATTAGGTAGTTGGTGTGGTAACGGCGCGACCAAGCCTTCGATCGGTAGCTGGTCTGAGAGGATGAT
>F1RSTYH01BX9PH
AAGCTTCGCAAGAGTTTGATCCTGGCTCAGGACGAACGCTGGCGGCGTGCCTAACACATGCAAGTCGAGCGGGGTGAATTGAGTGGTTTTCCACGAGATTCACCCAGCGGCGGACGGGTGAGTAACACGTAGGCAACCTACCCACCACACGGGGATAGCCCTGGGAAACCGGGGGTAATACCCGATGCCTTTACTGGCTGCATGGCTGGTAAAGAAAGCGATTTAGCGGTGGTGGATGGGCCTGCGGCCCATCAGCTAGTTGGTGAGGTAG
>F1RSTYH01BR575
AAGCTTCGCAAGAGTTTGATCCTGGCTCAGAACGAACGCTGGCGGCAGGCCTAACACATGCAAGTCGAGCGAAGCCTTCGGGCTTAGCGGCGGACGGGTGAGTAACGCGTGGGAACGTGCCCTTTGCTACGGAATAGCCCCGGGAAACTGGGAGTAATACCGTATGTGCCCTTCGGGGGAAAGATTTATCGGCAAAGGATCGGCCCGCGTTGGATTAGGTAGTTGGTGGGGTAATGGCCTACCAAGCCGACGATCCATAGCTGGTTTGAGAGG
>F1RSTYH01CBG0D
AAGCTTCGCAAGAGTTTGATCCTGGCTCAGGATGAACGCTAGCGGCAGGCCTAATACATGCAAGTCGAACGGTAAGGACCCGCTTGCGGGTCACACGAGTGGCGTACGGGTGCGTAACGCGTATGCAACCTACCTTCAACTGGAGCATAGCCCCGAGAAATCGGGATTAATACTCCATAACATCCAGCTTTCGCATGTTAGCTGGATTAAAGTCCCGACGGTTGAAGATGGGCATGCGTGACATTAGTTAGTTGGTG
>F1RSTYH01C9FWV
AAGCTTCGCAAGAGTTTGATCCTGGCTCAGGACGAACGCTGGCGGCGTGGATTAGGCATGCAAGTCGAACGGTAGTACCCCTTCGGGGGTATGAGAGTGGCGAACGGGTGAGTAACGCGTAGGTGATCTACCTTCAGATGGGGGACAACCCAGGGAAACTTGGGCTAATACCGCATGTGGCTGTAAAGCTAAAGCCGGCCTCTATTTATAAGCTGGTGTCTGGAGATGAGCCTGCGTCTGATTAGCTAGTTGGTGGGGTAACGCCTACCGG
>F1RSTYH01DSP8C
AAGCTTCGCAAGAGTTTGATCCTGGCTCAGGACGAACGCTGGCGGCACGCCTAATACATGCAAGTCGAGCGCGTGAAGCTTTCTGAAGCCTTCGGGCGGACGAAAGCGGATCGAGCGGCGGACGGGTGAGTAACACGTAGGCAACCTGCCTGTAAGACCGGGATAACTCCGGGAAACCGGGGCTAATACCGGATAAGATCTTTCTCCGCATGGAGGGAGATTGAAAGGATAGCCGCAAGGCGATCGCTTACAGATGGGCCTGCGG
>F1RSTYH01CYWVS
AAGCTTCGCAAGAGTTTGATCCTGGCTCAGAGTGAACGCTGGCGGCGTGCTTAACACATGCAAGTCGAACGGACTTAAGGGGCTTGCTTCTTAAGTTAGTGGCGCACGGGTGAGTAATATATAGCTAACCTGCCCTTTAGTGGGGGACAACAGTTGGAAACGACTGCTAATACCCTATATTCCTTCTTATCTCAAGATAAGTTGGGAAAGATTTATCGCTAAAGGATGGGGCTTTATTGTATCAGCTAGTTGGTGGGGTAATGGCCTACCAAGG
>F1RSTYH01BZBFI
AAGCTTCGCAAGAGTTTGATCCTGGCTCAGGACGAACGCTGGCGGCGTGCCTAATACATGCAAGTCGAGCGGATCTTCATTAGCTTGCTTTTGAAGATCAGCGGCGGACGGGTGAGTAACACGTGGGCAACCTGCCTGTAAGACTGGGATAACTTCGGGAAACCGGAGCTAATACCGGATAATCCTTTCCCTCACATGAGGGAAAGCTGAAAGACGGTTTCGGCTGTCACTTACAGATGGGCCCGCGGCGCATTAG
>F1RSTYH01DDNPN
AAGCTTCGCAAGAGTTTGATCCTGGCTCAGAGCGAACGCTGGCGGCAGGCCTAATACATGCAAGTCGAACGGCTCTTCGGAGCAGTGGCGGACGGGTGAGTAACGCGTGGGAACGTGCCCTTTGGTTCGGAACAACACAGGGAAACTTGTGCTAATACCGAATGTGCCCTTCGGGGAAAGATTTATCGCCATTGGAGCGGCCCGCGTTGGATTAGCTAGTTGGTGGGGTAATGGCCCACCAAGGCTACGATCCATAGCTGGT
>F1RSTYH01CRV6R
AAGCTTCGCAAGAGTTTGATCCTGGCTCAGGACGAACGCTGGCGGCGTGCCTAACACATGCAAGTCGAGTGGGGTGAATTGAGTGGTTTTCCACGAGATTCACCCAGCGGCGGACGGGTGAGTAACACGTAGGCAACCTACCCACCACACGGGGATAGCCCTGGGAAACCGGGGGTAATACCCGATACCTTTACTGGCTGCATGGCTGGTAAAGAAAGCGATTTAGCGGTGGTGGATGGGCCTGCGGCCCATCAGCTAGTTGGTGAGGTAACGG
>F1RSTYH01BQLCC
AAGCTTCGCAAGAGTTTGATCCTGGCTCAGGATGAACGCTGGCGGCGTGCCTAACACATGCAAGTCGAGCGGAGATATAGAGGAGTACTTGTACGAATCTTTATCTTAGCGGCGGACGGGTGAGTGACACGTGAGGAACCTGCCCTTAAGTGTGGAATAACACCGAGAAATCGGTGCTAATACCGCATAACGTCCTGGAAGCGCATGCTTTCGGGACCAAAGGATTTATTCGCTTAAGGATGGCCTCGCGGCCGATTAGG
>F1RSTYH01BNOI6
AAGCTTCGCAAGAGTTTGATCCTGGCTCAGATTGAACGCTGGCGGCATGCCTTACACATGCAAGTCGAACGGCAGCATGATCTAGCTTGCTAGATTGATGGCGAGTGGCGAACGGGTGAGTAATACATCGGAACGTGCCCTGTAGTGGGGGATAACTAGTCGAAAGATTAGCTAATACCGCATACGACCTGAGGGTGAAAGTGGGGGACCGCAAGGCCTCATGCTATAGGAGCGGCCG
>F1RSTYH01CXRNS
AAGCTTCGCAAGAGTTTGATCCTGGCTCAGGATAAACGCTGGCGGCGTGCCTAACACATGCAAGTCGAACGCCCTCTGGTAACAGAGGGAGTGGCGGACGGGTGAGTAACACGTGGGTACCTACCCTTTGGTGAGGAATACCGGCGAGAAATCGCCGACAATACCGCATACGTTTACGAGAGTAAACAAAGCTTCGCAAGAAGCGCCAGAGGAAGGGCCTGCGGCCGATTAGCTAGTTGGTGGGGTAAAAGCCTACCAAGGCGACGATCGGTAG
>F1RSTYH01CJE23
AAGCTTCGCAAGAGTTTGATCCTGGCTCAGAACTAACGCTGGCGGCGCGTCTTAAGCATGCAAGTCGGACGGGAACCTTGGGGGGTAACTCTTGAGGTGAGAGTGGCGAACGGGTGAGTAACACGTAGGTGATTTGCCCTTGGGTGGGGAATAGCCCATGGAAACATGGGGTAATACCGCATGAGGTCTTGAGCCTTTGGGCTCTTGATGAAAGGAGCAATTGCTTCGCCTGGGGATGAGCCTGCGGTCCATTAGCTAGTTGGTG
>F1RSTYH01C7NLO
AAGCTTCGCAAGAGTTTGATCCTGGCTCAGGACGAACGCTGGCGGCGTGCCTAATACATGCAAGTCGAGCGGACCGAAGGGAGCTTGCTCTTTTAGGTTAGCGGCGGACGGGTGAGTAACACGTGGGCAACCTGCCCTGCAGACTGGGATAACTTCGGGAAACCGGAGCTAATACCGGATAACACCGAAAACCGCATGGTTTTCGGTTGAAAGGCGGCTTTTAGCTGTCACTGCAGGATGGGCCCGCGGCGCATTAGCTAGTTGGTGAGGTAACGG
>F1RSTYH01CNHTI
AAGCTTCGCAAGAGTTTGATCCTGGCTCAGGACGAACGCTGGCGGCGTGCCTAACACATGCAAGTCGAGCGGGGTGAATTGAGTGGTTTTCCACGAGATTCACCCAGCGGCGGACGGGTGAGTAACACGTAGGCAACCTACCCACCACACGGGGATAGCCCTGGGAAACCGGGGGTAATACCCGATACCTTTACTGGCTGCATGGCTGGTAAAGAAAGCGATTTAGCGGTGGTGGATGGGCCTGCGGCCCATCAGCTAGTTGGTGAGGTAACGG
>F1RSTYH01CSXFT
AAGCTTCGCAAGAGTTTGATCCTGGCTCAGAACGAACGCTGGCGGCAGGCCTAACACATGCAAGTCGAACGGGCGTAGCAATACGTCAGTGGCAGACGGGTGAGTAACACGTGGGAACCTTCCTCGTAGTACGGAACAACTCAGGGAAACTTGAGCTAATACCGTATACGTCTGAGAGGAGAAAGATTTATCGCTATGAGACGGGCCCGCGTCCGATTAGCTAGTTGGTGGGGTAACGGCCTACCAAGGCAACGATCGGTAG
>F1RSTYH01BO4VJ
AAGCTTCGCAAGAGTTTGATCCTGGCTCAGGACGAACGCTGGCGGCGTGCTTAACACATGCAAGTCGAGCGAGGCCCTTCCTTCGGGGAGGTGTTCTAGCGGCGAACGGGTGAGTAACACGTGGGCAACCTGCCCTCAGCTCTGGGATAACTCCAAGAAATTGGGGCTAATACCGGATATGACCGCTGACCGCATGGTCTGGTGGTGGAAAGATTTATCGGCTGGGGATGGGCCCGCGGCCTATCAGCTTGTTGGTGGGGTAGT
>F1RSTYH01DQ8D1
AAGCTTCGCAAGAGTTTGATCCTGGCTCAGGACGAACGCTGGCGGCGTGCTTAACACATGCAAGTCGAACGATGAAGCTCCAGCTTGCTGGGGTGGATTAGTGGCGAACGGGTGAGTAACACGTGAGTAACCTGCCCTCCACTTCGGGATAACGCCTGGAAACGGGTGCTAATACCGGATATGACGCGCTATCGCATGGTGGTGTGTGGAAAGACTGTGTTGGTGGGGGATGGGCTCGCGGCCTATCAGCTTTGG
>F1RSTYH01DEPD5
AAGCTTCGCAAGAGTTTGATCCTGGCTCAGGATGAACGCTAGCGGGAGGCTTAACACATGCAAGTCGAGGGGCAGCATAAGGTAGCAATACTTTGATGGCGACCGGTGCACGGGTGAGTAACGCGTATGCAACCTACCCTGTACAGGGGGATAGCCCGGAGAAATTCGGATTAATACCCCATAATGATAAATGGAGGCATCTTCACTTATTTAAAGTTTCGGCGGTACGGGATGGGCATGCGTAACATTAGCTTGTTGGTAAGGTACGG
>F1RSTYH01DJV1C
AAGCTTCGCAAGAGTTTGATCCTGGCTCAGGACGAACGCTGGCGGCGTGCCTAATACATGCAAGTCGAGCGGACTGGAGAGAGCTTGCTCTCGAAGGTCAGCGGCGGACGGGTGAGTAACACGTGGGTAACCTGCCTGGGTAGACTGGGATAAACGGCTTGGAAACGAGTGCTAATACCGGATAATCTCCGTGAATCGACATGGTTCAAGAGTAAAAGGAGCTTTTGCTTCACTGCCAGATGGACCCGCGGCGCA
>F1RSTYH01CABJ2
AAGCTTCGCAAGAGTTTGATCCTGGCTCAGGACGAACGCTGGCGGCGTGCCTAACACATGCAAGTCGAGCGGGGTGAATTGAGTGGTTTTCTACGAGATTCACCCAGCGGCGGACGGGTGAGTAACACGTAGGCAACCTACCCACCACACGGGGATAGCCCTGGGAAACCGGGGGTAATACCCGATACCTTTACTGGCTGCATGGCTGGTAAAGAAAGCGATTTAGCGGTGGTGGATGGGCCTGCGGCCCATCAGCTAGTTGGTGAGGTAACGG
>F1RSTYH01B7XWQ
AAGCTTCGCAAGAGTTTGATCCTGGCTCAGATTGAACGCTGGCGGCAGGCCTAACACATGCAAGTCGAGCGGCAGCACGGGAAGCTTGCTTCCTGGTGGCGAGCGGCGGACGGGTGAGTAATGCATAGAAATCTGCCCGGTAGTGGGGGATAACCTGGGGAAACCCAGGCTAATACCGCATACGTCCTACGGGAGAAAGCAGGGGATCTTCGGACCTTGCGCTATCGGATGAGTCTATGTCGGATTAGCTTGTTGG
>F1RSTYH01DT8K9
AAGCTTCGCAAGAGTTTGATCCTGGCTCAGGACGAACGCTGGCGGCGTGCTTAACACATGCAAGTCGAACGGAAAGGCCCTTGCTTGCAGGGGTACTCGAGTGGCGAACGGGTGAGTAACACGTGGGTGATCTGCCTTGTACTTCGGGATAAGCCTGGGAAACTGGGTCTAATACCGGATAGGACCATGCTTTAGTGTGTGTGGTGGAAAGTTTTTTCGGTACAAGATGAGCCCGCGGCCTATCAGCTTGTTGGTGGGGTAATGGCCTACCAAGG
>F1RSTYH01DAH7C
AAGCTTCGCAAGAGTTTGATCCTGGCTCAGGACGAACGCTGGCGGCGTGCCTAATACATGCAAGTCGAGCGCGGGAAGCTAACTGAAACCTTCGGGTGGACGTAAGTGGAACGAGCGGCGGACGGGTGAGTAACACGTGGGTAACCTGCCTGTAAGACTGGGATAACTCCGGGAAACCGGGCTAATACCGGATAACACCTCGGATCGCATGATTCGAAGTTGAAAGATGGTTCTGCTATCACTTACAGATGGACCCGCGGCGCATTAG
>F1RSTYH01B4UAU
AAGCTTCGCAAGAGTTTGATCCTGGCTCAGGACGAACGCTGGCGGCGTGCTTAACACATGCAAGTCGAGCGGAAAGGCCCTTCGGGGTACTCGAGCGGCGAACGGGTGAGTAACACGTGAGTAACCTGCCCTCAGCTTTGGGATAACCATCGGAAACGGTGGCTAATACCGAATATTCACTGCGGACCGCATGGTTTGTTGTGGAAAGTTTTTCGGCTTGGGATGGGCTCGCGGCCTATCAGCTTGTTGGTGGGGTGATGGCCTACCAAGG
>F1RSTYH01BWJQH
AAGCTTCGCAAGAGTTTGATCCTGGCTCAGGACTAACGCTGGCGGCGTGTCTTAGCCATGCAAGTCGAACGGAAACCAATCTTGACGCAAGGATGGATTGGTTTTAGTGGCGTAAGGGTGAGTAACACGTGAGTAAACTACCCCCAGGAAGCGGGATAAGCCGGGGAAACCCGGTCTAATACCCTATGACAACTCTTGAAGGCATCTTCGAGAGTTTAAAGATGGCCTCTGCTTGCAAGCTATCACCTGAGGATGTGCTCGCG
>F1RSTYH01DPD5Z
AAGCTTCGCAAGAGTTTGATCCTGGCTCAGAACGAACGCTGGCGGCAGGCCTAACACATGCAAGTCGAACGCCGTAGCAATACGGAGTGGCAGACGGGTGAGTAACGCGTGGGAACATACCCTTCGGTTCGGAATAACTCAGGGAAACTTGAGCTAATACCGGATACGTCCGCAAGGAGAAAGATTTATTGCCGAAGGATTGGCCCGCGTCTGATTAGCTTGTTGGTGGGGTAATGGCTCACCAAGGCGACGATCAGTAGCTAGT
>F1RSTYH01BXAMI
AAGCTTCGCAAGAGTTTGATCCTGGCTCAGATTGAACGCTGGCGGCAGGCTTAACACATGCAAGTCGAGCGGGGAAGTGTAGCTTGCTACATTACCTAGCGGCGGACGGGTGAGTAATGCTTAGGAATCTGCCTATTAGTGGGGGACAACATTCCGAAAGGAATGCTAATACCGCATACGTCCTACGGGAGAAAGCAGGGGATCTTCGGACCTTGCGCTAATAGATGAGCCTAAGTCGGATTAGCTAGTTGGTGGGGTAAA
>F1RSTYH01BNN9R
AAGCTTCGCAAGAGTTTGATCCTGGCTCAGATTGAACGCTGGCGGCAGGCCTAACACATGCAAGTCGAGCGGCAGCACGGGGAGCTTGCTCCCTGGTGGCGAGCGGCGGACGGGTGAGTAATGCATAGGAATCTGCCCGGTAGTGGGGGATAACCTGGGGGAAACCCAGGCTAATACCGCATACGTCCTACGGGAGAAAGCAGGGGACCTTCGGGCCTTGCGCTATCGGATGAGCCTATGTCGGATTAGCTGGTTGGTG
>F1RSTYH01DQA7L
AAGCTTCGCAAGAGTTTGATCCTGGCTCAGAACAAACGCTAGCGGCGTGCCTAACACATGCAAGTCAGACGAGAAAGTTCGCTTCGGCGAATGAGTAGAGTGGCGCACGGGTGAGTAACGCGTGGACAATCTGCCCTAGAGTTAGGAATAACCCACCGAAAGGTGGGCTAATACCCAATAATGCTATACTTCTTCGGGAGTATAGCCAAAGATGGCCTCTGTTTACAAGCTATCGCTCAAGGATGAGTTCGCGT
>F1RSTYH01DN2X1
AAGCTTCGCAAGAGTTTGATCCTGGCTCAGAGTGAACGCTGGCGGCGTGCCTAACACATGCAAGTCGAACGCGAAAGTCCCGCAAGGGATAAGTAGAGTGGCAGACGGGTGAGTAATGCATAGGTAATCTACCCTGAGTGGGGGATAACTCCGGGAAACCGGTGCTAATCCCGCATGACTTCCTGATGCGCAGGCATTAGGATCAAAGGGGGGGGATCCTTCGGGACCTCCCGCTTGAGGATGAGCCTATGTCCTATTAG
>F1RSTYH01DGQAB
AAGCTTCGCAAGAGTTTGATCCTGGCTCAGGACGAACGCTGGCGGCGTGCCTAACACATGCAAGTCGAGCGGGGTGAATTGAGTGGTTTTCCACGAGATTCACCCAGCGGCGGACGGGTGAGTAACACGTAGGCAACCTACCCACCACACGGGGATAGCCCTGGGAAACCGGGGGTAATACCCGATACCTTTACTGGCTGCATGGCTGGTAAAGAAAGCGATTTAGCGGTGGTGGATGGGCCTGCGGCCCATCAGCTAGTTGGTGAGGTAACGG
>F1RSTYH01DEU5Z
AAGCTTCGCAAGAGTTTGATCCTGGCTCAGGACGAACGCTGGCGGCGTGCCTAATACATGCAAGTCGAGCGCGGGAAGCAAGTGATCGCCCTTCGGGGCGTGAACTTGTGGAACGAGCGGCGGACGGGTGAGTAACACGTGGGCAACCTGCCTGTAAGACTGGGATAACTCGCGGAAACGTGAGCTAATACCGGATAATACCTTTTATCTCATGATGAGAGGTTGAAAGGCGGCTTTTAGCTGTCACTTACAGATGGGCCCG
>F1RSTYH01B4J2A
AAGCTTCGCAAGAGTTTGATCCTGGCTCAGATTGAACGCTGGCGGCAGGCTTAACACATGCAAGTCGAGCGGGGGAAGGTAGCTTGCTACTGGACCTAGCGGCGGACGGGTGAGTAATGCTTAGGAATCTGCCTATTAGTGGGGGACAACATCTCGAAAGGGATGCTAATACCGCATACGTCCTACGGGAGAAAGCAGGGGATCTTCGGACCTTGCGCTAATAGATGAGCCTAAGTCGGATTAGCTAGTTGGTGGGGTAAAGG
>F1RSTYH01DGAS9
AAGCTTCGCAAGAGTTTGATCCTGGCTCAGGACGAACGCTGGCGGCGTGCCTAATACATGCAAGTCGAGCGGACCGAAGGGAGCTTGCTCTTTTAGGTTAGCGGCGGACGGGTGAGTAACACGTGGGCAACCTGCCCTGCAGACTGGGATAACTTCGGGAAACCGGAGCTAATACCGGATAACACCGAAAACCGCATGGTTTTCGGTTGAAAGGCGGCTTTTAGCTGTCACTGCAGGATGGGCCCGCGGCGCATTAGCTAGTTGGTGAGGTAACG
>F1RSTYH01CUFL0
AAGCTTCGCAAGAGTTTGATCCTGGCTCAGAACAAACGCTAGCGGCGTGCCTAACACATGCAAGTCAGACGAGAAGGTTCGCTTCGGCGAATGAGTAGAGTGGCGCACGGGTGAGTAACGCGTGGACAATCTGCCCTAGAGTTAGGAATAACCCACCGAAAGGTGGGCTAATACCCAATAATGCTATACTTCTTCGGGAGTATAGCCAAAGATGGCCTCTGTTTACAAGCTATCGCTCAAGGATGAGTTCGCGT
>F1RSTYH01C811G
AAGCTTCGCAAGAGTTTGATCCTGGCTCAGAGCGAACGCTGGCGGCGTGCCTAACACATGCAAGTCGAACGGACTCGGGGGGCAACTCCTGAGTTAGTGGCGGACGGGTGAGTAACACGTGGGTCATCTCCCCCCGAGTGAGGAATAAGCCTGCGAAAGCGGGTCTAATACCGCATAACACTCCGGGACACAAGTCTTCGGAGTCAAAGCCGCAAGGCGCTTGGGGATGAGCCTGCGTCCTATTAGCTAGTTGGTAGGGTAATGG
>F1RSTYH01B2X03
AAGCTTCGCAAGAGTTTGATCCTGGCTCAGAACGAACGCTGGCGGCGCGTTTTAAGCATGCAAGTCGAACGGTAAAAGGGTGCTTGCACCCTTTGAGAGTGGCGAACGGGTGAGTAACACGTAGGTGATCTGCCCTTTGGTTGGGGATAGCCTGTGGAAACACAGGGTAATACCGAATAAGATCGGGACTCTTTGGAGATCCGATGAAAGCAGCTTCGGCTGCACCGAAGGATGAGCCTGCGGCTGATTAGCTTGTTGGACGGGG
>F1RSTYH01CDJAB
AAGCTTCGCAAGAGTTTGATCCTGGCTCAGGACGAACGCTGGCGGCGTGCCTAACACATGCAAGTCGAGCGGGGTTGCTTAAGTAGGTTTCTACGAGAGTGGCCCTAGCGGCGGACGGGTGAGTAACGCGTGAGCAACCAACCTTGTACTGGGGGATAACAGCTGGAAACAGCTGCTAATACCGCATAAGACTACGGCACCGCATGGTGCTGTAGTAAAAGGCGCCTTAAGGCGTCGGTACAAGACGGGCTCGCGTCCCATTAG
>F1RSTYH01C6H33
AAGCTTCGCAAGAGTTTGATCCTGGCTCAGGACGAACGCTGGCGGCGTGCCTAACACATGCAAGTCGAGCGGGGTGAATTGAGTGGTTTTCCACGAGATTCACCCAGCGGCGGACGGGTGAGTAACACGTAGGCAACCTACCCACCACACGGGGATAGCCCTGGGAAACCGGGGGTAATACCCGATACCTTTACTGGCTGCATGGCTGGTAAAGAAAGCGATTTAGCGGTGGTGGATGGGCCTGCGGCCCATCAGCTAGTTGGTGAGGTAACGG
>F1RSTYH01DANRZ
AAGCTTCGCAAGAGTTTGATCCTGGCTCAGAACGAACGCTGGCGGCGTGCTTAACACATGCAAGTCGTACGAGAAAGCTCGCTTCGGTGAGTGAGTAGAGTGGCGCACGGGTGAGTAACACGTGGGTAACCTACCCGACAGTCCGGGATAACATTCCGAAAGGAGTGCTAATACCAGATACGTCCGGTGGCTCTTCGGAGTTGCCGGGGAAAGATGGCCTCTGCTTGCATGCTATCGCTGACGGATGGGCCCGCGGG
>F1RSTYH01CXT7J
AAGCTTCGCAAGAGTTTGATCCTGGCTCAGATTGAACGCTGGCGGCAGGCCTAACACATGCAAGTCGAGCGGATGAGTGGAGCTTGCTCCATGATTCAGCGGCGGACGGGTGAGTAATGCCTAGGAATCTGCCTGGTAGTGGGGGACAACGTTTCGAAAGGAACGCTAATACCGCATACGTCCTACGGGAGAAAGTGGGGGAGTCTTCGGACCTCACGCTATCAGATGAGCCTAGGTCGGATTAGCTAGTTGG
>F1RSTYH01B1LOX
AAGCTTCGCAAGAGTTTGATCCTGGCTCAGGACGAACGCTGGCGGCGTGCCTAACACATGCAAGTCGAGCGGGGGTTGCTTAAGTAGGTTTCTACGAGAGTGGCCCTAGCGGCGGACGGGTGAGTAACGCGTGAGCAACCAACCTTGTACTGGGGGATAACAGCTGGAAACAGCTGCTAATACCGCATAAGACTACGGCACCGCATGGTGCTGTAGTAAAAGGCGCCTTAAGGCGTCGGTACAAGACGGGCTCGCGTCCCATTAG
>F1RSTYH01DJVIX
AAGCTTCGCAAGAGTTTGATCCTGGCTCAGAACGAACGCTGGCGGCGTGCTTAACACATGCAAGTCGTACGAGAAAGCTCGCTTCGGTGAGTGAGTAGAGTGGCGCACGGGTGAGTAACACGTGGGTAACCTACCCGACAGTCCGGGATAACATTCCGAAAGGAGTGCTAATACCAGATACGTCCGGTGGCTCTTCGGAGTTGCCGGGGAAAGATGGCCTCTGCTTGCATGCTATCGCTGACGGATGGGCCCGCGGG
>F1RSTYH01B6TTH
AAGCTTCGCAAGAGTTTGATCCTGGCTCAGGATGAACGCCAGCGGGAGGCTTAACACATGCAAGTCGAGGGGCATCACGAGGTAGCAATACTTTGGTGGCGACCGGCGCACGGGTGAGTAACGCGTATGCAACCTACCCTGTACAGTGGGATAACCCGGAGAAATTCGGACTAATACCGCATAAAGATATTTTGAGGCATCTTAAGATATTTAAAGCTTCGGTGGTACGGGATGGGCATGCGTAACATTAGCTAGTTGGCAGGG
>F1RSTYH01B6U3H
AAGCTTCGCAAGAGTTTGATCCTGGCTCAGGATGAACGCTAGCGGTGCGCCTAACACATGCAAGTCGAGCGATATAGCGGCGAACGGGTGAGTAACACGTTGGAACCTGCCTCGAACTCAGGGATAGCCATCCGAAAGGATGATTAATACCGGATAGTCCCGAAAGGGTAAAGATTTTTCGGTTCGAGAGGGGCCTGCGGCCTATCAGCTAGTTGGTAAGGTAATGGCTTACCAAGGCTATGACGGGTAACTGGTGTGAGAGCA
>F1RSTYH01B12RU
AAGCTTCGCAAGAGTTTGATCCTGGCTCAGGATGAACGCTGGCGGCGTGCTTAACACATGCAAGTCGAACGATGACTTCTGTGCTTGCACAGAATGATTAGTGGCGAACGGGTGAGTAACACGTGAGTAACCTGCCCTTAACTTCGGGATAAGCCTGGGAAACCGGGTCTAATACCGGATACGACCTCCTGGCGCATGCCATGGTGGCGGAAAGCTTTAGCGGTTTTGGATGGACTCGCGGCCTATCAGCTTGTTGGG
>F1RSTYH01CZ91K
AAGCTTCGCAAGAGTTTGATCCTGGCTCAGGACGAACGCTGGCGGCGTGCCTAACACATGCAAGTCAAAGGAAAGCGACTTCGGTCGTAAGTACTTGGCGCAAGGGTGAGTAAGGTATAGATAATCTGCCCTTTGGACTGGGATAACTCCGAGAAATCGGTGACAATACCAGATGATGCAGCGGGACCGCATGGTCATGTTGTTAAAGATTTATCGCCAAAGGATGAACCTATATCCCATCAGGTAGTTGGTAGGGTAACGG
>F1RSTYH01CTFLU
AAGCTTCGCAAGAGTTTGATCCTGGCTCAGAGCGAACGCTGGCGGCGTGCCTAACACATGCAAGTCGAACGGACTCGGGGGGCAACTCCTGAGTTAGTGGCGGACGGGTGAGTAACACGTGGGTCATCTCCCCCCGAGTGAGGAATAAGCCTGCGAAAGCGGGTCTAATACCGCATAACACTCCGGGACACAAGTCTTCGGAGTCAAAGCCGCAAGGCGCTTGGGGATGAGCCTGCGTCCTATTAGCTAGTTGGTAGGGTAATGG
>F1RSTYH01BY3B6
AAGCTTCGCAAGAGTTTGATCCTGGCTCAGGACGAACGCTGGCGGCGTGCCTAACACATGCAAGTCGAGCGGGGATGGGGTGGGCAGGTAACTGTTTAGCCTATCCTAGCGGCGGACGGGTGAGTAACGCGTGAGCAACCAACCTTGTACTGGGGGATAACAGCTGGAAACAGCTGCTAATACCGCATAAGACTACGGCGCCGCATGGTGCTGTAGTAAAAGGCGCCTTAAGGCGTCGGTACAAGACGGGCTCGCGTCCCATTAG
>F1RSTYH01CRP7O
AAGCTTCGCAAGAGTTTGATCCTGGCTCAGGACAAACGCTGGCGGCGTGCCTAACACATGCAAGTCGAGCGTGAAAGGAGCTTCGGCTCCGAGTAAAGCGGCGAACGGGTGAGTAACACGTGGGTAACCTGCCTCAAGGACTGGGATAACCCCGGGAAACCGGGGCTAATACCGGACGATGTCGTCCGGCACAAGCCGGCCGACCAAAGGTAGCTTCGGCCTCTGCCTTGAGATGGGCCCGCGTCCTATCAGCTTGTTGGTGAGGTAACGGCTC
>F1RSTYH01C79JB
AAGCTTCGCAAGAGTTTGATCCTGGCTCAGGACGAACGCTGGCGGCGTGCCTAATACATGCAAGTCGAGCGGACCGAAGGGAGCTTACTCCTTTAGGTTAGCGGCGGACGGGTGAGTAACACGTGGGCAACCTGCCCTGCAGACTGGGATAACTTCGGGAAACCGGAGCTAATACCGGATAACACCGAAAACCGCATGGTTTTCGGTTGAAAGGCGGCATTAGCTGTCACTGCAGGATGGGCCCGCGGCGCATTAGCTAGTTGGTGAGGTAACGG
>F1RSTYH01BPID7
AAGCTTCGCAAGAGTTTGATCCTGGCTCAGAATGAACGTTGGCGGCGTGCTTAACACATGCAAGTCGAGCGAGAAAGTTCCTTCGGGAATGAGTACAGCGGCGGACGGGTGTAGAACACGTGAGTATCTGCCCTCTAGTGAAGAATACCTCCGAGAAATCGGGGCTAATACTGCATATTCCCTTCGGGGTAAAGGTGGCTTTATGCTGCCGCTAGAGGATGAGCTTGCGCGCTATTAGCTTGTTGGTGGGGTAAAGG
>F1RSTYH01C2G2P
AAGCTTCGCAAGAGTTTGATCCTGGCTCAGGATGAACGCTGGCGGCGTGCTTGACACATGCAAGTCGAACGCATCGACAATGTCTGGAGGCTCTGGATGAATGGGCGTACGAGAAATCGTACAAGCGGGAAGAAGGGGCCAAAGGGCGACGTTGGTGAGTGGCGGACGGGTGAGTAACACGTAGGTAATCTGCCTCAAAGTGGGGGATAACTGTTCGAAAGAGCAGCTAATACCGCATAATATCCAGGCTAAG
>F1RSTYH01BTQJW
AAGCTTCGCAAGAGTTTGATCCTGGCTCAGAACGAACGCTGGCGGCGCGTTTTAAGCATGCAAGTCGAACGGTATACGGTTTTCGGACTGTAGAGAGTGGCGAACGGGTGAGTAACACGTAGATAATCTGCCTTGAAGTGGGGGATAGTCCATGGAAACATGGAGTAATACCGCATATGTCTTAGGATGAAAGTTCCAATTGGAACGCTTTGGGATGAGTCTGCGGCTCATTAGCTAGTTGGTGGGGTAAAGGCCTACCAAGGCAACG
>F1RSTYH01BZC1T
AAGCTTCGCAAGAGTTTGATCCTGGCTCAGGATGAACGCTGGCGGCGTGCCTAACACATGCAAGTCGAACGGTTAAACCGGCTTCGGCCGGAAATAGAGTGGCGAACGGGTGAGTAACACGTGACCAACCTGCCCCGCGCACCGGGATAGCCCCCCGAAAGGGGGATTAATACCGGATGCGCCGGGAGGGCCGCATGGCCCTCCCGGGAAAGCCTTAGCGGCGCGGGATGGGGTCGCGGCCCATCAGGTAGTAGGCGGGGTAGAGGCCCGCCTAGCCTACGACGGGGTAGCCGGGTTG
>F1RSTYH01CHNZE
AAGCTTCGCAAGAGTTTGATCCTGGCTCAGAACGAACGCTGGCGGCGCGTTTTAAGCATGCAAGTCGAACGGTAAAAGGGTGCTTGCACCCTTTGAGAGTGGCGAACGGGTGAGTAACACGTAGGTGATCTGCCCTTTGGTTGGGGATAGCCTGTGGAAACACAGGGTAATACCGAATAAGATCGGGACTCTTTGGAGATCCGATGAAAGCAGCTTCGGCTGCACCGAAGGATGAGCCTGCGGCTGATTAGCTTGTTGGCGGGG
>F1RSTYH01DDI25
AAGCTTCGCAAGAGTTTGATCCTGGCTCAGGACGAACGCTGGCGGCGTGCCTAATACATGCAAGTCGAGCGGACCGAAGGGAGCTTGCTCTTTTAGGTTAGCGGCGGACGGGTGAGTAACACGTGGGCAACCTGCCCTGCAGACTGGGATAACTTCGGGAAACCGGAGCTATTACCGGATAACACCGAAAACCGCATGGTTTTCGGTTGAAAGGCGGCTTTTAGCTGTCACTGCAGGATGGGCCCGCGGCGCATTAGCTAGTTGGTGAGGTAACGG
>F1RSTYH01C52O6
AAGCTTCGCAAGAGTTTGATCCTGGCTCAGATTGAACGCTGGCGGCATGGCTAAAACATGCAAGTCGAGCGAGAAAGTGGAGCAATCCATGAGTACAGCGGCGAAAGGGTGAGTAATAGGTTCCTACGTACCTCAAGGTCGGGGATAGCCAGGGGAAACTCTGGGTAATACCCGATGTGATCGAGAGATCAAAGGCTTGCCGCCTTGAGAGCGGGGAACCTCCTATCAGGTAGTTGGTGAGGTAACGGCTCACCAAG
>F1RSTYH01CAPAW
AAGCTTCGCAAGAGTTTGATCCTGGCTCAGGACGAACGCTGGCGGCGTGCCTAACACATGCAAGTCGAGCGGGGGTTGCTTAAGTAGGTTTCTACGAGAGTGGCCCTAGCGGCGGACGGGTGAGTAACGCGTGAGCAACCAACCTTGTACTGGGGGATAACAGCTGGAAACAGCTGCTAATACCGCATAAGACTACGGCACCGCATGGTGCTGTAGTAAAAGGCGCCTTAAGGCGTCGGTACAAGACGGGCTCGCGTCCCATTAG
>F1RSTYH01BSE24
AAGCTTCGCAAGAGTTTGATCCTGGCTCAGAGTGAACGCTGGCGGCGTGCCTAACACATGCAAGTCGAACGCGAAAGTCCCGCAAGGGATAAGTAGAGTGGCAGACGGGTGAGTAATGCATAGGTAATCTACCCTTGAGTGGGGGATAACTCCGGGAAACCGGTGCTAATCCCGCATGACTTCCTGATGCGAAGGCATTAGGATCAAAGGGGGGGGATCCTTCGGGGACCTCCCGCTTGAGGATGAGCCTATGTCCTATTAG
>F1RSTYH01DDVM9
AAGCTTCGCAAGAGTTTGATCCTGGCTCAGAACGAACGCTGGCGGCGCGCTTAACACATGCAAGTCGAACGAGAAGGCGTAGCAATACGCTTGTAAAGTGGCGAACGGGTGAGGAATACATGGGTAACCTACCCTCGAGTGGGGGATAACCCGCCGAAAGGCGAGCTAATACCGCGTACGCTTCCGATCTTGCGGGGTTGGAAGGAAAGCTGTCCCAAGGGGATGGCGCTCAAGGATGGGCTCATGTCCTATCAGCTTGTTGGTAGGGTAACGG
>F1RSTYH01BXX1I
AAGCTTCGCAAGAGTTTGATCCTGGCTCAGAACGAACGCTGGCGGCAGGCTTAACACATGCAAGTCGAACGCGTGTAGCAATACACGAGTGGCGCACGGGTGAGTAACGCGTGGATATCTGCCTTTTGGTTCGGAATAACCCCGGGAAACTGGGGCTAATACCGGATGGTTCCTACGGGATAAAGATTTATCGCCAAAAGATGAGTCCGCGTACGATTAGCTAGTTGGCGAGGTAATGGCTCACCAAGGCGACGATCGTTAGCTGGT
>F1RSTYH01BSU8P
AAGCTTCGCAAGAGTTTGATCCTGGCTCAGGACGAACGCTGGCGGCGTGCTTAACACATGCAAGTCGAGCGGGCGGAGGACTTCGGTCCGAAGCTAGCGGCGGACGGGTGAGTAACGCGTGAACAATCTGTCCCAGACAGGGGGATAACAACCTGAAAAGGTTGCTAATACCGCATAAGACCACAGTGCTGCATGGCACAGGGGTAAAAGATTTATCGGTTTGGGGTGAGTTCGCGTCTGATTAGCTAGTTGGTGAGGTAACGG
>F1RSTYH01BTVW8
AAGCTTCGCAAGAGTTTGATCCTGGCTCAGGATGAACGCTAGCGGGAGGCTTAACACATGCAAGTCGAGGGGCAGCACGATGTAGCAATACGTTGGTGGCGACCGGCGCACGGGTGAGTAACGCGTATGCAACCTACCCTGTACTGGAAGATAACCCGGAGAAATTCGGACTAATATTCCATAAAGATATAGAGAGGCATCTTTTTATATTTAAAGCTCTGGCGGTACGGGATGGGCATGCGTAACATTAGCTAGTTGG
>F1RSTYH01DDP45
AAGCTTCGCAAGAGTTTGATCCTGGCTCAGGATGAACGCTGGCGGCGTGCCTAATACATGCAAGTCGAACGGTGAAGTTACTTCGGTAACGGATCAGTGGCGAACGGGTGAGTAATATATGAACAACCTACCCCTTTGACTGGGATAACACACTGGAAAGCGTGCTAATACCGGATAGGCAATCGAGAGGCATCTCTTGATTATTAAAGGAGCGTCTGCTCCACATTGGGATGGGTTCATATCGCATTAG
>F1RSTYH01C7A7A
AAGCTTCGCAAGAGTTTGATCCTGGCTCAGGACGAACGCTGGCGGCGTGCCTAATACATGCAAGTCGAGCGCGGGAAGCTAACTGAAACCTTCGGGTGGACGTTAGTGGAACGAGCGGCGGACGGGTGAGTAACACGTGGGTAACCTGCCTGTAAGACTGGGATAACTCCGGGAAACCGGGGCTAATACCGGATAACACCTCGGATCGCATGATCCGAAGTTGAAAGATGGTTCTGCTATCACTTACAGATGGACCCGCGGCGCATTAG
>F1RSTYH01CPQRC
AAGCTTCGCAAGAGTTTGATCCTGGCTCAGGACGAACGCTGGCGGCGTGCCTAATACATGCAAGTCGAGCGGACCGAAGGGAGCTTGCTCCTTTAGGTTAGCGGCGGACGGGTGAGTAACACGTGGGCAACCTGCCCTGCAGACTGGGATAACTTCGGGAAACCGGAGCTAATACCGGATAACACCGAAAACCGCATGGTTTTCGGTTGAAAGGCGGCTTTTAGCTGTCACTGCAGGATGGGCCCGCGGCGCATTAGCTAGTTGGTGAGGTAACGG
>F1RSTYH01DDVWK
AAGCTTCGCAAGAGTTTGATCCTGGCTCAGGACGAACGCTGGCGGCGTGCCTAACACATGCAAGTCGAGCGGGGTGAATTGAGTGGTTTTCCACGAGATTCACCCAGCGGCGGACGGGTGAGTAACACGTAGGCAACCTACCCACCACACGGGGATAGCCCTGGGAAACCGGGGGTAATACCCGATACCTTTACTGGCTGCATGGCTGGTAAAGAAAGCGATTTAGCGGTGGTGGATGGGCCTGCGGCCCATCAGCTAGTTGGTGAGGTAACGG
>F1RSTYH01BM5IK
AAGCTTCGCAAGAGTTTGATCCTGGCTCAGGATGAACGCTAGCGGCGCGCTTAATGCATGCAAGTCGAGCGATGAGGCCCTTCGGGGCCATCAGCGGCAAACGGGTGAGTAACACATAGGTAACCTACCTTCAAGCCGGGGATAACGTGCGGAAACGGACGCTAATACCCGATGTGTACGGAAACGAGGAGACTGTGTCCGTATAAAGTTACGGCGCTTGGAGAGGGGCCTGTGGCCCATCAGCTAGTTGGCAGGGTAACGGCCT
>F1RSTYH01DINIM
AAGCTTCGCAAGAGTTTGATCCTGGCTCAGGATGAACGCTAGCGGGAGGCTTAACACATGCAAGTCGAGGGGCAGCACGAGGTAGCAATACTTTGGTGGCGACCGGCAGACGGGTGAGTAACGCGTATGTAACCTGCCCTGTACAGGGGGATAACCCGGAGAAATTCGGACTAATATCCCATGGTAATATTGGAAGGCATCTTTTGATATTTAAAGTTCCGGCGGTACAGGAGGGGCATGCGTAACATTAGCTGGTTGGTAAGGTAACGGCTT
>F1RSTYH01DDA74
AAGCTTCGCAAGAGTTTGATCCTGGCTCAGGACGAACGCTGGCGGCGTGCCTAATACATGCAAGTCGAGCGGAGAATGTGGAGCTTGCTCCACATTCTTAGCGGCGGACGGGTGAGTAACACGTGGGCAACCTGCCCTGCAGATCGGGATAACTCCGGGAAGCCGGTGCTAATACCGAATAGTTTTTTGCCCCTCCTGGGGCGAAACGGAAAGACGGTTTCGGCTGTCACTGCAGGATGGGCCCCGCGGCGCATTAGCTAGTTGGG
>F1RSTYH01CT14G
AAGCTTCGCAAGAGTTTGATCCTGGCTCAGGATCAACGCTGGCGGCGTGCCTAATGCATGCAAGTCGAACGGGGTCACCTTCGGGTGGCTCACGTGGCGGACGGGTGAGGAACACGTGGGGAATCTGCCGCTTGCTCGGGGGTAGCCCGCGGAAACGCGGGGTAATTCCGGATGAACTGGAGTGCTGGGTAGGGCAGTTCAGGAAAGGGTTTCGGCCCGGCGAGCGAGGAACCTGCGTCCGATTAGCTAGTTGGTGGGGTAACGGCCTACCAAGGCG
>F1RSTYH01CW7TC
AAGCTTCGCAAGAGTTTGATCCTGGCTCAGGATGAACGTTGGCGGTGTGCCTAATACATGCAAGTCGAACGGAGTTAATAGCAATATTGACTTAGTGGCGAACGGGTGAGTAACGCGTTGGTGATCTGCCTCGAAGTGTGGAATAACGTTCCGAAAGGAACGCTAATACCGCACGTGCTCTCGATTTTTAGAAACTTGAGAGTAAAGGATTTATTCGCTTCGAGAGGAGCCTGCGTCCCATCAGCTGGTTGGTAGGGTAACGGCCTACCG
>F1RSTYH01CE52L
AAGCTTCGCAAGAGTTTGATCCTGGCTCAGAACGAACGCTGGCGGCATGCCTAACACATGCAAGTCGAACGATCCTTCGGGATAGTGGCGCACGGGTGAGTAACGCGTGGGGATCTGCCCAGCAGTGGGGAATAACTTCGGGAAACTGAAGCTAATACCGCATACGCCCCTTCGGGGGGAAAGATTTATCGCTGTTGGATGAACCCGCGTCGGATTAGCTAGTTGGTGGGGTAATGGCCCACCAAGGCGACGATCCGTAGCTGGT
>F1RSTYH01CGY52
AAGCTTCGCAAGAGTTTGATCCTGGCTCAGGACGAACGCTGGCGGCGTGCCTAATACATGCAAGTCGAGCGCGGGAAGCTAACTGAATCCTTCGGGAGGACGTTAGTGGAACGAGCGGCGGACGGGTGAGTAACACGTGGGTAACCTGCCTGTAAGACTGGGATAACTCCGGGAAACCGGGGCTAATACCGGATAACACCTCGGATCGCATGATCCGAAGTTGAAAGATGGTTCTGCTATCACTTACAGATGGACCCGCGGCGCATTAG
>F1RSTYH01CSKNY
AAGCTTCGCAAGAGTTTGATCCTGGCTCAGGACGAACGCTGGCGGCGTGCCTAACACATGCAAGTCGAGCGGGGTGAATTGAGTGGTTTTCCACGAGATTCACCCAGCGGCGGACGGGTGAGTAACACGTAGGCAACCTACCCACCACACGGGGATAGCCCTGGGAAACCGGGGGTAATACCCGATACCTTTACTGGCTGCATGGCTGGTAAAGAAAGCGATTTAGCGGTGGTGGATGGGCCTGCGGCCCATCAGCTAGTTGGTGAGGTAACGG
>F1RSTYH01BWL9F
AAGCTTCGCAAGAGTTTGATCCTGGCTCAGGACGAACGCTGGCGGCGTGCCTAACACATGCAAGTCGAGCGAGAGATTTCGGTCTCTAGCGGCGGACGGGTGAGTAACACGTGGGTAACCTGCCTCATAGAGGGGGATAGCCTTCCGAAAGGAAGATTAATACCGCATAACGTATCTTTGGCGCATGCCAGAGATATCAAAGGAGTAATCCGCTATGAGATGGACCCGCGGCGCATTAGCTAGTTGGTGAGG
>F1RSTYH01DK3OT
AAGCTTCGCAAGAGTTTGATCCTGGCTCAGGATCAACGCTGGCGGCGTGCATGAGACATGCAAGTCGAACGGACGCGTTACGGGCTTGCCTGTAAGCGTTAGTGGCGGACGGCTGAGTAACGCGTAGGTGACCTCGCCCCGAAGTGGGGAATAACTGCCCGAAAGGGTGGCTAATACCGCATGTGGTGATGCGTTCAGACGCATCAAGTAAAGCCGCAAGGCGCGTTCGGGAGGGGCCTGCGTCCGATTAGCTCGTTGGG
>F1RSTYH01B6ZJ5
AAGCTTCGCAAGAGTTTGATCCTGGCTCAGGACGAACGCTGGCGGCGTGCCTAACACATGCAAGTCGAGCGGGGTGAATTGAGTGGTTTTCCACGAGATTCACCCAGCGGCGGACGGGTGAGTAACACGTAGGCAACCTACCCACCACACGGGGATAGCCCTGGGAAACCGGGGGTAATACCCGATACCTTTACTGGCTGCATGGCTGGTAAAGAAAGCGATTTAGCGGTGGTGGATGGGCCTGCGGCCCATCAGCTAGTTGGTGAGGTAACGG
>F1RSTYH01C8CX5
AAGCTTCGCAAGAGTTTGATCCTGGCTCAGAACGAACGCTGGCGGCAGGCTTAACACATGCAAGTCGAGCGCTCCCTTCGGGGGGAGCGGCGGACGGGTGAGTAACGCGTGGGAACGTGCCCCGGGGTGTGGAACAACCGCTGGAAACGGCGGCTAATGCCACATGATGTCTACGGACCAAAGATTTATCGCCCCGGGATCGGCCCGCGTCGGATTAGGTAGTTGGTGGGGTAACGGCCCACCAAGCCGACGATCCGTAGCTGGTTTGAGAGGATGAT
>F1RSTYH01C35X0
AAGCTTCGCAAGAGTTTGATCCTGGCTCAGGACGAACGCTGGCGGCGGGCTTAACACATGCAAGTCGCGGGAGAAGCCAGGCCTTCGGGTCAGGTGGAGACCGGCGGATGGGTGAGTAACGCGTAGGCAATCTGCCGTTAGGACTGGGATAACCCACCGAAAGGTGAGCTAATACCGGATGATGCAGCGGGGCCGCATGGCCACAGTTGTTAAATCTTTCGAGAGCCTAACGATGAGCCTGCGTGCCATTAG
>F1RSTYH01DMNPT
AAGCTTCGCAAGAGTTTGATCCTGGCTCAGATTGAACGCTGGCGGCAGGCCTAACACATGCAAGTCGAGCGGCAGCGGGTCCTTCGGGATGCCGGCGAGCGGCGGACGGGTGAGTAATGCCTAGGAATCTGCCTGGTAGTGGGGGATAACTCGGGGAAACTCGAGCTAATACCGCATACGTCCTACGGGAGAAAGCGGGGGAGTCTTCGGACCTCGCGCTACCAGATGAGCCTAGGTCGGATTAGCTAGTTGGTGAGGTAAAGG
>F1RSTYH01BZUZG
AAGCTTCGCAAGAGTTTGATCCTGGCTCAGAACGAACGCTGGCGGCAGGCTTAACACATGCAAGTCGCGCGAAGTCTTCGGACTTAGCGGCGGACGGGTGAGTAACGCGTGGGAACGTGCCCTTCACTGCGGAATAGCCACTGGAAACGGTGAGTAATACCGCATACGCCCTTTGGGGGAAAGATTTATCGGTGAAGGATCGGCCCGCGTCTGATTAGGTAGTTGGTGGGGTAATGGCCTACCAAGCCTACGATCAGTAGCTGGTTTGAGAGG
>F1RSTYH01DFO08
AAGCTTCGCAAGAGTTTGATCCTGGCTCAGGATGAACGCTAGCGGGAGGCTTAACACATGCAAGTCGAGGGGCATCACGAGGTAGCAATACTTTGGTGGCGACCGGCGCACGGGTGAGTAACGCGTATGCAACCTACCCTGTACAGTGGGATAACCCGGAGAAATTCGGACTAATACCGCATAAAGATATTTTGAGGCATCTTAAGATATTTAAAGCTTCGGTGGTACGGGATGGGCATGCGTAACATTAGCTAGTTGGCAGGG
>F1RSTYH01DPUB6
AAGCTTCGCAAGAGTTTGATCCTGGCTCAGGACGAACGCTGGCGGCGTGCCTAATACATGCAAGTCGAGCGGACCGAAGGGAGCTTGCTCCTTTAGGTTAGCGGCGGACGGGTGAGTAACACGTGGGCAACCTGCCCTGCAGACCGGGATAACTTCGGGAAACCGGAGCTAATACCGGATAACACCGAAAACCGCATGGTTTTCGGTTGAAAGGCGGCATTAGCTGTCACTGCAGGATGGGCCCGCGGCGCATTAGCTAGTTGGTGAGGTAACGG
>F1RSTYH01DKTNP
AAGCTTCGCAAGAGTTTGATCCTGGCTCAGGGTGAACGCTGGCGGCGTGCTTGACACATGCAAGTCGAACGGTATGTGGCAACACATAGAGTGGCGAACGGGTGAGTAACACGTGGGAACGTACCCTACGCAGGGGGATAACTGACCGAAAGGACAGCTAATACCGCATAAGACCGGAAGGTGAAAGGTGCAAATGCATCGGCGAAGGAGCGGCCCGCGGACCATCAGCTAGTTGGTGGGGTAAGAGCCTACCAAGGCGACGACGG
>F1RSTYH01BQUIN
AAGCTTCGCAAGAGTTTGATCCTGGCTCAGGACGAACGCTGGCGGCGTGCCTAACACATGCAAGTCGAGCGGGGTGAATTGAGTGGTTTTCCACGAGATTCACCCAGCGGCGGACGGGTGAGTGACACGTAGGCAACCTACCCACCACACGGGGATAGCCCTGGGAAACCGGGGGTAATACCCGATACCTTTACTGGCTGCATGGCTGGTAAAGAAAGCGATTTAGCGGTGGTGGATGGGCCTGCGGCCCATCAGCTAGTTGGTGAGGTAACGG
>F1RSTYH01DF235
AAGCTTCGCAAGAGTTTGATCCTGGCTCAGGATGAACGCTGACAGAATGCTTAACACATGCAAGTCTATTGGAAGCTTGCTTCCGATGGCGGACGGGTGAGTAACACGTAAAGAATCTGCCCTTTAGTCTGGGATAACATCTGGAAACAGTTGCTAATACCGGATATTATAATTCGATGGCATCATCTTATTATGAAAACTATATGTGCTAGAGGAGGACTTTGCGGCCCATTAGCTAGTTGGTGG
>F1RSTYH01CDHSK
AAGCTTCGCAAGAGTTTGATCCTGGCTCAGGACGAACGCTGGCGGCGTGCCTAATACATGCAAGTCGAGCGCGGGAAGCTAACTGAATCCTTCGGGAGGACGTTAGTGGAACGAGCGGCGGACGGGTGAGTAACACGTGGGTAACCTGCCTGTAAGACTGGGATAACTCCGGGAAACCGGGGCTAATACCGGATAACACCTCGGATCGCATGATCCGAAGTTGAAAGATGGTTCTGCTATCACTTACAGATGGACCCGCGGCGCATTAG
>F1RSTYH01CFQWR
AAGCTTCGCAAGAGTTTGATCCTGGCTCAGGACGAACGCTGGCGGCGTGCCTAACACATGCAAGTCGAGCGGGGTGAATTGAGTGGTTTTCCACGAGATTCACCCAGCGGCGGACGGGTGAGTAACACGTAGGCAACCTACCCACCACACGGGGATAGCCCTGGGAAACCGGGGGTAATACCCGATACCTTTACTGGCTGCATGGCTGGTAAAGAAAGCGATTTAGCGGTGGTGGATGGGCCTGCGGCCCATCAGCTAGTTGGTGAGGTAACGG
>F1RSTYH01DQ22K
AAGCTTCGCAAGAGTTTGATCCTGGCTCAGGACGAACGCTGGCGGCGTGCCTAACACATGCAAGTCGAGCGGGGTGAATTGAGTGGTTTTCCACGAGATTCACCCAGCGGCGGACGGGTGAGTAACACGTAGGCAACCTACCCACCACACGGGGATAGCCCTGGGAAACCGGGGGTAATACCCGATACCTTTACTGGCTGCATGGCTGGTAAAGAAAGCGATTTAGCGGTGGTGGATGGGCCTGCGGCCCATCAGCTAGTTGGTGAGGTAACGG
>F1RSTYH01B258H
AAGCTTCGCAAGAGTTTGATCCTGGCTCAGAATGAACGCTGGCGGCGTGCCTAACACATGCAAGTCGAACGAGAAATTTCCTGCTTGCAGGAGAGAGTAAAGTGGCGCACGGGTGAGTAACGCGTGGGTAACCTACCCTTGAATCGGGGATAACCTTGCGAAAGCGTTGTTAATACCGGATATTGTCCCAAGGACTATGGTTTTTGTGATGAAAGGTGACCTCTTCATGAAAGTTGCCGTTTAAGGATGGGCCCGCGTACCATTAGCTTGTTGGG
>F1RSTYH01CJCY0
AAGCTTCGCAAGAGTTTGATCCTGGCTCAGGATGAACGCTGGCGGCGTGCCTAACACATGCAAGTCGAGCGGAGATATAGAGGAGTACTTGTACGAATCTTTATCTTAGCGGCGGACGGGTGAGTAACACGTGAGGAACCTGCCCTTAAGTGTGGAATAACACCGAGAAATCGGTGCTAATACCGCATAACGTCCTGGAAGCGCATGCTTTCGGGACCAAAAGGATTTATTCGCTTAAGGATGGCCTCGCGGCCGATTAGGTAG
>F1RSTYH01DF7DR
AAGCTTCGCAAGAGTTTGATCCTGGCTCAGGATGAACGCTGGCGGCGTGCCTAATACATGCAAGTCGAACGCACTAGTTTACTAGTGAGTGGCGAACGGGTGAGTAACACGTAGGTAACCTGCCCTCAAGACGAGGATAACCGTTGGAAACGATGGCTAAGACTGGATAGGAACAGAAGGGGCATCTCTTGTGTTTTAAAAGACCTAGCAATAGGTATGCTTGAGGAGGGGCCTGCGGCGCATTAGTTAGTTGGCGGGGTGAAGG
>F1RSTYH01COJO7
AAGCTTCGCAAGAGTTTGATCCTGGCTCAGAACGAACGCTGGCGGCATGCCTAACACATGCAAGTCGAACGAAGCCTTCGGGTTTAGTGGCGCACGGGTGCGTAACGCGTGGGAATCTGCCCTTTGGTTCGGAATAACAGTTGGAAACGACTGCTAATACCGGATGATGACGAAAGTCCAAAGATTTATCGCCAGAGGATGAGCCCGCGTAGGATTAGCTAGTTGGTGTGGTAAAGGCGCACCAAGGCGACGATCCTTAG
>F1RSTYH01DMO5L
AAGCTTCGCAAGAGTTTGATCCTGGCTCAGGATGAACGCTAGCGGGAGGCTTAACACATGCAAGTCGGGCGGCAGCACGGACTTCGGTCTGGTGGCGAGCGGCGCACGGGTGCGTAACGCGTATGCAACCTGCCTTATGCTGGGGGATAGCCCATGGAAACGTGGATTAATACCCCATATTATTTATGGATCGCATGGTTTATAGATGAAGGTTTTAGTGGCATAAGATGGGCATGCGTCTGATTAG
>F1RSTYH01CFXC8
AAGCTTCGCAAGAGTTTGATCCTGGCTCAGGACGAACGCTGGCGGCGTGCCTAATACATGCAAGTCGAGCGGAGTTCCTTCGGGAACTTAGCGGCGAACGGGTGAGTAACACGTGGGCAACCTGCCCTCAAGCCTGGGATAACTCCGGGAAACCGGTGCTAATACCAGATAATCATAGCTTTCGCATGAAAGCTTTGTAAAAGTTTTTCGCTTGAGGATGGGCCCGCGGTGCATTAGCTTGTTGGTGGGGTAATGGCCTACCAAGGCGACGA
>F1RSTYH01CIW46
AAGCTTCGCAAGAGTTTGATCCTGGCTCAGGACGAACGCTGGCGGCGTGCTTAACACATGCAAGTCGAACGGTAAGGCCCCTTCGGGGGTACACGAGTGGCGAACGGGTGAGTAACACGTGGGTAATCTGCCCTGCACTTCGGGATAAGCCTGGGAAACCGGGTCTAATACCGGATATGAACTCCTGCCGCATGGTGGGGGTTGGAAAGTTTTTCGGTGCAGGATGAGCCCGCGGCCTATCAGCTTGTTGGTGGGGTAATGGCCTACCAAGGCGACGACGGGTAG
>F1RSTYH01B5BUN
AAGCTTCGCAAGAGTTTGATCCTGGCTCAGGATGAACGCTGGCGGCGTGCCTAACACATGCAAGTCGAACGAGAAGTTAACCGCTGATTCCTTCGGGATGAGGAGGTTAGCAGAAAGTGGCGAACGGGTGAGTAACGCGTGGGTAATCTACCCTGTAAGTGGGGGATAACCCTCCGAAAGGAGGGCTAATACCGCATAATATCTTCACTTCCAAAAGAAGAGAAGATTAAAGATGGCCTCTGTCTTAAGCTATCACTTCAGG
>F1RSTYH01CU8LA
AAGCTTCGCAAGAGTTTGATCCTGGCTCAGATTGAACGCTGGCGGCAGGCTTAACACATGCAAGTCGAGCGGGGGAAGGTAGCTTGCTACTGGACCTAGCGGCGGACGGGTGAGTAATGCTTAGGAATCTGCCTATTAGTGGGGGACAACATCTCGAAAGGGATGCTAATACCGCATACGTCCTACGGGAGAAAGCAGGGGATCTTCGGACCTTGCGCTAATAGATGAGCCTAAGTCGGATTAGCTAGTTGGTGGGGTAAA
>F1RSTYH01DQQSF
AAGCTTCGCAAGAGTTTGATCCTGGCTCAGGACGAACGCTGGCGGCGTGCCTAATACATGCAAGTCGAGCGGACTGGAGAGAGCTTGCTCTCGAAGGTCAGCGGCGGACGGGTGAGTAACACGTGGGTAACCTGCCTGGTAGACTGGGATAACGCTTGGAAACGAGTGCTAATACCGGATAATCTCCTGAATCGCATGGTTCAAGAGTAAAAGGAGCTTTTGCTTCACTGCCAGATGGACCCGCGGCGC
>F1RSTYH01DARAO
AAGCTTCGCAAGAGTTTGATCCTGGCTCAGGACGAACGCTGGCGGCGTGCCTAACACATGCAAGTCGAGCGGGGGTTGCTTAAGTAGGTTTCTACGAGAGTGGCCCTAACGGCGGACGGGTGAGTAACGCGTGAGCAACCAACCTTGTACTGGGGGATAACAGCTGGAAACAGCTGCTAATACCGCATAAGACTACGGCACCGCATGGTGCTGTAGTAAAAGGCGCCTTAAGGCGTCGGTACAAGACGGGCTCGCGTCCCATTAG
>F1RSTYH01B7TW9
AAGCTTCGCAAGAGTTTGATCCTGGCTCAGGACGAACGCTGGCGGCGTGCCTAAGACATGCAAGTCGAGCGGGGAGGCTAGGGAGCTTGCTCTCTGGTCTCCTAGCGGCGGACGGGTGAGTAACACGTGGGTAACCTGCCCGGCAGTGGGGGATAACCCTGGGAAACCGGGGCTAATACCGCATACGGTCCGAGCCTCGCATGGGGTTTGGAAGAAAGGCCGTCCTTGGGGGCGGTCGCTGTCGGAGGGGCCCGCGGCCCATCAGGTAGTTGGTGGGGTAACGGCCC
>F1RSTYH01CUHY7
AAGCTTCGCAAGAGTTTGATCCTGGCTCAGATTGAACGCTGGCGGCAGGCCTAACACATGCAAGTCGAGCGGCAGCACGGGGAGCTTGCTCCCTGGTGGCGAGCGGCGGACGGGTGAGTAATGCATAGGAATCTGCCCGGTAGTGGGGGATAACCTGGGGGAAACCCAGGCTAATACCGCATACGTCCTACGGGAGAAAGCAGGGGACCTTCGGGCCTTGCGCTATCGGATGAGCCTATGTCGGATTAGCTGGTTGGTGG
>F1RSTYH01DNB4O
AAGCTTCGCAAGAGTTTGATCCTGGCTCAGGACGAACGCTGGCGGCGTGCCTAACACATGCAAGTCGAGCGGGGTGAATTGAGTGGTTTTCCACGAGATTCACCCAGCGGCGGACGGGTGAGTAACACGTAGGCAACCTACCCACCACACGGGGATAGCCCTGGGAAACCGGGGGTAATACCCGATACCTTTACTGGCTGCATGGCTGGTAAAGAAAGCGATTTAGCGGTGGTGGATGGGCCTGCGGCCCATCAGCTAGTTGGTGAGGTAACGG
>F1RSTYH01B6XBM
AAGCTTCGCAAGAGTTTGATCCTGGCTCAGAACGAACGCTGGCGGCGCGTTTTAAGCATGCAAGTCGAACGGTATACGGTCTTCGGACTGTAGAGAGTGGCGAACGGGTGAGTAACACGTAGATAGTCTGCCTTGAAGTGGGGGATAGTCCATGGAAACATGGAGTAATACCGCATATGTCTTTGGATGAAAGTTCCAATTGGAACGCTTTGGGATGAGTCTGCGGCTCATTAGCTAGTTGGTGGGGTAAAGGCCTACCAAGG
>F1RSTYH01B6WWM
AAGCTTCGCAAGAGTTTGATCCTGGCTCAGGATGAACGCTAGCGGGAGGCTTAACACATGCAAGTCGAGGGGCATCACGAGGTAGCAATACTTTGGTGGCGACCGGCGCACGGGTGAGTAACGCGTATGCAACCTACCCTGTACAGTGGGATAACCCGGAGAAATTCGGACTAATACCGCATAAAGATATTTTGAGGCATCTTAAGATATTTAAAGCTTCGGTGGTACGGGATGGGCATGCGTAACATTAGCTAGTTGGCAGGG
>F1RSTYH01DPLRE
AAGCTTCGCAAGAGTTTGATCCTGGCTCAGGACGAACGCTGGCGGCGTGCCTAATACATGCAAGTCGAGCGGACCGATGGGAGCTTGCTCCTTTAGGTTAGCGGCGGACGGGTGAGTAACACGTGGGCAACCTGCCCTGCAGACTGGGATAACTTCGGGAAACCGGAGCTAATACCGGATAACACCGAAAACCGCATGGTTTTCGGTTGAAAGGCGGCTTTTAGCTGTCACTGCAGGATGGGCCCGCGGCGCATTAGCTAGTTGGTGAGGG
>F1RSTYH01DPLBX
AAGCTTCGCAAGAGTTTGATCCTGGCTCAGACGAACGCTGGCGGCGTGCCTAACACATGCAAGTCGAGCGGGGTGAATTGAGTGGTTTTCCACGAGATTCACCCAGCGGCGGACGGGTGAGTAACACGTAGGCAACCTACCCACCACACGGGGATAGCCCTGGGAAACCGGGGGTAATACCCGATACCTTTACTGGCTGCATGGCTGGTAAAGAAAGCGATTTAGTGGTGGTGGATGGGCCTGCGGCCCATCAGCTAGTTGGTGAGGTAACGG
>F1RSTYH01C2EL5
AAGCTTCGCAAGAGTTTGATCCTGGCTCAGGACGAACGCTGGCGGCGTGCTTAACACATGCAAGTCGAACGGAAAGGCCCTTGCTTGCAGGGGTACTCGAGTGGCGAACGGGTGAGTAACACGTGGGTGATCTGCCTTGTACTTCGGGATAAGCCTGGGAAACTGGGTCTAATACCGGATAGGACCATGCTTTAGTGTGTGTGGTGGAAAGTTTTTTCGGTACAAGATGAGCCCGCGGCCTATCAGCTTGTTGGTGGGGTAATGGCCTACCAAGG
>F1RSTYH01C8TP8
AAGCTTCGCAAGAGTTTGATCCTGGCTCAGGATTAACGCTGGCGGCGTGCCTAATACATGCAAGTCGAGCGGTCCGACGTTACGTCGGATAGCGGCAAACGGGTGAGTAACACATGGGTACTTGCCCCTGACTCGAGAATAACTCCGAGAAATCGGAGCTAATACTCGATATGTTGTGAAAAATTTATTTTTTATAATGAAAGTTACGGCGGTCAGGGAGAGGCCTGTGGGATATCAGCTTGTTGGTGAGGTAAAAGCTCACCAAGG
>F1RSTYH01B5VG7
AAGCTTCGCAAGAGTTTGATCCTGGCTCAGGACGAACGCTGGCGGCGTGCCTAACACATGCAAGTCGAGCGGGGTGAATTGAGTGGTTTTCCACGAGATTCACCCAGCGGCGGACGGGTGAGTAACACGTAGGCAACCTACCCACCACACGGGGATAGCCCTGGGAAACCGGGGGTAATACCCGATACCTTTACTGGCTGCATGGCTGGTAAAGAAAGCGATTTAGCGGTGGTGGATGGGCCTGCGGCCCATCAGCTAGTTGGTGAGGTAACGG
>F1RSTYH01B0MZC
AAGCTTCGCAAGAGTTTGATCCTGGCTCAGGACGAACGCTGGCGGCGTGCCTAATACATGCAAGTCGAGCGGACCGAAGGGAGCTTGCTCCTTTAGGTTAGCGGCGGACGGGTGAGTAACACGTGGGCAACCTGCCCTGCAGACTGGGATAACTTCGGGAAACCGGAGCTAATACCGGATAACACCGAAAACCGCATGGTTTTCGGTTGAAAGGCGACTTTTAGCTGTCACTGCAGGATGGGCCCGCGGCGCATTAGCTAGTTGGTGAGGTAACGG
>F1RSTYH01CEDJC
AAGCTTCGCAAGAGTTTGATCCTGGCTCAGAACGAACGCTGGCGGCATGCCTAACACATGCAAGTCGAACGCCCTGGTTCGCCAGGGAGTGGCGCACGGGTGAGTAACGCGTGGGAACCTGCCCGGCAGTACGGGACAACCGCGGGAAACTGCGGCTGATACCGTATACGGCCTGAGGGCGAAAGAATTTCGCTGTCGGAGGGGCCCGCGTCGGATTAGGTAGTTGGTGGGGTAACGGCCTACCAAGCCTGCGATCCGTAGCT
>F1RSTYH01CXDH3
AAGCTTCGCAAGAGTTTGATCCTGGCTCAGGACGAACGCTGGCGGCGTGCCTAATACATGCAGGTCGAGCGCGGGAAGCTAACTGAAACCTTCGGGTGGACGTAAGTGGAACGAGCGGCGGACGGGTGAGTAACACGTGGGTAACCTGCCTGTAAGACTGGGATAACTCCGGGAAACCGGGGCTAATACCGGATAACACCTCGGATCGCATGATTCGAAGTTGAAAGATGGTTCTGCTATCACTTACAGATGGACCCGCGGCGCATTAG
>F1RSTYH01CP9P6
AAGCTTCGCAAGAGTTTGATCCTGGCTCAGGACGAACGCTGGCGGCGTGCCTAACACATGCAAGTCGAGCGGGGTGAATTGAGTGGTTTTCCACGAGATTCACCCAGCGGCGGACGGGTGAGTAACACGTAGGCAACCTACCCACCACACGGGGATAGCCCTGGGAAACCGGGGGTAATACCCGATACCTTTACTGGCTGCATGGCTGGTAAAGAAAGCGATTTAGCGGTGGTGGATGGGCCTGCGGCCCATCAGCTAGTTGGTGAGGTAACGG
>F1RSTYH01CAWCK
AAGCTTCGCAAGAGTTTGATCCTGGCTCAGGATGAACGCTAGCGGGAGGCTTAACACATGCAAGTCGAGGGGTATCCCGATTTATCGGGAGAGACCGGCGCACGGGTGAGTAACGCGTATGCAACCTGCCCTTTACTGGGGGATAGCCCAGGGAAACTTGGATTAATACCCCATGGTACTAAGATATCGCATGGTATTTTAGTTAAAGATTTATTGGTAAAGGATGGGCATGCGTGGCATTAGCTTGTTGGTGAGGTAACGGCTCACCAAGG
>F1RSTYH01DI27X
AAGCTTCGCAAGAGTTTGATCCTGGCTCAGGACGAACGCTGGCGGCGTGCCTAACACATGCAAGTCGAGCGGGGGTTGCTTAAGTAGGTTTCTACGAGAGTGGCCCTAGCGGCGGACGGGTGAGTAACGCGTGAGCAACCAACCTTGTACTGGGGGATAACAGCTGGAAACAGCTGCTAATACCGCATAAGACTACGGCACCGCATGGTGCTGTAGTAAAAGGCGCCTTAAGGCGTCGGTACAAGACGGGCTCGCGTCCCATTAG
>F1RSTYH01CY8VY
AAGCTTCGCAAGAGTTTGATCCTGGCTCAGAACAAACGCTGGCGGCGTGCCTAACACATGCAAGTCGTACGAGAAAGTTCGCTTCGGCGAATGAGTAAAGTGGCGAACGGGTGAGTAACGCGTGGATAATCTGCCCTTTAGTCGGGGATAACTCATCGAAAGATGGGCTAATACCCGGTAATACTATATTCACTGCGGTGAATACAGTCAAAGGAGGCCTCTGTTTACATGCTTTTGCTGAAGGATGAGTCCGCGTACCA
>F1RSTYH01BSYQC
AAGCTTCGCAAGAGTTTGATCCTGGCTCAGGACGAACGCTGGCGGCGTGCCTAACACATGCAAGTCGAGCGGGGTGAATTGAGTGGTTTTCCACGAGATTCACCCAGCGGCGGACGGGTGAGTAACACGTAGGCAACCTACCCACCACACGGGGATAGCCCTGGGAAACCGGGGGTAATACCCGATACCTTTACTGGCTGCATGGCTGGTAAAGAAAGCGATTTAGCGGTGGTGGATGGGCCTGCGGCCCATCAGCTAGTTGGTGAGGTAACGG
>F1RSTYH01CCPC6
AAGCTTCGCAAGAGTTTGATCCTGGCTCAGGACGAACGCTGGCGGCGTGCCTAATACATGCAAGTCGAGCGGACCGATGGGAGCTTGCTCCTTTAGGTTAGCGGCGGACGGGTGAGTAACACGTGGGCAACCTGCCCTGCAGACTGGGATAACTTCGGGAAACCGGAGCTAATACCGGATAACACCGAAAACCGCATGGTTTTCGGTTGAAAGGCGGCTTTTAGCTGTCACTGCAGGATGGGCCCGCGGCGCATTAGCTAGTTGGTGAGG
>F1RSTYH01C3VRF
AAGCTTCGCAAGAGTTTGATCCTGGCTCAGGACGAACGCTGGCGGCGTGCCTAATACATGCAAGTCGAGCGGAGATAGTGGAGCTTGCTCCATTATCTTAGCGGCGGACGGGTGAGTAACACGTGGGCAACCTGCCCTGCAGATCGGGATAACTCCGGGAAACCGGTGCTAATACCGAATAGTTTGCGGCCTCTCATGAGGCTGCACGGAAAGACGGTTTCGGCTGTCACTGCAGGATGGGCCCGCGGCG
>F1RSTYH01DUY18
AAGCTTCGCAAGAGTTTGATCCTGGCTCAGGACGAACGCTGGCGGCGTGCCTAATACATGCAAGTCGAGCGGACCGAAGGGAGCTTGCTCCTTTAGGTTAGCGGCGGACGGGTGAGTAACACGTGGGCAACCTGCCCTGCAGACTGGGATAACTTCGGGGAACCGGAGCTAATACCGGATAACACCGAAAACCGCATGGTTTTCGGTTGAAAGGCGGCTTTTAGCTGTCACTGCAGGATGGGCCCGCGGCGCATTAGCTAGTTGGTGAGGTAACGG
>F1RSTYH01CDIHA
AAGCTTCGCAAGAGTTTGATCCTGGCTCAGGACGAACGCTGGCGGCGTGCCTAACACATGCAAGTCGAGCGGGGGTTGCTTAAGTAGGTTTCTACGAGAGTGGCCCTAGCGGCGGACGGGTGAGTAACGCGTGAGCAACCAACCTTGTACTGGGGGATAACAGGCTGGAAACAGCTGCTAATACCGCATAAGACTACGGCACCGCATGGTGCTGTAGTAAAAAGGCGCCTTAAGGCGTCGGTACAAGACGGGCTCGCGTCCCATTAG
>F1RSTYH01CTC8M
AAGCTTCGCAAGAGTTTGATCCTGGCTCAGAACGAACGCTGGCGGCGCGTTTTAAGCATGCAAGTCGAACGGTAAAAGGGTGCTTGCACCCTTTGAGAGTGGCGAACGGGTGAGTAACACGTAGGTGATCTGCCCTTTGGTTGGGGATAGCCTGTGGAAACACAGGGTAATACCGAATAAGATCGGGACTCTTTGGAGATCCGATGAAAGCAGCTTCGGCTGCACCGAAGGATGAGCCTGCGGCTGATTAGCTTGTTGGCGGGG
>F1RSTYH01CLULN
AAGCTTCGCAAGAGTTTGATCCTGGCTCAGAGCGAACGTTAGCGGCGCGCCTAACACATGCAAGTCGCACGAGAAAGGGCTTCGGCCCCGGTAAAGTGGCGCACGGGTGCGTAACACGTGGGCAATCTACCCTAAGGCGGGGGATAACGTCCCGAAAGGGACGCTAATACCGCATGAGACCACGGATCCTTCGGGAACTGCGGTCAAAGCTGGCCTCTTCATGAAAGCTAGCACCTTAGGACGAACCCGCGGCCCATCAGCTAGTTGGTAAGGTAA
>F1RSTYH01CIETI
AAGCTTCGCAAGAGTTTGATCCTGGCTCAGGGTGAACGCTGGCGGCGTGCTTTACACATGCAAGTTGAACGAGAACTCGGAGGTTCTTACTTCGGTAAGAAAGGAAGAGGGACAGTAGCGAACGAGTGAGTAACACGTAGTAACCTGCCCACTGGAGGGGGAGAACCACTGGAAACGGTGGCTAATACCGCATAAGCCCGAAAGGGGAAAGCAATTTATTGTGCCGGTGGAGGGGACTGCGGGCCATCAGGAAGATGGTGAGGTAAAAGCTCACCAAACCGACG
>F1RSTYH01CE5RL
AAGCTTCGCAAGAGTTTGATCCTGGCTCAGGACGAACGCTGGCGGCGTGCCTAACACATGCAAGTCGAACGAGTCCAGACTTCGGTCTGAGGCGAGTGGCGGACGGGTGGGTAACACGTGAGCAATCTATCCCTGTGCGGGGGACAACCCGGGGAAACCCGGGCTAATACCGCATGGTCAGTTTCCAGGCTCTGGAGATTGGGAAAGGTGGCCTCTTTACAATGCTGCCGTGCAGGGAGGAGCTCGCGGGCTATCAG
>F1RSTYH01C9PSS
AAGCTTCGCAAGAGTTTGATCCTGGCTCAGGACGAACGCTGGCGGCGTGCCTAACACATGCAAGTCGAGCGGGGTGAATTGAGTGGTTTTCCACGAGATTCACCCAGCGGCGGACGGGTGAGTAACACGTAGGCAACCTACCCACCACACGGGGATAGCCCTGGGAAACCGGGGGTAATACCCGATACCTTTACTGGCTGCATGGCTGGTAAAGAAAGCGATTTAGCGGTGGTGGATGGGCCTGCGGCCCATCAGCTAGTTGGTGAGGTAACGG
>F1RSTYH01BYM5A
AAGCTTCGCAAGAGTTTGATCCTGGCTCAGAACGAACGCTGGCGGCGTATCTTAAGCATGCAAGTCGAGCGGCAAGGCGGGGCAACCCGCCCTAGAGCGGCGGACTGGTGAGTAACGCGTGGGTGATCTACCCTTCGGGATGGGGATAGCCATTAGAAATAGTGGGTAATACCGAATACGCTCGTCACTTCGGTGTGACGAGGAAAGGCGCCACGGCGCCACCCGAGGATGAGCCCGCGTCTCATTAGCTAGTTGGTGGGGTAATGG
>F1RSTYH01BPEGP
AAGCTTCGCAAGAGTTTGATCCTGGCTCAGAACGAACGCTGGCGGCGCGCTTAACACATGCAAGTCGAGCGGCTGGAGCAATCCAGCAGCGGCGGACGGGTGCGTAACACGTGGGTAATCTGCCTCGGAGATCGGGATAACTCGCCGAAAGGCGAGCTAATACTGGATAAGCTCACGACTTCTTCGGAAGTTGAGAGAAAAGGTCGCAAGACGCTTCGAGATGAGCCCGCGGCCCATCAGCTAGTTGGG
>F1RSTYH01BNNCV
AAGCTTCGCAAGAGTTTGATCCTGGCTCAGATTGAACGCTGGCGGCAGGCCTAACACATGCAAGTCGAGCGGCAGCACGGGAAGCTTGCTTCCTGGTGGCGAGCGGCGGACGGGTGAGTAATGCATAGAAATCTGCCCGGTAGTGGGGGATAACCTGGGGAAACCCAGGCTAATACCGCATACGTCCTACGGGAGAAAGCAGGGGATCTTCGGACCTTGCGCTATCGGATGAGTCTATGTCGGATTAGCTTGTTGG
>F1RSTYH01CNBIT
AAGCTTCGCAAGAGTTTGATCCTGGCTCAGGATCAACGCTGGCGGCGTGCATGAGACATGCAAGTCGAACGAACGACACAGGGCTTGCCTTGTGTCGTTAGTGGCGGACGGCTGAGTAACGCGTAGGTGACCTGCCCCGAAGTGGGGAATAACTGCCCGAAAGGGTGGCCAATACCGCATGTGGTGATGCGTTCATCCGCATCAGTAAAGCCGCAAGGCGCTTCGGGAGGGGCCTGCGTCCGATTAG
>F1RSTYH01DJWUE
AAGCTTCGCAAGAGTTTGATCCTGGCTCAGGATGAACGCTAGCGGGAGGCTTAACACATGCAAGTCGAGGGGCATCACGAGGTAGCAATACTTTGGTGGCGACCGGCGCACGGGTGAGTAACGCGTATGCAACCTACCCTGTACAGTGGGATAACCCGGAGAAATTCGGACTAATACCGCATAAAGATATTTTGAGGCATCTTAAGATATTTAAAGCTTCGGTGGTACGGGATGGGCATGCGTAACATTAGCTAGTTGGCAGGG
>F1RSTYH01CZO95
AAGCTTCGCAAGAGTTTGATCCTGGCTCAGGATGAACGCTGGCGGCGTGCTTAACACATGCAAGTCGAACGATGACTTCTGTGCTTGCACAGAATGATTAGTGGCGAACGGGTGAGTAACACGTGAGTAACCTGCCCTTGACTTCGGGATAAGCCTGGGAAACCGGGTCTAATACCGGATACGACCTCCTGGCGCATGCCATGGGGGTGGAAAGCTTTATGCGGTTTTGGATGGACTCGCGGCCTATCAGCTTTGG
>F1RSTYH01DTLWA
AAGCTTCGCAAGAGTTTGATCCTGGCTCAGAATGAACGCTGGCGGCGTGCCTAACACATGCAAGTCGAGCGAGAAAGCCCGCAAGGGTGAGTAAAGCGGCGAACGGGTGAGTAAGGCATAGGAATCTACCCTTTGGTGAAGGATACCCCCGAGAAATCGGGGCTAATACTGCATAAGTTGATGAATAATCGAGAAAGATGGCCTAATTGCTATCGCCGAAGGATGAGCCTGCGTACTATTAGCTAGTTGGTAGGGTAAAGG
>F1RSTYH01C9VCN
AAGCTTCGCAAGAGTTTGATCCTGGCTCAGGACGAACGCTGGCGGCGTGCCTAACACATGCAAGTCGAGCGGGGTGAATTGAGTGGTTTTCCACGAGATTCACCCAGCGGCGGACGGGTGAGTAACACGTAGGCAACCTACCCACCACACGGGGATAGCCCTGGGAAACCGGGGGTAATACCCGATACCTTTACTGGCTGCATGGCTGGTAAAGAAAGCGATTTAGCGGTGGTGGATGGGCCTGCGGCCCATCAGCTAGTTGGTGAGGTAACGG
>F1RSTYH01DL906
AAGCTTCGCAAGAGTTTGATCCTGGCTCAGATTGAACGCTGGCGGCGTGCCTAACACATGCAAGTCGAGCGAGGAAGGGTCCTTCGGGGCCGTGAGTAGAGCGGCGCACGGGTGAGTAACGCGTAGGTGATCTACCCTTGGGATCGGGATAACTAGTTGGAAACGGCTGCTAATACCGGATATCCTCCATATTTAGCTTTATGGGGAAAGGTGGCCTCTGCATGCAAGCTACCACCTGAGGATGAACCTGCGTCT
>F1RSTYH01C3F05
AAGCTTCGCAAGAGTTTGATCCTGGCTCAGGACGAACGCTGGCGGCGTGCCTAACACATGCAAGTCGAGCGGGGGTTGCTTAAGTAGGTTTCTACGAGAGTGGCCCTAGCGGCGGACGGGTGAGTAACGCGTGAGCAACCAACCTTGTACTGGGGGATAACAGCTGGAAACAGCTGCTAATACCGCATAAGACTACGGCACCGCATGGTGCTGTAGTAAAAGGCGCCTTAAGGCGTCGGTACAAGACGGGCTCGCGTCCCATTAG
>F1RSTYH01DD2FD
AAGCTTCGCAAGAGTTTGATCCTGGCTCAGGATGAACGCTGGCGGCGTGCCTAATACATGCAAGTCGAACGCACTAGTTTACTAGTGAGTGGCGAACGGGTGAGTAACACGTAGGTAACCTGCCCTTAAGACGAGGATAACCATTGGAAACGATGGCTAAGACTGGATAGGAATATTTAAGGCATCTTAAATATTTTAAAAGACCTAGCAATAGGTATGCTTAAGGAGGGGCCTGCGGCGCATTAGTTAGTTGGTGAGGTGAGAG
>F1RSTYH01COIFD
AAGCTTCGCAAGAGTTTGATCCTGGCTCAGAACGAACGCTGGCGGCAGGCTTAACACATGCAAGTCGAGCGCCCCGCAAGGGGAGCGGCAGACGGGTGAGTAACGCGTGGGAATCTACCCATCTCTACGGAATAACTCAGGGAAACTTGTGCTAATACCGTATACGCCCTTTTGGGGAAAGATTTATCGGAGATGGATGAGCCCGCGTTGGATTAGCTAGTTGGTGGGGTAAAGGCCTACCAAGGCGACGATCCATAGCTGGT
>F1RSTYH01B22B0
AAGCTTCGCAAGAGTTTGATCCTGGCTCAGGATGAACGCTAGCGGCAGGCTTAACACATGCAAGTCGAGGGGTAACAGGTGTAGCAATACATGCTGACGACCGGCGCACGGGTGAGTAACGCGTATGCAACCTACCTTTAACTGGGGGATAGCCCGGAGAAATTCGGATTAATACCCCATAATGTCCTGGATTCGCATGTTTTCAGGATTAAAGCTCCGGCGGTTAAAGATGGGCATGCGTGCCATTAGCTAGTTGGTG
>F1RSTYH01C6O6Z
AAGCTTCGCAAGAGTTTGATCCTGGCTCAGGACGAACGCTGGCGGCGTGCTTAACACATGCAAGTCGAGCGCTGAAGCCTTCGGGTGGATGAGCGGCGAACGGGTGAGTAACACGTGGGTGACCTGCCCCTCACTCTGGGATAAGCCTGGGAAACTGGGTCTAATACCGGATATGACCTTCGGCCGCATGGTTGTTGGTGGAAAGTTTTTCGGTGATGGATGGGCCCGCGGCCTATCAGCTTGTTGGTGGGGTGATGGCCT
>F1RSTYH01CL34X
AAGCTTCGCAAGAGTTTGATCCTGGCTCAGAACAAACGCTAGCGGCGTGCCTAACACATGCAAGTCAGACGAGAAAGTTCGCTTCGGCGAATGAGTAGAGTGGCGCACGGGTGAGTAACGCGTGGACAATCTGCCCTAGAGTTAGGAATAACCCACCGAAAGGTGGGCTAATACCCAATAATGCTATACTTCTTCGGGAGTATAGCCAAAGATGGCCTCTGTTTACAAGCTATCGCTCAAGGATGAGTTCGCGT
>F1RSTYH01CDY3V
AAGCTTCGCAAGAGTTTGATCCTGGCTCAGAGCGAACGTTTGCGGCGGGCCTAACACATGCAAGTCGAACGAGAATCTCTTCGGAGAGGAAAGTGGCGCACGGGTGCGTAACACGTGGATAACCAACCCCCTGGTTCGGGATAACATCGGGAAACTGGTGCTAATACCGGGTGTGTCTGCGAGGCCGTCAGGCTTTGCAGAGAAAGACACGCAAGGGTCGCCAGGGGACGGGTCCGCGTCCCATCAGCTAGTTGGTGAGGTAATGGCT
>F1RSTYH01CT7Z8
AAGCTTCGCAAGAGTTTGATCCTGGCTCAGAACGAACGCTGGCGGCGCGTTTTAAGCATGCAAGTCGAACGGTAAAAGGGTGCTTGCACCCTTTGAGAGTGGCGAACGGGCGAGTAACACGTAGGTGATCTGCCCTTTGGTTGGGGATAGCCTGTGGAAACACAGGGTAATACCGAATAAGATCGGGACTCTTTGGAGATCCGATGAAAGCAGCTTCGGCTGCACCGAAGGATGAGCCTGCGGCTGATTAGCTTGTTGGACGGGG
>F1RSTYH01CYSOX
AAGCTTCGCAAGAGTTTGATCCTGGCTCAGGACGAACGCTGGCGGCGTGCCTAACACATGCAAGTCGAGCGGGGTGAATTGAGTGGTTTTCCACGAGATTCACCCAGCGGCGGACGGGTGAGTAACACGTAGGCAACCTACCCACCACACGGGGATAGCCCTGGGAAACCGGGGGTAATACCCGATACCTTTACTGGCTGCATGGCTGGTAAAGAAAGCGATTTAGCGGTGGTGGATGGGCCTGCGGCCCATCAGCTAGTTGGTGAGGTAACGG
>F1RSTYH01BR197
AAGCTTCGCAAGAGTTTGATCCTGGCTCAGGACGAACGCTGGCGGCGTGCCTAAGACATGCAAGTCGAGCGGAGTGGTAGGGCCTTTGGCCTTGCCACTCAGCGGCAGACGGGTGAGTAACACGTGGGTAACCTGCCCCTGGCACTGGGATAACAGCTCGAAAGGGCTGCTAATACCGGATAAGCTCACGGCGCCGCATGGCGCTGGGAGAAAAGGCGCCTTGAAAGCGCCGGCTGGGGAGGGGCCCGCGGCCCATCAGG
>F1RSTYH01CUL7M
AAGCTTCGCAAGAGTTTGATCCTGGCTCAGAACGAACGCTGGCGGCGCGTTTTAAGCATGCAAGTCGAGCGGCAAGGGCCTTCGGGCCCCTAGAGCGGCGGACGGGTGAGTAACACGTGGACAATCTGCCCCCCGGCCGGGGATAGCCCAGGGAAACCTGGATTAATACCGGATGAGACGGGACCCGCGAAGGCGGGATCCGGGAAAGGCGCTACGGCGCCGCCGGGGGATGAGTCTGCGTCCCATTAGCTAGACGGCGGGGTAACGGCCCACCGTGGCGACGATGGGTA
>F1RSTYH01CO3CL
AAGCTTCGCAAGAGTTTGATCCTGGCTCAGGACGAACGCTGGCGGCGTGCTTAACACATGCAAGTCGAACGAGGATAATTGCGGAAGGCTTCGGCCGGAAGGGATTATTCGAGTGGCGGACGGGTGAGTAACGCGTGAACAATCTGTCCCAGACAGGGGGATAACACTTGGAAACAGGTGCTAATACCGCATAAGACCACGGTGTCGCATGGCACAGGGGTAAAAGGAGCGATCCGGTTTGGGGTGAGTTCGCGTCCGATTAGCCAGTTGGG
>F1RSTYH01C4H1E
AAGCTTCGCAAGAGTTTGATCCTGGCTCAGATTGAACGCTGGCGGCATGCCTTACACATGCAAGTCGAACGGCAGCACGGGGGCAACCCTGGTGGCGAGTGGCGAACGGGTGAGTAACGCATCGGAACGTGCCCCGTAGTGGGGGATAACCAGTCGAAAGATTGGCTAATACCGCATACGACCTACGGGTGAAAGCGGGGGACCGCAAGGCCTCGCGCTATTGGAGCGGCCGATGTCCGATTAGCTAGTTGGTGGGGTAAAAGCCCACCAAGG
>F1RSTYH01CQJGQ
AAGCTTCGCAAGAGTTTGATCCTGGCTCAGGACGAACGCTGGCGGCGTGCCTAACACATGCAAGTCGAGCGGGGTGAATTGAGTGGTTTTCCACGAGATTCACCCAGCGGCGGACGGGTGAGTAACACGTAGGCAACCTACCCACCACACGGGGATAGCCCTGGGAAACCGGGGGTAATACCCGATACCTTTACTGGCTGCATGGCTGGTAAAGAAAGCGATTTAGCGGTGGTGGATGGGCCTGCGGCCCATCAGCTAGTTGGTGAGGTAACGG
>F1RSTYH01CLASK
AAGCTTCGCAAGAGTTTGATCCTGGCTCAGGACGAACGCTGGCGGCGTGCCTAACACATGCAAGTCGAGCGGGGTGAATTGAGTGGTTTTCCACGAGATTCACCCAGCGGCGGACGGGTGAGTAACACGTAGGCAACCTACCCACCACACGGGGATAGCCCTGGGAAACCGGGGGTAATACCCGATACCTTTACTGGCTGCATGGCTGGTAAAGAAAGCGATTTAGCGGTGGTGGATGGGCCTGCGGCCCATCAGCTAGTTGGTGAGGTAACGG
>F1RSTYH01C67MB
AAGCTTCGCAAGAGTTTGATCCTGGCTCAGGATTAACGCTGGCGGCGTGCCTAATACATGCAAGTCGAGCGGTCCGACGTTACGTCGGATAGCGGCAAACGGGTGAGTAACACATGGGTACTTGCCCCTGACTCGAGAATAACTCCGAGAAATCGGAGCTAATACTCGATATGTTGTGAAAAATTTATTTTTTATAATGAAAGTTACGGCGGTCAGGGAGAGGCCTGTGGGATATCAGCTTGCTGGTGAGGTAAAAGCTCACCAAGG
>F1RSTYH01BUQWE
AAGCTTCGCAAGAGTTTGATCCTGGCTCAGAGCGAACGCTGGCGGCAGGCCTAACACATGCAAGTCGAACGCCCGTGGCAACACGGGAGTGGCAGACGGGTGAGTAACACGTGGGAACGTGCCCTTCGGTTCGGAATAACTCAGGGAAACTTGAGCTAATACCGGATACGCCCTTACGGGAAAGATTTATCGCCGATGGATCGGCCCGCGTCTGATTAGCTAGTTGGTGAGGTAACGGCTCACCAAGGCGACGATCAGTAGCTGGT
>F1RSTYH01CJWU1
AAGCTTCGCAAGAGTTTGATCCTGGCTCAGGACGAACGCTGGCGGCGTGCCTAATACATGCAAGTCGAGCGGACCGAAGGGAGCTTGCTCTTTTAGGTTAGCGGCGGACGGGTGAGTAACACGTGGGCAACCTGCCCTGCAGACTGGGATAACTTCGGGAAACCGGAGCTAATACCGGATAACACCGAAAACCGCATGGTTTTCGGTTGAAAGGCGGCTTTTAGCTGTCACTGCAGGATGGGCCCGCGGCGCATTAGCTAGTTGGTGAGGTAACGG
>F1RSTYH01C62XF
AAGCTTCGCAAGAGTTTGATCCTGGCTCAGAGCGAACGCTGGCGGCGTGCCTAACACATGCAAGTCGAGCGAACCGTCCAGGGAAACTTGGACGGTTAGCGGCGGACGGGTGAGTAACACGTGGGTAACCCACCTAGGGGACCGGGATAACGGCTCGAAAGGGCCGCTAATACCGGATACGCTCCTTGGGGCACAAGCCTCGGGGAGGAAAGGTCGCGCAAGCAACCACTCCTAGACGGGCCCGCGGCCCATTAGCTAGTTGGCGGGGTAACGGCCCACCAAGGC
>F1RSTYH01B2LU7
AAGCTTCGCAAGAGTTTGATCCTGGCTCAGAACGAACGCTGGCGGCAGGCCTAACACATGCAAGTCGAGCGAAGCCTTCGGGCTTAGCGGCGGACGGGTGAGTAACGCGTGGGAACGTGCCCTTCACTGCGGAATAGTCCCGGGAAACTGGGTTTAATACCGCACACGCCCTTCGGGGGAAAGATTTATCGGTGAAGGATCGGCCCGCGTTGGATTAGGTAGTTGGTGGGGTAACGGCCTACCAAGCCGACGATCCATAGCTGGTTTGA
>F1RSTYH01CM481
AAGCTTCGCAAGAGTTTGATCCTGGCTCAGATTGAACGCTGGCGGCAGGCCTAACACATGCAAGTCGAGCGGCAGCACGGGAAGCTTGCTTCCTGGTGGCGAGCGGCGGACGGGTGAGTAATGCATAGAAATCTGCCCGGTAGTGGGGGATAACCTGGGGAAACCCAGGCTAATACCGCATACGTCCTACGGGAGAAAGCAGGGGATCTTCGGACCTTGCGCTATCGGATGAGTCTATGTCGGATTAGCTTGTTGG
>F1RSTYH01BS9Y1
AAGCTTCGCAAGAGTTTGATCCTGGCTCAGGACGAACGCTGGCGGCGTGCCTAACACATGCAAGTCGAGCGGGGTGAATTGAGTGGTTTTCCACGAGATTCACCCAGCGGCGGACGGGTGAGTAACACGTAGGCAACCTACCCACCACACGGGGATAGCCCTGGGAAACCGGGGGTAATACCCGATACCTTTACTGGCTGCATGGCTGGTAAAGAAAGCGATTTAGCGGTGGTGGATGGGCCTGCGGCCCATCAGCTAGTTGGTGAGGTAACGG
>F1RSTYH01CFIIT
AAGCTTCGCAAGAGTTTGATCCTGGCTCAGATTGAACGTTGGCGGAATGCTTTACACATGCAAGTCGAACGGCAGCACGGGGGCAACCCTGGTGGCGAGTGGCGAACGGGTGAGTAATACATCGGAACGTGCCCAGTCGTGGGGGATAACTACGCGAAAGCGTAGCTAATACCGCATACGAACTCTGGTTGAAAGCGGGGGATCGCAAGACCTCGCGCGATTGGAGCGGCCGATGGCAGATTAGGTAGTTGGTGGGGTAAAGGCT
>F1RSTYH01DBV46
AAGCTTCGCAAGAGTTTGATCCTGGCTCAGGATGAACGCTAGCGGCAGGCCTAACACATGCAAGTCGAGGGGTAGCAGGGTAGCAATATCGCTGACGACCGGCGCACGGGTGAGTAATGCATATGCAACCTTCCTTTAACTGGGGCATAGCCCGGAGAAATTCGGATTAATGCCCCATAACATCATGAGAAGGCATCTTTTTATGATTAAAGCTCCGGCGGCTAAAGATGGGCATATGCGCCA
>F1RSTYH01B35ZG
AAGCTTCGCAAGAGTTTGATCCTGGCTCAGGATAAACGCTGGCGGCGTGCCTAATGCATGCAAGTCGAACGGGATTCCCTTCGGGGGACGACCGTGGCGGACGGGTGAGGAGCACGTAGCTAACCTGCCCTGGTGTGGGGGATATCCGCGGGAAACCGCGTGTAATACCGCATGTGCTTGGCTCGGGGGACCGGGTTAAGGAAAGCCGCAAGGTGCACCAGGAGGGGGCTGCGTCCGATTAGCTAGTTGGTGGGGTAACGGCTTACCAAGGCGATGATCGG
>F1RSTYH01BWDID
AAGCTTCGCAAGAGTTTGATCCTGGCTCAGATTGAACGCTGGCGGCATGCCTTACACATGCAAGTCGAACGGCAGCACGGGAGCAATCCTGGTGGCGAGTGGCGAACGGGTGAGTAAAGTATCGGAACGTGCCCAGTCGTGGGGGATAACGTAGCGAAGGTTACGCTAATACCGCATACGATCTATGGATGAAAGCGGGGGATCGCAAGACCTCGCGCGATTGGAGCGGCCGATATCAGATTAGGTAGTTGGG
>F1RSTYH01BV2KJ
AAGCTTCGCAAGAGTTTGATCCTGGCTCAGAGCGAACGCTGGCGGCAGGCCTAACACATGCAAGTCGAGCGGGCATCTTCGGGTGTCAGCGGCAGACGGGTGAGTAACGCGTGGGAACGTACCCTTAGGTTCGGAACAACTCCGGGAAACTGGAGCTAATACCGGATACGCCCTTTTTGGGGAAAGATTTATCGCCGAAGGATAGGCCCGCGTCTGATTAGCTAGTTGGTGAGGTAACGGCTCACCAAGGCGACGATCAGTAGCTGGT
>F1RSTYH01B8D4N
AAGCTTCGCAAGAGTTTGATCCTGGCTCAGAGTGAACGCTGGCGGCGTGCTTAACACATGCAAGTCGAACGAGAACGGGACATAGCTTGCTATGTTTGTCAGCTAAGTGGCGGACGGGTGAGTAATGTATAGCTAATGTACCCCTTGGAGGGGGATAACAGTTGGAAACGGCTGCTAATACCCCATACTCCTTCTATCTTAATGGTAGTTGGGAAATGTTTTTCGCCAAGGGATCGGGCTATATGGTATCAGTTAGTTGGTGAGG
>F1RSTYH01BS3YA
AAGCTTCGCAAGAGTTTGATCCTGGCTCAGGACGAACGCTGGCGGCGTGCCTAACACATGCAAGTCGAGCGGGGTGAATTGAGTGGTTTTCCACGAGATTCACCCAGCGGCGGACGGGTGAGTAACACGTAGGCAACCTACCCACCACACGGGGATAGCCCTGGGAAACCGGGGGTAATACCCGATACCTTTACTGGCTGCATGGCTGGTAAAGAAAGCGATTTAGCGGTGGTGGATGGGCCTGCGGCCCATCAGCTAGTTGGTGAGGTGACGG
>F1RSTYH01C4EEQ
AAGCTTCGCAAGAGTTTGATCCTGGCTCAGGACGAACGCTGGCGGCGTGCCTAACACATGCAAGTCGAACGGGACCGGGGGCAACTCCGGTTCAGTGGCGGACGGGTGCGTAACACGTGAGGAACATGACTTTCGGGCGGGGGAGTAGCCGGCCCAACGGCCGGGTAATACCGCGTACGACCTCTCGGGGACATCCCCGGGTGGTGAAAGCAGCAATGCACCGAAAGAGTGCCTCGCGGCCTATCAGCTAGTTGGTGGGGTAACGCTCACCAAGGCGACGACGGG
>F1RSTYH01CPRL0
AAGCTTCGCAAGAGTTTGATCCTGGCTCAGGACGAACGCTGGCGGCGTGCCTAATACATGCAAGTCGAGCGCGGGAAGCAAGTGATCGCCCTTCGGGGTGTGAATTTGTGGAACGAGCGGCGGACGGGTGAGTAACACGTGGGCAACCTGCCTGTAAGACTGGGATAACTCGCGGAAACGTGAGCTAATACCGGATAATACCTTTTATCTCATGGTGAGAGGTTGAAAGGCGGCTTTTAGCTGTCACTTACAGATGGGCCCGCGG
>F1RSTYH01CHF0L
AAGCTTCGCAAGAGTTTGATCCTGGCTCAGAACGAACGCTGGCGGCAGGCCTGAGGCATGCAAGTCGAACGAGAACATACCTTCGGGTATAAGTATAGTGGCGCACGGGTGCGTAACACGTGGGAACTTACCTATTGGTAGGGAATAACTATTAGAAATGATAGCTAATACCCTATGGTCCCTTCGGGTAAAGATTTATCGCCAATAGATAGGCCGCGGCAGATTAGCTTGTTGGTGGGGTAATGGCTCACCAAGGCAATGAT
>F1RSTYH01B8P3J
AAGCTTCGCAAGAGTTTGATCCTGGCTCAGGACGAACGCTGGCGGCGTGCCTAACACATGCAAGTCGAGCGGGGTGAATTGAGTGGTTTTCCACGAGATTCACCCAGCGGCGGACGGGTGAGTAACACGTAGGCAACCTACCCACCACACGGGGATAGCCCTGGGAAACCGGGGGTAATACCCGATACCTTTACTGGCTGCATGGCTGGTAAAGAAAGCGATTTAGCGGTGGTGGATGGGCCTGCGGCCCATCAGCTAGTTGGTGAGGTAACGG
>F1RSTYH01DJSC8
AAGCTTCGCAAGAGTTTGATCCTGGCTCAGGATGAACGCTGGCGGCATGCCTTACACATGCAAGTCGAACGGTAACAGGGAGCTTACTCCGCTGACGAGTGGCGAACGGGTGAGTAATGTATCGGAACGTACCATTCAGTGGGGGATAACGTAGCGAAAGTTACGCTAATACCGCATATTCTGTGCGCAGGAAAGCAGGGGATCGCAAGACCTTGCGCTGATTGAGCGGCCGATATCAGATTAG
>F1RSTYH01BXHXI
AAGCTTCGCAAGAGTTTGATCCTGGCTCAGAGCGAACGCTGGCGGCGTGCCTAACACATGCAAGTCGAACGGACTCGGGGGGCAACTCCTGAGTTAGTGGCGGACGGGTGAGTAACACGTGGGTCATCTCCCCCCGAGTGAGGAATAAGCCTGCGAAAGCGGGTCTAATACCGCATAACACTCCGGGACACAAGTCTTCGGAGTCAAAGCCGCAAGGCGCTTGGGGATGAGCCTGCGTCCTATTAGCTAGTTGGTAGGGTAATGG
>F1RSTYH01C14MO
AAGCTTCGCAAGAGTTTGATCCTGGCTCAGGATGAACGCTGGCGGCGTGCCTAATACATGCAAGTCGAACGCACCATTTCGGTGGTGAGTGGCGAACGGGTGAGTAACACGTAGATAACCTGCCCTTAAGACGAGGATAACCATTGGAAACGATGGCTAAGACCGGATAGGAATATTAGAGGCATCTCTGATATTTTAAAAGACCTAACAATAGGTATGCTTAAGGAGGGGTCTGCGGCGCATTAGTTAGTTGGTGGGGTGATGG
>F1RSTYH01CLGYU
AAGCTTCGCAAGAGTTTGATCCTGGCTCAGGACGAACGCTGGCGGCGTGCCTAATACATGCAAGTCGAGCGGACCGATGGGAGCTTGCTCCTTTAGGTTAGCGGCGGACGGGTGAGTAACACGTGGGCAACCTGCCCTGCAGACTGGGATAACTTCGGGAAACCGGAGCTAATACCGGATAACACCGAAAACCGCATGGTTTCGGTGAAAGGCGGCTTTTAGCTGTCACTGCAGGATGGGCCCGCGGCGCATTAGCTAGTTGGTGAGG
>F1RSTYH01BSM6J
AAGCTTCGCAAGAGTTTGATCCTGGCTCAGGGTGAACGCTGGCGGCATGCCTAATACATGCAAGTCGAACGAATTTACCTTTTAGGTAAGTTAGTGGCGAACGGGTGAGTAACACGTAGATAACCAACCCTTAAGACGAGGATAACCCGGGGAAACCTGGACTAATACTGGATAGGAGTTATTTTCAATAAGAAGATAATTTTAAAGGCGCTTTCAAGCGGCGCTTAAGGATGGGACTGCGTCGCATTAGCTAGTTGGTGGGGTAACGGCCTACCAAGGCGACGATGCG
>F1RSTYH01DR5SM
AAGCTTCGCAAGAGTTTGATCCTGGCTCAGGATGAACGCTGGCGGCGTGCCTAACACATGCAAGTCGAGCGGAGATTACGAGGAGTACTTGTACAAATTGTAATCTTAGCGGCGGACGGGTGGGTAACACGTGAGGAACCTGCCCTTGAGTGGGGAATAACACCGAGAAATGGGTGCTAATACCGCATAATGTCTTGGAAGCGCATGCTTTCGGGACCAAAGGATTTATTCGCTTAAGGATGGACTCGCGTCCGATTAGGTAGTTGG
>F1RSTYH01C0P33
AAGCTTCGCAAGAGTTTGATCCTGGCTCAGAACGAACGCTGGCGGCGCGTTTTAAGCATGCAAGTCGAACGGTAAAAGGGTGCTTGCACCCTTTGAGAGTGGCGAACGGGTGAGTAACACGTAAGTGATCTGCCCTGAGGATGGGGATAGCTCATGGAAACATGGGGTAATACCGAATAACATAACGATTTTTGAAGAAGATGTTATGAAAAGAGCTACGGCTCTGCCTTGGGATGAGCTTGCGGCCCATTAGCTAGTTGG
>F1RSTYH01CRQC0
AAGCTTCGCAAGAGTTTGATCCTGGCTCAGGACGAACGCTGGCGGCGTGCCTAACACATGCAAGTCAAAGGAAAGCGACTTCGGTCGTAAGTACTTGGCGCAAGGGTGAGTAAGGTATAGGTAATCTGCCCTTTGGACTGGGATAACTCCGAGAAATCGGTGACAATACCAGATGATGCAGCGGGACCGCATGGTCATGTTGTTAAAGATTTATCGCCAAAGGATGAGCCTATATTCCATCAGGTAGTTGGTAGGGTAACGG
>F1RSTYH01DBUX4
AAGCTTCGCAAGAGTTTGATCCTGGCTCAGGATGAACGCTGGCGGCGTGCTTGACACATGCAAGTCGAACGCATCGACAATGTCTGGAGGCTCTGGATGAACGGGCGTACGAGAAATCGTACAAGCGGGAAGAAGGGGCTAAAGGGCGACGTTGGTGAGTGGCGGACGGGTGAGTAACACGTAGGTAATCTGCCTCAAAGTGGGGGATAACTGTTCGAAAGAGCAGCTAATACCGCATAATATCCAGGCTAAGCCG
>F1RSTYH01BY6GY
AAGCTTCGCAAGAGTTTGATCCTGGCTCAGGATGAACGCTGGCGGCGTGCCTAACACATGCAAGTCGAACGAGAAGCTGGTTTCCGATTCCTTCGGGATGAAGAAGCCGGCAGAAAGTGGCGAACGGGTGAGTAACGCGTGGGTAATCTACCCTGTAAGTGGGGGATAACCCTCCGAAAGGAGGGCTAATACCGCATACCATCTTCCTCTTATCAAGAGAAGAAGATGAAAGATGGCCTCTGTCTTAAGCTATCGCTTCAGGA
>F1RSTYH01DC4UA
AAGCTTCGCAAGAGTTTGATCCTGGCTCAGGATGAACGCTGGCGGCATGCCTAACACATGCAAGTCGTACGAAAGTTTTGCTTGCAAAACTTTAGTGGCGGACGGGTGAGTAACGCGTAAGAACCTGCCTTTAGGTGGGGGATAACCATTGGAAACGATGGCTAATACCCCATATACTGAGGAGTAAAAGGAGGAATCCACCTAAAGAGGGGCTTGCGTCTGATTAGCTAGTTGGTAAGGTAATGGCTTACCAAGGCAACGATCAGTAG
>F1RSTYH01CEXMO
AAGCTTCGCAAGAGTTTGATCCTGGCTCAGAGCGAACGCTGGCGGCGTGCCTAACACATGCAAGTCGAACGGACTCGGGGGGCAACTCCTGAGTTAGTGGCGGACGGGTGAGTAACACGTGGGTCATCTCCCCCCGAGTGAGGAATAAGCCTGCGAAAGCGGGTCTAATACCGCATAACACTCCGGGACACAAGTCTTCGGAGTCAAAGCCGCAAGGCGCTTGGGGATGAGCCTGCGTCCTATTAGCTAGTTGGTAGGGGTAATGG
>F1RSTYH01C1HXU
AAGCTTCGCAAGAGTTTGATCCTGGCTCAGGACGAACGCTGGCGGCGTGCTTAACACATGCAAGTCAAGGAGAACGTCTGGCTTCGGCTGGATTAGTAAACTGGCGAACGGGTGAGTAACACGTAGGTAACCTACCTCTTGATTGGGGATAACACTGCTAAAGCGGTGCTAATACCGAATAACACAATTGTTTCGCATGTTACGATTGTTAAAGATGGCCTCTACTTGTAAGCTATCGTCAAGAAATGGACCTGCGTCCCATTAG
>F1RSTYH01C7HOI
AAGCTTCGCAAGAGTTTGATCCTGGCTCAGATTGAACGCTGGCGGCAGGCCTAACACATGCAAGTCGAGCGGATGAGTGGAGCTTGCTCCATGATTCAGCGGCGGACGGGTGAGTAATGCCTAGGAATCTGCCTGGTAGTGGGGGACAACGTTTCGAAAGGAACGCTAATACCGCATACGTCCTACGGGAGAAAGTGGGGGATCTTCGGACCTCACGCTATCAGATGAGCCTAGGTCGGATTAGCTAGTTGG
>F1RSTYH01CQYX7
AAGCTTCGCAAGAGTTTGATCCTGGCTCAGGACGAACGCTGGCGGCGTGCCTAACACATGCAAGTCGAGCGGGGTGAATTGAGTGGTTTTCCACGAGATTCACCCAGCGGCGGACGGGTGAGTAACACGTAGGCAACCTACCCACCACACGGGGATAGCCCTGGGAAACCGGGGGTAATACCCGATACCTTTACTGGCTGCATGGCTGGTAAAGAAAGCGATTTAGCGGTGGTGGATGGGCCTGCGGCCCATCAGCTAGTTGGTGAGGTAACGG
>F1RSTYH01C54BT
AAGCTTCGCAAGAGTTTGATCCTGGCTCAGATTGAACGCTGGCGGCAGGCTTAACACATGCAAGTCGAGCGGGGGAAGGTAGCTTGCTACTGGACCTAGCGGCGGACGGGTGAGTAATGCTTAGGAATCTGCCTATTAGTGGGGGACAACATCTCGAAAGGGATGCTAATACTGCATACGTCCTACGGGAGAAAGCAGGGGATCTTCGGACCTTGCGCTAATAGATGAGCCTAAGTCGGATTAGCTAGTTGGT
>F1RSTYH01CQL7H
AAGCTTCGCAAGAGTTTGATCCTGGCTCAGATTGAACGCTGGCGGCGTGCCTAACACATGCAAGTCGATCGGTAACGCGGGGGCAACCCTGGCGACGAGAGGCGGACGGGTGAGCAATGCTTGGGAATCTGCCCATCAGCGGGGGACAACCCGGGGAAATTCGGGCTAATACCGCATACGCTCTACGGAGGAAAGCCGGGGACCGCAAGGCCTGGCACTGATGGATGAGCCCAAGTCGGATTAGCTAGTTGGCGGGGTAACGGCCC
>F1RSTYH01B2HR7
AAGCTTCGCAAGAGTTTGATCCTGGCTCAGGACGAACGCTGGCGGCGTGCCTAACACATGCAAGTCGAGCGGGGTGAATTGAGTGGTTTTCCACGAGATTCACCCAGCGGCGGACGGGTGAGTAACACGTAGGCAACCTACCCACCACACGGGGATAGCCCTGGGAAACCGGGGGTAATACCTGATACCTTTACTGGCTGCATGGCTGGTAAAGAAAGCGATTTAGCGGTGGTGGATGGGCCTGCGGCCATCAGCTAGTTGGTGAGGTAACGG
>F1RSTYH01DRR55
AAGCTTCGCAAGAGTTTGATCCTGGCTCAGAACTAACGCTAGCGGCGTGCCTAACACATGCAAGTCTTACGAGAAAGTCCCGTTCGCGGGATGAGTAAAGTGGCGCACGGGTGAGTAACACGTGGATAATCTACCCTTCAGTCGGGAATAACTCATCGAAAGATGGGATAATACGCGATGATGCTTATCTGTTTCGACGGATAAGCCAAAGGTGGCCTCTCTATAGAAGCTACCGCTGAGGGATGAGTTCGCG
>F1RSTYH01CP4HV
AAGCTTCGCAAGAGTTTGATCCTGGCTCAGGACGAACGCTGGCGGCGTGCCTAATACATGCAAGTCGAGCGGATTGATGGGAGCTTGCTCCCTGATATCAGCGGCGGACGGGTGAGTAACACGTGGGTAACCTGCCTGTAAGACTGGGATAACTCCGGGAAACCGGGGCTAATACCGGATAGGTCTTTTCCTCGCATGAGGAAAAGTGGAAAGGTGGCTTCGGCTACCACTTACAGATGGACCCGCGGCGCATTAGCTAGTTGGTG
>F1RSTYH01DCXVP
AAGCTTCGCAAGAGTTTGATCCTGGCTCAGGATGAACGCTGGCGGCGTGCTTAATACATGCAAGTCGAGCGAGGACCACCCGGTGGCAACACCGGGTGACTCCTAGCGGCGAACGGGTGAGTAACACGTGGGCAACCTGCCCCCGACTCTGGGATAAGCCCGGGAAACTGGGTCTAATACCGGATACGAGCCTCCACCGCATGGCGGAGGTTGGAAAGGGTCTCCGGTCGGGGATGGGCCCGCGGCCTATCAGCTTGTTGGTGGGGTAACGGCCCACCAAGGCG
>F1RSTYH01DCBO2
AAGCTTCGCAAGAGTTTGATCCTGGCTCAGAACGAACGCTGGCGGCAGGCCTAACACATGCAAGTCGAACGAGAAGCCACCTTCGGGTGGTGGACAGTGGCAGACGGGTGAGTAACGCGTGGGAACGTGCCTTTCGGTTCGGGACAACCCAGGGAAACTTGGGCTAATACCGGATACGCCCTTCGGGGGAAAGATTCATCGCCGAAAGATCGGCCCGCGTCGGATTAGCTAGTTGGTGGGGTAATGGCCTACCAAGGCGACGATCCGTAGCT
>F1RSTYH01CU9KX
AAGCTTCGCAAGAGTTTGATCCTGGCTCAGGACGAACGCTGGCGGCGTGCCTAACACATGCAAGTCGAGCGGGGACATGCGACGGACCGGAAGTTTTCGGATGGAAGGGAAGATGTATGTTCTAGCGGCGGACGGGTGAGTAACGCGTGAGCAACCTGTCCCTTACAGGGGGATAACACAGCGAAAGTTGTACTAATACCGCATAAGACCACAGGGAGACATCTTCCGGGGGTCAAAGGAGCAATCCGGTAAGGGTGGGCTCGCGTCCGATTAGG
>F1RSTYH01C019X
AAGCTTCGCAAGAGTTTGATCCTGGCTCAGGACGAACGCTGGCGGCGTGCCTAAGACATGCAAGTCGAGCGGGGTAGTGAGGCCCTTTGGGCTTTGCTACTCAGCGGCAGACGGGTGAGTAACACGTGGGTAACCTGCCCCTGGCACTGGGATAACAGCCCGAAAGGGCTGCTAATACCGGATAAGCTCACGGTGCCGCATGGTGCTGGGAGAAAAGGCGCCTTGAAAGCGCCGGCCAGGGAGGGGCCCGCGGCCCATCAGGTAGG
>F1RSTYH01DEIGE
AAGCTTCGCAAGAGTTTGATCCTGGCTCAGGACGAACGCTGGCGGCGTGCTTAACACATGCAAGTCGAACGATGAACCACTTCGGTGGGGATTAGTGGCGAACGGGTGAGTAACACGTGGGCAATCTGCCCTGCACTCTGGGACAAGCCCTGGAAACGGGGTCTAATACCGGATACTGATCATCTTGGGCATCCTTGGTGATCGAAAGCTCCGGCGGTGCAGGATGAGCCCCGGCCGGGCCCTATCAGCTTGTTTGGGTGG
>F1RSTYH01BP3N7
AAGCTTCGCAAGAGTTTGATCCTGGCTCAGGACGAACGCTGGCGGCGTGCCTAATACATGCAAGTCGAGCGGACCGATGGGAGCTTGCTCCTTTAGGTTAGCGGCGGACGGGTGAGTAACACGTGGGCAACCTGCCCTGCAGACTGGGATAACTTCGGGAAACCGGAGCTAATACCGGATAACACCGAAAACCGCATGGTTTTCGGTTGAAAGGCGGCTTTTAGCTGTCACTGCAGGATGGGCCCGCGGCGCATTAGCTAGTTGGTGAGG
>F1RSTYH01DF6MX
AAGCTTCGCAAGAGTTTGATCCTGGCTCAGAACGAACGCTGGCGGCGCGTCTTAAGCATGCAAGTCGGACGGCATGAGGAATGCTTGCATTCCTCAGAGAGTGGCGGACTGGTGAGTAACACGTGGGTGACCTACCCTTGAGATGGGGATAGCCGTTAGAAATAGCGGATAATACCGAATACGCTCTACGAACTGTGGTTTGTAGAGGAAATCAGGCTACGGCCTGGCTCGAGGATGGGCCCGCGTCCCATTAG
>F1RSTYH01CCJKU
AAGCTTCGCAAGAGTTTGATCCTGGCTCAGGATGAACGCTAGCGGCGTGCCTAACACATGCAAGTCGAACGGACGGATCTGCAAGTCTTCGGATGCGCAGTGAAGTTAGTGGCGAACGGGTGAGTAACACGTAGGTGACCTGCCCCGAAGTGGGGGATAACCCTTCGAAAGGAGGACTAATCCCGCATGGTCTCCGTGGGGTTTGAGTACACGGAGTAAAGCCTTGGCGCTTCGGGAGGGGCCTGCGGCCGATTAGCTAGTTGGTGGGGTAATGG
>F1RSTYH01BSXAD
AAGCTTCGCAAGAGTTTGATCCTGGCTCAGGACGAACGCTGGCGGCGTGCCTAATACATGCAAGTCGAGCGAATCGATGGGAGCTTGCTCCCTGAGATTAGCGGCGGACGGGTGAGTAACACGTGGGTAACCTGCCTGTAAGACTGGGATAACTTCGGGAAACCGGAGCTAATACCGGATACTTTCTTTTCTCGCATGAGGGAAGATGGAAAGATGGTTTCGGCTATCACTTACAGATGGACCCGCGGCGCATTAG
>F1RSTYH01CS28P
AAGCTTCGCAAGAGTTTGATCCTGGCTCAGGACGAACGCTGGCGGCGTGCCTAACACATGCAAGTCGAGCGGGGTGAATTGAGTGGTTTTCCACGAGATTCACCCAGCGGCGGACGGGTGAGTAACACGTAGGCAACCTACCCACCACACGGGGATAGCCCTGGGAAACCGGGGGTAATACCCGATACCTTTACTGGCTGCATGGCTGGTAAAGAAAGCGATTTAGCGGTGGTGGATGGGCCTGCGGCCCATCAGCTAGTTGGTGAGGTAACGG
>F1RSTYH01BNIQE
AAGCTTCGCAAGAGTTTGATCCTGGCTCAGAGCGAACGCTGGCGGCAGGCCTAATACATGCAAGTCGAACGGCTCTTCGGAGCAGTGGCGGACGGGTGAGTAACGCGTGGGAACGTGCCCTTTGGTTCGGAACAACACAGGGAAACTTGTGCTAATACCGAATGTGCCCTTCGGGGAAAGATTTATCGCCATTGGAGCGGCCCGCGTTGGATTAGCTAGTTGGTGGGGTAATGGCCCACCAAGGCTACGATCCATAGCTGGT
>F1RSTYH01CFY0E
AAGCTTCGCAAGAGTTTGATCCTGGCTCAGGACGAACGCTGGCGGCGTGCCTAACACATGCAAGTCGAGCGGGGGTTGCTTAAGTAGGTTTCTACGAGAGTGGCCCTAGCGGCGGACGGGTGAGTAACGCGTGAGCAACCAACCCTGTACTGGGGGATAACAGCTGGAAACAGCTGCTAATACCGCATAAGACTACGGCACCGCATGGTGCTGTAGTAAAAGGCGCCTTAAGGCGTCGGTACAAGACGGGCTCGCGTCCCATTAG
>F1RSTYH01C8EFD
AAGCTTCGCAAGAGTTTGATCCTGGCTCAGGACGAACGCTGGCGGCGTGCCTAATACATGCAAGTCGAGCGGACCGAAGGGAGCTTGCTCCTTTAGGTTAGCGGCGGACGGGTGAGTAACACGTGGGCAACCTGCCCTGCAGACTGGGATAACTTCGGGAAACCGGAGCTAATACCGGATAACACCGAAAACCGCATGGTTTTCGGTTGAAAGGCGGCTTTTAGCTGTCACTGCAGGATGGGCCCGCGGCGCATTAGCTAGTTGGTGAGGTAACGG
>F1RSTYH01DR69T
AAGCTTCGCAAGAGTTTGATCCTGGCTCAGGACGAACGCTGGCGGCAGGCCTAACACATGCAAGTCGAGCGAAGCCTTCGGGCTTAGCGGCGGACGGGTGAGTAACGCGTGGGAACGTGCCCTTCACTGCGGAATAGTCCCGGGAAACTGGGTTTAATACCGCATACGCCCTTCGGGGGAAAGATTTATCGGTGAAGGATCGGCCCGCGTTGGATTAGGTAGTTGGTGGGGTAATGGCCTACCAAGCCGACGATCCATAGCTGGTTTGAGAGG
>F1RSTYH01B59Y5
AAGCTTCGCAAGAGTTTGATCCTGGCTCAGGACGAACGCTGGCGGCGTGCCTAACACATGCAAGTCGAGCGGGGTGAATTGAGTGGTTTTCCACGAGATTCACCCAGCGGCGGACGGGTGAGTAACACGTAGGCAACCTACCCACCACACGGGGATAGCCCTGGGAAACCGGGGGTAATACCCGATACCTTTACTGGCTGCATGGCTGGTAAAGAAAGCGATTTAGCGGTGGTGGATGGGCCTGCGGCCCATCAGCTAGTTGGTGAGGTAACGG
>F1RSTYH01B749E
AAGCTTCGCAAGAGTTTGATCCTGGCTCAGGACGAACGCTGGCGGCGTGCCTAATACATGCAAGTCGAGCGCGTGAAATACAACAGAACCTTCGGGTGACGTTGTATGGATCGAGCGGCGAACGGGTGAGTAACACGTGGGCAACCTGCCTACAAGACTGGGATAACTCCGGGAAACCGGGGCTAATACCGGATAATTCATCGAACCGCATGGTTCGGTGTTGAAAGATGGCTTTTAGCTATCACTTGTAGATGGGCCCGCGGCG
>F1RSTYH01CJG95
AAGCTTCGCAAGAGTTTGATCCTGGCTCAGGACGAACGCTGGCGGCGTGCCTAATACATGCAAGTCGAGCGGAACACTTGGAGCTTGCTCCAAGCGTTTAGCGGCGGACGGGTGAGTAACACGTGGGCAACCTGCCCTGCAGATCGGGATAACTCCGGGAAACCGGTGCTAATACCGAATAGTTTTTCGCCCCGCCTGGGGCGAAACGGAAAGACGGTTTCGGCTGTCACTGCAGGATGGGCCCGCGGCGCATTAGCTAGTTGGTGGGGTAACGG
>F1RSTYH01BTGAI
AAGCTTCGCAAGAGTTTGATCCTGGCTCAGGACGAACGCTGGCGGCGTGCCTAACACATGCAAGTCGAGCGGGGTGAATTGAGTGGTTTTCCACGAGATTCACCCAGCGGCGGACGGGTGAGTAACACGTAGGCAACCTACCCACCACACGGGGATAGCCCTGGGAAACCGGGGGTAATACCCGATACCTTTACTGGCTGCATGGCTGGTAAAGAAAGCGATTTAGCGGTGGTGGATGGGCCTGCGGCCCATCAGCTAGTTGGTGAGGTAACGG
>F1RSTYH01BQUS2
AAGCTTCGCAAGAGTTTGATCCTGGCTCAGGACGAACGCTGGCGGCGTGCTTAACACATGCAAGTCGAACGGAAAGGCCCTTGCTTGCAGGGGTACTCGAGTGGCGAACGGGTGAGTAACACGTGGGTGATCTGCCTTGTACTTCGGGATAAGCCTGGGAAACTGGGTCTAATACCGGATAGGACCATGCTTTAGTGTGTGTGGTGGAAAGTTTTTTCGGTACAAGATGAGCCCGCGGCCTATCAGCTTGTTGGTGGGTAATGGCCTACCAAGG
>F1RSTYH01CTCDL
AAGCTTCGCAAGAGTTTGATCCTGGCTCAGGACGAACGCTGGCGGCGTGCCTAACACATGCAAGTCGAGCGGGGTGAATTGAGTGGTTTTCCACGAGATTCACCCAGCGGCGGACGGGTGAGTAACACGTAGGCAACCTACCCACCACACGGGGATAGCCCTGGGAAACCGGGGGTAATACCCGATACCTTTACTGGCTGCATGGCTGGTAAAGAAAGCGATTTAGCGGTGGTGGATGGGCCTGCGGCCCATCAGCTAGTTGGTGAAGTAACGG
>F1RSTYH01CMMDR
AAGCTTCGCAAGAGTTTGATCCTGGCTCAGGACGAACGCTGGCGGCGTGCCTAACACATGCAAGTCGAACGGGGCCGGGGGCAACTCCGGTTCAGTGGCGGACGGGTGCGTAACACGTGAGGAACATGACTTTCGGTGGGGGAGTAGCCGGCCCAACGGCCGGGTAATACCGCGTACGACAGCTTGGTCGCATGGCCGAGCTGTGAAAGCAGCAATGCGCCGAAAGAGTGCCTCGCGGCCTATCAGCTAGTTGGTGGGGTAATGG
>F1RSTYH01CFLAF
AAGCTTCGCAAGAGTTTGATCCTGGCTCAGAACGAACGCTGGCGGCGCGCCTAACACATGCAAGTCGAACGGTCCTCGGGTTTCGGCCCGAGGGCAGTGGCGGACGGGTGAGTAACGCGTGGGAACCTGCCCCGAGCTCTGGGACAACCGCGGGAAACTGCGGCTAATACCGGATGATGCCGGCTCTGCCGGCCAAAGTCCTGATCTTCGGATTGGGGCGGCTTGGGAGGGGCCCGCGTCCGATTAGCTGGTTGGTGGGGTAACGGCCCACCAAGG
>F1RSTYH01BXVPU
AAGCTTCGCAAGAGTTTGATCCTGGCTCAGGACGAACGCTGGCGGCGTGCCTAACACATGCAAGTCGAGCGGAAAGGCCACTTCGGTGGTACTCGAGCGGCGAACGGGTGAGTAACACGTGAGTAATCCGCCCCTGGCTTTGGGATAGCCACCGGAAACGGTGATTAATACCGGATATGACATGGACTCGCATGGGTTTGTGTGGAAAGTTTTTCGGCCAGGGATGTGCTCGCGGCCTATCAGCTTGATGGTGAGGTAATGG
>F1RSTYH01B6QY2
AAGCTTCGCAAGAGTTTGATCCTGGCTCAGGACGAACGCTGGCGGCGTGCCTAATACATGCAAGTCGAGCGGACCGAAGGGAGCTTGCTCTTTTAGGTTAGCGGCGGACGGGTGAGTAACACGTGGGCAACCTGCCCTGCAGACTGGGATAACTTCGGGAAACCGGAGCTAATACCGGATAACACCGAAAACCGCATGGTTTTCGGTTGAAAGGCGGCTTTTAGCTGTCACTGCAGGATGGGCCCGCGGCGCATTAGCTAGTTGGTGAGGTAACGG
>F1RSTYH01CF79T
AAGCTTCGCAAGAGTTTGATCCTGGCTCAGAACGAACGCTGGCGGCAGGCTTAACACATGCAAGTCGAACGCTCTCTTCGGAGGGAGTGGCAGACGGGTGAGTAACGCGTGGGAATCTACCCAGTTCTACGGAATAACGCAGGGAAACTTGTGCTAATACCGTATACGCCCTACGGGGAAAGATTTATCGGAATTGGATGAGCCCGCGTCGGATTAGCTAGTTGGTGAGGTAACGGCTCACCAAGGCGACGATCCGTAGCTGGT
>F1RSTYH01C71SI
AAGCTTCGCAAGAGTTTGATCCTGGCTCAGGACGAACGCTGGCGGCGTGCCTAATACATGCAAGTCGAGCGAATCTTTGGGAGCTTGCTCCTAAAGATTAGCGGCGGACGGGTGAGTAACACGTGGGCAACCTGCCTATAAGACTGGGATAACTTCGGGAAACCGGAGCTAATACCAGATAATTCTTTTCTACTCATGTAGAAAAGCTGAAAGACGGTTTACGCTGTCACTTATAGATGGGCCCGCGGCGCATTAGCTAGTTGG
>F1RSTYH01BYKG2
AAGCTTCGCAAGAGTTTGATCCTGGCTCAGGACGAACGCTGGCGGCGTGCTTAACACATGCAAGTCAAGGAGAAAGTCCCGCTTGCGGGATGATTAAACTGGCGCACGGGTGAGGAATATATAAGCAATCTACCCATAGGTTCGGAATAACGTCGAGAAATCGGCGCTAATACCGTATAATGCAGCGGCATCGCATGATGATGTTGTTAAAGTTCTTGAAACGCCTGTGGATGAGCTTGTAT
>F1RSTYH01DGC87
AAGCTTCGCAAGAGTTTGATCCTGGCTCAGGACGAACGCTGGCGGCGTGCTTAACACATGCAAGTCAAGGAGAACGGGAATCTTCGGAATCCCTAGTAAACTGGCGCACGGGTGAGTAACGCGTAGGCAATTTACCCTGAAGTGGGGAATAACATCGGGAAACCGGTGCTAATACCGCATGATATCCTTAAGCCGCATGGTTTTTGGATTAAAGATGTGTCGCTTCTGGATGAGCCTGCGTCCTATTAGCTTGTTGGTAAGGTAACGG
>F1RSTYH01COLHO
AAGCTTCGCAAGAGTTTGATCCTGGCTCAGGACGAACGCTGGCGGCGTGCCTAACACATGCAAGTCGAGCGGGGTGAATTGAGTGGTTTTCCACGAGATTCACCCAGCGGCGGACGGGTGAGTAACACGTAGGCAACCTACCCACCACACGGGGATAGCCCTGGGAAACCGGGGGTAATACCCGATACCTTTACTGGCTGCATGGCTGGTAAAGAAAGCGATTTAGCGGTGGTGAATGGGCCTGCGGCCCATCAGCTAGTTGGTGAGGTAACGG
>F1RSTYH01BU5UE
AAGCTTCGCAAGAGTTTGATCCTGGCTCAGGACGAACGCTGGCGGCGTGCCTAATACATGCAAGTCGAGCGGACCGATGGGAGCTTGCTCCTTTAGGTTAGCGGCGGACGGGTGAGTAACACGTGGGCAACCTGCCCTGCAGACTGGGATAACTTCGGGAAACCGGAGCTAATACCGGATAACACCGAAAACCGCATGGTTTTCGGTTGAAAGGCGGCTTTTAGCTGTCACTGCAGGATGGGCCCGCGGCGCATTAGCTAGTTGGTGAGG
>F1RSTYH01C4U25
AAGCTTCGCAAGAGTTTGATCCTGGCTCAGAGTGAACGCTGGCGGTAGGCCTAACACATGCAAGTCGAACGGCAGCACAGTAAGAGCTTGCTCTTACGGGTGGCGAGTGGCGGACGGGTGAGGAATGCATCGGAATCTACTCTGTCGTGGGGGATAACGTAGGGAAACTTACGCTAATACCGCATACGACCTACGGGTGAAAGCAGGGGATCTTCGGACCTTGCGCGATTGAATGAGCCGATGCCCGATTAGCTAGG
>F1RSTYH01C8GVA
AAGCTTCGCAAGAGTTTGATCCTGGCTCAGGACGAACGCTGGCGGCGTGCCTAACACATGCAAGTCGAGCGGGGTGAATTGAGTGGTTTTCCACGAGATTCACCCAGCGGCGGACGGGTGAGTAACACGTAGGCAACCTACCCACCACACGGGGATAGCCCTGGGAAACCGGGGGTAATACCCGATACCTTTACTGGCTGCATGGCTGGTAAAGAAAGCGATTTAGCGGTGGTGGATGGGCCTGCGGCCCATCAGCTAGTTGGTGAGGTAACGG
>F1RSTYH01C9LF1
AAGCTTCGCAAGAGTTTGATCCTGGCTCAGGACGAACGCTGGCGGCGTGCCTAACACATGCAAGTCGAGCGGGGATGGGGTGGGCAGGTAACTGTTTAGCCTATCCTAGCGGCGGACGGGTGAGTAACGCGTGAGCAACCAACCTTGTACTGGGGGATAACAGCTGGAAACAGCTGCTAATACCGCATAAGACTACGGCGCCGCATGGTGCTGTAGTAAAAGGCGCCTTAAGGCGTCGGTACAAGACGGGCTCGCGTCCCATTA
>F1RSTYH01CS0DP
AAGCTTCGCAAGAGTTTGATCCTGGCTCAGGATGAACGCTGGCGGCGTGCCTAATACATGCAAGTCGAGCGAGAATCAGGGATGTAGAGATTCGTCAAAGCGGAACTGAGGAAAGCGGCGGACGGGTGAGTAACGCGTAGGCAACCTGCCCTTAGCAGAGGGATAGCCATTGGAAACGATGATTAAAACCTCATAATGCTGTTGAGACACATGTTTCGACAGCCAAAGATTTATCGGCTAAGGATGGG
>F1RSTYH01DT50P
AAGCTTCGCAAGAGTTTGATCCTGGCTCAGAACGAACGCTGGCGGCAGGCTTAACACATGCAAGTCGAACGCATCGCAAGATGAGTGGCAGACGGGTGAGTAACACGTGGGAATCTACCCATCCCTGCGGAACAACTCCGGGAAACTGGAGCTAATACCGCATACGCCCTACGGGGAAAGATTTATCGGGGATGGATGAGCCCGCGTTGGATTAGCTAGTTGGTGGGGTAAAGGCCTACCAAGGCGACGATCCATAGCTGGT
>F1RSTYH01CZ3RZ
AAGCTTCGCAAGAGTTTGATCCTGGCTCAGAGCGAACGCTGGCGGCAGGCCTAACACATGCAAGTCGAGCGCCCCGCAAGGGGAGCGGCAGACGGGAGAGTAACACGTGGGAACGTACCCTTCAGTTCGGAACAACCAAGGGAAACTTTGGCTAATACCGAATACGTCCGTAAGGAGAAAGATTTATCGCTGAAGGATCGGCCCGCGTCTGATTAGCTAGTTGGTGGGGTAATGGCCCACCAAGGCGACGATCAGTAGCT
>F1RSTYH01CT4WC
AAGCTTCGCAAGAGTTTGATCCTGGCTCAGGACGAACGCTGGCGGCGTGCCTAACACATGCAAGTCGAGCGGGGTGAATTGAGTGGTTTTCCACGAGATTCACCCAGCGGCGGACGGGTGAGTAACACGTAGGCAACCTACCCACCACACGGGGATAGCCCTGGGAAACCGGGGGTAATACCCGATACCTTTACTGGCTGCATGGCTGGTAAAGAAAGCGATTTAGCGGTGGTGGATGGGCCTGCGGCCCATCAGCTAGTTGGTGAGGTAACGG
>F1RSTYH01CGV63
AAGCTTCGCAAGAGTTTGATCCTGGCTCAGAACGAACGCTGGCGGCGTGCTTAACACATGCAAGTCGGATGCGAAAGGGGCTTTCGGGCGCTGAGTAGCATGGCAGACGGGTGAGGAGTGCGTATCTGACGGAACTCAGGCAGGGGGATGGTCCTCCGAAAGGGGGTTGAATACCGCATGTGCTCAATCTTGTCATGGGATTGAGGAAAGGTGGCCTCTCCATGGAAGCTGCT
>F1RSTYH01CB8EI
AAGCTTCGCAAGAGTTTGATCCTGGCTCAGAACGAACGCTGGCGGCGCGTTTTAAGCATGCAAGTCGAACGGTAAAAGGGTGCTTGCACCCTTTGAGAGTGGCGAACGGGTGAGTAACACGTAGGTGATCTGCCCTTTGGTTGGGGATAGCCTGTGGAAACACAGGGTAATACCGAATAAGATCGGGACTCTTTGGAGATCCGATGAAAGCAGCTTCGGCTGCACCGAAGGATGAGCCTGCGGCTGATTAGCTTGTTGGCGGGG
>F1RSTYH01BRH2X
AAGCTTCGCAAGAGTTTGATCCTGGCTCAGGACGAACGCTGGCGGCGTGCCTAATACATGCAAGTCGAGCGGACCGATGGGAGCTTGCTCCTTTAGGTTAGCGGCGGACGGGTGAGTAACACGTGGGCAACCTGCCCTGCAGACTGGGATAACTTCGGGAAACCGGAGCTAATACCGGATAACACCGAAAACCGCATGGTTTTCGGTTGAAAGGCGGCTTTTAGCTGTCACTGCAGGATGGGCCCGCGGCGCATTAGCTAGTTGGTGA
>F1RSTYH01BYD0S
AAGCTTCGCAAGAGTTTGATCCTGGCTCAGAGTGAACGCTGGCGGCGTGCCTAACACATGCAAGTCGAACGCGAAAGTCCCGCAAGGGATAAGTAGAGTGGCAGACGGGTGAGTAATGCATAGGTAATCTACCCTTGAGTGGGGGATAACTCCGGGAAACCGGTGCTAATCCCGCATGACTTCCCGATGCGAAGGCATTAGGATCAAAGGGGGGGGATCCTTCGGGACCTCCCGCTTGAGGATGAGCCTATGTCCTATTAG
>F1RSTYH01CGENO
AAGCTTCGCAAGAGTTTGATCCTGGCTCAGATTGAACGCTGGCGGCATGCCTTACACATGCAAGTCGAACGGCAGCATGATCTAGCTTGCTAGATTGATGGCGAGTGGCGAACGGGTGAGTAATACATCGGAACGTGCCCTGTAGTGGGGGATAACTAGTCGAAAGATTAGCTAATACCGCATACGACCTGAGGGTGAAAGTGGGGGACCGCAAGGCCTCATGCTATAGGAGCGGCCG
>F1RSTYH01DJMSN
AAGCTTCGCAAGAGTTTGATCCTGGCTCAGGATGAACGCTAGCGGGAGGCTTAACACATGCAAGTCGAGCGGTATAAACCTTTCGGGGTTTAGAGAGCGGCGCACGGGTGAGTAACGCGTATGCAACCTACCTTTTACCGGGGAATAGCCCGGAGAAATTTGGATTAATGCCCCATGGTTCCTTAAGTCTGCATGGATGTAAGGATAAAGTTGAGGCGGTAAAAGATGGGCATGCGTGACATTAGCTAGTTGGGGGGGTAACGCCCACCAAGGCTACGA
>F1RSTYH01BUONM
AAGCTTCGCAAGAGTTTGATCCTGGCTCAGGATGAACGCTGGCGGCGTGCCTAACACATGCAAGTCGAACGGGACTTAATGAGACGATTTCGGTCTGATCATTAAGTTTAGTGGCGGACGGGTGAGTAACGCGTGGACAACCTGCCTTTCACAGGGGGATAGCAGCTGGAAACGGCTGGTAATACCGCGTACGCTCATGCCACCGCATGGTGGTGTGAGGAAAGATTTATCGGTGAAAGATGGATCCGCGT
>F1RSTYH01CDPL7
AAGCTTCGCAAGAGTTTGATCCTGGCTCAGGACGAACGCTGGCGGCGTGCTTAACACATGCAAGTCGAACGGAAAGGCCCCTTCGGGGGTGCTCGAGTGGCGAACGGGTGAGTAACACGTGGGTGATCTGCCCTGCACTTTGGGATAAGCCTGGGAAACTGGGTCTAATACCGGATAGGACTACGCGATGCATGTCGTGTGGTGGAAAGCTTTTGCGGTGTGGGATGGGCCCGCGGCCTATCAGCTTGTTGGTGGGGTGATGG
>F1RSTYH01C529S
AAGCTTCGCAAGAGTTTGATCCTGGCTCAGAACGAACGCTGGCGGCGCGTTTTAAGCATGCAAGTCGAACGGTAAAAGGGTGCTTGCACCCTTTGAGAGTGGCGAACGGGTGAGTAACGCGTAGGTGATCTGCCCTTTGGTTGGGGATAGCCTGTGGAAACACGAGGGTAAATACCGGAATAAGATCGGGACTCTTTGGAGATCCGATGAAAGCAGCTTCGGCTGCACCGAAGGATGAGCCTGCGGCTGATTAGCTTGTTGGACGGGG
>F1RSTYH01CVH5C
AAGCTTCGCAAGAGTTTGATCCTGGCTCAGGGTGAACGCTGGCGGCGTGCTTTACACATGCAAGTTGAACGAGAACTCGGAGGTTCTTACTTCGGTAAGAAAGGAAGAGGGACAGTAGCGAACGAGTGAGTAACACGTAGTAACCTGCCCACTGGAGGGGGAGAACCACTGGAAACGGTGGCTAATACCGCATAAGCCCGAAAGGGGAAAGCAATTTATTGTGCCGGTGGAGGGGGACTGCGGGCCACCAGGAAGATGGTGAGGTAAAAGCTCACCAAACCGACGACGG
>F1RSTYH01DF5XU
AAGCTTCGCAAGAGTTTGATCCTGGCTCAGGACGAACGCTGGCGGCGTGCCTAATACATGCAAGTCGAGCGGACCGAAGGGAGCTTGCTCCTTTAGGTTAGCGGCGGACGGGTGAGTAACACGTGGGCAACCTGCCCTGCAGACTGGGATAACTTCGGGAAACCGGAGCTAATACCGGATAACACCGAAAACCGCATGGTTTTCGGTTGAAAGGCGGCATTAGCTGTCACTGCAGGATGGGCCCGCGGCGCATTAGCTAGTTGGTGAAGGG
>F1RSTYH01CFQGA
AAGCTTCGCAAGAGTTTGATCCTGGCTCAGGACGAACGCTGGCGGCGTGCCTAATACATGCAAGTCGAGCGGACCGATGGGAGCTTGCTCCTTTAGGTTAGCGGCGGACGGGTGAGTAACACGTGGGCAACCTGCCCTGCAGACTGGGATAACTTCGGGAAACCGGAGCTAATACCGGATAACACCGAAAACCGCATGGTTTTCGGTTGAAAGGCGGCTTTTAGCTGTCACTGCAGGATGGGCCCGCGGCGCATTAGCTAGTTGGTGAGG
>F1RSTYH01DL8KD
AAGCTTCGCAAGAGTTTGATCCTGGCTCAGGATGAACGCTAGCGACAGGCCTAACACATGCAAGTCGAACGGGATTTATCCTTCGGGGTAATGAGAGTGGCGCACGGGTGAGTAACGCGTATGCAACCTACCTGTAACTGGGGAATAGCTCCCTGAAAGGGGAATTAACACCGCATAAGACCACACTTTCGCATGGAAGAGTGGTAAAATATTCATAGGTTACAGATGGGCATGCGTGACATTAGTTTGTTGGTGAGGTAACGG
>F1RSTYH01DUK64
AAGCTTCGCAAGAGTTTGATCCTGGCTCAGGACGAACGCTGGCGGCGTGCCTAATACATGCAAGTCGAGCGGACCGAAGGGAGCTTGCTCTTTTAGGTTAGCGGCGGACGGGTGAGTAACACGTGGGCAACCTGCCCTGCAGACTGGGATAACTTCGGGAAACCGGAGCTAATACCGGATAACACCGAAAACCGCATGGTTTTCGGTTGAAAGGCGGCTTTTAGCTGTCACTGCAGGATGGGCCCGCGGCGCATTAGCTAGTTGGTGAGGTAACGG
>F1RSTYH01DJ4ZE
AAGCTTCGCAAGAGTTTGATCCTGGCTCAGGACGAACGCTGGCGGCGTGCCTAACACATGCAAGTCGAGCGGGGTGAATTGAGTGGTTTTCCACGAGATTCACCCAGCGGCGGACGGGTGAGTAACACGTAGGCAACCTACCCACCACACGGGGATAGCCCTGGGAAACCGGGGGTAATACCCGATACCTTTACTGGCTGCATGGCTGGTAAAGAAAGCGATTTAGCGGTGGTGGATGGGCCTGCGGCCCATCAGCTAGTTGGTGAGGTAACGG
>F1RSTYH01BW7KO
AAGCTTCGCAAGAGTTTGATCCTGGCTCAGGACGAACGCTGGCGGCGTGCCTAACACATGCAAGTCGAGCGGGGTGAATTGAGTGGTTTTCCACGAGATTCACCCAGCGGCGGACGGGTGAGTAACACGTAGGCAACCTACCCACCACACGGGGATAGCCCTGGGAAACCGGGGGTAATACCCGATACCTTTACTGGCTGCATGGCTGGTAAAGAAAGCGATTTAGCGGTGGTGGATGGGCCTGCGGCCCATCAGCTAGTTGGTGAGGTAACGG
>F1RSTYH01DM0YV
AAGCTTCGCAAGAGTTTGATCCTGGCTCAGGACGAACGCTGGCGGCGTGCCTAACACATGCAAGTCGAGCGGGGTGAATTGAGTGGTTTTCCACGAGATTCACCCAGCGGCGGACGGGTGAGTAACACGTAGGCAACCTACCCACCACACGGGGATAGCCCTGGGAAACCGGGGGTAATACCCGATACCTTTACTGGCTGCATGGCTGGTAAAGAAAGCGATTTAGCGGTGGTGGATGGGCCTGCGGCCCATCAGCTAGTTGGTGAGGTAACGG
>F1RSTYH01DM4OB
AAGCTTCGCAAGAGTTTGATCCTGGCTCAGGACGAACGCTGGCGGCGTGCCTAACACATGCAAGTCGAGCGGGGTGAATTGAGTGGTTTTCCACGAGATTCACCCAGCGGCGGACGGGTGAGTAACACGTAGGCAACCTACCCACCACACGGGGATAGCCCTGGGAAACCGGGGGTAATACCCGATACCTTTACTGGCTGCATGGCTGGTAAAGAAAGCGATTTAGCGGTGGTGGATGGGCCTGCGGCCCATCAGCTAGTTGGTGAGGTAACGG
>F1RSTYH01CVTXS
AAGCTTCGCAAGAGTTTGATCCTGGCTCAGAGCGAACGCTGGCGGCAGGCTTAACACATGCAAGTCGAGCGGGCGTAGCAATACGTCAGCGGCAGACGGGTGAGTAACGCGTGGGAACGTACCTTTTGGTTCGGAACAACACAGGGAAACTTGTGCTAATACCGGATAAGCCCTTACGGGGAAGATTTGTCGCCGAAAGATCGGCCCGCGTCTGATTAGCTAGTTGGTGAGGTAATGGCTCACCAAGGCGACGAT
>F1RSTYH01CDW17
AAGCTTCGCAAGAGTTTGATCCTGGCTCAGGACGAACGCTGGCGGCGTGCCTAACACATGCAAGTCGAGCGGGGTGAATTGAGTGGTTTTCCACGAGATTCACCCAGCGGCGGACGGGTGAGTAACACGTAGGCAACCTACCCACCACACGGGGATAGCCCTGGGAAACCGGGGGTAATACCCGATACCTTTACTGGCTGCATGGCTGGTAAAGAAAGCGATTTAGCGGTGGTGGATGGGCCTGCGGCCCATCAGCTAGTTGGTGAGGTAACGG
>F1RSTYH01CDHJF
AAGCTTCGCAAGAGTTTGATCCTGGCTCAGATTGAACGCTGGCGGCGTGCCTAACACATGCAAGTCGATCGGTAACGCGGGGGCAACCCTGGCGACGAGAGGCGGACGGGTGAGCAATGCTTGGGAATCTGCCCATCAGCGGGGGACAACCCGGGGAAATTCGGGCTAATACCGCATACGCTCTACGGAGGAAAGCCGGGGACCGCAAGGCCTGGCACTGATGGATGAGCCCAAGTCGGATTAGCTAGTTGGCGGGGTAACGCCC
>F1RSTYH01BW9PG
AAGCTTCGCAAGAGTTTGATCCTGGCTCAGGACGAACGCTGGCGGCGTGCTTAACACATGCAAGTCGAGCGGAGATATATTGAAGATTTATCTGATATATATCTTAGCGGCGGACGGGTGAGTAACGCGTGGGCAATCTGCCTCATACAGGGGGGATAACACTGGGAAACTAGTGCTAATACCGCATAAAATAGTGAAGTGGCATCACTTTACTATCAAAGGAGTAATCCAGTATGAG
>F1RSTYH01B7BOF
AAGCTTCGCAAGAGTTTGATCCTGGCTCAGAACGAACGCTGGCGGCAGGCCTAACACATGCAAGTCGAGCGCACCTTTCGGGGTGAGCGGCGGACGGGTGAGTAACACGTGGGAACGTACCCTTCTCTGCGGGATAGCCACTGGAAACGGTGAGTAATACCGCATACGCCCTTGGGGAAAGATTTATCGGGAAGGATCGGCCCGCGTCTGATTAGGTAGTTGGTGGGGTAACGGCCTACCAAGCCTACGATCAGTAGCTGGTTTGAGAGGATG
>F1RSTYH01CPAR5
AAGCTTCGCAAGAGTTTGATCCTGGCTCAGGATGAACGCTAGCGACAGGCCTAACACATGCAAGTCGAACGGGATTTATCCTTCGGGGTAATGAGAGTGGCGCACGGGTGAGTAACGCGTATGCAACCTACCTGTAACTGGGGAATAGCTCCCTGAAAGGGGAATTAACACCGCATAAGACCACACTTTCGCATGGAAGAGTGGTAAAATATTTATAGGTTACAGATGGGCATGCGTGACATTAGTTTGTTGGTGAGGTAACGG
>F1RSTYH01CNW3I
AAGCTTCGCAAGAGTTTGATCCTGGCTCAGGATGAACGTTGGCGGCGTGCCTAATACATGCAAGTCGAACGAGAAGCTCTGGACTCGTCTAGGGCGGAGAGTGGCGCACGGGTGAGTAACACATGGCTGACCTGCCCTTCAGAGGGGGACAACCACTGGAAACGGTGGCTAATACCCCATATGCTCACGGTATTTAGAAAGCTGTGAGGAAAAGTTCCGGCGCTGAAGGAGGGGGCTGTGGCCCATCAGCTAGTTGGG
>F1RSTYH01CMQ5M
AAGCTTCGCAAGAGTTTGATCCTGGCTCAGAACGAACGCTGGCGGCAGGCCTAACACATGCAAGTCGAACGCTCTCTTCGGAGAGAGTGGCGCACGGGTGAGTAACGCGTGGGAAACTGCCCTGGAGTGGGGGATAACTGCTGGAAACGGCAGCTAATACCGCATACGCCCTACGGGGGAAAGATTTATCGCTCCAGGATGTGCCCGCGTCGGATTAGGTAGTTGGTGAGGTAACGGCTCACCAAGCCGACGATCCGTAG
>F1RSTYH01C40HA
AAGCTTCGCAAGAGTTTGATCCTGGCTCAGGACGAACGCTGGCGGCGTGCTTAACACATGCAAGTCGAACGGGGCATACAGATAGCTTGCTAGATGTATGTTTAGTGGCGGACGGGTGAGTAACGCGTGAATACCTGTCCATCGGAGGGGGACAACGGCTGGAAACGGCCGCTAATACCGCGTAAGCCGAGAGGTGAAAGGTTGTTTTCGGACAGCCGCCGATGGGGGGGTTCGCGTCCTATCAGCTAGTTGGTGGGGTAAGGGCCTACCAAGGCG
>F1RSTYH01DUHI1
AAGCTTCGCAAGAGTTTGATCCTGGCTCAGGACGAACGCTGGCGGCGTGCCTAACACATGCAAGTCGAGCGGGGTGAATTGAGTGGTTTTCCACGAGATTCACCCAGCGGCGGACGGGTGAGTAACACGTAGGCAACCTACCCACCACACGGGGATAGCCCTGGGAACCGGGGGTAATACCCGATACCTTTACTGGCTGCATGGCTGGTAAAGAAAGCGATTTAGCGGTGGTGGATGGGCCTGCGGCCCATCAGCTAGTTGGTGAGGTAACGG
>F1RSTYH01DP4JK
AAGCTTCGCAAGAGTTTGATCCTGGCTCAGGACGAACGCTGGCGGCGTGCCTAAGACATGCAAGTCGAGCGGGGTAGTGAGGCCCTTTGGGCTTTGCTACTCAGCGGCAGACGGGTGAGTAACACGTGGGTAACCTGCCCCTGGCACTGGGATAACAGCCCGAAAGGGCTGCTAATACCGGATAAGCTCACGGTGCCGCATGGTGCTGGGAGAAAAGGCGCCTTGAAAGCGCCGGCCAGGGAGGGGCCCGCGGCCCATCAGGTAGG
>F1RSTYH01DARUH
AAGCTTCGCAAGAGTTTGATCCTGGCTCAGGACGAACGCTGGCGGCGTGCCTAAGACATGCAAGTCGAGCGGGGAGGCTGGGGAGCTTGCTCTCTGGTCTCCTAGCGGCGGACGGGTGAGTAACACGTGGGTAACCTGCCCGGCAGTGGGGGATAACCCTGGGAAACTGGGGCTAATACCGCATACGGTCCGAGCTCCGCATGGGGCTTGGAAGAAAGGCCGTCCTTGGGGGCGGTCGCTGCCGGAGGGGCCCGCGGCCCATCAGGTAGTTGGTGGGGTAACCGG
>F1RSTYH01DB9FJ
AAGCTTCGCAAGAGTTTGATCCTGGCTCAGAGCGAACGCTGGCGGCGTGCCTAACACATGCAAGTCGAACGGACTCGGGGGGCAACTCCTGAGTTAGTGGCGGACGGGTGAGTAACACGTGGGTCATCTCCCCCCGAGTGAGGAATAAGCCTGCGAAAGCGGGTCTAATACCGCATAACACTCCGGGACACAAGTCTTCGGAGTCAAAGCCGCAAGGCGCTTGGGGATGAGCCTGCGTCCTATTAGCTAGTTGGTAGGGTAATGG
>F1RSTYH01C38I7
AAGCTTCGCAAGAGTTTGATCCTGGCTCAGGACGAACGCTGGCGGCGTGCCTAATACATGCAAGTCGAGCGGACCGAAGGGAGCTTGCTCCTTTAGGTTAGCGGCGGACGGGTGAGTAACACGTGGGCAACCTGCCCTGCAGACTGGGATAACTTCGGGAAACCGGAGCTAAATACCGGATAACACCGAAAACCGCATGGTTTTCGGTTGAAAGGCGGCTTTTAGCTGTCACTGCAGGATGGGCCCGCGGCGCATTAGCTAGTTGGTGAGGTAACGG
>F1RSTYH01CJCWA
AAGCTTCGCAAGAGTTTGATCCTGGCTCAGGATGAACGCTGGCGGCGTGCTTAACACATGCAAGTCGAACGGAAAGGCCTCTGCTTGCAGAGGTACTCGAGTGGCGAACGGGTGAGTAACACGTGGGTGATCTGCCCTGCACTTCGGGATAAGCCTGGGAAACTGGGTCTAATACCGGATAGGACGATGGTTTGGATGCCATTGTGGAAAGTTTTTTCGGTGTGGGATGAGCTCGCGGCCTATCAGCTTGTTGGTGGGG
>F1RSTYH01DGYZ0
AAGCTTCGCAAGAGTTTGATCCTGGCTCAGAACGAACGCTGGCGGCAGGCCTAACACATGCAAGTCGAACGCATCCTTCGGGGTGAGTGGCAGACGGGTGAGTAACACGTGGGAACGTGCCCTTCAGTTCGGGATAACCCAGGGAAACTTGGGCTAATACCGGATACGCTCCTGGACTTTGGTCTGGGGGGAAAGATTGATCGCTGGAGGATCGGCCCGCGTCTGATTAGCTTGTTGGTGGGGTAATGGCTCACCAAGGCGACGATCAG
>F1RSTYH01CKXBB
AAGCTTCGCAAGAGTTTGATCCTGGCTCAGGACGAACGCTGGCGGCGTGCCTAATACATGCAAGTCGAGCGGACCGAAGGGAGCTTGCTCCTTTAGGTTAGCGGCGGACGGGTGAGCAACACGTGGGCAACCTGCCCTGCAGACTGGGATAACTTCGGGAAACCGGAGCTAATACCGGATAACACCGAAAACCGCATGGTTTTCGGTTGAAAGGCGGCATTAGCTGTCACTGCAGGATGGGCCCGCGGCGCATTAGCTAGTTGGTG
>F1RSTYH01DTF9P
AAGCTTCGCAAGAGTTTGATCCTGGCTCAGGACGAACGCTGGCGGCGTGCCTAACACATGCAAGTCGAGCGGGGTGAATTGAGTGGTTTTCCACGAGATTCACCCAGCGGCGGACGGGTGAGTAACACGTAGGCAACCTACCCACCACACGGGGATAGCCCTGGGAAACCGGGGGTAATACCCGATACCTTTACTGGCTGCATGGCTGGTAAAGAAAGCGATTTAGCGGTGGTGGATGGGCCTGCGGCCCATCAGCTAGTTGGTGAGGTAACGG
>F1RSTYH01DSOXI
AAGCTTCGCAAGAGTTTGATCCTGGCTCAGGACGAACGCTGGCGGCGTGGATTAGGCATGCAAGTCGAACGGTAGTACCCCTTCGGGGGTATGAGAGTGGCGAACGGGTGAGTAACGCGTAGGTGATCTACCTTCAGATGGGGGACAACCCAGGGAAACTTGGGCTAATACCGCATGTGGCTGTAAAGCTAAAGCCGGCCTCTATTTATAAGCTGGTGTCTGGAGATGAGCCTGCGTCTGATTAGCTAGTTGGTGGGGTAACGCCTACCG
>F1RSTYH01C5E7I
AAGCTTCGCAAGAGTTTGATCCTGGCTCAGATTGAACGCTGGCGGTATGCTTAACACATGCAAGTCGAACGGTAACAGGCCTTCGGGCGCTGACGAGTGGCGGACGGGTGTGTAACGCGTAGGAATCTGCCTCATAGTGGGGGACAACTTGGGGAAACTCAAGCTAATACCGCATACGCCCTACGGGGGAAAGCGGGGGACCTTCGAGCCTCGCGCTATGAGATGAGCCTGCGTTAGATTAGCTAGTTGGTGGGGTAAAGGCCTACCAAGG
>F1RSTYH01CL0G5
AAGCTTCGCAAGAGTTTGATCCTGGCTCAGGACGAACGCCGGCGGCGTGCCTAACACATGCAAGTCGAGCGGGGTGAATTGAGTGGTTTTCCACGAGATTCACCCAGCGGCGGACGGGTGAGTAACACGTAGGCAACCTACCCACCACACGGGGATAGCCCTGGGAAACCGGGGGTAATACCCGATACCTTTACTGGCTGCATGGCTGGTAAAGAAAGCGATTTAGCGGTGGTGGATGGGCCTGCGGCCCATCAGCTAGTTGGTGAGGTAACGGCT
>F1RSTYH01B0JG8
AAGCTTCGCAAGAGTTTGATCCTGGCTCAGGACGAACGCTGGCGGCGTGCCTAACACATGCAAGTCGAGCGGGGTGAATTGAGTGGCTTTCCACGAGATTCACCCAGCGGCGGACGGATGAGTAACACGTAGGCAACCTACCCACCACACGGGGATAGCCCTGGGAAACCGGGGGTAATACCCGATACCTTTACTGGCTGCATGGCTGGTAAAGAAAGCGATTTAGCGGTGGTGGATGGGCCTGCGGCCCATCAGCTAGTTGGTGAGG
>F1RSTYH01BWJJD
AAGCTTCGCAAGAGTTTGATCCTGGCTCAGGACGAACGCTGGCGGCGTGCCTAACACATGCAAGTCGAGCGGGGTGAATTGAGTGGTTTTCCACGAGATTCACCCAGCGGCGGACGGGTGAGTAACACGTAGGCAACCTACCCACCACACGGGGATAGCCCTGGGAAACCGGGGGTAATACCCGATACCTTTACTGGCTGCATGGCTGGTAAAGAAAGCGATTTAGCGGTGGTGGATGGGCCTGCGGCCCATCAGCTAGTTGGTGAGGTAACGG
>F1RSTYH01DCXZZ
AAGCTTCGCAAGAGTTTGATCCTGGCTCAGGACGAACGCTGGCGGCGTGCCTAACACATGCAAGTCGAGCGGGGTGAATTGAGTGGTTTTCCACGAGATTCACCCAGCGGCGGACGGGTGAGTAACACGTAGGCAACCTACCCACCACACGGGGATAGCCCTGGGAAACCGGGGGTAATACCCGATACCTTTACTGGCTGCATGGCTGGTAAAGAAAGCGATTTAGCGGTGGTGGATGGGCCTGCGGCCCATCAGCTAGTTGGTGAGGTAACGG
>F1RSTYH01DGVFS
AAGCTTCGCAAGAGTTTGATCCTGGCTCAGGACGAACGCTGGCGGCGTGCTTAACACATGCAAGTGGAGCGACGAACCAGGGCTTGCCCTGGGGCAGAGCCGCGAACGGGTGAGTATCACGTGGGTAACGTGCCCCGATGACTGGGACAACCCGGGGAAACCCGGGCTAATACCGGATGTGCCCCCTCACATCAGTGAGGTGTGTAAAGGAAGCTTCGGCCTCCGCATCGGGATCGGCCTGCGGCCCATTAGCTTGTTGGTGAGGTAACGG
>F1RSTYH01C4403
AAGCTTCGCAAGAGTTTGATCCTGGCTCAGGACGAACGCTGGCGGCGTGCCTAATGCATGCAAGTCGAGCGACGCATACTGGAGGCGTAAGCCACCGGTATGACGGAGCGGCGAACGGGTGAGTAACACGTGAGCAACCTGCCCCGAAGACCGGGATAGCCCAGGGAAACCTGGATTAATACCGGATACCCTCGAATGTCCGCATGGACGACCGAGGAAAGGCCTTTGCGCTTCGGGATGGGCTCGCGACCTATCAG
>F1RSTYH01CMS3V
AAGCTTCGCAAGAGTTTGATCCTGGCTCAGAACGAACGCTGGCGGCGCGCCTAACACATGCAAGTCGAACGGTCCTCGGGTTTCGGCCCGAGGGCAGTGGCGGACGGGTGAGTAACGCGTGGGAACCTGCCCCGAGCTCTGGGACAACCGCGGGAAACTGCGGCTAATACCGGATGATGCCGGCTCTGCCGGCCAAAGTCCTGATCTTCGGATTGGGGCGGCTTGGGAGGGGCCCGCGTCCGATTAGCTGGTTGGTGGGGTAACGGCCCACCAAGG
>F1RSTYH01C8M5R
AAGCTTCGCAAGAGTTTGATCCTGGCTCAGGACGAACGCTGGCGGCGTGCCTAATACATGCAAGTCGAGCGGACCGAAGGGAGCTTGCTCCTTTAGGTTAGCGGCGGACGGGTGAGTAACACGTGGGCAACCTGCCCTGCAGACTGGGATAACTTCGGGAAACCGGAGCTAATACCGGATAACACCGAAAACCGCATGGTTTTCGGTTGAAAGGCGGCTTTTAGCTGTCACTGCAGGATGGGCCCGCGGCGCATTAGCTAGTTGGTGAGGTAACGG
>F1RSTYH01DFONE
AAGCTTCGCAAGAGTTTGATCCTGGCTCAGGATGAACGCTAGCGACAGGCCTAACACATGCAAGTCGAACGGGATTTATCCTTCGGGGTAATGAGAGTGGCGCACGGGTGAGTAACGCGTATGCAACCTACCTGTAACTGGGGAATAGCTCCCTGAAAGGGGAATTAACACCGCATAAGACCACACTTTCGCATGGAAGAGTGGTAAAATATTCATAGGTTACAGATGGGCATGCGTGACATTAGTTTGTTGGTGAGGTAACGG
>F1RSTYH01CI9AN
AAGCTTCGCAAGAGTTTGATCCTGGCTCAGGACGAACGCTGGCGGCGTGCCTAACACATGCAAGTCGAGCGGGGTGAATTGAGTGGTTTTCCACGAGATTCACCCAGCGGCGGACGGGTGAGTAACACGTAGGCAACCTACCCACCACACGGGGATAGCCCTGGGAAACCGGGGGTAATACCCGATACCTTTACTGGCTGCATGGCTGGTAAAGAAAGCGATTTAGCGGTGGTGGATGGGCTTGCGGCCCATCAGCTAGTTGGTGAGGTAACGG
>F1RSTYH01C6RWK
AAGCTTCGCAAGAGTTTGATCCTGGCTCAGGACGAACGCTGGCGGCGTGCCTAATACATGCAAGTCGAGCGGACCGAAGGGAGCTTGCTCCTTTAGGTTAGCGGCGGACGGGTGAGTAACACGTGGGCAACCTGCCCTGCAGACTGGGATAACTTCGGGAAACCGGAGCTAATACCGGATAACACCGAAAACCGCATGGTTTTCGGTTGAAAGGCGGCATTAGCTGTCACTGCAGGATGGGCCCGCGGCGCATTAGCTAGTTGGTGAGGG
>F1RSTYH01BMN9R
AAGCTTCGCAAGAGTTTGATCCTGGCTCAGATTGAACGCTGGCGGCATGCTTAACACATGCAAGTCGAACGGTAACAGGCCTTCGGGCGCTGACGAGTGGCGGACGGGTGAGTAATACGTAGGAATCTGCCCTTTAGTGGGGGATAACCTGGGGAAACTCAGGCTAATACCGCATACGTCCTTAGGGGGAAAGCGGGGGATCTTCGGACCTCGCGCTGAAGGATGAGCCTACGTCGGATTAGCTAGTTGGTAGGGTAAGGGCCTACCAAGGCGACGA
>F1RSTYH01CMP2Z
AAGCTTCGCAAGAGTTTGATCCTGGCTCAGGACGAACGCTGGCGGCGTGCCTAACACATGCAAGTCGAGCGGGGTGAATTGAGTGGTTTTCCACGAGATTCACCCAGCGGCGGACGGGTGAGTAACACGTAGGCAACCTACCCACCACACGGGGATAGCCCTGGGAAACCGGGGGTAATACCCGATACCTTTACTGGCTGCATGGCTGGTAAAGAAAGCGATTTAGCGGTGGTGGATGGGCCTGCGGCCCATCAGCTAGTTGGTGAGGTAACGG
>F1RSTYH01BZ5VL
AAGCTTCGCAAGAGTTTGATCCTGGCTCAGAACGAACGCTGGCGGCAGGCTTAACACATGCAAGTTGAACGAGAATTTGGTGCTTGCACCAAAGGAAAGTGGCGCACGGGTGAGTAACGCGTGGGAATTTACCATGGAGTGGGGGACAACAGTTGGAAACGACTGCTAATACCGCATAATCCCTGAGGGGGAAAGATTTATTGCTCTATGATGAGCCCGCGTTAGATTAGGTAGTTGGTGGGGTAAAGGCCTACCAAGCCGACGATCTA
>F1RSTYH01BONGS
AAGCTTCGCAAGAGTTTGATCCTGGCTCAGAACTAACGCTAGCGGCGTGCCTAACACATGCAAGTCGTACGAGAAAGTCCCGTTCGCGGGGTGAGTAAAGTGGCGCACGGGTGAGTAATGCGTGGATAATCTACCGTCAGGTGAGGAATAACCTACCGAAAGGTTGGCTAATACCTCATAATACGTGCCGATGTTGGTCGGTTCGTCAAAGATGGCCTCTCGTTGAAGCTGTCGCCAGACGATGAGTCCGCGTACCATTAG
>F1RSTYH01DKPDJ
AAGCTTCGCAAGAGTTTGATCCTGGCTCAGGACGAACGCTGGCGGCGTGCCTAATACATGCAAGTCGAGCGGACCGATGGGAGCTTGCTCCTTTAGGTTAGCGGCGGACGGGTGAGTAACACGTGGGCAACCTGCCCTGCAGACTGGGATAACTTCGGGAAACCGGAGCTAATACCGGATAACACCGAAAACCGCATGGTTTTTCGGTTGAAAGGCGGCTTTTAGCTGTCACTGCAGGATGGGCCCGCGGCGCATTAGCTAGTTGGTGAA
>F1RSTYH01B07HB
AAGCTTCGCAAGAGTTTGATCCTGGCTCAGGACGAACGCTGGCGGCGTGCCTAACACATGCAAGTCGAGCGGGGTGAATTGAGTGGTTTTCCACGAGATTCACCCAGCGGCGGACGGGTGAGTAACACGTAGGCAACCTACCCACCACACGGGGATAGCCCTGGGAAACCGGGGGTAATACCCGATACCTTTACTGGCTGCATGGCTGGTAAAGAAAGCGATTTAGCGGTGGTGGATGGGCCTGCGGCCCATCAGCTAGTTGGTGAGGTAACGG
>F1RSTYH01CHHAT
AAGCTTCGCAAGAGTTTGATCCTGGCTCAGGACGAACGCTGGCGGCGTGCCTAACACATGCAAGTCGAGCGGAGATGTGGATTAGTTTACTAAGAAGCATTTTAGCGGCGGACGGGTGAGTAACGCGTGGGCAACCTGCCTTTTACTGGGGGATAACACAGGGAAACTTGTGCTAATACCGCATAACATCACGAGAGGACATCCTCTTGTGATCAAAGGAGAAATCCGGTAGAAGATGGGCCCGCGTCCGATTAGCTAGTTGG
>F1RSTYH01DBR7C
AAGCTTCGCAAGAGTTTGATCCTGGCTCAGGACGAACGCTGGCGGCGTGCCTAACACATGCAAGTCGAGCGGGGTGAATTGAGTGGTTTTCCACGAGATTCACCCAGCGGCGGACGGGTGAGTAACACGTAGGCAACCTACCCACCACACGGGGATAGCCCTGGGAAACCGGGGGTAATACCCGATACCTTTACTGGCTGCATGGCTGGTAAAGAAAGCGATTTAGCGGTGGTGGATGGGCCTGCGGCCCATCAGCTAGTTGGTGAGGTAACGG
>F1RSTYH01DCW00
AAGCTTCGCAAGAGTTTGATCCTGGCTCAGAATGAACGCTGGCGGCGTGCCTAACACATGCAAGTCGAACGAGAAATTTCCCGCTTGCGGGAGAGAGTAAAGTGGCGCACGGGTGAGTAACGCGTGGGTAACCTGCCCTTGAATCTGGGATAACCTTGCGAAAGCGTTGTTAATACCGGATATTGTCACAAGAACTATGGTTTTTGTGATGAAAGGTGACCTCTTCATGAAAGTTGCCGCTTAAGGATGGGCCCGCGTACCATTAGT
>F1RSTYH01CFKDZ
AAGCTTCGCAAGAGTTTGATCCTGGCTCAGGACGAACGCTGGCGGCGTGCCTAACACATGCAAGTCGAGCGGGGTGAATTGAGTGGTTTTCCACGAGATTCACCCAGCGGCGGACGGGTGAGTAACACGTAGGCAACCTACCCACCACACGGGGATAGCCCTGGGAAACCGGGGGTAATACCCGATACCTTTACTGGCTACATGGCTGGTAAAGAAAGCGATTTAGCGGTGGTGGATGGGCCTGCGGCCCATCAGCTAGTTGGTGAGGTAACGGCT
>F1RSTYH01BU5UK
AAGCTTCGCAAGAGTTTGATCCTGGCTCAGAATGAACGCTGGCGGCGTGCCTAACACATGCAAGTCGAACGAGAAATCCCGGGCTTGCTCGGGAGAGTAAAGTGGCGCACGGGTGAGTAACGCGTGGGTAACCTGCCCTTGAATCTGGGATAACTTCGCGAAAGCGATGCTAATACCGGATATTGTTCACCGGACTCCGGTCTGATGAATGAAAGGTGACCTCTTCATGAAAGTTGCCGTTTGAGGAGGGGCTCGCGTACCA
>F1RSTYH01CKCDR
AAGCTTCGCAAGAGTTTGATCCTGGCTCAGGATGAACGCTGGCGGCGTGCTTAACACATGCAAGTCGAACGGGAGATCGGTTACGGCCGGTCGAGAGTGGCGAACGGGTGAGTAACACGTTGGTGACCTGCCCCGAGGAGGGGGATAACTCCTCGAAAGAGGAGCTAATACCGCGGAGGTCTAAAGGGTTAGAGGCTTTAGACTAAAGTTTAGGCGCCTCGGGAGGGGCCTGCGGGCTATCAGCTAGTTGGTGAGGTAAAAGCTTACCAAGGCGAAGACGGCTAGGGGGG
>F1RSTYH01C0V10
AAGCTTCGCAAGAGTTTGATCCTGGCTCAGGATGAACGCTAGCGACAGGCCTAACACATGCAAGTCGAACGGGATTTATCCTTCGGGGTAATGAGAGTGGCGCACGGGTGAGTAACGCGTATGGCAACCTACCTGTAACTGGGGAATAGCTCCCTGAAAGGGGAATTAACACCGCATAAGACCACACTTTCGCATGGAAGAGTGGTAAAATATTTATAGGTTACAGATGGGCATGCGTGACATTAGTTTGTTGGTGAGGTAACGG
>F1RSTYH01CZULK
AAGCTTCGCAAGAGTTTGATCCTGGCTCAGGACGAACGCTGACGGCGTGCTTTAGACATGCAAGTCGAACGAGAAAGCCCTTCGGGGTGAGTACAGTGGCGAACGGGTGAGTAACACGTGGGCAATCTGCCCCTCGCAGGGGGATAACCGGGGGAAACCCCGGCTAATACCCCGTACGCTTGCCGGATCGCATGATCCGGCAAGGAAAGGTAGCTTCGGCCATCCGGCGAGGGATGAGCCCGCGGTGCATTAGCTAGTTGGTGGGGTAACGGCCCACCAAGG
>F1RSTYH01B3RLD
AAGCTTCGCAAGAGTTTGATCCTGGCTCAGAACGAACGCTGGCGGCAGGCTTAACACATGCAAGTCGAACGAGAAGCTACCTTCGGGTAGTGGAAAGTGGCAGACGGGTGAGTAACGCGTGGGAACGTACCCTTTGGTTCGGAACAACTCCGGGAAACTGGAGCTAATACCGGATGAGCCCTACGGGGGAAAGATTTATCGCCGAAGGATCGGCCCGCGTCGGATTAGCTTGTTGGTGAGGTAACGGCTCACCAAGGCAACGATCCGTAGCTGGTCTGAGAGG
>F1RSTYH01BUSON
AAGCTTCGCAAGAGTTTGATCCTGGCTCAGAACGAACGCTGGCGGCAGGCTTAACACATGCAAGTCGAACGCACCTTCGGGTGAGTGGCAGACGGGTGAGTAACGCGTGGGAACGTGCCTTTCGGTCTGGAATAACCCAGGGAAACTTGGGCTAATACCGGATACGCCCTCCGGGGGAAAGATTTATCGCCGAAAGATCGGCCCGCGTCGGATTAGCTTGTTGGTGGGGTAATGGCCTACCAAGGCAACGATCCGTAGCTGGTCTGAGAGGATGAT
>F1RSTYH01B9VF6
AAGCTTCGCAAGAGTTTGATCCTGGCTCAGGACGAACGCTGGCGGCGTGCCTAATACATGCAAGTCGAGCGGACCGATGGGAGCTTGCTCCTTTAGGTTAGCGGCGGACGGGTGAGTAACACGTGGGCAACCTGCCCTGCAGACTGGGATAACTTCGGGAAACCGGAGCTAATACCGGATAACACCGAAAACCACATGGTTTTCGGTTGGAAGGCGGCTTTTAGCTGTCACTGCAGGATGGGGCCCGCGGCGCATTAGCTAGTTGGTGAGG
>F1RSTYH01B9GFS
AAGCTTCGCAAGAGTTTGATCCTGGCTCAGGACGAACGCTGGCGGCGTGCCTAATACATGCAAGTCGAGCGGACCGATGGGAGCTTGCTCCTTTAGGTTAGCGGCGGACGGGTGAGTAACACGTGGGCAACCTGCCCTGCAGACTGGGATAACTTCGGGAAACCGGAGCTAATACCGGATAACACCGAAAACCACATGGTTTTCGGTTGGAAGGCGGCTTTTAGCTGTCACTGCAGGATGGGCCCGCGGCGCATTAGCTAGTTGGTGAGG
>F1RSTYH01CLPVA
AAGCTTCGCAAGAGTTTGATCCTGGCTCAGGACGAACGCTGGCGGCGTGCTTAACACATGCAAGTCGAGCGGTAAGGCCTTTCGGGGTACACGAGCGGCGAACGGGTGAGTAACACGTGGGTGATCTGCCCTGCACTTCGGGATAAGCCTGGGAAACTGGGTCTAATACCGGATATGACCTCCTATCGCATGGTGGGTGGTGGAAAGATTTATCGGTGCAGGATGGGCCCGCGGCCTATCAGCTTGTTGGTGGGGTAATGGCCT
>F1RSTYH01BYIX8
AAGCTTCGCAAGAGTTTGATCCTGGCTCAGGATGAACGCTAGCGGGAGGCTTAACACATGCAAGTCGAGGGGCAGCATAAGGTAGCAATACTTTGATGGCGACCGGTGCACGGGTGAGTAACGCGTATGCAACCTACCCTGTACAGGGGGATAGCCCGGAGAAATTCGGATTAATACCCCATAATGATAAATGGAGGCATCTTCACTTATTTAAAGTTTCGGCGGTACGGGATGGGCATGCGTAACATTAGCTTGTTGGTAAGGTAACGG
>F1RSTYH01B824M
AAGCTTCGCAAGAGTTTGATCCTGGCTCAGGACGAACGCTGGTGGCGTGCCTAATACATGCAAGTCGAGCGCGTGAAATACAACAGAACCTTCGGGTGACGTTGTATGGATCGAGCGGCGAACGGGTGAGTAACACGTGGGCAACCTGCCTACAAGACTGGGATAACTCCGGGAAACCGGGGCTAATACCGGATAATCCATCGAACCGCATGGTTCGATGTTGAAAGATGGCTTTTAGCTATCACTTGTAGATGGGCCCGCGGCG
>F1RSTYH01CAKXW
AAGCTTCGCAAGAGTTTGATCCTGGCTCAGGACGAACGCTGGCGGCGTGCCTAACACATGCAAGTCGAGCGGGGTGAATTGAGTGGTTTTCCACGAGATTCACCCAGCGGCGGACGGGTGAGTAACACGTAGGCAACCTACCCACCACACGGGGATAGCCCTGGGAAACCGGGGGTAATACCCGATACCTTTACTGGCTGCATGGCTGGTAAAGAAAGCGATTTAGCGGTGGTGGATGGGCCTGCGGCCCATCAGCTAGTTGGTGAGGTAACGG
>F1RSTYH01CX81P
AAGCTTCGCAAGAGTTTGATCCTGGCTCAGGACGAACGCTGGCGGCGTGCCTAATACATGCAAGTCGAGCGGACCGAAGGGAGCTTGCTCCTTTAGGTTAGCGGCGGACGGGTGAGTAACACGTGGGCAACCTGCCCTGCAGACTGGGATAACTTCGGGAAACCGGAGCTAATACCGGATAACACCGAAAACCGCATGGTTTTCGGTTGAAAGGCGGCTTTTAGCTGTCACTGCAGGATGGGCCCGCGGCGCATTAGCTAGTTGGTGAGGTAACGG
>F1RSTYH01DKQVS
AAGCTTCGCAAGAGTTTGATCCTGGCTCAGGATGAACGCTGGCGGCGTGCCTAACACATGCAAGTCGAACGGGAATCCCTGGACTCGTCTGGGGAGGAGAGTGGCGTACGGGTGAGTAACACGTAGCTGACCTACCCTGGAGAGGGGGATAACTATTGGAAACGATAGCTAAAACCCCATACGCTCTTGATAATTTGAAAGTCAAGAGGAAAACTCCGGTGCTCTGGGATGGGGCTGCGGTCCATCAGCTAGTTGGTGCGGTAAAAGCG
>F1RSTYH01C4XEH
AAGCTTCGCAAGAGTTTGATCCTGGCTCAGAATGAACGCTGGCGGCGTGCCTAACACATGCAAGTCGAACGAGAAATTTCCCGCTTGCGGGAGAGAGTAAAGTGGCGCACGGGTGAGTAACGCGTGGGTAACCTGCCCTTGAATCGGGGATAACCTTGCGAAAGCGTTGTTAATGCCGGATATTGTCACAAGGACTATGGTTTTTGTGATGAAAGGTGACCTCTTCATGAAAGTTGCCGTTTAAGGATGGGCCCGCGTACCATTAGCTTGG
>F1RSTYH01C6RMS
AAGCTTCGCAAGAGTTTGATCCTGGCTCAGGACGAACGCTGGCGGCGTGCCTAATACATGCAAGTCGAGCGGACCGAAGGGAGCTTGCTCCTTTAGGTTAGCGGCGGACGGGTGAGTAACACGTGGGCAACCTGCCCTGCAGACTGGGATAACTTCGGGAAACCGGAGCTAATACCGGATAACACCGAAAACCGCATGGTTTTCGGTTGAAAGGCGGCTTTTAGCTGGTCACTGCAGGATTGGGGCCCGCGGCGCATTAGCTAGTTGGTGAGGTAACGG
>F1RSTYH01B6MTJ
AAGCTTCGCAAGAGTTTGATCCTGGCTCAGAGTGAACGCTGGCGGCGTGGATTAGGCATGCAAGTCGAGCGGTGATTTTCCGGAAGGAATTGCCCCCGTAAGGGGGCGGTTTCGGAAAGAAAATTATAGCGGCAAACTGGTGAGTAACATGTGAGTAATTTACCTCTATGTTGGGGATAGCTTTGCGAAAGCGAAGGTAATAGTCAATGTGTCTTATCATGCGTAGGTAAGATAAGGTAAAGGTATCCGCAAGGATACCG
>F1RSTYH01DDWU6
AAGCTTCGCAAGAGTTTGATCCTGGCTCAGGATGAACGCTGGCGGCGTGCCTAACACATGCAAGTCGAACGGGACTGTTTAGTGACGATTTCGGTCTGAACTTTACGGTTTAGTGGCGGACGGGTGAGTAACGCGTGGATAACCTGCCTTTCACAGGGGGATAGCAGCTGGAAACGGCTGGTAATACCGCATACGCTCATGTCACCGCATGGTGATGTGAGGAAAGATTTATCGGTGAAAGATGGATCCGCGT
>F1RSTYH01CLDL9
AAGCTTCGCAAGAGTTTGATCCTGGCTCAGGACGAACGCTGGCGGCGTGCCTAACACATGCAAGTCGAGCGGGGTGAATTGAGTGGTTTTCCACGAGATTCACCCAGCGGCGGACGGGTGAGTAACACGTAGGCAACCTACCCACCACACGGGGATAGCCCTGGGAAACCGGGGGTAATACCCGATACCTTTACTGGCTGCATGGCTGGTAAAGAAAGCGATTTAGCGGTGGTGGATGGGCCTGCGGCCCATCAGCTAGTTGGTGAGGTAACGG
>F1RSTYH01DDVLT
AAGCTTCGCAAGAGTTTGATCCTGGCTCAGGACGAACGCTGGCGGCGTGCCTAACACATGCAAGTCGAGCGGGGTGAATTGAGTGGTTTTCCACGAGATTCACCCAGCGGCGGACGGGTGAGTAACGCGTAGGCAACCTACCCACCACACGGGGATAGCCCTGGGAAACCGGGGGTAATACCCGATACCTTTACTGGCTGCATGGCTGGTAAAGAAAGCGATTTAGCGGTGGTGGATGGGCCTGCGGCCCATCGGCTAGTTGGTGAGGTAACGGCT
>F1RSTYH01C0F6N
AAGCTTCGCAAGAGTTTGATCCTGGCTCAGGACGAACGCTGGCGGCGTGCCTAATACATGCAAGTCGAGCGGACCGAAGGGAGCTTGCTCCTTTAGGTTAGCGGCGGACGGGTGAGTAACACGTGGGCAACCTGCCCTGCAGACTGGGATAACTTCGGGAAACCGGAGCTAATACCGGATAACACCGAAAACCGCATGGTTTTCGGTTGAAAGGCGGCTTTTAGCTGTCACTGCAGGATGGGCCCGCGGCGCATTAGCTAGTTGGTGAGGTAACGG
>F1RSTYH01CMQ54
AAGCTTCGCAAGAGTTTGATCCTGGCTCAGAACGAACGCTGGCGGCAGGCTTAACACATGCAAGTCGCGCGAAGTCTTCGGACTTAGCGGCGGACGGGTGAGTAACGCGTGGGAACGTGCCCTTCACTGCGGAATAGCCACTGGAAACGGTGAGTAATACCGCATACGCCCTTTGGGGGAAAGATTTATCGGTGAAGGATCGGCCCGCGTCTGATTAGGTAGTTGGTGGGGTAATGGCCTACCAAGCCTACGATCAGTAGCTGGTTTGAGAGG
>F1RSTYH01DU8BC
AAGCTTCGCAAGAGTTTGATCCTGGCTCAGGATGAACGCTGGCGGCGTGCCTAACACATGCAAGTCGAACGAGAAGCTGGTTTCCGATTCCTTCGGGATGAAGAAGCCGGCAGAAAGTGGCGAACGGGTGAGTAACGCGTGGGTAATCTACCCCGTAAGTGGGGGATAACCCTCCGAAAGGAGGGCTAATACCGCATACCATCTTCCTCTTATCAAGAGAAGAAGATGAAAGATGGCCTCTGTCTTAAGCTATCGCTTCAGG
>F1RSTYH01DBG3P
AAGCTTCGCAAGAGTTTGATCCTGGCTCAGGACGAACGCTGGCGGCGTGCCTAATACATGCAAGTCGAGCGGACCGAAGGGAGCTTGCTCTTTTAGGTTAGCGGCGGACGGGTGAGTAACACGTGGGCAACCTGCCCTGCAGACTGGGATAACTTCGGGAAACCGGAGCTAATACCGGATAACACCGAAAACCGCATGGTTTTCGGTTGAAAGGCGGCTTTTAGCTGTCACTGCAGGATGGGCCCGCGGCGCATTAGCTAGTTGGTGAGGTAACGG
>F1RSTYH01CRC73
AAGCTTCGCAAGAGTTTGATCCTGGCTCAGATTGAACGCTGGCGGCATGCCTTACACATGCAAGTCGAACGGCAGCGCGGGAGCAATCTGGCGGCGAGTGGCGAACGGGTGAGTAATATATCGGAACGTGCCTTAGAGTGGGGGATAACTAGTCGAAAGACTAGCTAATACCGCATACGACCTACGGGTGAAAGTGGGGGATCGCAAGACCTCATGCTCTTAGAGCGGCCGATATCTGATTAGCTAGG
>F1RSTYH01BWGFH
AAGCTTCGCAAGAGTTTGATCCTGGCTCAGGACGAACGCTGGCGGCGTGCCTAATACATGCAAGTCGAGCGGACCGAAGGGAGCTTGCTCCTTTAGGTTAGCGGCGGACGGGTGAGTAACACGTGGGCAACCTGCCCTGCAGACTGGGATAACTTCGGGAAACCGGAGCTAATACCGGATAACACCGAAAACCGCATGGTTTTCGGTTGAAAGGCGGCATTAGCTGTCACTGCAGGATGGGCCCGCGGCGCATTAGCTAGTTGGTGAGG
>F1RSTYH01B1YWY
AAGCTTCGCAAGAGTTTGATCCTGGCTCAGGATAAACGCTGGCGGCGTGCCTAACACATGCAAGTCGAACGCCCTCTGGTAACAGAGGGAGTGGCGGACGGGTGAGTAACACGTGGGTACCTACCCTTTGGTGAGGAATACCGGCGAGAAATCGCCGACAATACCGCATACGTTTACGAGAGTAAACAAAGCTTCGCAAGAAGCGCCAGAGGAAGGGCCTGCGGCCGATTAGCTAGTTGGTGGGGTAAAAGCCTACCAAGGCGACGATCGGTAG
>F1RSTYH01CTGX2
AAGCTTCGCAAGAGTTTGATCCTGGCTCAGGATGAACGCTGGCGGCGTGCTTAATACATGCAAGTCGAACGGACTGTTTTTCTTCGGATGAACAGTTAGTGGCGTCCGGGTGAGTAACACGTGGGTGACCTGCCCCGAAGTGGGGAATAACTACCCGAAAGGGTTGCTAATTCCGCATGTGCTCGGAGATTCATTTTTCCGAGTAAAGTCGCAAGGCGCTTTGGGAGGGGCCCGCGGCCGATTAGCTAGTTGGTGGGGTAATGGCCTACCAAGGCGAAGA
>F1RSTYH01C3VE1
AAGCTTCGCAAGAGTTTGATCCTGGCTCAGAACGAACGCTGGCGGCAGGCTTAACACATGCAAGTCGAGCGCCCCGCGAGGGGAGCGGCAGACGGGTGAGTAACGCGTGGGAACCTACCTGAAGGTACGGAACAACTCCGGGAAACTGGAGCTAATACCGTATGTGCCCGAGAGGGGAAAGGTTTATCGCCTTCAGATGGGCCCGCGTCAGATTAGCTAGTTGGTGAGGTAACGGCTCACCAAGGCGACGATCTGTAGCTGGT
>F1RSTYH01CGULQ
AAGCTTCGCAAGAGTTTGATCCTGGCTCAGAATCAACGCTGGCGGCGTGCCTAACACATGCAAGTCGTACGAGAAAGCGGGGGCAACTCCGCGAGTACAGTGGCGTACGGGTGAGTAACACGTGACTAACCTGCCTTCGAGTGGGGGATAACCTCGGGAAACCGGGGCTAATACCGCATAACATCGCAAGATCAAAGCAGTAATGCGCTTGAAGAGGGGGTCGCGGCTGATTAGCTAGTTGGTGGGGTAATGGCCCACCAAAGGGCTA
>F1RSTYH01CFRZY
AAGCTTCGCAAGAGTTTGATCCTGGCTCAGGATGAACGCTAGCGACAGGCCTAACACATGCAAGTCGAACGGGATTTATCCTTCGGGGTAATGAGAGTGGCGCACGGGTGAGTAACGCGTATGCAACCTACCTGTAACTGGGGAATAGCTCCCTGAAAGGGGAATTAACACCGCATAAGACCACACTTTCGCATGGAAGAGTGGTAAAATATTTATAGGTTACAGATGGGCATGCGTGACATTAGTTTGTTGGTGAGGTAACGG
>F1RSTYH01B0TAG
AAGCTTCGCAAGAGTTTGATCCTGGCTCAGGACGAACGCTGGCGGCGTGCCTAATACATGCAAGTCGAGCGGACCGAAGGGAGCTTGCTCTTTTAGGTTAGCGGCGGACGGGTGAGTAACACGTGGGCAACCTGCCCTGCAGACTGGGATAACTTCGGGAAACCGGAGCTAATACCGGATAACACCGAAAACCGCATGGTTTTCGGTTGAAAGGCGGCTTTTAGCTGTCACTGCAGGATGGGCCCGCGGCGCATTAGCTAGTTGGTGAGGTAACGG
>F1RSTYH01CG1RW
AAGCTTCGCAAGAGTTTGATCCTGGCTCAGAACGAACGCTGGCGGCAGGCCTAACACATGCAAGTCGAACGAACCCTTCGGGGTGAGTGGCGCACGGGTGAGTAACACGTGGGAACCTGCCCTGGAGTACGGAATAACCATTGGAAACGATGGCTAATACCGTATACGCCCTACGGGGGAAAGTTTTAACGCTCCAGGATGGGCCCGCGCCCGATTAGGTAGTTGGTGTGGTAACGGCGCACCAAGCCGACGATCGGTAGCTGGTCTGAGAGGATGAT
>F1RSTYH01CUSHQ
AAGCTTCGCAAGAGTTTGATCCTGGCTCAGAACGAACGCTGGCGGCGTGTCTTAAGCATGCAAGTCGAGCGGCAAGGCGGGGCAACCCGCCCTAGAGCGGCGGACTGGTGAGTAACGCGTGGGTGATCTACCCTTCGGGATGGGGATAGCCATTAGAAATAGTGGGTAATACCGAATACGCTCGTCACTTCGGTGTGACGAGGAAAGGCGCCACGGCGCCACCCGAGGATGAGCCCGCGTCTCATTAGCTAGTTGGTGGGGTAATGG
>F1RSTYH01B1ZG8
AAGCTTCGCAAGAGTTTGATCCTGGCTCAGAGTGAACGCTGGCGGCGTGCCTAACACATGCAAGTCGAACGCGAAAGTCCCGCAAGGGATAAGTAGAGTGGCAGACGGGTGAGTAATGCATAGGTAATCTACCCTTGAGTGGGGGATAACTCCGGGAAACCGGTGCTAATCCCGCATGACTTCCTGATGCGAAGGCATTAGGATCAAAGGGGGGGATCCTTCGGGACCTCCCGCTTGAGGATGAGCCTATGTCCTATTAG
>F1RSTYH01DB879
AAGCTTCGCAAGAGTTTGATCCTGGCTCAGGACGAACGCTGGCGGCGTGCCTAACACATGCAAGTCGAGCGGGGTGAATTGAGTGGTTTTCCACGAGATTCACCCAGCGGCGGACGGGTGAGTAACACGTAGGCAACCTACCCACCACACGGGGATAGCCCTGGGAAACCGGGGGTAATACCCGATACCTTTACTGGCTGCATGGCTGGTAAAGAAAGCGATTTAGCGGTGGTGGATGGGCCTGCGGCCCATCAGCTAGTTGGTGAGGTAACGG
>F1RSTYH01C52QZ
AAGCTTCGCAAGAGTTTGATCCTGGCTCAGGACGAACGCTGGCGGCGTGCCTAATACATGCAAGTCGAGCGGACCGATGGGAGCTTGCTCCTTTAGGTTAGCGGCGGACGGGTGAGTAACACGTGGGCAACCTGCCCTGCAGACTGGGATAACTTCGGGAAACCGGAGCTAATACCGGATAACACCGAAAACCGCATGGTTTTCGGTTGAAAGGCGGCTTTTAGCTGTCACTGCAGGATGGGCCCGCGGCGCATTAGCTAGTTGGTGAGG
>F1RSTYH01CM48P
AAGCTTCGCAAGAGTTTGATCCTGGCTCAGGACGAACGCTGGCGGCGTGCTTAACACATGCAAGTCGAACGGACGAGAAGAGTGAGCTTGCTCACACTTCAAGTCAGTGGCGGACGGGTGAGTAACGCGTGGGCAATCTACCCATAAGACAGGGATAACCACGGGAAACCGTGGCTAATACCAGATAACATTACCAAGATGCATATCATGGTAATCAAAGGAGGCCTCTCTAAAGAAGCTCCTGCTT
>F1RSTYH01CIP8L
AAGCTTCGCAAGAGTTTGATCCTGGCTCAGGACGGACGCTGGCGGCGTGCTTAACACATGCAAGTCAAGGAGAGGATTCCTTTCGGGGAATTAGTAAACTGGCGCACGGGTGAGTAACATGTAAGTAACCTACCCTTAGGATTGGGATAACCTTGAGAAATTAGGGATAATACCAAATGATACAATGAACTCGCATGGGTTTATTGTTAAAGTTGCTTTTGTAACACTTAAGGATGGGCTTGCACCCAATTAGTTTGTTGGCGGAGTAAAAGCCCACCAAG
>F1RSTYH01CB0NV
AAGCTTCGCAAGAGTTTGATCCTGGCTCAGGACGAACGCTGGCGGCGTGCCTAATACATGCAAGTCGAGCGGACCGAAGGGAGCTTGCTCCTTTAGGTTAGCGGCGGACGGGTGAGTAACACGTGGGCAACCTGCCCTGCAGACTGGGATAACTTCGGGAAACCGGAGCTAAATACCGGATAACACCGAAAACCGCATGGTTTTCGGTTGAAAGGCGGCATTAGCTGTCACTGCAGGATGGGCCCGCGGCGCATTAGCTAGTTGGTGAGG
>F1RSTYH01DJ88E
AAGCTTCGCAAGAGTTTGATCCTGGCTCAGGACGAACGCTGGCGGCGTGCCTAACACATGCAAGTCGAGCGGGGTGAATTGAGTGGTTTTCCACGAGATTCACCCAGCGGCGGACGGGTGAGTAACACGTAGGCAACCTACCCACCACACGGGGATAGCCCTGGGAAACCGGGGGTAATACCCGATACCTTTACTGGCTGCATGGCTGGTAAAGAAAGCGATTTAGCGGTGGTGGATGGGCCTGCGGCCCATCAGCTAGTTGGTGAGGTAACGG
>F1RSTYH01CF0LO
AAGCTTCGCAAGAGTTTGATCCTGGCTCAGGACGAACGTTGGCGGCGTGCCTAACACATGCAAGTCGAGCGGGGTGAATTGAGTGGTTTTCCACGAGATTCACCCAGCGGCGGACGGGTGAGTAACACGTAGGCAACCTACCCACCACACGGGGATAGCCCTGGGAAACCGGGGGTAATACCCGATACCTTTACTGGCTGCATGGCTGGTAAAGAAAGCGATTTAGCGGTGGTGGATGGGCCTGCGGCCCATCAGCTAGTTGGTGAGGTAACGGCT
>F1RSTYH01DEPRY
AAGCTTCGCAAGAGTTTGATCCTGGCTCAGGATGAACGCTGGCGGCGTGCTTGACACATGCAAGTCGAACGCATCGACAATGTCTGGAGGCTCTGGATGAACGGGCGTACGAGAAATCGTACAAGCGGGAAGAAGGGGCTAAAGGGCGACGTTGGTGAGTGGCGGACGGGTGAGTAACACGTAGGTAATCTGCCTCAAAGTGGGGGATAACTGTTCGAAAGAGCAGCTAATACCGCATAATATCCAGGCTAAG
>F1RSTYH01DN927
AAGCTTCGCAAGAGTTTGATCCTGGCTCAGGATGAACGCTAGCGGCAGGCCTAACACATGCAAGTCGTGGGGTAATCCCGCAGCAATGCGGGAACGACCGGCGCACGGGTGAGTAATGCATATGCAACCTTCCTCTAACTAGGGGATAGCTTCCGGAAACGGAAATTAATACCCTATAATATCCAGAAGACGCATGTTTTATGGATTAAAGCTCCGGCGGTTAGAGATGGGCATATGTGCCATTAGCTAGTTGGTGG
>F1RSTYH01CBCGZ
AAGCTTCGCAAGAGTTTGATCCTGGCTCAGATTGAACGCTGGCGGCATGCCTAACACATGCAAGTCGAACGGTAACGCGGAGAGCTTGCTCTCTGGCGACGAGTGGCGGACGGGTGAGTAATACTTAGGAATCTGCCCAGTAGTGGGGGATAGCCCGGGGAAACCCGGATTAATACCGCATACGCACTACGGTGGAAAGCGGGGGATCGTAAGACCTCGCGCTATTGGATGAGCCTAAGTCGGATTAGCTTGTTGGTGGGGTAACGG
>F1RSTYH01DAAFP
AAGCTTCGCAAGAGTTTGATCCTGGCTCAGATTGAACGCTGGCGGAATGCTTTACACATGCAAGTCGAACGGCAGCACGGGGGCAACCCTGGTGGCGAGTGGCGAACGGGTGAGTAATACATCGGAACGTGCCCAGTCGTGGGGGATAACTACGCGAAAGCGTAGCTAATACCGCATACGAACTCTGGTTGAAAGCGGGGGATCGCAAGACCTCGCGCGATTGGAGCGGCCGATGGCAGATTAGGTAGTTGGTGGGGTAAAGG
>F1RSTYH01B76QY
AAGCTTCGCAAGAGTTTGATCCTGGCTCAGGACGAACGCTGGCGGCGTGGATTAGGCATGCAAGTCGAACGGTAGTATTTCTTTCGGGAGATATGAGAGTGGCGAACGGGTGAGTAACGCGTAGGTGATCTACCTTCAAGTGGGGGACAACCCAGGGAAACTTGGGCTAATACCGCATGTGGCAGCAATGCTAAAGCCGGCCTCTGTATATGCTGGTGCTTGGAGATGAGCTTGCGTCTGATTAGCTTAGG
>F1RSTYH01B24VI
AAGCTTCGCAAGAGTTTGATCCTGGCTCAGGACGAACGCTGGCGGCGTGCTTAACACATGCAAGTCGAACGGAAAGGCCCTTGCTTGCAGGGGTACTCGAGTGGCGAACGGGTGAGTAACACGTGGGTGATCTGCCTTGTACTTCGGGATAAGCCTGGGAAACTGGGTCTAATACCGGATAGGACCATGCTTTAGTGTGTGTGGTGGAAAGTTTTTCGTCGGTAACAAGATGACGCCCGGCAGCCTATCTAGTCGTTTGGGTTAGGTGGGGGTAACTCGGACCCG
>F1RSTYH01BOILY
AAGCTTCGCAAGAGTTTGATCCTGGCTCAGGACGAACGCTGGCGGCGTGCCTAACACATGCAAGTCGAGCGGGGTGAATTGAGTGGTTTTCCACGAGATTCACCCAGCGGCGGACGGGTGAGTAACACGTAGGCAACCTACCCACCACACGGGGATAGCCCTGGGAAACCGGGGGTAATACCCGATACCTTTACTGGCTGCATGGCTGGTAAAGAAAGCGATTTAGCGGTGGTGGATGGGCCTGCGGCCCATCAGCTAGTTGGTGAGGTAACGG
>F1RSTYH01DKQU3
AAGCTTCGCAAGAGTTTGATCCTGGCTCAGGATGAACGCTGGCGGCGTGCTTAACACATGCAAGTCGAACGGTGAACACGGAGCTTGCTCTGTGGGATCAGTGGCGAACGGGTGAGTAACACGTGAGCAACCTGCCCCTGACTCTGGGATAAGCGCTGGAAACGGCGTCTAATACTGGATATGTGACGTGACCGCATGGTCTGCGTCTGGAAAGAATTTCGGTTGGGGATGGGCTCGCGGCCTAT
>F1RSTYH01DTSKK
AAGCTTCGCAAGAGTTTGATCCTGGCTCAGGACGGACGCTGGCGGCGTGCTTAACACATGCAAGTGGAGCGACGAACCGGGCTTCGGCCCGGGGCAAAGCCGCGAACGGGTGAGTATCACGTGGGTAACCTGCCCCGATGACCGGGATAACCCGAGGAAACTCGGGCTAATACCGGATGTGCTCTCAATCCACCAGGGTTGAGAACAAAGGAAGCTTCGGCCTCCGCATCGGGATGGGCCCGCGGCCCATTAGCTTGTTGGTGAGGTAAAGGCTC
>F1RSTYH01DNW7W
AAGCTTCGCAAGAGTTTGATCCTGGCTCAGATTGAACGCTGGCGGCATGCTTAACACATGCAAGTCGAACGGTAACAGGCCTTCGGGCGCTGACGAGTGGCGGACGGGTGAGTAATACGTAGGAATCTGCCCTTTAGTGGGGGGAGTAACCTGGGGAAACTCAGGCTAATACCGCATACGTCCTTAGGGGGAAAGGCGGGGGGAGTCTTCGGACCTCGCGCTGAAGGATGAGCCTACGTCGGATTAGCTAGTTGGTAGGGTAAGGGCCTACCAAGGCGACG
>F1RSTYH01B9UT2
AAGCTTCGCAAGAGTTTGATCCTGGCTCAGGACGAACGCTGGCGGCGTGCCTAACACATGCAAGTCGAGCGGGGTGAATTGAGTGGTTTTCCACGAGATTCACCCAGCGGCGGACGGGTGAGTAACACGTAGGCAACCTACCCACCACACGGGGATAGCCCTGGGAAACCGGGGGTAATACCCGATACCTTTACTGGCTGCATGGCTGGTAAAGAAAGCGATTTAGCGGTGGTGGATGGGCCTGCGGCCCATCAGCTAGTTGGTGAGGTAACGG
>F1RSTYH01CRLLB
AAGCTTCGCAAGAGTTTGATCCTGGCTCAGGATGAACGCTGGCGGCGTGCCTAACACATGCAAGTCGAGCGGAGATATAGAGGAGTACTTGTACGAATCTTTATCTTAGCGGCGGACGGGTGAGTAACACGTGAGGAACCTGCCCTTAAGTGTGGAATAACACCGAGAAATCGGTGCTAATACCGCATAACGTCCTGGAAGCGCATGCTTTCGGGACCAAAAGGATTTATTCGCTTAAGGATGGCCTCGCGGCCGATTAGGTAG
>F1RSTYH01B2NBU
AAGCTTCGCAAGAGTTTGATCCTGGCTCAGGACGAACGCTGGCGGCGTGCTTAACACATGCAAGTGGAGCGACGTAACCGGGCTTCGGCCCGGGGCAAAGCCGCGAACGGGTGAGTATCACGTGGGTAACCTGCCCCGATGACCGGGATAACCCGAGGAAACTCGGGCTAATACCGGATGTGCTCTCAATCCACCAGGGTTGAGAACAAAGGAAGCTTCGGCCTCCGCATCGGGATGGGCCCGCGGCCCATTAGCTTGTTGGTGAGGTAAAGGCTC
>F1RSTYH01BME6N
AAGCTTCGCAAGAGTTTGATCCTGGCTCAGGACGAACGCTGGCGGCGTGCCTAATACATGCAAGTCGAGCGGACCGATGGGAGCTTGCTCCTTTAGGTTAGCGGCGGACGGGTGAGTAACACGTGGGCAACCTGCCCTGCAGACTGGGATAACTTCGGGAAACCGGAGCTAATACCGGATAACACCGAAAACCGCATGGTTTTCGGTTGAAAGGCGGCTTTTAGCTGTCACTGCAGGATGGGCCCGCGGCGCATTAGCTAGTTGGTGAGG
>F1RSTYH01B32OY
AAGCTTCGCAAGAGTTTGATCCTGGCTCAGGATGAACGTTGGCGGTGCGCTTTATGCATGCAAGTCGTACGAAATCATGGTTTTCGGATTATGGTTTAGTGGCGGACGGCTGAGTAACACGTAGGTAACTTGCCCACGAGTGGGGGAGTAACTTGCCGAAAGGTAAGCTAATACCGCATGGCATGGATCTGCATAAGTAGATTCATCAAAGCCGTAAGGCGCTTGTGGATGGGCCTGCGGCCGATTAGCTTGTTGGG
>F1RSTYH01BMOX7
AAGCTTCGCAAGAGTTTGATCCTGGCTCAGGACGAACGCTGGCGGCGTGCCTAACACATGCAAGTCGAGCGGGGTGAATTGAGTGGTTTTCCACGAGATTCACCCAGCGGCGGACGGGTGAGTAACACGTAGGCAACCTACCCACCACACGGGGATAGCCCTGGGAAACCGGGGGTAATACCCGATACCTTTACTGGCTGCATGGCTGGTAAAGAAAGCGATTTAGCGGTGGTGGATGGGCCTGCGGCCCATCAGCTAGTTGGTGAGGTAACGG
>F1RSTYH01DTTCK
AAGCTTCGCAAGAGTTTGATCCTGGCTCAGGACGAACGCCGGCGGCGTGCCTAACACATGCAAGTCGAGCGGGGTGAATTGAGTGGTTTTCCACGAGATTCACCCAGCGGCGGACGGGTGAGTAACACGTAGGCAACCTACCCACCACACGGGGATAGCCCTGGGAAACCGGGGGTAATACCCGATACCTTTACTGGCTGCATGGCTGGTAAAGAAAGCGATTTAGCGGTGGTGGATGGGCCTGCGGCCCATCAGCTAGTTGGTGAGGTAACGGCT
>F1RSTYH01C6X1I
AAGCTTCGCAAGAGTTTGATCCTGGCTCAGGACGAACGCTGGCGGCGTGCCTAACACATGCAAGTCGAGCGGGGTGAATTGAGTGGTTTTCCACGAGATTCACCCAGCGGCGGACGGGTGAGTAACACGTAGGCAACCTACCCACCACACGGGGATAGCCCTGGGAAACCGGGGGTAATACCCGATACCTTTACTGGCTGCATGGCTGGTAAAGAAAGCGATTTAGCGGTGGTGGATGGGCCTGCGGCCCATCAGCTAGTTGGTGAGGTAACGG
>F1RSTYH01BVSUX
AAGCTTCGCAAGAGTTTGATCCTGGCTCAGATTGAACGCTGGCGGCAGGCCTAACACATGCAAGTCGAGCGGCAGCACGGGAAGCTTGCTTCCTGGTGGCGAGCGGCGGACGGGTGAGTAATGCATAGAAATCTGCCCGGTAGTGGGGGATAACCTGGGGAAACCCAGGCTAATACCGCATACGTCCTACGGGAGAAAGCAGGGGATCTTCGGACCTTGCGCTATCGGATGAGTCTATGTCGGATTAGCTTGTTGG
>F1RSTYH01CKYNI
AAGCTTCGCAAGAGTTTGATCCTGGCTCAGGACGAACGCTGGCGGCGTGCCTAACACATGCAAGTCGAGCGGGGTGAATTGAGTGGTTTTCCACGAGATTCACCCAGCGGCGGACGGGTGAGTAACACGTAGGCAACCTACCCACCACACGGGGATAGCCCTGGGAAACCGGGGGTAATACCCGATACCTTTACTGGCTGCATGGCTGGTAAAGAAAGCGATTTAGCGGTGGTGGATGGGCCTGCGGCCCATCAGCTAGTTGGTGAGGTAACGG
>F1RSTYH01CUG25
AAGCTTCGCAAGAGTTTGATCCTGGCTCAGGACAAACGCTGGCGGCGTGCATAAAACATGCAAGTCGAACGGACTTCAGTCCGCAAGGACTGAAGTGAGTGGCGAACGGCTGAGTAACACGTAGGTGACCTGCCCCGAAGTGGGGGATAACGACTCGAAAGAGTCGCTAATACCGCATGTGACCACCGATCCATTTCGGTGCTCAAAGTCGCAAGACGCTTTGGGAGGGGCCTGCGGCGGATTAGCTAGTTGGTGTGGTAACGG
>F1RSTYH01C0IJQ
AAGCTTCGCAAGAGTTTGATCCTGGCTCAGGATGAACGCTGGCGGCGTGCCTAACACATGCAAGTCGAGCGGAGATTACGAGGAGTACTTGTACAAATTGTAATCTTAGCGGCGGACGGGTGGGTAACACGTGAGGAACCTGCCCTTGAGTGGGGAATAACACCGAGAAATGGGTGCTAATACCGCATAATGTCTTGGAAGCGCATGCTTTCGGGACCAAAGGATTTATTCGCTTAAGGATGGACTCGCGTCCGATTAGGTAGTTGG
>F1RSTYH01C06G3
AAGCTTCGCAAGAGTTTGATCCTGGCTCAGGACGAACGCTGGCGGCGTGCCTAACACATGCAAGTCGAGCGGGGTGAATTGAGTGGTTTTCCACGAGATTCACCCAGCGGCGGACGGGTGAGTAACACGTAGGCAACCTACCCACCACACGGGGATAGCCCTGGGAAACCGGGGGTAATACCCGATACCTTTACTGGCTGCATGGCTGGTAAAGAGAGCGATTTAGCGGTGGTGGATGGGCCTGCGGCCCATCAGCTAGTTGGTGAGGTAACGG
>F1RSTYH01BN4SP
AAGCTTCGCAAGAGTTTGATCCTGGCTCAGGACAAACGCTGGCGGCGTGCCTAACACATGCAAGTCGAGCGAGAAAGGAGCTTCGGCTCCTGGAAAGCGGCGAACGGGTGAGTAACACGTGGGCAACCTGCCTCAAGGATTGGGATAACGTCGGGAAACCGACGCTAATACCGAACGATGTCGTCCGGCGCAAGCCGGCCGACCAAAGGGTAGCTTCGGCCTCCGCCTTGAGATGGGCCCGCGTCCTATCAGCTTGTTGGTGAGGTAACGG
>F1RSTYH01C0B0F
AAGCTTCGCAAGAGTTTGATCCTGGCTCAGCCTGAACGCTGGCGGCGTGGCTAAGACATGCAAGTCGTACGGGGCCGCAAGGCCCAGTGGCGAACGGGAGAGTAATGAATCGCTAATGTACCCCGGACTCAGGGATAGCTGCCCGAAAGGGCAGGTAATACCTGATGACATCACCGCATCGCATGGTGTGGTGCTCAAAGGTCCGCCGGTCTGGGAGCAGGCGATTTCGTATCAGCTTGTTGGTGAGG
>F1RSTYH01DMYWU
AAGCTTCGCAAGAGTTTGATCCTGGCTCAGAACTAACGCTGGCGGCGCGTCTTAAGCATGCAAGTCGGACGGGAACCTGCCCTTCGGGGTGGGGGAGAGTGGCGAACGGGTGAGTAACACGTAGGTGATCTGTCCTTGGGTGGGGAATAGCCCATGGAAACATGGGGTAATACCGCATAAGGTCCTGGCCCTGTGGGGTTTGGATGAAAGGAGCAATTGTTCCGCCTGGGGGTGAGCCTGCGGTCCATTAGCTAGTTGGTGAGGTAAGAGCCCACCAAGG
>F1RSTYH01C9HX8
AAGCTTCGCAAGAGTTTGATCCTGGCTCAGGACGAACGCTGGCGGCGTGCCTAACACACTGCAAGTCGAGCGGGGTGAATTGAGTGGTTTTCCACGAGATTCACCCAGCGGCGGACGGGTGAGTAACACGTAGGCAACCTACCCACCACACGGGGATAGCCCTGGGAAACCGGGGGTAATACCCGATACCTTTACTGGCTGCATGGCTGGTAAAGAAAGCGATTTAGCGGTGGTGGATGGGCCTGCGGCCCATCAGCTAGTTGGTGAGGTAACGG
>F1RSTYH01CVQ94
AAGCTTCGCAAGAGTTTGATCCTGGCTCAGAACGAACGCTGGCGGCAGGCCTAACACATGCAAGTCGAACGCCCTAGCAATAGGGAGTGGCAGACGGGTGAGTAACGCGTGGGAACCTTCCCAATGGTACGGAATAGCCCAGGGAAACTTGGAGTAATACCGTATACGCCCGTAAGGGGAAAGATTCATCGCCATTGGATGGGCCCGCGTCGGATTAGCTAGTTGGTGAGGTAACGGCTCACCAAGGCGACGATCCGTAGCT
>F1RSTYH01B1MMY
AAGCTTCGCAAGAGTTTGATCCTGGCTCAGGATAAACGCTGGCGGCGTGCCTAATACATGCAAGTCGATCGGAACTTGTTTAGCTTGCTAAACCAGTTCAGAGGCGAACGGGTGAGTAATACATAAGCAGCCTGCCCACGAAGACTGGGATAATCCCTGGAAACGGGGACTAATACCGGATAGGTAACAGCACCGCATGGAGCTGTTATTAAAGGTTAAAAACACTGGTGGATGGGCTTATGGCGCATTAGCTAGTTGGTGAGG
>F1RSTYH01DGYGW
AAGCTTCGCAAGAGTTTGATCCTGGCTCAGGACGAACGCTGGCGGCGTGCCTAACACATGCAAGTCGAGCGGGGGTTGCTTAAGTAGGTTTCTACGAGAGTGGCCCTAGCGGCGGACGGGTGAGTAACGCGTGAGCAACCAACCTTGTACTGGGGGATAACAGCTGGAAACAGCTGCTAATACCGCATAAGACTACGGCACCGCATGGTGCTGTAGTAAAAGGCGCCTTAAGGCGTCGGTACAAGACGGGCTCGCGTCCCATTAG
>F1RSTYH01CMY7U
AAGCTTCGCAAGAGTTTGATCCTGGCTCAGGATGAACGCTGGCGGTGTGTCTTAAGCATGCAAATCGAGCGACGGACCTTCGGGTCACGGAGCGGTGGACGGGTGAGTAACGCGTAGGAATCTACCCCTTGGCGGGGGAATAGCCCTTCGAAAGGAGGAGTAATACCGCATAAGATCTTCGGATGAAAGGCCTTAACTGGCCACCGAGGGAGGAGCCTGCGTGCTATCAGCTAGTTGGTGAGGTAATGGCTCACCAAGGCT
>F1RSTYH01B82HE
AAGCTTCGCAAGAGTTTGATCCTGGCTCAGGATGAACGCTGGCGGCGTGCTTAATACATGCAAGTCGAACGAAGAGTCCTTAACCGAAGATTCTGACGAGCTTGCTCTGAAGACGATTCACCCTAGGATTACTGAGTGGCGGACGGGTGAGTAACGCGTGGGTAACCTGCCTTAGACAGGGGGATAACATCAAGAAATTGGTGCTAATACCGCATATGCGCACAGTATCGCATGATACAGTGTAGG
>F1RSTYH01CK94L
AAGCTTCGCAAGAGTTTGATCCTGGCTCAGGACGAACGCTGGCGGCGTGCCTAACACATGCAAGTCGAGCGGGGTGAATTGAGTGGTTTTCCACGAGATTCACCCAGCGGCGGACGGGTGAGTAACACGTAGGCAACCTACCCACCACACGGGGATAGCCCTGGGAAACCGGGGGTAATACCCGATACCTTTACTGGCTGCATGGCTGGTAAAGAAAGCGATTTAGCGGTGGTGGATGGGCCTGCGGCCCATCAGCTAGTTGGTGAGGTAACGG
>F1RSTYH01DH2L6
AAGCTTCGCAAGAGTTTGATCCTGGCTCAGAACTAACGCTAGCGGCGTGCCTAACACATGCAAGTCTTACGAGAAAGTCCGCTTCGGCGGATGATTAAAGTGGCGCACGGGTGAGTAACGCGTGGATGATCTGCCCTCCAGTTAGGGATAACCTATCGAAAGATGGGCTAATACCCAATGATGCTTATTTGTTAAGATGGATAAGCCAAAGGTGGCCCCTGTTTATAAGCTACTGCTGGAGGATGAGTTCGCGTA
>F1RSTYH01BRSUU
AAGCTTCGCAAGAGTTTGATCCTGGCTCAGGACGAACGCTGGCGGCGTGCTTAACACATGCAAGTCGAACGAGGTCCAACCGGTGGCAACACCGGGGAAGGCCTAGTGGCGAACGGGTGAGTAACACGTGAGGAACCTGCCCCGAAGTCTGGGATAACCCTCCGAAAGGAGAGCTAATACCGGATGCCCTCATCAGATCGCATGTTCAGATGAGGAAAGAATTTCGCTTCGGGAGGGCCTCGCGGCCTATCAGCTCGTTGGTGAGG
>F1RSTYH01C1TJI
AAGCTTCGCAAGAGTTTGATCCTGGCTCAGGACGAACGCTGGCGGCGTGCCTAACACATGCAAGTCGAGCGGGGTGAATTGAGTGGTTTTCCACGAGATTCACCCAGCGGCGGACGGGTGAGTAACACGTAGGCAACCTACCCACCACACGGGGATAGCCCTGGGAAACCGGGGGTAATACCCGATACCTTTACTGGCTGCATGGCTGGTAAAGAAAGCGATTTAGCGGTGGTGGATGGGCCTGCGGCCCATCAGCTAGTTGGTGAGGTAACGG
>F1RSTYH01CSRBC
AAGCTTCGCAAGAGTTTGATCCTGGCTCAGGATGAACGCTGGCGGCGTGCTAACACATGCAAGTCGAACGATGAAGCCCGTGCTTGCACGGGTGGATTAGTGGCGAACGGGTGAGTATCACGTGAGTAACCTGCCCTTAACTCTGGGATAAGCCTGGGAAACTGGGTCTAATACCGGGTACGACCAGTCACCGCATGGTGTGCTGGTGGAAAGCTTTTGCGGTTTTGGATGGACTCGCGGCCTATCAGCTAGACGGTGGGG
>F1RSTYH01CJVXN
AAGCTTCGCAAGAGTTTGATCCTGGCTCAGGACGAACGCTGGCGGCGTGCCTAATACATGCAAGTCGAGCGCGTGAAATACAACAGAACCTTCGGGTGACGTTGTATGGATCGAGCGGCGAACGGGTGAGTAACACGTGGGCAACCTGCCTACAAGACTGGGATAACTCCGGGAAACCGGGGCTAATACCGGATAATCCATCGAACCGCATGGTTCGGTGTTGAAAGATGGCTTTTAGCTATCACTTGTAGATGGGCCCGCGGCG
>F1RSTYH01BL8XR
AAGCTTCGCAAGAGTTTGATCCTGGCTCAGGACGAACGCTGGCGGCGTGCCTAACACGTGCAAGTCGAGCGGGGTGAATTGAGTGGTTTTCCACGAGATTCACCCAGCGGCGGACGGGTGAGTAACACGTAGGCAACCTACCCACCACACGGGGATAGCCCTGGGAAACCGGGGGTAATACCCGATACCTTTACTGGCTGCATGGCTGGTAAAGAAAGCGATTTAGCGGTGGTGGATGGGCCTGCGGCCCATCAGCTAGTTGGTGAGGTAACGGCT
>F1RSTYH01C74TX
AAGCTTCGCAAGAGTTTGATCCTGGCTCAGGACGAACGCTGGCGGCGTGCCTAATACATGCAAGTCGAGCGGACCGATGGGAGCTTGCTCCTTTAGGTTAGCGGCGGACGGGTGAGTAACACGTGGGCAACCTGCCCTGCAGACTGGGATAACTTCGGGAAACCGGAGCTAAATACCCGGATAACACCGAAAACCGCATGGTTTTCGGTTGAAAGGCGGCTTTTAGCTGTCACTGCAGGATGGGGCCCCGCGGCGCATTAGCTAGTTGGTGAGG
>F1RSTYH01BP62J
AAGCTTCGCAAGAGTTTGATCCTGGCTCAGGGTGAACGCTGGCGGCGTGCTTGACACATGCAAGTCGAACGGTATGTGGCAACACATAGAGTGGCGAACGGGTGAGTAACACGTGGGAACGTACCTTCTGCAGGGGGATAACTGACCGAAAGGACAGCTAATACCGCATAAGACCGAGAGGAGAAAGGTGCAACAGCATCGGCAGAGGAGCGGCCCGCGGACCATCAGCTAGTTGGTGGGGTAAGAGCCTACCAAGG
>F1RSTYH01BPRCI
AAGCTTCGCAAGAGTTTGATCCTGGCTCAGGACGAACGCTGGCGGCGTGCCTAAGACATGCAAGTCGAGCGGAGTGGTAGGGCCTTTGGTCTTGCCACTCAGCGGCAGACGGGTGAGTAACACGTGGGTAACCTGCCCCTGGCACTGGGATAACAGCTCGAAAGGGCTGCTAATACCGGATAAGCTCACGGTGCCGCATGGCGCTGGGAGAAAAGGCGCCTTGAAAGCGCCGGCCGGGGAGGGGCCCGCGGCCCATCAGGTAGG
>F1RSTYH01CXJ9Q
AAGCTTCGCAAGAGTTTGATCCTGGCTCAGGACGAACGCTGGCGGCGTGCCTAATACATGCAAGTCGAGCGGACCGATGGGAGCTTGCTCCTTTAGGTTAGCGGCGGACGGGTGAGTAACACGTGGGCAACCTGCCCTGCAGACTGGGATAACTTCGGGAAACCGGAGCTAATACCGGATAACACCGAAAACCGCATGGTTTTCGGTTGAAAGGCGGCTTTTAGCTGTCACTGCAGGATGGGCCCGCGGCGCATTAGCTAGTTGGTGAGG
>F1RSTYH01BVQLO
AAGCTTCGCAAGAGTTTGATCCTGGCTCAGGACGAACGCTGGCGGCGTGCCTAACACATGCAAGTCGAGCGGGGTGAATTGAGTGGTTTTCCACGAGATTCACCCAGCGGCGGACGGGTGAGTAACACGTAGGCAACCTACCCACCACACGGGGATAGCCCTGGGAAACCGGGGGTAATACCCGATACCTTTACTGGCTGCATGGCTGGTAAAGAAAGCGATTTAGCGGTGGTGGATGGGCCTGCGGCCCATCAGCTAGTTGGTGAGGTAACGG
>F1RSTYH01CVHFP
AAGCTTCGCAAGAGTTTGATCCTGGCTCAGATTGAACGCTGGCGGCAGGCCTAACACATGCAAGTCGAGCGGCAGCGGGTCCTTCGGGATGCCGGCGAGCGGCGGACGGGTGAGTAATGCCTAGGAATCTGCCTGGTAGTGGGGGAGTAACTCGGGGAAACTCGAGCTAATACCGCATACGTCCTACGGGAGAAAGCGGGGGAGTCTTCGGACCTCGCGCTACCAGATGAGCCTAGGTCGGATTAGCTAGTTGGTGAGGTAAAGG
>F1RSTYH01B88IQ
AAGCTTCGCAAGAGTTTGATCCTGGCTCAGAACGAACGCTGGCGGCGCGTTTTAAGCATGCAAGTCGAACGGTATACGGTCTTCGGACTGTAGAGAGTGGCGAACGGGTGAGTAACGCGTAGATAATCTGCCTTGAAGTGGGGGATAGTCCATGGAAACATGGAGTAATACCGCATATGTCTTAGGATGAAAGTTCCAATTGGAACGCTTTGGGATGAGTCTGCGGCTCATTAGCTAGTTGGTGGGGTAAAGGCCTACCAAGG
>F1RSTYH01C41Y9
AAGCTTCGCAAGAGTTTGATCCTGGCTCAGGATGAACGCTGGCGGCGTGCTTGACACATGCAAGTCGAACGCATCGACAATGTCTGGAGGCACTGGATGAACGGGCGTACGAGAAATCGTACAAGCGGGAAGAAGGTGCTAAAGGGCGACGTTGGTGAGTGGCGGACGGGTGAGTAACACGTAGGTAATCTGCCTCAAAGTGGGGGATAACTGTTCGAAAGAGCAGCTAATACCGCATAATATCCAGGCTAGG
>F1RSTYH01DTWGW
AAGCTTCGCAAGAGTTTGATCCTGGCTCAGGATGAACGCTGGCGGCGTGCTTAACACATGCAAGTCGAACGGTTAAAGCCCACTTCGGTGGGTGCATAAAGTGGCGAACGGGTGAGTAACACGTGACCAACCCGCCCCCCGCACCGGGATAACCGGCGGAAACGCCCGCTAATACCGGATACTCCGCGACGGCCGCATGGCCGACGCGGGAAAGCCCAGGCGGCGGGGGATGGGGTCGCGGCCCATCAGCTAGACGGCGGGGTGACGGCCCACCGTGGCGACTACGGGTAGG
>F1RSTYH01C8M5F
AAGCTTCGCAAGAGTTTGATCCTGGCTCAGGACGAACGCTGGCGGCGTGCCTAACACATGCAAGTCGAGCGGGGTGAATTGAGTGGTTTTCCACGAGATTCACCCAGCGGCGGACGGGTGAGTAACACGTAGGCAACCTACCCACCACACGGGGATAGCCCTGGGAAACCGGGGGTAATACCCGATACCTTTACTGGCTGCATGGCTGGTAAAGAAAGCGATTTAGCGGTGGTGGATGGGCCTGCGGCCCATCAGCTAGTTGGTGAGGTAACGG
>F1RSTYH01DGC2Z
AAGCTTCGCAAGAGTTTGATCCTGGCTCAGGATGAACGCTAGCGGGAGGCTTAACACATGCAAGTCGAGGGGCAGCACGAGATAGCAATATTTTGGTGGCGACCGGCGCACGGGTGAGTAACACGTATGCAACCTGCCTCGTACAGGGGGATAACCCGGAGAAATTCGGACTAATATCCCATAATGATATTGAAAGGCATCTTTTAATATTTAAAGCTCAGGCGGTACGGGATGGGCACGCGGAACATTAGCTAGTTGGTAGGG
>F1RSTYH01CIPYM
AAGCTTCGCAAGAGTTTGATCCTGGCTCAGGACGAACGCTGGCGGCGTGCCTAAGACATGCAAGTCGAGCGGAGTGGTAGGGCCTTTGGTCTTGCCACTCAGCGGCAGACGGGTGAGTAACACGTGGGTAACCTGCCCCTGGCACTGGGATAACAGCTCGAAAGGGCTGCTAATACCGGATAAGCTCACGGTGCCGCATGGCGCTGGGAGAAAAGGCGCCTTGAAAGCGCCGGCCGGGGAGGGGCCCGCGGCCCATCAGGTAGG
>F1RSTYH01DA957
AAGCTTCGCAAGAGTTTGATCCTGGCTCAGGACGAACGCTGGCGGCGTGCCTAATACATGCAAGTCGAGCGGACCGAAGGGAGCTTGCTCCTTTAGGTTAGCGGCGGACGGGTGAGTAACACGTGGGCAACCTGCCCTGCAGACTGGGATAACTTCGGGAAACCGGAGCTAATACCGGATAACACCGAAAACCGCATGGTTTTCGGTTGAAAGGCGGCTTTTAGCTGTCACTGCAGGATGGGCCCGCGGCGCATTAGCTAGTTGGTGAGGTAACGG
>F1RSTYH01DFIRK
AAGCTTCGCAAGAGTTTGATCCTGGCTCAGGATGAACGCTAGCGGTAGGCTTAACACATGCAAGTCGAGGGGCAGCACGAGTAGCAATACTTGGTGGCGACCGGCGCACGGGTGAGTAACGCGTATGCAACCTGCCTGTATCTGGAGGATAGCCCTTGGAAACGAGGATTAATACTGCATAACATATACGAATCGCATGGTTTGTATATCAAAACTACGGTGGATACAGATGGGCATG
>F1RSTYH01C6JLB
AAGCTTCGCAAGAGTTTGATCCTGGCTCAGGATGAACGCTAGCGGCAGGCTTAACACATGCAAGTCGAGGGGTAACAGGGTAGCAATATCGCTGACGACCGGCGCACGGGTGAGTAACGCGTATGCAACCTTCCTTTAACTGGGGGATAGCCCGGAGAAATTCGGATTAATACCCCATAATATTCCGAAAACGCATGTTTTTGGAATTAAAGCTCCGGCGGTTAAAGATGGGCATGCGTACCATTAGCTTGTTGGTGAGGTAACAGCTC
>F1RSTYH01DDPLS
AAGCTTCGCAAGAGTTTGATCCTGGCTCAGAGCGAACGTTAGCGGCGGGCCTAACACATGCAAGTCGAGCGAGAAAGGGGCTTCGGCCCTGAGTAAAGCGGCGGACGGGTGAGTAACACGTAGGTAATCTTCCCTTGAGCGGGGGACAACGAGCCGAAAGGCTCGCTAATGCCGCATATGTTTCTCGGGACTCTGGTCCTGGGAAGGAAAGCTAGGCCGCAAGGTCCGGCACTCGAGGAGGAGCCTGCGTCGCATCAGCTAGTTGGG
>F1RSTYH01CSDEL
AAGCTTCGCAAGAGTTTGATCCTGGCTCAGGATGAACGCTAGCGATGTGCCTAAGATATGCAAGTCGAACGAGACTCCTGACTTCGGTCAGGACGATAGTGGCAGACGGCTGAGTAACGCGTGGGAACCAACCCTGAACTCAAGAATAGCTCGCCGAAAGGTGAGGTAATACTTGATAGCTCCCGATTTATCGGGATAAAGCTACGGCGGTTCAGGACGGGCCCGCGTCCTATCAGGTTGTTGGTGGGGTAAAAGCCTACCAAG
>F1RSTYH01DS1KP
AAGCTTCGCAAGAGTTTGATCCTGGCTCAGGATGAACGCTGGCGGCGTGCCTAACACATGCAAGTCGAACGGGAATCCCTGGACTCGTCTGGGGAGGAGAGTGGCGTACGGGTGAGTAACACGTAGCTGACCTACCCTGGAGAGGGGGATAACTATTGGAAACGATAGCTAAAACCCCATACGCTCTTGATAATTTGAAAGTCAAGAGGAAAACTCCGGTGCTCTGGGATGGGGCTGCGGTCCATCAGCTAGTTGGTGCGGTAAAAGCG
>F1RSTYH01C57II
AAGCTTCGCAAGAGTTTGATCCTGGCTCAGGACGAACGCTGGCGGCGTGGATTAGGCATGCAAGTCGAACGGTAGTACCCCTTCGGGGGTATGAGAGTGGCGAACGGGTGAGTAACGCGTAGGTGATCTACCTTCAGATGGGGGACAACCCAGGGAAACTTGGGCTAATACCGCATGTGGCTGTAAAGCTAAAGCCGGCCTCTATTTATAAGCTGGTGTCTGGAGATGAGCCTGCGTCTGATTAGCTAGTTGGTGGGGTAACGGCCTACCGG
>F1RSTYH01BZ8JK
AAGCTTCGCAAGAGTTTGATCCTGGCTCAGGACGAGCGCTGGCGGCGTGCCTAACACATGCAAGTCGAGCGGGGGTTGCTTAAGTAGGTTTCTACGAGAGTGGCCCTAGCGGCGGACGGGTGAGTAACGCGTGAGCAACCAACCTTGTACTGGGGGATAACAGCTGGAAACAGCTGCTAATACCGCATAAGACTACGGCACCGCATGGTGCTGTAGTAAAAAGGCGCCTTAAGGCGTCGGTACAAGACGGGCTCGCGTCCCATTAG
>F1RSTYH01B9XXW
AAGCTTCGCAAGAGTTTGATCCTGGCTCAGGACGAACGCTGGCGGCGTGCCTAATACATGCAAGTCGAGCGGACCGATGGGAGCTTGCTCCTTTAGGTTAGCGGCGGACGGGTGAGTAACACGTGGGCAACCTGCCCTGCAGACTGGGATAACTTCGGGAAACCGGAGCTAATACCGGATAACACCGAAAACCGCATGGTTTTCGGTTGAAAGGCGGCTTTTAGCTGTCACTGCAGGATGGGCCCGCGGCGCATTAGCTAGTTGGTGAGG
>F1RSTYH01DAFPZ
AAGCTTCGCAAGAGTTTGATCCTGGCTCAGGACGAACGCTGGCGGCGTGCCTAATACATGCAAGTCGAGCGGACCGAAGGGAGCTTGCTCTTTTAGGTTAGCGGCGGACGGGTGAGTAACACGTGGGCAACCTGCCCTGCAGACTGGGATAACTTCGGGAAACCGGAGCTAATACCGGATAACACCGAAAACCGCATGGTTTTCGGTTGAAAGGCGGCTTTTAGCTGTCACTGCAGGATGGGCCCGCGGCGCATTAGCTAGTTGGTGAGGTAACGG
>F1RSTYH01B55V0
AAGCTTCGCAAGAGTTTGATCCTGGCTCAGATTGAACGCTGGCGGCATGCCTAACACATGCAAGTCGAACGAGATCACCTCGGTGGTCTAGTGGCGGACGGGTGAGTAATACATGGGAATCTGCCTTTTAGTGGGGGATAACGTAGGGAAACTTACGCTAATACCGCATACGCTCTACGGAGGAAAGGGGGGGATCGCAAGACCTCTCGCTAAAAGATGAGCCCATGTCTGATTAGCTAGTTGGTGGGGTAAAGGCCTACCAAGGCG
>F1RSTYH01DSXYM
AAGCTTCGCAAGAGTTTGATCCTGGCTCAGGACGAACGCTGGCGGCGTGCCTAACACATGCAAGTCGAGCGGGGTGAATTGAGTGGTTTTCCACGAGATTCACCCAGCGGCGGACGGGTGAGTAACACGTAGGCAACCTACCCACCACACGGGGATAGCCCTGGGAAACCGGGGGTAATACCCGATACCTTTACTGGCTGCATGGCTGGTAAAGAAAGCGATTTAGCGGTGGTGGATGGGCCTGCGGCCCATCAGCTAGTTGGTGAGGTAACGG
>F1RSTYH01B9UTD
AAGCTTCGCAAGAGTTTGATCCTGGCTCAGAACGAACGCTGGCGGCGTGTCTTAAGCATGCAAGTCGAGCGGCAAGGCGGGGCAACCCGCCCTAGAGCGGCGGACTGGTGAGTAACGCGTGGGTGACCTACCCTTCGGGATGGGGATAGCCATTAGAAATAGTGGGTAATACCGAATACGCTCGTCACTTCGGTGTGACGAGGAAAGGCGCCACGGCGCCACCCGAGGATGAGCCCGCGTCTCATTAGCTAGTTGGTGGGGTAATGG
>F1RSTYH01C19M4
AAGCTTCGCAAGAGTTTGATCCTGGCTCAGAACGAACGCTGGCGGCGCGTCTTAAGCATGCAAGTCGGACGGCAAGGGGAGCTTGCTCCCCCTAGAGTGGCGGACTGGTGAGTAACGCGTGGGTGACCTACCCTTGAGATGGGGATAGCCATTAGAAATAGTGGATAATACCGAATACGCTCATGACCCTGTGGGGATATGAGGAAATCAGGCTACGGCCTGGCTCGAGGATGGGCCCGCGTCCCATTAGCTAGTTGG
>F1RSTYH01DGAUJ
AAGCTTCGCAAGAGTTTGATCCTGGCTCAGGACGAACGCTGGCGGCGTGCCTAATACATGCAAGTCGAGCGGATCTTAGGGAGCTTGCTCCCTAAGGTTAGCGGCGGACGGGTGAGTAACACGTGGGCAACCTACCTATAAGACTGGGATAACTTCGGGAAACCGGAGCTAATACCGGATAATATTAGGAATCACATGATTCCTTATTGAAAGATGGCTTCGGCTATCACTTATAGATGGGCCCGCGGCGCATTAGCTAGTTGG
>F1RSTYH01B6Y7L
AAGCTTCGCAAGAGTTTGATCCTGGCTCAGGGTGAACGTTGGCGGTGCGCTTTATGCATGCAAGTCGTACGAAATCATGGTTTTCGGATTATGGTTTAGTGGCGGACGGCTGAGTAACACGTAGGTAACTTGCCCACGAGTGGGGGATAACTTGCCGAAAGGTAAGCTAATACCGCATGGCATGGATCTGCATAAGTAGATTCATCAAAGCCGTAAGGCGCTTGTGGATGGGCCTGCGGCCGATTAGCTTGTTGGT
>F1RSTYH01CMLXF
AAGCTTCGCAAGAGTTTGATCCTGGCTCAGAACGAACGCTGGCGGCGCGTTTTAAGCATGCAAGTCGAACGGTAAAAGGGTGCTTGCACCCTTTGAGAGTGGCGAACGGGTGAGTAACACATAGGTGATCTGCCCTTTGGTTGGGGATAGCCTGTGGAAACACAGGGTAATACCGAATAAGATCGGGACTCTTTGGAGATCCGATGAAAGCAGCTTCGGCTGCACCGAAGGATGAGCCTGCGGCTGATCAGCTTGG
>F1RSTYH01CSRGM
AAGCTTCGCAAGAGTTTGATCCTGGCTCAGGACGAACGCTGGCGGCGTGCCTAACACATGCAAGTCGAGCGGGGTGAATTGAGTGGTTTTCCACGAGATTCACCCAGCGGCGGACGGGTGAGTAACACGTAGGCAACCTACCCACCACACGGGGATAGCCCTGGGAAACCGGGGGTAATACCCGATACCTTTACTGGCTGCATGGCTGGTAAAGAAAGCGATTTAGCGGTGGTGGATGGGCCTGCGGCCCATCAGCTAGTTGGTGAGGTAACGG
>F1RSTYH01C4O1M
AAGCTTCGCAAGAGTTTGATCCTGGCTCAGAACGAACGCTGGCGGCGCGTTTTAAGCATGCAAGTCGAACGGTAGACAGGCTTCGGCCTGTTGAGAGTGGCGAACGGGTGAGTAACACGTAGGTGATCTGCCCTTGAGTTGGGGATAGCCCATGGAAACATGGAGTAATACCGAATACGATCCGGACCCTGTGGGGACTGGAGGAAAAGCGCTTCGGCGCTGCTCGAGGATGAGCCTGCGGCTGATTAGCTAGTTGGG
>F1RSTYH01BTJ4X
AAGCTTCGCAAGAGTTTGATCCTGGCTCAGAACGAACGCTGGCGGCAGGCCTAACACATGCAAGTCGAGCGCACCTTTCGGGGTGAGCGGCGGACGGGTGAGTAACGCGTGGGAACGTGCCCTCCTGCCCGGGATAACAGTTGGAAACGACTGCTAAAACCGGATGCGCCCTTTGGGGGAAGGGGAGGATCGGCCCGCGTCGGATTAGGTAGTTGGTGGGGTAACGGCCTACCAAGCCTACGATCCGTACCTGGTTTGAGAGGATGATCAGGCACACTGGG
>F1RSTYH01BYQD1
AAGCTTCGCAAGAGTTTGATCCTGGCTCAGGACGAACGCTGGCGGCGTGCCTAATACATGCAAGTCGAGCGCGGGAAGCTAACTGAAACCTTCGGGTGGACGTTAGTGGAACGAGCGGCGGACGGGTGAGTAACACGTGGGTAACCTGCCTGTAAGACTGGGATAACTCCGGGAAACCGGGGCTAATACCGGATAACACCTCGGATCGCATGATCCGAAGTTGAAAGATAGTTCTGCTATCACTTACAGATGGACCCGCGGCGCATTAG
>F1RSTYH01C2WL4
AAGCTTCGCAAGAGTTTGATCCTGGCTCAGAACGAACGCTGGCGGCGCGTTTTAAGCATGCAAGTCGAACGGTAAAAGGGTGCTTGCACCCTTTGAGAGTGGCGAACGGGTGAGTAACACGTAGGTGATCTGCCCTTTGGTTGGGGATAGCCTGTGGAAACACAGGGTAATACCGAATAAGATCGGGACTCTTTGGAGATCCGATGAAAGCAGCTTCGGCTGCACCGAAGGATGAGCCTGCGGCTGATTAGCTTGTTGGCGGGG
>F1RSTYH01BPCHI
AAGCTTCGCAAGAGTTTGATCCTGGCTCAGGATGAACGCTGGCGGCGTGCCTAACACATGCAAGTCGAACGAGAAGTTAACCGCTGATTCCTTCGGGATGAGGAGGTTAGCAGAAAGTGGCGAACGGGTGAGTAACGCGTGGGTAATCTACCCTGTAAGTGGGGGATAACCCTCCGAAAGGAGGGCTAATACCGCATAATATCTTCACTTCTAAAAGAAGAGAAGATTAAAGATGGCCTCTGTCTTAAGCTATCACTTCAGG
>F1RSTYH01BTQY7
AAGCTTCGCAAGAGTTTGATCCTGGCTCAGGACGAACGCTGGCGGCGTGCCTAACACATGCAAGTCGAGCGGGGTGAATTGAGTGGTTTTCCACGAGATTCACCCAGCGGCGGACGGGTGAGTAACACGTAGGCAACCTACCCACCACACGGGGATAGCCCTGGGAAACCGGGGGTAATACCCGATACCTTTACTGGCTGCATGGCTGGTAAAGAAAGCGATTTAGCGGTGGTGGATGGGCCTGCGGCCCATCAGCTAGTTGGTGAGGTAACGG
>F1RSTYH01CHFRT
AAGCTTCGCAAGAGTTTGATCCTGGCTCAGGACGAACGCTGGCGGCGTGCCTAACACATGCAAGTCGAGCGGGGGTTGCTTAAGTAGGTTTCTACGAGAGTGGCCCTAGCGGCGGACGGGTGAGTAACGCGTGAGCAACCAACCTTGTACTGGGGGATAACAGCTGGAAACAGCTGCTAATACCGCATAAGACTACGGCACCGCATGGTGCTGTAGTAAAAGGCGCCTTAAGGCGTCGGTACAAGACGGGCTCGCGTCCCATTAG
>F1RSTYH01CQ5GE
AAGCTTCGCAAGAGTTTGATCCTGGCTCAGGATGAACGCTAGCGGGAGGCTTAACACATGCAAGTCGAGGGGCAGCACGAGGTAGCAATACTTTGGTGGCGACCGGCAGACGGGTGAGTAACGCGTATGTAACCTGCCCTGTACAGGGGGATAACCCGGAGAAATTCGGACTAATATCCCATGGTAATATTGGAAGGCATCTTCTGATATTTAAAGTTCCGGCGGTACAGGAGGGGCATGCGTAACATTAGCTGGTTGGTAAGGTAACGG
>F1RSTYH01DUN3E
AAGCTTCGCAAGAGTTTGATCCTGGCTCAGGGTGAACGCTGGCGGCGTGCTTGACACATGCAAGTCGAACGGTATGTGGCAACACATAGAGTGGCGAACGGGTGAGTAACACGTGGGAACGTACCTTCTGCAGGGGGATAACTGACCGAAAGGACAGCTAATACCGCATAAGACCGAGAGGAGAAAGGTGCAACAGCATCGGCAGAGGAGCGGCCCGCGGACCATCAGCTAGTTGGTGGGGTAAGAGCCTACCAAGG
>F1RSTYH01CAEA5
AAGCTTCGCAAGAGTTTGATCCTGGCTCAGGACGAACGCTGGCGGCGTGCCTAACACATGCAAGTCGAGCGGGGTGAATTGAGTGGTTTTCCACGAGATTCACCCAGCGGCGGACGGGTGAGTAACACGTAGGCAACCTACCCACCACACGGGGATAGCCCTGGGAAACCGGGGGTAATACCCGATACCTTTACTGGCTGCATGGCTGGTAAAGAAAGCGATTTAGCGGTGGTGGATGGGCCTGCGGCCCATCAGCTAGTTGGTGAGGTAACGG
>F1RSTYH01C0SQV
AAGCTTCGCAAGAGTTTGATCCTGGCTCAGGATGAACGCTAGCGACAGGCCTAACACATGCAAGTCGAACGGGATTCACCTTCGGGTGATGAGAGTGACGCACGGGTGAGTAACGCGTATGCAACCTACCTACAACAGGGGGATAGCTCCCGGAAACGGGGATTAATACCGCATAAGACTACGGTTTCACATGGGACAGTAGTAAAAATTCAGATGGTTGTAGATGGGCATGCGTGACATTAGGTAGTTGGTGAGGTAAT
>F1RSTYH01B4VLK
AAGCTTCGCAAGAGTTTGATCCTGGCTCAGATTGAACGCTGGCGGCATGCTTAACACATGCAAGTCGAACGGTAACAGGAGGGAGCTTGCTCTCTTGCTGACGAGTGGCGGACGGGTGAGTAATACATGGGAATCTGCCCTGAGGTGGGGGATAACCTGGGGAAACTCAGGCTAATACCGCATGATCTCTTCGGAGCAAAGTGGGGGACCTTCGGGCCTCACGCCTTGGGATGAGCCCATGTCTGATTAG
>F1RSTYH01C68E1
AAGCTTCGCAAGAGTTTGATCCTGGCTCAGGATGAACGCTAGCGGGAGGCTTAACACATGCAAGTCGAGGGGCATCACGGAGTAGCAATATTCTGGTGGCGACCGGCGCACGGGTGAGTAACACGTATGCAACCTGCCTCGTACAGGGGGATAACCCGGAGAAATTCGGACTAATATCCCATAATGATATTGAAAGGCATCTTTTAATATTTAAAGCTCAGGCGGTACGGGATGGGCATGCGGAACATTAGCTGGTTGGG
>F1RSTYH01DKVH2
AAGCTTCGCAAGAGTTTGATCCTGGCTCAGGACGAACGCTGGCGGTGTGCCTAATACATGCAAGTCGAGCGGACCGAAGGGAGCTTGCTCTTAGGTTAGCGGCGGACGGGTGAGTAACACGTGGGCAACCTGCCCTGCAGACTGGGATAACTTCGGGAAACCGGAGCTAATACCGGATAACACCGAAAACCGCATGGTTTTCGGTTGAAAGGCGGCTTTTAGCTGTCACTGCAGGATGGGCCCGCGGCGCATTAGCTAGTTGGTGAGGTAACGG
>F1RSTYH01C65VO
AAGCTTCGCAAGAGTTTGATCCTGGCTCAGGACGAACGCTGGCGGCGTGCTTAACACATGCAAGTCGAACGAACTTTCCTCCTTCGGGTTGAAAGTGAGTGGCGAACGGGTGAGTAACACGTGAGCAACCTGCCCTTGACTCTGGAATAACAGTTGGAAACAGCTGCTAATACCGGATACGACCTCTGACGACATCGTCTGGAGGTGGAAAGCTCCGGCGGTCAAGGATGGGCTCGCGGCCTATCAGCTTGTTGGTGAGG
>F1RSTYH01CFOMC
AAGCTTCGCAAGAGTTTGATCCTGGCTCAGGACGAACGCTGGCGGCGTGCCTAACGCATGCAAGTCGAGCGGGGTGAATTGAGTGGTTTTCCACGAGATTCACCCAGCGGCGGACGGGTGAGTAACACGTAGGCAACCTACCCACCACACGGGGATAGCCCTGGGAAACCGGGGGTAATACCCGATACCTTTACTGGCTGCATGGCTGGTAAAGAAAGCGATTTAGCGGTGGTGGATGGGCCTGCGGCCCATCAGCTAGTTGGTGAGGTAACGG
>F1RSTYH01CUR4P
AAGCTTCGCAAGAGTTTGATCCTGGCTCAGGACGAACGCTGGCGGCGTGCCTAACACATGCAAGTCGAGCGGGGTGAATTGAGTGGTTTTCCACGAGATTCACCCAGCGGCGGACGGGTGAGTAACACGTAGGCAACCTACCCACCACACGGGGATAGCCCTGGGAAACCGGGGGTAATACCCGATACCTTTACTGGCTGCATGGCTGGTAAAGAAAGCGATTTAGCGGTGGTGGATGGGCCTGCGGCCCATCAGCTAGTTGGTGAGGTAACGG
>F1RSTYH01DE69Z
AAGCTTCGCAAGAGTTTGATCCTGGCTCAGGACGAACGCTGGCGGCGTGCCTAACACATGCAAGTCGAGCGGGGTGAATTGAGTGGTTTTCCACGAGATTCACCCAGCGGCGGACGGGTGAGTAACACGTAGGCAACCTACCCACCACACGGAGATAGCCCTGGGAAACCGGGGGTAATACCCGATACCTTTACTGGCTGCATGGCTGGTAAAGAAAGCGATTTAGCGGTGGTGGGTGGGCCTGCGGCCCATCAGCTAGTTGGTGAGGTAACGG
>F1RSTYH01CBOUX
AAGCTTCGCAAGAGTTTGATCCTGGCTCAGGATGAACGCTGGCGGCGTGCCTAACACATGCAAGTCGAACGGGAGCCTCTGGATTCGTCTGGGGGGGAGAGTGGCGAACGGGTGAGTAACACGTAGGTGACCTACCCCGGAGAGGGGAATAACCACTGGAAACGGTGGCTAATGCCCCATGGTCTCGTGGATTCATTTTCACGAGTAAAGGCTCCGACGCTCCGGGAGGGGCCTGCGGCCCATCAGGTAGTTGGTAGGGTAACGGCCTACCAAGCCGATGGG
>F1RSTYH01DOOKZ
AAGCTTCGCAAGAGTTTGATCCTGGCTCAGAACGAACGCTGGCGGCAGGCTTAACACATGCAAGTCGAGCGCTCCCTTCGGGGGGAGCGGCGGACGGGTGAGTAACGCGTGGGAACGTGCCCCGGGGTGTGGAACAACCGCTGGAAACGGCGGCTAATGCCACATGATGTCTACGGACCAAAGATTTATCGCCCCGGGATCGGCCCGCGTCGGATTAGGTAGTTGGTGGGGTAACGGCCCACCAAGCCGACGATCCGTAGCTGGTTTGAGAGGATGAT
>F1RSTYH01DL3UZ
AAGCTTCGCAAGAGTTTGATCCTGGCTCAGAGTGAACGCTGGCGGCGTGCTTAACACATGCAAGTCGAACGAGAACGGGACATAGCTTGCTATGTTTGTCAGCTAAGTGGCGGACGGGTGAGTAATGTATAGCTAATGTACCCCTTGGAGGGGGATAACAGTTGGAAACGGCTGCTAATACCCCATACTCCTTCTATCTTAATGGTAGTTGGGAAATGTTTTTTCGCCAAGGGATCGGGCTATATGGTATCAGTTAGTTGGTGAGG
>F1RSTYH01CATIN
AAGCTTCGCAAGAGTTTGATCCTGGCTCAGGATGAACGCTGGCGGCGTGCCTAACACATGCAAGTCGAGCGCGATTAGTTGGAACGGCGACTTCGGTCAAAGAGAAGACTATGAAAGCGGCGGACGGGTGAGTAACGCGTGAGCAACCTGCCCTGTACAGGGGGATAGCCACTGGAAACGGTGATTAATACCCCATAACCCCATTGGATCGCATGGTCTGATGGGCAAAGCCTTGGCGGTACAGGATGGGCTCGCG
>F1RSTYH01CSREA
AAGCTTCGCAAGAGTTTGATCCTGGCTCAGATTGAACGCTGGCGGCAGGCTTAACACATGCAAGTCGAGCGGAAACGATGGGAGCTTGCTCCCAGGCGTCGAGCGGCGGACGGGTGAGTAATGCATGGGAATCTGCCCGGTAATGGGGGATAGCCCGGGGAAACCCGGATTTAATACCGCATACGCCCTACGGGGGAAAGCAGGGGATCTTCGGACCTTGCGTTATCGGATGAGCCCATGTCGGATTAGCTAGTTGGTGGGTAAAGGCCT
>F1RSTYH01BV5P8
AAGCTTCGCAAGAGTTTGATCCTGGCTCAGAGCGAACGCTGGCGGCAGGCCTAACACATGCAAGTCGAACGGGCCCCTTCGGGGGTCAGTGGCAGACGGGTGAGTAACACGTGGGAACGTGCCCTTCAGTTCGGAACAACCCAGGGAAACTTGGGCTAATACCGGATACGCCCTTTGGGGAAAGATTGATCGCTGAAGGATCGGCCCGCGTCTGATTAGCTAGTTGGTGGGGTAACGGCCCACCAAGGCGACGATCAGTAGCTGGTCTGAGAGGA
>F1RSTYH01DIZR1
AAGCTTCGCAAGAGTTTGATCCTGGCTCAGATTGAACGCTGGCGGCAGGCCTAACACATGCAAGTCGAGCGGCAGCGGGGGGTGCTTGCACCTCGCCGGCGAGCGGCGGACGGGTGAGTAATGCATAGGAATCTGCCCGGTAGTGGGGGATAACCTGGGGAAACCCAGGCTAATACCGCATACGTCCTACGGGAGAAAGCAGGGGACCTTCGGGCCTTGCGCTATCGGATGAGCCTATGCCGGATTAGCTGGTTGGTGAGG
>F1RSTYH01DH8AX
AAGCTTCGCAAGAGTTTGATCCTGGCTCAGGACGAACGCTGGCGGCGTGCTTAACACATGCAAGTCGAGCGAGGCCCCGCCTTCGGGTGGGTGTCCTAGCGGCGAACGGGTGAGTAACACGTGGGCAACCTGCCCTCAGCTCTGGGATAACTCCAAGAAATTGGGGCTAATACCGGATATGACTGCTGACCGCATGGTCTGGTGGTGGAAAGATTTATCGGCTGGGGATGGGCCCGCGGCCTATCAGCTTGTTGGTGGGGTAG
>F1RSTYH01B08U9
AAGCTTCGCAAGAGTTTGATCCTGGCTCAGGATAAACGCTGGCGGCGTGCCTAATACATGCAAGTCGATCGGAACTTGTTTAGCTTGCTAAACCAGTTCAGAGGCGAACGGGTGAGTAATACATAAGCAGCCTGCCCACGAAGACTGGGATAATCCCTGGAAACGGGGACTAATACCGGATAGGTAACAGCACCGCATGGAGCTGTTATTAAAGGTTAAAAACACTGGTGGATGGGCTTATGGCGCATTAGCTAGTTGGTGAGGG
>F1RSTYH01CKZS5
AAGCTTCGCAAGAGTTTGATCCTGGCTCAGGACGAACGCTGGCGGCGTGCCTAATACATGCAAGTCGAGCGCGGGAAGCTAACTGAAACCTTCGGGTGGACGTTAGTGGAACGAGCGGCGGACGGGTGAGTAACACGTGGGTAACCTGCCTGTAAGACTGGGATAACTCCGGGAAACCGGGGCTAATACCGGATAACACCTCGGATCGCATGATCCGAAGTTGAAAGATGGTTCTGCTATCACTTACAGATGGACCCGCGGCGCATTAG
>F1RSTYH01C7IKK
AAGCTTCGCAAGAGTTTGATCCTGGCTCAGATTGAACGCTGGCGGCAGGCCTAACACATGCAAGTCGAGCGGCAGCACGGGAAGCTTGCTTCCTGGTGGCGAGCGGCGGACGGGTGAGTAATGCATAGAAATCTGCCCGGTAGTGGGGGATAACCTGGGGAAACCCAGGCTAATACCGCATACGTCCTACGGGAGAAAGCAGGGGATCTTCGGACCTTGCGTTATCGGATGAGTCTATGTCGGATTAGCTTGTTGGTG
>F1RSTYH01BYDMA
AAGCTTCGCAAGAGTTTGATCCTGGCTCAGGGCGAACGCTGGCGGCGTGCCTAATACATGCAAGTCGAGCGGACCGAAGGGAGCTTGCTCCTTTAGGTTAGCGGCGGACGGGTGAGTAACACGTGGGCAACCTGCCCTGCAGACTGGGATAACTTCGGGAAACCGGAGCTAATACCGGATAACACCGAAAACCGCATGGTTTTCGGTTGAAAGGCGGCATTAGCTGTCACTGCAGGATGGGCCCGCGGCGCATTAGCTAGTTGGTGAGG
>F1RSTYH01CR2KK
AAGCTTCGCAAGAGTTTGATCCTGGCTCAGATTGAACGCTGGCGGCATGCTTAACACACGCAAGTCGAACGGTAACAGGAGGGAGCTTGCTCTCTTGCTGACGAGTGGCGGACGGGTGAGTAATACATGGGAATCTGCCCTGAGGTGGGGGATAACCTGGGGAAACTCAGGCTAATACCGCATGATCTCTTCGGAGCAAAGTGGGGGACCTTCGGGCCTCACGCCTTGGGATGAGCCCATGTCTGATTAG
>F1RSTYH01BQUXV
AAGCTTCGCAAGAGTTTGATCCTGGCTCAGATTGAACGCTGGCGGCAGGCCTAACACATGCAAGTCGAGCGGCAGCACGGGAAGCTTGCCTCCTGGTGGCGAGCGGCGGACGGGTGAGTAATGCATAGAAATCTGCCCGGTAGTGGGGGATAACCTGGGGAAACCCAGGCTAATACCGCATACGTCCTACGGGAGAAAGCAGGGGATCTTCGGACCTTGCGCTATCGGATGAGTCTATATCGGATTAGCTTGTTGG
>F1RSTYH01CCPN4
AAGCTTCGCAAGAGTTTGATCCTGGCTCAGGACGAACGCTGGCGGCGTGCCTAACACATGCAAGTCGAGCGGGGTGAATTGAGTGGTTTTCCACGAGATTCACCCAGCGGCGGACGGGTGAGTAACACGTAGGCAACCTACCCACCACACGGGGATAGCCCTGGGAAACCGGGGGTAATACCCGATACCTTTACTGGCTGCATGGCTGGTAAAGAAAGCGATTTAGCGGTGGTGGATGGGCCTGCGGCCCATCAGCTAGTTGGTGAGGTAACGG
>F1RSTYH01CP4N5
AAGCTTCGCAAGAGTTTGATCCTGGCTCAGAACGAACGCTGGCGGCAGGCTTAACACATGCAAGTCGCGCGAAGTCTTCGGACTTAGCGGCGGACGGGTGAGTAACGCGTGGGAACGTGCCCTTCACTGCGGAATAGCCACTGGAAACGGTGAGTAATACCGGCATACGCCCTTTGGGGGAAAGATTTATCGGTGAAGGATCGGCCCGCGTCTAGATTAGGTAGTTGGTGGGGTAATGGCCTACCAAGCCTACGATCAGTAGCTGGTTTGAGAGG
>F1RSTYH01DUYS8
AAGCTTCGCAAGAGTTTGATCCTGGCTCAGGACGAACGCTGGCGGCGTGCCTAATACATGCAAGTCGAGCGGACCGAAGGGAGCTTGCTCCTTTAGGTTAGCGGCGGACGGGTGAGTAACACGTGGGCAACCTGCCCTGCAGACTGGGATAACTTCGGGAAACCGGAGCTAATACCGGATAACACCGAAAACCGCATGGTTTTCGGTTGAAAGGCGGCATTAGCTGTCACTGCAGGATGGGCCCGCGGCGCATTAGCTAGTTGGTGAGG
>F1RSTYH01C77HD
AAGCTTCGCAAGAGTTTGATCCTGGCTCAGGACGAACGCTGGCGGCGTGCCTAACACATGCAAGTCGAGCGGGGTGAATTGAGTGGTTTTCCACGAGATTCACCCAGCGGCGGACGGGTGAGTAACACGCAGGCAACCTACCCACCACACGGGGATAGCCCTGGGAAACCGGGGGTAATACCCGATACCTTTACTGGCTGCATGGCTGGTAAAGAAAGCGATTTAGCGGTGGTGGATGGGCCTGCGGCCCATCAGCTAGTTGGTGAGGTAACGG
>F1RSTYH01DD32S
AAGCTTCGCAAGAGTTTGATCCTGGCTCAGAGTGAACGCTGGCGGCGTGCCTAACACATGCAAGTCGAACGCGAAAGTCCCGCAAGGGATAAGTAGAGTGGCAGACGGGTGAGTAATGCATAGGTAATCTACCCTTGAGTGGGGGATAACTCCGGGAAACCGGTGCTAATCCCGCATGACTTCCTGATGCGAAGGCATTAGGATCAAAGGGGGGGGATCCTTCGGGACCTCCCGCTTGAGGATGAGCCTATGTCCTATTAG
>F1RSTYH01DPSCN
AAGCTTCGCAAGAGTTTGATCCTGGCTCAGGATGAACGCTGGCGGCGTGCTTAACACATGCAAGTCGAACGATGACTTCTGTGCTTGCACAGAATGATTAGTGGCGAACGGGTGAGTAACACGTGAGTAACCTGCCCTTAACTTCGGGATAAGCCTGGGAAACCGGGTCTAATACCGGATACGACCTCCTGGCGCATGCCATGGTGGTGGAAAGCTTTAGCGGTTTTGGATGGACTCGCGGCCTATCGGCTTGTTGGTTGGGG
>F1RSTYH01CL85Q
AAGCTTCGCAAGAGTTTGATCCTGGCTCAGGATGAACGCTAGCGGGAGGCTTAACACATGCAAGTCGAGCGGTATAGACCTTTCGGGGTTTAGAGAGCGGCGCACGGGTGAGTAACGCGTATGCAACCTACCTTTTACCGGGGAATAGCCCGGAGAAATTTGGATTAATGCCCCATGGTTCCTTAAGTCTGCATGGATGTAAGGATAAAGTTGAGGCGGTAAAAGATGGGCATGCGTGACATTAGCTAGTTGGGGGGGTAACGCCCACCAAGGCTACG
>F1RSTYH01B3YYP
AAGCTTCGCAAGAGTTTGATCCTGGCTCAGGACGAACGCTGGCGGCGTGCCTAACACATGCAAGTCGAGCGGGGTGAATTGAGTGGTTTTCCACGAGATTCACCCAGCGGCGGACGGGTGAGTAACACGTAGGCAACCTACCCACCACACGGGGATAGCCCTGGGAAACCGGGGGTAATACCCGATACCTTTACTGGCTGCATGGCTGGTAAAGAAAGCGATTTAGCGGTGGTGGATGGGCCTGCGGCCCATCAGCTAGTTGGTGAGGTAACGG
>F1RSTYH01CJ2JL
AAGCTTCGCAAGAGTTTGATCCTGGCTCAGGACGAACGCTGGCGGCGTGCCTAATACATGCAAGTCGAGCGGACCGAAGGGAGCTTGCTCCTTTAGGTTAGCGGCGGACGGGTGAGTAACACGTGGGCAACCTGCCCTGCAGACTGGGATAACTTCGGGAAACCGGAGCTAATACCGGATAACACCGAAAACCGCATGGTTTTCGGTTGAAAGGCGGCTTTTAGCTGTCACTGCAGGATGGGCCCGCGGCGCATTAGCTAGTTGGTGAGGTAACGG
>F1RSTYH01CHB7C
AAGCTTCGCAAGAGTTTGATCCTGGCTCAGAATGAACGCTGGCGGCGTGCTTAACACATGCAAGTCGCACGAGAACGCTTCAGCTTGCTGAAGCTAGTAAAGTGGCGCACGGGTGAGTATCGCGTGGGTAATCTACCCTTCGGTCGGGAATAACGTTGCGAAAGTGACGCTAATACCCGATAACATTTCGGTGCCTCTGGTTGCCGAAATCAAAGGTGGCCTCTCCATGGAAGCTACCGCAGGAGGATGAGCCCG
>F1RSTYH01BONQ7
AAGCTTCGCAAGAGTTTGATCCTGGCTCAGGATGAACGCTAGCGGCAGGCCTAACACATGCAAGTCGAGGGGTAACGATGGCTTCGGCCAGGCGACGACCGGCGCACGGGTGAGTATCGCGTTTGTAACCTACCTTTAACTGGAGAATAGCCCGAAGAAATTCGGATTAATACTCCATAAAGCTATGATTCGGCATCTTTTTATAGTTAAAGCTCCGGCGGTTAGAGATGGGCATGCGTGACATTAGTTAGTTGGTGAGGTAATGG
>F1RSTYH01CZ9ZL
AAGCTTCGCAAGAGTTTGATCCTGGCTCAGGATGAACGCTAGCGGCGTGCCTAACACATGCAAGTCGAACGGACGGATCTGCAAGTCTTCGGATGCGCAGTGAAGTTAGTGGCGAACGGGTGAGTAACACGTAGGTGACCTGCCCCGAAGTGGGGGATAACCCTTCGAAAGGAGGACTAATCCCGCATGGTCTCCGTGGGGTTTGAGTACACGGAGTAAAGCCTTGGCGCTTCGGGAGGGGCCTGCGGCCGATTAGCTAGTTGGTGGGGTAATGG
>F1RSTYH01CW5RN
AAGCTTCGCAAGAGTTTGATCCTGGCTCAGGACGAACGCTGGCGGCGTGCCTAACACATGCAAGTCGAGCGGGAACCTCAGGAGGGGTAACCCTCCCGAGGGGAGAGCGGCGAACGGGTGAGTAACACGTGGGTAACCTGCCCCGGACACCGGGATAACCCAGGGAAACCTGAGCTAATACCGGATACTCCGGCGTGATCGCATGGTCGCGCCGGGAAAGCTCCGACGGTCCGGGATGGGCCCGCGGCCTATCAGCTTGTTGGTGGGGTGACGGCCCACCAAGGCGACG
>F1RSTYH01CDFB7
AAGCTTCGCAAGAGTTTGATCCTGGCTCAGGACGAACGCTGGCGGCGTGCCTAACACATGCAAGTCGAGCGGGGTGAATTGAGTGGTTTTCCACGAGATTCACCCAGCGGCGGACGGGTGAGTAACACGTAGGCAACCTACCCACCACACGGGGATAGCCCTGGGGAAACCGGGGGTAATACCCGATACCTTTACTGGCTGCATGGCTGGTAAAGAAAGCGATTTAGCGGTGGTGGATGGGCCTGCGGCCCATCAGCTAGTTGGTGAGGTAACGG
>F1RSTYH01CV2J4
AAGCTTCGCAAGAGTTTGATCCTGGCTCAGAGCGAACGTTAGCGGCGCGCCTAACACATGCAAGTCGCACGAGAAAGGGCTTCGGCCCCGGTAAAGTGGCGCACGGATGCGTAACACGTGGGCAATCTACCCTAAGGCGGGGGATAACGTCCCGAAAGGGACGCTAATACCGCATGAGACCACGGATCCTTCGGGAACTGCGGTCAAAGCTGGCCTCTTCATGAAAGCTAGCACCTTAGGACGAACCCGCGGCCCATCAGCTAGTTGGTAAGG
>F1RSTYH01DJCWO
AAGCTTCGCAAGAGTTTGATCCTGGCTCAGGACGAACGCTGGCGGCGTGCTTAACACATGCAAGTCGAGCGGAAAGGCCCTTTCGGGGGTACTCGAGCGGCGAACGGGTGAGTGACACGTGAGTAACCTGCCCCAAGCTTTGGGATAACCCTCGGAAACGGGGGCTAATACCGGGTATTCACATTCTGCGGCATCGTGGGGTGTGGAAAGTTTTTGCGGTTTGGGATGGGCTCGCGGCCTATCAGCTTGTTGGTGGGGTGATGGCCTACCAAGGCG
>F1RSTYH01BTR6D
AAGCTTCGCAAGAGTTTGATCCTGGCTCAGGACGAACGCTGGCGGCGTGCCTAACACATGCAAGTCGAGCGGGGTGAATTGAGTGGTTTTCCACGAGATTCACCCAGCGGCGGACGGGTGAGTAACACGTAGGCAACCTACCCACCACACGGGGATAGCCCTGGGAAACCGGGGGTAATACCCGATACCTTTACTGGCTGCATGGCTGGTAAAGAAAGCGATTTAGCGGTGGTGGATGGGCCTGCGGCCCATCAGCTAGTTGGTGAGGTAACGG
>F1RSTYH01B8TWL
AAGCTTCGCAAGAGTTTGATCCTGGCTCAGAATGAACGCTGGCGGCGTGCCTAACACATGCAAGTCGAACGAGAAATTTCCTGCTTGCAGGAGAGAGTAAAGTGGCGCACGGGTGAGTAACGCGTGGGTAACCTACCCTTGAATCGGGGATAACCTTGCGAAAGCGTTGTTAATACCGGATATTGTCCCAAGGACTATGGTTTTTGTGATGAAAGGTGACCTCTTCATGAAAGTTGCCGTTTAAGGATGGGCCCCGCGTACCATTAGCTTGTTGGG
>F1RSTYH01B52X1
AAGCTTCGCAAGAGTTTGATCCTGGCTCAGGATAAACGCTGGCGGCGTGCCTAATACATGCAAGTCGATCGGAACTTGTTTAGCTTGCTAAACCAGTTCAGAGGCGAACGGGTGAGTAATACATAAGCAGCCTGCCCACGAAGACTGGGATAATCCCTGGAAACGGGGACTAATACCGGATAGGTAACAGCACCGCATGGAGCTGTTATTAAAGGTTAAAAACACTGGTGGATGGGCTTATGGCGCATTAGCTAGTTGGTGAGG
>F1RSTYH01BY0XO
AAGCTTCGCAAGAGTTTGATCCTGGCTCAGGACGAACGCTGGCGGCGTGCCTAACACATGCAAGTCGAGCGGGGGTTGCTTAAGTAGATTTCTACGAGAGTGGCCCTAGCGGCGGACGGGTGAGTAACGCGTGAGCAACCAACCTTGTACTGGGGGATAACAGCTGGAAACAGCTGCTAATACCGCATAAGACTACGGCACCGCATGGTGCTGTAGTAAAAGGCGCCTTAAGGCGTCGGTACAAGACGGGCTCGCGTCCCATTAG
>F1RSTYH01BT43B
AAGCTTCGCAAGAGTTTGATCCTGGCTCAGAACGAACGCTGGCGGCAGGCCTAACACATGCAAGTCGAACGCCCCGCAAGGGGAGTGGCAGACGGGTGAGTAACGCGTGGGAACCTACCCAGTGGTACGGAACAACCCAGGGAAACTTGGGCTAATACCGTATACGCCCTTAGGGGGAAAGATTTATCGCCATTGGACGGGCCCGCGTTGGATTAGCTAGTTGGTGGGGTAATGGCCTACCAAGGCAACGATCCATAGCTGGTCTGA
>F1RSTYH01CWL7K
AAGCTTCGCAAGAGTTTGATCCTGGCTCAGGACGAACGCTGGCGGCGTGCCTAACACATGCAAGTCGAGCGGGGTGAATTGAGTGGTTTTCCACGAGATTCACCCAGCGGCGGACGGGTGAGTAACACGTAGGCAACCTACCCACCACACGGGGATAGCCCTGGGAAACCGGGGGTAATACCCGATACCTTTACTGGCTGCATGGCTGGTAAAGAAAGCGATTTAGCGGTGGTGGATGGGCCTGCGGCCCATCAGCTAGTTGGTGAGGTAACGG
>F1RSTYH01DSIBN
AAGCTTCGCAAGAGTTTGATCCTGGCTCAGAACGAACGCTGGCGGCGTGCTTAACACATGCAAGTCGGATGCGAAAGGGGCTTTCGGGCGCTGAGTAGCATGGCAGACGGGTGAGGAGTGCGTATCTGACGGAACTCAGGCAGGGGGATAGTCCTCCGAAAGGGGGTTGAATACCGCATGTGCTCAATCTTGTCATGGGATTGAGGAAAGGTGGCCTCTCCATGGAAGCTGCT
>F1RSTYH01CXT58
[truncated: 106,909 more chars]
